# Supplementary material for: Heterophilic and homophilic cadherin interactions in intestinal intermicrovillar links are species dependent
Source: PLoS Biol. 2021 Dec 6;19(12):e3001463. doi: 10.1371/journal.pbio.3001463 (PMC8691648; doi:10.1371/journal.pbio.3001463)
Supplement: S1 Data — This Excel file contains the source data for bead aggregate sizes in Fig 3L. The mean of means, standard deviation, and standard errors for the constructs are listed in the Excel file. (XLSX) [file pbio.3001463.s028.xlsx]

## Sheet: EC1
hsPCDH24 EC1		Ca														EDTA
T0		T30		T60		R1										T0		T30		T60		R1
Replicate 1	246.074		344.934		399.283		407.29									Replicate 1	251.511		273.636		296.81		318.241
Replicate 2	332.676		398.057		419.298		436.507									Replicate 2	332.458		348.825		387.238		391.724
Replicate 3	218.749		332.991		372.56		388.243									Replicate 3	217.052		241.7		296.108		310.381
Replicate 4	177.24		256.908		311.008		298.511									Replicate 4	171.622		196.114		246.878		233.665
Average	243.685		333.222		375.537		382.638									Average	243.161		265.069		306.759		313.502
S.D.	65.7314		58.2084		47.0878		59.4934									S.D.	67.9295		64.263		58.5238		64.6137
S.E.	32.8657		29.1042		23.5439		29.7467									S.E.	33.9647		32.1315		29.2619		32.3068
Replicate 1				Replicate 2				Replicate 3				Replicate 4				Replicate 1				Replicate 2				Replicate 3				Replicate 4
T0	T30	T60	R1	T0	T30	T60	R1	T0	T30	T60	R1	T0	T30	T60	R1	T0	T30	T60	R1	T0	T30	T60	R1	T0	T30	T60	R1	T0	T30	T60	R1
196	34	106	114	126	29	145	93	80	119	1253	435	114	191	32	247	42	2	56	46	60	9	144	1068	31	239	501	24	45	4	11	6
119	332	124	50	95	27	1	839	280	123	2	865	128	811	543	12	599	26	117	7	1	152	1	159	57	109	100	284	26	305	36	57
92	213	173	29	198	160	286	72	403	132	97	66	89	461	292	71	207	164	296	6	1	195	7	3365	68	132	1	31	4	48	62	7
282	77	54	259	9	421	144	262	221	122	22	174	201	3	190	536	125	264	401	244	224	135	262	293	219	125	499	85	78	68	162	227
179	150	183	886	22	141	573	123	159	284	368	304	253	702	430	2075	166	771	55	134	189	589	445	162	196	128	15	281	277	75	624	332
252	458	141	95	52	506	331	145	139	249	143	23	60	31	37	704	214	153	123	81	217	211	12	17	205	961	155	83	108	301	41	31
90	146	374	578	39	1951	199	102	77	676	76	56	41	705	255	419	102	365	120	102	175	129	66	66	428	138	136	81	5	205	21	722
382	184	152	971	508	165	291	578	334	55	3	795	67	161	96	197	107	105	458	450	471	89	54	257	197	324	370	126	413	93	70	11
210	286	648	483	408	51	407	807	305	29	177	640	3	157	65	4	178	342	16	331	2	54	228	134	24	122	297	66	122	663	75	34
115	94	675	123	419	28	94	44	51	14	592	108	39	7	3	2	114	276	265	4	204	297	7	167	99	376	63	17	132	101	36	239
288	70	89	116	255	122	583	302	96	406	198	7	4	157	536	342	208	1537	52	41	679	122	201	13	179	135	629	470	228	270	283	23
460	37	303	225	152	102	589	217	153	275	87	70	41	40	38	186	28	29	266	176	336	55	184	102	7	1211	311	178	551	56	92	5
318	515	664	348	450	86	480	61	205	2	123	73	403	27	3	361	64	203	81	52	256	122	91	173	129	515	110	587	116	13	212	6
11	1135	113	19	231	1367	2	404	137	27	109	42	40	209	515	257	143	199	201	353	239	389	582	305	329	212	43	679	172	248	117	15
337	287	50	445	140	502	329	235	43	86	84	247	110	246	488	495	1	57	142	432	498	735	161	197	87	106	369	166	5	71	212	9
93	959	313	476	200	28	3	95	3	129	99	59	138	173	5	359	343	55	819	5	197	177	195	22	17	83	399	23	177	608	25	17
202	488	360	93	246	626	210	3	120	55	223	57	210	607	17	235	79	76	161	12	237	210	192	315	69	63	131	44	175	15	157	30
152	231	169	442	6	197	769	220	224	478	5	115	55	357	195	7	43	499	323	91	279	401	349	3	187	4	73	482	272	463	584	52
67	408	882	514	51	286	345	51	147	327	137	7	170	292	62	7	1	108	38	6	9	37	316	135	25	13	144	94	1	327	8	46
85	327	187	250	30	412	141	174	153	62	1002	11	86	36	167	4	76	72	6	125	240	85	25	70	220	459	79	1	399	78	287	788
92	381	2	385	162	28	48	479	237	104	52	12	104	17	193	897	9	650	145	6	104	4	25	58	341	89	429	254	116	60	182	39
33	495	729	274	144	40	475	522	524	86	857	303	111	358	432	37	153	117	3	74	259	234	580	530	167	173	348	55	130	50	152	318
7	666	57	32	69	416	263	882	327	49	84	268	103	589	196	355	189	382	10	475	261	399	78	202	7	715	314	605	172	611	67	846
21	296	1211	22	3	168	253	275	787	488	96	623	91	256	282	765	260	79	127	97	250	213	62	92	133	29	227	4	86	49	174	23
251	578	207	261	320	228	255	251	174	954	956	74	23	22	62	1	201	994	670	739	285	28	72	17	155	56	71	964	287	176	72	55
232	448	1408	779	2	941	605	1182	149	169	293	150	5	31	5	411	547	118	61	30	195	77	223	99	218	291	9	86	79	37	56	46
99	295	297	1147	370	428	387	496	245	300	149	517	287	185	14	1407	262	97	403	139	445	303	720	120	211	105	71	84	269	139	115	54
329	648	17	439	904	353	230	105	121	66	122	139	168	152	120	387	203	93	315	142	453	231	362	83	324	23	642	268	251	106	832	187
646	198	165	1030	1	1739	731	1033	156	137	74	283	497	175	519	418	40	32	158	114	257	133	885	163	221	117	168	126	136	76	121	5
316	776	474	117	412	365	149	646	350	313	32	143	415	54	203	256	323	10	631	395	436	79	207	507	198	112	136	92	19	224	453	145
345	214	1	987	142	226	741	200	141	147	518	149	63	230	273	2	327	77	395	249	206	449	994	90	184	9	168	223	570	345	217	23
1	200	283	431	414	336	133	583	288	44	838	809	73	8	7	382	242	202	180	352	248	173	163	494	172	16	734	362	115	111	77	70
444	138	857	56	1025	221	2	275	3	134	883	482	100	343	358	505	192	129	158	171	238	130	169	4	148	436	177	1135	155	90	228	33
331	668	1	942	506	281	161	166	36	345	125	782	102	276	633	321	293	237	113	170	246	269	372	98	279	133	628	835	97	525	740	25
429	297	180	87	109	470	417	382	316	189	138	651	165	297	123	6	402	164	377	169	413	123	199	111	186	24	291	98	159	69	301	72
244	134	384	72	506	200	426	260	170	313	52	112	99	285	2	17	126	205	161	301	263	35	355	833	182	108	175	167	221	92	209	112
183	50	37	47	466	1308	595	632	146	104	326	104	138	208	71	10	225	255	327	482	239	478	208	28	224	198	739	200	140	239	221	3
2	7	217	101	403	167	1007	446	143	1320	463	136	223	285	235	1	210	426	490	431	402	87	363	447	304	123	303	1517	321	225	235	43
176	350	121	38	234	217	241	621	114	78	628	1879	92	46	1080	133	165	62	137	135	215	60	212	202	481	124	185	1	217	86	38	50
643	849	394	412	354	250	482	81	181	104	620	131	79	42	77	324	124	894	193	331	222	1069	201	573	250	334	163	287	136	84	1032	506
359	1	1598	630	289	639	103	951	230	468	657	127	152	201	74	17	220	228	329	540	95	188	169	327	489	185	154	124	205	114	65	583
99	225	528	295	275	407	415	264	221	82	312	154	145	3	896	72	186	515	213	641	527	16	375	841	334	468	269	132	427	67	26	16
199	364	163	890	709	1510	804	435	153	409	163	408	86	27	144	400	123	101	179	185	266	176	403	190	1	222	119	6	21	74	301	13
519	1080	5	31	571	803	311	661	119	480	145	274	117	536	70	169	409	101	329	565	730	222	374	183	1	116	747	9	98	94	64	24
154	430	3	501	370	597	573	175	110	107	14	106	135	24	165	26	171	241	346	252	222	704	180	173	376	134	278	115	162	328	274	24
91	173	1198	1247	488	328	382	322	140	336	136	106	222	322	48	16	19	212	356	309	243	138	206	175	1	166	165	170	138	75	224	168
334	215	480	116	1	347	413	1222	445	488	326	143	85	16	360	537	365	376	539	348	394	83	369	195	14	437	168	1	124	79	204	307
80	303	2	320	440	598	322	357	689	912	288	424	108	19	11	74	233	50	394	337	253	42	176	454	414	143	178	44	152	85	60	220
191	148	139	85	554	860	190	166	395	33	446	1544	75	125	782	579	188	104	242	470	218	79	645	167	102	307	164	13	368	79	81	1
343	284	981	37	413	856	587	2	381	1674	325	111	82	39	1	229	223	111	86	134	196	640	526	171	148	15	116	128	158	108	107	472
669	877	324	701	649	340	1217	156	182	470	294	154	87	1	484	1	623	102	173	329	219	248	177	567	1	111	459	338	90	186	305	69
1	146	341	670	672	461	197	345	230	47	162	783	88	19	1	915	176	118	141	164	391	485	207	690	1	278	164	68	56	115	295	7
96	415	175	236	436	432	476	649	441	263	663	148	112	337	1084	1300	269	353	145	130	220	15	952	666	6	22	299	420	236	94	162	502
327	438	182	586	434	601	989	1167	176	302	478	693	114	118	4	11	236	110	150	283	260	243	180	363	358	318	297	316	394	233	74	63
211	166	288	88	530	205	880	352	234	174	556	153	99	24	544	171	221	142	235	125	351	252	688	341	178	146	1396	315	251	101	447	20
343	341	145	854	451	247	169	1066	26	173	469	796	242	450	395	228	198	137	315	327	223	373	203	205	164	176	173	166	261	424	89	170
330	178	84	899	694	99	194	263	222	1009	320	230	5	5	208	2579	214	185	489	443	252	988	379	369	216	199	183	485	154	87	149	67
333	130	1	348	300	157	166	273	366	646	157	139	213	572	7	9	301	122	305	104	247	243	414	203	189	120	129	291	47	82	226	87
359	31	191	118	442	624	507	241	218	2	783	1472	129	201	30	9	119	43	180	625	228	260	168	660	111	364	158	319	483	349	303	13
153	472	1639	885	13	353	666	934	93	21	320	223	117	593	8	281	577	329	503	272	406	262	380	202	203	168	782	4	201	208	332	217
324	8	156	3	428	178	164	1142	201	151	491	108	271	159	271	127	101	185	186	283	588	212	377	205	204	201	158	615	96	83	84	79
356	84	787	44	963	458	408	754	354	103	52	279	76	288	76	1	176	394	558	123	860	266	416	205	115	161	496	168	6	213	595	27
371	155	322	718	453	285	182	198	213	553	1456	116	341	384	1026	492	270	122	261	172	558	174	526	831	144	149	250	175	105	91	75	828
275	726	171	2116	313	327	307	4	245	1	385	1064	233	33	55	262	519	430	139	312	200	652	535	200	184	931	1049	1280	770	103	595	32
655	161	974	123	400	345	634	463	155	2	121	114	102	45	48	17	5	116	180	128	445	279	166	947	1	112	135	352	137	95	330	197
316	1024	122	865	797	222	3	706	314	456	420	289	98	196	76	109	344	116	323	163	140	210	371	541	272	118	282	1	106	197	65	59
175	161	376	328	509	473	406	220	311	123	402	427	102	8	152	310	208	519	199	292	278	219	214	898	150	203	180	140	153	655	80	494
258	1	166	871	401	719	272	226	97	52	816	278	60	1	194	177	346	373	160	289	154	252	203	380	18	154	113	116	157	111	211	45
56	216	205	322	383	15	444	479	24	181	332	152	97	23	285	1	248	714	92	179	250	5	205	184	607	125	161	416	134	80	203	290
376	95	426	77	722	211	20	208	182	162	895	1676	87	177	660	2	216	632	93	341	251	399	367	179	211	310	468	140	234	326	108	36
297	237	794	19	254	174	254	198	190	750	939	652	145	396	11	13	172	104	59	465	334	254	202	179	336	164	328	136	125	85	71	268
534	328	541	308	337	166	446	253	220	774	1093	285	135	32	601	25	323	720	232	459	264	1	201	197	261	119	151	1	150	117	71	29
375	261	185	876	2	399	207	245	512	285	457	685	205	56	479	902	193	163	503	289	303	225	359	1010	172	163	565	3	158	78	327	22
207	506	1	487	416	165	128	407	382	69	147	968	132	1	2	591	2	38	654	250	306	694	373	392	396	362	416	549	542	69	57	42
307	286	447	346	1	342	1	1769	566	433	298	263	144	676	333	5	146	337	153	171	4	238	934	692	351	183	165	658	312	101	117	261
246	73	674	259	1	46	263	259	192	321	406	136	14	30	20	14	222	224	205	494	446	238	530	210	183	402	145	261	253	71	697	269
197	348	135	87	380	450	1017	165	60	106	7	138	225	193	177	272	245	21	509	102	351	277	1486	165	135	194	424	229	100	85	327	180
413	79	788	508	400	397	718	177	176	100	466	269	133	3	166	15	364	350	78	294	211	1	528	358	242	933	577	351	155	102	191	379
308	166	230	782	296	409	690	462	104	301	294	148	346	7	3	1122	125	209	352	332	280	208	370	185	129	157	351	82	143	205	223	297
275	225	413	82	20	345	977	1	150	175	144	1136	76	153	325	54	1	838	5	142	132	285	326	328	338	189	127	169	125	68	663	82
266	165	775	59	541	477	884	335	41	110	605	117	242	7	12	138	480	197	129	690	2	693	194	379	183	186	172	489	306	106	360	48
586	173	100	1014	549	212	185	938	71	144	648	102	146	572	849	12	199	204	478	585	248	190	528	1	219	299	159	491	46	223	230	40
302	63	46	61	782	427	796	591	167	67	166	395	190	88	9	127	141	16	228	136	103	382	371	1	113	410	158	144	93	117	484	183
326	489	321	98	34	1156	360	2269	205	334	151	992	352	159	15	12	172	102	83	8	228	181	151	361	27	322	429	203	7	204	134	66
372	368	90	98	292	685	463	166	152	327	363	232	108	2	233	300	298	460	173	305	396	248	358	193	405	315	331	469	84	104	74	18
352	110	330	655	829	208	246	190	359	305	128	99	107	161	70	60	36	175	139	170	251	268	157	178	570	182	280	1335	64	75	289	404
230	553	498	87	223	278	112	1231	120	81	1	151	74	1379	55	271	225	233	630	381	370	277	686	408	251	122	882	119	125	79	319	141
224	808	215	76	1	212	10	975	110	63	377	535	125	19	699	2	187	199	150	123	370	1394	204	197	93	120	144	451	111	346	334	57
214	469	379	1029	247	1750	236	10	239	300	921	97	94	491	856	13	183	110	126	152	281	363	209	172	186	701	344	179	107	106	637	9
315	166	527	37	371	558	366	151	204	332	84	833	69	50	1127	178	8	766	137	125	417	285	669	662	116	363	952	164	166	82	67	285
561	150	300	55	282	269	175	110	155	281	420	149	204	652	1207	1591	238	244	203	153	228	660	357	133	151	287	300	165	306	107	418	138
167	633	610	112	372	424	270	1003	689	61	136	448	137	550	197	12	508	442	201	113	211	447	205	204	171	113	143	208	108	84	41	301
441	339	1	45	700	330	1043	161	307	141	1	239	94	39	194	438	168	128	440	362	260	2	208	184	234	140	176	420	2	210	92	41
130	497	163	108	349	609	50	181	185	3	157	486	201	21	8	691	237	605	352	173	5	583	738	203	128	297	471	328	167	461	402	74
406	579	467	38	382	309	163	333	219	1	160	518	270	1	523	98	709	1	179	599	19	291	191	467	220	125	449	98	161	113	341	214
146	1	2	421	386	1801	181	158	82	335	334	157	105	167	909	1118	209	190	661	131	5	429	192	487	204	183	115	19	23	108	276	14
421	162	1270	467	448	452	256	181	165	336	4	263	77	22	405	27	134	186	349	729	25	11	1482	199	196	186	122	776	243	547	214	17
225	99	296	88	519	290	1084	8	131	178	183	137	891	1697	142	878	264	137	156	762	449	474	162	165	180	174	142	126	1	222	208	399
188	26	523	661	979	228	216	340	1	20	339	273	103	170	10	22	49	473	144	97	13	267	161	198	124	688	174	197	20	100	96	76
463	270	311	106	826	264	399	250	5	115	120	272	799	2	1629	17	282	1163	192	120	1	1120	200	201	413	179	162	476	78	91	223	22
445	335	115	350	449	240	330	529	182	88	73	241	436	414	205	2	101	207	177	137	335	202	192	362	234	128	464	126	129	528	309	80
212	899	1249	990	471	177	1055	202	91	162	308	1040	275	294	6	20	219	388	357	161	247	244	336	375	229	140	749	742	160	104	208	467
208	719	146	402	284	295	246	1	119	161	137	664	107	108	10	177	220	491	702	179	205	276	414	674	189	166	416	840	108	102	423	189
215	154	274	98	359	549	254	208	23	651	669	399	103	62	746	1	305	109	161	102	1	16	689	176	534	119	160	494	149	67	79	80
252	793	1001	530	395	992	96	208	163	358	359	148	81	612	51	441	198	176	339	163	12	238	185	1069	145	124	273	549	140	81	218	478
258	603	601	431	404	1363	772	1103	175	172	286	150	104	202	18	4	247	219	345	127	2060	199	83	363	138	195	177	80	139	312	334	353
248	414	16	83	308	205	349	375	161	1	121	149	103	748	474	351	255	152	878	97	4	374	200	518	174	311	124	129	295	446	215	175
172	154	616	686	1048	309	490	244	154	148	424	413	123	1	119	765	218	432	803	329	266	209	159	1175	396	136	173	298	55	214	225	62
252	397	179	632	189	376	720	450	162	674	7	631	107	569	414	1	441	358	179	406	252	381	755	196	138	183	338	764	104	116	215	31
330	97	323	697	421	316	344	2008	264	124	322	289	62	57	70	377	227	732	327	298	209	441	359	740	204	579	333	163	90	213	510	36
439	364	128	102	17	421	179	1283	6	462	4	545	120	41	2747	124	230	128	236	329	267	11	206	174	316	440	180	25	100	69	574	594
446	513	501	98	5	346	147	387	163	141	170	145	15	40	94	11	158	329	224	318	267	368	202	201	162	131	334	3	63	113	170	79
165	672	143	71	370	252	441	252	195	126	181	1193	106	2	36	2	177	355	127	99	761	264	370	871	329	145	530	392	138	211	310	566
345	437	166	493	381	348	683	708	1003	147	800	148	79	599	9	12	252	103	88	176	246	241	182	210	448	632	293	751	116	218	274	68
227	303	185	34	1	569	352	404	445	596	336	132	111	17	1593	126	58	238	177	129	216	154	198	675	156	144	145	295	240	82	95	10
268	784	119	116	431	344	191	145	341	297	288	394	93	552	206	108	153	499	157	169	166	203	206	199	155	156	473	203	30	62	425	73
215	63	159	96	653	437	46	258	299	76	301	423	236	586	430	767	197	201	573	518	281	192	202	495	271	170	420	188	76	78	325	2
394	319	77	663	445	193	246	1077	380	2	956	435	293	5	2	535	168	402	505	939	266	1021	188	164	173	419	153	1	137	231	87	8
262	629	207	234	418	4	196	967	231	4	1007	119	97	961	122	14	140	224	209	142	73	422	1096	168	29	187	426	45	132	109	107	84
184	204	175	416	874	440	168	159	176	195	554	609	79	719	66	181	281	120	707	169	241	199	205	166	159	452	680	687	429	97	79	20
276	155	637	450	393	265	103	1334	34	480	134	226	79	38	32	566	196	188	324	263	263	729	154	197	184	117	567	180	34	81	103	72
222	498	396	956	378	234	347	528	188	57	291	613	136	190	36	20	772	121	157	477	255	577	199	500	561	178	141	114	80	215	344	204
84	386	393	83	442	168	597	1016	166	173	2	260	173	531	1674	538	390	113	526	255	268	207	367	197	150	341	261	130	13	916	340	298
269	72	90	1142	7	333	574	229	1	486	1	797	117	323	12	1	149	206	349	159	1	7	804	168	246	111	822	226	258	109	61	740
187	112	1	11	1	329	278	706	351	456	346	741	114	175	65	227	207	218	167	154	182	231	355	562	20	143	148	215	130	88	85	74
108	309	2	5	1	1633	450	216	215	781	2	886	85	3	179	12	235	187	627	125	2	281	213	170	156	152	708	177	88	70	1261	15
3	145	508	279	281	306	244	1030	195	1	181	422	119	7	605	13	411	179	152	471	1	273	369	185	672	402	156	110	248	110	452	190
255	154	352	79	772	329	1232	265	392	297	179	121	78	474	91	598	132	832	142	295	2	216	202	209	208	160	332	480	143	67	79	202
13	325	118	297	1	507	986	144	204	66	131	120	406	18	288	4	197	144	347	100	284	253	184	187	96	457	527	736	147	80	87	183
317	436	217	1	3	1106	464	618	214	151	331	141	1232	5	581	15	222	168	510	144	258	856	204	1497	439	443	155	607	42	112	178	264
314	346	271	837	521	645	414	251	13	321	305	1642	71	1	915	528	247	264	163	294	383	643	385	203	194	168	157	204	113	97	476	187
188	653	87	155	221	484	183	251	152	32	2	440	89	27	16	353	297	428	13	175	9	270	844	460	195	570	175	130	124	79	64	158
590	201	148	1303	279	705	403	407	577	341	310	953	113	741	1	491	179	266	662	139	1	199	368	196	335	198	155	111	8	201	228	330
132	160	59	82	560	456	348	230	195	164	1249	293	114	180	14	14	125	566	367	164	1	798	209	916	139	182	292	210	143	94	440	161
342	853	957	440	387	508	222	117	159	2	128	282	97	722	382	599	239	156	142	145	282	279	349	191	116	327	791	313	274	296	178	205
212	121	164	85	445	1437	420	220	177	686	97	283	116	1	261	10	164	109	506	429	287	276	1035	190	252	168	734	309	80	78	189	77
184	53	65	574	323	221	358	937	161	658	468	2091	292	30	56	689	152	174	1	160	443	163	184	203	149	135	123	317	112	67	668	41
279	268	841	104	223	338	193	278	175	488	416	296	96	26	196	11	408	114	175	402	257	560	210	499	405	135	178	524	137	112	212	204
210	536	814	80	1	1136	8	813	157	168	153	124	89	696	8	22	170	118	244	161	250	471	206	179	143	193	542	299	179	91	74	165
281	483	204	41	520	203	335	135	90	73	5	110	85	33	588	174	218	416	9	274	30	228	205	196	212	167	439	703	116	107	93	12
434	90	160	62	401	1122	695	492	167	1070	30	112	221	1282	292	729	208	139	347	152	201	250	160	193	300	144	133	139	73	87	304	320
752	311	159	117	34	1384	335	506	128	183	893	97	122	209	450	179	5	98	143	426	442	276	210	197	126	329	432	1121	2	88	222	49
201	409	181	72	674	247	396	779	318	152	124	406	128	172	224	360	181	651	347	150	209	8	487	667	189	349	924	789	88	97	194	215
342	772	123	113	4	646	521	485	99	129	172	115	5	39	22	18	186	423	143	105	1	241	1044	204	148	475	296	176	509	241	219	278
284	177	359	76	1	235	666	195	190	321	1116	126	259	840	20	12	156	1	539	318	240	1	388	199	174	132	179	362	131	410	74	15
471	101	372	284	21	216	654	414	186	44	84	987	175	168	763	226	231	174	447	175	271	230	203	330	307	134	326	84	303	236	16	428
915	236	155	58	47	335	643	259	449	65	70	664	79	29	256	2698	217	145	173	701	1	318	196	372	147	357	151	202	287	214	83	21
169	316	197	64	1	710	1107	224	381	488	663	117	99	27	349	2	134	319	334	110	214	479	362	201	271	202	148	370	139	67	372	412
344	562	522	285	319	297	854	557	158	297	75	112	337	292	189	104	706	137	6	169	4	518	475	203	228	157	175	407	50	69	322	22
1	599	286	115	404	939	360	4	12	129	66	131	412	1	378	2	207	108	490	168	255	281	373	210	141	306	173	339	116	190	74	377
1	692	505	1113	15	2033	207	617	232	342	10	150	281	184	84	25	415	3	329	172	442	279	371	177	6	139	163	124	154	92	93	21
99	609	741	114	344	382	1	619	187	194	380	146	90	6	54	440	202	315	152	108	418	1227	333	204	2	499	145	108	79	77	214	77
426	123	132	533	220	502	1	1887	97	140	507	138	83	273	184	15	178	190	239	367	248	239	509	194	409	179	144	1090	119	100	66	61
141	209	6	153	1	852	885	949	200	406	133	148	90	209	109	25	2	145	311	287	260	409	373	180	174	123	809	173	155	91	89	36
211	473	735	1	2	14	200	172	212	156	566	107	88	293	3	18	188	169	341	172	287	23	322	315	90	325	301	136	116	91	40	14
224	254	156	85	1	1044	566	360	51	42	1505	160	166	197	2754	8	248	381	135	170	682	464	184	169	4	201	1158	20	145	99	69	306
369	1050	462	59	496	1014	126	261	377	323	58	110	219	523	17	193	228	227	527	400	173	365	190	773	8	276	288	183	423	91	41	161
655	72	158	206	1463	307	137	182	394	78	325	1511	2	1	688	164	216	136	321	322	238	274	205	194	130	136	571	993	274	70	320	62
607	548	1233	1555	207	576	319	157	158	167	287	111	186	35	67	193	225	1	190	317	389	612	363	171	136	150	135	334	150	187	210	708
344	307	536	122	261	222	557	432	212	606	471	1192	87	495	146	178	12	132	334	123	815	214	629	826	117	124	180	151	39	63	64	9
326	288	682	147	3	247	896	341	127	344	149	146	434	188	296	14	406	197	554	102	247	767	207	198	140	192	121	131	145	83	65	327
346	866	825	84	203	2012	456	244	242	86	164	3655	31	54	527	13	338	298	158	160	204	789	182	364	165	170	413	182	157	375	203	128
179	1023	456	1118	450	52	1325	1	403	40	160	269	113	923	375	1352	130	308	362	283	207	1087	200	187	169	121	178	192	278	319	107	42
86	548	1	126	348	341	156	258	112	127	773	115	116	39	49	1988	373	147	189	93	260	449	175	185	339	319	112	119	549	80	486	299
193	162	1	739	376	203	678	1338	143	798	120	1122	120	40	47	59	198	114	348	142	420	249	203	330	84	159	183	346	87	220	103	54
357	299	565	125	499	530	199	812	171	61	307	150	204	317	252	300	205	352	440	103	262	473	517	202	37	102	288	3	91	218	80	178
172	169	5	67	179	689	251	697	140	284	159	129	371	47	164	349	247	14	149	348	223	246	1	203	191	193	140	362	48	99	221	78
252	1	1220	127	483	818	332	581	25	631	306	514	9	1	79	141	289	406	235	109	287	206	215	371	23	144	452	317	93	649	327	149
574	160	2	397	436	862	11	1071	185	657	184	111	105	552	611	219	758	640	265	151	314	217	377	516	387	122	150	313	238	223	351	643
327	598	589	93	420	244	193	1533	170	539	130	145	114	7	74	3	365	133	158	716	26	916	197	195	1	122	160	2	129	213	171	304
323	5	101	134	1	1147	143	38	179	295	108	157	83	43	10	13	481	130	146	321	275	199	585	361	184	1413	145	403	119	81	364	63
335	41	526	83	1	526	275	212	213	508	449	149	100	49	1	40	148	113	151	315	631	214	166	171	10	158	693	291	126	467	236	314
164	339	167	470	22	694	759	712	179	90	512	114	457	32	21	685	552	69	197	336	7	256	616	207	22	786	351	1108	94	114	81	311
186	544	131	121	3	345	240	108	180	78	1133	389	387	42	78	7	195	632	484	476	227	970	491	204	128	123	339	127	166	88	240	65
189	180	212	77	435	305	554	423	182	294	135	1176	76	659	270	20	210	126	352	849	376	215	195	189	378	142	173	160	55	85	107	13
263	554	100	926	323	327	611	513	344	457	120	481	107	358	51	19	621	11	339	308	162	569	204	652	252	525	175	467	194	251	717	78
319	155	148	81	1	181	203	551	799	32	1	91	358	66	42	739	303	687	109	609	261	222	515	174	352	564	149	146	10	82	76	8
229	197	592	483	44	280	264	1	197	99	183	147	143	311	92	6	299	285	734	381	105	274	178	1253	60	203	173	1	180	90	107	216
321	2	1	441	101	890	421	148	171	299	348	133	203	542	203	193	33	117	530	267	1	237	343	183	188	187	614	81	230	204	63	213
131	347	320	315	42	792	457	137	215	389	362	296	475	18	75	10	181	416	174	259	1	701	202	155	216	154	437	704	75	121	457	24
725	108	1432	1912	1141	188	99	163	130	784	437	147	124	257	508	1118	214	128	173	134	202	405	1019	199	39	345	162	178	138	397	77	324
314	149	147	65	92	160	221	263	144	127	527	612	104	114	454	220	228	400	250	173	231	235	719	579	166	337	840	891	128	78	85	19
356	151	394	853	1	2	335	119	156	272	504	387	79	18	6	211	191	177	410	120	283	259	193	578	170	1	140	625	381	249	88	271
349	306	111	68	8	622	455	230	116	85	97	137	109	1	11	181	204	255	10	171	1	644	564	390	209	106	272	835	170	92	94	79
117	389	88	68	391	3	1	429	182	322	414	258	276	572	194	100	152	104	161	168	262	264	413	362	211	159	262	197	111	108	563	56
980	225	3	642	693	254	412	826	163	1	379	239	86	401	78	718	133	409	337	288	1	221	372	645	537	112	482	473	501	353	189	59
315	17	841	439	14	289	390	1116	273	178	178	132	109	890	13	739	213	219	415	482	202	562	203	513	149	99	164	2	1	107	54	5
269	261	516	1	117	482	451	518	1053	360	521	905	164	296	442	24	530	163	157	157	218	557	363	496	180	114	169	412	137	12	47	56
359	521	611	161	288	450	356	365	139	5	155	274	96	59	6	162	204	228	236	557	2	263	206	171	147	331	133	377	173	240	335	187
331	496	157	72	340	900	460	181	48	5	426	130	205	336	1023	1103	125	160	203	96	418	171	509	193	139	380	114	327	85	26	420	38
538	62	144	1	408	13	1	111	159	448	307	277	164	14	207	317	251	124	381	415	2	211	194	331	154	327	170	114	323	107	192	204
237	7	938	75	2	497	198	488	3	170	37	89	93	198	264	334	517	164	176	379	266	399	355	165	252	362	105	553	54	110	548	185
342	201	389	144	71	215	800	262	179	1	329	295	68	26	71	528	346	192	358	160	1	243	578	184	206	198	136	316	115	187	209	196
216	108	154	322	1	650	362	151	440	327	370	428	119	582	68	6	71	186	173	147	287	753	193	166	180	149	322	129	137	112	109	74
571	208	640	386	111	191	35	804	371	551	306	117	292	619	6	1	221	123	476	171	1	235	390	354	218	123	143	203	136	77	100	274
553	163	2361	646	388	502	554	212	204	484	343	423	313	982	58	543	2	119	186	549	421	235	208	796	244	490	378	126	141	92	695	78
420	226	322	771	336	432	783	1845	312	3	290	147	64	52	35	22	182	356	167	106	607	267	456	322	236	143	844	555	158	106	276	211
224	168	92	165	491	507	375	454	197	51	344	139	72	861	6	155	12	180	159	288	1	450	183	669	38	197	449	142	304	37	635	440
176	164	55	71	418	181	382	933	133	385	113	142	82	296	195	536	933	438	375	237	310	260	197	520	183	143	468	167	150	94	217	24
508	317	308	120	306	247	530	1358	204	303	11	130	109	289	279	3	195	139	130	388	503	271	203	195	201	262	136	376	149	219	1490	597
251	288	214	813	11	368	1	1032	207	613	290	625	102	189	176	8	169	614	113	167	246	462	185	195	159	124	152	734	94	153	95	369
522	458	280	783	485	257	1074	932	323	249	544	144	92	21	54	212	150	192	401	253	140	228	202	186	40	117	332	133	300	98	217	42
188	332	492	444	121	206	160	1082	207	141	2263	115	100	5	37	16	240	175	494	170	4	187	212	412	111	148	179	138	144	12	76	21
297	447	302	681	153	491	713	314	90	461	93	580	118	323	1	261	245	242	150	156	268	540	205	188	160	185	160	220	77	380	77	208
197	33	48	442	310	332	648	227	350	649	162	102	127	44	491	187	471	1	119	129	268	262	198	202	508	122	120	328	100	76	77	84
170	318	218	260	423	1099	204	237	257	13	146	395	116	17	177	997	179	367	172	167	267	276	361	517	205	148	176	709	68	211	77	210
612	788	1232	280	253	690	735	1	170	326	165	137	94	24	346	9	134	356	601	170	1	201	173	199	143	651	333	100	45	215	678	490
343	298	581	711	834	331	508	664	317	394	452	145	125	17	554	172	138	266	368	1038	271	169	200	198	170	174	323	69	217	84	650	215
131	445	24	1002	514	504	124	324	6	92	1235	149	27	2	64	20	295	383	200	165	704	284	204	330	116	118	115	295	106	445	40	204
308	307	112	84	266	281	118	512	15	64	385	112	261	6	37	17	226	166	151	302	707	283	526	195	179	330	144	198	112	66	56	87
301	212	135	68	312	1129	187	363	320	419	211	115	108	315	371	27	292	337	419	321	273	249	179	198	178	674	575	132	145	78	93	16
595	590	943	281	1	308	604	4	166	654	8	257	280	6	312	702	126	1282	195	176	3	811	186	360	169	162	174	310	154	67	241	758
356	658	617	865	394	530	2740	224	213	104	437	133	232	1	192	10	1	314	232	598	266	399	200	494	169	148	706	59	149	223	105	80
329	112	1134	832	420	481	273	343	180	333	113	135	123	142	2	229	137	1	172	102	203	194	534	167	134	394	289	173	384	115	413	8
357	197	184	627	1	426	528	324	181	144	617	93	21	41	37	5	237	451	13	139	247	484	156	201	181	161	175	153	446	113	101	72
418	322	625	297	1	259	487	9	373	507	1166	156	93	2	510	4	236	494	189	151	255	441	196	159	18	320	173	371	1	110	489	166
235	158	425	137	858	345	889	344	201	126	150	811	117	122	168	1	418	210	147	317	1117	468	183	352	208	139	139	721	253	207	112	78
434	679	294	69	1	682	431	677	144	1061	323	152	90	585	4	15	22	343	160	139	4	262	864	199	196	152	146	83	2	87	83	49
319	37	1102	2	1	842	275	190	184	214	1040	127	99	132	539	5	559	707	198	104	7	750	376	195	202	155	683	169	155	201	71	81
339	303	266	79	392	487	403	168	391	53	31	487	31	1	206	258	286	1	502	110	278	389	207	199	118	116	112	944	120	220	78	37
228	411	512	309	3	774	604	124	124	1006	510	391	114	42	294	432	356	154	185	248	419	284	814	188	182	128	434	498	137	89	104	465
305	372	630	125	282	344	654	607	172	204	147	647	80	22	43	201	175	205	239	173	295	454	524	191	149	360	156	226	95	201	110	487
279	329	2	80	452	2	262	153	11	24	1	144	99	377	59	1315	201	129	170	468	220	836	368	682	211	193	1043	219	134	203	236	59
200	140	177	370	1	730	184	185	171	536	567	279	153	379	496	608	445	571	444	1255	469	253	191	162	10	124	183	152	60	379	408	81
321	138	307	299	202	249	421	766	456	341	725	141	72	123	261	628	259	274	344	173	205	416	1453	193	188	161	521	717	110	654	69	2
772	143	646	594	288	349	733	17	328	839	1	1025	143	6	82	585	370	1	190	165	235	515	194	696	250	182	322	461	116	88	217	83
258	271	146	530	596	1161	257	165	396	380	476	1530	81	378	19	2	246	1	822	140	202	274	474	365	123	341	332	61	211	90	46	173
260	69	562	286	1	320	350	210	206	671	178	135	295	5	415	213	79	111	422	310	244	529	200	356	152	136	444	459	127	86	391	289
661	284	210	54	249	581	167	219	90	136	192	112	125	482	367	252	13	945	462	273	416	243	362	191	2	431	524	345	224	93	71	1
327	13	561	313	412	184	894	405	193	160	157	500	239	178	76	321	216	184	250	153	415	284	170	192	224	150	752	323	149	434	98	37
338	685	317	302	2	175	617	1169	88	444	118	151	332	272	1817	2	225	1129	1	652	297	97	152	362	69	120	127	574	100	105	577	72
723	2	290	834	418	194	354	261	112	354	493	418	91	69	307	14	248	1	446	107	196	362	379	371	233	183	468	499	113	92	291	6
243	154	151	92	382	233	336	117	160	305	3	561	265	57	785	57	318	57	249	161	543	247	208	200	220	121	290	671	157	199	231	58
928	277	372	894	1	486	111	110	216	356	70	277	146	279	675	6	202	182	194	313	256	642	339	510	102	606	123	82	166	212	80	80
137	332	121	906	1	231	251	359	209	23	39	609	121	633	169	1	213	159	194	71	263	264	698	666	1	363	319	1071	149	208	86	160
27	257	372	322	423	403	191	237	223	163	251	428	146	170	205	159	189	413	689	107	287	183	152	709	167	137	169	2	189	221	238	261
623	180	311	128	425	185	186	595	435	802	168	155	189	8	69	1824	219	167	584	151	380	436	171	507	342	119	175	125	141	67	224	524
166	15	199	1340	249	349	364	670	9	604	181	139	260	696	91	1351	770	9	186	165	242	269	377	363	91	127	150	110	227	222	109	2
379	384	546	324	308	665	534	250	449	12	125	270	81	4	61	170	606	80	168	2	573	528	352	189	386	176	1102	90	124	87	618	770
293	491	128	663	684	1539	259	171	187	184	295	1402	117	1	775	430	137	172	423	657	417	216	204	200	230	315	461	105	116	117	78	74
219	356	228	346	497	345	243	563	372	864	85	105	252	568	717	2	141	246	119	142	265	258	205	208	238	152	171	277	136	67	346	81
619	165	406	136	16	258	114	238	211	364	450	720	253	195	302	787	215	145	194	140	500	916	187	343	101	150	193	338	147	79	766	294
192	166	955	2	294	892	324	152	23	1	341	119	155	358	349	251	2	193	84	251	427	242	198	320	133	130	118	436	1	301	80	565
900	135	40	277	1	456	217	405	373	131	977	146	189	12	48	264	162	614	1450	480	235	249	212	357	174	115	177	1	236	234	492	83
224	466	124	679	7	296	153	1496	216	184	271	264	110	13	88	15	1	374	204	99	271	160	542	337	190	153	298	213	139	65	601	218
756	184	832	60	3	345	1054	199	138	559	558	139	4	293	74	825	249	469	713	140	295	282	177	359	19	1282	728	167	168	89	116	208
292	8	481	66	11	274	951	1030	663	267	181	274	152	172	312	5	224	173	161	277	208	292	410	362	172	346	736	142	324	216	417	173
286	228	496	866	346	719	201	688	138	149	61	583	80	1	80	397	318	107	355	167	194	276	163	491	266	174	330	168	118	108	163	827
354	658	66	135	1	415	368	634	304	158	285	149	252	17	800	52	371	223	73	271	8	9	777	177	131	276	174	760	253	432	232	164
241	146	724	102	1	221	310	155	317	163	128	1238	325	3	14	440	1	605	639	316	216	218	372	518	162	120	165	388	161	87	21	530
100	992	573	249	221	460	1629	255	176	1	123	291	82	28	162	12	217	2	169	110	245	278	161	748	234	123	144	175	181	52	100	2
275	161	208	332	653	820	176	472	373	1	579	281	313	2	306	1973	156	375	530	595	1283	187	190	371	202	185	121	135	283	99	227	11
186	257	303	123	498	574	704	252	122	78	105	117	25	667	191	4	207	5	201	164	242	270	184	181	178	171	121	411	15	83	78	255
346	287	162	74	550	349	1048	261	296	194	742	297	100	43	75	15	400	338	164	163	261	253	371	204	223	119	174	312	234	117	109	727
481	847	397	89	460	1471	1247	326	36	507	167	616	85	1295	27	11	579	162	173	169	11	232	219	203	445	158	166	392	86	203	51	1
306	817	68	74	257	170	232	113	300	686	474	472	110	72	262	81	320	127	314	242	578	167	327	402	17	151	148	118	139	83	244	1
373	678	336	240	488	531	347	374	15	453	462	115	71	55	255	1268	240	15	199	100	296	229	163	653	105	113	166	6	112	526	291	194
313	497	279	1682	400	330	856	576	108	474	668	155	70	26	51	152	162	449	345	345	1009	232	364	725	148	345	523	402	139	114	90	1
336	91	394	122	352	320	708	200	112	299	560	286	232	1001	1141	169	233	348	176	271	243	281	524	171	168	141	132	112	124	104	16	87
247	1005	627	1442	360	434	222	1119	212	1	42	627	96	162	342	451	21	125	166	248	238	393	391	204	162	132	167	82	571	124	112	50
777	760	105	2	2	442	260	449	136	344	124	153	73	13	17	154	441	1	172	327	211	636	207	477	208	167	868	18	40	77	228	88
486	422	47	126	260	208	317	249	170	305	225	283	119	62	87	29	241	6	189	313	225	515	206	347	398	293	156	18	497	117	113	29
193	214	316	1	532	592	540	185	165	365	332	410	258	558	68	27	218	127	514	102	372	539	208	193	360	189	169	654	133	83	100	19
681	334	78	80	413	5	408	353	142	900	200	649	389	548	317	4	161	139	61	103	288	215	207	208	316	181	166	468	130	118	478	73
408	6	54	1221	384	543	198	351	20	202	437	509	56	19	547	1	145	389	177	449	253	459	364	206	298	143	140	1284	165	120	196	123
865	375	704	548	122	346	180	831	96	142	154	138	224	2	45	29	3	309	622	498	221	197	214	175	177	920	164	667	142	239	84	191
503	101	898	200	546	445	310	535	470	1519	112	124	117	142	81	1	811	205	681	165	153	411	178	184	166	298	668	329	134	216	318	13
413	4	1010	167	40	2	1	724	115	103	304	141	111	190	78	4	76	614	949	1404	384	218	205	487	1	148	173	1205	159	68	666	42
338	97	92	107	1029	371	267	1086	338	211	682	1221	80	408	524	97	15	140	240	117	280	240	204	171	195	266	142	108	718	82	73	60
174	147	574	537	458	1557	5	343	1	32	916	292	128	1	62	23	140	303	345	112	264	262	629	674	141	194	530	192	285	82	105	54
198	119	764	156	237	258	349	191	210	342	119	110	360	68	437	453	140	919	433	163	237	477	189	498	303	335	172	30	158	203	94	89
295	701	56	294	534	808	563	492	177	291	1494	2585	78	31	695	142	186	127	188	96	298	263	666	198	393	148	176	515	127	81	91	170
327	293	280	2228	283	403	986	577	330	206	366	273	337	30	89	8	178	240	162	317	300	202	204	192	960	130	119	16	228	196	288	84
604	434	188	88	379	10	5	1320	325	356	127	282	247	773	313	113	486	122	349	110	366	243	206	196	502	119	436	297	162	90	98	271
251	305	277	326	230	530	207	333	375	77	527	421	98	548	338	104	191	3	200	121	238	622	484	188	199	188	164	349	147	81	120	499
1041	263	59	786	1086	274	657	178	361	165	828	120	84	20	209	29	1	157	574	326	197	285	536	189	195	184	172	1301	138	94	83	80
169	312	640	179	868	306	133	335	136	194	3	265	274	61	654	11	210	1	346	142	246	228	665	319	176	175	306	161	155	302	103	76
299	449	494	945	132	959	267	251	156	923	287	124	90	34	137	188	256	226	508	165	87	275	829	801	158	184	301	174	130	634	109	99
218	308	878	129	245	1	1268	248	132	486	175	277	88	50	760	364	184	280	396	134	253	218	181	503	140	118	176	336	123	96	194	78
373	300	180	81	939	273	709	978	304	101	158	123	95	52	85	451	172	3	3	868	370	404	182	166	235	481	530	968	165	219	162	657
581	112	432	400	505	334	201	13	194	119	954	292	258	509	12	1523	211	180	121	664	549	1	187	555	221	332	314	333	18	86	8	180
777	1445	201	95	304	477	249	250	126	171	96	469	274	380	194	574	10	1	163	95	241	272	684	497	174	276	174	405	759	197	179	164
111	151	519	92	455	197	206	640	1052	360	84	4027	118	41	610	20	201	322	129	127	260	599	193	203	229	178	405	79	214	89	427	22
56	200	620	449	497	260	701	695	256	359	498	1148	140	460	1	871	161	412	341	118	1	232	205	168	275	552	321	40	149	78	414	48
465	272	136	345	289	205	739	572	259	289	147	211	152	447	1	370	5	559	700	236	456	283	211	149	236	193	173	122	1	211	345	58
1	178	63	832	688	330	662	166	220	190	415	137	218	2	59	8	234	159	661	105	635	285	176	361	162	636	163	127	155	223	599	9
301	334	295	223	386	748	452	184	160	365	289	774	94	806	156	1	417	269	462	169	262	252	146	497	172	752	639	678	120	343	88	170
233	1	369	163	688	723	2	898	245	92	2970	644	68	48	1004	208	198	268	174	99	1013	246	203	167	167	340	168	515	40	95	75	14
6	6	910	76	471	689	426	369	237	834	525	154	106	10	412	17	219	165	170	162	4	432	493	1	234	142	474	487	21	67	13	29
1	320	412	140	28	258	398	210	200	330	130	887	120	15	506	31	324	646	188	320	595	284	195	197	162	644	166	34	129	92	112	796
207	308	797	677	47	349	474	778	354	264	186	276	285	367	1111	5	14	664	378	167	358	268	524	366	152	183	144	124	123	218	87	83
262	156	507	10	1	156	1742	672	10	152	171	1124	235	11	560	11	17	341	134	160	259	452	158	506	134	130	685	288	116	232	108	64
155	1057	741	394	2	248	419	248	215	2	602	113	71	443	35	68	1	721	452	766	660	193	737	510	147	188	119	1011	255	96	114	46
518	292	130	91	1198	195	704	1032	277	178	124	939	77	27	1171	38	178	238	5	166	254	716	218	198	534	179	125	1448	454	107	294	76
164	105	279	505	7	423	706	1419	486	335	152	397	226	6	54	107	215	113	178	152	214	228	166	361	381	132	170	444	155	329	240	54
4	598	887	364	9	7	361	1432	150	357	1001	147	529	1	857	15	192	119	2	157	53	292	200	198	165	126	369	157	134	435	220	48
234	291	161	104	1	1376	483	513	87	188	933	393	95	388	246	1	126	166	232	502	241	264	777	355	137	149	164	487	137	111	234	76
190	334	132	9	378	478	122	197	325	95	90	117	121	259	4	113	200	162	416	254	1	194	211	173	204	318	173	433	116	75	576	213
360	181	649	142	298	735	794	586	205	68	475	505	116	183	207	4	450	1	361	289	1	210	347	166	240	196	1012	409	157	96	151	1029
374	319	3	125	657	345	6	520	189	173	171	1969	110	25	93	262	239	308	702	261	248	210	203	518	21	131	149	221	113	108	951	6
193	374	689	508	425	319	963	320	536	61	520	138	181	198	75	13	237	402	122	95	713	484	357	198	209	194	727	1	176	112	82	802
1181	467	330	872	3	257	172	599	141	863	114	795	139	33	15	1107	209	310	129	932	330	437	533	208	152	336	158	329	1	96	70	83
189	289	161	746	365	288	161	318	173	115	151	127	107	148	73	35	146	564	513	295	1574	477	196	206	508	147	134	6	130	445	77	713
346	105	38	115	413	155	161	402	190	151	147	412	60	9	1313	5	279	120	178	160	457	259	202	493	145	328	308	225	133	97	67	93
258	102	213	71	716	391	191	562	76	142	80	285	91	704	194	675	207	116	191	167	7	292	1018	793	445	291	441	369	116	232	17	192
186	134	47	1003	332	887	106	157	111	576	159	524	121	602	332	519	296	551	179	134	409	649	571	200	184	148	674	93	101	119	99	313
169	662	394	809	467	2105	665	204	132	168	66	950	143	496	59	278	162	141	203	133	251	450	363	203	132	480	325	17	398	99	603	224
616	184	28	675	470	532	626	469	171	848	805	391	118	229	62	1554	209	124	237	129	313	627	171	593	164	149	693	76	10	218	305	75
258	494	303	2066	1	272	388	723	102	1	94	1846	111	191	23	31	303	196	111	319	1	196	206	172	22	355	455	298	62	308	153	6
1	439	181	151	321	312	186	389	360	289	87	1100	44	326	100	19	1	190	194	132	260	280	210	203	2	315	611	657	155	65	470	143
263	425	877	84	335	265	194	348	20	2	405	131	111	19	2	999	13	89	519	100	103	276	207	493	156	124	169	161	123	220	62	76
594	930	192	1024	625	329	205	1	179	125	83	388	96	632	146	702	241	160	364	151	5	4	194	205	62	397	173	454	141	77	766	90
205	939	131	585	344	1039	164	1288	160	169	4	437	122	1368	23	19	248	313	92	149	570	284	200	370	147	300	330	179	149	185	93	69
359	362	162	119	993	343	246	157	3	467	180	115	109	113	677	947	33	255	355	161	92	224	214	187	379	164	301	262	138	117	236	438
119	356	284	311	501	319	204	389	188	385	606	292	80	173	1620	81	288	252	125	313	260	216	180	350	221	127	177	127	76	229	91	84
355	600	510	598	29	452	182	860	210	579	535	230	72	27	193	2	205	184	339	260	3	197	208	367	233	289	162	163	273	98	505	180
165	170	278	338	447	339	198	173	452	459	123	1161	149	367	90	29	235	6	367	456	58	226	338	912	142	145	93	1051	39	297	187	6
163	1	340	96	1228	338	367	1	406	304	177	140	94	154	771	334	189	803	184	304	1	256	1016	1064	1	475	168	210	1	437	217	367
391	1163	230	324	343	378	569	661	190	128	174	179	124	246	50	16	337	9	152	116	814	443	198	517	152	186	168	183	248	108	214	76
319	332	517	862	313	295	188	233	591	435	1	373	123	602	53	274	210	194	168	142	228	463	481	492	176	167	322	524	133	211	27	25
407	131	80	328	271	28	687	145	186	60	65	124	91	48	59	481	213	14	181	447	201	508	203	515	214	173	309	5	85	98	339	380
286	312	271	626	323	466	218	92	86	311	1670	125	146	59	611	614	345	340	78	287	245	272	206	192	143	119	148	699	177	77	341	89
123	179	815	1	403	153	36	835	349	368	313	149	108	1	184	12	274	309	194	303	216	378	170	197	199	112	303	5	143	236	423	67
517	186	190	81	433	386	795	410	176	82	102	494	104	60	110	10	196	254	120	306	231	461	207	699	27	148	541	20	168	122	44	24
564	205	881	562	1	264	241	1	694	360	588	908	356	274	7	40	143	158	528	162	265	273	173	317	195	321	283	787	130	78	77	432
191	154	753	327	314	591	185	1	187	603	92	693	393	41	51	192	139	145	144	462	709	393	205	203	361	577	117	10	150	84	208	91
117	121	108	844	422	672	960	569	337	297	87	135	90	31	19	620	246	1	233	387	238	236	203	204	105	350	146	103	105	106	208	8
279	446	734	1	381	258	171	381	176	1342	450	503	68	109	37	334	90	199	196	118	242	279	181	203	223	123	306	339	127	206	223	471
513	132	729	929	5	191	168	1303	147	359	570	443	109	299	1441	7	1	130	354	386	1	462	351	210	183	195	123	142	37	205	175	78
202	1	204	499	18	342	1125	134	271	109	489	404	230	447	219	113	265	245	361	163	247	259	377	483	188	362	1109	94	105	114	92	8
316	292	137	148	423	241	728	1037	202	866	398	280	135	9	274	1	165	188	158	160	322	225	599	163	152	141	164	449	1	97	113	333
375	230	146	132	442	2	1105	142	219	427	379	154	212	67	200	1169	186	379	196	321	504	284	518	183	184	147	408	149	177	62	413	84
319	175	421	82	349	212	185	156	155	699	185	155	266	359	79	480	142	3	166	133	198	436	501	353	143	278	138	158	229	238	188	457
113	204	653	321	1	483	717	521	351	3	35	141	151	160	80	593	2	133	155	264	419	217	198	192	332	109	1554	678	114	203	213	623
487	167	104	60	1	844	106	416	347	121	190	138	93	4	137	19	207	130	186	466	201	276	207	208	220	162	167	26	176	90	5	76
492	172	278	285	454	149	256	235	175	191	211	141	251	181	964	22	194	6	189	129	532	584	205	199	164	183	136	414	103	218	100	57
310	142	66	268	44	335	318	682	200	165	335	138	245	256	6	443	7	473	164	111	250	257	170	738	171	292	170	641	145	66	96	72
190	513	406	493	1	784	318	21	337	117	1	1931	71	51	156	795	226	874	329	124	354	385	199	204	256	144	422	428	154	482	67	17
186	378	357	600	965	415	223	330	391	1	501	831	127	2	512	1501	7	391	366	161	255	742	668	799	166	124	123	187	470	116	77	92
189	310	402	88	523	231	305	1286	34	144	538	1201	96	497	188	440	176	428	525	317	279	744	212	193	146	321	166	214	433	237	278	170
371	310	144	248	233	496	451	629	505	695	133	108	87	393	543	474	207	8	335	100	263	712	203	701	206	123	152	638	82	200	614	168
571	806	804	300	471	1401	304	536	194	200	169	81	396	1152	359	245	122	2	335	162	242	206	686	197	239	134	123	15	179	98	105	315
158	495	294	871	818	805	372	225	159	86	254	93	129	2	37	92	150	123	184	145	851	265	187	190	190	151	364	1129	82	93	272	37
142	314	927	73	6	1	121	574	227	602	130	134	134	25	87	683	236	364	169	310	273	215	203	175	165	823	327	960	170	201	88	282
186	458	535	504	2	1249	605	1	111	143	300	271	113	36	540	118	190	225	198	96	525	432	948	459	193	140	322	7	119	108	24	181
137	151	888	227	106	271	1319	746	186	20	321	368	129	18	295	438	1	290	171	411	25	842	202	512	88	191	156	128	343	251	238	68
228	473	168	654	3	260	342	319	216	430	670	179	263	57	13	1	226	171	101	162	256	286	202	201	157	188	138	286	260	356	429	84
153	156	178	173	308	603	151	141	308	267	159	110	95	418	1326	18	375	123	199	116	423	271	170	197	1	194	168	394	279	76	487	197
186	104	117	558	220	603	633	309	190	39	869	153	39	1	41	168	139	364	186	318	243	230	619	206	2	322	477	422	356	335	195	81
281	7	156	1	6	483	1487	163	136	189	74	3711	129	404	312	491	202	592	179	318	211	256	353	183	194	132	167	185	12	230	226	103
359	102	76	79	416	1302	1069	1	134	463	278	107	123	821	302	265	269	324	216	722	72	207	179	648	174	172	597	215	169	110	196	673
185	923	615	1	577	221	432	2179	4	196	56	136	223	546	150	22	214	573	137	133	246	713	168	205	197	190	647	572	272	221	231	225
323	49	669	471	301	261	677	845	367	440	47	586	98	457	101	248	225	117	125	704	38	279	204	217	251	683	176	326	179	98	388	451
130	165	1	475	413	7	349	194	151	182	311	466	100	480	420	495	63	135	193	791	1184	452	167	365	218	556	284	766	278	109	15	444
182	501	743	869	772	866	2	170	211	579	331	147	70	558	460	1	225	183	206	279	283	287	112	204	515	122	325	14	220	64	84	211
256	1657	171	440	731	829	175	1547	36	400	118	761	152	398	1	104	244	316	374	584	529	232	203	4	417	417	1913	183	105	239	64	200
224	208	223	107	336	239	1681	500	221	1037	1111	277	129	758	256	9	429	219	242	271	1	373	375	361	209	424	304	429	432	151	22	18
305	360	362	889	450	406	647	239	176	178	603	272	152	385	362	6	123	8	172	156	305	244	577	516	226	111	173	741	454	122	227	653
410	114	1403	262	370	612	330	145	335	171	659	143	102	21	307	189	213	4	354	950	102	205	359	563	224	487	329	400	45	98	326	433
321	320	141	156	455	768	153	1506	201	654	218	135	153	12	72	173	220	627	149	114	256	446	165	185	305	196	142	599	312	77	15	347
194	320	516	1736	1	902	260	185	166	342	75	928	85	178	97	549	125	359	279	156	561	428	589	202	126	149	558	208	167	217	220	339
84	577	1578	150	569	252	720	219	205	3	950	286	119	23	92	82	183	279	118	309	202	268	376	203	184	180	129	81	164	209	80	632
192	77	492	593	514	606	402	339	430	370	315	296	22	635	51	562	94	395	652	300	217	578	203	178	145	352	724	290	116	353	107	561
161	761	61	85	963	273	385	173	148	805	87	278	138	1	301	386	108	156	217	144	468	232	366	198	217	119	414	168	106	77	86	601
237	140	413	142	4	189	333	953	386	509	203	150	103	33	404	28	370	196	199	374	786	647	1626	372	171	361	148	152	175	69	210	177
191	165	289	1475	357	279	193	1290	161	184	474	138	151	330	201	169	146	272	329	451	19	631	715	187	317	122	409	225	174	187	224	84
548	333	1187	650	483	257	145	681	248	784	603	872	223	7	223	16	263	288	331	153	225	286	207	192	12	193	119	31	378	85	11	190
143	821	206	498	418	229	484	399	164	526	312	1100	256	6	380	540	204	159	517	156	454	624	207	368	252	327	173	122	175	104	548	474
23	409	55	305	334	337	185	176	146	1	9	103	96	6	10	234	234	168	166	907	133	5	373	202	203	191	174	158	479	206	330	41
1	359	172	669	4	580	686	347	335	313	155	108	254	336	321	17	246	156	179	267	407	790	173	592	502	149	159	175	87	204	540	77
352	418	113	428	324	176	173	398	141	848	577	159	84	285	446	338	224	138	255	495	234	288	488	822	333	194	151	142	45	463	116	505
274	375	170	128	339	1074	1536	1872	159	385	1	417	137	1142	299	112	230	198	121	167	244	261	368	207	198	491	168	105	1	174	181	85
338	142	80	981	974	337	171	532	389	1	68	134	139	8	40	285	154	937	198	160	238	551	355	638	210	169	115	977	1	101	293	196
221	405	93	119	548	1898	12	548	76	363	1884	103	77	35	12	24	218	1	830	147	1	231	183	347	220	137	747	839	475	437	347	179
156	507	460	405	653	776	528	259	1020	1	822	138	87	278	2	279	217	1	131	308	329	411	363	208	189	316	1067	209	155	301	70	54
223	355	205	231	358	1	727	1026	332	123	157	29	109	26	238	242	219	351	166	246	258	371	205	330	125	152	452	507	208	95	331	47
151	265	2	409	368	751	319	311	301	134	310	242	11	17	82	147	247	128	406	118	448	459	210	704	206	188	168	39	2	306	57	77
204	313	310	243	382	193	193	511	446	168	633	1178	243	173	103	272	423	807	338	146	228	260	571	362	809	143	497	117	1	205	763	45
92	93	66	67	437	668	237	247	358	145	337	151	104	2	9	276	127	282	475	127	331	508	188	205	192	348	466	954	112	119	201	1
302	665	692	152	201	2022	302	280	203	191	292	749	110	10	278	1007	395	153	556	160	393	218	161	207	382	301	272	117	488	344	64	292
312	792	1035	323	453	212	241	847	144	300	769	608	113	640	427	1250	191	712	149	148	238	402	549	355	179	177	169	216	143	86	318	196
261	183	541	727	416	314	144	228	100	344	310	150	109	9	306	14	352	392	179	116	112	2112	661	204	245	122	456	116	146	106	78	18
333	966	193	777	1	263	212	646	181	360	190	272	89	609	8	448	271	11	181	108	277	512	191	374	302	192	433	422	86	230	116	447
174	197	291	554	485	805	263	649	81	419	202	138	115	134	11	428	552	415	425	606	458	282	192	203	141	161	125	518	140	81	200	257
9	1018	401	134	340	604	244	750	221	119	141	277	79	976	313	98	162	279	166	159	253	275	655	204	158	139	175	107	172	86	57	73
54	1315	87	118	269	310	730	258	130	190	321	151	129	20	112	7	173	216	369	164	329	199	180	176	243	192	289	161	132	103	210	89
166	130	53	1	249	194	423	157	185	484	259	149	126	474	11	545	208	171	123	294	260	219	176	194	311	163	620	126	91	110	77	65
718	685	423	557	1	648	1013	166	208	597	748	153	238	13	101	5	1	257	38	620	236	271	376	164	21	133	142	839	130	87	81	247
220	372	402	384	1	585	371	323	204	167	489	369	131	475	29	416	281	286	202	164	634	563	199	205	1	189	467	122	3	80	690	340
147	766	500	299	678	314	551	10	34	2	315	267	98	258	7	517	218	145	142	309	692	280	337	171	254	322	320	318	13	73	1027	1
322	145	426	93	446	865	368	158	230	169	201	271	479	1	20	1116	27	330	5	135	242	255	199	676	149	185	1179	104	147	452	242	35
272	705	608	1	551	244	746	1971	10	183	331	144	154	179	58	216	124	332	335	155	749	411	206	196	427	444	107	97	195	94	665	217
2	601	213	120	605	443	509	168	327	466	78	140	109	1	5	170	220	543	242	325	421	387	204	206	197	126	156	109	190	70	580	81
178	94	542	717	1	341	264	162	91	686	94	120	107	1	77	14	201	130	195	246	509	285	210	202	139	423	494	190	166	336	155	269
191	324	5	483	539	608	192	631	142	1003	161	286	97	3	19	36	265	255	551	18	143	200	210	184	217	120	298	209	44	112	67	93
170	435	655	560	1247	189	588	420	242	121	626	485	132	28	77	18	228	499	185	240	269	373	212	191	216	293	305	188	16	201	239	22
267	451	491	268	314	892	1601	250	150	201	649	128	42	275	86	387	258	380	476	106	266	208	199	364	189	146	147	236	92	103	85	168
204	760	79	369	1	662	890	230	231	170	280	133	83	26	86	704	120	150	248	322	372	398	488	804	108	183	167	482	77	89	77	79
504	651	710	791	1	178	554	175	210	444	500	108	140	19	97	2	105	180	543	291	160	282	363	195	223	133	245	389	184	211	117	32
205	317	214	628	316	778	700	235	221	1013	64	548	128	652	89	29	244	354	321	242	373	271	374	373	1	345	327	83	236	112	232	521
245	92	515	391	327	343	592	226	136	732	201	138	1	548	1337	387	136	405	563	134	376	226	582	571	102	446	148	555	234	334	244	781
338	187	128	125	2	280	1147	648	223	2	299	144	374	3	420	1	250	440	352	142	325	254	206	171	792	134	172	482	75	88	518	92
231	415	387	94	403	174	1082	333	188	61	136	672	139	7	304	183	147	147	467	150	407	840	194	167	593	103	439	418	543	119	76	76
438	305	2913	85	573	630	788	508	185	346	291	404	82	121	1	995	220	304	235	313	205	398	197	192	164	159	12	415	134	104	36	81
189	477	101	310	332	475	199	349	234	199	356	147	167	1	79	417	22	256	214	419	258	916	205	208	197	160	417	177	152	105	89	88
282	95	127	358	468	833	976	175	257	674	340	128	89	190	341	594	213	127	238	122	56	269	480	190	132	155	105	204	97	466	216	314
1	922	123	1	742	269	847	184	114	676	6	124	112	1655	83	561	331	142	190	266	197	466	717	608	217	163	165	7	135	209	92	62
1	193	562	865	9	245	588	418	122	529	190	268	191	10	858	123	253	132	218	161	230	284	202	346	27	741	175	200	146	957	194	161
198	470	137	292	463	999	228	653	151	308	208	156	278	17	89	184	190	434	185	312	243	201	220	343	182	192	291	222	582	87	227	94
263	474	705	333	424	1745	185	215	473	620	214	279	63	36	95	117	55	215	315	160	89	233	210	183	250	183	288	112	220	665	686	512
192	54	115	471	1	325	73	12	168	222	1842	377	155	60	107	1	241	610	201	100	510	263	194	154	161	160	311	171	138	78	756	13
150	184	1	723	314	670	368	613	326	46	136	409	105	328	2	184	86	207	984	496	367	239	202	715	174	189	306	91	251	204	459	173
338	255	567	616	1	259	718	243	224	121	317	133	595	1	1772	19	503	295	155	160	1	265	200	682	288	339	322	121	297	441	226	43
259	316	142	994	466	512	245	153	221	159	513	738	73	65	87	733	222	233	207	111	438	246	186	203	319	152	169	176	106	243	336	61
24	161	909	105	4	1657	603	327	355	83	589	278	231	179	85	176	229	106	717	158	338	506	374	330	1	358	167	162	54	94	202	219
348	237	9	667	267	1224	199	559	169	690	134	137	297	1	397	33	238	152	193	130	195	140	205	1153	215	441	832	504	240	82	230	33
196	248	989	648	204	1256	723	358	205	484	137	827	471	689	82	169	143	237	207	270	252	210	211	637	174	142	396	18	333	62	235	70
1	189	542	681	502	263	256	668	191	8	152	268	96	14	189	171	228	124	237	100	370	283	1453	204	14	135	173	386	271	99	917	17
238	1234	720	105	24	541	251	694	402	168	1962	285	245	180	418	535	211	3	353	320	216	260	186	691	711	184	160	90	185	347	78	99
649	146	540	402	264	601	1011	864	137	132	937	947	76	2	607	86	217	152	122	411	8	259	370	360	1	694	789	659	66	109	91	86
326	336	385	102	617	377	694	1035	348	160	119	132	137	489	396	8	465	462	207	157	247	1445	677	375	189	353	292	281	315	335	196	77
351	204	141	155	330	358	611	431	294	366	372	138	151	15	180	50	207	490	157	127	268	499	779	358	169	652	126	555	165	98	72	249
381	164	404	758	2	799	171	556	477	435	555	146	104	1	454	18	129	1	131	119	834	267	613	518	268	152	661	460	118	107	561	59
175	279	395	89	1	471	332	1222	342	224	1308	152	94	493	174	111	234	200	604	120	50	659	672	609	263	189	176	139	149	70	51	60
186	598	776	190	570	539	57	738	154	129	153	141	124	204	26	1	274	154	185	106	267	292	203	688	494	164	176	616	114	74	119	159
338	647	321	99	440	438	182	357	242	125	140	264	132	184	762	84	227	334	184	338	235	279	204	203	217	587	121	497	132	248	611	337
162	373	948	1	480	324	187	527	139	593	132	414	151	278	81	8	198	267	85	155	285	267	207	191	605	339	170	387	31	247	119	79
34	61	273	2	490	229	151	347	191	117	577	151	103	14	141	36	224	2	356	99	452	407	997	177	217	161	569	109	118	398	240	278
439	89	794	103	1247	305	201	347	158	124	1154	133	114	59	149	1	291	402	248	96	271	277	161	357	308	161	167	63	129	247	445	25
167	319	855	177	160	98	252	247	223	926	438	264	97	25	245	180	1	153	248	252	207	228	198	177	191	123	729	144	265	107	45	23
490	371	984	415	332	312	233	645	1	101	119	260	92	45	184	5	1	144	162	469	2	590	202	163	382	349	257	398	174	113	199	249
336	328	266	1922	280	887	664	163	337	188	314	894	59	3	80	13	347	168	153	153	279	405	195	367	613	340	292	300	59	116	49	78
240	277	177	496	410	1060	19	181	153	110	2033	134	121	268	280	18	215	1	363	111	246	263	159	208	236	438	387	231	34	193	169	106
195	134	110	308	365	602	14	1150	347	51	346	112	191	188	49	109	165	55	320	132	290	289	204	199	252	117	174	710	16	110	183	73
524	306	992	612	327	340	190	169	383	211	116	139	7	58	550	167	159	196	158	296	244	226	214	321	192	192	151	431	296	93	89	120
170	189	218	596	271	252	242	306	83	233	113	147	115	27	47	427	124	247	3	419	249	181	180	204	134	42	311	131	115	88	109	25
192	2	276	138	530	1577	377	130	74	120	633	1346	227	484	500	428	364	889	177	912	259	834	183	197	245	370	324	99	158	109	80	4
47	281	64	134	315	189	342	745	7	544	146	509	221	230	8	3	234	497	1033	154	380	730	191	887	221	141	141	1361	200	241	228	64
101	287	553	181	721	267	206	106	174	197	136	131	94	70	412	25	287	235	31	197	262	616	712	526	161	193	314	121	133	54	62	5
257	65	129	683	465	189	333	238	133	424	118	408	15	20	12	161	291	236	206	121	244	721	366	176	151	159	324	213	513	89	479	191
2	108	485	133	358	250	822	317	152	184	134	263	105	320	99	1756	338	209	118	319	484	235	371	367	200	462	285	400	166	121	282	192
339	557	190	81	756	1411	138	1	256	517	205	474	95	67	572	19	270	11	372	152	285	440	694	934	304	134	180	378	293	97	87	1
253	390	516	103	400	309	165	1303	131	328	572	102	112	6	189	1282	214	195	370	422	287	266	221	177	17	146	304	488	23	89	71	302
258	435	800	669	6	524	222	333	159	1275	144	149	88	175	290	531	207	250	181	105	668	268	405	194	1	452	147	258	284	197	329	64
114	655	380	788	401	385	126	765	241	311	819	425	94	302	789	107	91	2	714	305	297	239	396	361	158	185	414	164	17	103	523	337
394	312	838	1	406	344	168	164	206	545	1109	468	119	82	63	7	210	151	173	94	678	514	911	209	208	185	148	576	147	88	427	206
438	106	134	8	395	321	424	1525	201	797	78	151	70	65	1350	407	288	122	336	125	241	853	356	197	248	124	158	175	159	323	572	80
324	396	114	89	688	841	136	211	196	660	9	143	127	16	21	1	263	137	367	160	264	217	373	334	161	187	154	128	166	78	44	1
322	1073	130	165	333	651	186	432	167	205	323	129	146	177	732	178	199	563	161	312	1601	235	207	752	147	354	153	126	52	95	1	417
289	166	511	161	393	814	236	179	137	207	1021	110	154	412	751	527	271	393	172	129	268	440	203	172	104	983	459	342	109	117	1	496
140	105	299	279	698	296	603	181	157	109	1130	145	362	279	6	472	201	267	189	129	271	270	522	170	182	286	171	667	71	229	231	392
404	17	534	604	519	272	208	540	168	1536	325	710	6	197	550	437	4	6	196	287	282	550	217	919	212	152	145	352	357	104	773	261
432	362	769	1212	1168	325	207	1149	173	672	780	140	76	184	320	21	3	155	507	250	469	488	179	196	123	146	276	747	69	342	71	166
158	1	147	1538	531	1077	729	626	214	6	1031	768	157	185	89	2	174	5	507	538	733	253	206	186	600	304	131	315	106	108	204	71
187	274	72	652	539	311	208	363	228	41	192	1964	84	78	2	569	235	149	195	378	335	195	1249	634	15	139	167	608	145	105	61	563
176	150	1608	335	635	709	161	745	182	178	278	510	73	53	200	10	39	75	221	317	228	522	188	355	325	291	168	293	275	99	701	11
539	303	57	281	512	253	194	242	81	1108	74	283	130	3	394	352	120	143	207	492	245	1043	206	183	247	163	117	557	174	96	213	35
208	211	280	315	492	438	360	247	587	150	571	150	108	267	851	7	671	147	767	312	247	456	521	867	1	294	176	514	213	122	549	9
211	99	168	217	62	1403	155	517	222	541	909	718	1244	25	103	313	1	287	467	123	263	276	178	375	309	169	175	1048	192	111	370	112
579	293	161	5	165	218	194	499	215	745	127	148	161	8	581	374	836	135	104	123	269	262	508	840	197	458	177	62	78	82	204	64
418	242	132	133	386	169	232	813	91	734	496	275	242	325	71	1	63	241	358	372	267	6	208	200	96	147	329	105	160	106	105	206
113	99	404	1	151	1356	257	227	130	124	213	110	267	68	2425	507	185	238	172	99	278	211	176	772	3	166	326	457	81	233	233	202
4	121	575	188	1240	423	399	634	275	802	444	130	409	279	561	133	142	158	192	299	243	207	479	205	1187	115	175	192	106	87	189	80
317	807	186	161	858	565	662	191	78	317	287	501	79	2	639	7	128	502	115	128	153	21	161	370	321	164	162	1009	137	75	436	106
302	291	420	447	3	410	500	935	174	392	402	123	10	18	87	609	118	463	551	278	260	242	750	664	165	304	129	344	30	230	395	329
128	126	176	9	332	802	451	510	166	115	614	285	125	80	219	18	381	18	174	106	900	214	218	332	31	130	267	723	126	77	186	4
185	178	139	100	1	550	243	122	166	139	2234	141	83	4	1013	47	100	221	160	99	556	279	190	338	439	163	174	319	123	86	627	80
204	603	222	977	393	437	566	416	179	205	472	272	104	17	54	159	149	319	181	444	318	196	195	499	18	187	165	129	422	25	279	391
176	333	753	75	440	302	343	304	197	171	588	114	125	11	309	12	234	540	719	577	280	393	463	200	269	187	166	188	2	106	84	72
312	306	388	969	522	325	483	324	164	1	133	493	131	68	232	49	207	221	184	262	208	259	381	522	498	181	321	296	211	217	236	1
527	462	1212	78	516	186	213	936	152	27	157	150	1	171	672	1	463	6	256	466	430	649	155	467	300	307	174	398	3	70	554	15
160	307	1	131	773	458	464	206	531	349	100	617	136	74	266	37	446	155	152	148	365	437	169	194	160	186	152	5	105	105	235	65
12	53	291	512	447	252	238	562	175	467	169	125	271	1	202	1087	504	303	14	279	438	392	305	197	303	161	334	282	176	103	364	549
434	313	278	122	454	792	721	378	1	111	217	124	78	77	274	226	264	1246	153	298	1	792	198	202	455	349	274	951	137	126	91	1
363	490	186	745	385	368	466	240	181	556	643	110	109	17	196	264	363	6	157	247	1338	243	600	510	196	348	171	480	181	104	87	94
316	426	516	208	786	346	245	163	197	546	133	136	121	86	389	353	123	158	117	132	287	467	168	39	283	321	596	519	145	123	200	276
167	211	457	660	514	659	179	1065	203	293	65	429	78	33	217	25	260	305	361	142	293	652	193	1734	220	137	1313	228	98	184	97	85
87	521	116	190	459	189	482	682	241	429	566	155	365	691	78	603	210	279	181	127	527	243	214	477	118	25	282	117	45	91	247	89
6	111	460	678	306	163	503	342	188	371	184	87	242	128	678	967	224	482	417	502	206	469	170	370	222	157	785	302	136	66	76	13
256	182	900	467	576	404	1227	227	125	418	186	982	162	58	13	984	209	130	362	521	256	826	349	680	469	157	134	55	312	361	104	1
166	541	47	679	484	675	184	632	300	561	506	125	105	62	88	967	159	366	159	527	241	38	363	170	142	644	175	304	77	76	80	194
112	449	732	460	253	312	251	374	356	78	145	679	85	166	338	1	195	206	527	157	461	233	669	479	214	301	139	348	109	512	443	404
173	540	346	979	462	414	781	234	151	216	136	279	35	12	672	179	1	371	119	144	18	274	374	691	253	141	154	633	113	205	20	34
277	179	1569	513	1	272	182	1085	148	801	134	1841	134	359	330	155	230	293	124	314	197	279	183	204	171	140	538	319	26	122	97	290
326	273	2	1	1	284	472	133	195	165	156	127	101	180	670	335	6	296	195	106	269	260	199	192	12	129	519	107	123	74	67	325
378	933	552	91	276	341	471	256	198	424	151	146	103	19	47	1094	132	146	192	95	253	239	201	203	168	351	569	479	126	105	211	87
1106	242	776	378	4	17	1847	292	174	179	438	603	21	475	668	526	404	331	201	638	1	284	350	187	167	160	1071	69	624	219	64	78
169	474	281	340	1	685	137	454	179	164	478	791	120	9	37	24	207	185	343	96	261	238	653	162	496	115	157	110	131	240	98	188
285	557	1	147	432	332	778	151	10	364	137	148	122	259	39	258	247	884	194	146	232	273	369	351	70	482	147	537	129	100	155	86
312	472	653	969	350	224	394	1118	387	845	616	791	140	20	313	173	3	146	225	156	371	234	204	483	487	152	547	761	137	91	70	45
269	120	169	754	433	562	654	205	182	1256	544	136	140	307	85	47	200	202	196	310	251	284	785	365	178	90	451	311	170	88	80	1
196	458	1162	1068	3	278	881	573	159	221	335	147	109	187	1	52	284	1	172	131	1	233	384	204	154	570	134	349	143	202	232	409
206	674	543	1	390	149	783	174	490	111	2063	147	231	202	78	16	220	136	406	233	3	1	401	205	159	416	168	161	131	79	112	567
185	1	127	120	413	248	172	151	605	92	581	148	107	289	415	14	193	227	5	112	234	154	546	198	211	355	162	399	263	125	81	206
324	275	239	182	525	1477	749	227	208	67	163	145	128	17	379	10	204	229	203	157	259	219	183	1056	231	195	161	101	90	112	313	463
42	443	583	583	398	247	815	1	351	337	482	266	123	195	87	8	9	200	205	101	276	259	161	205	2	185	150	141	200	362	421	39
332	476	624	637	5	14	182	181	175	177	494	155	93	439	213	6	187	2	207	318	364	206	188	469	138	1180	152	149	1	226	228	292
199	230	503	475	1	393	183	253	177	159	215	1036	102	83	1264	5	213	279	158	529	1	282	179	188	225	153	152	180	309	389	101	106
200	322	293	212	129	1015	390	242	183	1176	639	129	111	9	2	42	209	405	187	156	419	207	907	350	254	197	149	170	249	78	81	86
248	180	172	689	786	392	546	633	349	184	208	363	89	189	13	416	216	426	147	610	376	1	771	854	149	321	156	68	140	92	355	667
235	96	219	219	268	211	419	193	187	759	313	145	90	268	72	632	302	241	371	114	267	220	744	172	175	125	121	42	142	72	46	10
833	245	437	97	701	328	177	675	185	925	466	119	73	9	439	376	202	1	159	154	244	274	189	323	189	171	437	136	173	92	239	1369
274	172	1	739	3	600	222	237	196	725	77	128	114	186	95	182	390	77	407	136	420	1	1155	510	170	111	169	490	604	288	63	101
2	401	2	121	321	1051	229	252	176	177	287	963	275	7	100	3	9	109	464	109	207	2	988	189	33	193	167	144	153	104	178	167
174	116	336	390	303	508	188	235	370	482	177	469	51	8	982	10	241	1	123	660	224	397	1042	186	163	163	174	114	89	91	403	189
174	440	649	140	443	173	372	415	180	427	276	695	88	12	628	12	249	299	198	297	274	264	197	480	240	157	164	152	161	96	587	15
241	238	265	1181	390	498	558	1308	514	411	130	126	61	142	33	354	253	291	7	135	113	282	147	180	598	188	97	1179	122	95	94	275
290	321	47	576	292	679	615	190	137	60	299	259	102	346	473	5	402	491	530	469	466	232	71	357	179	492	461	462	118	87	831	62
552	481	918	1031	886	295	477	361	202	174	12	792	126	12	42	538	115	274	148	297	263	623	367	200	170	340	168	203	134	202	669	441
321	156	689	380	246	198	242	229	234	463	685	281	140	7	563	96	257	524	328	148	429	236	160	1044	370	169	327	168	31	664	184	342
210	505	128	526	786	669	135	611	85	599	202	1807	86	2	85	370	260	149	187	104	590	253	359	168	430	171	112	322	73	107	76	225
186	666	433	205	43	352	197	1226	390	72	558	151	102	12	106	4	1	152	756	473	175	258	210	379	236	189	286	72	162	194	234	447
281	225	864	1	495	692	191	385	306	328	185	121	101	430	321	12	123	193	510	160	250	215	350	200	175	189	466	450	238	118	65	189
201	539	206	1	419	503	435	213	196	418	656	549	81	90	363	557	165	631	216	296	248	246	199	200	220	130	346	11	462	89	113	167
194	455	369	647	631	202	890	322	329	3	829	264	87	223	387	20	233	163	179	150	205	252	334	175	156	191	141	479	154	243	57	512
370	98	75	116	569	184	185	711	248	537	764	805	279	431	193	10	452	224	155	309	1	271	356	912	193	640	615	728	5	223	426	54
327	93	671	366	9	328	193	327	54	180	828	130	121	365	606	44	141	473	197	329	243	545	365	174	201	170	177	21	131	97	103	487
142	470	123	1906	443	336	190	127	378	172	9	134	316	70	394	794	137	255	208	520	9	219	377	182	191	163	163	132	6	78	72	498
172	116	722	141	333	562	1	223	206	88	405	808	326	279	113	235	81	520	256	111	230	257	518	783	125	154	327	901	266	365	113	3
272	114	145	117	72	220	698	176	282	73	732	271	28	284	71	480	239	750	116	304	527	1	206	203	455	147	156	306	214	82	98	55
335	86	512	214	1414	196	260	335	471	617	278	145	69	280	192	19	221	152	120	116	272	1122	362	366	391	146	161	202	8	77	510	332
164	156	137	329	29	274	1146	865	174	1172	142	518	175	21	444	3	206	1	196	108	2	490	168	359	171	493	125	86	126	325	303	91
286	389	398	1161	605	180	140	379	132	53	99	135	139	438	800	12	221	169	119	756	7	277	196	895	182	402	573	741	110	115	118	626
213	166	381	207	444	823	176	172	133	92	291	145	88	9	178	10	505	489	160	306	204	277	207	309	433	274	157	179	146	115	301	248
385	1286	202	410	2	300	190	701	324	935	206	113	214	76	56	277	507	561	252	464	407	182	185	58	391	119	164	1006	160	716	200	128
257	108	162	121	299	211	418	412	148	224	434	723	125	1	205	215	198	480	348	246	443	201	191	186	135	137	291	154	204	85	351	564
191	172	1415	165	1	329	1	203	332	310	910	402	109	6	398	243	262	220	186	302	231	461	216	117	245	188	829	852	105	88	751	204
246	474	705	153	661	465	1485	209	203	428	94	408	92	317	299	11	437	118	368	152	508	768	435	197	161	299	460	9	206	644	852	384
229	174	403	110	1	634	506	188	341	149	186	266	74	688	1338	915	218	159	516	446	789	288	194	206	350	347	162	124	145	108	108	168
4	303	201	1	6	235	968	543	207	32	1532	124	102	134	277	47	232	188	186	149	1	214	477	732	173	226	120	104	148	93	778	367
102	1105	737	340	448	550	319	197	249	195	466	470	126	10	217	44	212	767	185	129	253	218	370	197	20	140	165	133	171	95	570	196
18	461	138	1253	1	202	170	177	209	189	142	386	259	203	359	46	121	204	232	257	294	780	382	361	193	337	150	1085	164	248	240	11
267	467	627	106	589	2083	853	416	295	448	381	137	72	181	284	15	198	329	158	510	1	183	379	205	116	164	158	63	48	184	104	207
261	655	407	761	274	1100	181	115	127	173	445	400	235	2	216	212	244	530	216	398	240	286	173	194	203	166	156	193	171	69	302	76
301	419	663	109	1	231	259	246	95	651	210	382	487	76	513	186	310	194	239	320	229	834	200	353	146	277	326	219	117	84	407	393
215	638	361	158	414	301	212	386	326	321	71	120	22	861	148	371	214	562	513	103	71	200	593	193	233	532	135	28	135	351	42	177
157	329	68	197	701	246	538	668	179	429	309	128	283	78	333	89	148	1	216	164	617	224	202	370	182	166	156	155	135	239	60	234
187	188	69	207	265	311	589	223	409	164	1078	139	195	272	62	495	118	389	200	379	407	202	783	688	164	160	179	582	181	248	85	285
804	786	478	294	523	1136	146	134	154	263	107	285	6	1125	310	438	307	388	208	300	320	215	183	171	354	295	466	83	122	75	59	314
347	320	136	465	5	411	488	155	163	513	660	113	343	982	529	806	229	278	241	307	230	207	202	753	203	159	141	325	32	94	79	8
195	377	501	114	286	223	574	206	146	78	304	135	191	13	57	285	235	249	79	266	2	229	201	492	205	169	112	8	62	256	67	1084
174	308	309	188	6	236	835	185	197	231	217	292	142	269	212	37	1	1	169	3	3	272	373	511	165	324	1046	529	126	245	71	85
217	125	520	195	457	2213	400	1812	261	191	127	804	108	57	234	22	392	1	203	104	244	230	733	1288	211	142	170	7	208	83	115	73
529	534	116	116	280	842	965	336	327	300	1095	1482	105	128	1	1	233	443	124	306	289	248	499	188	565	165	259	213	266	207	232	473
188	358	720	201	231	400	5	235	174	480	328	124	96	66	944	367	206	305	616	101	298	581	162	341	190	306	142	469	181	107	247	1
10	467	116	138	1	210	346	169	156	46	128	146	110	1	4	161	125	302	129	150	1	236	201	327	382	155	178	9	144	79	124	343
140	736	529	376	455	639	168	622	155	74	612	294	99	70	122	9	220	195	251	270	497	274	186	175	188	122	161	136	57	213	112	429
120	155	126	746	290	507	631	186	160	221	268	444	10	5	6	9	384	186	348	138	291	274	379	863	99	196	154	301	177	80	183	443
175	191	330	143	91	278	478	167	618	492	187	1092	177	12	42	20	188	2	250	149	514	258	204	848	192	153	383	563	307	353	350	575
250	135	368	145	2	510	662	644	134	660	892	2170	82	405	459	1	352	1	521	469	425	285	363	197	332	631	489	10	161	76	99	82
292	140	431	634	1022	162	221	316	213	498	202	150	120	24	980	724	164	610	209	150	357	281	399	210	240	188	180	156	72	103	823	498
237	529	47	126	1	459	138	480	230	397	1366	755	194	8	241	6	417	1	243	118	227	269	204	374	154	169	134	120	195	226	44	3
190	110	714	565	525	834	196	187	231	114	69	146	87	231	29	1	258	192	580	313	213	201	161	193	227	436	174	316	182	85	320	59
164	100	141	193	307	437	125	112	158	533	466	129	111	210	179	50	2	532	533	90	705	716	165	165	171	383	139	682	114	80	400	22
188	191	931	813	1	272	258	208	143	127	200	419	15	5	14	12	308	1	361	508	25	239	703	202	532	133	125	634	56	72	98	476
221	426	662	863	369	1086	172	1153	133	170	315	665	709	684	472	415	264	7	875	771	384	251	186	366	278	132	357	165	265	79	84	28
193	366	588	538	339	225	192	631	82	2	299	134	752	56	422	507	186	137	169	296	252	224	905	160	243	414	298	241	381	242	85	190
238	457	164	480	448	537	392	1145	386	294	155	352	85	10	157	15	137	1	234	154	243	287	2	349	178	197	268	128	125	90	342	78
420	355	182	682	1	391	177	1344	376	861	215	956	122	228	110	179	493	528	469	106	283	247	549	196	99	293	171	143	4	88	51	258
227	172	310	394	350	653	1129	228	183	204	178	125	132	7	331	1	332	109	153	672	222	196	164	200	173	288	296	7	163	218	46	6
166	283	811	893	5	196	333	121	212	448	464	143	104	271	30	15	164	326	195	136	248	232	478	352	170	475	130	38	154	75	472	98
966	138	518	484	1	213	716	158	133	613	1479	134	87	314	75	552	228	154	184	102	166	253	191	199	352	327	378	902	269	126	84	41
187	169	185	332	382	240	335	161	127	183	1020	136	45	20	234	41	237	179	238	430	350	280	389	519	17	159	164	781	44	70	80	10
239	899	749	551	697	180	254	233	184	124	831	110	336	377	103	25	15	290	20	105	241	718	208	204	63	31	158	73	116	636	293	581
1	418	168	216	748	551	532	632	489	429	630	278	90	1	562	156	88	523	869	276	257	281	196	485	137	133	150	287	165	544	240	1
166	163	462	675	5	1061	78	211	145	357	1291	996	116	1283	226	288	278	464	209	117	122	451	217	355	7	536	310	374	210	33	89	14
225	508	127	1668	2	178	330	590	82	955	2898	278	109	22	244	362	218	409	130	143	276	406	165	672	119	305	338	123	141	114	303	193
293	972	184	142	321	269	307	241	205	133	370	596	138	380	1	33	182	605	183	161	498	462	161	327	176	341	302	655	3	116	194	12
214	306	1274	590	466	117	185	163	251	185	279	120	242	891	175	1041	193	262	550	538	26	491	205	366	3	167	444	481	145	287	83	91
425	333	81	79	370	288	145	1	223	179	169	155	418	214	957	236	339	494	220	253	1	1608	424	366	150	117	420	367	242	203	247	65
580	180	303	1693	1	641	351	641	363	180	327	898	219	224	71	52	130	709	190	518	220	281	158	487	182	173	443	1	134	224	93	1
206	1855	197	230	10	1040	655	235	168	300	116	268	83	142	2	362	169	1289	126	149	120	236	207	203	602	118	152	1	129	107	87	279
234	460	332	391	251	193	209	860	181	471	833	1533	39	3	690	282	162	147	205	363	449	726	360	200	237	158	143	210	98	105	493	110
157	171	779	933	287	285	702	810	349	185	345	129	128	105	365	699	238	187	586	100	291	211	197	772	226	564	164	102	127	114	326	271
302	318	215	118	451	242	615	175	368	697	713	125	97	1226	374	10	514	433	76	137	241	227	572	196	245	487	166	97	1075	103	202	92
264	513	182	222	373	295	1074	1	420	563	380	102	142	298	961	569	12	2	187	274	211	280	202	203	179	706	564	61	119	99	504	98
222	285	161	2316	458	844	7	210	198	193	165	128	388	204	322	4	97	284	78	104	99	470	334	1046	109	736	729	223	124	86	114	401
278	664	1	321	8	320	339	372	346	287	201	468	109	514	818	30	232	150	363	241	413	405	194	698	361	181	457	540	117	245	72	277
339	439	647	323	290	383	525	345	5	1121	141	147	152	18	51	69	197	141	169	268	418	221	145	212	4	148	161	289	128	121	427	506
392	467	545	678	4	508	179	215	216	168	186	932	117	5	74	1	135	165	668	151	256	580	190	179	285	129	114	215	168	118	204	321
2	99	231	1162	1115	410	195	7	495	428	141	126	137	652	304	10	158	233	701	146	95	562	220	1014	335	119	175	147	124	75	429	214
400	276	585	827	355	116	551	206	281	228	271	271	127	660	2	118	212	165	234	316	259	222	979	193	1	179	169	216	158	91	95	234
83	300	575	222	16	356	131	612	231	180	803	136	117	179	573	678	459	478	239	128	277	689	369	197	344	351	460	155	124	77	200	42
188	364	140	1578	639	670	326	918	411	332	78	130	100	546	51	78	126	761	203	152	212	284	177	539	268	191	173	405	245	101	107	213
311	193	678	87	117	252	688	154	139	173	124	140	76	80	359	157	156	22	137	123	260	195	158	166	182	161	165	745	373	73	362	81
160	101	1027	123	419	410	1146	240	224	1315	172	113	109	14	536	1238	451	2	217	93	671	186	200	551	78	156	158	179	114	74	231	570
360	142	167	164	324	319	333	705	234	215	568	757	109	50	9	5	453	154	350	115	254	529	861	165	192	184	446	111	190	101	761	4
302	100	3	181	800	251	139	186	465	844	434	689	121	5	220	38	169	177	198	139	446	288	204	942	157	190	276	82	47	104	88	106
147	98	142	223	415	698	720	1263	168	695	486	291	79	44	223	192	156	1	163	643	197	284	366	178	176	468	165	465	136	94	184	171
328	713	402	662	377	1867	212	1440	180	99	136	142	1164	53	55	143	5	143	589	315	325	483	554	414	236	187	169	276	127	121	112	68
171	106	145	192	13	281	786	175	364	147	140	438	119	74	6	1	241	5	675	721	258	466	363	198	190	374	173	125	28	487	61	386
246	181	633	246	327	798	680	185	112	788	707	126	335	57	567	758	232	136	197	156	5	369	207	201	183	175	165	104	257	79	39	58
82	252	206	443	389	236	382	476	231	758	137	127	544	1026	264	4	229	123	357	311	1	288	640	364	206	141	166	4	136	121	202	379
555	1434	484	138	240	526	252	494	213	1	181	129	131	430	37	378	190	2	187	107	4	263	482	213	168	146	156	294	114	116	498	213
195	170	752	432	132	199	208	292	126	8	485	614	110	205	589	269	134	134	911	152	154	525	888	597	147	327	134	487	2	87	443	364
474	185	649	134	717	647	211	217	272	763	280	615	117	401	5	410	194	519	174	134	132	266	181	204	242	185	565	167	185	241	71	18
195	443	1302	591	2	1054	194	517	113	181	124	1439	456	15	56	45	146	239	124	296	153	283	569	587	194	168	130	331	354	239	87	96
291	178	403	325	43	328	433	230	325	44	157	139	135	23	84	288	287	540	10	104	43	277	194	183	102	150	561	106	255	76	43	93
217	442	280	546	298	403	515	422	133	138	258	265	100	388	231	176	225	195	362	298	2	267	199	371	231	136	151	114	161	109	116	200
154	409	1488	160	458	660	812	1551	460	127	366	550	110	406	360	457	533	196	111	443	243	435	397	205	322	146	174	393	122	521	178	186
430	324	670	397	3	188	504	341	3	170	197	1251	262	553	96	4	132	148	218	119	259	268	203	210	188	157	130	705	159	399	82	58
308	172	183	116	228	647	5	1530	614	339	679	465	83	580	67	4	244	140	1	295	282	285	197	354	107	355	282	320	200	332	470	234
196	796	917	224	1	1591	575	1469	173	178	169	142	306	334	399	4	3	363	373	295	8	224	834	364	182	442	176	378	192	210	58	206
175	179	114	543	582	511	624	508	467	176	128	284	159	182	442	170	225	660	593	102	248	254	428	315	400	151	150	1481	173	96	280	174
287	182	203	141	416	606	1	253	209	206	206	121	346	5	142	169	742	514	195	111	429	425	184	359	528	439	141	556	176	117	54	12
292	316	464	141	278	344	4	217	204	110	197	472	163	8	320	160	212	168	218	314	405	261	517	212	161	158	323	319	169	71	538	59
344	154	111	207	1	422	485	194	214	541	137	272	100	155	75	724	430	414	320	248	453	679	202	214	267	168	612	227	91	247	366	196
335	296	355	225	632	1	456	239	197	189	144	1657	10	159	422	53	254	4	360	136	289	234	206	668	178	147	156	198	85	121	330	63
254	804	588	563	998	632	219	225	105	8	153	391	69	684	691	352	168	290	199	291	275	218	198	1850	761	504	111	19	127	251	90	13
298	333	994	291	387	1	971	806	230	170	634	586	76	652	299	13	175	130	109	579	257	218	202	311	197	738	166	163	175	73	101	42
118	485	762	133	172	1	124	190	231	824	946	135	97	59	492	44	233	137	86	132	1	251	186	177	163	455	174	113	169	239	439	111
164	921	349	113	1	731	1674	167	180	514	446	892	96	543	393	59	126	688	415	403	682	236	154	201	106	100	441	397	107	118	359	121
251	153	190	657	266	928	233	230	160	487	358	149	72	24	438	478	472	1272	187	295	481	244	543	368	201	291	339	346	87	81	60	18
225	575	370	138	480	573	32	801	192	439	3	130	216	430	61	764	338	102	180	295	376	184	167	206	199	279	152	467	73	70	574	502
179	697	145	132	447	492	385	695	241	367	286	146	151	11	822	170	242	271	219	155	402	242	441	370	350	162	290	215	92	67	70	292
373	170	208	569	1	844	346	770	364	106	94	267	9	1	310	421	151	281	167	741	714	964	178	404	345	344	326	373	125	117	256	201
427	1	1002	288	546	961	816	175	197	421	288	148	263	71	5	142	124	69	182	145	205	269	374	763	209	294	572	452	22	219	393	78
181	97	368	957	194	408	59	372	151	1425	732	137	110	2	223	10	118	302	725	141	11	219	384	703	368	119	175	483	172	93	808	178
208	119	166	773	701	774	222	357	167	395	347	132	501	98	427	2	245	285	673	147	231	249	203	162	186	416	131	85	155	53	222	54
100	115	310	341	676	693	1576	544	175	1149	266	117	116	295	552	165	138	1	183	154	347	247	484	160	140	193	310	330	154	105	325	1
2	350	277	130	298	326	247	903	220	92	612	120	127	888	108	727	131	285	198	106	281	632	748	174	239	493	127	1153	55	654	114	11
563	103	211	588	476	370	734	209	508	743	157	738	129	74	66	162	1	280	358	915	1146	478	580	170	144	124	300	187	121	80	118	10
225	481	186	1841	435	395	239	549	139	427	117	632	18	323	306	1	258	134	732	657	236	228	208	206	229	165	148	151	16	120	529	19
332	117	1393	212	394	181	255	241	529	463	295	138	97	75	100	955	212	3	357	144	256	232	154	185	213	196	155	195	134	250	72	82
10	349	377	381	232	385	719	77	520	430	78	109	493	205	203	790	293	269	164	738	211	239	366	168	237	142	309	184	118	117	318	49
126	329	944	948	298	517	486	1354	147	648	1803	290	134	9	69	549	340	310	357	569	647	420	736	374	191	300	164	733	133	360	372	1
331	448	197	385	1130	1424	1225	1409	184	503	192	670	32	24	96	531	278	361	112	443	246	260	356	175	7	189	173	205	11	221	1457	90
7	178	170	156	342	396	366	381	402	84	295	715	64	567	527	156	345	301	162	112	706	269	360	312	231	421	284	81	258	75	75	68
142	991	217	119	512	190	138	239	125	143	488	1141	22	546	262	456	132	3	209	304	204	281	200	360	422	300	295	725	59	247	223	75
77	153	952	680	1207	229	409	362	294	323	661	442	125	8	73	166	118	323	172	317	373	372	199	954	592	162	135	505	352	230	76	233
24	436	881	128	1169	416	323	163	234	984	86	966	115	66	70	170	224	401	142	254	785	187	384	198	131	187	320	335	194	328	109	155
302	885	152	207	886	341	648	300	198	462	86	260	262	194	79	52	1	131	1007	153	546	242	610	526	1	186	322	477	187	212	112	379
343	573	146	143	356	312	176	342	241	20	924	428	94	52	286	195	224	1136	773	115	264	253	379	320	300	922	413	92	178	74	636	35
701	378	509	836	396	459	255	1119	371	345	500	125	92	1	28	208	216	305	392	135	249	450	397	7	183	353	169	455	320	117	39	116
360	337	125	679	15	164	324	409	36	678	519	273	244	64	45	575	316	182	218	138	239	283	386	491	160	169	143	391	110	78	426	89
387	187	197	209	572	281	150	465	344	130	346	1047	81	44	1044	118	1	311	221	601	170	267	197	204	483	132	173	310	186	119	247	1
187	624	190	1875	1	640	221	504	31	206	425	588	102	999	57	1	124	314	179	115	226	226	580	211	202	182	169	130	132	224	253	114
185	611	289	108	430	301	228	142	187	396	140	770	56	3	46	263	431	122	666	114	1040	247	188	159	358	143	951	183	1	512	245	292
215	153	707	527	323	1795	190	227	685	428	889	474	126	448	102	412	212	147	635	263	69	266	670	1169	129	153	419	237	144	65	58	35
396	318	171	116	851	9	541	318	148	477	1021	580	95	22	706	62	261	160	238	159	347	647	358	207	208	171	731	279	266	120	74	41
437	186	273	190	1	238	229	218	561	745	720	263	145	203	97	1	218	366	190	437	267	219	519	199	85	451	177	187	3	447	246	614
208	97	546	797	308	240	138	773	224	647	360	533	136	393	1	156	238	135	332	123	683	467	202	205	222	114	838	522	164	113	84	407
194	425	154	219	341	657	465	1413	234	558	273	904	96	29	285	834	205	235	533	27	237	289	210	356	138	184	141	380	151	210	81	49
289	390	745	383	413	205	390	221	157	578	7	113	148	40	270	47	238	289	381	132	239	218	205	736	168	196	171	329	389	96	211	81
3	188	1127	685	1	729	226	372	200	213	510	140	512	5	101	290	228	3	866	420	241	272	1767	364	152	139	164	367	1	236	203	20
298	616	779	286	889	226	582	346	203	545	371	451	82	3	77	353	213	385	209	538	265	275	486	210	382	180	259	426	171	77	212	389
251	921	139	524	430	908	303	132	144	138	125	145	186	272	341	164	344	515	171	707	430	265	149	179	1	141	272	154	249	315	106	16
154	147	886	146	339	178	167	464	184	905	127	152	105	77	223	1	237	91	206	192	444	559	367	783	70	331	162	110	101	230	109	399
272	99	120	209	1	223	796	152	358	103	569	281	128	292	160	1298	416	871	430	153	215	264	521	175	381	173	168	442	171	89	297	197
297	706	1395	292	285	450	208	289	307	8	640	137	126	72	189	1	191	352	360	119	260	268	524	203	156	738	138	379	59	119	99	43
268	463	630	215	1	801	313	205	228	503	481	289	150	3	55	48	120	516	787	112	257	238	549	575	202	166	323	200	749	112	217	26
296	105	604	741	704	934	428	408	177	192	423	647	131	912	94	10	241	135	357	282	380	776	364	202	118	257	426	294	137	118	103	73
149	138	207	124	830	756	171	504	191	323	96	520	181	295	304	50	1	136	198	256	265	290	201	203	234	149	164	299	10	250	513	13
318	331	168	142	380	315	395	198	192	382	494	626	111	60	91	686	154	298	204	313	253	263	373	654	171	366	175	465	358	91	108	307
305	347	432	626	1693	522	192	1261	262	432	424	530	102	300	91	187	189	388	334	607	540	280	1098	190	148	167	149	104	157	122	425	145
215	287	469	297	422	191	376	232	217	303	122	586	110	302	33	26	198	1	182	108	231	421	363	1275	169	316	169	473	191	95	392	31
175	654	901	1391	226	285	470	658	8	613	26	239	169	1	1	2	130	130	209	333	255	559	205	594	150	352	287	141	25	75	235	63
168	160	166	570	409	284	240	167	847	688	301	455	195	32	96	178	219	320	590	247	266	554	367	187	184	143	167	192	7	71	617	211
362	390	240	224	385	216	640	334	112	307	579	138	71	46	20	19	423	657	185	426	666	186	1138	386	133	868	305	1322	55	115	352	201
677	243	788	137	392	398	553	213	145	222	104	1084	249	1417	385	458	350	485	169	111	198	366	208	674	177	132	146	740	79	208	651	234
163	142	1567	215	139	521	767	584	179	141	426	646	8	66	805	305	220	165	382	105	786	262	164	334	171	146	142	296	329	85	29	83
270	98	1988	333	315	220	190	380	135	68	181	664	275	28	569	340	276	157	227	143	263	384	363	167	836	717	155	23	127	236	361	1440
228	95	207	116	433	337	307	219	136	706	377	145	141	158	844	1101	288	225	161	418	365	403	199	627	1	304	152	132	131	117	119	54
91	403	290	216	237	1545	137	655	391	126	514	559	123	317	623	767	289	544	177	130	122	212	511	183	246	447	332	152	186	81	106	230
206	780	304	325	424	606	1115	361	297	183	381	1176	124	7	52	244	441	293	194	392	439	750	177	514	222	163	112	160	61	415	101	694
321	122	129	112	381	324	145	1	182	1	389	281	104	274	197	334	81	268	190	258	5	241	197	210	142	157	283	164	177	316	113	55
428	103	161	603	311	643	378	155	304	566	492	700	72	976	571	369	307	274	357	487	136	201	180	710	202	343	171	397	165	85	76	58
264	170	179	381	266	499	415	203	297	922	109	122	237	374	639	19	237	318	208	286	796	245	341	201	171	196	279	233	88	194	249	263
258	614	352	510	210	312	141	43	434	976	1428	124	110	535	652	3	212	461	201	112	252	526	199	620	339	194	169	9	136	113	226	9
187	186	197	930	277	317	221	1061	521	1206	478	1576	92	5	1479	60	224	314	141	273	246	278	208	1302	181	559	169	498	120	250	54	501
269	371	491	221	466	590	156	246	144	325	792	139	328	17	85	551	413	370	324	472	218	211	591	1394	348	369	167	802	124	113	59	580
312	334	286	117	411	486	344	177	1	455	503	1051	339	613	74	1	344	141	362	305	78	399	189	369	87	478	177	1	133	67	100	57
272	96	559	185	498	565	4	233	106	123	518	954	106	529	275	32	34	1	110	252	94	245	518	518	283	183	163	99	121	68	61	21
136	135	186	215	371	486	489	834	173	195	197	119	140	279	58	3	210	283	325	322	1187	545	155	169	229	160	167	271	160	112	91	67
265	152	341	510	337	171	314	239	713	563	713	404	142	512	457	1394	153	343	172	460	1	601	197	167	179	149	142	182	22	127	229	358
294	330	101	678	1	523	707	240	216	59	434	119	217	1089	96	126	230	455	187	298	81	550	210	363	347	126	462	1039	70	88	115	140
216	476	394	606	641	1096	295	173	105	328	190	755	110	585	372	48	124	219	547	145	223	270	198	204	185	356	168	1	297	114	305	522
228	181	879	219	252	382	735	166	196	100	603	95	116	43	96	263	280	292	171	115	183	3	772	339	133	147	142	174	211	115	439	406
269	858	145	219	498	317	635	139	369	139	424	284	12	4	183	613	271	138	350	152	4	213	325	204	136	138	157	219	178	189	595	7
269	589	484	919	812	936	169	200	362	1519	189	147	169	442	312	1	263	57	217	297	278	565	206	201	216	302	315	101	129	127	236	178
195	326	577	163	615	239	239	8	446	72	199	126	89	638	186	1	150	289	206	145	411	244	164	903	1	193	534	209	80	313	107	178
139	148	85	137	1	327	1184	146	120	114	555	96	1	2	102	47	87	168	512	133	1	1537	518	202	444	192	168	92	144	119	79	77
200	188	272	1379	2	587	190	158	1	401	185	1647	94	55	162	43	325	299	321	415	1	193	202	862	8	601	452	410	117	78	301	281
284	141	522	336	61	199	6	1428	287	381	171	142	3	399	108	691	181	234	351	137	483	459	214	165	154	170	125	210	266	73	71	61
333	175	734	637	405	636	580	1489	147	381	258	448	112	177	268	51	401	1	538	147	212	284	214	327	230	321	1054	120	86	122	109	283
172	99	284	296	8	330	1250	189	185	295	106	509	140	463	554	423	178	153	355	150	756	413	172	203	251	182	547	209	260	180	83	31
215	179	140	188	441	541	160	350	604	162	246	578	282	209	442	1	236	49	220	321	197	214	178	367	128	180	404	215	197	77	76	85
219	278	711	922	838	599	514	482	242	586	405	671	113	69	226	1	285	110	189	134	240	269	163	204	416	145	299	151	143	197	74	79
206	646	119	220	727	1377	1900	1497	296	215	295	451	252	15	207	671	219	298	770	152	194	490	473	170	359	407	168	173	221	222	118	211
282	593	109	704	4	611	1014	237	160	232	160	511	115	13	90	7	312	908	169	375	372	284	186	194	92	152	153	53	130	239	232	513
223	1291	251	586	1	191	193	236	185	393	772	126	129	56	198	5	228	127	130	110	243	585	204	368	214	126	276	71	175	116	35	318
174	274	343	509	3	654	425	207	300	356	250	134	123	7	323	311	172	151	116	146	240	237	362	210	226	992	317	44	287	113	120	61
691	184	795	216	12	480	348	1315	428	322	347	135	125	168	205	9	119	132	176	160	223	227	211	534	189	302	157	327	2	84	114	578
213	99	419	142	662	179	791	607	240	799	302	591	227	1182	167	169	258	197	361	104	492	552	169	204	201	356	139	45	170	226	289	80
209	496	63	677	269	217	1	232	331	290	274	279	119	565	384	38	180	372	211	147	231	626	168	372	183	164	170	303	227	224	330	640
232	329	169	803	3	225	153	890	96	668	179	616	129	75	531	2	475	182	148	124	205	432	212	187	166	336	281	224	205	242	233	295
233	434	123	118	433	490	220	521	211	272	580	116	85	8	874	149	468	309	1	273	243	211	196	201	10	188	172	164	192	214	76	235
291	579	164	125	282	392	352	292	246	541	811	122	49	494	98	191	196	100	207	152	462	201	182	339	172	152	419	104	61	227	51	270
209	482	179	888	589	511	367	189	458	489	426	994	125	5	76	51	402	142	185	153	1170	259	367	191	535	392	135	444	203	116	214	216
313	831	133	203	3	179	418	238	113	114	514	139	123	14	501	55	750	1076	202	410	302	228	204	204	263	317	309	141	111	535	78	1
299	94	469	371	1	1226	146	155	242	631	194	135	64	395	327	18	127	529	371	149	732	274	207	187	176	305	430	460	148	109	572	16
240	317	336	579	1	1001	297	192	187	233	255	694	153	375	156	551	485	593	183	499	126	225	224	358	135	142	171	112	198	99	120	88
192	858	410	153	638	1320	946	198	203	604	510	121	113	34	203	54	217	231	396	113	252	435	532	665	370	317	146	487	318	80	118	367
80	613	621	211	3	318	247	971	114	8	332	145	115	215	182	23	225	224	1	254	260	697	344	202	227	172	700	1490	173	103	193	225
301	156	364	375	262	329	621	237	335	178	190	131	982	9	459	2	208	143	128	284	200	190	581	368	153	163	654	1879	178	95	1351	24
222	1151	95	1546	762	258	1553	464	2	227	175	727	227	40	71	185	187	313	206	291	142	213	382	652	218	296	161	300	122	202	226	47
157	108	546	609	362	195	330	710	184	142	500	325	311	81	777	1	1	470	161	148	122	203	450	202	150	170	164	196	43	80	50	1160
295	315	22	449	645	435	1920	203	205	186	190	261	109	9	95	812	241	123	422	625	442	210	210	358	187	152	167	108	24	223	709	333
314	109	792	865	28	644	449	350	322	549	373	139	93	13	99	679	249	68	371	145	494	440	911	196	228	182	414	162	271	97	76	201
39	146	320	1662	1215	878	308	321	172	89	400	133	218	9	333	768	224	87	540	294	1	449	154	185	191	315	324	353	132	122	247	105
343	178	692	290	1	996	1027	242	391	82	880	130	130	64	1506	192	274	165	348	120	1	190	206	166	229	162	321	91	348	246	366	83
200	163	140	293	5	173	555	175	4	67	386	110	124	875	57	605	181	298	179	313	544	187	196	207	171	182	284	573	205	113	86	182
295	117	192	423	417	546	157	195	141	131	106	121	83	437	73	155	212	292	255	171	347	187	380	166	206	145	311	135	35	77	102	356
173	314	197	146	584	680	204	375	21	82	134	407	137	425	99	928	246	574	122	152	504	446	209	203	175	182	526	513	299	116	279	90
527	856	97	124	349	339	362	733	522	440	109	121	113	10	517	48	585	426	198	107	250	277	663	373	137	157	439	491	123	2225	76	94
293	436	150	988	1	438	164	195	1	596	429	288	189	151	432	8	150	217	175	111	377	579	186	352	201	679	159	223	119	118	243	138
159	170	457	109	500	309	1066	160	206	964	199	832	285	873	1275	55	257	646	370	372	245	184	360	210	216	181	586	67	145	103	111	4
286	147	135	1054	2	274	154	548	241	135	459	492	78	365	1175	528	2	290	214	268	439	444	377	167	176	154	172	31	202	88	421	714
212	162	103	476	366	437	440	172	208	305	178	795	108	287	92	333	268	307	214	301	245	272	331	193	4	344	163	203	164	70	570	26
230	331	312	767	599	327	1097	217	176	67	585	135	102	68	45	4	370	243	1049	308	505	279	200	201	196	172	144	1026	43	122	87	425
305	473	1233	188	319	642	145	1441	390	330	296	474	81	759	749	402	7	741	96	121	1	616	334	203	412	491	455	681	268	113	646	89
266	646	336	256	585	411	203	637	668	229	544	276	9	2	111	441	468	654	550	113	800	221	221	203	492	410	163	206	136	84	78	472
257	188	175	509	430	1029	250	376	280	167	710	131	245	175	58	1	1	496	191	416	300	429	437	201	184	381	175	109	162	77	175	18
197	569	166	154	313	81	1	204	176	157	199	527	205	9	64	382	240	146	201	115	249	249	202	457	217	163	165	342	246	300	56	7
87	671	1206	1024	678	662	189	142	570	661	474	725	154	80	61	510	234	308	191	309	516	272	363	202	180	492	151	421	153	76	57	352
166	998	637	134	1	2	227	473	2	155	198	562	95	62	328	5	290	221	87	112	244	594	213	368	1	185	456	634	42	334	367	74
263	313	132	793	437	304	175	308	143	412	134	259	222	229	57	530	24	199	192	277	438	423	195	186	168	173	158	260	183	95	500	63
301	439	676	129	3	579	166	289	163	524	199	758	240	14	53	734	22	141	96	402	682	247	195	594	439	492	277	1	170	54	560	39
307	102	650	122	570	705	221	563	338	390	517	386	158	72	330	120	655	348	127	133	259	498	199	487	214	186	163	176	210	209	113	386
685	107	134	2065	237	213	413	566	198	85	136	139	566	90	101	909	151	2	591	120	265	186	554	371	127	424	236	1	165	118	463	63
50	1117	161	200	393	383	239	351	222	521	631	498	118	181	839	527	236	283	376	770	247	2180	200	208	39	323	295	1	133	119	119	269
293	143	336	812	1074	391	419	661	2	629	281	114	100	19	207	13	41	769	585	302	35	240	198	369	328	188	269	307	107	82	118	69
309	88	145	310	10	21	603	239	445	214	157	139	175	184	386	266	176	650	604	684	215	381	205	213	515	178	310	197	107	120	349	230
227	637	257	291	470	188	185	741	8	3	754	279	121	463	59	54	280	200	190	145	1308	368	159	1256	334	174	165	332	140	112	184	566
228	669	192	120	275	827	633	301	584	312	179	665	396	618	214	178	68	307	176	146	324	263	160	168	30	592	165	32	151	78	111	117
534	373	102	981	380	921	383	340	486	355	487	270	159	38	1066	208	145	127	206	1069	296	565	5	211	6	191	305	200	145	218	371	167
290	824	566	739	333	176	1090	186	116	417	205	123	168	6	699	5	256	302	353	118	4	17	408	24	139	408	334	108	11	88	235	88
244	292	459	344	216	299	537	536	304	47	352	115	127	174	57	1199	218	853	200	290	1	270	390	377	223	190	308	335	143	252	239	497
1	1074	126	186	163	1008	145	639	303	132	123	255	267	76	100	51	196	240	406	151	302	281	404	211	182	184	432	240	55	195	350	244
277	179	813	716	1	962	769	331	413	323	711	1094	109	294	748	289	130	309	183	148	1138	392	195	418	1	299	303	60	178	80	216	220
229	254	326	794	574	376	150	234	285	154	163	255	172	879	1	11	246	110	509	144	196	265	785	210	8	177	126	105	117	114	47	220
171	323	583	192	3	329	711	514	355	653	267	128	135	210	1	643	209	135	1093	298	3	242	162	211	167	178	541	158	216	90	357	50
675	105	300	202	2	399	282	332	352	300	470	148	266	15	102	165	194	158	211	738	263	621	204	179	222	194	169	693	148	120	238	13
227	411	482	562	1	238	784	232	44	219	279	466	225	253	374	2187	243	925	362	464	2	218	199	161	345	342	126	685	151	185	85	30
275	263	186	144	336	513	158	537	150	217	829	490	103	1	178	96	195	171	345	431	244	245	197	726	137	647	296	92	116	549	171	89
307	325	195	367	4	477	241	313	197	320	160	491	94	35	97	18	136	337	179	122	153	530	376	201	144	167	160	175	356	109	100	207
291	169	498	217	1108	494	173	58	155	602	313	344	86	7	97	11	192	389	189	111	270	278	196	191	30	294	440	8	309	221	83	75
202	101	101	860	365	410	928	171	189	104	300	426	133	470	34	5	255	210	197	113	557	10	681	416	134	600	160	187	191	85	73	2
304	555	1596	168	1	277	331	182	206	392	348	260	242	14	72	2	209	152	214	313	258	283	207	198	145	151	266	119	146	75	469	182
271	1092	1196	392	1	366	195	169	174	90	181	139	132	292	66	1111	175	320	211	370	100	203	325	208	485	312	131	507	125	325	74	321
163	156	167	823	594	636	959	967	238	365	273	407	122	279	215	1753	205	104	211	624	102	397	194	175	246	171	837	353	112	92	197	856
193	269	171	425	1	675	300	409	126	66	477	142	150	10	68	48	341	181	325	419	252	1	212	195	226	167	129	314	160	87	61	5
258	714	356	185	343	581	171	151	4	499	177	252	111	177	1099	875	127	168	166	110	233	269	215	210	169	176	321	169	180	108	39	233
249	820	187	369	921	970	208	905	163	95	310	128	132	664	1420	148	223	239	342	272	396	286	159	162	145	181	415	337	82	123	79	166
6	168	103	847	1124	166	193	1502	262	300	451	397	251	276	803	1	291	473	209	158	240	278	189	207	110	363	171	658	422	190	58	568
453	337	136	166	2	299	511	196	218	57	475	281	92	48	599	394	323	148	198	144	8	269	945	493	1	188	150	187	294	232	67	33
388	177	164	204	1	157	131	214	174	227	845	124	109	269	389	165	381	162	461	316	2	150	546	169	1	143	142	102	204	106	118	73
302	102	295	373	458	892	159	728	224	155	663	132	114	205	724	280	165	122	198	445	220	2	205	906	243	113	120	334	107	91	115	496
5	284	170	210	4	1081	518	223	336	9	370	1210	52	20	1	274	8	171	357	120	145	266	943	364	180	333	157	10	299	97	210	1384
193	169	284	767	1	378	119	165	627	304	815	1516	410	13	66	493	254	140	467	265	416	277	676	312	103	596	309	19	175	73	318	580
464	176	730	182	383	211	218	472	447	219	201	578	185	61	430	729	444	270	488	115	252	202	494	178	228	172	385	265	208	112	232	761
137	309	209	210	1	651	129	146	202	323	192	259	130	71	617	566	642	270	205	108	224	241	281	210	144	297	319	41	329	77	284	187
221	179	309	170	461	447	821	347	157	349	153	144	109	319	389	183	246	178	384	372	257	638	202	2520	140	187	316	215	242	695	456	104
1	120	97	29	311	328	639	229	139	896	363	271	125	408	480	42	354	142	196	139	442	234	821	334	212	175	897	473	427	485	701	565
65	186	235	415	388	216	409	380	360	313	147	121	71	10	106	2	225	2	1251	746	531	953	370	198	153	167	319	36	132	132	70	203
27	926	191	169	1392	196	758	156	515	298	133	992	264	92	339	564	243	156	229	280	8	390	361	519	142	189	315	121	120	109	64	1
5	429	186	968	188	229	194	881	623	76	165	113	83	102	789	167	237	143	344	645	7	214	329	210	207	133	437	143	84	120	842	82
268	73	248	368	373	513	196	210	48	1	319	125	107	218	303	114	212	148	115	149	1	233	197	173	24	330	151	355	176	230	339	45
154	324	148	484	1	434	371	198	495	366	462	127	131	1375	101	45	249	282	219	144	348	269	191	169	508	178	171	392	146	554	448	512
366	582	149	341	473	195	230	954	153	835	600	365	400	26	68	290	230	290	475	127	1	216	198	203	239	474	566	152	508	77	4	69
8	486	2726	198	444	1	170	226	422	654	736	125	160	292	199	1669	198	153	376	146	1	427	351	195	215	129	156	669	191	76	118	431
207	310	100	369	422	462	203	175	334	233	161	126	191	178	219	11	271	62	175	137	1	279	717	599	169	170	875	234	537	70	74	194
235	159	704	203	286	486	729	2186	345	105	280	270	101	44	638	470	5	307	213	297	220	271	190	183	223	321	269	273	62	82	310	91
193	105	131	387	376	276	322	503	1	474	189	148	91	9	659	668	188	431	183	416	48	1342	212	33	184	469	450	119	254	551	456	260
178	407	488	625	475	402	372	779	217	158	882	122	111	4	97	682	138	667	236	116	196	241	190	503	205	831	166	178	152	83	108	15
524	612	65	682	450	160	327	484	59	129	124	238	6	73	73	177	190	583	178	451	618	282	155	198	241	185	279	40	62	102	220	50
132	117	164	170	548	175	239	306	153	1141	747	379	189	81	537	10	279	688	224	147	227	236	880	349	229	175	168	340	128	121	73	77
215	320	199	676	262	952	136	1018	138	444	191	238	109	91	322	126	172	382	187	117	277	225	185	335	177	175	312	359	136	100	114	5
173	478	490	218	2	449	162	240	145	1348	170	116	128	3	45	307	2	133	702	421	340	432	155	384	175	628	134	5	167	194	305	86
191	274	167	846	547	266	225	448	33	703	126	123	110	39	43	438	243	773	199	135	240	202	220	187	442	162	436	67	135	492	422	81
402	163	305	874	16	1	361	656	661	342	183	276	65	180	263	1	217	305	334	565	803	217	211	1671	300	309	728	1	146	96	289	294
1	306	790	701	437	228	542	711	143	153	192	416	238	456	434	55	210	292	339	419	427	232	207	1146	130	596	743	164	96	346	85	18
205	432	310	192	361	334	878	658	151	671	162	246	106	204	51	50	170	153	190	146	202	891	432	191	227	328	167	1	186	108	121	50
199	167	98	407	293	173	515	420	561	706	1296	597	142	525	396	8	143	182	113	122	203	580	378	364	144	142	552	169	189	123	116	87
195	153	313	692	1	231	623	320	454	157	180	141	129	53	183	1028	213	155	190	140	211	264	627	208	198	151	383	753	141	235	78	62
344	467	343	655	301	246	212	432	188	790	150	146	202	19	77	71	209	442	387	121	224	1	489	873	202	176	136	95	76	324	238	225
262	104	343	421	315	317	241	1737	400	359	144	146	259	181	93	408	337	351	496	117	204	511	205	192	195	329	423	321	148	331	236	127
242	172	190	511	600	269	154	190	216	62	115	254	139	13	98	311	147	153	187	314	238	227	156	187	194	177	90	2	143	66	90	65
228	453	276	655	163	270	149	1452	157	51	979	129	512	212	196	201	209	240	206	559	112	411	170	208	449	175	139	230	196	431	116	216
287	313	742	1103	32	450	149	384	314	213	173	263	98	85	82	3	308	291	165	240	159	144	207	212	46	111	284	179	185	123	334	208
328	346	445	140	265	209	128	648	229	201	596	138	93	76	221	2	214	1023	492	291	255	198	661	192	195	422	1275	178	63	290	57	91
209	110	203	196	47	534	710	550	359	236	200	133	104	274	195	150	81	167	828	734	1	462	196	191	221	165	137	272	335	463	219	238
157	294	366	603	447	333	380	240	284	322	326	123	140	434	100	718	345	469	543	144	228	283	693	211	219	174	426	109	203	202	596	112
194	557	568	533	7	321	2042	365	93	1131	72	148	15	64	73	1033	138	265	467	157	295	227	319	186	1	181	1654	98	138	369	285	16
463	119	918	191	1009	162	134	354	116	355	1117	531	242	117	96	608	294	364	353	309	23	268	202	753	429	150	158	223	363	368	107	165
9	109	424	1249	289	744	538	364	133	834	520	126	156	6	641	1	174	300	663	142	500	241	218	196	926	265	169	526	64	205	46	326
258	107	422	157	287	482	286	163	28	416	161	753	92	20	56	3	106	294	209	290	53	260	163	203	191	171	424	212	228	334	335	246
247	123	837	561	2028	258	314	459	227	58	571	489	134	169	100	44	129	276	193	440	278	226	544	206	211	345	163	916	146	100	211	79
207	123	235	247	266	170	192	176	87	173	136	385	104	31	844	844	218	238	135	117	6	209	214	365	139	175	154	327	171	195	227	91
161	294	180	119	15	1	239	358	18	88	294	147	134	208	67	555	363	522	186	582	22	462	199	176	327	155	167	3	266	113	115	913
269	326	554	489	354	332	486	182	317	533	126	694	102	467	959	465	181	111	212	147	243	254	179	203	107	120	176	150	150	111	214	217
140	603	98	722	1	649	364	321	595	234	404	981	124	90	183	1557	203	124	608	126	638	225	188	209	193	172	299	675	140	94	191	3
392	102	199	147	675	212	419	337	296	647	252	128	243	1026	285	25	312	380	196	114	367	189	345	210	240	175	170	220	152	91	87	219
692	301	499	197	419	750	204	782	216	304	155	135	117	195	283	1	204	1	184	147	1	2	389	648	402	165	265	84	150	79	253	104
282	344	166	359	671	819	243	526	9	127	770	124	69	582	70	798	187	1	109	268	118	224	196	196	114	314	162	262	264	123	86	14
385	463	123	202	329	180	221	177	65	1263	9	110	251	62	39	1	137	248	187	314	264	1	644	178	1	751	163	112	160	118	118	125
286	625	438	577	285	318	493	199	157	224	178	119	235	188	373	256	135	399	169	144	1	260	500	372	150	792	123	152	162	120	70	37
1	257	146	318	235	591	134	1128	325	223	243	118	111	6	927	314	231	302	151	145	249	1	489	197	99	177	165	425	44	82	117	21
122	970	167	1780	483	409	137	382	454	287	149	302	123	39	229	176	226	279	175	425	297	436	188	10	146	875	311	930	153	312	80	342
186	106	163	319	629	201	223	383	288	391	610	522	153	178	208	60	470	487	382	253	243	260	424	516	221	167	162	191	150	95	197	65
297	108	183	363	526	237	565	216	236	37	89	142	124	199	1126	72	232	311	504	299	477	274	162	196	240	286	167	29	176	100	412	239
261	591	380	644	537	215	245	744	201	407	340	137	82	576	55	1515	156	1019	613	286	225	1249	215	212	204	143	723	334	150	227	192	45
228	316	93	141	400	118	172	759	153	550	188	746	38	13	42	56	271	211	350	109	137	170	199	407	555	183	573	234	139	79	592	104
159	295	608	397	333	422	554	223	160	654	798	121	169	280	101	4	223	319	190	130	233	221	196	33	239	340	100	319	127	237	752	77
134	287	110	407	307	333	796	217	194	76	199	143	20	48	724	169	5	442	208	400	434	500	669	170	234	146	169	1108	205	464	337	186
453	154	105	691	404	453	804	1754	201	227	169	379	78	124	602	183	587	494	3	145	670	976	147	489	239	416	615	1039	344	234	99	288
266	166	447	356	481	485	243	165	284	962	588	132	108	16	295	178	238	617	344	413	1	240	367	818	202	328	406	960	85	116	238	80
210	110	416	203	1	1109	139	179	188	90	128	2054	114	21	94	403	409	129	214	146	274	194	380	460	299	365	340	531	133	82	794	890
287	345	175	203	362	179	194	366	148	204	122	133	124	296	802	288	152	262	206	471	257	281	154	207	247	438	164	405	328	241	127	295
179	152	577	470	403	1925	196	2362	10	222	137	287	198	580	297	196	221	269	218	146	1	268	366	208	207	189	306	802	161	350	214	37
191	257	510	1120	443	1442	208	351	176	69	88	628	35	179	401	495	219	548	178	313	260	620	202	334	191	177	164	153	204	502	70	478
280	855	639	364	4	176	651	823	177	275	577	49	210	217	49	52	164	178	177	269	28	214	199	182	1014	154	139	170	166	78	114	83
220	96	603	689	2	430	355	501	166	151	779	140	79	51	41	12	2	158	108	894	785	213	561	660	188	176	464	202	201	307	101	85
146	144	408	249	510	290	192	325	310	415	254	891	120	294	286	181	195	520	543	127	741	219	380	167	317	176	163	700	132	99	90	298
170	782	456	196	174	289	656	968	180	162	816	293	230	220	198	962	243	314	246	115	466	761	165	651	178	168	126	308	142	82	98	72
132	440	339	345	295	840	140	543	296	356	195	119	155	5	93	1166	281	319	178	119	615	386	402	510	150	118	170	285	4	120	73	8
151	153	112	497	291	18	821	443	357	407	295	136	255	1	525	439	82	255	219	492	1736	613	202	208	154	337	138	31	414	118	111	23
134	567	295	130	316	300	137	919	235	197	109	125	107	29	558	175	801	164	372	149	39	273	160	179	118	344	159	428	120	218	363	49
2	158	96	198	256	213	625	461	198	124	460	453	356	368	101	649	211	421	171	312	359	190	212	475	156	172	308	162	163	354	306	229
288	174	364	133	405	255	692	605	325	323	643	2203	138	31	199	58	207	154	211	384	239	246	367	195	164	315	151	222	147	300	84	4
204	114	111	354	241	515	620	892	213	214	112	891	124	284	230	55	244	196	361	143	562	189	367	207	249	157	133	104	260	114	203	196
796	117	323	194	33	335	886	1403	211	243	427	120	76	29	199	39	1	159	897	146	706	268	156	361	143	321	315	280	6	109	444	502
464	319	130	148	241	579	402	375	1	737	28	220	101	1659	262	422	138	153	479	145	240	284	595	1062	20	473	314	477	9	103	497	326
211	249	186	533	1	183	1130	321	164	1278	169	120	147	87	771	313	595	191	504	119	328	270	388	191	269	172	165	5	195	356	236	304
155	560	1356	362	128	1167	194	1011	142	947	188	117	105	13	762	3	134	284	207	373	2	200	309	196	253	291	140	297	177	214	226	110
225	387	188	510	255	268	223	408	169	279	202	145	90	8	946	59	2	464	613	679	285	262	328	193	157	322	795	227	316	219	106	505
197	101	394	1353	385	299	184	189	38	612	742	247	108	472	71	10	266	233	172	126	2	273	216	205	181	182	136	333	177	229	387	223
249	176	434	1010	257	286	221	356	141	101	187	820	128	610	226	404	159	88	386	144	454	562	208	366	187	279	169	571	146	75	540	252
365	171	153	157	333	316	522	165	220	67	131	285	102	13	55	582	224	980	354	131	554	276	184	734	104	171	274	272	111	118	236	468
230	387	348	815	708	181	199	596	8	549	353	142	265	21	228	2	167	355	187	294	249	277	355	726	6	334	166	235	82	235	350	222
237	483	304	715	224	173	168	987	204	213	154	592	96	29	191	69	129	302	212	143	219	405	338	180	241	154	307	230	216	109	346	70
246	315	328	188	321	496	229	170	210	83	1015	524	147	163	451	74	115	218	212	123	254	428	876	523	201	163	155	466	224	125	106	100
208	119	913	300	3	193	203	213	191	185	145	470	157	3	90	434	340	204	170	115	286	552	512	633	599	144	279	16	71	81	49	183
233	305	579	295	10	468	506	220	231	162	314	1918	285	173	317	1	236	410	331	256	419	223	195	335	280	423	167	20	265	124	490	58
1	478	101	972	19	188	236	167	115	225	746	683	120	14	222	286	307	292	153	142	266	911	203	194	173	142	406	4	329	100	240	56
218	302	361	314	207	622	1269	1551	649	332	113	717	261	11	275	50	177	227	210	147	1	461	226	179	155	156	156	758	332	104	67	307
249	105	732	202	371	227	27	219	544	143	362	118	298	5	257	50	135	11	181	131	21	489	207	166	145	181	114	73	659	442	645	2
315	116	94	515	849	179	355	170	210	353	154	504	120	204	409	187	221	110	192	491	327	186	218	714	314	703	158	139	119	90	188	76
250	634	437	463	1	641	1021	182	214	146	508	133	161	94	399	9	123	629	100	296	668	264	400	215	207	330	753	118	522	81	221	87
277	582	185	303	277	859	846	519	481	69	547	1723	231	1	79	15	177	270	559	140	475	748	193	374	194	183	276	164	16	83	121	44
384	109	471	114	235	798	210	165	202	494	294	392	79	129	46	1	349	227	999	289	6	266	374	215	163	189	152	390	241	73	632	850
167	123	417	571	2	195	504	141	145	724	1510	131	114	5	3	57	153	411	230	146	457	249	348	214	695	278	164	12	57	110	214	182
199	697	129	513	376	177	216	388	216	61	5	148	186	9	65	172	250	306	724	147	136	425	701	541	3	183	139	258	169	58	94	415
572	1127	725	162	3	252	772	455	148	753	297	542	221	7	613	16	140	824	231	129	660	243	206	464	207	173	157	530	167	350	362	235
187	161	716	1010	676	198	158	375	151	320	295	269	126	165	352	5	261	372	1526	143	228	265	204	537	262	129	618	996	114	102	210	178
217	986	309	711	217	309	1326	501	149	156	164	833	118	17	762	4	123	1	222	272	245	283	331	368	334	309	176	44	204	221	550	222
247	84	504	505	7	692	344	172	375	609	124	123	98	194	634	1108	206	2	174	285	342	400	505	344	208	631	768	157	92	347	355	363
268	712	176	192	241	197	144	1367	1	325	373	674	67	18	103	124	155	212	759	114	253	406	216	358	309	151	167	476	56	6	237	193
593	251	701	181	168	246	184	172	204	388	1677	409	249	71	104	96	294	141	1078	141	10	537	849	369	172	148	371	14	172	77	118	10
224	499	317	196	402	281	801	1203	218	1	177	139	110	84	73	40	270	257	341	138	72	1	365	191	172	969	151	368	89	242	61	205
129	155	113	120	1764	357	200	606	238	166	187	279	94	145	385	65	389	167	181	122	1671	286	219	208	212	112	143	511	168	113	323	233
240	269	301	470	397	377	473	391	113	150	174	957	84	173	739	129	281	139	187	130	242	524	215	654	106	179	123	226	804	96	488	133
287	164	804	178	718	114	147	4	163	911	163	386	431	1	193	64	487	654	179	296	494	458	219	198	186	183	169	307	70	35	1048	426
232	150	943	176	393	196	155	789	1	216	119	370	259	54	354	846	242	479	188	1540	246	10	185	876	169	165	126	78	149	122	305	693
217	586	470	136	242	274	680	928	43	139	118	145	252	50	297	12	212	445	179	284	382	190	124	197	149	140	464	452	133	119	210	1089
129	343	186	635	93	184	237	173	130	175	192	1272	247	116	74	67	175	188	193	119	273	228	332	29	222	159	125	17	318	104	332	8
240	141	600	629	2	233	171	322	276	876	341	881	458	79	1	52	141	301	210	116	206	276	217	203	184	344	172	2	107	240	612	93
261	107	708	426	40	922	1578	159	430	146	162	125	79	74	293	184	143	143	200	143	212	285	709	337	184	180	168	231	180	83	110	73
184	126	292	316	289	546	224	511	196	65	1012	110	331	233	984	286	2	336	387	117	258	253	373	1769	228	139	154	75	239	99	74	85
214	308	178	308	1	629	227	835	136	79	738	499	97	51	212	80	162	273	195	302	440	419	192	365	190	154	136	1	97	91	354	7
164	770	433	1346	388	185	430	657	1	172	103	509	109	16	2	198	1	1	195	288	621	418	365	879	413	128	151	161	367	238	248	5
262	106	960	129	346	178	258	330	225	86	888	34	96	2	766	14	162	393	368	271	232	189	1178	203	184	183	146	184	348	309	190	790
395	160	634	283	506	324	680	199	519	323	360	507	161	137	101	136	292	141	373	261	275	488	165	196	169	182	158	38	175	83	81	200
210	111	182	605	329	1200	313	532	1	422	133	124	135	66	99	62	2	96	360	1	253	162	360	210	299	127	559	413	147	1	215	1
149	311	188	506	2	994	209	1076	209	110	304	528	9	378	850	16	460	1	182	130	53	873	853	516	426	135	311	307	169	197	155	140
230	903	311	357	916	419	238	197	463	107	353	737	369	23	99	310	406	7	451	286	402	706	400	347	407	338	129	173	206	85	333	3
533	2052	163	138	408	305	165	210	273	663	128	112	132	86	213	7	201	522	376	1147	359	2	153	202	275	329	304	115	148	68	441	206
233	170	423	116	2	175	2	504	284	155	120	592	297	16	181	707	212	271	229	738	415	460	525	200	188	669	167	3	202	232	68	77
211	862	255	920	1	214	306	376	206	204	130	391	175	17	457	69	479	536	174	116	9	464	197	194	141	306	149	587	297	97	60	644
263	308	959	26	407	426	593	386	307	284	733	139	1	5	63	372	199	8	381	268	894	233	262	205	163	290	140	476	159	90	84	5
181	346	301	197	475	185	185	170	535	387	289	1599	146	135	267	1089	15	306	553	272	257	385	517	214	460	122	159	769	186	443	112	2
261	317	448	175	326	332	210	206	98	325	180	2572	115	282	81	562	212	145	207	392	261	980	549	177	179	125	304	216	121	102	237	361
342	624	331	167	133	328	812	817	356	228	1070	144	158	175	297	178	134	71	199	144	919	257	198	216	243	152	168	339	148	116	431	402
405	175	176	186	2	1062	770	166	135	382	426	532	8	203	1462	182	441	136	166	105	571	484	199	192	267	110	275	51	186	532	77	10
350	583	295	466	239	180	883	484	247	345	467	139	120	501	177	200	122	514	157	145	280	255	365	188	211	164	314	202	143	237	62	155
250	249	859	145	2	890	341	1320	373	104	237	117	120	803	89	576	312	143	217	132	56	223	216	73	198	160	307	99	175	104	120	198
260	357	601	176	1	280	141	146	377	143	106	566	118	1	222	277	220	431	5	129	175	282	213	186	233	440	147	234	170	74	123	30
212	463	219	1038	11	456	325	531	396	157	175	348	134	227	103	10	233	184	368	252	278	428	201	207	163	170	454	40	589	231	78	1
304	454	484	293	4	182	861	362	218	165	635	145	112	198	90	288	171	165	400	277	57	393	218	173	306	270	1022	325	132	118	246	84
87	155	619	330	404	210	326	338	240	147	167	267	97	546	276	1	225	943	5	134	609	271	220	179	159	146	131	105	2	103	106	466
298	335	486	262	424	1284	196	385	206	214	106	296	229	422	189	8	324	665	334	127	360	277	165	176	210	280	154	146	165	346	127	451
204	500	576	1479	354	954	152	208	515	269	264	398	114	63	86	67	573	164	647	129	272	237	376	206	495	340	778	173	50	73	115	93
196	133	152	498	565	590	196	191	490	151	300	111	121	62	272	2062	133	165	183	410	94	1	197	360	364	168	145	635	319	70	62	430
206	319	376	798	43	570	227	307	190	304	149	366	127	1	198	9	308	137	221	134	262	268	195	155	419	182	140	122	452	114	12	262
555	116	143	356	314	275	204	195	264	187	2028	290	92	637	83	346	223	143	204	145	211	271	170	196	227	346	316	389	247	109	121	10
375	568	339	1115	1	134	559	1565	328	1	151	135	115	209	307	13	214	278	411	125	214	282	214	100	184	913	329	142	71	230	435	56
2	169	95	838	15	378	208	376	330	121	270	269	120	240	651	185	262	160	184	487	249	446	466	205	14	144	158	739	1	308	35	85
228	342	177	188	477	171	453	214	3	81	139	116	247	173	74	1	137	1	205	595	237	274	196	198	10	152	164	541	176	114	48	175
72	165	834	350	649	209	213	979	228	16	180	1113	100	177	88	458	206	607	95	131	198	247	198	1816	176	178	1379	429	296	120	189	62
253	147	182	193	2175	1282	677	588	369	168	86	140	127	402	297	72	308	451	230	434	216	229	174	186	232	386	130	265	84	305	206	95
498	344	782	137	221	241	353	212	328	269	130	266	100	185	99	266	173	162	195	491	406	253	189	323	222	620	156	224	90	116	77	232
285	397	174	175	721	279	546	680	337	233	124	1001	88	68	82	60	252	531	101	137	260	271	192	327	188	180	153	102	161	90	249	3
225	116	101	360	786	559	448	543	282	185	529	147	133	221	84	1084	235	165	193	396	246	214	202	370	202	188	133	443	174	88	113	111
666	330	1018	188	1	175	234	210	118	18	159	131	141	191	1131	576	176	464	2	295	300	230	431	205	234	13	291	177	172	241	68	108
249	137	159	193	1	561	192	395	168	539	312	389	80	176	69	568	23	3	154	642	634	225	216	197	181	432	166	398	174	241	455	4
572	391	532	146	8	1	175	920	1	298	292	263	88	213	900	164	471	268	12	277	333	263	170	694	201	184	163	147	145	110	590	105
356	390	173	1263	1	231	1163	497	25	675	181	147	146	69	528	163	168	352	357	137	34	436	366	166	1	167	373	329	148	109	229	14
60	137	83	436	61	973	172	214	236	1	127	258	205	77	834	65	371	198	165	125	210	205	388	201	1061	518	691	199	284	105	71	233
189	121	832	414	483	1577	239	516	177	433	126	850	110	38	114	19	152	629	702	844	194	425	191	337	181	123	1017	695	158	109	117	116
1	312	783	339	256	337	2	200	338	326	155	283	151	60	82	588	357	2	180	144	695	394	200	361	151	184	159	575	80	107	324	70
165	295	605	463	1	296	192	380	24	93	192	418	28	33	90	162	267	480	108	492	430	368	89	201	147	167	152	114	323	102	826	95
163	117	638	544	153	225	1716	467	8	222	147	406	142	173	897	185	198	144	173	301	212	871	207	397	191	437	273	515	51	106	363	1
480	480	103	193	11	482	369	296	24	54	172	447	99	626	681	37	776	284	115	136	360	182	388	592	285	562	170	102	83	598	247	634
345	12	181	437	451	627	152	698	176	700	313	122	111	1	206	285	231	613	675	307	264	256	180	188	326	329	151	163	154	80	112	5
208	26	178	1019	418	1072	198	782	186	428	293	134	1	466	302	14	209	205	192	142	254	213	519	364	40	468	157	758	112	201	729	290
184	114	496	741	65	318	350	441	135	674	92	112	106	1	194	64	211	72	366	138	406	221	188	337	166	187	713	207	211	190	231	81
205	346	333	318	503	672	1987	1963	183	463	248	118	123	1	432	1	139	102	219	117	276	881	678	204	352	670	422	119	175	210	123	191
296	1	865	340	472	263	140	180	202	205	142	425	126	942	59	166	22	2063	198	406	613	668	993	378	370	125	154	532	143	118	76	176
1	170	308	780	334	151	142	212	188	593	176	286	74	577	230	189	244	297	588	302	499	444	504	372	121	341	855	291	141	221	653	95
416	121	626	190	1	1187	213	146	213	155	630	654	97	1	178	2	168	235	380	144	632	428	405	524	239	337	170	266	383	87	116	387
272	163	521	846	1	1751	361	176	280	167	144	118	110	234	312	70	220	107	326	530	371	924	942	184	221	172	166	277	214	239	116	101
6	473	16	192	310	378	172	195	199	232	305	246	103	228	405	164	325	302	531	423	682	199	213	188	27	165	416	276	148	240	513	179
244	480	448	2203	408	327	180	599	240	209	1868	135	133	4	226	600	258	167	1221	1	383	258	154	602	240	282	135	486	176	62	117	462
301	776	422	533	213	325	372	204	199	155	158	398	61	677	596	1479	216	110	167	130	336	254	684	527	219	277	324	240	210	518	83	306
163	119	428	300	255	212	203	207	151	220	150	128	6	7	188	11	308	139	164	138	245	258	199	188	202	188	304	246	199	79	72	451
170	118	442	143	357	233	190	454	109	761	303	145	510	81	443	185	144	295	107	1	2	219	215	489	202	175	423	398	130	104	337	302
143	1724	192	90	1	588	214	221	165	523	177	106	156	409	454	533	157	110	358	133	220	195	565	208	196	167	282	51	151	236	566	512
248	479	722	116	345	249	355	478	205	135	456	126	97	177	72	175	589	184	367	140	221	217	227	594	584	143	542	548	671	481	173	97
123	173	634	425	330	474	116	591	225	192	112	125	224	112	63	66	239	862	198	143	290	253	171	209	221	189	163	633	3	392	463	236
162	263	596	333	198	1	304	341	217	566	153	574	120	9	302	293	217	103	392	272	243	279	357	357	236	334	330	137	244	84	98	87
485	306	149	354	9	301	1208	172	209	325	462	308	949	79	283	605	130	480	168	624	6	212	369	323	181	126	145	335	184	214	226	282
227	148	90	670	552	211	222	840	468	500	1089	132	143	110	1143	39	445	194	213	289	260	557	391	209	162	983	109	650	140	246	618	67
199	113	322	289	165	640	151	232	190	231	338	392	117	306	1194	1238	249	496	212	145	649	260	562	237	181	520	142	124	97	111	45	90
130	529	632	593	3	216	608	202	158	477	652	107	122	557	100	6	218	480	511	453	232	191	323	182	103	162	419	505	115	96	636	339
191	233	437	334	449	749	400	1007	323	400	523	367	175	69	590	169	485	476	435	456	356	216	524	180	166	312	315	197	139	119	458	92
113	323	150	343	2	597	927	311	88	522	1506	102	163	357	417	24	234	845	389	128	322	188	180	198	247	137	1232	36	185	410	229	286
303	115	633	115	1	561	238	214	379	151	497	117	140	76	91	2	13	115	197	306	513	216	167	409	614	613	147	213	435	122	62	249
246	161	353	183	215	302	1136	897	215	366	134	513	117	406	167	768	244	297	497	309	378	239	354	665	233	774	165	115	149	197	494	241
218	113	89	1095	624	946	208	648	1	76	102	365	251	48	99	441	273	578	407	303	282	250	355	164	224	176	293	284	92	109	228	325
524	660	176	389	451	414	328	409	203	427	262	236	184	8	64	1	177	376	162	302	482	259	383	377	227	158	128	94	545	98	106	467
213	258	129	298	777	202	169	212	661	224	1530	118	128	467	549	9	205	184	175	123	231	283	1097	195	323	179	169	133	115	100	369	324
178	138	178	460	583	383	209	160	230	686	144	121	370	84	556	778	171	192	419	117	412	480	178	204	244	167	312	139	160	85	109	77
1065	297	87	189	11	299	523	701	91	403	174	413	244	421	87	575	78	161	328	422	371	194	509	365	68	143	150	514	153	116	84	42
388	1047	101	576	415	535	406	99	340	156	169	277	121	75	1	801	1	309	228	621	200	263	215	357	226	156	162	750	175	103	107	46
130	174	450	704	420	220	387	219	195	206	117	118	382	75	89	142	218	473	194	275	475	210	375	175	111	443	277	177	151	195	700	36
229	762	165	470	433	1250	756	212	220	225	165	136	147	337	494	2	420	4	193	130	346	498	906	375	133	176	513	212	128	80	200	48
457	344	174	190	594	288	213	705	294	1258	292	111	77	342	483	21	339	369	531	128	353	265	205	359	195	570	179	406	203	97	93	7
272	126	627	650	1	595	366	148	226	348	807	274	16	1	186	16	31	266	542	875	248	499	221	170	155	143	130	336	202	109	380	99
244	410	776	146	19	186	410	214	154	205	428	278	119	77	652	176	128	313	234	624	1707	417	326	740	249	149	580	954	174	226	114	1
148	295	536	163	2	7	233	161	254	468	639	109	133	673	72	388	322	288	367	120	393	277	187	361	287	473	318	114	147	105	121	199
306	245	603	338	1	329	715	1047	190	78	134	132	136	371	535	166	180	283	199	391	194	261	197	212	472	174	161	158	161	227	237	228
240	121	85	150	2	375	181	168	359	359	170	106	243	150	750	268	274	311	145	963	363	12	899	1041	180	174	153	196	52	78	353	104
336	120	327	578	671	916	205	154	271	329	121	251	182	64	718	102	150	2	689	119	432	256	183	183	194	173	151	459	168	112	392	687
216	121	343	951	206	296	232	1038	163	107	421	382	139	798	76	16	209	297	193	149	226	258	388	938	199	174	440	83	155	789	54	252
239	671	122	133	1	306	203	359	335	237	308	131	221	27	110	161	152	305	1085	143	356	393	313	204	591	302	158	160	19	115	834	251
321	141	894	441	3	574	528	706	28	89	145	135	205	214	91	162	242	289	362	134	552	192	368	367	142	135	159	170	162	82	378	299
223	121	278	446	1	2	1323	189	167	671	853	140	88	1313	91	477	219	288	509	137	12	265	185	371	232	313	146	98	171	122	108	85
210	721	613	160	609	549	577	170	174	320	434	134	260	91	788	17	449	723	185	135	238	1726	215	206	192	148	174	553	208	462	346	215
239	299	148	331	362	222	222	204	228	349	447	278	112	82	569	712	185	139	379	292	50	501	388	184	160	158	514	404	136	352	126	62
482	1	236	157	532	253	1113	365	181	446	193	440	83	7	77	529	255	1129	221	1134	643	276	346	159	10	275	139	160	261	234	476	105
243	334	172	549	219	269	373	1603	204	806	239	125	261	26	69	64	145	286	335	129	1465	576	186	182	231	172	170	320	352	608	70	33
270	307	425	472	2	193	206	207	173	169	187	648	295	322	181	254	217	751	504	136	223	276	226	686	223	314	322	59	173	330	116	229
208	845	101	164	399	190	190	206	123	216	187	274	93	1211	73	78	1	343	346	134	270	276	225	376	140	452	139	661	159	307	73	73
210	312	1294	668	4	586	210	171	179	637	289	134	230	231	108	550	247	107	192	280	1	465	225	164	444	411	159	334	178	195	66	137
219	828	335	138	614	317	173	601	186	533	586	109	101	164	343	1	206	248	378	132	5	269	514	211	2	464	744	363	141	200	111	170
284	305	418	489	201	182	236	180	702	583	332	1022	261	309	235	22	205	667	195	299	317	452	359	352	166	143	163	373	5	51	217	74
264	277	346	851	356	281	656	221	186	148	234	137	167	523	1167	2	404	265	389	129	291	198	495	334	154	122	1163	403	181	247	252	346
65	612	94	786	8	182	133	225	179	97	487	357	129	662	660	974	133	629	187	139	1	486	508	201	147	151	140	346	167	113	181	333
1005	126	386	593	244	298	225	215	198	289	185	138	171	3	52	1	136	156	702	142	238	249	203	133	701	178	132	197	8	94	98	297
124	1076	619	414	312	179	215	154	134	32	925	122	144	7	292	2	216	791	356	300	237	275	203	463	301	139	411	794	188	327	55	111
232	154	104	751	353	1245	180	167	140	393	783	397	217	224	416	77	201	277	8	129	723	221	605	319	179	170	152	159	715	232	81	97
96	117	898	177	87	229	558	1600	320	516	229	275	2	357	82	174	211	193	200	123	207	352	541	392	227	297	511	162	103	115	251	13
235	120	10	177	851	503	227	435	186	100	402	595	89	670	764	214	272	342	152	696	32	210	324	475	221	185	137	233	11	213	121	223
8	120	462	320	379	635	630	2856	3	236	180	145	123	667	377	10	415	5	110	134	360	518	367	364	248	169	124	113	570	102	232	74
329	166	467	973	268	492	216	1050	604	870	653	128	124	57	833	71	243	139	368	270	1	274	149	203	313	125	321	1002	102	613	655	464
219	323	224	772	377	753	277	2097	2	136	288	242	12	72	415	1155	897	262	172	119	217	614	368	200	31	172	122	70	571	337	125	87
198	162	446	671	1	198	891	183	15	772	125	131	106	94	73	632	182	220	648	313	434	180	216	454	206	133	165	262	175	120	271	31
202	136	295	160	937	810	316	576	303	334	371	134	299	438	187	1446	151	92	109	131	218	266	166	158	164	128	161	798	202	109	250	99
1221	163	509	320	387	325	500	395	287	571	571	647	88	557	449	61	135	205	213	141	268	1534	203	519	176	173	491	187	152	227	124	1534
282	444	172	328	391	242	407	220	160	379	149	139	109	88	89	1	239	175	183	824	1	286	763	373	149	1082	286	365	242	96	43	440
222	622	171	573	668	380	212	331	360	117	166	248	335	347	308	199	220	180	356	139	1012	440	458	191	42	177	156	815	1002	83	101	4
119	697	344	1157	1	184	480	200	142	644	180	374	120	54	299	1	206	1	224	270	852	261	497	381	475	173	548	42	180	251	217	71
304	324	377	342	537	247	235	210	1	574	610	133	122	1521	832	365	140	255	193	317	68	249	150	359	19	136	280	546	58	81	87	610
190	906	460	289	4	186	481	220	167	60	475	124	101	541	84	393	243	381	381	474	322	202	734	351	146	160	306	246	222	227	372	446
211	311	496	572	714	1146	205	217	422	407	467	122	87	262	77	4	207	293	491	612	95	240	205	599	282	155	592	60	377	206	89	537
186	332	604	997	62	200	546	212	160	71	597	632	150	205	86	370	564	108	138	130	262	277	220	480	244	342	124	446	173	355	318	187
216	828	361	462	4	599	221	601	205	1044	174	481	90	15	1276	6	242	270	100	140	246	298	533	207	98	161	168	385	172	248	484	10
228	123	560	182	252	311	730	193	400	396	176	735	232	199	87	22	240	468	834	304	4	413	351	174	18	159	450	381	189	73	92	38
179	539	174	528	855	285	765	352	173	500	781	710	1	316	221	475	344	495	174	767	231	372	165	208	153	322	150	194	82	115	246	343
648	128	617	184	903	470	58	179	330	76	341	1030	112	297	51	354	257	453	382	311	225	446	544	1054	187	333	309	114	726	92	74	295
884	155	121	730	289	501	204	519	241	311	405	1098	130	27	201	9	206	354	181	147	902	209	351	510	234	148	302	232	108	88	598	314
236	127	174	134	71	711	1051	412	328	309	156	122	186	7	104	647	223	163	185	134	243	273	226	206	209	175	314	8	170	71	243	223
187	308	450	388	596	985	222	206	175	308	176	145	253	64	793	193	233	141	103	124	1	230	346	192	136	176	751	101	79	236	357	419
212	303	444	268	40	202	633	356	32	236	306	797	121	103	214	75	139	310	104	273	9	240	193	363	195	758	165	362	125	88	323	8
1	749	296	434	473	203	201	362	617	148	2432	112	122	181	180	202	199	61	212	139	194	751	183	193	37	141	143	165	156	121	123	185
302	168	549	421	44	684	600	197	292	534	695	287	85	271	66	10	144	133	507	457	1	271	206	208	207	319	130	254	44	48	349	264
476	329	625	651	392	660	225	374	198	313	162	1335	108	73	195	1	281	459	170	125	5	2266	865	171	190	182	585	152	625	354	232	5
1	455	316	115	9	301	542	494	133	170	327	143	93	568	875	200	197	209	176	271	22	204	513	203	366	165	160	2	564	110	234	305
208	465	120	331	420	326	204	203	341	67	637	135	181	310	508	292	188	106	188	499	208	261	378	208	228	166	157	780	305	108	205	20
223	314	128	466	1699	205	220	875	175	985	292	258	32	442	534	477	119	97	393	279	17	274	515	196	226	160	283	6	174	236	489	204
251	455	96	545	240	318	210	397	323	184	646	147	103	83	528	2654	210	161	366	138	342	459	235	197	280	284	563	25	132	347	338	516
164	298	439	570	1	272	442	144	350	407	181	128	57	2	771	11	193	256	205	414	520	914	628	1371	159	978	165	166	182	67	16	292
206	127	87	178	1	493	223	500	147	231	176	779	266	95	85	178	212	9	215	130	235	254	194	334	188	174	306	167	357	121	238	102
241	168	697	167	479	648	124	761	319	317	784	104	98	32	299	206	238	260	145	134	241	249	189	617	238	275	480	648	141	381	103	162
259	385	176	675	825	351	314	196	188	138	157	102	80	290	499	1	253	265	1	131	245	274	177	504	194	183	147	1	41	235	198	22
455	321	671	677	245	316	179	358	231	157	797	122	128	844	75	10	230	578	354	132	664	447	186	206	199	135	151	50	80	99	109	73
2	284	467	334	1	336	143	214	376	237	1684	128	101	1108	331	355	210	250	187	132	542	589	193	1455	194	143	306	74	190	349	126	103
250	122	201	1884	9	473	381	778	213	421	154	286	159	103	176	356	337	301	108	309	5	198	139	514	137	167	169	327	100	203	88	89
377	124	119	486	271	1266	929	45	320	466	169	125	298	40	423	395	123	163	592	436	302	219	183	350	89	162	457	1	157	98	251	10
822	121	418	401	2	294	467	154	188	88	146	362	119	6	199	1442	238	1	223	394	377	285	170	525	6	476	265	395	155	58	238	647
259	145	129	521	48	126	879	377	328	163	131	1542	101	203	664	282	184	163	199	412	235	540	362	341	237	178	133	451	142	114	522	51
2	307	241	669	584	215	303	465	331	445	189	134	142	395	284	501	285	283	175	300	244	350	226	193	260	378	167	239	149	210	817	64
191	159	321	180	376	687	197	372	251	133	105	106	7	62	597	675	225	563	197	299	256	710	452	365	185	179	165	484	292	192	119	48
264	143	184	567	1	1260	175	493	152	404	545	768	159	101	213	208	382	278	120	828	367	258	195	355	254	154	157	323	74	88	71	53
124	161	171	120	1	428	205	148	313	366	648	828	134	228	183	1	267	349	78	384	659	584	359	513	232	277	141	114	153	227	775	370
232	116	174	1154	383	926	858	158	156	343	793	296	130	206	283	77	229	286	423	299	223	286	167	1688	111	427	147	301	4	366	87	87
261	357	796	301	539	793	1021	1467	128	340	983	132	119	314	323	1	197	1076	198	132	1109	510	153	378	192	145	299	594	125	215	531	108
240	122	180	290	1	1	196	1093	241	360	546	334	129	68	514	55	702	1983	222	136	226	190	171	116	178	172	148	236	143	176	123	406
52	164	124	718	436	262	433	177	140	248	456	137	145	385	205	55	1	246	185	138	261	195	198	191	305	171	653	496	395	91	226	392
10	862	300	1355	3	772	151	208	223	282	107	476	171	175	281	182	287	171	194	130	389	372	710	209	136	296	152	306	117	335	1019	648
216	304	356	160	126	271	553	816	380	493	108	317	148	6	67	455	569	389	181	280	238	221	211	165	459	330	174	100	361	92	70	30
96	561	103	26	97	388	202	28	197	369	629	382	122	259	113	201	240	348	147	124	261	238	338	336	321	319	136	82	293	61	260	20
158	455	367	1109	402	184	218	296	145	150	222	245	169	335	347	5	18	370	236	509	253	264	894	412	459	296	154	166	92	77	85	687
230	136	159	675	512	241	291	378	193	136	167	130	125	84	868	996	212	105	206	620	491	270	196	342	228	167	305	285	46	125	97	312
202	980	228	304	337	220	225	1377	175	121	730	224	122	383	77	675	381	913	354	142	656	211	180	186	218	144	156	560	182	101	302	382
132	634	348	865	391	498	518	189	275	186	96	239	266	168	210	354	377	296	951	531	280	225	195	204	200	477	116	129	108	115	122	184
252	524	174	179	1	391	388	312	285	176	121	276	152	428	172	58	414	189	186	140	260	165	1394	372	140	152	150	981	242	736	82	58
152	304	719	178	34	309	362	207	371	192	642	305	103	20	391	1028	244	904	551	166	278	190	169	690	213	717	479	103	131	110	486	72
180	158	261	177	464	191	137	1666	210	130	403	121	129	322	103	144	415	285	227	389	239	264	218	184	329	178	142	183	274	104	331	1
565	11	320	168	411	865	826	189	126	111	1379	134	132	63	68	1399	152	190	208	307	211	356	184	180	214	162	154	229	245	93	354	75
168	162	155	473	332	202	908	188	220	381	299	256	22	238	210	14	287	243	602	316	241	593	358	656	135	160	950	774	40	78	727	920
614	133	165	165	3	968	2055	794	200	112	164	135	100	14	67	74	240	482	191	128	232	262	386	168	226	178	231	301	207	231	209	5
228	126	175	171	711	1	186	524	117	116	291	430	360	507	98	20	161	191	181	270	9	199	1069	202	234	306	118	512	163	327	494	412
472	166	313	170	85	201	294	386	162	291	156	1062	154	78	290	804	464	630	190	395	432	239	198	362	178	174	167	196	106	637	373	600
227	525	732	170	283	336	218	498	238	163	107	811	136	80	104	155	143	262	661	128	257	698	545	374	224	360	146	386	135	461	361	508
347	15	766	170	214	269	206	163	133	503	136	117	4	1010	928	1	379	415	189	271	2	224	38	207	228	176	164	380	416	77	236	121
208	306	310	1280	6	165	210	168	622	225	160	101	106	63	67	2	249	309	336	129	252	535	390	182	218	159	171	927	116	221	624	268
141	292	451	477	592	898	171	365	192	284	931	133	137	226	181	912	228	276	340	273	230	208	879	202	164	280	144	452	161	111	694	324
259	123	285	285	123	580	738	332	114	195	1	282	175	9	98	201	223	271	218	286	238	721	1355	1006	179	338	271	372	327	108	102	295
218	310	138	177	459	480	220	151	560	61	167	93	356	91	220	737	166	220	370	516	331	260	195	513	64	526	571	309	200	116	328	2
6	457	683	286	550	949	365	918	360	432	88	1271	1	712	328	316	253	289	200	296	209	217	198	795	400	170	79	161	504	132	95	396
128	165	785	182	352	227	206	711	195	371	454	115	347	377	324	461	372	268	376	483	531	207	956	203	282	171	313	130	169	109	262	457
241	148	483	166	477	177	214	379	299	195	129	98	139	6	122	53	388	474	105	855	261	227	224	4	170	155	313	433	237	79	368	2
142	430	394	564	410	567	557	1082	439	889	341	1081	77	396	303	213	193	277	215	141	5	411	199	636	177	185	151	603	65	81	277	316
198	617	845	169	1	688	224	175	168	69	131	261	1	10	226	784	282	122	228	145	9	271	215	203	221	431	140	128	186	418	332	30
127	662	241	324	6	299	316	519	155	224	155	585	2	240	749	180	161	147	345	293	233	210	356	520	173	447	131	141	233	326	67	211
200	62	136	284	1	506	190	1379	218	73	148	122	139	216	94	46	109	104	339	312	19	279	210	190	208	134	132	999	186	76	252	45
219	128	402	1024	245	674	1624	461	37	224	110	246	80	2	1025	9	187	375	154	143	287	189	1422	526	225	159	165	1551	145	330	98	1853
209	332	331	780	861	168	184	661	184	642	298	115	98	145	354	560	153	538	202	385	262	223	195	202	387	130	280	225	190	73	100	226
228	153	278	321	248	397	381	175	219	1049	307	404	1	933	291	196	372	205	92	137	260	211	190	174	199	477	275	111	146	109	400	2
172	274	150	1324	1	858	112	198	127	230	467	290	21	549	345	14	408	361	169	135	201	488	205	188	375	145	443	189	205	101	200	103
208	128	378	548	382	222	1319	522	153	233	1198	579	135	1	567	557	6	1	381	395	32	241	193	198	132	177	141	24	113	603	608	58
211	128	306	774	12	292	331	685	9	485	87	640	117	524	191	165	261	269	184	140	413	213	523	485	332	181	171	2	173	107	183	9
223	156	342	305	201	1050	1039	925	592	204	151	123	102	518	107	6	174	203	183	141	428	431	164	198	230	150	452	166	185	116	211	101
150	169	854	319	5	179	189	143	249	378	1066	139	148	8	67	35	208	93	657	134	293	185	193	679	240	147	313	8	173	130	82	417
384	124	226	181	1	410	211	204	164	235	127	678	84	57	263	248	282	181	174	133	51	153	206	195	234	138	152	91	89	119	176	79
472	261	293	542	1	290	202	196	105	230	682	296	209	990	523	148	21	560	213	135	262	413	174	645	156	140	136	219	28	109	448	502
103	553	435	675	588	216	201	339	213	557	180	668	98	100	102	13	524	152	379	379	181	680	522	559	385	119	171	136	206	94	255	1018
626	145	148	175	421	2	393	137	615	95	153	1282	28	22	567	6	171	92	551	534	239	1	558	166	557	166	135	850	253	80	192	91
230	130	455	586	464	300	385	211	307	345	588	128	85	56	102	465	247	5	417	138	245	197	200	512	219	274	131	308	166	95	119	23
1	278	1022	613	863	157	1971	169	190	400	1054	513	364	600	174	180	295	278	177	395	433	197	327	370	178	183	430	336	337	100	80	83
164	315	915	140	387	205	632	165	212	202	251	928	80	227	262	80	171	167	178	132	552	406	187	204	196	147	167	16	56	444	779	72
211	314	164	465	270	184	160	289	503	410	442	269	32	469	464	1	222	2	363	578	95	251	157	177	232	182	1021	541	134	100	241	414
252	274	170	164	1	1263	1395	909	145	167	437	581	130	82	82	214	211	159	171	122	242	267	214	184	262	114	139	309	161	373	870	309
155	164	370	322	358	857	724	144	147	227	168	121	99	229	78	219	224	250	387	434	708	275	201	489	220	184	161	327	150	366	128	79
186	433	88	316	1	311	389	754	122	216	109	751	160	276	212	399	272	281	194	577	256	215	238	195	477	184	121	396	188	119	43	189
240	161	150	583	9	194	550	198	160	102	146	427	148	198	627	300	304	200	70	134	660	456	374	406	201	335	162	464	142	109	95	222
3	122	156	119	426	1221	206	600	148	385	147	2366	89	557	594	85	231	209	202	129	536	787	658	194	455	179	151	460	191	128	1147	399
189	127	575	710	4	482	199	986	172	638	439	254	628	289	819	1	366	1149	189	126	221	280	661	827	366	514	578	35	569	333	75	5
221	133	599	833	1870	255	368	380	228	766	126	478	22	34	175	4	211	108	182	144	987	275	339	206	542	183	148	196	96	419	223	321
4	578	450	149	1	299	291	580	182	222	679	739	7	222	70	425	249	152	226	276	42	224	201	567	183	125	138	584	146	224	125	184
182	142	307	1650	409	452	919	346	379	927	280	137	459	9	92	215	317	932	224	281	624	445	395	517	133	298	123	448	78	245	325	306
148	666	573	404	1	191	531	674	121	1	602	463	76	38	84	1294	208	264	220	125	206	280	451	358	115	269	136	141	266	253	66	387
209	164	217	178	91	224	368	157	136	307	169	281	288	17	389	5	143	215	543	351	245	233	155	534	288	174	562	64	394	215	257	12
288	122	237	992	1	272	644	502	2	424	504	297	127	30	100	193	16	202	571	136	253	595	396	637	155	886	165	784	172	341	619	47
161	153	175	980	225	309	490	180	458	1393	115	124	153	51	319	1	126	353	382	4	709	254	166	190	247	282	119	140	194	100	97	2
205	134	429	168	5	313	190	369	99	186	1188	355	129	560	383	5	3	569	178	129	215	253	192	404	210	178	156	752	1	99	87	58
188	301	251	712	385	294	230	201	178	282	134	270	78	113	588	712	178	261	356	139	248	682	159	212	199	143	172	406	146	241	894	13
141	136	98	176	402	223	552	667	189	140	185	302	38	741	218	322	197	263	395	136	255	273	372	427	200	425	153	1038	168	214	259	237
211	163	86	161	542	135	165	1424	1	61	1015	98	339	90	238	450	282	295	231	131	198	225	197	705	168	176	170	588	263	122	407	109
205	127	168	431	72	372	220	131	226	149	160	596	90	193	46	274	141	283	352	140	176	205	192	209	247	146	383	96	126	728	113	841
603	438	312	431	697	253	131	184	223	174	569	93	102	516	78	475	46	105	407	327	250	515	203	514	100	333	116	419	156	328	420	382
232	559	173	489	1	487	175	217	446	779	140	1166	88	297	95	3	159	287	132	291	452	452	204	204	26	333	164	163	173	214	509	14
231	591	162	176	288	668	506	495	229	172	230	526	121	299	1	297	492	240	188	324	265	109	604	193	433	334	151	648	164	369	77	293
134	165	300	294	240	656	883	377	190	767	170	123	135	448	516	3	202	378	176	286	251	213	434	956	40	445	929	166	140	93	311	45
200	268	301	410	221	1355	201	198	138	71	697	939	97	527	621	196	220	305	232	454	262	278	234	506	181	148	161	616	139	80	64	52
176	124	167	466	598	216	370	502	300	135	419	130	151	595	290	643	188	389	597	136	225	276	216	784	442	135	158	307	161	108	246	345
215	596	272	139	412	948	680	519	3	141	155	736	102	468	918	384	145	358	660	299	1388	189	163	173	193	331	148	465	45	222	117	459
231	497	171	399	388	790	185	809	10	326	243	209	137	13	236	9	193	172	183	286	242	206	170	157	527	183	331	404	49	228	558	393
170	1346	168	312	2	210	1224	340	389	70	102	134	115	193	788	165	276	278	204	699	2	270	148	352	204	343	167	828	157	125	93	4
234	586	551	457	371	263	373	149	188	298	151	102	107	51	195	5	228	273	551	136	199	388	205	203	808	140	168	1401	201	480	610	853
11	611	543	476	198	169	191	207	474	211	133	278	113	1314	72	303	155	91	213	134	242	427	214	179	118	182	630	112	146	92	637	333
211	126	179	854	585	174	885	353	229	705	287	116	91	223	611	20	266	252	225	149	246	509	653	567	172	180	270	2	257	74	486	318
154	752	578	177	253	1	403	307	174	164	219	396	106	403	72	106	293	714	369	410	221	228	192	637	237	169	309	346	121	438	119	287
160	1289	327	320	1885	836	832	303	219	162	880	117	231	175	777	134	352	311	102	133	353	226	383	187	260	124	289	172	152	349	75	47
214	271	94	434	477	310	217	2050	20	401	568	98	155	109	88	184	31	458	178	135	297	384	189	367	200	689	484	118	5	213	55	203
199	673	135	156	2389	288	398	166	224	470	128	681	85	628	450	15	281	296	210	1342	525	673	196	163	108	167	299	133	427	236	66	50
186	163	1418	672	378	1154	152	339	154	199	306	355	158	485	98	478	259	469	222	287	616	266	348	191	224	152	309	687	192	94	123	224
487	284	331	174	357	759	328	157	155	345	332	142	138	320	99	91	157	292	173	311	352	233	478	370	168	281	1260	95	150	82	53	668
447	278	90	636	4	468	1148	1525	443	175	1256	129	320	400	450	598	255	150	528	125	431	215	196	209	115	168	776	229	152	467	642	2
782	138	156	172	519	171	287	1194	44	369	86	509	101	244	76	7	25	103	361	281	2	428	216	216	244	335	760	215	203	129	81	233
190	309	92	275	546	1	180	162	1	219	165	1159	99	219	216	423	267	271	1150	270	322	184	370	352	200	326	310	675	258	231	607	207
91	161	567	118	381	1	1164	794	219	432	142	896	290	466	65	18	42	264	733	306	324	422	542	495	170	125	300	40	200	79	62	534
281	301	450	172	749	177	530	298	25	111	303	117	322	62	65	1354	298	249	220	279	243	277	216	379	13	177	163	432	478	93	501	104
179	600	755	798	1088	177	369	157	1086	354	163	107	213	103	56	1670	104	24	538	135	151	407	202	182	845	328	424	11	124	221	254	116
30	546	238	286	421	984	372	175	159	835	119	406	358	848	409	190	261	366	94	498	218	220	203	207	411	127	304	424	167	530	71	183
278	140	235	302	225	487	353	141	308	737	445	1253	237	103	532	23	146	219	372	137	251	408	352	367	1106	178	899	294	267	245	334	37
93	130	743	166	515	336	334	620	193	299	174	144	132	197	98	1	139	265	191	402	4	1	214	332	194	58	381	8	154	98	376	185
133	138	934	317	522	355	204	187	346	145	303	1171	305	99	210	583	235	262	927	105	566	222	210	358	188	171	170	2	123	213	215	84
209	132	277	426	28	132	210	186	215	489	83	116	82	104	322	1	259	237	210	276	533	358	196	360	682	132	155	803	367	121	121	208
401	401	296	298	1444	426	194	377	380	234	563	137	169	236	97	2	389	230	378	137	270	412	395	206	177	456	323	541	195	356	377	86
401	148	168	572	1	811	115	486	182	85	762	279	248	211	904	96	316	968	39	563	269	443	202	181	38	307	300	2	234	106	863	1
162	574	397	457	1	264	286	1493	57	437	572	2509	122	52	59	6	234	242	337	135	317	192	191	198	318	175	655	1	169	541	98	487
292	318	140	105	409	491	383	203	613	323	157	130	124	318	211	1616	195	302	342	141	239	197	983	199	169	649	26	353	92	117	252	291
43	296	252	1237	327	291	560	652	329	519	145	861	370	6	606	691	170	429	196	133	3	821	185	126	404	124	157	202	174	114	130	111
220	132	419	678	30	272	345	429	1	296	299	147	520	101	58	390	120	291	180	311	238	219	173	190	241	174	158	512	222	339	127	94
286	302	162	569	68	480	351	157	223	761	155	105	97	26	110	804	144	697	222	129	265	274	651	531	495	143	169	839	186	565	1077	79
15	129	297	290	113	453	359	961	358	190	120	253	158	10	53	62	208	226	189	271	929	360	191	199	227	165	569	761	210	206	565	98
127	343	167	604	162	469	538	517	1	721	169	144	209	326	215	1	29	686	407	130	2	179	165	554	253	136	459	78	425	223	217	625
461	296	170	160	593	195	210	495	535	848	108	291	106	108	36	261	361	181	350	147	116	223	202	182	230	171	153	716	150	103	349	317
150	610	133	115	1	782	591	976	8	303	332	267	282	42	65	2	243	157	162	406	1	371	192	334	192	175	318	80	133	124	355	42
227	609	609	162	538	295	1576	134	152	319	663	126	88	12	418	298	461	266	221	298	188	233	182	369	235	151	171	440	141	559	70	252
1	164	743	317	410	275	390	364	135	307	154	104	150	195	283	66	351	265	208	146	278	206	221	204	197	323	137	311	177	339	448	183
183	136	824	144	365	1188	183	205	202	238	175	652	15	750	429	196	155	481	371	437	7	527	160	649	201	172	665	509	213	239	190	185
212	425	1082	720	1	431	191	335	155	459	146	132	249	5	107	88	240	450	225	574	1	216	211	190	274	136	646	282	305	225	82	403
217	169	146	433	1	164	629	173	156	75	255	88	147	343	231	15	219	269	187	309	1	277	223	203	161	1266	159	1566	135	507	84	111
252	664	262	174	1060	229	180	598	145	690	172	1724	244	559	65	278	145	277	183	285	265	181	350	191	233	157	168	402	303	317	93	475
139	133	390	283	85	439	123	151	196	547	341	677	129	5	8	205	194	219	234	418	240	439	225	166	591	338	138	363	160	486	254	100
236	656	314	720	973	284	371	188	113	484	169	286	41	925	637	91	267	285	589	299	323	557	162	194	151	184	155	247	182	468	215	2
80	305	124	163	3	281	211	204	184	421	412	433	279	679	30	103	230	461	490	303	18	214	504	197	162	355	169	252	87	245	363	76
77	274	453	415	387	624	179	203	189	512	840	554	232	297	390	1547	227	505	348	428	248	637	207	372	249	319	444	708	140	235	125	237
163	122	163	1042	253	10	407	155	224	397	460	115	203	500	202	407	469	189	238	145	403	240	202	189	626	459	268	348	323	226	350	49
213	312	95	311	291	179	533	187	224	324	203	291	88	89	77	1	257	277	70	133	217	203	178	198	206	308	120	172	130	78	87	3
211	784	299	245	4	804	903	475	344	375	477	135	83	160	901	50	219	5	181	132	296	207	356	205	212	475	392	335	164	123	132	48
243	435	680	1656	758	454	376	195	227	128	346	252	15	28	707	549	230	853	119	279	245	265	185	207	155	782	166	214	179	229	223	8
221	771	660	167	24	1064	1383	475	74	279	1614	117	130	415	770	484	226	183	324	131	268	547	1288	199	334	141	688	167	133	88	71	352
359	435	117	390	3	1103	214	954	322	225	167	286	110	15	217	15	245	2	226	123	794	237	701	199	219	297	170	597	153	113	320	1
246	816	730	154	1	806	180	193	183	128	657	141	96	129	528	178	127	551	519	139	511	790	665	195	17	744	164	112	135	451	899	2
181	269	539	1396	212	482	983	175	199	617	126	119	252	45	123	2	131	27	220	146	246	272	169	1079	246	154	168	155	85	105	540	237
152	128	359	685	538	306	646	206	224	397	318	1359	263	771	328	340	1005	173	212	128	1	250	208	570	243	175	300	12	53	122	131	505
393	395	392	173	775	1325	614	210	129	766	138	125	164	50	80	6	157	259	1	286	704	263	1667	524	198	147	307	42	174	358	185	27
217	138	431	121	2	240	146	157	141	237	316	256	134	414	315	222	94	293	144	396	1	262	212	202	127	274	433	178	231	427	65	7
206	286	167	1037	566	267	199	203	342	134	629	135	112	20	238	2	181	491	199	478	261	278	949	198	121	179	143	299	199	84	8	200
249	295	165	849	28	167	370	785	138	133	1044	83	112	298	415	1241	385	531	209	134	389	230	194	342	250	184	436	119	14	103	353	6
150	152	166	1053	1	219	361	197	515	269	307	126	4	50	66	95	107	416	139	137	321	191	202	946	39	132	104	224	210	79	112	226
219	308	168	312	271	490	313	780	204	593	878	115	104	630	59	1278	86	534	228	132	263	214	40	199	7	140	299	1292	168	98	341	534
133	129	237	444	390	193	148	145	145	428	559	272	96	117	417	530	153	249	380	310	369	277	222	187	235	340	166	442	141	279	585	6
220	130	1005	157	502	475	278	192	146	189	504	137	90	462	1662	1	183	1	186	274	642	222	365	182	165	180	291	215	147	112	216	19
339	137	153	454	40	295	370	175	220	473	930	140	174	215	1	1	253	6	227	278	447	229	181	198	264	137	799	118	165	332	1188	188
101	647	88	164	1	209	957	333	104	291	312	1102	139	454	1	1	314	134	188	146	401	261	193	374	263	144	320	198	129	225	249	97
329	432	684	155	390	334	392	198	198	122	233	85	133	597	1064	423	303	179	240	126	2	192	493	379	48	149	148	1009	257	293	221	421
279	681	255	146	2	445	150	156	22	188	1038	767	281	795	62	2	157	102	646	13	89	212	208	331	55	270	599	111	142	748	292	80
434	294	88	419	98	590	877	208	215	369	170	1078	92	298	677	83	156	459	199	741	225	1599	216	188	253	333	133	133	90	201	372	279
43	295	675	761	8	693	346	997	431	65	398	114	32	229	612	252	352	263	178	809	625	459	149	204	233	185	160	38	438	107	671	117
136	477	309	554	458	194	371	652	178	282	419	251	216	115	87	27	1	209	163	829	374	233	159	419	345	728	444	177	14	82	53	112
403	23	314	506	2	475	212	183	612	217	1025	120	230	67	93	656	2	471	219	131	60	208	963	201	325	147	305	194	93	215	121	77
212	412	595	433	327	1	547	815	24	70	345	513	117	83	203	73	143	210	91	127	31	625	175	629	1	172	293	1323	22	336	341	410
366	130	576	1369	5	722	266	471	250	143	415	377	115	209	98	656	352	195	166	143	379	231	532	177	43	147	267	542	94	127	248	609
202	281	583	828	414	424	535	1061	225	320	407	134	86	22	153	661	3	173	200	138	158	240	359	317	415	133	297	123	139	228	82	214
131	138	398	979	282	189	206	201	330	305	325	108	221	218	304	597	37	229	552	128	419	280	700	203	277	180	445	415	21	114	117	13
312	132	151	293	454	276	514	199	277	380	556	471	489	218	202	274	170	278	218	403	252	248	167	20	207	406	162	318	18	588	465	14
331	290	445	1093	559	529	416	152	146	244	439	134	154	87	448	551	340	277	175	139	982	228	218	209	201	186	156	486	194	107	133	5
381	301	163	670	468	115	214	171	105	108	128	137	114	469	238	219	212	429	123	130	214	789	351	211	158	172	165	572	96	101	268	329
229	308	516	931	268	714	487	720	142	292	124	137	116	438	226	293	289	219	337	139	266	260	254	211	189	177	286	379	111	82	96	90
291	494	160	150	438	1024	121	608	228	441	619	118	119	200	105	335	165	251	396	130	392	268	168	169	140	356	558	185	377	233	217	79
215	126	144	150	317	659	354	193	220	244	690	870	130	66	74	27	126	931	1273	395	133	220	503	186	178	289	116	134	844	106	595	467
312	321	558	154	438	200	205	470	198	136	1229	127	138	318	76	1280	135	871	172	790	535	215	189	216	209	153	285	300	10	124	76	78
6	581	96	158	412	304	178	518	5	156	338	79	249	97	101	23	353	165	174	125	65	255	200	877	100	177	283	199	341	304	113	753
171	803	138	587	412	871	382	421	174	948	230	819	126	238	186	982	155	236	537	424	28	456	228	196	160	168	671	528	714	349	732	339
128	121	767	282	236	539	376	206	157	276	148	278	78	120	346	458	463	295	221	135	1	449	671	372	302	132	173	140	315	325	126	115
246	294	484	629	5	1030	1293	189	404	596	125	126	210	385	215	367	302	625	512	134	44	218	362	206	203	153	131	467	189	233	55	104
328	132	103	1301	1	1	517	136	677	195	71	924	133	293	224	107	9	78	668	442	392	445	192	210	232	176	163	534	221	102	249	331
204	561	159	426	538	795	343	485	176	151	143	130	90	329	111	301	222	3	786	134	263	397	544	356	184	170	137	841	118	75	251	216
233	149	472	161	582	217	343	1866	33	211	162	120	5	380	66	15	269	678	335	568	373	264	211	517	172	177	167	288	157	437	135	21
219	132	214	403	586	274	642	356	321	812	1132	392	124	875	116	10	213	348	185	988	350	282	379	193	438	176	306	230	165	564	187	134
359	163	126	689	7	301	132	184	214	487	154	296	29	99	62	13	203	282	373	135	229	1	150	178	231	402	157	295	169	94	290	830
195	637	138	473	277	211	1208	325	272	153	138	145	258	122	1239	74	4	888	207	125	189	427	680	461	217	166	454	149	299	199	195	873
178	127	2586	743	1	237	1293	340	205	138	80	98	54	776	73	252	413	169	213	131	222	497	215	198	137	128	524	328	599	96	118	601
3	787	164	512	1	587	740	883	198	158	648	134	123	435	188	10	306	832	361	145	246	269	233	190	340	134	301	127	49	83	326	583
210	143	386	934	818	579	518	470	209	393	146	122	190	488	497	15	244	355	182	291	232	194	330	203	296	314	145	131	372	109	513	114
192	124	855	1102	2	200	381	740	114	294	116	121	124	96	346	10	143	630	224	513	476	212	469	488	155	172	246	146	190	124	570	853
205	134	534	146	407	238	276	2	122	321	158	140	114	72	108	177	391	456	174	144	58	233	349	164	9	171	468	412	185	83	263	318
274	164	392	161	62	448	167	896	331	218	1003	504	91	240	1369	1	200	274	189	136	338	231	168	197	192	382	288	465	191	104	234	110
613	134	557	166	391	186	207	664	491	260	587	118	117	356	6	118	243	519	153	34	67	257	199	168	1	277	159	332	369	105	130	89
239	981	332	660	170	239	395	699	154	125	146	539	138	586	87	228	225	229	697	129	752	261	711	768	421	374	454	1	150	90	370	86
166	159	154	289	357	681	357	1820	184	602	288	134	103	200	76	232	216	332	7	436	19	351	161	380	493	143	289	189	132	229	164	5
666	315	560	130	1242	929	114	492	316	275	299	260	100	231	24	281	251	370	177	323	4	2	746	342	194	273	437	70	464	100	243	301
227	316	164	422	4	927	162	190	160	195	144	70	28	64	209	382	162	167	84	139	1	734	207	463	248	597	131	449	204	46	468	28
240	280	559	144	291	174	162	194	178	518	317	364	267	104	89	19	128	145	224	144	14	215	187	194	235	399	162	155	122	577	196	84
215	124	325	139	385	241	130	2395	305	408	558	458	471	115	294	76	264	248	181	306	456	272	196	212	264	178	326	116	111	102	11	198
243	415	131	296	304	2378	214	332	320	229	331	137	1	331	49	11	197	464	353	437	763	215	204	197	194	185	446	437	118	3	253	179
151	127	314	166	431	227	285	739	209	90	211	280	164	403	304	88	207	435	200	144	1	220	188	583	347	161	307	194	202	237	321	17
415	500	621	161	520	364	212	911	10	6	173	120	119	288	329	506	242	212	536	128	240	260	988	799	380	175	277	508	164	201	93	53
385	304	108	165	517	1173	198	201	685	578	170	549	254	214	67	5	213	282	496	423	301	242	215	208	242	175	272	164	15	127	89	47
194	311	169	316	258	581	949	320	194	78	429	281	132	195	74	580	220	281	211	316	262	364	215	487	379	128	434	184	145	565	225	92
189	438	321	161	281	639	207	167	653	125	858	89	27	48	544	1	878	100	168	305	67	409	370	213	183	284	150	1191	2	127	120	405
140	138	98	608	317	214	206	171	307	771	760	86	261	181	73	668	239	2	334	285	512	256	563	359	18	156	298	662	107	249	78	119
206	500	116	148	111	453	370	1456	175	464	82	131	670	557	372	97	224	364	625	138	218	270	417	615	120	309	163	90	167	114	256	15
210	308	1384	558	403	200	502	454	114	1628	231	486	131	1129	72	74	215	252	180	290	670	277	176	347	225	148	127	113	141	103	321	378
151	781	285	824	325	653	211	205	277	517	309	1394	120	79	68	16	16	235	238	151	259	206	166	192	336	172	436	3	126	241	556	231
397	305	263	295	359	170	1593	210	390	543	171	119	147	205	217	475	250	203	336	301	1307	638	193	203	212	184	25	628	178	130	234	67
316	144	132	277	346	1480	739	671	100	97	137	760	112	808	154	23	259	498	217	140	544	574	211	180	225	742	137	450	187	239	130	5
229	138	545	159	255	1380	204	195	228	64	124	290	291	123	455	4	477	287	462	275	259	460	197	182	491	179	456	654	177	336	594	316
208	119	677	588	283	337	490	521	155	913	304	127	97	216	929	178	220	344	942	431	209	249	152	186	666	140	170	617	107	98	133	66
266	297	127	545	1284	992	203	200	214	122	242	490	179	69	564	605	213	276	229	30	65	278	415	383	263	304	153	114	139	123	456	195
213	290	153	550	253	698	368	370	224	103	1069	123	247	71	1130	429	240	534	179	120	269	134	195	561	235	309	601	187	70	97	66	93
151	206	768	413	340	213	370	159	320	582	422	576	275	458	241	708	249	207	1069	134	373	184	226	198	209	175	423	693	199	354	344	61
25	594	878	1091	810	168	377	159	718	217	462	136	133	636	314	855	82	289	336	129	236	618	353	164	214	172	760	380	151	320	258	119
197	134	166	116	657	196	415	362	113	899	463	744	114	56	726	434	235	117	323	392	207	436	179	180	245	142	328	401	146	79	93	207
361	303	112	143	493	324	385	622	183	428	19	136	139	1030	312	212	128	13	358	368	543	181	1372	325	236	180	318	155	247	121	84	4
882	599	108	966	285	350	120	178	843	74	722	256	277	73	266	89	219	152	203	134	339	288	193	344	205	146	307	313	149	348	319	189
316	134	688	139	419	297	183	331	361	431	986	279	129	244	413	22	281	265	896	1103	397	440	513	186	11	114	318	570	88	233	313	1
321	141	104	735	315	620	586	133	205	331	665	410	414	54	96	2	256	161	1	129	359	549	211	941	147	151	448	514	166	816	246	106
220	312	525	157	30	818	207	196	136	266	132	827	252	49	678	80	211	160	326	133	256	256	216	364	70	169	281	686	177	440	126	405
213	156	158	305	274	851	163	338	213	383	109	578	219	65	693	6	134	270	603	146	217	183	1113	199	179	130	147	220	385	184	327	114
159	128	573	666	221	515	808	192	182	124	309	515	310	258	600	1065	481	106	231	131	521	254	202	212	188	140	710	286	158	123	207	2
190	140	88	154	204	160	572	501	403	198	570	123	150	60	331	104	273	625	333	131	239	266	165	215	406	162	169	225	149	187	91	70
16	137	121	169	68	1	523	124	339	612	151	61	18	637	68	813	127	575	184	301	297	274	405	184	1	137	67	190	146	100	134	335
397	137	672	995	6	2	124	846	135	503	155	970	36	470	392	118	303	212	986	131	223	245	591	188	197	339	274	471	120	123	4	403
213	391	108	429	330	708	1002	185	188	571	159	254	417	70	188	86	224	390	948	227	911	271	202	363	156	170	389	95	369	95	501	8
251	623	306	687	280	841	179	160	211	292	138	972	246	102	83	332	154	185	204	53	8	197	233	203	130	173	117	212	131	451	102	37
187	437	285	1359	1	559	109	517	642	572	302	836	95	219	55	68	401	264	187	416	611	182	198	208	220	138	157	76	548	665	123	10
380	309	159	155	26	248	311	197	184	846	153	121	265	112	43	102	614	199	164	150	4	437	376	210	186	331	148	51	312	340	282	95
2	157	344	2547	319	224	358	189	314	1191	785	123	121	727	182	28	249	242	313	156	398	196	656	367	178	168	134	499	57	434	328	28
199	153	290	1957	8	413	385	363	201	569	152	423	1	772	199	5	224	290	217	145	1	379	406	180	169	157	165	220	87	561	137	95
178	127	165	544	74	753	492	652	156	125	83	284	102	338	88	338	244	283	249	145	636	525	194	312	5	350	157	7	3	127	450	104
230	578	132	304	1	184	204	197	162	313	152	1343	25	103	299	810	225	240	206	463	2	217	561	200	18	178	306	696	242	101	120	418
284	138	868	123	870	516	559	160	183	203	432	133	115	120	599	74	124	254	337	137	959	276	185	1093	151	307	149	83	757	230	268	8
214	154	1011	482	430	458	197	630	133	820	138	2491	132	112	200	264	98	227	356	327	240	398	893	367	241	460	513	99	62	117	199	1865
241	306	165	166	1	328	871	355	333	187	675	120	262	337	66	39	113	279	201	122	244	239	322	169	240	150	136	287	1	235	112	324
208	298	301	154	1	174	376	373	249	1244	119	130	187	237	336	394	265	235	504	148	171	830	198	191	244	139	293	8	104	157	88	120
430	1318	628	539	8	280	522	137	103	312	111	141	197	74	82	57	221	137	192	141	284	269	812	195	414	178	568	112	1133	120	299	171
302	791	692	146	282	440	206	191	210	447	482	563	297	1	241	89	234	278	226	151	237	216	212	482	470	155	159	763	170	118	616	374
127	131	156	677	342	258	987	204	350	147	121	426	168	370	639	542	599	450	179	311	9	435	218	474	218	167	302	183	162	478	279	74
162	1167	156	561	1	389	190	501	235	404	152	139	115	533	723	442	10	158	379	308	262	276	73	197	553	109	160	403	156	227	530	1
250	323	552	157	1	124	411	338	232	1026	158	646	161	298	64	502	235	287	387	128	260	240	351	517	206	155	174	166	179	244	61	257
239	310	129	421	174	390	137	639	330	343	293	237	63	43	497	6	218	264	165	124	1	214	541	186	357	142	163	313	179	100	241	1
335	1308	139	156	4	1071	823	399	15	225	145	283	155	194	501	1	259	253	231	150	300	593	1525	187	149	167	258	263	121	74	80	204
1	290	317	435	70	246	145	972	226	336	177	247	120	214	481	431	391	105	192	129	1	267	404	528	112	293	462	660	157	344	33	323
122	279	164	133	1	222	151	341	140	378	151	138	275	123	516	95	1	602	180	136	584	440	459	672	312	454	109	268	87	83	1287	449
330	974	100	879	369	488	197	126	485	124	169	254	85	206	333	283	1	148	328	318	259	247	193	320	120	88	446	297	276	104	128	352
144	137	166	949	370	593	497	125	146	92	166	276	157	528	389	222	340	267	122	150	394	195	195	531	178	283	161	248	234	212	133	93
203	467	168	285	1	190	852	904	272	84	680	416	138	439	913	2	256	403	189	135	1	412	824	504	196	303	156	330	100	112	134	79
202	287	711	440	174	571	560	145	118	279	296	275	175	296	111	864	268	165	196	567	244	282	156	531	235	116	120	130	206	111	369	13
2	136	304	314	64	247	173	504	696	290	317	954	280	217	389	1121	220	279	234	128	1	284	290	210	326	180	417	491	103	669	126	477
302	301	112	515	253	204	756	171	140	737	144	124	134	4	81	220	49	846	205	150	1	264	223	198	187	332	279	568	381	85	5	292
414	155	373	149	2	886	651	200	321	375	168	283	188	181	685	614	140	102	197	141	257	225	191	615	148	753	282	116	140	110	290	71
201	305	125	157	456	428	710	190	183	187	167	359	124	347	26	98	261	434	181	128	36	183	1633	500	132	331	145	766	240	90	126	201
186	302	287	145	219	759	122	614	606	228	278	416	118	239	48	5	1	275	171	409	400	238	381	905	134	181	169	49	158	121	195	321
204	317	162	277	303	535	127	192	108	103	705	408	243	56	70	165	228	6	546	277	327	269	346	170	119	329	160	291	115	106	206	5
4	758	622	144	1146	226	871	886	147	118	311	82	874	104	276	20	203	154	231	136	815	922	192	203	25	691	138	326	170	547	357	21
255	316	150	249	227	480	553	162	358	327	169	134	158	420	89	572	291	291	197	134	1	226	370	435	158	178	150	496	221	104	410	1
207	137	484	560	186	673	359	141	567	100	296	121	67	319	63	238	1	276	192	128	349	232	357	168	171	183	116	310	288	666	85	197
510	158	106	777	185	732	632	129	150	199	454	4217	124	436	112	14	319	252	224	150	1	204	629	355	327	121	158	543	195	99	439	107
156	143	101	1025	116	608	486	870	195	1491	324	104	146	89	102	77	1	218	178	518	232	271	223	358	277	138	379	486	42	219	107	437
203	416	465	716	499	1486	683	873	173	854	304	125	227	114	441	170	220	148	186	441	269	245	1284	206	111	178	299	246	102	244	120	304
225	313	424	263	361	1085	213	198	348	170	1396	404	92	66	177	41	318	207	179	126	61	279	238	650	156	309	318	285	317	485	263	1
2	138	541	1062	3	596	670	192	453	331	304	3689	852	920	97	18	215	555	161	146	1	388	199	198	53	181	159	131	515	202	776	1
143	594	87	147	1	729	552	356	220	229	457	269	100	194	608	2	250	207	226	150	196	227	565	369	234	190	276	220	1	250	248	710
132	883	133	424	253	643	386	143	149	503	226	96	157	296	87	352	182	382	179	275	487	679	352	196	166	312	635	868	7	104	553	91
328	127	315	418	353	229	179	641	356	541	264	442	305	1132	53	231	266	245	105	146	6	198	642	359	8	158	311	548	334	80	139	1
163	561	1087	419	267	253	197	1211	197	620	300	120	5	89	698	172	257	335	343	146	238	1500	155	206	249	149	433	491	241	226	451	208
215	294	280	505	302	566	608	198	239	187	155	128	105	427	238	190	298	5	353	124	43	209	394	1033	248	141	415	939	199	118	103	293
211	287	247	961	1258	173	205	184	228	1232	163	105	94	271	329	579	217	266	179	146	205	230	833	564	228	172	392	87	92	125	221	357
182	418	1045	980	1	387	585	369	129	479	692	1022	122	70	564	214	301	272	235	154	195	847	218	316	684	308	305	155	170	122	437	19
138	153	108	294	17	1102	369	191	119	130	778	252	162	55	410	14	448	161	197	147	264	252	166	175	282	149	752	141	175	232	847	173
197	593	734	289	563	294	339	195	147	181	621	83	92	360	254	182	1	242	497	151	231	279	187	332	458	286	138	824	239	80	357	6
498	155	445	315	1	601	214	341	121	452	273	119	141	38	110	1	258	275	400	118	615	203	1101	364	239	163	710	289	322	235	214	118
205	439	604	695	5	458	805	1009	185	117	829	1715	99	75	55	428	327	248	190	134	236	212	185	1099	163	168	592	534	125	542	489	39
221	119	670	270	317	587	202	192	308	500	169	257	147	94	405	168	387	220	381	289	522	206	502	187	231	176	133	239	131	247	782	298
314	350	1561	157	297	315	204	464	399	148	128	130	94	343	99	104	204	209	688	428	1	417	409	211	270	276	422	148	403	114	66	86
148	433	791	151	504	22	830	166	262	317	295	221	159	51	822	1326	212	189	865	133	399	716	171	841	398	277	253	150	166	301	488	20
289	178	2337	1326	691	1048	568	211	376	276	141	81	120	112	858	84	158	456	172	139	208	861	189	365	429	175	625	744	135	112	121	306
409	288	164	259	609	1282	221	648	1	946	155	97	219	118	598	856	453	277	337	400	397	218	341	191	381	167	167	51	184	22	426	109
198	422	910	135	1692	594	199	178	308	274	176	253	240	119	106	107	377	172	357	388	51	231	161	209	163	180	144	313	108	642	79	71
447	472	579	535	249	210	707	1622	129	182	147	278	129	237	72	173	181	579	176	140	655	416	222	199	111	179	520	503	160	101	208	96
27	139	122	131	1	186	206	153	95	280	1150	124	106	46	219	4	283	219	221	144	249	697	176	381	241	136	623	410	148	108	323	8
146	755	564	276	368	285	205	196	177	248	162	275	141	28	1037	913	217	342	365	681	4	202	159	164	215	315	277	92	48	102	285	101
217	141	305	522	1	359	670	916	181	222	161	289	357	891	1786	1186	185	160	215	144	4	278	206	379	164	141	162	241	686	88	38	295
200	159	694	149	201	432	203	340	169	417	79	399	126	186	77	338	253	128	472	141	252	356	357	168	26	154	146	257	116	119	82	908
179	155	302	125	1	246	375	158	163	114	464	130	216	109	732	6	246	2	792	749	273	212	530	202	489	155	139	212	142	80	224	1388
195	128	284	440	1185	401	130	202	119	398	739	128	111	242	351	294	309	149	377	442	620	259	216	372	1013	323	764	22	196	651	90	810
219	625	564	128	1061	282	152	187	181	130	142	291	119	352	338	6	213	279	244	147	380	501	223	545	183	434	422	158	200	250	195	404
148	293	638	1066	494	327	496	361	150	966	457	129	102	1	115	31	197	624	188	701	216	411	347	167	215	171	156	67	309	79	122	357
258	137	118	932	9	336	652	200	174	291	137	754	9	364	435	72	156	270	216	132	191	266	192	643	213	181	1185	649	197	221	200	196
176	442	454	152	241	283	515	181	268	41	168	354	134	42	420	88	196	426	208	141	263	236	394	617	438	766	166	192	155	244	126	22
203	489	124	145	373	335	787	773	270	306	304	370	226	213	524	105	473	142	353	143	357	216	655	362	233	174	147	564	193	89	544	329
197	435	124	151	192	875	477	35	429	368	896	106	105	214	472	8	340	1	230	288	60	243	203	217	141	150	138	459	104	357	266	393
237	20	118	156	516	654	687	754	120	132	821	125	182	351	109	79	1	185	514	160	131	915	168	686	413	488	160	65	179	122	196	185
507	130	454	713	223	905	649	330	181	290	315	130	153	1231	70	1027	1	533	195	287	486	406	200	194	144	146	167	309	30	235	236	292
296	136	266	461	145	384	504	440	189	402	157	1932	181	213	168	2	153	270	99	130	1	263	153	663	1	172	1635	486	242	93	133	5
280	423	142	424	1	414	142	150	212	393	156	110	139	303	505	182	179	450	197	148	329	256	337	212	468	290	138	400	412	114	108	191
205	146	627	129	454	954	711	547	217	215	311	784	1	70	67	941	356	190	479	146	1	268	155	179	197	168	109	5	106	609	238	9
260	150	470	512	45	263	356	769	6	290	1041	675	278	370	116	44	7	273	177	154	234	502	1776	200	152	182	155	280	102	77	266	187
246	141	105	163	256	248	348	697	163	341	435	137	283	516	114	24	318	105	198	453	293	719	368	333	148	147	600	189	149	116	468	1309
165	151	159	542	5	205	201	495	125	150	359	646	95	361	656	34	268	197	168	309	459	467	224	172	14	157	315	720	501	89	1	1
167	300	162	118	208	567	364	459	193	441	142	92	434	321	231	105	125	399	229	159	221	1028	228	198	153	334	166	278	41	119	715	55
195	293	251	403	649	781	159	174	335	455	443	90	311	70	1	441	149	194	177	147	304	275	760	539	481	322	158	383	17	103	211	188
413	130	163	158	237	184	689	721	209	137	81	138	41	382	962	92	250	283	185	309	210	366	228	180	200	444	138	867	22	228	234	222
347	144	141	297	1	620	208	2435	161	125	132	118	191	117	492	191	213	163	236	341	4	195	973	201	228	165	456	386	152	302	199	178
270	302	160	928	275	260	103	184	100	112	431	688	134	561	671	315	213	241	144	314	251	208	224	630	169	456	291	502	556	110	371	95
155	129	552	325	172	274	476	337	185	186	931	84	111	92	85	729	279	247	347	147	217	268	716	160	210	322	400	221	172	237	179	245
155	299	301	158	323	287	160	1344	7	298	307	129	109	517	424	2	387	562	205	91	584	275	225	385	231	319	454	74	22	101	118	393
218	537	400	534	1	660	195	741	222	100	217	956	146	6	1413	111	283	255	174	143	215	218	621	690	144	169	270	121	121	343	222	69
103	134	459	723	280	643	627	656	191	163	163	287	153	56	59	58	245	181	472	133	513	269	208	1213	137	173	141	126	189	85	123	59
231	406	120	514	1	353	1135	123	412	522	516	120	111	91	409	1462	84	150	342	146	196	271	377	358	150	158	302	174	178	12	315	8
196	297	157	149	391	263	421	1973	142	233	163	402	146	254	265	707	219	222	347	344	242	238	612	344	146	755	140	420	195	113	101	51
266	183	278	140	888	199	126	193	418	417	446	589	481	176	217	60	1	718	161	299	232	248	149	166	193	171	132	94	254	357	741	92
580	133	277	141	4	192	1000	200	143	403	147	128	297	210	537	869	1	762	211	292	481	243	321	470	237	170	273	194	200	116	384	7
204	139	125	155	107	195	673	314	166	147	625	129	380	108	220	18	260	1	190	276	243	276	357	862	307	324	272	901	199	351	265	112
331	138	466	887	312	467	713	609	1	536	142	134	36	233	1204	502	219	1	225	125	509	208	153	191	174	270	279	399	92	128	99	210
232	409	105	130	476	281	397	541	212	388	1068	127	150	186	637	30	155	456	164	126	484	479	161	734	226	118	129	400	168	96	202	55
184	137	704	523	1	433	199	485	158	60	169	412	126	161	102	223	249	124	184	120	404	241	325	381	142	659	633	136	341	510	192	86
228	154	616	386	632	292	205	943	291	96	308	112	231	206	221	21	514	142	175	139	81	417	604	211	158	566	158	935	215	99	105	6
453	139	146	279	244	1395	646	665	1	309	310	446	139	739	70	531	133	267	192	152	381	394	190	180	215	321	300	105	294	240	124	217
369	134	105	289	1	684	367	182	26	194	845	895	122	331	415	436	240	1	152	145	211	408	230	841	254	176	170	227	9	73	80	95
202	133	155	154	483	372	207	854	174	117	304	390	159	106	185	36	233	453	336	140	624	447	825	367	94	179	625	314	154	75	189	70
343	442	945	133	496	336	641	366	207	89	308	531	160	116	361	81	440	240	217	280	630	200	155	358	103	174	164	190	141	78	116	10
223	150	663	570	432	267	1018	190	190	187	735	98	118	117	226	97	80	213	168	299	209	611	189	204	350	178	138	128	171	88	86	80
210	296	245	722	3	164	168	343	1	864	162	461	135	416	737	224	39	115	171	120	248	279	342	219	390	176	438	437	109	97	120	80
228	132	911	423	367	1	524	349	185	459	145	290	129	237	65	337	274	1205	104	127	262	216	349	206	125	137	836	103	180	366	704	247
267	145	167	674	469	731	841	510	107	370	89	242	92	65	831	98	313	249	576	436	722	1020	190	201	218	280	635	529	183	98	629	104
79	585	158	296	347	619	159	199	1	772	168	280	455	20	311	413	273	15	173	134	403	280	191	676	139	184	1173	395	158	123	328	511
165	290	448	129	13	461	835	795	80	326	286	607	129	116	1624	165	335	1086	654	462	678	229	215	171	235	173	154	355	13	92	5	504
212	147	261	534	361	280	201	1496	639	465	90	493	420	289	216	64	213	496	487	129	243	170	345	199	150	484	163	370	183	348	323	108
145	155	134	163	345	192	169	197	195	179	156	510	110	885	373	1	154	464	201	114	412	347	194	366	122	154	904	330	205	250	140	228
324	145	157	628	1	204	816	482	7	697	69	129	141	363	444	222	1	2	122	412	430	406	206	205	206	279	154	110	216	245	122	2
169	435	446	151	348	597	190	588	445	196	193	388	138	1	107	1143	408	142	357	151	900	259	193	175	158	146	152	171	123	80	242	380
206	148	614	410	48	352	508	206	210	608	300	128	154	123	334	328	133	276	192	145	242	430	208	187	72	327	139	234	131	86	308	2
194	144	475	151	788	882	140	553	216	573	560	136	334	986	73	1331	136	239	553	148	240	250	358	380	171	152	153	1445	182	74	217	31
186	292	305	150	563	1403	513	292	257	177	847	113	31	462	71	326	258	284	242	137	248	268	351	213	184	652	524	147	293	122	328	341
321	146	122	128	1	413	205	170	217	344	718	508	95	306	173	100	272	277	372	940	770	1087	404	362	240	183	165	239	182	112	132	105
417	578	695	555	391	215	112	193	775	194	285	481	116	413	433	293	209	273	172	148	239	566	354	324	169	132	135	667	353	100	109	18
370	147	578	420	12	292	371	1410	148	539	288	272	75	584	427	92	103	212	869	266	387	352	200	199	353	348	585	319	207	242	188	22
73	983	1313	429	1	15	165	1418	112	3281	128	213	108	55	100	304	228	708	187	299	363	370	385	205	162	152	138	196	740	104	117	120
296	156	108	659	1	339	193	1114	703	382	922	321	112	321	642	573	359	124	193	153	312	247	228	376	221	177	327	762	13	77	85	144
207	2748	291	118	1	856	205	344	39	709	142	824	104	83	198	75	11	265	236	555	330	268	536	206	166	629	134	403	156	443	113	286
93	1050	102	434	1361	401	1	128	347	215	264	570	8	3	231	112	171	406	171	152	241	225	131	713	170	306	162	90	22	127	244	66
6	567	123	152	1	440	381	521	229	280	148	744	137	558	66	681	24	457	339	287	221	616	188	171	169	182	137	635	341	102	113	299
230	410	1490	148	270	533	362	1133	589	297	148	981	111	77	740	624	735	230	199	117	390	9	197	1190	293	126	163	402	352	115	381	361
62	142	650	151	1	969	371	325	218	131	97	400	1	50	53	74	137	268	173	687	322	274	533	376	1	169	173	943	21	124	593	179
414	144	105	288	262	535	127	194	215	118	816	214	1	157	96	235	215	223	750	155	1	1	187	667	18	183	130	467	116	248	440	329
232	569	128	127	378	535	357	1800	180	236	129	875	706	118	221	208	377	193	232	296	234	1087	849	191	131	173	147	131	84	102	334	27
231	674	268	1414	293	171	494	688	304	112	111	378	357	336	69	250	199	694	211	127	235	265	212	206	333	170	297	145	167	82	23	124
308	154	301	408	710	243	204	195	123	960	1138	118	111	73	391	259	321	352	979	750	234	194	233	209	179	298	450	6	172	110	127	288
150	440	760	117	710	466	397	1136	217	324	286	638	96	127	72	224	4	372	170	137	238	245	143	327	328	174	572	97	198	105	262	246
204	323	109	519	267	391	517	526	173	158	403	136	122	241	170	516	1	248	183	431	1	255	485	186	435	160	408	952	145	94	92	74
96	149	125	159	7	198	179	361	184	620	297	89	135	60	457	95	153	182	624	145	562	267	806	376	176	406	129	400	75	80	338	214
297	586	151	138	369	177	214	199	209	535	165	388	361	100	644	4	270	366	129	152	210	269	337	506	266	329	525	132	213	95	255	318
570	146	396	129	376	214	10	356	125	80	538	127	377	743	538	1	175	264	214	122	280	1	178	387	328	168	416	423	133	88	73	237
215	115	1243	151	1	180	373	2516	183	320	131	120	143	207	391	197	215	281	151	900	2	178	179	194	488	168	604	104	183	93	85	569
179	140	308	429	620	203	111	191	379	140	125	344	141	457	378	768	392	273	638	145	253	531	234	363	147	166	151	39	126	441	128	113
200	409	159	159	453	396	645	137	127	149	591	263	147	337	71	5	229	110	551	139	119	273	202	378	214	165	132	516	223	85	384	96
502	296	308	146	389	174	370	190	118	942	73	372	87	88	1606	211	299	126	172	406	366	483	355	199	176	423	327	893	133	97	80	6
396	293	887	126	60	1109	516	600	237	1114	309	224	56	538	288	1	301	327	180	119	518	185	202	359	424	453	147	83	196	221	133	24
196	998	155	426	62	255	104	200	309	630	294	238	1	320	194	130	140	248	191	278	654	279	355	356	382	122	279	251	149	110	59	30
199	640	857	521	17	195	93	601	356	747	311	137	140	250	102	98	209	105	172	136	264	226	234	199	192	139	144	179	124	74	396	432
436	291	1735	413	279	486	741	77	180	182	428	577	372	441	183	679	300	14	349	124	715	349	236	170	328	165	510	1167	174	88	289	190
157	922	576	1282	416	432	283	292	388	171	93	2012	130	181	52	327	441	541	173	428	118	446	202	504	5	180	162	176	21	584	60	183
243	294	707	143	386	654	342	195	140	575	445	136	8	238	590	105	224	120	136	155	254	280	148	1028	206	171	781	220	384	342	117	57
197	123	745	1001	1	12	500	571	144	112	828	106	19	754	307	988	208	628	477	289	372	274	180	336	247	169	418	876	50	195	130	31
348	1100	138	156	741	214	1089	505	100	170	235	773	131	227	97	319	167	347	369	436	225	739	212	1304	252	310	298	871	185	91	70	54
267	410	404	122	924	622	207	977	330	537	112	260	122	88	1583	413	223	117	193	304	424	280	192	276	133	319	754	343	174	97	244	71
320	277	112	271	843	192	150	192	180	204	109	115	165	109	167	601	167	6	175	143	239	209	489	198	1	364	588	199	242	227	380	1
480	415	282	420	1048	180	201	192	118	115	85	198	157	97	223	220	264	599	209	738	250	235	152	185	162	107	520	751	327	489	478	118
162	845	144	755	255	167	192	1005	191	651	1147	119	106	813	109	97	211	241	223	295	431	215	198	817	191	159	130	301	182	366	199	507
355	146	806	149	493	6	355	183	245	206	301	542	132	424	993	50	234	881	143	146	239	197	196	535	394	562	166	108	8	200	10	1080
327	302	242	165	563	1024	919	191	183	304	139	128	145	735	230	680	258	181	397	305	645	871	204	203	206	321	305	409	371	207	112	1219
263	296	569	281	832	314	204	524	28	657	194	117	390	117	422	241	1	234	243	450	253	245	466	501	181	297	135	190	138	222	402	1
221	296	670	146	310	515	155	1771	216	363	429	800	498	327	594	317	238	409	125	337	605	584	208	193	383	325	160	694	177	100	91	84
204	154	415	956	825	211	527	348	144	232	304	382	353	76	503	443	182	434	174	262	249	754	475	204	508	174	142	62	47	75	397	44
436	149	284	160	1	267	248	157	219	139	140	481	147	386	197	42	23	258	206	140	259	517	349	331	364	177	155	307	12	112	61	117
193	133	126	133	37	809	368	191	495	683	447	117	153	60	96	69	445	205	232	279	229	223	861	188	268	918	166	326	143	490	84	217
195	774	316	150	215	438	401	421	183	92	81	1020	472	120	494	100	156	268	180	300	237	426	365	501	244	164	310	236	229	260	68	249
187	299	112	158	6	643	1234	644	435	165	88	910	128	108	776	47	157	841	201	310	245	520	193	209	258	276	165	764	40	94	296	446
163	152	158	160	349	7	360	765	209	716	129	761	234	227	3	217	621	260	553	323	1184	563	148	205	101	178	153	314	154	238	129	461
165	148	312	158	305	217	203	141	320	654	950	1093	157	84	41	549	377	676	236	284	192	347	214	209	244	172	316	148	690	247	214	84
188	143	837	409	286	387	172	347	233	220	851	202	40	85	782	228	449	537	177	620	326	224	231	187	226	156	160	811	139	181	225	234
168	786	770	554	133	584	778	520	188	479	160	119	112	182	395	66	158	487	174	317	252	260	188	191	144	165	289	354	191	663	127	100
213	140	299	540	1174	181	852	198	336	175	755	135	146	457	96	689	355	123	461	152	216	248	1005	171	411	144	312	237	311	238	61	231
243	156	120	147	2	327	1186	168	192	387	338	129	149	355	88	1	3	836	182	296	259	371	605	197	130	401	166	189	150	509	398	67
219	437	492	120	1	749	489	439	713	380	990	104	160	383	387	318	187	362	556	21	109	223	532	356	189	135	152	276	21	111	415	249
199	126	413	141	375	280	1349	345	385	87	327	127	118	304	99	114	243	653	198	266	240	256	363	318	306	145	113	864	75	352	94	227
136	299	291	269	436	1197	197	190	199	207	581	431	109	62	442	749	306	226	177	153	1	900	143	216	116	328	161	569	173	107	715	305
160	1049	306	285	87	475	1262	1113	182	497	109	111	75	120	83	95	132	192	180	302	570	1166	162	758	398	280	161	103	89	87	356	361
901	306	540	912	216	1003	100	656	128	99	300	275	530	235	473	628	303	108	133	310	288	253	792	197	204	171	157	71	235	117	601	267
202	143	438	506	230	360	196	958	10	196	298	468	145	250	235	307	262	111	215	155	396	245	894	387	207	147	145	423	365	242	252	295
194	150	554	138	464	193	386	357	149	537	159	216	295	66	226	374	490	242	203	24	229	357	188	204	25	178	295	281	194	85	268	1676
331	744	104	640	2	207	108	352	185	1244	155	103	97	276	172	18	241	461	181	150	241	268	837	474	464	135	147	164	187	246	87	46
229	104	821	167	211	164	487	303	217	220	311	122	2	121	96	164	175	239	190	160	54	209	237	160	205	172	164	176	126	111	390	129
341	144	418	376	100	334	180	511	388	105	288	411	313	730	108	952	148	361	219	264	1	935	223	191	205	150	137	234	260	202	206	129
198	145	397	262	209	210	209	461	197	119	121	249	94	510	454	1	268	949	219	410	491	414	195	589	174	335	791	255	120	132	160	39
848	143	303	149	368	727	358	410	129	1975	66	414	10	1189	86	211	214	281	156	273	5	288	228	198	1	328	170	323	2	109	195	47
1101	132	145	303	1	448	199	182	367	940	100	129	38	1	213	239	678	267	167	145	255	1024	376	665	395	169	1053	699	196	78	387	27
234	151	103	248	2	217	602	124	173	97	387	109	96	86	73	210	214	202	187	120	404	565	213	695	178	162	150	234	11	129	113	265
394	740	113	611	1	466	200	956	301	72	124	894	96	388	327	75	215	10	185	454	257	273	1134	697	192	432	296	341	119	80	68	265
211	1275	1016	127	547	705	169	722	107	247	122	417	144	518	769	186	566	249	382	117	428	204	537	203	463	125	133	569	151	89	404	10
222	146	593	154	292	328	964	168	288	225	91	127	142	124	99	518	237	126	558	143	633	210	330	1212	222	185	138	115	185	577	208	7
184	1234	774	300	826	559	201	483	300	484	629	206	109	620	103	662	201	2	364	310	260	286	212	520	835	164	130	485	145	86	132	214
199	430	364	527	790	222	302	604	226	480	537	132	110	288	304	96	805	2	171	158	136	455	375	186	314	160	437	285	207	122	89	46
215	147	121	146	84	202	160	145	241	209	278	112	117	206	451	439	271	149	162	124	237	237	192	362	715	332	328	219	91	85	180	21
86	147	619	151	250	621	206	667	137	661	132	121	121	304	202	1179	217	909	236	135	103	271	498	216	223	127	126	95	18	127	328	50
132	748	547	460	341	289	368	133	41	1767	129	88	117	233	850	182	186	2	188	155	246	276	194	524	201	319	158	644	130	90	535	94
315	137	155	451	857	586	866	710	120	102	588	410	135	133	106	475	223	185	175	1138	818	682	208	689	282	128	151	181	141	78	3	208
172	147	157	145	476	158	1045	193	162	179	153	108	71	231	205	17	191	120	540	119	2	273	195	200	217	173	127	183	164	341	418	193
162	271	153	151	1	436	520	177	159	231	73	107	22	296	55	302	273	2	532	4	3	1067	349	360	242	131	161	65	156	120	109	23
183	151	161	272	393	391	141	580	173	690	732	278	166	2	57	181	170	559	553	121	3	277	916	184	223	426	161	436	15	369	250	71
164	143	267	123	488	226	602	359	309	134	145	121	201	31	94	850	51	281	497	123	271	225	184	358	199	174	137	479	381	424	222	363
208	701	113	147	690	214	685	317	194	447	958	371	1	757	218	4	321	2	558	145	263	415	330	937	39	155	153	91	295	115	88	243
129	293	697	147	16	166	166	496	426	592	122	1553	144	108	413	194	241	245	219	400	3	196	356	349	251	329	164	98	158	105	68	104
306	117	289	129	278	178	187	728	225	343	625	396	162	115	349	452	1224	408	102	279	415	190	203	206	251	167	163	383	201	102	536	40
99	425	122	129	2	220	184	180	227	77	211	113	94	332	75	46	6	262	664	129	1	210	362	204	100	348	450	778	134	111	711	107
195	793	114	613	276	699	493	689	151	113	485	71	145	27	362	94	169	224	387	158	4	558	569	854	181	179	138	753	70	245	582	189
125	124	837	135	421	138	199	356	3	180	637	113	149	111	1492	363	255	124	244	422	1	266	418	204	34	167	326	164	26	242	482	82
272	438	282	661	14	517	1120	1047	6	235	276	823	104	230	60	773	232	266	381	138	241	451	143	187	144	145	305	95	135	96	259	1
155	155	153	300	494	272	586	355	338	140	743	749	90	76	183	869	1	342	552	143	333	400	657	174	211	15	655	40	177	362	636	15
136	520	154	140	241	174	207	185	304	145	780	528	110	315	304	213	228	153	154	130	270	199	644	347	144	166	561	415	230	229	448	117
190	140	274	146	423	371	114	196	197	153	136	1358	165	68	94	5	158	198	207	116	260	238	354	199	227	274	615	202	385	98	125	5
214	148	280	264	935	1	723	177	212	23	394	596	301	201	13	27	225	241	108	151	727	1	200	597	519	327	148	354	151	67	75	464
463	300	2359	1037	370	1028	200	470	158	288	305	108	96	78	1312	300	478	216	523	436	255	440	170	373	243	328	323	45	91	132	1396	2
221	475	569	149	447	793	896	196	251	323	139	222	15	530	192	82	122	278	612	293	19	569	169	644	63	312	312	122	182	128	133	92
211	432	304	848	1	683	166	197	210	135	167	361	119	229	515	675	275	256	197	410	411	1	313	185	210	159	152	1726	208	116	133	165
766	433	652	251	6	202	1407	504	294	272	232	259	1	105	560	55	424	225	192	150	244	381	188	186	132	307	281	429	171	458	139	552
158	656	146	586	309	156	590	646	196	635	74	365	331	275	396	373	398	167	871	954	251	195	518	210	357	578	1246	336	298	97	260	7
65	296	1098	584	654	209	646	178	591	104	100	570	22	76	94	1340	236	2	96	162	262	212	186	163	194	280	140	667	146	117	121	17
179	440	297	580	245	243	525	193	208	342	705	1323	12	253	419	2	122	160	359	161	756	189	249	359	1	140	132	124	229	476	512	190
335	530	558	128	1	418	204	124	241	200	791	79	130	181	338	356	1	172	135	148	225	615	402	214	53	139	338	950	475	79	132	51
395	125	154	144	362	240	105	855	171	849	831	102	111	586	93	306	2	168	1056	276	208	252	191	475	502	173	144	259	104	210	537	122
192	296	749	123	109	461	140	1098	146	172	299	115	131	74	364	169	150	215	614	277	245	270	152	193	121	157	677	138	151	725	127	24
216	155	408	145	250	292	361	1076	183	173	550	114	156	106	103	30	229	266	170	288	213	462	183	187	260	276	258	232	175	104	86	87
200	95	129	116	266	436	203	458	212	383	134	432	461	75	77	395	418	263	163	143	236	293	542	192	10	176	110	249	19	360	204	336
197	150	116	153	65	223	594	188	216	140	127	117	61	206	806	81	399	244	191	304	257	253	376	659	180	183	278	345	454	228	78	90
519	152	159	131	292	544	210	526	221	203	123	278	138	116	100	1076	1	336	178	305	197	183	199	183	157	173	154	660	170	183	143	184
201	502	1430	153	345	251	285	198	177	190	155	733	132	251	536	51	258	427	188	177	252	638	776	187	164	123	159	407	163	109	214	27
215	309	38	1409	1	1573	186	158	235	130	160	1129	423	386	807	728	200	651	369	156	195	445	204	194	202	1208	267	223	76	254	334	370
118	147	129	141	243	608	512	195	222	460	149	1457	33	66	93	189	61	131	189	137	10	487	1797	193	233	179	138	236	51	243	570	326
205	297	551	135	267	290	281	352	196	392	644	64	88	409	390	391	490	1	180	148	645	239	361	219	8	179	424	1317	4	95	127	38
202	158	287	278	714	279	199	15	323	292	1148	218	114	106	72	84	1	8	328	864	257	264	186	363	196	158	140	153	1	100	386	121
165	468	525	139	527	133	811	397	114	133	297	375	279	2008	594	691	114	513	528	185	186	491	629	511	388	463	272	612	300	101	749	430
709	439	285	265	255	182	1207	135	231	197	156	379	237	301	1895	208	1	232	166	160	270	262	160	190	264	600	405	35	190	417	13	227
198	441	374	145	432	878	201	184	176	1619	206	112	241	111	187	343	577	217	223	309	289	272	200	563	215	168	163	644	2	71	361	4
67	392	142	145	435	263	194	843	190	123	235	530	367	192	606	85	259	1	186	139	442	189	333	183	384	171	489	234	182	118	96	306
449	166	292	924	142	501	741	191	215	187	410	126	220	419	75	179	437	696	909	160	234	376	183	175	214	493	131	2	117	112	211	105
169	151	269	1037	1	1180	364	141	446	147	193	399	103	923	322	527	399	390	501	133	230	395	2749	194	176	612	282	329	111	93	257	33
409	153	327	265	1	156	182	346	183	358	150	119	340	106	654	92	189	157	703	120	254	379	192	596	153	161	262	162	1	126	387	230
302	309	151	295	398	187	306	193	502	628	312	113	113	424	640	115	1	179	222	157	511	191	1	197	218	745	276	87	141	247	452	14
269	445	710	747	233	499	365	819	185	412	308	248	112	624	959	171	251	169	378	166	210	229	550	215	243	112	167	790	1	120	303	68
193	138	299	153	1	216	490	142	192	270	128	106	388	237	698	78	242	270	173	161	9	250	1	858	240	153	389	434	145	212	100	64
218	152	285	134	264	212	367	488	584	126	1027	340	55	17	73	112	82	261	393	108	218	530	177	163	238	171	128	86	117	209	112	100
202	682	118	379	307	273	525	190	175	432	189	273	132	111	203	6	221	261	156	139	6	507	221	199	172	165	433	190	183	77	141	100
94	310	306	653	458	137	533	329	417	498	66	280	141	312	696	206	247	224	347	322	671	560	367	491	156	175	600	239	171	115	390	356
291	307	434	447	9	250	187	296	93	210	821	125	102	321	57	76	369	263	236	309	232	355	202	373	253	298	136	817	178	92	133	798
8	146	362	378	510	475	92	1099	492	121	297	131	243	477	57	845	22	130	154	156	255	399	569	178	628	138	167	225	245	70	375	259
194	301	384	491	300	215	318	170	112	259	284	286	109	663	39	333	223	4	138	251	1	176	192	189	146	153	141	106	291	349	383	133
110	137	115	133	285	202	179	494	207	189	603	114	105	82	196	104	200	157	759	465	204	267	201	202	156	137	308	253	144	126	133	123
153	543	154	140	293	171	198	156	333	207	283	543	71	125	225	587	284	218	196	317	206	379	332	209	541	535	168	414	314	83	587	723
204	151	638	143	27	242	712	135	199	233	158	131	141	79	80	92	244	384	344	143	205	241	522	530	229	150	127	320	149	124	220	332
176	564	493	137	322	279	200	129	215	301	2	717	107	90	191	114	610	247	185	419	187	267	184	304	222	178	120	123	186	373	80	55
6	430	141	141	1	192	642	185	5	797	149	59	313	111	528	11	209	530	186	336	1110	707	793	187	79	182	165	210	187	84	533	260
202	148	576	811	237	166	178	59	314	1130	280	188	270	432	326	384	231	200	177	152	231	230	183	1009	444	290	168	87	89	92	284	802
150	278	440	783	831	212	206	195	235	162	155	89	233	118	64	174	486	166	194	251	645	408	241	324	61	130	231	434	158	510	76	401
201	423	143	144	256	460	202	914	219	140	151	579	365	74	252	219	310	163	448	290	294	221	191	184	428	325	283	403	325	127	7	391
207	147	525	144	2482	564	365	462	91	337	157	280	148	90	552	168	179	115	192	403	1	249	185	201	200	174	463	339	82	106	361	35
212	137	449	904	236	1	778	192	178	491	71	770	120	510	205	335	136	261	462	119	444	548	602	210	223	310	164	77	409	112	139	648
196	280	263	140	1	274	527	198	203	253	157	125	145	129	295	631	287	68	398	130	1025	403	1207	196	9	176	943	326	226	367	259	129
263	288	457	1108	269	411	645	184	256	334	129	115	162	83	279	490	501	222	526	463	546	272	1074	220	158	165	111	189	526	105	88	436
218	298	435	130	1	166	896	153	333	827	7	115	88	47	98	564	231	160	355	265	618	242	196	641	51	174	427	332	218	128	220	84
224	300	132	127	836	371	808	437	367	1243	216	281	84	468	193	81	98	197	453	146	293	268	358	199	438	320	119	217	7	448	356	41
830	154	111	553	126	432	707	324	201	388	1767	1306	55	582	220	348	437	443	238	313	253	717	223	859	676	130	151	241	326	230	422	932
198	407	290	267	1	1	1016	800	515	443	618	49	283	84	159	84	220	240	191	165	1	851	366	208	150	145	139	203	719	234	734	12
49	133	117	523	477	1310	458	2598	18	229	131	101	96	137	57	114	126	396	351	131	1	538	233	507	138	514	471	732	152	244	218	211
6	140	119	145	550	393	524	136	254	241	313	290	59	298	65	412	448	193	236	164	354	422	224	203	213	128	160	217	97	117	85	196
253	153	233	752	376	551	125	892	220	1561	115	126	123	192	62	364	219	273	339	159	1	241	402	1005	226	141	309	254	150	317	478	255
376	419	424	138	222	1	3030	188	168	203	78	119	5	108	415	37	353	215	173	770	234	609	228	384	194	131	129	140	87	208	1	48
563	657	111	125	21	226	515	145	122	200	989	127	150	94	216	100	208	258	405	111	219	209	747	160	149	506	143	43	126	79	112	50
514	444	300	405	339	176	184	461	117	607	288	104	274	66	424	201	156	436	599	306	688	220	148	204	19	185	283	86	150	96	131	126
356	307	291	416	230	265	198	278	179	15	159	282	304	95	73	2	218	481	329	151	281	442	312	448	145	169	801	103	170	374	193	2
118	422	823	143	534	203	151	345	118	74	64	429	147	98	198	1095	398	228	351	115	1	664	1145	176	497	150	435	1399	173	245	229	104
175	412	117	115	40	209	492	612	154	135	62	123	167	451	213	1	191	260	373	155	1	508	624	190	211	175	158	17	50	87	70	229
200	458	616	1012	879	561	547	361	370	168	718	68	164	444	67	550	182	251	171	153	244	262	185	378	45	329	428	1	143	83	70	376
240	131	118	1127	328	213	157	140	199	177	153	290	150	128	191	168	492	230	181	115	229	246	203	202	104	161	308	111	206	78	230	117
147	705	802	119	375	415	463	188	156	176	742	1133	161	224	77	1	284	311	171	141	99	258	214	675	240	142	131	116	194	231	20	173
480	151	439	473	471	240	361	510	115	918	1527	126	151	86	82	7	262	191	177	314	4	200	1325	362	251	138	127	194	207	225	1023	39
214	1735	465	139	1029	481	161	126	143	378	510	111	135	529	100	102	1	270	164	154	289	531	382	625	317	292	749	421	185	85	1	410
1	137	514	143	291	416	365	189	196	343	498	264	118	245	102	1	157	245	343	159	461	201	157	535	187	161	164	379	181	112	121	53
173	464	510	265	574	707	807	350	209	226	143	280	105	948	97	13	87	187	172	405	1092	259	183	1152	303	137	266	98	327	111	249	96
176	157	305	379	108	232	1027	269	324	88	309	828	120	192	56	46	152	813	224	310	202	194	1057	230	488	458	832	422	177	361	567	389
158	304	157	128	297	1026	179	124	631	828	438	188	124	509	691	62	212	175	712	114	3	235	356	191	333	592	429	345	205	104	136	250
241	157	526	300	103	196	284	183	153	101	878	371	277	101	81	363	251	197	177	164	1	233	206	216	163	289	167	454	231	40	502	585
215	128	472	652	446	433	331	172	182	156	614	132	436	235	172	32	193	42	548	150	312	586	244	373	77	154	324	312	154	218	583	89
183	679	280	1283	289	199	604	1166	180	327	133	290	111	84	1412	9	205	255	213	525	66	194	321	362	221	325	302	113	208	75	184	33
197	135	144	151	322	415	528	174	241	786	631	107	1	100	197	1	396	257	187	154	236	278	229	689	84	312	160	123	129	91	139	244
387	136	154	150	281	276	1018	291	174	540	533	119	101	469	169	184	262	266	498	317	196	713	156	513	165	179	317	1036	177	111	85	435
80	142	293	129	502	463	200	188	658	978	365	102	114	532	208	237	286	222	173	307	369	382	191	908	219	168	164	2	208	96	718	195
179	602	378	123	3	219	172	181	102	222	67	128	142	114	747	153	263	349	167	313	113	844	378	202	201	222	133	213	126	250	136	412
5	161	267	445	3	562	198	574	499	501	405	928	201	891	472	378	405	27	111	310	159	275	651	477	232	149	1574	168	196	85	3	125
215	154	295	574	1	884	158	351	190	385	292	133	112	432	312	95	260	270	134	593	297	262	581	455	4	143	109	176	176	119	195	173
383	132	306	131	90	165	1293	111	216	263	243	252	129	504	97	353	228	227	202	258	537	264	217	584	180	165	150	523	500	126	102	120
208	974	119	423	347	265	1266	160	522	111	129	1240	144	1205	78	169	188	414	325	161	517	510	1101	559	104	600	155	360	139	85	87	129
238	292	148	133	5	567	164	192	201	169	92	334	147	71	282	71	249	598	179	115	1	440	194	326	223	329	139	98	124	108	85	81
165	303	503	725	477	257	205	421	383	195	292	1317	150	289	657	101	249	157	235	689	206	445	346	208	145	179	128	792	115	483	100	92
215	122	113	147	245	606	203	180	270	125	380	544	78	575	58	766	99	497	734	304	236	252	196	224	151	136	135	315	567	346	515	77
168	433	552	784	238	158	110	169	239	370	409	252	162	442	62	15	144	439	111	851	282	173	204	508	261	565	386	159	164	313	94	368
190	1290	539	136	496	200	317	597	215	165	132	112	213	607	682	457	235	1	144	146	1	720	211	173	144	755	1729	431	85	118	486	43
276	277	457	905	298	732	159	263	159	369	297	116	141	82	81	99	7	152	745	124	17	244	228	197	306	106	161	273	174	119	143	135
197	562	153	404	338	277	350	188	209	467	780	209	120	337	90	19	221	441	474	326	238	512	194	505	246	182	128	122	124	125	139	896
398	678	303	144	510	389	318	601	64	332	588	1140	121	87	480	87	167	230	1457	160	2	262	202	204	346	133	333	397	342	106	134	349
141	145	653	121	273	152	517	790	317	200	1	83	91	205	311	44	243	1002	151	149	243	683	218	364	245	347	126	775	131	118	396	208
352	121	433	139	322	303	748	557	306	175	123	81	140	94	62	19	190	181	180	163	8	3	751	699	201	312	261	393	24	248	268	3
352	292	120	487	276	1447	499	188	2	89	142	111	174	584	565	714	1	470	188	164	787	226	206	210	123	157	166	746	222	436	133	181
425	159	287	141	271	380	442	1495	344	110	68	479	216	100	187	2	381	318	184	304	260	266	414	351	240	153	167	100	156	103	323	13
346	140	113	117	338	271	801	626	228	703	64	121	1	426	217	118	263	332	637	154	5	202	191	186	231	183	159	544	94	83	77	123
255	149	808	577	235	452	347	195	137	743	119	534	26	226	327	1492	201	137	165	111	4	413	653	171	188	139	112	183	200	252	527	126
193	617	296	118	247	703	170	484	105	113	1745	123	125	129	91	860	1	522	323	581	569	543	646	192	175	180	146	102	169	564	572	64
234	132	124	547	1	275	195	187	101	647	515	898	284	770	442	168	131	169	218	149	238	1115	195	211	1	128	402	246	501	116	374	736
585	145	421	143	554	163	371	333	136	524	745	90	102	112	374	42	211	172	183	158	326	453	196	174	193	135	167	122	253	222	544	363
861	164	585	128	16	335	370	1106	561	445	729	264	126	60	198	308	273	431	409	295	276	447	208	598	119	427	537	96	165	101	94	374
361	296	143	111	303	543	369	1336	261	121	75	126	168	577	309	37	129	211	187	4	274	183	402	203	256	166	413	465	162	374	79	105
194	146	592	147	11	220	969	586	142	173	106	130	62	57	59	2	124	270	392	110	1	411	180	365	225	164	528	302	327	125	268	11
200	1330	374	1180	349	251	185	1132	151	329	157	286	150	117	75	49	129	413	322	342	257	259	197	213	171	177	670	200	205	125	134	85
205	134	674	157	368	890	195	189	120	177	157	95	2	85	107	241	229	203	354	315	346	415	375	195	169	269	142	435	157	110	214	314
166	327	123	146	274	209	481	695	135	347	680	435	336	297	912	77	167	471	168	159	200	188	310	608	111	287	139	172	193	474	20	245
203	165	259	1147	442	237	284	338	199	580	321	116	118	187	63	477	161	2	140	607	255	269	203	592	248	133	127	486	106	118	583	510
56	654	130	250	331	193	186	345	150	387	131	484	169	195	306	416	335	158	203	114	235	245	209	534	184	503	433	450	7	130	76	397
171	150	1142	420	659	180	117	348	187	156	422	637	246	192	1139	55	200	405	120	157	369	259	213	203	221	337	149	484	349	210	46	392
305	152	440	712	268	320	177	194	229	185	213	109	275	105	402	1	273	127	639	1018	520	385	211	167	293	652	456	170	150	124	272	803
484	125	694	1300	9	211	357	289	151	396	1080	121	97	117	203	67	168	228	233	334	245	272	518	688	431	292	742	492	172	97	798	20
241	309	151	127	415	172	657	605	156	557	624	969	124	347	216	61	448	159	461	497	12	213	198	734	251	186	288	303	238	254	92	13
201	430	120	111	329	683	502	494	330	135	34	121	142	1341	179	195	128	388	1993	108	200	238	225	197	222	174	306	151	355	104	252	111
410	22	1839	464	196	232	344	346	302	523	556	469	223	560	413	1	231	345	142	157	99	232	187	214	184	184	264	461	114	229	113	44
166	1090	642	912	14	158	133	648	200	221	425	115	200	916	315	909	376	560	194	158	461	242	221	207	229	296	163	461	247	260	62	98
174	303	400	403	545	173	105	519	502	215	302	522	137	189	556	66	171	533	158	166	5	309	490	1325	122	177	173	172	163	67	381	607
167	566	1009	133	2	243	356	175	349	363	73	337	479	513	504	381	214	246	294	300	7	220	193	362	462	177	148	472	85	251	491	4
431	745	276	131	672	505	116	741	144	299	154	112	396	361	77	234	245	664	425	135	265	278	374	206	333	156	881	384	173	492	121	242
224	274	10	138	312	701	187	490	4	168	647	124	87	114	299	288	279	664	241	310	669	1220	509	536	228	134	163	24	125	115	361	215
275	133	262	535	5	1	504	189	584	702	104	587	317	83	424	94	262	181	172	341	348	711	215	366	524	265	278	185	120	421	366	3
284	596	144	274	1	540	967	182	131	677	295	574	9	131	190	164	207	865	545	167	257	227	206	193	238	410	273	73	227	229	45	115
532	432	266	552	340	165	644	154	1816	348	300	108	157	371	312	9	605	161	195	414	551	1	194	365	217	129	158	531	21	676	269	185
338	433	119	614	1	604	1175	620	107	503	844	903	296	558	71	67	192	448	197	819	238	216	195	214	134	137	161	111	113	218	5	218
194	519	626	136	6	746	207	334	214	723	224	133	14	333	70	94	196	439	534	312	237	691	180	904	139	153	161	1394	42	579	268	335
279	128	122	149	372	235	1300	356	613	721	305	104	105	80	701	215	231	266	404	463	344	518	507	335	216	102	157	137	166	497	487	207
156	423	289	2280	293	1026	737	160	179	141	406	284	104	313	696	406	78	257	909	378	412	256	516	365	222	180	129	414	185	119	110	127
225	293	134	292	1084	273	195	330	206	368	577	602	183	421	352	94	273	144	194	153	578	252	222	326	180	638	383	412	111	95	214	514
578	130	748	145	293	4	482	690	203	168	309	255	100	97	61	28	133	323	432	107	377	264	187	196	519	325	160	175	183	624	124	9
189	126	440	399	2	945	189	77	503	187	553	95	38	64	65	82	140	231	181	461	201	239	195	210	216	171	165	98	376	108	247	486
196	142	1121	392	1	856	625	195	403	1163	616	111	290	756	812	926	393	598	649	291	266	190	743	185	197	105	145	177	218	217	39	484
415	373	666	265	624	423	115	341	201	348	63	373	93	92	521	80	141	379	351	174	479	184	408	362	142	330	82	370	120	100	949	123
40	156	290	423	291	163	329	272	315	262	149	410	278	307	468	96	482	185	844	109	226	261	169	167	161	138	764	885	260	80	84	38
259	171	263	138	266	279	148	352	114	295	273	581	260	521	66	1228	306	169	427	133	245	197	166	221	185	563	309	254	92	116	107	294
278	598	275	125	395	189	177	350	1	640	149	664	128	406	296	417	235	248	241	319	245	868	224	218	313	323	446	230	201	248	1102	756
336	653	144	144	630	252	766	647	131	317	261	623	143	565	222	688	555	246	560	324	322	227	555	215	436	781	166	329	367	123	82	296
168	157	121	249	579	1467	194	836	204	1186	74	95	124	349	418	374	423	200	494	395	1176	507	650	212	154	146	156	123	154	126	133	67
409	137	146	258	693	160	630	127	151	722	497	134	91	474	65	75	211	258	180	329	728	369	362	560	222	181	133	239	156	89	123	237
187	136	919	93	370	246	203	172	21	380	288	276	165	225	381	1	261	12	189	138	204	224	872	741	300	176	428	186	88	363	120	124
191	152	309	134	166	620	274	350	612	114	341	106	143	102	84	585	212	528	224	310	236	235	201	367	523	132	403	557	53	205	337	43
299	141	269	392	914	395	206	756	178	116	145	323	376	234	87	338	458	252	634	314	279	450	153	368	131	173	423	1534	199	117	62	305
687	417	119	124	447	1194	194	328	401	425	458	130	80	59	322	215	211	240	170	304	267	457	342	219	401	178	140	808	630	98	70	238
189	138	982	285	602	430	135	107	98	780	151	123	49	61	693	16	253	244	172	312	490	430	197	158	236	136	134	324	174	234	264	94
415	164	550	293	611	821	287	179	163	91	157	108	1	72	221	500	60	343	109	695	218	274	190	204	184	114	521	679	439	108	736	18
469	311	462	764	942	199	662	674	212	475	310	123	758	106	98	240	276	158	250	655	246	200	232	28	121	155	435	105	183	215	196	48
371	289	283	863	555	263	1023	189	533	123	132	119	302	227	165	658	184	180	240	324	257	233	224	366	247	178	295	89	99	350	82	130
69	572	114	136	369	435	198	188	36	158	138	101	144	310	147	70	223	178	182	322	434	231	211	206	157	268	130	15	149	309	264	17
175	292	788	141	370	330	631	204	110	399	80	98	15	133	77	768	407	145	342	153	246	229	607	204	118	762	154	394	151	121	571	13
190	562	446	265	412	1611	197	1190	360	789	144	244	140	118	705	715	3	399	369	315	244	193	526	358	135	164	555	237	160	83	102	312
21	156	145	548	516	400	143	335	226	180	296	116	61	124	55	93	419	180	227	166	252	209	408	174	211	134	277	616	133	379	50	345
432	422	396	134	535	286	1239	347	138	407	444	304	104	60	40	92	219	125	332	392	393	267	224	338	152	302	324	443	183	124	211	136
190	149	756	1191	553	175	364	299	212	367	733	110	140	88	70	72	196	172	759	116	589	360	150	218	207	328	1234	458	219	253	594	104
344	763	285	501	1	230	199	185	260	302	70	110	167	215	104	77	357	425	352	265	280	585	187	181	107	334	264	52	6	250	88	55
241	138	569	507	1253	453	698	949	238	138	360	344	336	618	63	270	193	228	727	483	590	265	202	505	348	310	165	161	17	473	846	507
197	152	535	522	3	273	195	190	214	779	272	531	254	322	1027	170	190	167	642	106	251	257	969	186	220	166	521	754	237	223	523	244
176	152	464	146	377	209	375	525	258	682	642	259	211	575	65	303	146	242	346	143	455	269	170	196	218	522	101	300	116	320	126	87
226	453	369	273	405	173	527	415	164	187	113	407	92	383	454	584	200	259	379	152	236	864	223	368	347	163	164	76	12	114	509	787
773	570	628	154	6	146	694	143	100	228	473	108	149	134	505	48	133	242	693	103	688	272	627	198	229	142	170	163	89	228	335	343
287	130	1187	1638	374	406	801	841	173	566	140	251	129	81	72	391	211	261	181	1328	236	364	198	22	179	163	135	655	236	466	222	26
179	569	444	493	229	4	372	192	646	333	318	121	271	77	611	198	209	250	195	836	246	264	194	1212	147	169	173	432	305	116	2	119
211	134	257	139	274	246	378	597	374	208	150	104	174	93	208	108	130	408	223	110	249	237	393	200	238	137	147	28	96	133	125	375
481	417	444	141	406	3	128	853	482	1278	445	609	139	107	66	121	214	163	178	157	193	234	223	7	166	112	422	308	244	76	95	99
202	286	129	1156	556	512	354	190	178	171	413	101	143	328	93	33	106	133	174	324	342	264	404	192	460	720	142	114	198	82	267	248
408	139	428	528	303	390	1727	112	194	123	74	127	93	406	459	328	259	347	172	104	1	722	241	191	54	156	118	193	149	94	128	882
210	480	126	112	508	654	794	181	335	373	154	129	109	295	1674	584	220	173	627	306	682	736	188	195	431	301	309	193	226	347	138	214
197	425	251	291	260	563	498	188	123	157	903	107	125	347	394	27	250	230	478	313	296	253	165	185	218	387	600	970	182	254	136	124
376	142	109	148	332	143	670	174	177	201	149	1252	149	71	105	88	4	86	404	148	475	273	196	199	490	107	160	712	167	106	243	549
191	307	131	108	494	207	997	186	677	488	287	120	142	211	65	738	121	120	328	318	224	895	242	206	120	179	134	625	192	119	117	195
20	137	810	296	1	218	587	335	497	229	150	264	125	902	71	183	261	257	238	565	341	280	170	203	267	280	170	51	196	239	325	85
185	131	696	717	273	582	475	805	166	520	173	131	102	76	380	934	188	205	170	278	368	868	194	751	248	448	121	77	14	126	300	23
184	164	301	510	49	190	109	181	1109	420	149	202	272	72	753	700	195	177	217	104	238	275	392	371	432	178	297	576	217	123	864	872
278	146	119	425	597	341	369	1365	333	506	146	600	231	2	82	486	291	1	238	135	229	266	182	211	190	125	469	28	194	106	101	260
69	569	1066	130	373	412	396	159	299	340	60	576	430	488	181	45	299	226	335	655	407	268	384	383	232	324	1012	179	169	75	280	424
1	283	468	123	2	216	550	164	207	183	308	272	315	90	187	171	13	200	180	163	516	274	375	353	272	308	157	169	2	100	388	38
5	287	132	135	321	222	643	186	205	135	139	548	304	99	110	112	154	1	187	277	251	1093	506	892	215	179	673	28	413	373	472	68
109	159	131	120	341	262	115	329	136	154	289	1718	111	322	191	282	273	209	137	289	244	709	188	81	154	521	160	87	150	228	115	335
89	564	500	144	384	592	333	981	39	78	119	108	224	252	106	10	223	482	163	362	705	264	207	166	147	131	723	760	2	351	68	163
187	468	126	150	264	715	367	182	215	403	131	57	255	206	74	8	65	269	254	156	520	268	393	549	6	178	294	183	212	114	14	53
498	162	131	273	341	157	470	353	114	1501	310	210	91	218	94	789	205	636	183	183	268	198	242	364	306	137	825	449	136	354	65	232
176	146	425	133	8	438	251	340	211	93	140	603	161	412	1695	53	445	391	179	109	247	245	225	180	242	318	407	59	8	111	132	99
209	305	120	134	653	172	201	918	774	184	297	121	141	557	103	383	233	361	326	429	360	420	161	316	287	178	159	292	185	123	240	250
197	715	121	139	408	255	1578	168	409	388	1102	272	126	489	101	974	384	175	152	307	278	208	547	339	705	563	771	187	152	132	148	499
182	429	31	259	43	433	199	350	174	1180	289	121	118	342	392	194	762	153	216	323	4	433	215	707	202	326	307	341	116	114	334	14
132	294	1192	752	793	202	651	189	99	255	271	69	115	331	417	9	171	164	166	113	437	271	84	190	147	165	389	36	188	119	268	69
384	134	155	148	1049	214	519	188	123	193	697	351	133	354	98	76	239	180	169	112	483	181	194	581	164	155	125	655	227	240	109	266
111	293	139	143	513	177	352	179	124	363	83	108	275	49	76	122	148	196	129	275	2	197	431	706	196	321	165	392	223	65	333	239
246	136	302	388	30	210	832	148	363	227	148	116	165	116	561	24	143	1	1151	122	1	224	225	217	187	501	254	174	157	108	237	116
281	717	439	695	546	1025	514	110	322	166	156	813	437	241	103	305	346	1	179	145	177	263	160	483	1	151	337	430	188	116	585	198
285	129	393	537	1119	1210	363	178	173	185	645	268	527	430	371	116	1	431	2	153	236	262	349	500	68	3	148	164	136	120	140	38
435	313	113	119	982	269	204	1488	94	665	133	95	142	248	202	94	264	164	205	152	249	247	227	198	69	122	390	320	223	117	214	84
181	433	149	131	1	217	487	414	856	1113	159	605	92	112	49	112	208	1	245	295	244	236	467	519	251	148	107	182	137	105	111	298
164	290	296	559	349	404	193	334	177	369	64	287	68	229	292	483	143	130	341	426	223	269	211	180	193	166	642	264	33	116	80	116
212	157	133	138	255	183	238	176	105	187	145	110	189	699	508	362	334	220	368	126	226	255	504	1129	207	162	574	479	123	123	5	135
207	312	419	153	1	423	175	186	213	258	551	286	99	116	102	547	253	803	177	160	97	401	181	378	40	171	153	294	158	101	481	131
185	451	141	142	269	229	183	980	342	338	70	1160	64	692	594	256	121	119	183	309	129	184	159	185	150	164	476	520	2	93	26	115
307	861	134	925	4	530	145	188	380	355	129	75	102	555	179	2	5	208	463	128	249	235	732	208	392	142	949	149	163	73	217	95
472	469	519	795	229	268	836	345	377	695	657	1164	74	82	95	82	221	114	342	143	405	707	202	187	469	155	141	8	196	322	62	375
219	591	633	120	260	371	362	551	40	200	563	177	251	69	64	91	176	267	171	112	251	774	394	187	261	267	128	91	200	134	146	21
181	146	121	502	468	215	825	132	201	387	741	379	102	455	297	77	257	165	574	105	228	271	410	324	223	133	142	174	157	328	826	82
791	131	149	129	724	672	198	343	201	221	149	116	88	517	59	537	473	187	538	173	181	250	659	212	248	433	432	48	224	117	358	134
206	138	267	287	282	677	282	120	127	222	503	107	162	327	264	236	468	334	240	173	1226	534	363	193	120	139	413	101	201	535	145	3
181	418	128	125	673	414	8	124	153	1107	1091	121	405	222	90	261	172	229	215	266	291	274	155	193	250	140	398	90	55	83	276	220
179	458	709	131	310	522	311	1127	76	16	303	1303	96	1483	184	115	257	433	214	116	403	368	592	199	463	123	265	178	406	123	670	39
208	789	829	473	633	329	603	687	77	169	413	115	147	309	1228	55	3	259	156	157	125	226	171	200	12	579	113	377	198	475	130	129
552	674	276	390	258	836	193	102	344	391	67	130	170	109	56	1558	198	310	131	143	261	851	380	169	263	167	270	308	56	80	402	355
234	289	121	882	441	276	574	486	531	119	658	401	145	306	512	1565	120	216	235	173	243	232	333	209	191	100	170	819	164	492	247	401
174	138	396	277	778	205	176	188	212	149	89	326	296	223	82	182	220	217	170	161	342	555	458	596	92	301	127	1047	235	210	475	510
577	170	293	282	1024	1584	1141	346	150	718	80	112	136	677	73	521	314	324	352	305	260	203	201	195	553	435	161	2	309	122	228	120
801	441	292	444	247	406	405	349	549	411	606	2268	168	344	212	353	196	166	175	781	258	265	235	211	23	169	156	266	117	63	360	114
100	989	137	432	1	607	362	354	12	757	343	1234	134	230	73	190	224	247	233	111	278	275	180	670	1266	476	255	232	129	125	131	103
203	287	299	625	343	705	521	1234	102	113	147	535	203	221	102	398	14	208	164	110	269	271	182	379	219	464	265	162	221	112	302	364
425	9	846	139	566	264	194	186	194	669	742	108	334	93	77	109	142	195	171	128	245	376	206	213	135	281	158	206	5	123	169	130
324	623	516	697	120	2	297	490	207	184	234	330	117	560	226	981	17	161	219	464	425	214	181	364	497	153	162	235	157	254	143	12
195	329	731	287	2	587	741	402	158	1686	303	278	1	128	220	188	160	169	551	524	526	184	1055	831	190	362	309	183	365	125	2	192
188	171	512	116	613	437	189	306	144	735	462	270	151	65	210	120	651	218	568	749	238	509	189	348	232	151	318	121	7	116	415	286
238	301	1224	301	342	445	200	186	200	471	517	120	281	223	386	76	283	238	936	710	254	275	195	323	316	64	138	231	769	231	361	739
163	420	269	138	5	371	52	438	136	178	144	116	9	429	413	237	1	552	548	325	279	262	220	896	311	545	145	13	213	128	472	19
217	139	578	263	574	207	605	182	173	226	445	954	312	113	206	16	164	567	587	168	233	210	716	375	251	143	157	179	191	104	105	109
219	257	117	761	1	542	197	581	186	111	96	752	253	250	192	369	283	174	318	163	230	224	183	490	150	325	154	330	193	260	228	437
415	157	126	129	3	346	198	197	179	615	96	604	17	323	68	204	218	422	204	574	230	192	809	204	153	606	657	329	102	250	107	104
169	307	273	136	615	362	343	1563	360	435	152	110	127	89	301	80	138	196	380	413	411	217	498	618	102	170	124	2	212	126	394	467
204	129	703	885	401	523	828	439	764	919	60	683	123	283	187	1288	310	177	160	143	1	551	217	214	194	170	153	222	251	368	141	116
199	167	285	984	353	266	661	179	88	495	153	483	95	82	615	176	1	434	196	176	1	348	344	217	224	129	614	422	139	108	266	207
173	570	1399	622	233	196	198	921	292	129	148	71	232	425	225	71	1	136	684	107	1	361	485	612	146	473	162	226	613	96	390	219
188	308	303	1147	383	385	653	1516	310	172	199	363	128	103	643	84	5	591	456	458	1	230	226	177	187	180	270	402	3	411	118	419
197	723	148	272	741	275	8	156	103	137	501	497	202	105	285	348	129	243	386	168	469	261	1078	503	92	179	290	277	121	111	15	4
203	145	118	1012	238	153	364	762	358	862	145	387	260	774	72	294	441	326	139	590	402	256	350	516	255	322	457	732	226	369	257	17
1	126	122	136	1	268	189	188	171	279	606	113	115	1085	205	61	1	175	173	363	238	192	411	198	205	320	498	102	345	202	403	723
484	147	134	149	437	942	568	892	191	991	877	118	141	210	106	914	800	672	201	118	527	356	234	828	169	174	153	112	4	213	118	621
181	447	445	407	2	269	144	1008	15	810	955	251	173	110	1090	187	168	237	332	162	245	934	547	209	154	332	106	161	126	248	462	405
1	160	57	254	294	268	192	170	214	183	129	106	166	212	301	361	216	184	90	170	348	198	567	204	182	252	131	157	256	40	14	474
395	696	132	136	398	212	190	343	117	129	149	680	148	546	64	545	182	505	235	316	606	210	150	783	215	176	137	87	485	129	136	439
2	167	1796	433	445	574	195	1496	424	262	152	416	289	226	399	33	163	255	242	137	244	234	210	198	190	178	165	200	142	116	383	417
206	464	589	941	578	460	178	336	479	160	104	239	98	83	61	1209	242	2356	1152	159	2	353	1022	586	169	169	165	90	220	109	116	315
236	463	138	133	352	631	484	717	280	330	856	407	129	109	67	1838	132	215	695	164	413	65	219	201	215	331	1035	186	198	121	355	3
1	422	713	296	325	614	135	679	223	642	120	187	27	103	69	84	227	352	242	348	220	439	220	180	173	142	146	211	215	250	475	132
482	133	130	114	866	148	1161	194	505	196	568	263	86	278	1494	72	230	72	532	365	436	275	322	940	328	321	537	646	146	112	208	95
437	276	754	138	324	161	471	909	168	185	146	1156	179	5	98	211	280	173	236	124	506	229	370	1353	37	178	266	113	312	85	72	798
182	1026	128	279	397	425	377	173	233	335	294	418	297	223	90	1269	155	205	207	144	236	458	214	457	190	623	155	144	338	439	204	5
191	166	719	918	5	1343	1026	805	286	214	600	569	136	241	92	368	224	178	207	468	21	201	198	780	637	172	269	177	139	224	75	104
738	325	515	141	645	247	140	112	203	180	407	795	62	122	82	586	154	738	1065	104	553	206	182	420	223	116	822	710	132	252	132	229
198	536	145	577	558	533	195	674	127	45	243	632	9	221	75	560	646	203	189	480	200	440	531	177	73	157	313	290	59	102	790	209
139	738	141	121	4	264	515	340	215	106	95	1207	252	480	432	1355	5	6	197	149	192	237	203	343	211	153	132	173	63	93	79	292
189	147	119	142	92	273	182	591	13	189	140	1196	227	802	603	272	248	145	171	164	350	434	184	554	165	132	139	179	217	128	382	774
189	326	858	680	699	269	347	177	11	98	660	123	81	202	841	1752	197	487	208	303	492	278	407	211	405	282	345	117	8	245	147	134
252	125	450	112	1039	856	783	180	178	99	65	109	187	266	503	317	167	185	329	341	371	414	367	160	345	153	322	68	134	324	261	36
237	144	685	1023	25	371	357	174	211	113	153	513	196	190	148	238	302	178	497	112	237	230	194	195	174	326	165	583	49	365	115	132
191	676	288	105	63	257	628	1447	319	156	62	119	134	112	168	70	433	617	326	327	240	253	350	199	149	131	152	254	138	122	141	119
189	161	498	104	438	144	365	398	31	171	729	109	137	119	103	48	239	408	164	708	472	268	795	159	700	136	147	180	144	126	59	3
80	323	292	132	455	213	511	2317	147	547	304	333	489	587	296	80	241	177	189	164	27	187	233	216	228	166	539	686	10	106	114	391
200	122	423	283	367	375	357	377	95	1313	591	267	96	185	402	25	383	138	363	385	1	358	239	384	229	783	124	396	112	130	476	124
182	461	510	285	40	56	470	355	126	387	62	460	272	218	399	1	255	251	133	154	250	702	557	174	188	173	287	255	15	94	130	230
381	139	310	1098	3	264	490	330	357	862	610	248	175	203	207	227	179	190	135	545	324	460	216	221	218	272	163	285	145	89	113	335
386	457	274	977	282	531	191	190	131	136	147	558	93	337	171	448	202	233	357	430	229	271	233	359	197	313	303	160	242	116	505	55
175	166	293	142	1	196	195	186	203	165	399	117	123	205	382	98	148	381	139	455	318	194	588	508	256	137	271	75	15	98	888	137
181	144	121	143	359	713	193	732	391	613	123	116	28	432	83	208	367	749	175	299	1	239	190	199	252	166	96	603	35	132	149	278
213	143	397	297	3	369	138	185	155	187	125	484	115	249	315	571	309	315	225	373	217	272	327	367	491	456	341	176	244	130	461	485
191	403	536	128	461	203	620	182	198	184	1057	95	109	565	190	191	182	167	373	374	263	194	373	425	157	132	456	182	205	93	252	91
237	169	448	995	113	215	208	329	176	177	292	106	141	77	413	84	118	414	240	644	379	552	185	303	116	449	271	551	104	231	362	626
202	149	895	26	1	742	199	971	221	647	941	419	154	203	101	291	528	208	240	165	279	199	1510	196	192	139	328	554	178	592	72	56
183	437	1884	578	414	651	619	171	236	496	1268	119	100	116	549	90	252	846	169	431	401	269	201	369	71	152	310	509	301	114	438	2
185	154	968	110	1	313	123	180	206	342	810	113	113	98	103	291	282	219	241	657	245	433	383	814	494	174	132	967	50	113	90	212
331	453	273	117	1	214	1058	949	240	128	391	123	189	350	213	81	253	255	194	170	211	406	157	205	163	323	539	103	246	120	132	384
184	790	145	121	1	443	193	396	296	221	2611	222	306	108	219	113	209	242	172	329	906	209	478	202	103	445	355	234	166	118	827	25
202	318	134	867	1	230	186	618	301	89	319	420	225	890	73	3	266	204	313	633	2	448	365	727	179	124	159	578	135	120	231	193
459	143	130	134	362	576	509	162	21	322	141	1479	149	98	383	429	242	242	223	106	334	265	182	755	479	347	472	219	83	124	116	87
195	126	137	237	443	207	1065	347	129	539	718	107	87	101	1223	672	206	346	231	108	513	4	6	908	232	290	260	194	254	96	624	292
312	270	267	1204	789	245	188	176	927	139	708	124	282	402	596	291	262	176	698	300	242	225	356	356	222	120	158	22	4	83	198	265
906	417	564	991	466	153	200	176	101	794	146	246	135	464	98	168	34	226	360	169	266	257	202	172	196	151	132	1335	214	739	120	237
227	406	130	117	252	146	185	607	171	222	306	583	90	540	631	57	288	188	324	1290	290	274	169	201	202	272	447	196	156	761	263	212
188	183	266	483	334	212	405	277	725	512	804	369	137	205	304	12	118	252	218	477	432	543	390	198	150	179	145	437	54	125	308	482
215	321	709	135	4	215	798	1015	433	128	329	127	160	187	721	373	177	184	615	159	268	254	160	212	229	605	157	83	433	89	116	260
192	133	122	124	267	266	106	186	186	215	478	773	257	210	449	18	197	191	397	356	1122	674	412	211	429	142	153	145	181	80	352	625
159	132	290	254	224	206	381	639	126	541	295	631	122	690	379	102	418	165	175	178	244	235	577	192	202	169	442	482	185	96	281	244
178	175	110	266	390	889	681	175	293	420	79	114	766	102	66	112	261	189	637	771	37	238	954	209	270	321	160	97	137	83	95	1
243	463	266	1047	329	172	186	180	133	314	360	240	87	453	317	192	221	236	376	109	250	274	227	729	181	172	94	44	208	105	240	109
191	168	313	98	224	1	584	169	161	744	450	120	152	234	636	603	172	239	961	370	419	273	201	423	152	462	214	7	192	208	323	577
225	318	530	932	213	619	349	576	131	181	99	113	86	100	842	566	206	248	631	309	18	440	160	263	287	271	166	2	177	480	473	222
190	147	135	823	325	222	189	349	171	626	91	1011	53	99	109	782	217	255	165	168	358	192	222	956	180	217	283	1713	282	251	584	3
522	157	143	1080	249	245	1018	261	198	220	98	803	125	120	70	183	257	232	175	319	396	242	513	178	220	711	128	1	269	114	75	72
399	153	429	267	379	2	116	168	214	146	518	113	122	169	1239	47	216	555	224	140	22	529	199	174	421	167	294	449	197	102	436	75
192	142	133	115	360	526	903	674	167	188	437	380	121	223	214	182	329	228	199	317	943	362	669	177	192	159	151	394	224	120	316	266
1	140	283	636	1	220	1473	395	149	246	306	580	125	207	96	59	222	188	375	171	239	269	221	367	194	132	592	554	59	129	56	23
50	325	311	427	1	728	153	189	122	459	895	117	91	301	170	355	245	368	210	128	12	271	197	898	392	140	461	7	87	434	131	15
186	271	137	998	899	764	120	1356	176	202	79	370	383	1036	194	703	133	200	159	170	4	189	157	218	82	171	287	258	265	124	213	217
201	169	131	507	137	208	364	177	377	367	84	881	100	337	73	557	167	175	335	170	716	417	213	222	67	492	337	232	110	224	382	8
183	121	141	262	1	193	497	168	165	107	139	107	155	121	213	378	221	350	184	805	364	530	435	207	285	167	137	164	148	221	116	6
314	437	292	116	930	364	164	149	358	342	266	514	95	89	59	62	225	137	351	108	229	274	216	829	1	400	659	4	25	111	142	4
199	469	126	605	499	224	111	720	448	131	152	417	189	207	215	182	178	397	547	664	1	263	399	200	165	139	161	725	160	125	688	516
275	303	267	134	329	226	185	103	44	104	110	276	343	1939	321	556	138	201	551	142	299	211	191	328	367	174	170	685	192	374	657	99
191	456	150	274	365	782	16	338	140	630	116	602	195	214	204	281	266	1	675	120	211	195	167	195	164	176	511	34	26	232	119	202
209	138	140	753	339	252	370	182	167	213	144	514	318	218	99	213	238	184	381	309	279	243	239	193	459	340	705	91	160	100	826	366
189	138	614	440	1	215	732	344	171	274	146	775	114	120	63	854	325	754	196	106	282	215	153	208	360	167	156	114	269	251	488	250
190	174	1334	278	254	423	474	143	192	290	303	273	105	255	79	439	15	334	385	135	29	253	325	200	93	154	747	213	392	308	532	265
330	133	281	812	363	367	197	536	688	184	406	70	169	88	1111	52	248	111	282	458	596	392	650	983	199	180	291	506	445	81	134	216
1	423	433	121	38	567	621	1049	585	122	136	759	155	449	184	223	267	407	376	140	274	233	363	408	260	152	146	416	1	91	214	103
210	151	634	702	1	713	684	135	201	177	525	93	144	128	100	140	210	197	163	283	242	226	961	165	216	319	302	36	206	240	100	97
149	133	128	270	1	307	519	1039	239	532	678	425	454	322	202	2	490	491	514	281	1040	228	186	344	204	172	285	510	200	119	77	181
179	166	552	139	477	453	546	137	188	650	202	461	134	73	379	178	26	226	5	329	431	546	153	190	190	156	285	205	187	251	116	134
197	323	408	122	100	256	188	653	95	203	67	868	139	305	198	99	313	421	395	311	239	434	360	360	441	614	123	86	10	365	589	84
187	674	400	141	1	265	1258	1027	158	406	455	420	176	232	95	609	135	365	308	172	530	255	334	174	419	108	126	482	203	83	134	233
285	149	126	1186	1	1	340	124	158	72	150	106	129	270	547	78	35	327	542	352	250	190	185	170	122	588	447	426	182	122	281	4
223	556	134	123	254	693	370	170	181	60	428	215	1	404	294	508	228	158	160	259	236	257	350	486	162	133	162	424	37	105	134	718
197	304	23	125	403	247	135	524	106	223	73	530	136	331	181	71	214	139	975	569	1252	212	624	316	96	326	140	95	44	68	277	448
252	627	630	111	365	167	215	490	165	468	797	123	257	191	563	42	168	347	596	394	38	265	845	196	304	161	145	533	303	122	273	96
268	156	996	110	4	1	169	315	173	195	563	750	386	191	368	70	94	1	214	159	239	255	1147	195	165	165	153	159	250	87	306	128
4	284	872	123	541	359	517	193	123	185	1414	826	161	334	198	412	856	654	175	166	86	273	375	930	515	131	596	286	155	86	133	1
123	135	448	882	1	200	350	336	172	130	1045	365	334	337	179	783	209	227	199	103	18	186	343	219	9	173	140	85	523	262	221	133
192	291	283	889	299	230	197	830	402	501	258	97	99	722	379	453	119	167	158	115	211	1086	218	1623	131	133	148	238	11	100	83	330
5	142	1	105	8	148	724	174	282	343	67	247	1	72	299	81	434	157	1019	168	22	272	230	203	235	516	612	192	148	230	371	1
1	304	1026	448	300	417	669	338	186	192	148	244	110	92	370	722	164	2	486	106	201	405	351	200	259	889	131	516	1	108	88	1088
213	177	147	766	362	211	136	145	387	184	129	281	115	75	55	192	219	9	1	154	396	256	379	596	200	280	131	296	11	95	725	267
210	159	409	130	1	218	504	681	430	319	518	115	142	981	377	648	2	151	20	299	262	441	152	846	245	141	117	164	200	129	80	171
197	145	292	142	114	1065	326	686	255	478	234	106	711	687	197	51	137	156	648	152	227	259	805	740	358	126	117	81	106	516	53	1
196	178	125	124	787	126	318	746	175	126	243	108	131	671	214	59	59	238	188	148	1139	237	180	379	310	318	404	1275	135	110	235	54
206	129	135	132	418	144	194	350	180	345	420	920	135	111	284	444	97	327	185	89	235	200	186	480	297	430	288	66	27	511	513	110
19	274	133	104	375	180	196	183	1	360	584	878	173	121	79	111	159	323	138	175	207	592	197	492	222	364	530	598	199	123	146	739
181	641	265	274	285	179	195	183	169	203	315	381	153	103	857	1	204	155	234	259	6	212	212	718	205	74	140	5	333	123	474	188
244	329	293	248	335	528	164	102	131	286	400	238	1076	223	793	60	277	398	398	306	232	201	153	198	177	393	350	223	183	89	313	236
188	171	886	404	286	261	129	680	182	265	403	112	108	428	216	1116	194	2	173	330	247	362	213	363	457	150	714	227	36	788	140	128
203	284	418	424	618	1012	104	151	132	149	494	460	82	64	278	2	181	243	358	306	200	278	210	359	170	833	789	235	123	134	137	8
7	278	143	601	574	216	803	183	479	144	685	269	148	194	86	100	180	385	180	167	102	414	388	211	246	168	162	6	193	129	376	107
204	126	137	132	410	896	884	182	196	866	1802	118	230	90	517	811	344	220	484	117	716	830	212	186	558	600	327	456	1	92	459	511
27	171	290	396	575	212	477	375	303	590	142	110	232	244	61	199	263	152	219	325	603	234	503	175	299	180	627	506	422	114	283	162
180	1479	138	122	770	1053	360	174	250	347	147	291	157	222	394	45	154	668	694	324	293	341	239	169	162	327	158	72	550	330	261	14
468	285	145	261	137	202	119	643	187	105	77	353	36	310	201	702	1633	137	191	101	95	551	208	193	304	174	145	979	156	351	642	196
4	125	1334	1398	469	230	384	683	188	314	384	83	149	531	320	100	215	403	222	861	241	950	223	199	231	181	315	563	129	87	631	24
258	804	410	287	535	707	199	181	165	541	89	51	123	199	204	204	523	603	248	160	355	210	183	588	250	122	141	31	116	374	271	11
220	314	648	743	218	354	847	476	391	339	1080	256	297	235	524	51	235	344	511	155	598	262	187	210	1	334	276	12	34	119	794	181
177	451	267	130	571	530	426	146	195	390	608	198	99	287	82	374	320	251	334	291	214	437	740	159	193	145	1012	263	157	93	381	263
206	537	134	122	288	175	354	844	242	152	897	1773	595	213	516	31	212	198	471	131	238	462	409	855	52	330	159	343	200	93	1315	249
190	135	694	259	630	2	354	160	221	600	97	408	103	218	72	288	232	182	613	175	250	259	659	518	176	124	761	167	149	449	271	376
201	183	1021	734	334	422	326	327	147	174	81	112	102	104	92	289	232	432	356	763	7	218	191	187	475	162	164	135	37	256	148	88
1	166	133	404	371	1	434	180	87	293	310	79	470	506	569	351	441	247	184	109	630	232	156	212	1	318	986	93	2	236	729	9
188	575	148	135	337	392	195	469	479	139	1085	107	48	227	96	713	344	480	175	158	538	275	1086	198	74	165	127	454	80	247	153	214
200	314	292	297	1	1120	196	59	673	347	144	390	250	222	624	427	212	229	185	295	258	263	351	172	158	173	146	428	377	226	64	25
187	292	1030	262	390	154	1	819	338	314	66	74	128	192	67	196	509	215	178	336	272	2	205	193	162	141	294	117	255	123	122	134
182	411	141	413	245	266	707	841	128	358	128	97	267	70	177	94	405	220	458	150	458	200	399	208	210	172	120	659	214	118	201	7
188	180	429	260	4	569	348	188	183	101	339	238	271	270	70	396	195	176	578	100	246	220	764	169	174	286	146	461	109	126	136	110
479	271	402	129	372	641	296	336	116	179	729	111	121	177	96	1044	402	235	154	564	247	227	369	189	230	295	147	485	205	365	47	117
275	443	110	121	1	165	164	436	726	429	86	409	304	575	213	540	139	223	204	440	425	182	198	657	232	105	640	205	191	126	268	10
257	432	1083	97	258	187	193	503	185	262	240	284	148	98	67	115	225	241	2	181	749	188	1194	362	166	323	151	607	149	301	142	775
245	899	132	506	1007	912	1186	195	113	91	1502	1310	105	111	861	576	106	322	371	660	3	667	177	352	458	180	159	593	194	259	269	733
184	339	273	136	364	214	113	967	211	320	146	107	186	281	65	1080	158	395	581	315	463	272	1	407	190	448	306	236	202	128	240	224
307	182	281	105	269	150	201	571	99	162	269	118	133	78	306	122	141	200	218	149	91	221	593	177	273	283	322	188	138	253	228	278
10	312	1681	520	17	211	451	333	165	207	527	492	133	623	570	610	253	644	512	518	1	430	234	365	549	316	137	346	37	124	923	1
2	276	128	277	321	324	700	558	347	94	413	354	173	73	83	163	221	249	246	323	519	245	335	522	717	278	312	227	245	93	351	515
1	172	149	399	274	239	116	342	183	131	427	292	113	237	191	86	217	306	187	479	1	193	376	331	215	151	389	326	3	128	172	397
606	135	281	755	240	992	507	187	227	374	399	111	377	105	307	203	285	384	132	256	190	194	196	201	198	323	626	69	402	258	319	259
234	314	535	110	705	1212	528	181	454	114	146	128	156	102	102	328	218	204	199	149	1	261	239	387	264	173	313	138	286	231	276	92
204	313	128	136	430	1165	694	307	333	191	412	600	14	137	87	2	149	223	442	166	273	352	569	213	85	139	274	314	120	124	67	100
25	310	438	118	379	8	192	193	116	367	149	114	30	98	63	176	226	226	691	166	1	880	206	706	663	134	1077	89	196	94	234	242
134	282	142	129	306	184	512	188	203	551	92	656	103	209	1101	2247	416	357	297	159	242	268	238	184	147	390	131	53	189	355	105	270
206	322	274	106	375	255	188	649	229	114	393	465	76	173	540	101	780	164	174	116	233	721	231	373	501	109	833	397	174	214	79	42
405	477	144	516	552	354	494	195	390	958	80	3523	277	122	506	60	2	324	237	97	442	268	973	338	241	153	334	248	12	735	264	43
189	115	275	138	599	215	403	490	126	337	92	836	86	402	170	323	541	563	104	329	428	247	370	192	356	155	322	1151	348	84	370	237
330	946	122	252	209	216	183	142	1025	574	587	528	258	288	86	387	171	87	171	125	413	270	672	358	226	166	126	611	166	87	77	531
187	137	633	669	262	210	116	339	342	202	145	121	425	80	1413	120	214	217	182	177	681	376	397	205	219	166	439	110	311	236	262	453
209	759	731	276	1049	4	213	1002	156	325	1064	997	160	224	379	87	458	227	200	98	295	220	190	197	144	174	147	189	155	89	653	96
370	145	1318	136	8	532	878	196	582	531	529	268	136	389	59	806	125	150	239	1104	426	454	362	334	364	176	568	253	154	117	255	136
220	161	607	772	453	1270	189	107	243	210	152	50	284	343	58	110	363	196	220	148	258	223	201	315	248	135	131	188	167	355	89	249
324	905	286	503	1	891	208	399	193	318	125	657	242	120	92	385	1135	384	212	690	34	201	324	203	192	160	155	1415	190	520	247	213
270	122	284	1235	300	427	489	172	343	669	379	82	20	289	452	285	1	263	224	299	620	200	384	194	171	165	869	113	167	247	565	391
214	133	124	735	3	519	178	353	1570	193	672	109	93	314	58	258	226	231	1197	840	1	217	510	215	157	161	173	620	417	95	259	9
201	5	143	623	211	142	207	183	165	122	278	656	173	93	70	1360	3	169	5	469	239	631	637	178	113	557	130	13	342	124	283	91
225	313	682	377	5	211	1103	173	170	727	405	323	116	202	698	527	223	326	236	169	279	433	210	194	155	317	126	258	152	105	200	521
393	150	776	114	422	451	678	1134	343	163	421	107	157	200	500	325	208	409	183	159	2	266	350	211	199	167	128	180	18	124	69	5
85	324	447	275	325	800	201	569	207	1281	289	637	6	93	49	702	219	325	348	184	242	198	200	192	260	142	167	777	6	120	365	105
64	125	143	122	101	207	163	857	517	186	278	123	79	515	93	101	153	250	157	307	248	271	1018	204	197	338	116	363	203	347	123	117
421	186	131	284	26	422	1571	185	95	192	410	631	239	104	51	285	124	228	327	161	1	206	345	379	191	176	133	158	86	110	183	409
312	152	544	846	401	209	382	108	169	862	447	646	53	527	294	75	539	228	4	174	247	453	562	629	204	137	312	156	52	215	258	396
198	139	1102	528	723	346	181	104	338	14	106	115	120	565	85	90	191	243	1128	467	259	182	199	209	519	631	141	144	158	237	261	237
67	182	656	673	313	216	337	732	158	286	285	739	358	75	94	67	208	702	525	145	275	436	364	194	214	445	141	131	119	394	152	330
187	288	130	132	6	262	194	408	8	304	393	119	95	240	371	171	218	351	409	154	167	213	157	208	146	163	288	196	223	703	274	89
228	133	138	109	525	176	1144	936	248	227	858	582	188	568	420	48	119	166	217	176	1023	219	695	174	170	163	300	376	192	101	365	1
181	169	298	428	1	216	140	767	139	971	597	1130	118	190	64	589	263	193	172	172	78	264	199	505	103	605	139	232	116	91	78	211
453	175	137	511	260	1875	581	400	110	119	1026	260	145	2	218	118	264	217	242	146	2	188	931	354	452	127	282	135	178	121	93	231
173	143	287	768	336	436	624	134	193	345	138	491	86	540	208	84	224	299	377	184	264	811	229	853	468	470	317	254	196	257	39	376
373	318	122	123	3	206	951	477	237	198	378	79	336	757	895	203	444	187	617	183	37	203	189	194	190	468	483	100	14	251	465	137
361	462	130	509	419	329	353	185	184	206	123	286	100	324	95	464	413	498	1022	470	86	231	505	885	151	475	339	367	158	231	383	53
385	338	289	383	275	244	119	184	372	91	900	321	106	94	189	10	382	543	353	321	234	229	336	528	196	138	281	401	96	204	320	822
231	866	377	666	1	210	121	168	389	156	1436	281	130	115	273	71	254	147	334	309	257	241	182	525	104	137	297	2	182	246	971	48
68	154	127	782	1	410	204	189	162	177	360	124	184	215	1097	58	270	549	893	124	2	267	618	367	230	325	155	244	191	505	461	2
353	323	141	779	436	270	197	489	379	217	276	113	223	75	98	59	76	194	473	182	350	209	596	350	162	273	592	264	172	127	406	360
196	165	131	130	1	141	185	344	96	351	1082	431	275	653	408	599	473	251	584	152	199	407	181	418	148	123	164	251	33	124	70	107
199	281	284	127	5	870	198	581	202	512	290	486	108	197	91	111	213	289	415	318	786	657	18	361	157	802	362	700	621	118	123	308
301	501	1119	1257	467	259	593	191	341	89	127	3386	128	232	2021	182	150	132	454	469	663	263	502	344	251	292	766	274	20	86	127	767
194	339	148	557	370	88	942	679	121	409	283	379	201	75	671	109	363	237	182	142	446	249	207	162	647	171	157	51	186	76	640	71
558	613	131	457	852	216	188	106	386	149	138	340	123	306	582	50	610	600	165	103	359	373	346	189	219	166	474	310	164	257	12	210
274	169	132	129	1357	212	301	280	14	558	615	489	104	107	583	945	570	206	177	178	202	277	845	209	222	161	156	146	198	606	313	53
327	134	540	508	1	179	154	665	326	558	134	477	227	380	175	91	70	182	729	552	279	207	347	307	15	427	418	89	169	126	917	208
195	122	143	142	162	143	1147	191	129	287	134	542	185	97	414	98	124	235	187	282	235	221	1489	209	359	469	578	86	331	143	389	131
200	423	416	261	675	377	190	312	408	500	2327	618	9	72	859	163	3	451	202	147	244	252	361	207	403	451	157	125	117	229	118	180
345	141	139	591	1	503	196	525	331	113	411	671	129	541	207	1032	104	221	173	153	61	636	932	682	213	251	154	596	33	250	103	311
211	137	141	131	1	182	1033	289	9	195	115	575	148	18	214	4	274	212	584	180	266	495	231	896	264	582	122	476	296	126	120	188
195	536	130	440	503	436	193	451	5	510	146	123	283	766	81	5	211	360	155	617	255	406	155	509	150	546	137	377	128	332	573	2
477	317	135	729	811	377	185	163	152	699	98	283	144	365	57	383	123	168	195	180	231	217	188	497	13	169	163	408	107	222	622	14
326	326	402	458	364	220	196	345	181	275	1829	105	327	82	395	340	302	471	209	184	555	430	218	173	196	331	710	171	193	94	76	647
396	431	415	133	305	216	187	334	188	171	142	110	178	118	1212	280	211	162	226	754	263	264	679	168	145	152	238	181	150	494	296	415
201	165	291	277	406	1072	708	1019	351	543	123	386	158	112	174	773	202	244	241	446	250	274	210	217	171	136	499	110	66	126	69	432
235	138	138	655	308	371	116	520	102	476	396	434	117	503	382	116	169	421	175	104	235	259	1194	213	203	170	120	128	100	358	1629	268
232	121	281	122	363	252	207	176	234	178	137	107	656	420	400	3	205	222	375	441	256	246	388	197	146	448	96	178	372	95	123	481
358	156	134	266	247	1047	722	104	218	301	198	105	94	501	187	321	295	154	528	165	373	203	397	195	157	142	568	248	303	102	135	179
123	161	274	89	1	208	112	823	140	167	139	1161	102	374	181	97	216	296	533	231	242	195	619	324	240	144	520	306	34	97	574	135
188	806	131	387	414	487	340	338	122	180	92	76	151	216	202	175	132	325	207	589	532	367	232	1124	373	178	262	252	195	249	143	106
179	177	744	339	267	219	735	529	113	167	120	1050	104	370	56	555	276	506	340	567	229	1	187	489	358	142	122	23	230	85	57	179
175	182	414	112	320	1	125	468	296	277	279	67	246	99	183	783	213	352	184	452	211	198	406	573	637	265	114	239	68	379	592	10
137	903	798	277	760	207	183	682	195	380	771	122	143	73	77	54	3	165	175	98	502	267	1100	346	248	634	321	150	288	123	256	90
153	183	139	118	420	854	516	163	8	461	377	96	160	475	580	53	193	155	1136	238	231	272	651	984	211	176	88	323	113	448	504	137
311	355	279	96	274	194	193	344	405	299	415	280	14	74	2793	536	298	582	357	766	11	233	192	188	219	141	148	131	160	122	129	33
369	131	119	100	280	1220	317	116	96	1083	61	374	192	119	559	70	293	674	189	297	235	260	554	376	147	336	305	356	362	78	404	29
214	130	274	419	257	545	140	100	281	208	134	106	266	220	199	83	219	209	237	183	246	191	147	200	439	145	151	1979	195	113	14	523
325	1000	1198	469	283	235	594	538	123	516	468	366	131	282	285	921	217	509	165	334	420	193	183	173	220	342	433	488	62	135	57	12
232	164	894	130	631	218	761	156	175	176	141	93	113	88	475	2056	199	137	171	97	156	244	173	384	257	175	134	183	188	131	128	60
277	403	705	596	686	692	118	188	377	455	475	131	167	513	2131	505	17	675	170	345	233	212	198	666	273	154	128	24	412	129	274	544
362	141	661	126	484	219	138	197	120	221	301	121	156	441	377	820	165	167	638	319	93	247	219	1024	305	271	642	103	28	250	370	257
401	331	693	354	208	243	197	286	350	178	743	266	146	299	215	722	274	207	330	320	236	261	212	206	191	330	122	110	190	125	138	379
146	617	407	712	248	326	223	176	358	665	288	2401	52	104	54	60	473	234	109	339	241	235	2559	211	639	492	153	601	187	119	759	179
401	274	560	252	210	210	183	777	159	212	617	360	161	71	316	1055	242	323	184	176	1114	255	234	547	209	960	151	473	159	342	150	5
436	450	280	106	294	327	368	634	223	329	318	543	146	338	1024	224	399	198	172	158	227	260	219	186	69	96	151	103	191	102	78	20
49	481	143	757	366	54	121	188	197	188	779	106	432	85	387	62	120	314	469	331	520	387	3	384	204	328	588	845	186	224	189	434
186	908	138	272	327	879	150	621	146	200	90	371	114	106	79	313	3	222	160	122	315	216	861	418	299	298	315	164	180	229	3	277
268	281	140	1105	320	436	199	799	154	155	91	863	6	216	214	277	209	173	230	196	240	270	368	376	161	123	123	381	380	352	120	1008
216	121	136	141	7	773	216	366	15	182	114	483	143	512	89	268	336	157	566	168	281	238	338	720	459	371	91	557	132	488	164	6
625	139	122	561	276	667	286	144	496	188	319	119	35	66	1061	482	218	363	186	171	57	424	378	201	226	167	121	140	190	344	597	93
255	158	641	418	70	208	421	127	203	222	87	679	139	106	271	109	78	186	153	183	230	200	377	592	11	324	152	186	136	97	88	348
227	403	583	127	3	384	355	363	147	145	440	455	50	214	58	523	142	222	246	462	211	433	155	169	190	133	155	180	141	81	255	13
181	103	541	121	1	203	191	488	180	382	374	112	96	89	203	439	210	196	647	176	237	260	449	833	248	160	116	163	182	324	397	2
425	522	138	279	680	3	412	295	365	186	88	77	309	706	194	102	230	219	239	170	443	245	216	357	247	169	243	252	212	341	358	116
235	305	270	1771	1	16	643	187	307	367	140	115	94	235	447	230	267	214	167	327	485	258	223	194	164	133	464	894	223	349	452	18
176	538	135	391	217	1372	1228	107	223	209	75	268	87	102	213	679	200	27	178	135	220	207	336	190	66	126	152	249	126	119	219	520
254	324	495	272	460	384	698	119	107	82	123	708	99	90	86	78	413	171	404	338	378	416	200	631	20	176	116	1211	295	258	132	10
207	330	813	95	4	316	749	194	329	546	98	713	162	86	728	193	249	234	373	160	277	555	186	166	165	139	275	1474	89	123	275	186
251	314	141	119	1	167	108	1090	373	475	305	933	167	201	301	357	220	383	491	602	266	257	387	186	413	168	433	76	14	96	73	391
363	129	688	394	728	46	184	140	170	333	138	276	249	351	568	487	470	566	246	815	122	270	158	205	198	173	162	1341	282	120	297	266
211	161	982	374	376	136	1443	149	209	406	906	791	106	1355	70	76	224	236	298	97	240	245	336	902	109	1030	302	847	227	128	117	261
377	244	278	269	4	879	1151	105	204	132	527	118	142	473	66	51	253	212	179	162	243	427	843	725	161	171	141	111	218	252	525	375
187	279	123	113	6	121	349	175	102	300	279	242	249	450	63	8	859	221	151	178	391	195	495	197	188	130	160	560	202	92	1	378
410	182	124	113	1	247	129	181	98	438	377	649	124	538	84	1163	324	426	397	97	232	272	231	369	164	173	443	183	1	388	483	433
232	392	421	122	293	401	307	111	21	1448	87	388	297	10	767	422	194	228	399	339	391	741	196	530	156	434	427	983	150	199	144	11
169	136	414	269	22	921	218	969	100	103	136	274	102	401	88	1658	446	371	164	526	264	531	184	181	183	140	156	874	264	112	620	476
504	153	139	243	256	401	212	108	190	396	240	249	11	210	314	225	203	360	338	107	229	528	190	337	244	335	104	249	125	94	94	88
183	581	134	1857	345	421	186	480	206	316	298	301	403	90	407	226	226	230	563	464	2	401	154	165	109	129	148	211	195	130	256	322
156	151	124	109	257	224	1536	912	218	122	64	104	379	75	719	1394	168	124	206	548	360	265	199	193	210	150	133	317	366	98	270	587
223	131	124	555	517	256	190	893	11	327	277	110	444	366	299	78	72	164	241	187	288	247	198	917	236	162	159	384	36	246	216	123
592	163	651	378	176	1067	592	803	187	480	529	234	128	80	705	53	222	28	175	124	2	251	156	386	149	129	695	86	29	362	57	28
181	302	269	1921	61	922	364	165	1119	130	367	94	105	590	201	117	305	142	160	164	316	202	227	193	235	164	117	239	246	123	1006	594
720	512	1701	2097	297	212	585	131	439	115	534	98	133	320	311	639	381	608	336	99	422	547	545	360	245	146	645	289	187	257	272	487
556	414	133	293	371	217	838	362	179	316	150	505	155	701	1190	472	506	353	391	156	49	485	523	171	248	167	263	148	284	333	288	226
150	544	123	129	1	217	316	1913	191	1138	386	481	132	613	430	292	122	171	169	639	654	455	364	172	219	170	585	521	97	402	205	62
212	277	138	94	301	556	189	174	143	204	132	258	1	93	803	462	64	158	189	186	290	502	218	842	364	311	276	745	19	369	121	234
245	341	416	133	283	420	154	180	211	308	289	103	117	119	63	214	212	133	168	468	202	234	546	181	161	127	152	188	178	106	6	101
86	530	129	864	91	194	355	343	393	140	108	113	173	232	210	393	386	2	168	661	240	884	177	322	89	324	296	39	133	241	596	33
952	154	379	275	318	545	523	191	185	356	309	492	115	536	84	564	147	360	926	139	127	402	378	199	246	175	139	4	98	81	131	2
236	139	134	239	359	371	1189	273	339	172	127	119	21	198	726	656	266	157	318	159	168	217	488	177	203	179	127	96	179	112	98	578
311	188	138	97	831	401	191	541	90	578	93	510	1	81	560	60	265	154	170	471	1101	270	504	590	62	166	252	321	184	128	127	326
443	256	121	97	479	311	119	126	211	223	121	120	214	231	605	72	232	381	590	172	1	241	185	656	260	144	146	77	171	128	259	218
179	159	290	127	381	221	521	199	89	730	141	655	1	1010	79	105	309	214	187	186	195	229	330	347	184	105	164	1	160	250	72	312
214	367	137	488	275	382	1328	174	115	80	31	527	165	93	73	470	397	211	200	301	243	193	935	180	176	114	125	57	163	88	50	4
292	160	122	122	382	414	1209	311	155	781	371	159	6	199	687	508	163	174	177	126	60	232	686	171	337	461	133	544	80	128	71	8
352	155	613	280	925	175	286	383	648	146	146	1215	258	113	199	478	223	206	590	381	326	437	219	358	207	146	116	1298	26	545	522	366
314	393	1760	127	436	151	194	395	178	138	588	268	10	70	777	105	270	327	215	191	209	229	408	201	353	124	136	14	225	102	191	99
204	526	129	278	1	390	1364	185	258	151	72	634	457	95	506	16	77	177	183	354	251	565	213	203	183	161	158	253	84	121	80	203
340	118	666	508	500	729	200	512	155	184	553	116	271	214	458	838	119	163	308	180	257	221	1912	376	228	129	586	103	166	349	788	1003
173	494	437	1201	743	741	357	563	187	97	612	865	89	93	214	65	93	176	343	166	252	263	509	190	300	108	289	1307	298	438	116	129
353	471	288	132	308	1188	1297	482	146	600	573	228	171	241	364	182	241	6	202	107	247	265	664	193	30	154	351	80	263	127	249	37
172	620	581	124	298	240	838	1712	730	487	293	273	46	69	87	299	192	163	178	445	1	268	204	379	79	154	158	134	379	88	138	117
225	149	278	439	363	963	196	183	332	1371	135	860	158	108	216	2168	656	209	193	104	654	616	799	205	198	435	291	318	180	124	399	219
305	590	280	118	366	249	942	863	9	100	135	256	130	323	73	185	142	371	162	167	270	602	338	209	412	322	149	85	131	431	186	11
219	185	989	434	282	453	191	410	153	325	244	121	349	107	63	61	222	166	234	255	550	228	228	348	221	168	135	2671	166	79	540	367
29	138	120	120	286	330	130	786	145	177	129	120	180	202	298	478	246	166	139	184	238	258	228	503	148	133	291	221	232	83	123	230
192	147	1654	97	577	881	959	610	83	322	222	284	6	198	92	196	201	588	118	250	180	583	157	828	236	123	273	465	189	114	203	145
218	126	142	387	356	526	361	312	224	89	259	238	3	103	405	48	304	225	190	157	1	522	401	197	399	168	122	377	182	95	1	1
210	1139	290	262	187	203	190	171	230	190	688	289	119	193	613	555	176	230	450	119	714	209	206	556	148	409	280	192	418	85	264	1
173	313	978	288	11	1169	135	2706	463	86	1034	102	242	106	859	495	124	392	178	595	356	448	478	367	379	127	459	173	423	121	190	1
178	767	137	264	254	579	963	565	216	80	552	73	191	275	290	592	215	144	423	295	1	212	197	1101	218	112	1409	249	198	136	537	31
163	158	726	120	1299	225	199	192	163	136	1311	86	375	93	225	177	312	128	476	146	244	210	198	346	94	167	109	1	557	233	175	35
270	273	413	519	496	242	838	101	182	180	97	58	173	97	61	58	148	210	149	452	230	234	187	195	96	141	253	10	344	215	211	190
219	169	435	607	1	400	478	192	346	187	481	845	127	869	78	183	61	239	183	182	830	264	356	210	370	602	300	82	63	352	245	381
527	429	710	383	289	751	506	326	234	848	601	108	39	321	94	60	400	161	796	181	212	613	488	189	161	293	159	1	468	479	116	1
124	527	134	90	392	636	303	176	198	314	310	677	280	53	206	80	262	151	165	169	241	253	1440	531	121	138	437	270	212	353	277	147
184	730	143	118	271	879	813	193	168	130	524	114	108	216	482	42	143	155	204	154	260	248	343	190	1093	118	151	481	152	219	322	331
217	859	134	99	411	187	363	994	158	895	71	103	97	91	391	190	231	171	218	657	244	206	309	368	219	510	144	452	61	135	221	255
268	463	127	119	369	214	131	111	167	427	128	98	113	418	469	206	378	430	371	157	257	217	342	706	208	171	365	1106	120	253	395	194
212	669	134	268	736	592	619	350	260	235	405	378	160	432	579	106	169	236	100	188	228	276	215	527	160	134	151	229	212	319	143	132
284	311	274	115	333	1405	516	342	235	277	273	108	268	320	678	424	257	424	172	315	249	596	533	194	239	149	123	965	62	121	15	239
241	130	131	101	163	807	475	182	346	335	331	100	1	233	95	208	2	440	203	441	191	231	1264	198	165	134	166	356	110	545	81	1
247	164	295	614	186	177	190	331	338	154	136	95	106	200	1449	84	283	189	350	184	281	852	169	173	157	171	482	410	1700	463	104	1
377	158	393	981	248	372	614	157	189	303	148	388	233	78	687	226	205	195	451	161	320	436	185	323	180	129	580	148	205	111	353	214
213	130	145	1176	522	135	702	564	187	102	471	914	7	241	1	762	547	150	374	409	101	181	394	211	166	100	125	248	68	99	138	47
218	321	675	534	14	331	482	193	185	172	100	107	265	228	359	88	184	911	181	328	321	268	390	195	300	142	155	105	256	109	109	197
220	171	580	111	1	869	130	161	70	176	277	110	147	322	37	432	280	10	185	126	245	422	213	197	250	294	477	497	131	227	58	1299
207	113	118	519	307	484	160	557	220	105	628	605	863	427	67	105	120	496	249	443	240	554	549	194	209	175	159	160	90	115	281	99
198	161	415	92	599	222	1055	556	533	293	296	110	117	69	94	304	485	219	168	153	245	405	103	517	216	165	118	1161	163	259	302	2
273	135	136	114	295	779	129	117	217	235	237	1825	301	81	16	202	137	202	701	187	270	455	1115	206	263	134	126	637	246	94	135	175
213	172	399	253	111	1837	334	104	11	336	146	245	180	231	213	53	256	218	506	96	243	243	401	214	243	175	300	614	153	344	197	38
220	167	136	620	519	232	347	174	332	33	398	108	152	307	64	186	159	651	181	341	1096	202	314	197	176	173	155	125	86	93	107	226
1	398	133	236	304	411	193	1719	245	190	130	1062	180	87	302	170	333	182	188	198	233	235	191	332	174	1062	546	396	196	123	280	105
520	201	413	595	1	220	489	670	202	331	112	111	134	103	74	42	265	177	129	346	253	266	332	198	200	168	293	117	283	121	124	184
311	165	960	502	187	182	142	334	109	443	133	379	103	99	62	74	448	206	161	322	256	445	528	189	230	292	115	184	190	118	929	107
195	504	121	421	5	249	1914	777	122	478	78	269	114	75	410	86	162	140	367	171	227	208	649	366	243	785	104	151	1	86	317	254
209	917	129	111	836	385	202	171	165	698	840	391	102	239	404	194	126	219	175	164	249	1	227	206	331	176	359	231	385	120	272	236
440	947	133	104	512	220	1073	365	256	480	641	97	168	63	963	253	123	177	203	184	334	250	197	179	147	173	128	361	182	100	129	70
191	441	1236	533	334	1355	670	1049	156	182	137	65	177	325	294	492	222	156	212	338	231	262	343	407	170	169	151	182	271	99	568	277
179	164	139	271	1	237	1449	272	373	378	743	122	118	65	93	181	408	203	155	258	248	231	498	203	410	823	139	494	64	260	245	116
191	608	123	443	1	493	189	166	120	111	131	119	9	665	552	69	175	146	178	306	429	213	202	168	154	130	258	201	432	125	110	38
408	260	134	38	331	720	153	177	310	21	430	115	79	330	593	172	275	208	240	171	125	264	357	485	1193	180	152	169	91	90	129	457
231	328	277	803	361	384	1	180	206	450	515	1320	141	219	65	106	213	231	557	238	111	386	193	211	853	506	135	17	173	82	285	325
237	142	137	615	4	137	154	182	214	1157	90	120	275	239	493	1408	486	156	225	318	231	235	365	179	265	159	267	92	112	123	79	336
221	602	137	125	361	1728	188	123	204	387	908	255	192	1026	201	394	259	225	344	198	288	262	387	172	260	319	285	389	137	330	258	614
210	158	137	433	702	426	182	864	180	274	496	474	241	78	77	478	215	168	196	139	227	227	203	184	222	124	160	82	134	129	191	18
199	296	401	87	570	224	946	161	369	619	97	519	193	95	307	712	195	126	230	542	254	269	230	985	123	166	155	121	288	251	322	20
167	440	132	117	410	219	204	111	110	161	138	98	426	331	63	114	138	131	243	598	3	414	184	202	262	113	1022	294	210	115	36	23
713	139	130	443	133	397	190	438	180	514	139	249	125	61	84	188	203	168	338	114	280	214	385	204	184	93	116	595	242	82	145	141
199	514	735	264	818	214	342	478	224	186	134	251	93	332	1089	871	222	2	327	756	247	536	191	197	290	155	436	249	63	94	471	294
209	342	289	108	383	187	345	184	149	276	247	823	96	68	521	196	311	231	494	479	1	261	191	360	260	281	767	99	240	242	234	393
270	274	284	950	331	212	737	172	373	137	82	273	421	97	96	219	224	212	572	188	407	213	186	196	70	159	258	54	144	67	136	143
211	263	145	257	567	517	183	548	192	583	487	125	94	80	68	63	212	361	569	168	232	262	162	1152	184	241	152	1130	135	240	139	785
342	347	123	310	372	536	355	190	400	195	697	108	153	196	276	196	145	596	793	500	331	180	521	189	361	174	149	234	151	227	204	103
204	607	416	113	263	227	513	708	206	597	95	107	137	198	59	366	25	193	356	432	490	44	1256	203	537	438	153	186	239	359	420	137
51	272	959	111	1	140	351	460	245	310	1740	100	97	87	218	869	160	5	437	332	216	264	162	372	263	121	118	903	19	253	267	18
234	111	957	609	478	329	741	148	404	734	138	438	16	461	74	199	223	434	241	150	2	553	183	507	57	418	149	71	151	379	125	264
172	185	282	509	523	218	329	98	54	187	67	53	405	206	474	40	10	408	167	173	237	203	338	197	389	97	258	636	47	91	546	95
409	112	551	354	215	653	408	607	156	349	129	62	93	67	63	155	279	155	501	185	28	622	183	648	1	166	454	710	162	515	144	27
188	185	127	95	531	162	202	354	605	369	106	267	120	194	569	286	173	187	378	896	138	255	233	190	207	159	153	187	167	577	770	23
166	303	135	105	282	230	127	1035	147	324	123	457	238	64	318	439	3	165	174	202	351	232	286	206	240	95	129	182	114	128	99	15
204	170	445	115	1	1057	188	237	139	146	140	116	137	217	421	101	412	179	184	138	1	397	201	183	114	173	316	67	555	446	79	383
248	116	533	555	1156	140	139	611	229	522	616	375	1	304	438	329	219	389	175	165	183	188	209	355	243	73	436	92	180	73	49	115
213	611	301	16	306	391	211	160	163	717	1050	456	140	395	84	524	348	145	839	137	243	190	610	502	205	413	100	189	136	219	381	99
178	179	323	238	297	238	1170	731	200	176	145	115	517	225	588	69	278	186	341	169	239	265	168	381	185	149	151	168	52	253	131	59
133	302	901	401	397	232	181	1063	1127	892	105	110	122	203	88	392	125	181	171	358	226	228	189	156	437	578	153	358	205	257	265	3
211	174	120	109	357	229	388	184	547	199	1599	256	119	231	215	224	227	238	159	556	133	384	379	206	149	423	421	324	169	131	254	98
480	311	153	118	312	250	364	178	176	296	142	1	232	618	91	193	204	165	403	137	225	378	380	480	384	455	439	239	226	100	133	93
318	419	390	100	376	181	804	969	386	520	67	110	156	273	90	283	342	185	823	190	2	431	31	215	261	463	115	240	7	211	75	92
505	554	283	109	413	691	1785	359	186	330	86	111	510	62	739	374	224	224	283	86	232	269	236	370	170	145	120	172	155	541	134	15
225	325	1041	118	529	407	197	332	138	186	2456	111	172	601	90	60	230	218	173	274	248	264	347	176	95	172	152	173	6	136	105	134
187	800	136	488	257	207	891	136	1	199	638	380	128	453	309	64	195	201	474	177	2	441	209	350	723	512	262	179	173	92	331	101
179	301	824	266	530	407	198	152	293	359	1171	1349	133	206	70	268	427	667	181	1035	660	391	357	199	210	1014	116	1	184	89	249	311
223	169	132	203	4	135	503	2022	341	420	655	1	211	630	841	94	70	146	338	103	649	250	169	204	65	95	370	356	229	509	279	27
648	319	118	125	331	203	356	191	174	86	697	108	250	1392	415	64	210	611	340	183	209	213	330	186	173	162	275	69	127	241	92	135
371	413	412	382	267	212	204	351	293	498	241	118	104	253	91	51	209	350	135	184	227	664	182	170	168	316	154	485	68	87	138	37
182	494	294	669	651	151	125	851	168	448	1145	938	33	606	181	106	223	185	333	181	1	267	209	153	257	173	146	239	153	182	406	1
222	198	138	250	280	512	494	1274	259	439	758	605	203	1234	803	226	248	230	190	157	454	371	348	213	1	602	149	510	55	77	621	121
172	350	282	818	86	183	190	128	196	485	186	848	105	459	317	100	363	174	240	416	91	395	194	202	85	295	755	316	272	125	198	55
211	526	116	391	508	568	814	326	760	202	413	112	138	63	515	639	164	222	213	338	545	261	416	165	226	550	111	399	259	253	208	561
384	275	270	801	164	135	797	131	174	184	1307	1957	180	328	1171	537	255	205	558	338	251	268	230	520	297	175	156	180	190	112	2	374
222	189	283	1041	310	539	281	987	202	140	95	108	185	72	207	389	331	655	339	454	40	227	376	332	237	165	554	194	200	128	705	220
112	127	422	113	1	542	381	194	239	106	287	116	60	69	575	105	220	141	385	1030	1	171	221	520	436	687	97	144	258	261	379	135
222	276	424	102	392	867	182	106	456	116	75	833	111	628	207	43	1	338	163	721	1	188	189	202	416	291	719	440	439	121	110	398
160	1127	291	1216	262	534	370	200	278	321	357	380	131	274	198	922	87	310	329	553	243	227	530	183	253	137	102	98	211	118	92	428
620	126	280	110	68	205	347	373	374	326	97	357	97	284	804	227	314	200	789	636	52	230	190	1407	205	267	156	302	2	63	118	173
228	312	289	118	292	234	209	171	195	166	144	441	317	111	84	57	130	383	143	161	460	232	185	198	135	382	149	131	152	78	369	96
292	458	281	435	368	1211	489	145	192	509	217	351	218	117	93	487	210	142	195	210	12	1	520	161	149	142	140	70	133	117	244	210
192	476	491	287	1000	144	128	169	159	865	142	115	80	216	371	380	285	129	169	186	254	257	362	521	108	429	151	140	212	108	209	536
207	301	138	675	333	160	154	111	331	667	137	362	15	98	485	587	219	308	155	95	850	182	201	203	140	139	1269	82	297	261	112	17
539	176	289	1036	275	126	125	181	345	158	101	952	171	80	61	61	212	269	377	327	253	882	525	887	7	248	123	230	8	252	507	1
360	416	132	264	294	206	342	100	161	284	97	108	56	67	474	724	140	365	178	113	2	259	550	164	208	354	111	435	271	670	524	516
201	307	1043	275	338	215	458	1460	246	134	844	378	99	218	58	273	165	173	610	136	267	459	347	496	133	316	475	205	121	113	1274	213
211	309	787	281	352	1033	208	375	194	161	73	282	91	191	892	75	219	162	361	305	201	271	333	368	37	479	148	250	183	126	259	89
305	273	395	903	583	551	793	191	154	161	987	264	107	206	425	185	159	208	211	165	235	267	174	206	184	172	150	171	228	125	222	32
383	417	136	645	279	193	1007	669	203	188	418	1471	6	90	71	60	231	201	538	193	246	756	207	196	471	471	263	1	135	113	69	231
160	268	136	267	329	1	121	329	355	131	616	237	138	937	83	179	788	207	325	192	269	250	543	420	306	130	104	934	194	99	145	341
634	346	413	627	346	323	136	485	449	420	131	117	141	600	78	192	228	135	209	498	342	1	180	206	117	177	150	802	185	348	611	25
351	592	137	113	556	241	200	334	195	431	422	263	247	81	455	107	208	197	189	145	276	357	246	210	231	305	488	162	255	212	482	106
1	314	149	115	140	219	179	262	240	209	129	190	141	82	602	185	288	163	197	166	278	500	361	378	266	651	260	82	170	91	462	382
20	106	120	2166	302	249	382	391	352	195	635	103	291	94	58	314	4	188	213	349	282	219	365	203	217	170	106	8	181	214	352	104
221	169	466	95	314	210	120	173	5	360	280	602	564	328	204	56	126	184	112	188	231	396	1251	494	16	132	453	552	204	119	33	72
525	145	119	568	501	193	148	408	15	994	1240	268	208	326	221	174	350	208	179	611	257	238	347	553	182	270	344	311	134	125	95	84
3	313	295	257	370	379	362	175	23	87	363	579	128	79	87	100	259	383	137	256	195	257	197	699	234	317	313	203	245	257	22	305
211	324	279	95	260	257	126	178	209	305	290	105	162	101	177	658	252	385	254	167	357	264	483	200	211	141	447	231	108	88	189	214
227	111	129	530	1040	1352	315	250	133	388	137	116	221	82	569	110	343	856	132	319	248	259	192	376	262	296	270	1093	135	100	65	4
210	743	118	676	532	867	195	162	346	113	102	922	230	427	196	194	355	217	172	180	269	192	602	203	1	175	107	7	104	65	374	6
24	122	869	93	323	202	198	174	376	87	247	100	86	217	486	213	250	159	160	192	322	426	212	675	232	292	307	567	157	328	115	127
200	118	821	484	374	528	129	601	1	460	1007	92	103	90	180	87	6	137	502	197	241	184	208	637	6	433	150	457	187	117	143	260
[truncated: 24,828 more rows]

## Sheet: EC1-2
hsPCDH24 EC1-2		Ca														EDTA
T0		T30		T60		R1										T0		T30		T60		R1
Replicate 1	247.542		395.429		485.396		583.202									Replicate 1	251.289		273.977		283.559		248.217
Replicate 2	329.263		362.175		392.874		404.57									Replicate 2	329.078		349.024		361.458		358.526
Replicate 3	224.707		307.108		349.855		398.08									Replicate 3	228.01		216.27		226.974		216.196
Replicate 4	163.953		225.78		324.002		489.116									Replicate 4	159.802		157.708		159.909		158.063
Average	241.366		322.623		388.032		468.742									Average	242.045		249.245		257.975		245.251
S.D.	68.3968		74.1266		70.8532		86.8476									S.D.	69.8116		81.7185		85.5203		84.2339
S.E.	34.1984		37.0633		35.4266		43.4238									S.E.	34.9058		40.8592		42.7602		42.117
Replicate 1				Replicate 2				Replicate 3				Replicate 4				Replicate 1				Replicate 2				Replicate 3				Replicate 4
T0	T30	T60	R1	T0	T30	T60	R1	T0	T30	T60	R1	T0	T30	T60	R1	T0	T30	T60	R1	T0	T30	T60	R1	T0	T30	T60	R1	T0	T30	T60	R1
66	65	33	6	279	94	104	857	117	271	76	582	116	7	425	14	52	206	17	37	45	132	84	151	40	125	16	93	61	68	57	38
39	62	238	24	384	757	132	1734	28	314	300	174	130	18	767	927	313	208	91	97	103	37	154	270	67	151	141	144	89	55	50	49
146	30	380	830	262	513	13	2	141	131	348	2556	17	5	1355	927	325	145	100	23	376	124	17	59	90	195	34	121	69	49	16	85
146	5	61	1296	63	118	909	160	17	265	104	98	6	1705	175	78	248	14	156	95	256	239	8	117	108	64	139	526	148	122	94	1367
228	236	1840	635	789	137	233	148	20	371	147	70	186	274	258	2	66	77	2	278	17	238	144	472	128	148	6	220	189	59	312	1773
98	287	1890	754	41	396	155	93	17	2	81	686	169	10	33	729	281	117	7	162	195	5	207	154	112	129	167	176	137	68	2	146
216	698	1763	694	490	21	156	96	251	455	833	1548	14	284	5	9	1	88	15	153	5	35	213	228	191	39	51	69	124	56	206	59
164	616	51	8	196	233	97	217	31	11	382	878	276	2	31	613	402	216	79	299	139	27	43	5	226	55	3	150	147	80	90	26
170	626	13	690	15	188	468	254	5	61	152	16	141	416	170	15	221	11	43	135	3	8	18	260	241	13	149	118	130	17	3	29
102	170	3357	563	511	155	198	184	202	190	96	107	303	37	3170	24	61	122	166	104	595	82	145	52	44	200	171	19	43	127	212	124
41	670	16	307	68	184	213	417	45	68	42	120	112	15	1	923	266	68	228	117	46	85	125	1	69	180	218	14	339	217	91	115
46	407	419	3	189	1924	736	353	7	292	1928	107	219	185	127	2399	45	10	14	26	85	188	217	87	75	122	64	57	44	1	257	36
133	110	62	31	133	80	272	40	328	94	98	162	310	1275	719	951	186	238	247	367	86	83	1352	293	161	42	668	204	147	403	37	84
794	121	1215	1042	332	96	72	11	4	21	289	1156	3	194	1414	901	257	84	110	56	28	350	217	387	120	182	207	27	66	97	39	72
52	29	809	128	386	991	74	592	289	2	57	102	159	77	249	1138	52	15	677	33	138	202	197	421	57	363	239	179	182	111	14	74
2	353	1686	829	211	20	393	58	165	137	1469	250	123	169	5	1	216	253	152	200	157	308	232	89	13	165	1	51	378	137	471	559
349	255	382	1971	934	682	266	7	9	516	307	94	120	65	750	1	148	19	630	625	92	474	27	445	162	187	158	160	3	38	259	115
531	84	50	59	6	23	92	8	201	536	309	916	164	85	165	1605	294	248	468	108	485	225	577	221	180	107	295	438	474	20	39	35
1009	1007	4	90	267	177	90	407	279	392	77	55	211	92	12	1396	23	142	5	59	246	406	120	57	293	310	229	15	172	81	62	44
320	94	717	6	286	132	289	293	320	81	403	1	395	79	1036	2016	103	47	423	526	216	523	130	630	224	260	508	30	218	356	235	111
342	109	70	75	1	251	54	1460	374	364	510	1024	196	74	452	1323	200	123	4	39	709	20	76	4	310	360	188	104	167	138	35	36
427	356	66	57	336	8	51	558	251	1	575	439	12	77	145	21	283	777	369	208	300	71	72	160	183	132	156	392	173	104	69	2
296	77	69	374	327	736	87	260	223	381	173	79	13	63	1627	13	299	42	276	99	845	547	42	94	196	260	114	78	138	64	5	226
175	491	62	33	94	892	230	2227	280	132	118	106	149	256	77	96	88	212	106	73	1	235	123	764	234	106	45	168	242	42	93	102
475	88	71	1070	1	993	714	214	241	35	997	104	16	111	4	13	515	127	374	171	378	269	52	425	177	419	87	8	227	107	103	50
88	113	1325	66	446	9	183	549	283	85	159	94	100	25	2034	1	480	198	955	2	585	243	226	576	174	36	523	160	188	111	124	56
693	101	65	1142	220	308	262	1	307	144	765	1379	129	8	1019	2923	266	242	14	139	5	166	30	29	208	427	121	288	141	122	74	70
332	302	63	1523	3	125	1173	31	20	892	106	122	159	62	118	107	619	56	36	95	3	160	432	74	186	162	174	110	235	39	39	81
203	117	1238	39	6	293	276	155	281	61	78	6	110	85	1	78	387	59	33	154	2	307	170	45	179	67	41	148	173	115	15	84
322	490	830	72	4	300	383	67	251	1	137	98	199	539	677	7	238	43	417	59	115	263	14	157	200	29	240	23	100	80	8	95
588	109	48	42	360	282	233	246	337	181	337	15	2	36	1	724	246	28	252	2	251	407	94	34	217	29	183	15	167	58	15	47
276	250	1566	30	305	213	483	254	395	163	644	482	109	177	1615	2930	248	228	12	5	89	122	23	75	270	148	253	86	389	92	107	79
325	552	1254	279	1	196	404	246	175	466	269	76	71	709	234	3333	6	23	222	139	1	644	245	104	14	172	330	1	54	82	233	3
240	1205	59	79	566	289	309	242	196	2	159	104	119	661	1	12	376	26	3	100	254	198	62	429	260	188	245	219	422	221	80	74
231	116	63	59	523	458	170	1562	253	328	152	1064	158	67	2	13	476	682	29	80	247	98	107	478	131	197	228	210	192	84	120	57
1	262	1435	250	455	237	330	92	182	86	520	88	163	683	12	216	341	97	346	96	277	108	17	220	277	182	166	233	179	86	94	383
1	601	676	65	529	186	168	1	145	195	142	657	235	14	1	801	204	99	451	122	1	417	183	1	209	181	190	399	238	74	55	59
326	687	2	883	462	190	431	757	270	497	872	2505	113	6	938	14	206	184	212	26	419	2	141	239	123	165	15	214	241	345	125	272
219	114	1	28	749	816	298	133	315	84	157	532	100	68	1001	1	226	889	188	7	432	2	11	233	127	173	222	220	36	80	106	246
1	90	1	83	400	262	186	184	239	330	122	103	137	44	4	169	223	488	482	11	124	112	494	231	322	119	226	215	14	4	133	94
15	249	3	73	2	227	275	135	254	197	1274	558	87	607	10	506	216	6	179	237	304	1	244	455	129	575	397	196	11	84	123	119
312	461	5	67	438	351	160	287	265	132	131	111	192	314	58	21	251	22	1298	115	257	25	242	202	123	190	351	37	299	121	98	64
1705	88	1535	81	470	357	919	523	299	355	634	58	318	95	3	8	277	96	222	73	225	306	200	204	178	192	205	176	243	119	113	87
9	111	68	177	416	457	308	273	220	241	1053	640	373	86	121	1189	278	290	151	25	9	209	405	360	55	201	264	446	154	273	256	70
565	112	624	23	331	138	1770	267	587	350	136	87	342	1	8	17	487	572	200	191	345	204	208	238	1	167	180	208	23	99	108	52
246	108	49	892	6	600	194	88	195	501	480	985	116	5	4	1832	215	109	137	187	249	249	253	934	172	314	174	154	185	132	133	46
2	253	1671	8	290	179	240	574	341	299	176	99	124	279	2301	2456	241	58	431	179	280	3	253	214	145	200	216	190	51	123	112	293
308	81	69	78	8	1012	437	955	23	2	803	917	167	279	126	1240	206	359	177	365	247	261	257	208	243	157	248	219	45	137	117	81
230	538	78	70	210	352	230	264	100	558	116	1792	59	87	67	102	190	231	369	340	240	317	234	198	2	184	181	204	140	87	124	78
412	1202	3	347	411	178	667	1069	164	72	1302	191	91	81	2	1995	415	274	468	137	233	187	190	233	267	198	174	202	2	113	133	53
58	119	403	1	275	181	171	79	105	106	128	699	212	99	548	4	223	548	396	195	141	192	247	237	114	950	227	523	289	100	370	246
166	838	462	1762	358	812	372	192	178	289	141	101	111	989	1629	1745	304	527	173	428	291	271	209	212	173	172	513	225	131	97	113	1
1	372	84	1816	590	220	595	1860	316	140	4	107	134	280	38	17	330	458	201	201	235	248	253	418	176	161	363	223	207	225	123	61
42	1193	34	619	1	382	827	20	294	87	946	277	110	1284	8	34	296	273	141	194	946	298	450	69	1	370	216	211	133	143	131	70
308	110	1125	1485	1372	1551	5	472	458	161	274	361	13	57	155	209	1	196	222	197	451	247	221	191	411	165	152	192	103	21	106	34
235	116	84	201	402	305	180	432	193	225	127	1749	162	87	1	15	286	229	412	173	26	235	612	236	191	366	186	185	214	145	66	124
88	348	607	421	1	367	386	1068	36	462	159	103	109	85	238	2180	164	215	207	197	235	200	244	222	1	171	242	179	177	135	122	243
301	93	280	74	359	181	155	1254	165	999	315	276	121	11	103	2839	143	203	192	184	140	1	197	200	154	191	13	134	32	219	266	378
80	78	14	67	804	224	183	460	223	122	127	23	143	83	457	12	287	205	421	193	1	249	211	196	157	165	223	218	184	58	126	64
347	441	15	60	416	329	319	83	197	133	168	1342	165	362	32	171	210	266	502	202	464	473	240	194	180	144	180	611	184	264	102	77
9	460	76	794	277	288	136	26	314	85	434	133	8	82	21	3030	5	218	609	342	4	247	246	200	214	188	10	160	123	134	217	46
465	1468	438	518	504	260	245	169	111	5	181	756	307	172	976	11	145	1085	227	179	268	199	265	181	133	192	212	206	227	74	127	71
9	1528	808	78	293	212	236	555	478	787	150	106	344	73	920	2	264	901	181	204	41	1002	230	413	120	187	255	199	29	97	131	180
88	595	35	61	5	763	239	268	265	175	803	89	156	63	7	58	288	202	228	154	1	1170	254	412	159	175	425	207	115	159	132	251
255	111	98	74	265	197	10	800	253	765	792	62	161	82	1	24	12	226	182	203	3	248	217	415	355	189	228	159	120	120	134	97
289	733	914	2198	1	430	661	346	328	920	177	1096	138	260	331	2906	231	267	192	195	336	280	252	210	159	186	190	212	214	108	124	59
259	80	73	79	1	1	186	188	287	1	370	130	133	58	266	8	164	186	166	187	268	582	263	238	151	359	153	159	205	88	129	91
210	106	103	81	5	547	1293	251	281	64	125	272	131	210	1528	8	274	262	157	359	133	200	459	227	187	155	8	198	114	265	135	77
495	92	1246	1593	723	250	791	756	15	141	2881	100	300	13	44	1031	282	243	147	173	352	240	242	195	352	174	254	187	150	148	134	42
452	334	1267	81	14	257	1041	262	6	52	155	62	179	81	9	78	239	239	147	324	3	232	245	231	210	164	150	213	156	136	144	345
308	657	75	590	1	1485	243	1156	516	2	183	19	145	62	97	2	301	600	218	203	1	327	267	229	501	154	181	185	257	105	290	57
176	113	37	1	3	415	541	163	1	100	138	93	129	330	21	3	331	273	202	206	741	296	457	416	178	200	220	156	241	112	137	82
756	110	23	2241	1	207	215	454	233	80	617	1740	140	103	1	1007	197	253	154	171	304	321	262	233	180	199	212	186	128	131	128	2
308	255	90	983	793	296	328	77	161	44	151	38	165	91	275	4	359	266	411	201	1	298	263	453	255	175	201	171	139	124	240	71
482	111	211	268	436	212	564	181	185	641	168	1288	228	64	105	83	503	529	782	342	260	235	228	233	222	159	192	150	138	125	99	290
214	1114	83	1116	248	101	1150	124	227	143	5	282	127	106	7	1344	407	611	191	202	1	877	254	234	475	327	339	396	198	122	128	21
325	1687	1	76	525	207	264	206	249	154	254	11	118	1	232	16	144	211	146	195	244	184	633	234	237	190	160	179	43	154	136	62
625	238	1805	1276	1240	189	90	254	282	284	493	22	153	1271	1262	10	219	262	222	195	232	309	202	419	9	190	185	154	170	94	133	222
281	115	76	5	299	269	311	2235	168	160	585	115	175	95	1426	25	301	276	175	166	1	449	226	828	75	171	162	338	1	83	260	4
111	90	82	3093	357	339	521	270	229	475	1909	94	59	91	18	2230	274	266	175	178	39	756	245	233	324	159	19	203	135	78	134	76
319	95	1924	4037	956	336	110	220	116	183	848	125	313	17	1170	1	25	209	124	190	260	482	617	487	152	374	185	227	500	100	393	94
273	456	1222	83	438	576	1	484	188	883	481	1	93	369	1	1228	154	197	153	187	2	1	252	233	108	162	252	227	237	144	252	67
264	628	2484	564	103	389	407	1380	304	310	79	3247	313	226	367	106	514	196	460	176	279	251	520	242	380	189	242	221	240	150	131	274
486	114	1583	944	412	236	536	11	235	136	281	4	480	65	152	622	236	237	184	204	617	837	396	230	193	197	249	192	169	151	126	87
5	257	79	940	502	330	308	343	415	492	467	31	111	67	141	13	144	430	229	194	469	269	386	207	113	194	148	195	173	128	143	9
327	117	90	34	804	130	228	75	55	321	167	679	131	62	1	15	278	465	206	512	296	573	246	187	2	172	218	196	110	290	132	51
447	883	16	2	253	424	245	245	208	335	616	1482	130	72	100	2	264	253	219	204	227	272	194	241	161	164	195	218	194	290	132	876
145	439	466	239	417	698	223	688	326	356	122	1315	180	1067	385	1	300	218	237	171	248	241	212	241	145	192	7	359	194	121	180	153
89	254	78	53	375	339	235	329	325	1113	113	36	191	5	10	1282	249	255	196	181	213	471	246	204	293	170	21	427	131	91	257	108
451	319	981	555	294	674	87	632	1	15	139	840	137	39	2	1154	345	243	167	189	308	408	259	579	175	371	3	219	156	92	129	42
282	668	94	80	44	574	690	1502	411	351	131	1495	131	69	30	824	221	273	191	210	641	1	258	587	12	194	1	216	192	119	125	75
1	112	369	262	527	3	189	1133	273	529	652	87	76	94	29	17	369	625	151	320	271	232	264	208	177	168	700	387	108	81	277	125
341	1070	454	169	1016	355	230	2	192	115	86	94	216	62	35	9	536	235	205	200	308	310	210	683	245	294	205	207	715	85	129	93
46	108	73	39	323	342	119	6	213	166	128	120	113	212	14	14	719	242	228	171	492	1032	188	187	184	178	144	324	149	105	128	6
6	79	82	807	401	226	438	261	8	171	115	215	117	8	574	2357	2	203	141	190	215	203	241	226	193	156	163	222	131	124	103	289
350	102	887	1532	293	635	162	12	146	380	144	36	233	76	1	2143	229	260	205	185	765	493	196	206	107	189	194	196	63	105	254	78
580	117	915	79	297	271	401	419	35	42	1236	726	120	60	1080	12	1	202	317	202	347	323	219	365	78	184	204	357	156	49	125	50
44	105	922	533	292	454	168	50	238	2	122	116	126	85	123	1	350	244	226	189	254	244	264	216	281	193	235	223	180	138	238	66
240	114	18	29	273	222	161	131	281	153	1110	78	130	90	9	4751	249	274	169	177	578	309	487	237	256	189	230	187	190	122	21	64
91	102	445	66	281	182	327	245	320	100	138	760	9	174	1	2	105	266	942	186	1247	226	241	14	66	381	246	189	67	277	129	39
306	344	237	1171	108	592	164	689	63	442	176	273	242	157	1211	17	316	268	396	196	711	311	215	232	185	190	924	377	274	218	212	87
3	102	22	49	321	266	381	92	174	86	129	123	161	344	334	230	508	220	165	377	146	863	240	235	184	143	407	144	210	151	109	335
301	214	779	68	1	350	2549	282	1	1	414	1777	135	77	1229	269	263	211	174	774	233	234	255	185	296	174	226	445	150	219	105	74
229	130	443	400	1	908	396	281	8	159	143	839	123	69	542	87	224	221	217	203	716	184	256	423	236	193	187	214	297	290	256	48
531	591	81	1110	1	175	180	195	157	384	1929	400	149	64	1275	25	311	205	430	200	681	244	256	22	136	134	251	174	179	102	102	68
343	95	84	998	349	1	253	290	231	105	291	45	166	244	9	1168	1	427	185	170	2	451	257	240	220	151	492	227	215	90	114	68
291	443	260	27	346	283	305	73	346	538	139	942	116	89	982	3	301	214	338	368	514	266	250	234	197	89	11	155	154	156	137	58
321	87	66	247	1413	314	221	289	307	141	176	1161	133	69	80	1451	1	221	197	207	1	279	258	228	143	346	232	188	6	280	251	56
419	671	2819	27	354	432	310	1	199	140	639	1106	144	92	396	22	10	525	208	200	123	233	1046	234	203	184	197	166	43	134	105	66
189	373	18	78	601	184	123	174	212	148	6	108	68	1	949	4	343	264	173	193	212	240	601	237	178	197	1	186	131	124	128	78
241	490	4	60	388	1395	330	11	197	561	117	103	184	100	8	135	262	196	537	163	247	242	217	189	230	145	262	167	195	348	122	55
286	35	1550	75	283	265	757	245	190	7	122	131	207	85	117	1388	394	232	349	201	711	187	445	192	194	205	245	139	168	228	91	78
158	247	1369	697	432	359	636	124	597	136	2281	125	298	62	1742	1	80	225	172	203	3	400	468	461	154	161	472	186	167	99	98	409
837	76	2430	39	3	924	1047	311	45	102	178	122	323	575	491	2220	245	228	216	193	430	237	431	401	181	185	134	231	239	131	138	64
306	103	110	19	15	9	3265	596	142	353	180	501	125	453	9	8	17	238	239	370	129	554	215	434	139	512	249	217	184	143	125	29
197	872	87	487	372	573	286	91	308	80	174	37	167	66	334	18	233	277	429	157	307	184	196	235	331	585	188	213	142	46	130	114
288	313	82	263	272	228	452	127	353	143	175	2844	64	80	529	8	221	393	516	205	375	210	237	210	196	173	1	354	110	154	125	64
267	59	646	1170	342	435	238	72	223	115	99	447	174	2	160	6	330	223	166	203	195	277	512	231	188	2	2	211	123	89	114	251
229	102	1865	78	2	313	214	250	276	117	276	128	177	210	1223	16	297	261	376	202	290	306	246	412	130	198	182	181	197	204	137	267
164	255	29	59	365	361	320	1	186	1024	114	18	97	82	327	20	304	241	229	201	243	520	1644	14	403	168	432	148	152	94	130	56
127	116	12	272	145	210	1364	745	1	225	1333	292	163	508	43	19	418	486	162	191	267	316	451	223	181	162	182	217	163	128	105	75
293	541	93	57	2	580	238	131	305	134	176	359	171	162	328	21	327	265	165	188	658	229	238	382	162	178	230	5	338	122	126	148
342	200	94	82	14	477	142	430	6	461	184	100	170	215	497	209	234	429	185	23	558	509	262	185	399	185	178	373	144	149	298	217
345	900	676	241	607	204	1054	286	234	913	144	94	158	78	198	1272	1	510	162	191	365	426	257	229	146	336	153	224	134	87	123	104
613	95	82	75	426	183	177	730	126	326	493	92	130	87	6	21	202	198	579	204	209	198	495	236	164	163	204	201	241	119	271	267
600	84	98	78	3	203	232	25	171	181	1324	106	205	78	95	11	695	265	333	203	277	234	908	231	203	359	214	181	102	245	92	98
565	108	840	86	349	283	1146	19	269	111	509	66	110	431	334	3	222	173	160	194	270	327	208	442	4	198	236	162	143	142	260	85
216	87	1358	99	589	294	343	305	426	504	166	2	97	53	7	6	1	752	148	353	296	593	256	240	108	194	219	226	150	116	140	297
2	104	89	58	3	281	2139	903	496	102	90	111	202	19	289	1	46	240	338	194	364	302	246	210	178	198	9	213	234	112	131	201
553	217	1502	402	46	237	367	238	303	119	450	112	104	67	305	788	530	195	360	361	480	1	697	351	246	201	180	153	115	66	93	771
334	97	318	74	300	346	153	261	317	141	112	36	196	260	2	3	261	264	154	159	201	239	254	240	397	358	5	156	212	63	121	92
316	113	84	102	333	1016	2225	3302	358	377	939	241	132	28	98	20	249	488	216	404	567	253	253	231	198	163	589	227	240	108	116	207
201	236	1290	28	355	216	351	702	287	90	817	50	219	17	272	14	246	211	336	402	519	258	210	192	529	186	236	217	122	78	133	59
311	112	101	88	416	226	240	3	215	235	185	16	52	21	741	2449	326	196	197	202	725	236	246	227	182	145	196	155	253	131	136	45
287	104	1117	42	344	625	501	141	508	912	159	872	196	180	3298	824	581	216	227	200	684	770	252	218	277	545	178	178	198	277	521	90
594	620	19	689	351	225	780	479	180	15	334	135	84	87	7	14	247	269	226	403	343	309	240	206	149	201	189	220	190	1	250	111
368	94	975	99	350	354	316	106	268	596	613	132	139	386	460	17	314	256	203	210	349	228	252	187	195	192	237	225	179	80	93	76
264	101	86	65	1451	222	2	320	268	252	173	89	168	101	825	44	170	547	372	191	1	592	206	186	278	198	184	182	153	145	133	61
497	108	207	85	279	233	396	311	423	155	794	5	111	22	1236	61	314	206	345	346	235	233	245	183	114	148	183	156	141	100	274	52
288	471	13	2261	322	359	179	2279	218	88	151	1547	113	69	702	16	278	275	232	44	210	543	498	239	200	368	450	226	160	159	137	39
239	109	7	260	320	875	1	5	233	25	375	120	172	171	873	1159	151	691	159	192	18	292	251	425	161	192	204	222	197	27	126	105
1	85	23	83	446	446	1	1	210	37	164	136	6	82	254	1	187	499	174	200	2	893	419	231	290	157	481	143	87	206	124	266
176	497	88	93	506	425	504	656	304	331	491	126	188	152	2	2	257	626	182	417	277	447	248	9	199	200	5	176	8	84	136	28
661	1152	6	82	1	543	166	266	272	542	261	2111	126	1086	90	2210	6	242	143	183	663	396	267	228	144	154	695	205	180	101	98	96
335	258	19	53	326	1252	500	216	300	957	84	500	141	89	246	12	284	241	361	411	2	220	206	213	190	171	146	193	147	159	77	241
6	467	11	2349	29	494	278	100	204	132	173	853	302	173	73	3535	2	233	169	173	2	891	232	240	301	199	150	219	165	118	142	78
166	317	951	89	381	484	614	1319	116	1130	132	631	139	587	17	10	279	427	170	366	1	247	237	240	215	482	241	214	1	132	131	375
245	103	1614	2017	342	349	1	140	274	146	145	1860	197	324	5	134	1	484	213	157	211	234	850	219	552	185	402	355	162	239	113	67
286	103	84	92	1	453	304	66	294	609	369	115	35	78	17	30	239	262	230	203	26	227	224	212	202	355	253	198	156	102	129	196
268	104	1542	18	276	522	168	172	113	364	159	132	296	190	106	4027	308	228	234	392	398	257	494	201	124	378	176	353	44	108	136	57
779	222	248	80	556	199	566	268	320	731	141	65	143	70	53	50	221	201	171	198	306	260	463	1510	181	188	254	358	174	93	124	15
8	345	100	1606	399	201	1	218	337	5	139	123	355	265	157	1324	334	263	195	199	361	502	421	230	205	181	2	227	154	290	127	299
317	871	109	58	446	244	1184	84	237	134	594	2353	126	74	8	15	248	443	218	155	426	173	218	185	229	194	146	449	443	108	94	1
410	542	49	898	533	704	303	1043	171	136	306	535	48	210	1775	11	304	484	357	196	257	237	573	239	135	182	657	222	115	236	409	99
331	106	548	1809	283	215	119	154	351	1056	120	126	117	495	8	23	421	196	168	197	531	240	245	233	195	193	129	227	173	100	251	1
347	112	100	751	380	364	177	234	264	128	175	211	155	506	21	1	311	810	208	198	385	321	256	1134	198	321	236	159	12	116	136	62
232	244	96	92	585	205	1263	12	304	186	126	128	5	103	332	1264	290	245	615	159	373	490	260	204	254	186	186	169	128	130	131	284
320	249	591	91	296	255	518	571	243	1	122	74	1	91	297	25	554	534	179	202	167	503	457	237	260	193	349	235	149	384	100	1
228	111	328	76	254	284	1094	74	245	236	163	138	35	55	247	160	274	516	168	150	1	513	247	235	381	168	176	182	162	133	140	673
192	89	16	2261	591	170	300	240	284	157	1437	114	89	222	1	14	255	254	327	166	943	459	268	220	255	157	248	349	8	115	276	121
486	102	569	67	879	210	896	817	8	259	286	1078	101	461	5	2250	300	634	182	194	1	442	228	229	249	200	434	341	200	87	137	28
340	867	1174	703	427	270	192	215	204	79	133	56	154	65	1	3	293	1117	162	196	3	260	246	230	291	162	201	222	163	87	129	37
204	109	71	1541	661	895	907	2	219	222	296	18	151	98	23	1850	338	276	225	154	95	291	266	218	182	343	1	195	2	107	264	92
148	104	1011	70	107	1700	209	338	274	142	243	252	163	96	10	43	204	227	172	188	14	310	226	241	32	195	227	186	143	127	125	106
264	99	1852	74	271	687	274	158	384	177	1511	150	152	79	15	2288	6	266	144	193	363	601	244	227	187	192	205	153	214	120	124	81
433	109	1798	1457	6	202	182	464	358	119	1296	90	170	77	1581	28	330	261	171	199	1	184	201	492	153	334	239	214	165	91	127	236
101	114	86	9	429	195	181	279	281	149	1298	262	174	1210	482	21	271	223	221	177	179	479	249	229	188	147	192	159	230	131	129	260
286	114	62	1116	604	400	230	1	191	145	1162	647	134	167	151	4	247	212	366	200	213	295	244	230	242	175	202	147	5	153	136	65
254	86	95	260	244	348	303	256	222	65	116	918	32	79	32	6	157	209	169	195	296	255	252	224	167	313	196	186	233	140	126	87
299	912	2	89	279	267	270	442	322	151	137	1015	49	67	820	448	134	373	628	385	318	565	253	466	186	312	206	231	186	246	113	53
319	101	900	1274	380	923	1	5	111	158	169	84	301	445	174	7	300	194	204	502	415	438	668	205	261	364	188	547	171	137	258	245
3	2056	384	2130	461	262	161	272	576	36	147	116	178	34	105	65	288	241	172	191	1	518	484	248	100	190	171	228	112	138	134	278
223	110	79	16	367	357	342	178	186	109	97	141	182	91	11	55	335	767	171	163	216	231	250	234	259	195	840	213	38	86	127	59
271	888	15	83	216	578	184	731	3	16	928	43	278	117	6	9	184	224	147	404	268	907	246	216	188	195	432	167	162	125	133	55
280	84	89	70	1	188	418	8	1	687	102	132	34	1	365	774	293	224	191	168	11	232	391	473	142	195	14	174	168	112	94	80
295	747	1214	84	953	470	331	485	70	442	154	124	175	287	551	509	312	239	194	195	262	223	242	211	131	168	224	143	144	97	133	89
309	110	98	753	725	144	273	131	158	573	154	89	54	346	171	593	339	232	210	362	314	201	267	189	229	146	160	162	124	47	136	86
245	448	94	38	303	230	2886	596	363	152	165	128	139	864	2	27	288	211	175	203	195	1	260	633	153	195	188	221	314	106	261	127
344	111	12	13	1	958	1	656	476	140	127	35	186	1026	1	7	263	252	228	143	332	391	219	208	256	192	205	221	109	135	96	10
308	112	358	79	1	494	1199	603	5	110	302	114	293	58	1076	2	207	227	148	191	461	241	247	242	272	201	18	191	2	397	256	49
310	382	77	36	400	183	515	773	373	207	292	139	139	192	2	19	721	206	214	150	302	555	258	229	159	170	1	220	165	541	103	68
144	108	105	58	1	292	325	162	318	1	537	152	110	298	271	974	440	258	340	191	315	212	205	234	153	326	203	214	209	134	134	45
341	106	520	2591	380	558	1085	76	297	667	117	105	116	178	245	1514	301	248	232	199	321	185	232	594	128	194	155	211	145	248	137	76
94	105	1334	86	326	270	898	1231	209	2	148	1122	189	83	2	13	571	209	215	188	245	247	260	200	6	200	145	189	14	292	185	77
246	116	90	263	484	519	1252	186	297	1	62	102	106	89	2	2	246	544	415	324	109	241	210	178	533	170	219	487	180	57	137	54
295	87	98	35	319	342	189	302	265	1	101	138	287	69	264	1694	1	222	173	198	240	273	249	250	256	172	13	179	146	88	130	1
531	95	1022	4910	398	326	320	239	463	77	114	11	200	179	1	2	270	254	365	198	605	277	484	463	262	716	228	337	173	144	132	75
334	102	238	689	296	323	263	2234	34	358	1177	2418	155	72	1319	706	241	216	198	349	1	511	250	240	89	543	205	204	139	127	137	47
357	115	819	1732	311	192	176	412	167	134	132	1259	167	384	10	3	129	243	219	183	413	259	222	200	139	170	399	161	160	102	205	204
304	100	6	44	21	342	227	1917	180	471	811	1986	156	66	165	1032	264	397	179	168	308	253	210	225	249	150	251	164	374	74	143	62
298	624	10	44	5	991	291	200	298	656	317	191	171	64	2	140	297	246	153	202	1	250	219	426	295	191	189	206	29	140	133	141
266	210	241	1461	1	211	312	106	224	149	547	1198	146	28	32	14	273	444	383	205	475	303	248	226	352	166	262	190	273	104	133	82
269	104	468	40	77	515	127	941	470	222	159	824	150	439	29	16	250	259	164	199	224	164	259	215	195	187	402	227	206	137	98	78
372	101	455	103	681	782	350	280	438	87	127	140	113	89	330	769	205	204	169	210	251	247	208	188	147	194	165	142	290	100	248	74
446	380	15	67	314	596	446	900	8	386	826	363	176	76	28	3	568	471	370	190	427	2	757	233	232	190	233	708	167	85	131	43
1	472	962	614	294	216	303	290	200	321	106	1356	260	1077	58	2	132	775	174	209	268	244	252	228	5	193	234	189	293	96	25	78
685	254	422	37	323	129	176	108	110	84	110	320	163	94	1376	1452	690	250	212	171	228	194	247	235	193	133	245	183	173	124	71	81
297	253	95	1318	275	428	248	10	338	1	172	63	124	218	6	21	52	191	411	202	405	263	263	225	158	161	237	169	152	108	244	76
1143	99	100	226	9	207	614	146	207	163	152	141	113	1	841	881	196	512	229	170	117	284	231	226	200	187	382	137	180	152	136	91
286	110	475	89	1	217	1008	19	286	495	435	20	175	516	2	657	205	189	591	153	4	1216	231	225	198	181	247	190	222	84	238	93
218	108	106	1	390	215	285	157	369	35	162	131	168	84	20	1196	275	439	360	170	456	176	435	589	267	169	443	222	185	106	112	1
341	87	323	3238	7	511	165	262	236	443	633	233	425	62	591	21	120	203	172	202	249	240	244	1	162	334	407	223	84	80	132	100
261	1228	571	89	1	360	22	257	298	426	122	129	162	210	2381	10	308	227	143	192	271	1404	245	197	143	160	191	411	155	44	130	97
500	256	2227	68	3	548	167	253	193	295	137	287	158	59	1583	2	315	529	163	203	1048	276	432	234	417	25	253	339	156	12	253	51
199	101	85	43	229	344	39	1269	1	26	737	101	97	81	131	114	308	234	179	199	5	823	537	124	216	187	246	651	141	87	500	88
333	245	431	102	5	406	1074	211	73	172	170	15	110	1	33	23	204	248	421	180	460	1	246	231	237	194	341	202	143	149	129	1
334	89	441	1676	2	891	258	1509	521	733	137	281	120	487	12	1	300	237	350	193	451	325	228	239	245	196	217	181	166	380	259	83
11	88	684	98	1	379	456	1391	220	319	96	315	92	73	3	4	228	449	158	204	240	468	245	246	175	175	260	223	268	146	373	39
337	91	1290	1500	283	1241	639	741	270	1378	99	29	733	323	1	22	233	995	210	197	948	300	226	834	419	175	175	378	169	89	258	15
339	104	5	30	1	279	275	33	110	340	143	41	312	901	1026	703	235	477	219	208	585	253	258	189	150	167	257	229	278	144	133	61
7	639	1308	878	343	435	976	235	322	172	325	121	100	190	304	1	681	481	395	189	1	234	246	960	201	536	210	429	168	236	128	206
258	1868	3	1004	1	218	10	365	208	66	109	144	154	83	668	1007	139	717	186	510	5	239	212	233	54	193	164	155	166	77	100	93
298	115	567	94	281	179	275	759	240	163	549	829	649	303	28	2305	543	220	221	196	1	300	234	226	407	306	178	209	164	72	128	13
203	10	653	831	369	636	192	270	158	18	121	31	80	19	13	894	237	255	192	211	269	3	259	207	228	200	14	209	113	50	131	36
438	1212	602	94	462	355	170	278	226	493	169	225	220	1	5	23	241	488	143	198	257	257	78	240	107	192	677	397	177	157	127	445
358	92	10	1716	832	475	319	455	353	191	309	53	199	693	825	1802	324	208	180	329	291	235	199	239	177	348	186	157	327	92	116	119
269	582	92	176	522	979	180	164	257	178	857	131	157	70	302	156	248	261	233	134	445	455	182	245	322	165	208	206	138	88	136	19
276	89	99	660	1	582	1252	637	836	337	176	2026	356	89	135	321	247	191	195	186	7	685	407	446	274	186	235	225	90	83	104	108
301	99	96	1180	3	420	158	267	347	161	146	372	171	59	128	93	330	252	226	157	550	258	243	202	166	167	503	224	204	127	107	94
558	92	182	101	322	607	928	149	419	659	527	163	121	28	45	21	309	214	161	190	279	238	200	476	1	342	1	176	240	176	111	95
279	244	2845	1037	1	533	413	198	157	175	284	154	189	227	40	218	333	192	189	181	150	244	269	472	145	189	142	215	228	147	140	58
284	99	1268	927	424	205	4	404	289	559	138	13	72	548	512	17	242	240	534	370	1	489	236	215	83	335	126	196	70	103	126	61
294	327	99	558	469	87	9	18	313	466	319	307	36	68	1	2	253	527	419	176	325	226	258	209	1	171	171	223	169	296	110	66
182	98	1030	90	471	205	296	289	285	487	378	2627	163	90	582	4	248	242	238	169	140	252	238	211	564	165	209	179	184	123	136	63
10	108	112	13	594	341	197	394	370	1689	131	139	169	66	336	11	273	254	170	181	1	772	203	230	46	194	3	187	109	100	262	55
243	106	76	36	1	341	598	591	9	103	281	287	124	60	13	1	255	232	150	343	409	430	232	209	420	203	224	158	291	87	129	65
316	210	83	89	8	647	891	405	190	155	277	243	184	533	282	119	334	243	176	199	273	247	484	234	205	169	335	213	135	128	138	65
12	225	1148	507	472	19	245	269	453	900	155	288	142	633	1900	346	164	271	365	199	248	306	364	239	189	329	245	135	2	249	126	84
308	697	96	1187	1	802	1	769	40	118	157	98	160	477	41	16	450	236	218	204	402	581	210	223	180	190	245	187	147	139	123	78
8	390	86	1171	661	357	1	55	340	71	163	44	177	68	175	1702	282	250	229	206	1	206	220	207	170	375	196	162	252	190	132	60
303	102	96	68	1	988	191	10	771	1073	101	3889	144	40	28	11	306	269	218	147	148	257	229	184	181	189	175	178	7	73	123	23
325	71	55	25	796	238	175	490	225	93	122	31	107	88	125	20	303	239	163	201	313	304	247	486	342	195	187	226	155	130	264	102
1	60	102	1050	733	355	886	299	250	311	426	3006	209	52	681	2705	332	493	325	313	383	247	260	245	25	190	246	211	251	112	230	246
412	1100	97	3	394	1258	166	293	463	169	1133	806	129	182	36	3	217	269	200	183	303	527	270	194	165	161	2	228	125	239	259	85
105	224	561	540	622	366	683	951	240	149	654	153	148	71	139	1	149	186	154	198	30	495	199	377	215	187	238	369	51	84	135	450
349	100	85	282	233	202	400	699	184	93	576	476	92	1	3	1693	261	252	209	192	196	308	210	245	257	184	605	163	212	129	130	269
204	100	97	103	1	320	957	494	317	493	149	12	152	88	33	1	301	249	456	167	290	382	249	228	195	171	4	170	160	83	221	161
203	109	99	78	267	669	560	16	185	4	168	152	197	656	100	1478	231	242	157	184	276	195	262	224	199	395	256	377	122	19	127	190
251	87	8	676	372	573	384	120	186	422	106	27	318	355	2	966	283	216	4	404	5	234	257	223	226	156	199	188	42	119	269	40
350	103	103	791	277	205	166	47	117	870	129	94	109	186	41	20	333	199	164	406	253	584	209	205	29	197	7	412	196	254	106	635
202	1355	775	39	355	8	166	191	272	215	1108	150	17	499	569	1363	312	445	150	167	1	280	458	207	25	168	164	224	191	112	123	69
1	92	92	92	349	824	154	173	314	362	558	73	194	85	727	960	254	266	196	192	318	307	246	396	354	156	1	223	142	228	266	78
170	540	233	668	321	325	1	136	701	93	135	1104	148	349	37	27	207	257	384	195	526	255	262	697	242	162	252	216	196	144	126	233
118	101	109	589	1	8	48	4	208	350	1	3	161	440	1654	11	250	209	190	199	408	317	417	205	213	179	214	176	174	84	264	93
372	90	82	2240	315	327	191	737	74	323	164	129	157	463	41	25	856	206	163	203	231	184	541	219	296	181	207	196	138	115	262	257
182	89	310	418	321	350	261	931	211	180	580	48	180	189	54	8	851	256	165	201	287	249	190	206	233	157	262	229	199	90	124	108
315	235	923	43	366	695	423	286	356	711	130	450	160	712	1100	2	216	276	341	202	425	240	240	237	568	194	457	228	2	366	140	60
243	107	1570	95	733	1	913	1091	293	2	1200	500	216	47	154	4	416	243	196	170	556	428	227	241	235	192	215	221	359	83	262	268
94	88	305	256	505	198	604	185	364	422	523	162	159	216	792	145	156	237	500	194	234	248	247	447	170	176	169	181	139	141	261	96
1	92	1353	12	325	614	231	596	14	1060	153	43	406	26	1	2290	285	454	193	179	99	244	265	704	413	156	128	217	606	90	105	93
212	620	262	115	366	337	118	80	300	67	127	89	167	88	983	1264	292	234	176	207	1	287	213	392	298	400	199	215	230	102	104	184
739	99	1131	26	321	640	291	3	100	149	4	111	167	95	11	25	285	434	170	200	286	252	241	228	405	191	417	190	142	135	133	50
472	110	84	1182	261	187	381	335	257	159	127	91	130	96	767	5	307	246	171	366	272	261	265	214	257	164	484	205	143	52	132	250
286	381	2144	78	217	1274	172	175	33	436	152	135	217	12	6	19	333	194	318	196	224	282	257	221	285	190	253	181	218	89	129	66
200	511	1	92	326	264	947	1594	183	383	161	452	18	83	1175	8	279	195	151	191	298	295	250	217	172	345	242	234	159	142	140	79
1	218	232	103	360	1431	548	178	1	92	470	125	132	104	460	28	305	637	421	173	268	270	1503	204	130	178	200	198	113	128	274	192
306	97	7	100	320	361	121	173	247	422	276	303	150	1181	130	1	292	258	175	193	476	236	460	228	49	190	222	156	190	300	136	75
374	94	2	2682	1	582	250	380	253	488	157	131	167	1	386	3	151	266	159	204	257	248	225	201	139	175	181	184	187	135	124	269
559	557	89	23	370	324	254	436	208	458	397	220	159	2	141	798	254	260	146	206	369	232	1228	228	224	189	188	230	196	145	134	4
384	833	528	103	4	313	128	169	214	177	662	146	114	102	456	566	527	217	340	936	4	468	207	237	288	170	249	203	156	114	118	76
41	92	99	75	1	563	301	3	716	195	154	871	156	64	275	91	104	513	540	400	1	183	249	226	175	184	250	178	307	138	125	368
277	84	2148	30	458	1148	485	139	193	157	160	82	227	789	885	21	255	208	160	191	7	231	263	184	222	337	196	186	113	140	272	79
275	94	1153	89	303	322	570	694	186	428	113	91	324	67	10	594	1137	240	569	176	1089	490	219	244	114	159	170	440	176	204	131	48
352	710	115	1401	1	203	279	3202	33	336	107	117	155	85	1	2088	318	198	226	93	322	295	225	230	195	566	218	226	143	199	805	71
170	103	1348	33	300	165	322	57	203	930	490	161	14	86	1	1	226	265	170	196	24	429	234	228	230	196	7	218	247	113	127	395
208	234	7	110	275	336	1	16	253	332	610	76	160	100	1	43	277	216	150	190	540	221	243	221	16	176	210	211	118	93	132	68
4	94	599	29	359	533	1	159	157	182	159	85	98	1399	236	85	214	262	376	202	252	258	255	214	101	185	185	174	193	151	90	82
11	400	1	97	301	458	1	1835	626	1366	608	738	98	72	209	18	2	206	146	198	1656	265	260	688	19	161	181	143	188	103	109	81
491	204	996	1353	526	201	191	62	2	230	158	70	8	120	7	4	211	191	197	409	370	246	28	178	206	196	154	360	151	79	255	243
346	92	1	3940	846	349	283	1192	6	240	1447	866	150	583	784	30	238	718	173	414	203	237	219	243	174	194	409	191	225	214	168	32
177	92	1714	118	449	315	1297	160	293	145	284	29	29	78	45	77	326	201	234	191	544	406	222	466	122	161	169	228	525	135	111	273
178	97	90	92	685	190	306	173	152	1	141	126	164	723	22	1	248	194	665	165	497	296	267	247	415	334	213	185	125	235	135	112
75	104	105	1063	527	283	482	967	293	4	105	202	165	68	2056	108	216	198	222	346	922	283	215	242	159	194	12	178	122	388	268	397
282	354	568	238	511	44	156	1535	74	543	644	1850	172	13	664	20	323	233	631	207	9	256	240	197	13	157	258	154	151	293	122	97
454	210	7	1760	348	212	1622	1353	173	518	727	806	65	60	1842	1	18	424	217	205	312	318	475	228	165	193	151	172	144	91	131	51
3	511	322	87	383	308	311	492	268	156	121	66	277	66	248	362	223	196	177	192	254	326	219	221	261	395	201	169	209	136	116	38
203	100	93	1169	336	179	647	597	152	417	118	160	108	172	41	1	326	235	168	187	283	509	190	228	244	173	232	76	86	258	224	1221
1	654	3893	496	332	1571	229	572	255	187	168	100	105	504	22	1593	339	257	207	208	1	564	606	202	162	171	200	226	173	99	100	109
157	458	4	42	512	118	55	451	11	1	87	1561	160	84	12	1526	197	231	164	194	435	488	261	245	230	193	262	188	164	100	130	93
259	105	89	89	401	213	244	776	127	931	108	92	109	159	3	21	308	219	350	198	426	516	457	206	214	174	240	191	126	78	119	85
340	76	50	152	312	325	494	956	333	30	163	1188	273	307	1	20	36	219	509	187	2	326	202	229	109	180	380	440	260	104	91	74
299	486	75	462	344	513	665	1039	261	219	316	79	63	1592	383	2	25	256	233	546	390	323	245	231	187	357	190	186	32	129	134	35
254	105	108	57	252	1351	170	832	76	92	170	292	119	80	410	1750	309	242	161	195	1	269	189	229	113	157	187	543	1	121	124	103
256	840	69	949	368	692	265	634	161	114	156	601	165	468	448	383	211	238	157	187	271	270	249	215	418	182	26	641	132	123	260	77
276	101	1187	26	608	343	492	244	2	91	161	122	182	67	245	1459	303	263	180	187	260	624	596	208	367	193	177	211	129	114	194	66
366	744	23	952	315	214	381	793	218	105	101	37	134	66	674	16	133	249	209	204	417	300	231	232	292	174	208	152	128	97	127	92
106	235	823	2243	4	945	281	312	218	167	168	462	182	76	2	7	262	549	355	194	271	253	202	225	189	170	211	181	100	17	280	100
83	447	807	119	308	194	296	659	218	254	141	92	151	594	1108	1	1	237	156	186	16	223	225	190	38	187	11	402	93	153	135	157
297	106	104	102	871	150	708	316	172	180	152	601	108	76	842	15	1	481	410	156	143	192	232	233	1	160	243	202	340	154	139	76
206	100	99	351	6	334	334	169	278	58	118	1266	172	90	1	2592	325	240	210	197	256	229	250	242	250	181	24	182	108	129	127	80
102	104	5	94	263	432	601	296	136	840	298	135	4	82	138	58	283	221	184	211	448	812	480	218	215	181	172	220	116	55	258	118
399	705	965	80	468	1801	1296	330	275	927	159	302	58	200	167	22	310	222	209	178	458	259	259	220	217	149	227	143	116	167	123	75
313	108	493	1624	176	288	652	200	249	239	459	114	154	87	823	3	529	248	1	532	432	493	215	195	256	184	190	163	148	154	125	92
296	193	350	2154	716	590	820	138	344	99	160	56	146	298	737	2	230	192	865	203	2	247	206	245	167	320	161	227	328	115	117	18
298	1629	2	366	12	1387	193	244	247	809	126	2128	350	264	274	1	500	268	174	182	347	493	454	198	230	179	389	217	218	113	127	83
325	805	99	288	278	168	86	339	1	154	109	1031	113	214	51	19	289	319	762	534	108	234	249	642	225	197	222	209	115	62	122	146
273	109	2533	105	465	230	201	222	2	116	262	868	140	73	49	2	714	220	148	193	2	634	747	189	49	161	457	189	143	104	398	57
305	349	53	286	325	314	578	1435	3	276	124	394	394	5	60	2027	432	972	234	193	1	262	231	170	166	190	221	167	159	304	119	68
284	106	907	97	348	371	237	268	1	447	874	92	149	66	878	3	215	217	192	162	256	509	477	418	104	172	155	218	134	79	416	61
286	101	92	1005	2	148	239	319	3	614	139	2351	117	761	10	1	217	217	187	356	275	248	426	232	203	185	165	194	103	286	126	76
525	97	374	80	219	1059	278	304	256	188	289	348	195	20	171	2	324	234	456	197	318	325	500	223	191	165	231	222	157	107	95	2
232	67	516	569	355	642	315	229	234	89	104	96	192	382	822	3538	266	241	179	199	452	294	265	229	190	159	199	226	221	68	134	73
317	97	235	603	279	195	1	291	932	163	119	246	546	83	39	4763	300	241	682	346	277	278	479	230	190	150	253	371	180	80	139	86
287	99	1	111	265	650	17	65	237	2176	432	120	377	10	1478	1426	214	464	426	208	147	232	228	236	109	190	187	192	217	230	274	74
164	102	1690	754	267	496	136	326	514	329	92	111	155	299	19	30	220	265	168	361	750	485	183	247	218	196	232	350	158	154	101	77
253	248	2	768	306	526	1237	157	365	571	122	263	159	307	12	24	262	224	183	176	2	333	246	233	265	150	181	153	37	441	256	88
255	103	384	1648	1	362	451	974	142	470	724	131	216	32	57	23	259	258	226	189	309	188	259	233	208	190	651	199	213	102	142	61
624	236	7	382	294	171	495	213	133	516	123	57	180	62	231	435	345	224	191	191	248	427	273	224	196	171	190	195	199	52	116	2
295	108	12	93	1	353	639	163	485	669	128	1045	206	30	721	1	322	239	733	199	327	247	241	227	145	315	182	187	18	117	115	114
183	563	91	30	35	240	148	5	283	285	157	103	168	566	54	1117	173	258	182	364	1	319	250	206	197	192	367	198	17	143	267	96
410	97	110	667	520	210	1668	400	238	582	114	64	181	303	283	3	158	265	216	167	258	351	379	390	204	385	500	385	200	411	223	373
275	98	836	52	7	320	331	164	258	328	147	143	111	766	37	6	92	618	227	180	272	475	253	242	105	195	397	228	51	106	130	6
120	243	98	41	580	813	579	56	184	81	919	157	169	65	479	8	256	463	164	545	262	317	252	235	343	360	188	154	213	15	123	50
717	95	44	2659	1	468	158	64	291	207	98	11	162	16	67	27	299	185	390	190	392	643	247	223	694	197	374	1	211	275	124	71
565	100	82	119	75	515	325	1	208	1	163	75	184	16	256	1515	266	660	171	199	376	287	195	234	115	191	26	154	151	104	135	92
319	116	3	1829	368	536	200	559	1	140	104	18	129	136	39	129	299	242	209	195	295	248	229	396	121	189	388	175	160	162	126	384
144	101	294	62	444	209	125	2032	437	474	124	92	138	847	50	2	99	226	649	165	2	203	252	221	115	165	531	207	172	127	132	67
252	98	1	58	294	1	174	221	220	145	128	266	245	46	29	55	207	211	521	199	243	241	379	228	156	161	121	195	223	76	125	51
70	102	1184	40	295	213	1315	209	254	182	165	481	96	80	1656	26	271	186	222	196	259	256	211	201	292	163	177	186	3	136	129	72
93	86	248	120	3	238	229	273	352	440	138	348	38	121	3	4	520	257	222	187	219	904	220	218	614	172	248	219	162	493	132	88
209	210	2724	123	1	797	156	434	443	3	578	1393	104	1093	328	3614	269	229	363	376	135	241	230	202	119	166	259	336	185	84	138	132
672	90	374	2553	10	219	445	188	212	209	156	19	161	83	45	18	264	195	170	209	230	239	244	213	162	314	254	226	200	121	127	82
221	102	1631	93	360	170	430	548	517	164	300	312	248	881	7	21	115	244	141	331	762	1043	212	244	223	165	3	572	166	145	128	102
275	204	272	53	2	818	312	4	229	1	105	111	114	23	401	108	270	243	210	198	261	184	201	446	140	180	253	218	399	151	129	29
228	1	117	96	1	188	221	1	357	176	590	165	167	623	47	3	260	189	177	163	581	274	255	232	142	154	222	151	25	125	87	70
532	102	1	235	1	182	649	274	191	107	313	104	181	63	246	29	323	525	365	208	225	322	274	275	253	188	174	218	178	69	10	106
347	105	1	1385	977	191	310	147	1	140	101	31	148	93	102	125	290	215	665	179	315	305	194	210	207	487	166	177	182	91	261	273
276	882	1635	44	326	212	172	69	403	491	706	1025	163	77	357	9	295	204	682	161	340	517	203	495	211	159	134	166	228	100	141	65
143	869	107	66	321	268	1411	160	295	596	404	1308	179	123	665	1261	218	240	177	147	82	307	206	227	22	189	199	231	206	128	128	60
282	108	945	70	309	1183	167	6	152	490	538	83	163	3	26	58	317	239	368	197	528	253	791	241	219	155	239	178	158	115	163	58
314	491	100	131	825	698	250	154	20	21	161	109	243	562	38	122	219	490	238	604	296	231	207	233	190	190	222	170	184	119	138	42
270	990	62	66	298	558	463	268	656	229	120	64	209	102	364	438	340	262	352	201	7	308	258	232	292	63	179	83	163	113	138	76
22	821	2	540	469	1004	744	790	307	169	107	153	149	1048	173	2111	301	1106	150	191	6	177	246	225	169	175	237	226	251	1	126	91
146	102	8	235	362	342	235	227	1	84	745	3	43	62	8	48	507	210	161	149	4	253	219	370	180	579	170	189	193	130	79	83
203	95	1	108	333	206	849	136	74	1019	165	938	63	389	5	1333	202	256	370	375	1832	246	485	241	140	193	262	180	175	139	137	243
148	99	275	89	353	415	183	310	313	416	155	38	198	66	258	129	306	225	182	201	301	397	231	378	193	154	2	232	90	242	537	1
313	351	1542	1167	1	160	277	320	567	130	107	2423	140	56	142	29	272	200	153	178	9	237	263	331	184	177	253	453	195	121	102	112
219	246	123	92	370	360	472	284	244	250	1037	79	595	32	2004	912	254	221	153	158	330	565	859	231	208	186	402	405	178	137	120	8
262	1735	311	1505	75	210	128	85	358	216	151	1480	159	190	48	2	353	275	220	198	1	243	640	200	181	193	235	693	183	671	106	6
3	493	24	111	406	316	4	254	209	6	508	320	160	72	876	135	490	811	160	410	185	521	255	1102	229	176	238	363	367	98	141	20
282	1980	3	1451	567	425	200	290	290	513	149	829	33	25	874	34	196	209	129	201	342	321	245	244	188	159	240	436	144	146	139	77
326	92	401	51	270	699	140	1	348	677	96	111	167	1455	112	1	244	257	172	162	1	236	245	241	3	181	238	313	179	87	207	76
529	89	1857	1403	344	178	179	781	423	446	158	72	128	231	347	5	187	396	168	196	29	25	236	602	189	189	182	344	260	97	142	130
264	520	298	788	179	238	20	296	112	1226	157	77	53	127	61	32	1	258	152	185	3	695	400	222	190	174	134	201	282	152	211	96
5	658	106	79	666	229	409	1869	298	61	1446	128	43	196	52	1150	33	451	222	394	313	311	262	218	297	172	1	203	119	143	140	89
297	323	106	102	1	386	268	1	239	125	145	278	214	72	5	5	230	261	174	196	7	227	196	462	88	152	5	186	303	135	133	67
306	96	91	96	412	181	697	351	237	747	118	167	177	4	947	2249	559	424	172	205	31	243	209	237	224	169	172	223	177	90	330	80
217	482	1211	979	1	585	627	299	293	117	332	148	170	101	258	40	292	497	919	177	1	237	224	228	220	188	196	136	103	128	163	93
93	947	468	51	109	202	1291	230	246	848	117	1557	160	1	53	142	332	376	234	177	114	554	461	220	226	371	319	227	22	128	247	117
66	102	114	1	380	696	359	114	6	463	311	101	165	383	2265	898	279	745	799	405	251	244	238	220	222	168	395	442	235	110	133	47
391	682	1	46	832	239	2	152	225	144	584	2413	1	59	54	57	579	198	220	172	95	228	267	203	224	161	153	226	270	86	138	73
562	95	542	2205	453	358	715	779	270	538	113	601	111	19	258	56	242	238	184	202	216	389	529	424	293	111	666	428	205	94	114	69
329	96	720	157	532	653	291	324	296	301	225	85	60	62	39	1133	345	223	393	368	225	281	239	213	43	191	206	234	202	233	141	19
6	118	140	89	5	188	458	176	327	54	417	1038	4	71	342	856	462	283	148	173	187	254	244	234	142	190	4	190	247	92	125	51
307	246	2	1	339	1140	260	1157	248	455	153	252	176	72	38	1229	221	502	229	193	305	462	247	239	161	172	223	217	96	148	259	258
581	875	1959	117	1	175	165	232	219	202	162	17	161	205	291	1	213	201	149	194	398	553	704	209	157	198	185	181	77	131	126	77
151	94	102	90	1	350	162	538	17	138	163	190	154	87	645	3	191	423	179	200	465	193	236	179	195	197	180	147	130	54	373	59
375	101	1534	114	301	686	394	773	262	830	147	139	160	59	46	23	284	257	193	204	1	246	250	231	215	201	219	161	172	87	110	85
432	69	67	313	186	331	1944	393	243	669	163	1055	312	53	2	1	203	187	160	198	1	221	252	217	123	198	399	218	196	156	117	57
33	94	126	1442	1	198	128	216	269	341	112	1764	96	1	9	2	600	433	225	525	1	308	255	420	222	159	390	402	190	66	133	245
685	236	118	112	6	627	129	169	253	202	159	55	195	82	1415	19	265	242	173	176	161	561	239	233	949	186	184	151	186	82	268	68
516	99	110	111	1	872	173	869	332	201	438	1593	154	421	1093	9	232	213	161	52	221	184	638	242	189	548	19	190	184	137	122	54
853	96	757	13	470	1488	193	255	309	1279	92	23	233	112	9	1276	237	207	207	64	304	238	239	230	196	192	193	176	26	133	94	84
573	102	98	647	151	326	1	561	205	142	100	125	1	86	146	1	306	265	213	201	536	240	197	230	174	171	169	391	167	88	129	65
360	910	1856	1231	309	328	1	181	210	85	287	19	190	191	1	1589	30	957	226	187	1	334	195	232	167	372	363	164	22	89	118	65
285	104	438	29	739	277	296	279	181	647	84	13	152	99	166	27	444	206	182	185	516	226	433	215	144	173	245	215	151	116	134	29
195	232	53	89	558	154	293	339	204	290	659	18	471	85	41	18	275	248	231	201	646	283	229	245	159	185	229	201	294	94	282	84
199	153	512	2477	421	1066	846	270	12	185	78	2	63	88	281	30	192	238	420	392	277	236	251	605	177	179	228	95	1	159	127	88
298	100	111	201	1	474	242	501	293	85	1594	66	140	62	1029	1	301	271	339	206	1	259	256	196	231	498	359	224	189	125	242	111
281	102	103	1421	1	227	575	5	344	212	144	1113	132	88	17	12	275	525	6	195	280	709	573	195	744	297	876	206	26	130	124	108
307	98	19	42	1	665	621	1168	217	95	90	2559	173	28	1	30	386	238	169	188	4	231	551	463	277	386	184	212	212	72	263	87
81	246	112	1036	364	170	379	2	353	142	284	101	183	85	1428	1	192	214	178	156	194	1	242	233	61	200	246	188	179	122	121	275
1	103	403	101	1	504	1684	1081	3	600	115	2088	386	9	991	5	323	253	540	196	1	255	191	228	1	334	228	197	2	259	104	75
226	1368	41	1770	1	1124	215	242	263	97	151	135	64	66	5	2	287	1424	224	194	2004	710	223	207	199	167	258	187	175	64	133	241
279	98	1	499	365	193	288	169	40	870	248	108	558	102	139	7	201	520	198	198	215	286	242	199	75	199	1	421	1	154	121	224
177	558	304	115	397	208	1768	158	206	431	396	453	96	428	72	280	319	234	155	206	3	249	887	236	234	194	448	154	177	114	115	8
592	93	103	1575	402	224	419	481	317	366	130	458	257	20	408	267	495	520	127	206	320	517	221	416	342	167	189	176	186	142	105	83
421	2092	107	1103	410	434	374	160	289	512	94	54	266	44	42	248	387	243	45	172	347	242	268	235	143	199	208	208	152	298	142	67
419	93	3360	19	441	450	1144	272	199	454	154	152	109	165	30	61	319	258	343	173	1693	329	241	212	216	194	731	220	5	280	128	220
211	91	992	976	435	366	281	211	3	328	152	210	134	76	43	1214	21	197	196	197	276	389	204	231	138	326	482	203	192	149	123	86
247	1198	1691	1353	499	740	195	263	11	8	226	97	323	70	41	29	356	265	216	206	252	274	459	623	154	196	463	186	24	136	114	108
10	498	652	47	310	209	176	161	382	650	260	8	32	36	167	2117	380	494	182	199	1100	306	236	189	35	163	476	183	161	87	465	44
518	97	1994	65	97	329	190	302	349	2	145	157	24	12	8	1	8	822	187	196	317	269	264	245	364	186	234	231	321	93	198	59
254	374	112	847	323	200	274	1278	209	632	555	101	136	74	744	60	324	234	389	380	3	2	199	225	232	158	170	213	175	101	137	135
203	339	2101	137	541	337	151	198	287	2022	391	2	60	97	58	22	195	968	385	300	223	268	210	213	214	180	157	214	292	129	105	86
273	230	1156	42	350	602	253	255	258	144	164	448	70	97	97	1325	483	270	162	198	6	295	218	234	229	154	426	195	140	104	97	185
78	1044	117	534	363	1333	520	394	366	625	92	714	508	32	149	258	271	250	540	209	1	265	524	228	481	188	378	228	271	145	131	130
146	755	1258	24	640	708	782	280	223	186	131	99	134	1080	44	30	292	214	192	184	370	171	239	424	183	340	240	216	97	537	131	72
261	105	475	271	317	516	181	533	326	184	316	147	152	173	156	2	351	195	345	166	257	239	461	441	215	192	198	188	228	282	108	78
270	96	277	113	155	313	627	257	243	142	405	137	111	55	55	112	379	224	462	170	293	329	195	207	153	165	179	232	25	120	132	47
238	507	83	40	376	606	986	3965	1	189	141	61	179	99	29	1	19	227	344	190	285	225	193	726	3	195	241	396	1	118	132	94
236	358	283	1722	275	298	1269	1953	330	182	414	69	146	317	47	17	325	233	346	189	2	559	218	228	138	197	186	98	154	116	128	82
369	249	1219	989	277	225	441	407	351	111	84	446	168	324	409	9	171	184	616	358	1589	224	213	218	82	194	13	211	355	244	412	5
284	896	65	46	473	461	664	1	155	93	304	62	189	10	439	4	684	275	456	182	302	255	253	214	151	186	351	187	153	97	268	104
274	103	752	739	3	446	695	156	216	184	255	1181	162	100	54	22	286	232	429	201	1132	234	259	194	194	192	203	190	116	121	133	281
494	97	129	253	8	635	253	1	1	781	1021	1032	241	98	40	399	1	261	211	394	264	233	255	236	180	155	141	229	126	286	131	91
340	91	107	94	431	318	98	302	152	128	125	169	170	679	44	10	359	276	152	155	431	314	265	212	221	190	232	463	204	216	559	1
146	332	104	2661	339	203	106	838	5	166	108	2127	242	79	1405	1420	279	214	154	380	296	257	219	376	191	143	218	231	143	118	104	118
281	1153	921	431	293	232	160	290	231	15	298	191	202	73	384	1	208	234	188	196	333	414	504	244	198	181	201	211	165	143	133	73
429	223	1	127	7	209	202	311	4	468	121	312	28	64	43	21	25	227	183	194	183	188	478	231	220	199	189	227	181	148	131	90
281	1942	654	96	483	251	266	716	163	312	589	523	88	576	631	3	408	255	196	161	205	497	242	225	214	184	19	212	23	106	135	98
296	94	790	42	290	286	289	1077	157	214	712	115	157	87	1159	18	25	219	167	406	378	237	191	210	251	195	190	235	157	226	47	286
313	219	1013	300	298	165	183	1092	479	237	89	251	405	204	41	57	519	422	344	206	262	181	457	182	203	158	205	230	171	64	129	95
1	104	102	128	974	429	120	61	251	200	249	1434	179	80	1857	64	2	519	178	186	290	235	250	199	141	185	15	225	238	101	57	70
337	485	1081	116	322	185	345	423	202	290	98	190	162	61	172	359	282	199	216	203	437	224	376	186	267	186	180	211	194	85	133	1
311	117	606	137	370	267	454	154	1	253	414	242	241	21	38	21	294	264	182	202	4	648	250	237	193	173	190	200	190	43	126	84
271	100	117	403	923	446	163	234	588	200	403	168	153	828	49	22	3	433	357	388	4	1445	449	385	170	363	9	188	159	58	129	53
131	246	2073	2000	292	296	161	415	360	138	155	1419	154	82	469	14	260	262	156	351	109	241	239	236	226	198	17	412	266	136	89	229
310	673	5286	304	295	386	244	490	314	151	108	186	21	605	17	303	237	530	168	401	3	340	250	231	140	193	249	228	239	157	116	110
335	100	946	737	344	732	353	656	266	516	155	302	159	94	230	6	213	251	473	185	259	294	255	203	190	185	195	189	210	143	137	76
306	538	406	1585	1	1280	1	317	309	212	126	253	328	69	28	665	253	238	332	532	330	772	264	202	192	314	154	208	201	146	127	134
91	382	319	33	261	264	569	160	335	75	1055	47	309	28	4	47	365	254	238	172	1	480	260	640	187	381	141	182	199	126	135	88
398	445	89	387	293	313	171	61	40	185	152	127	183	764	44	30	219	253	175	203	8	319	599	233	148	156	131	154	170	37	126	98
289	119	521	703	439	692	111	219	301	100	561	122	116	583	670	1	335	239	361	205	345	315	240	673	155	197	248	219	121	74	139	84
112	634	2018	219	1	333	198	321	17	533	1677	157	148	122	718	2602	1	245	334	165	1	307	254	232	260	184	751	186	142	403	661	98
277	101	324	309	334	559	258	1504	309	1	125	134	174	15	1	963	309	231	175	177	210	269	219	702	3	147	199	202	180	148	130	96
231	98	1184	21	285	696	160	804	253	552	924	1618	293	560	4	8	274	248	210	165	1	329	252	467	216	185	4	140	182	84	125	60
264	222	94	1614	305	1289	829	414	148	223	310	928	15	63	40	1770	319	270	99	151	190	297	243	187	197	333	1	172	120	101	100	89
327	207	466	245	384	188	1003	667	328	141	126	111	134	15	810	8	301	542	157	169	219	239	251	233	378	187	265	160	247	91	138	53
240	100	2176	1852	472	241	1835	334	51	235	157	74	134	52	2142	7	208	447	410	206	37	241	267	215	374	176	240	184	174	151	256	60
556	768	106	62	274	343	301	257	179	406	93	58	150	17	1	16	372	439	211	202	316	861	247	363	196	179	238	205	164	111	137	83
138	254	354	1571	658	212	123	184	118	263	156	107	198	101	977	1	223	198	216	201	4	319	192	225	102	197	460	396	232	138	278	59
159	1192	104	128	13	351	169	554	60	4	428	123	13	89	12	5	179	224	360	323	349	252	203	228	5	681	1029	143	1	120	133	66
1	656	1577	74	570	213	218	279	62	180	778	984	315	94	1071	136	240	280	229	204	213	303	268	460	181	330	352	224	124	94	119	77
253	2288	96	91	339	261	220	1552	1	344	543	118	99	232	2	35	36	223	231	830	226	232	209	235	210	165	245	176	248	444	261	61
1538	100	631	97	345	1030	304	240	267	230	105	63	362	72	41	15	305	368	556	203	17	240	219	233	166	165	1	391	165	146	114	29
2	1117	583	1515	1	184	134	434	1	130	115	72	98	1826	217	62	87	261	230	190	266	326	236	212	265	314	200	207	208	121	381	49
271	380	136	1539	256	204	167	1158	175	432	651	131	183	524	47	172	319	554	154	191	3	233	268	224	187	184	243	209	121	135	136	86
402	380	112	4	359	1466	177	275	1	319	155	169	233	411	50	3	354	222	174	178	233	256	196	207	199	378	193	453	9	80	132	84
311	438	2	31	254	232	212	832	218	166	132	533	180	279	249	1642	324	273	229	204	624	248	266	179	123	158	187	221	187	118	263	1
566	99	41	4061	176	645	218	252	197	89	769	1256	249	47	1001	2	276	646	173	174	1	579	226	142	136	188	340	194	198	106	125	70
291	105	1873	1388	444	682	293	577	270	185	548	256	185	314	502	1466	189	268	147	145	2882	268	235	236	72	196	1123	205	221	127	134	63
259	92	2	1491	45	248	250	327	228	40	159	147	135	84	55	56	345	232	163	200	206	235	499	235	225	155	366	228	260	134	137	83
218	108	1142	292	390	237	254	393	240	249	154	50	205	207	909	43	157	457	367	193	261	485	208	232	180	329	235	223	175	117	134	107
126	103	1	46	566	247	1356	403	286	871	155	60	154	14	43	39	273	267	189	339	14	191	255	244	226	197	177	206	358	145	133	73
168	234	650	1643	36	422	293	244	6	229	148	88	197	140	57	30	213	247	326	209	362	236	232	181	340	156	231	189	281	183	275	54
696	1677	1008	765	269	815	311	315	61	1026	84	44	10	75	56	30	319	412	223	175	16	315	235	221	172	195	214	183	218	156	539	63
109	100	2050	435	296	140	136	280	113	171	139	64	260	91	44	1	159	260	201	173	5	231	254	230	187	185	199	174	240	148	137	52
348	415	125	136	366	201	172	296	231	234	162	50	170	913	360	2941	317	265	1215	621	349	242	251	225	305	34	177	331	157	82	272	11
157	94	84	98	546	805	184	306	272	216	1472	1330	154	199	915	120	274	220	176	421	276	502	246	225	185	496	19	205	224	140	141	104
230	1646	331	204	247	320	649	249	7	101	100	133	163	176	217	101	159	218	224	198	307	178	272	433	81	194	410	194	161	125	139	97
424	203	1403	104	554	199	1	59	259	847	144	527	4	417	5	203	554	251	154	198	3	232	249	234	200	196	194	143	153	242	234	118
104	107	125	130	265	546	317	1682	278	294	628	47	119	643	978	30	230	196	237	352	278	230	450	235	104	156	199	154	16	25	126	103
463	1040	147	933	344	894	4	212	303	31	436	70	156	98	36	28	313	513	402	186	288	549	219	210	140	166	253	194	115	79	130	90
201	94	1935	501	1	176	2053	233	361	74	156	76	186	64	37	28	329	267	592	200	358	594	223	189	64	4	338	215	331	84	216	97
570	94	32	1743	274	447	2	631	240	2	119	349	114	104	3851	2053	237	441	154	391	50	245	420	164	208	6	170	152	123	153	262	2
222	1307	390	68	2302	258	196	493	1	486	110	489	151	44	62	62	250	226	390	177	351	462	243	233	9	145	173	221	376	143	132	1
159	102	445	2	2	920	275	417	228	198	113	108	158	95	48	2	305	215	216	201	6	478	253	229	10	191	340	217	262	273	271	78
260	96	101	118	783	516	150	514	24	510	94	160	192	27	282	3	367	647	223	537	790	274	215	239	218	177	350	227	172	392	131	160
312	224	106	2905	335	304	157	154	227	340	347	3057	202	76	143	27	307	194	155	173	336	928	240	191	389	197	224	184	165	373	135	541
23	116	11	58	163	168	173	318	324	204	143	1884	122	92	50	6	342	240	167	159	351	634	256	238	142	198	159	221	238	50	85	57
202	116	1665	324	1	730	399	781	278	2	87	140	140	67	1032	35	426	217	172	158	692	339	473	227	183	190	260	373	155	99	139	88
243	68	100	146	528	176	305	2800	176	282	85	74	154	450	84	1286	375	216	329	197	351	1	253	209	90	180	13	172	194	132	134	121
234	106	99	108	169	149	213	882	192	63	251	58	170	177	269	1849	252	242	136	190	85	226	264	707	180	159	710	219	159	2	256	2
140	99	116	59	349	533	266	622	800	340	155	133	186	803	173	998	306	263	169	334	206	324	226	463	178	193	193	155	148	101	120	1
239	87	456	66	279	667	134	301	107	142	1039	65	186	36	532	16	400	259	188	391	468	629	215	227	180	198	238	218	190	49	109	181
343	96	447	49	4	327	1920	178	292	418	345	147	169	74	795	1707	207	265	332	191	640	357	240	220	115	160	242	178	186	116	124	90
246	1528	110	49	635	221	1879	731	188	956	607	67	68	76	1	1833	208	233	174	355	529	221	254	212	184	192	260	231	51	158	122	52
247	356	127	56	270	436	880	140	194	79	78	115	171	15	1207	15	141	419	157	144	329	254	261	467	180	360	348	233	232	151	131	51
274	393	848	110	1	374	286	245	279	117	150	162	174	88	2	1281	239	219	348	400	340	754	144	235	245	187	10	161	230	4	144	111
224	95	21	773	2	271	783	326	265	425	1580	105	180	583	55	47	267	259	215	193	506	494	223	393	134	165	245	169	135	109	242	89
203	94	1102	145	1	833	198	628	326	243	268	138	138	438	225	21	316	266	165	372	425	545	250	226	109	152	263	626	160	89	278	86
254	375	1833	124	1	1885	343	374	272	118	122	18	149	23	496	36	218	200	156	157	304	362	229	233	42	184	437	322	177	116	285	59
249	100	11	728	271	526	243	283	318	93	663	137	291	185	750	10	343	218	440	341	1	1251	236	230	183	191	247	231	313	101	274	292
252	92	128	61	891	332	2606	498	297	201	152	1769	8	60	177	57	285	241	235	193	287	240	246	397	189	196	11	228	47	14	137	122
217	335	724	154	788	537	335	197	285	723	112	97	195	126	435	61	284	607	169	186	297	323	463	227	130	165	257	228	186	104	115	25
274	627	56	1624	396	856	188	233	192	75	115	24	180	6	57	794	221	462	161	776	12	484	263	209	338	163	720	231	194	112	114	100
258	97	107	88	1	202	938	162	486	495	127	141	145	95	491	17	77	342	623	187	245	237	237	233	185	180	152	199	141	126	132	291
271	326	352	121	361	681	648	944	321	250	705	51	112	332	28	665	282	275	626	183	277	266	408	230	127	180	199	402	163	61	275	50
260	84	313	39	329	1193	346	687	167	46	621	35	47	64	700	4779	330	550	149	204	1	485	245	226	237	155	177	383	221	125	95	2
278	107	120	957	1	193	297	310	1153	56	144	119	147	341	8	261	505	253	390	194	325	236	409	36	206	180	189	228	164	133	261	87
277	247	282	136	3	279	135	616	227	506	152	74	207	70	18	33	237	221	399	170	795	233	241	472	52	171	417	226	135	120	130	65
255	1097	319	74	894	189	468	117	216	210	293	38	1	469	56	1680	241	243	157	422	498	318	208	244	200	141	369	210	89	109	95	95
213	1011	82	72	462	171	595	456	98	817	125	60	159	95	2093	22	351	243	183	383	323	332	379	227	820	173	214	209	191	95	126	81
441	89	124	1069	329	160	375	240	431	479	156	57	144	130	68	551	293	271	175	196	3	196	259	212	39	155	181	183	206	135	122	238
263	96	409	135	279	288	697	1249	228	592	292	144	172	216	11	4	226	266	163	189	291	307	267	350	203	218	202	222	169	152	130	90
476	394	805	137	283	199	184	226	320	359	244	474	645	63	243	51	297	256	374	612	1	232	207	194	401	161	209	198	261	97	127	64
238	96	141	543	23	261	164	238	248	113	886	539	186	67	51	2192	293	239	224	201	1	636	444	209	212	356	112	187	15	266	144	71
297	988	647	405	352	429	551	1214	333	140	620	99	250	94	269	842	296	229	166	411	328	265	197	185	1	547	7	177	182	84	59	21
213	103	132	47	585	390	1882	134	502	2	139	84	151	406	274	396	327	267	232	169	283	233	197	241	14	181	266	152	10	133	114	72
320	96	1381	104	244	1038	381	565	296	263	1374	158	211	97	2027	1413	644	484	225	166	1	456	268	222	115	195	250	218	150	130	226	51
344	240	758	3100	490	409	244	186	296	257	590	50	250	187	202	383	607	237	200	195	46	337	232	212	202	389	199	687	210	81	105	79
81	97	121	154	954	199	503	106	4	1048	88	1513	160	1063	53	17	240	253	173	194	1	790	238	214	236	182	167	605	170	161	124	78
1	98	964	370	453	412	631	149	426	250	245	135	175	73	172	163	286	217	337	186	948	180	252	212	122	392	174	196	200	134	134	106
78	99	85	702	13	380	779	128	133	276	142	660	148	65	64	37	309	230	642	362	428	268	271	237	132	168	410	193	218	134	140	63
454	1067	458	82	423	332	268	716	242	192	268	392	185	36	437	49	43	258	146	204	1	301	250	232	224	195	208	166	184	232	629	215
289	336	16	118	104	239	277	277	361	1367	140	93	118	95	23	22	71	268	196	202	68	308	576	232	181	173	205	185	174	131	134	250
424	97	1011	1369	1	160	846	256	1	39	114	18	169	168	481	803	307	254	201	199	546	308	218	235	263	185	175	164	1	113	115	105
119	827	442	101	1	542	898	1028	379	308	381	81	107	76	57	1100	585	217	345	407	288	231	464	235	201	164	7	220	254	105	104	84
104	2536	108	156	241	778	359	134	275	143	534	3358	209	191	621	31	290	206	191	169	1	233	248	240	1	192	237	206	197	95	138	91
203	245	63	2156	511	904	286	236	348	95	156	250	244	194	212	13	255	249	180	191	448	233	196	215	199	137	237	151	375	54	137	222
258	98	119	40	520	645	326	247	29	190	112	74	154	93	64	2022	287	217	183	189	907	265	217	232	191	150	249	196	252	139	125	46
171	168	112	1132	352	1204	746	160	207	425	118	80	150	588	349	2300	193	271	193	193	345	248	246	422	198	388	227	330	232	118	307	384
275	99	113	95	4	603	958	202	206	1189	141	46	97	101	1	1	273	267	355	391	251	162	219	233	221	149	175	177	176	93	123	103
1	523	103	156	381	292	219	198	479	347	127	138	169	65	309	362	196	207	186	204	1	733	229	413	188	189	249	225	158	111	125	66
1	96	1276	1	399	894	154	65	194	403	702	89	158	125	270	37	275	250	198	194	302	249	237	663	1	212	201	232	162	152	142	208
23	101	320	49	6	318	282	324	99	235	117	1080	372	21	358	38	315	262	168	403	559	286	233	212	254	312	191	218	161	94	788	91
19	256	34	1629	1	329	997	191	165	1326	83	231	183	69	16	1513	219	226	196	200	505	330	252	392	361	169	450	224	135	195	132	278
231	93	628	1513	289	183	181	314	280	152	72	444	423	297	91	39	315	195	215	191	296	196	245	229	264	335	458	220	220	106	272	117
297	108	297	164	409	172	685	694	314	81	152	153	206	334	1121	306	810	251	205	190	676	185	265	132	227	190	465	208	160	299	126	123
280	359	159	229	326	565	188	6	6	441	1104	157	185	16	6	1262	205	237	5	160	426	209	217	183	138	181	246	153	176	96	530	131
309	103	422	56	1	176	404	62	446	404	86	475	129	80	57	1	292	253	347	177	364	181	435	226	74	176	253	214	167	89	83	67
308	109	710	119	288	770	288	345	273	367	115	40	232	619	202	34	160	206	178	196	445	439	256	235	107	157	230	351	214	124	260	85
230	342	4	167	10	165	347	322	199	231	290	101	134	226	249	5	711	245	375	200	3	567	392	196	178	196	165	209	222	89	110	38
291	97	108	266	311	569	158	814	358	168	1368	124	160	755	430	117	197	256	234	177	348	309	271	233	143	176	3	219	158	111	271	55
263	233	319	852	380	548	204	157	200	279	121	580	1	416	41	28	355	214	216	165	265	166	220	212	139	162	201	172	150	267	132	81
266	240	241	335	651	297	303	1788	8	334	220	104	171	59	754	41	286	266	342	169	267	237	245	200	115	196	197	1	161	86	117	273
588	105	684	59	722	178	239	156	233	166	702	358	117	506	28	50	214	270	199	178	7	238	189	228	180	167	185	222	134	144	128	134
284	233	906	1155	14	336	111	170	30	677	155	324	153	198	201	553	234	263	217	195	649	319	240	238	299	157	11	660	20	108	133	280
202	415	95	422	638	1300	153	202	293	657	129	76	57	547	2	40	270	219	164	195	253	623	445	461	265	170	167	219	211	283	123	67
328	111	315	1592	327	455	466	409	167	1	114	84	170	526	1212	1	1	262	9	192	1	251	6	230	237	178	234	193	153	142	103	69
2	106	129	2051	204	215	186	226	302	378	1174	153	290	93	320	60	241	204	688	167	245	322	260	228	375	146	199	228	448	123	125	86
1	97	154	107	349	242	1	582	224	244	125	65	229	4	747	1669	64	274	219	166	227	249	262	234	181	182	235	223	185	86	136	82
338	100	1004	1823	307	889	212	325	291	307	116	541	105	235	47	1565	279	262	176	374	346	238	247	234	189	196	219	219	144	114	140	287
965	501	1102	53	497	730	256	1496	280	271	77	875	136	63	10	33	378	246	172	191	292	246	253	688	244	232	217	228	185	558	239	117
305	96	2671	74	717	321	1063	374	331	607	142	290	156	721	37	22	308	203	426	172	301	187	256	473	223	190	187	225	165	100	265	78
251	95	826	29	294	328	473	204	256	421	300	67	153	292	6600	1098	324	192	1471	325	5	249	264	236	197	191	523	215	216	124	135	10
384	96	496	1582	417	423	437	2696	189	69	501	1589	175	41	2	3	187	254	159	175	237	235	259	202	302	319	252	148	44	9	131	27
270	613	72	2777	574	277	271	172	1067	402	141	55	125	1	1	233	300	247	171	196	192	768	239	241	293	487	168	194	159	126	135	105
189	630	889	54	508	225	544	655	219	162	482	133	215	1150	215	41	307	266	192	207	302	222	251	243	115	201	8	418	211	98	77	135
226	225	931	138	254	240	547	92	329	648	92	78	81	82	7	54	144	277	235	389	33	276	256	229	8	190	154	422	169	52	143	106
261	1809	198	1536	1	151	595	779	137	870	779	276	143	76	399	52	192	201	168	777	391	320	224	206	241	187	3	184	190	380	264	1
247	102	132	69	15	164	323	308	198	164	109	117	136	14	80	304	310	442	379	201	18	241	250	228	138	531	253	371	37	248	123	88
290	934	137	59	560	469	529	301	76	34	349	123	135	209	547	25	349	229	203	201	234	287	405	233	212	193	695	222	112	102	3	86
428	1350	512	145	315	499	250	319	156	230	144	123	176	32	1267	37	234	270	207	206	1	414	215	400	182	188	209	201	225	145	134	68
259	101	202	151	277	246	22	404	1	517	136	106	193	2250	36	1	259	223	174	201	388	528	236	467	136	159	244	158	155	112	130	102
358	103	120	696	534	156	725	539	252	334	85	54	168	437	13	688	201	223	525	410	1	173	218	451	222	141	231	231	208	139	135	63
276	110	130	2074	327	213	331	482	66	786	150	2177	24	103	12	1	220	219	171	193	337	311	251	213	201	193	189	194	189	161	141	76
106	109	123	1078	4	335	635	314	275	674	301	817	138	257	226	2118	384	236	379	398	337	669	249	214	219	510	5	148	315	147	135	83
233	113	116	96	333	175	346	310	223	87	135	158	154	84	137	59	148	271	690	202	202	608	504	195	171	176	224	226	191	87	129	105
437	378	134	146	552	566	1	154	256	231	846	611	178	86	6	54	195	268	371	178	71	282	260	231	109	195	224	217	1	138	289	390
269	613	12	1117	387	292	175	1831	286	391	565	304	1	201	605	38	315	192	387	351	250	244	189	225	241	349	175	202	212	126	1	87
115	93	918	295	400	620	362	392	399	68	80	58	30	327	54	844	415	228	227	374	1063	428	253	229	229	178	1	191	233	128	133	103
240	105	77	72	332	276	166	304	287	2040	401	820	184	101	40	25	250	255	222	197	286	2	220	189	196	175	196	188	341	290	253	117
265	104	280	581	135	57	209	824	299	315	96	58	171	17	795	49	241	379	169	187	325	231	221	223	181	14	153	221	214	103	114	64
471	234	134	107	323	403	394	486	199	403	762	599	185	97	96	46	238	192	174	343	548	319	230	439	241	2	226	185	199	123	110	89
270	84	144	271	260	148	154	147	20	564	150	316	177	95	66	1	193	262	237	170	4	639	274	211	275	194	220	232	160	87	103	65
292	104	1614	46	355	389	486	383	1	251	155	162	303	80	488	2643	300	243	558	200	3	602	199	203	187	169	196	197	204	126	126	115
227	99	62	1726	459	1039	554	287	151	191	112	140	311	221	38	4	284	222	331	199	347	247	268	232	253	158	358	197	192	156	262	137
405	91	373	85	655	175	153	181	15	554	1872	531	168	220	156	318	314	6	168	185	1	177	250	230	180	176	177	481	147	72	137	97
1	115	334	90	572	334	185	249	201	883	144	732	283	280	45	43	849	273	175	191	272	296	407	382	365	516	1	399	171	103	134	56
2	1642	114	170	352	219	185	149	297	175	79	74	19	24	95	46	196	573	232	150	2	254	211	183	168	190	661	216	336	155	141	50
1	373	134	82	154	346	227	1527	288	360	152	83	184	216	202	64	170	239	170	398	66	212	234	208	243	190	252	169	198	262	121	302
1	1050	108	279	349	661	1575	241	516	162	72	141	85	855	3	1865	281	247	153	197	7	621	234	198	243	189	244	236	286	87	137	76
2	95	295	566	5	223	301	295	262	99	152	145	163	82	1	110	431	411	170	167	1	327	234	235	176	181	34	225	245	131	264	54
1	590	143	159	19	527	465	652	254	186	1882	56	170	216	568	1241	313	613	172	176	414	1	235	194	198	190	257	174	199	118	265	78
271	93	649	907	335	691	245	627	251	587	143	138	177	175	725	115	205	445	176	360	552	322	210	233	258	198	11	225	187	103	141	87
77	112	9	1280	9	394	836	263	275	95	89	41	156	181	253	744	274	439	160	201	267	270	216	234	180	187	176	232	245	100	267	68
9	431	1	247	383	203	281	286	254	239	514	164	38	71	508	48	278	239	168	193	320	220	225	228	179	329	1	231	181	115	111	49
276	1689	1376	94	602	633	810	299	162	141	142	107	145	68	1991	1115	278	245	233	205	90	329	248	187	183	149	527	194	167	107	246	1
234	781	1907	6	1	470	293	222	246	100	120	91	12	82	73	37	287	269	215	200	499	1	249	227	255	195	202	340	181	116	393	34
308	575	137	936	1	200	929	605	266	295	110	31	266	502	1107	2069	248	462	190	189	1	453	226	218	173	565	183	177	184	117	133	1
260	79	1255	126	314	665	289	448	250	227	1916	114	169	72	267	511	300	258	242	199	2	226	237	185	173	189	264	335	199	287	133	112
106	222	89	58	7	607	157	190	494	138	425	72	179	91	2093	9	320	258	168	408	323	257	210	215	186	327	135	165	37	89	257	61
8	354	150	2957	3	289	196	775	336	166	298	1294	171	192	57	10	377	461	160	376	342	263	194	237	810	169	215	212	225	84	135	303
261	825	1144	301	677	387	503	126	293	424	111	69	1	71	51	977	189	264	166	195	316	512	205	228	237	200	199	229	169	250	108	1
354	232	583	1947	952	194	2234	170	39	673	670	1289	301	588	561	10	306	488	185	401	5	279	544	226	213	168	232	174	316	95	88	75
2	1377	42	35	295	206	440	1438	291	150	81	156	157	337	382	18	209	268	227	201	1	250	413	475	240	159	254	221	255	258	258	113
318	97	102	172	270	417	665	190	229	155	138	182	116	65	12	1967	290	188	209	198	329	305	233	229	317	159	370	171	127	4	354	79
304	1179	140	1370	1	957	103	345	229	175	123	84	175	68	9	41	306	232	175	106	281	232	246	203	271	182	660	230	123	121	269	91
1024	114	122	27	1	10	288	298	296	378	151	151	155	1	427	16	210	268	220	413	968	2107	254	230	366	190	202	220	132	123	149	91
279	94	1269	1023	362	171	467	313	542	2	156	34	287	79	28	111	303	276	202	167	224	729	219	235	211	144	644	395	149	81	109	95
195	229	301	115	327	309	342	192	165	138	79	57	217	54	189	1	291	393	210	138	1	292	244	217	264	179	240	225	174	271	119	7
270	114	847	963	394	1183	505	512	178	108	143	201	18	306	3	1	315	268	168	197	1	82	221	212	233	190	432	190	175	104	116	103
258	114	2	91	348	187	276	515	302	804	68	184	133	70	205	987	577	748	180	197	1	310	262	180	178	171	4	154	170	49	118	107
442	104	1229	1033	307	596	353	1007	3	161	396	3311	214	18	188	128	226	418	175	195	8	684	213	421	430	180	192	232	117	68	138	95
122	703	247	1854	442	310	336	327	227	237	149	1032	193	406	12	10	335	183	177	171	421	566	196	214	246	185	212	189	279	111	131	365
251	2074	1483	71	304	629	1723	275	309	729	271	145	151	250	1	1852	298	241	230	199	279	246	229	235	118	163	339	161	350	115	93	52
198	114	171	344	76	174	203	626	1	583	93	61	313	73	5	1	378	266	219	166	321	1225	616	234	186	188	180	234	206	103	125	93
276	245	1	798	439	208	200	298	286	860	144	350	14	81	84	167	398	194	631	154	866	166	251	223	496	186	410	138	255	92	140	101
575	232	3	62	381	519	472	952	80	702	426	137	162	77	3	251	330	462	221	197	2	229	529	400	218	351	447	331	238	111	258	1
354	703	57	660	185	360	1039	389	442	502	79	152	32	197	1877	1417	234	197	192	206	276	604	264	405	554	199	207	117	197	292	135	59
404	1168	78	159	489	238	136	231	1	211	149	158	142	65	81	48	204	260	197	191	220	255	220	402	187	200	571	175	128	140	132	2
243	238	3268	63	1	919	187	524	277	580	221	2801	225	2	224	200	204	215	171	185	385	203	277	238	124	156	241	407	186	131	134	92
246	113	126	410	481	324	836	453	340	370	144	51	174	84	102	1421	141	402	220	534	196	531	242	198	72	393	240	143	7	141	277	78
276	89	182	187	134	441	944	327	231	737	153	93	171	54	162	42	316	254	184	168	187	230	265	236	302	155	145	396	14	96	129	93
78	92	24	119	985	211	549	265	212	232	70	99	318	94	30	2	218	430	215	193	233	311	1	234	117	394	357	225	180	91	385	80
153	969	630	78	280	218	166	890	437	548	217	119	233	93	67	1	374	215	211	197	242	708	392	211	68	355	179	233	71	37	286	87
274	89	405	96	389	305	364	223	101	480	136	369	238	86	525	1434	277	206	160	177	305	401	237	192	184	197	188	194	173	110	103	67
198	510	274	116	382	176	218	279	1	418	68	1	37	68	53	131	270	263	145	185	702	305	663	244	290	194	257	178	226	145	97	97
237	817	28	1114	225	186	188	312	255	604	612	61	181	1361	1	21	209	491	231	198	269	253	233	227	120	170	238	181	374	151	137	101
242	756	33	267	328	327	480	268	450	166	109	98	155	76	2263	1	334	457	248	202	389	261	232	208	4	371	258	219	182	142	139	105
408	352	498	172	472	895	1980	385	54	376	143	97	158	20	52	100	204	239	168	189	467	485	227	224	424	326	429	216	144	266	121	98
244	596	475	105	379	1323	269	642	4	122	78	123	158	61	918	3330	225	247	174	202	264	328	259	235	292	192	255	194	210	238	258	60
232	101	2	49	353	304	521	109	280	159	138	881	180	36	437	70	315	248	176	203	250	190	228	213	190	180	3	225	175	77	137	87
263	112	146	103	4	960	1	238	334	222	81	1748	124	716	67	43	284	489	212	197	1254	650	241	204	224	367	245	204	194	112	133	67
260	242	55	1004	1405	240	1838	302	1	100	135	72	126	455	51	1676	351	276	237	193	361	308	207	400	196	202	146	143	190	108	122	65
1	116	288	98	323	546	1680	1218	278	332	148	1069	142	62	8	1469	121	194	169	164	269	175	254	203	138	176	261	230	215	219	88	100
277	89	92	213	19	247	155	286	188	366	1172	603	196	58	484	1814	289	227	216	184	229	248	368	232	355	309	246	165	499	101	141	96
265	499	1218	159	551	779	633	274	5	108	2266	137	100	560	6	42	204	218	227	187	265	264	229	394	228	332	17	221	232	164	145	67
334	385	291	96	431	660	265	325	145	145	70	71	293	224	362	144	255	263	207	187	7	236	244	232	130	167	207	181	144	125	653	295
263	257	1475	127	17	201	643	141	201	129	149	143	127	88	376	232	322	215	215	401	306	255	246	231	204	149	164	173	273	80	270	111
487	116	1076	126	341	566	1649	134	448	397	75	61	4	54	88	2433	313	187	189	205	199	303	248	218	209	153	140	140	214	89	130	65
480	246	778	2102	3	210	292	293	219	136	1070	246	178	75	2	1204	216	242	174	201	1	410	494	187	177	24	147	232	117	272	97	36
1	101	1191	1113	281	1072	518	207	202	50	577	848	68	286	945	43	180	265	387	197	426	245	278	232	186	138	163	218	156	215	85	133
436	121	1450	118	698	307	172	812	252	151	114	101	190	212	442	654	405	209	183	201	270	325	225	229	266	192	199	230	163	136	135	84
47	105	138	84	332	588	168	218	215	242	145	53	129	493	10	48	238	201	167	202	1	256	771	188	1	162	187	189	228	96	118	99
257	85	484	54	351	460	185	375	481	139	136	137	141	91	59	63	289	233	183	180	29	234	251	228	35	192	166	147	170	250	264	87
273	254	112	86	1	374	369	1398	200	246	68	147	183	54	46	25	440	227	588	173	277	205	252	216	191	329	18	404	229	149	105	83
285	229	1881	366	11	340	341	276	274	107	120	55	198	44	10	1283	381	715	356	203	316	276	215	226	288	307	223	149	192	151	268	94
202	888	168	97	1	751	298	196	407	1779	302	128	175	772	626	164	326	280	173	202	359	251	482	237	236	156	13	393	233	142	97	101
235	100	62	723	332	1168	258	96	187	399	689	235	214	101	91	1	630	198	138	188	478	329	263	233	296	130	141	222	240	54	93	86
281	95	617	312	299	189	180	1594	310	414	137	166	428	80	172	54	310	537	176	171	255	290	343	229	213	154	1	415	159	129	124	88
15	1047	510	168	565	505	299	638	547	104	98	128	18	413	3	1132	317	729	232	195	684	260	248	224	186	190	198	185	270	105	248	82
242	256	48	129	7	330	279	752	231	678	153	1572	190	595	2	76	162	240	195	200	6	249	264	229	413	72	181	184	228	147	267	70
3	229	690	722	1	631	156	764	1	240	143	1450	168	56	29	39	228	241	343	172	264	239	639	469	197	191	245	232	187	80	117	67
259	579	1013	1551	374	526	536	158	293	440	148	68	191	101	167	649	309	238	158	139	2	275	1178	375	267	203	229	149	218	268	134	80
277	261	75	1389	130	299	304	121	373	117	70	281	402	51	76	47	323	196	136	204	759	231	254	231	209	188	434	357	500	71	118	285
353	248	255	150	264	293	367	979	307	212	506	1775	111	114	419	62	407	261	156	202	44	324	412	787	98	171	247	28	169	149	130	105
167	221	290	88	382	335	176	608	398	550	135	1036	157	65	615	51	301	234	185	203	53	251	873	236	203	44	676	234	170	152	125	150
244	220	109	92	3	234	7	1	241	189	143	37	193	62	1179	1022	291	195	589	196	5	482	199	227	20	196	236	189	214	87	82	264
244	88	102	694	340	334	280	204	211	516	129	205	121	1515	3	2494	319	264	186	405	302	319	264	213	246	195	247	174	288	550	271	283
299	630	220	187	1	180	1	314	246	751	792	5	218	438	4	2776	185	266	216	204	14	230	215	192	207	196	1	385	122	153	135	9
286	1139	596	1570	4	199	153	145	455	1	940	367	113	175	86	37	213	278	334	384	217	561	251	419	324	337	180	199	160	8	108	66
1	89	135	151	96	299	147	351	701	138	280	115	21	95	66	33	319	250	175	163	272	300	197	246	111	382	244	234	234	77	97	58
331	864	263	153	10	939	651	482	305	156	696	81	120	96	6	19	1	254	140	187	300	173	456	225	209	199	213	190	172	133	124	145
254	115	819	916	1	748	157	1255	283	399	128	84	196	91	188	22	288	275	210	199	1	180	448	236	115	194	501	160	136	3	132	52
214	239	744	441	4	335	651	589	155	239	115	1658	166	99	1	22	200	272	844	521	130	1	240	210	862	174	154	129	143	111	138	93
287	1200	149	94	312	302	265	320	168	685	146	145	78	223	533	33	817	275	161	340	274	641	434	214	221	148	247	426	128	272	129	81
282	613	176	60	309	157	277	205	205	1304	61	155	117	74	705	1583	264	438	166	159	1	381	232	224	205	191	250	381	166	156	271	104
174	860	22	1092	1196	684	894	2751	273	173	692	19	162	63	29	74	254	264	202	351	440	259	234	240	278	310	190	193	177	84	106	462
162	119	1312	95	15	202	313	178	277	487	108	101	406	88	78	2377	506	256	222	207	290	329	492	236	110	159	226	177	169	60	142	55
263	88	40	73	423	843	158	210	195	179	138	142	344	539	2	159	440	220	167	167	2	312	276	215	208	193	169	206	50	2	88	358
367	118	1515	89	1210	218	825	415	70	164	142	51	176	310	200	61	232	498	658	162	2	335	253	212	165	187	205	178	208	129	273	112
842	229	62	48	1	182	12	131	180	570	66	81	101	92	177	2267	234	534	165	191	267	308	802	417	262	178	226	151	283	79	259	60
270	82	889	353	310	363	382	1208	302	398	1110	313	178	54	1659	71	18	443	200	204	231	156	207	182	268	347	210	671	213	109	110	79
241	111	332	2481	1	370	471	254	199	2	550	132	188	1	362	180	176	236	224	418	203	257	261	248	44	313	188	231	263	104	93	84
242	257	39	90	1	255	332	851	162	163	1510	53	157	550	851	68	175	486	191	174	268	253	246	235	132	148	183	355	147	85	5	114
252	261	905	1282	345	290	360	1449	1	204	606	104	670	28	167	44	224	421	169	370	326	323	255	192	198	401	261	161	151	255	128	65
162	86	334	2203	3	131	109	262	256	183	84	133	235	69	76	39	197	279	149	195	251	239	265	231	184	369	390	176	224	214	129	2
275	89	323	89	520	1726	286	1493	211	413	542	855	339	246	87	47	236	403	406	194	468	224	223	228	227	153	252	159	38	223	98	70
268	90	107	204	1	334	220	738	21	1	282	89	270	97	295	44	252	475	178	199	7	240	242	204	197	188	175	154	246	129	221	1
233	117	840	349	367	889	176	257	109	357	280	139	184	65	1604	1398	306	468	170	507	433	317	262	452	197	156	378	1050	170	133	263	108
254	117	863	158	491	2354	909	1561	220	1	277	1057	200	59	189	262	313	261	239	356	295	62	250	227	201	161	229	199	215	87	138	1
498	117	865	174	171	292	570	1163	453	125	310	1	205	7	7	2007	251	488	172	195	655	764	199	215	214	143	192	189	146	259	269	1
220	102	280	1050	632	1984	450	398	79	71	843	1839	151	56	1788	1767	252	260	154	197	315	323	222	202	1	181	171	222	248	159	136	1
440	215	1	95	6	183	134	346	342	447	95	84	69	1133	75	30	369	242	147	173	275	224	235	239	300	180	244	222	540	167	127	3
210	86	3391	135	3	1239	154	763	369	337	107	42	284	59	157	1866	291	451	23	388	1	2	197	419	194	383	483	166	198	94	281	97
255	87	190	191	3	333	245	159	492	128	62	49	155	64	1	371	304	515	410	197	663	567	227	227	241	171	239	197	198	147	131	74
250	120	130	1	1	343	434	941	85	214	2412	92	156	796	126	652	189	200	400	190	332	341	225	235	106	376	631	176	342	163	127	108
141	503	712	2116	327	523	1804	2966	172	679	189	266	169	8	751	1739	638	239	335	151	480	231	219	665	1	382	237	203	180	131	116	133
258	893	168	37	9	335	334	321	271	232	348	101	141	212	72	45	444	456	166	180	9	283	730	663	204	161	240	196	164	149	141	13
217	1757	1827	378	325	184	347	312	5	519	568	740	9	69	63	62	2	180	249	203	451	247	258	234	222	177	171	665	126	136	380	189
324	518	183	86	382	204	192	1167	161	407	87	129	166	96	191	25	270	197	645	204	292	573	212	201	184	155	261	223	12	103	140	92
266	83	114	1326	6	192	203	1181	30	190	429	501	139	105	11	1015	343	232	191	160	8	236	461	228	276	195	248	212	201	226	132	284
276	347	142	521	3	419	510	205	240	209	502	1117	137	20	230	37	85	207	215	165	313	211	267	390	41	168	385	166	412	123	271	83
285	117	2187	97	332	184	666	275	259	163	105	60	173	38	1590	2062	618	203	237	204	12	277	258	228	285	161	199	230	188	115	401	119
217	632	71	18	556	112	222	263	1	428	144	129	192	96	851	1831	230	698	349	196	323	512	209	235	187	195	165	185	183	217	94	92
245	853	47	391	27	92	451	304	511	206	121	137	247	104	134	58	221	267	186	174	25	226	256	188	177	173	250	205	166	86	104	7
255	124	119	1105	311	330	602	387	3	346	110	96	119	15	19	949	346	251	232	202	406	283	229	231	214	170	226	221	335	83	145	110
265	123	64	7	373	184	181	179	292	175	317	55	158	212	178	45	1	773	145	204	245	272	428	231	172	302	207	215	233	96	135	72
785	115	1203	92	1	328	94	867	179	168	87	240	163	61	1522	3266	303	482	168	189	423	196	788	199	178	176	358	194	172	142	215	98
115	1446	436	66	1	783	270	502	315	301	1902	151	25	67	73	62	222	262	359	197	292	254	263	194	226	381	252	184	151	139	148	96
236	216	208	293	209	385	496	249	323	206	275	632	200	189	104	81	251	159	170	12	632	422	258	224	124	172	222	221	112	112	132	98
220	90	26	273	241	423	420	323	234	246	267	269	342	410	1	241	195	255	168	200	264	189	268	189	126	172	216	232	219	469	136	115
288	119	186	70	899	730	263	496	73	472	141	700	187	68	10	278	364	539	213	175	109	247	229	415	203	193	149	154	202	355	138	119
268	264	1779	734	1	232	6	224	245	471	260	147	125	275	274	44	334	280	215	147	524	298	423	418	216	602	134	224	61	101	146	62
310	93	168	1292	1	267	375	391	225	247	529	59	174	5	169	62	281	531	220	203	361	1	234	246	273	163	1	405	201	100	97	109
276	782	129	140	303	280	215	133	9	283	144	69	202	227	83	589	305	175	385	196	275	334	474	234	180	366	188	216	39	62	112	102
240	120	115	1246	15	428	496	745	522	245	282	161	227	195	187	16	398	449	158	400	262	629	262	235	337	151	151	225	153	123	80	69
200	95	1236	83	515	166	292	273	389	360	67	50	237	101	259	52	538	817	648	209	297	591	665	210	59	192	192	234	110	135	125	1
224	1998	123	62	479	193	495	474	149	1	459	39	5	1407	818	782	1	253	219	358	483	247	244	656	181	146	2	439	303	100	141	1
317	118	204	51	626	335	150	210	50	166	391	101	150	58	51	41	48	480	173	197	296	640	238	244	678	356	174	191	151	63	134	91
854	124	59	93	277	280	149	143	209	548	109	131	152	83	253	827	189	206	444	172	287	242	211	76	271	163	189	449	133	162	133	76
647	322	206	196	1	196	202	2	557	357	131	456	162	215	55	18	219	256	438	211	227	231	236	198	37	176	13	235	189	148	117	120
224	234	417	88	4	215	537	195	1	3	870	101	153	73	140	882	452	413	1219	61	5	301	240	650	35	299	166	182	76	150	119	98
252	101	137	1599	402	223	115	200	3	700	111	92	150	73	6	24	186	213	234	200	266	494	258	416	205	186	259	196	211	84	250	225
1	89	652	351	532	295	399	1	262	161	134	1480	200	406	42	47	355	254	217	186	10	258	203	230	81	201	1	488	240	118	130	95
303	213	530	1264	1	187	256	155	300	8	845	1754	177	54	7	141	251	735	224	171	266	716	204	483	198	175	180	205	167	279	264	64
242	1143	1060	184	293	243	981	288	231	136	88	424	172	189	714	559	301	256	239	140	702	232	249	221	56	193	266	144	147	285	131	62
222	114	150	156	907	310	939	162	37	251	143	451	111	218	76	67	1	222	158	186	302	338	246	663	202	354	256	154	141	127	137	222
202	94	190	84	228	166	1739	533	312	431	80	95	187	61	740	139	183	176	613	200	378	188	241	235	252	182	183	130	208	52	295	81
479	194	607	133	187	425	217	240	237	234	66	121	105	94	933	1344	359	192	366	201	247	171	357	230	181	187	230	171	207	87	134	1
328	120	787	106	1	1569	537	137	252	218	107	116	367	81	68	1689	333	227	342	149	1	610	234	454	235	167	333	153	146	84	140	292
719	102	147	331	1	774	207	175	36	947	81	23	162	361	32	1059	137	240	173	204	264	228	502	204	204	185	420	350	183	153	124	643
177	614	1	1521	2	1	426	312	79	100	1167	58	29	105	58	39	314	262	173	165	53	237	258	227	102	182	483	176	189	157	412	77
164	264	21	689	664	948	286	233	1	124	138	576	151	521	1	65	303	241	351	195	517	202	244	218	392	190	186	384	226	155	121	1
404	246	1156	158	241	921	871	318	538	252	135	122	232	127	1046	1222	306	271	175	195	486	530	248	183	203	171	19	221	176	89	182	98
216	92	1319	160	305	187	255	2035	198	327	937	153	167	467	214	1353	39	261	186	172	481	199	487	397	164	180	158	403	170	30	135	87
307	617	470	1297	290	452	193	758	1	128	461	80	164	380	81	907	251	619	374	235	257	239	882	227	193	159	257	192	136	129	142	247
245	1078	168	819	300	190	276	248	178	444	309	69	360	80	60	1700	349	217	650	153	215	304	264	453	192	325	254	185	321	152	130	7
275	256	147	1937	492	237	529	161	190	192	1420	98	244	76	82	39	293	183	222	177	59	577	223	231	167	169	24	398	202	98	121	73
249	270	1	139	1	161	552	503	220	581	115	83	120	1157	36	29	464	217	241	195	467	229	217	234	241	206	172	204	173	263	135	7
1066	119	107	96	358	189	654	320	270	723	412	121	175	88	76	459	6	547	492	198	264	226	229	185	163	196	247	177	127	293	248	67
219	91	88	1287	50	469	162	248	10	101	141	179	155	93	67	119	233	222	233	208	278	875	255	192	1	178	228	201	211	146	107	97
224	100	107	112	333	207	392	190	299	1109	1157	99	79	77	965	37	153	254	134	176	497	2	215	459	309	195	371	159	7	138	144	118
246	754	448	2087	388	317	285	963	166	237	140	155	196	66	83	47	561	211	164	758	1051	325	245	203	298	186	172	183	203	148	273	398
208	108	435	70	458	492	440	147	1	156	1558	153	46	85	109	62	280	257	196	201	954	387	273	229	202	135	416	234	34	92	139	1
221	117	220	155	965	202	581	195	264	207	285	50	187	109	6	54	251	195	236	175	319	338	254	425	205	762	231	455	207	112	123	90
286	123	730	198	543	424	388	326	44	758	827	99	165	64	66	2211	225	198	157	180	291	466	243	191	195	201	240	226	195	251	267	39
96	85	2318	110	704	952	625	461	673	341	136	281	192	239	17	49	456	539	226	192	253	226	452	230	175	193	253	232	178	88	137	98
2	2277	1831	49	3	195	151	1049	76	153	140	86	187	24	1314	174	543	269	173	207	253	327	258	626	227	153	255	197	286	133	271	106
250	363	789	1348	656	394	164	754	296	328	111	3	130	59	38	48	193	251	227	369	390	270	240	403	194	184	246	167	44	102	87	107
416	389	122	507	271	425	578	148	73	247	101	198	111	16	292	715	499	232	222	374	301	232	243	594	65	175	205	156	189	201	128	260
114	2309	387	1279	514	446	662	920	191	9	137	38	151	179	204	282	250	623	207	1	841	230	226	215	207	376	210	569	178	91	283	58
5	974	493	121	388	662	171	805	214	18	95	535	149	400	270	82	298	218	220	181	565	241	381	629	177	151	185	200	205	100	221	118
281	61	222	184	518	388	281	625	76	99	295	268	6	1071	124	1150	513	253	225	521	1	1259	192	240	221	192	223	220	105	150	178	128
249	688	357	1120	440	262	439	1000	169	153	559	61	165	204	1	1556	252	430	575	158	317	259	224	229	9	444	212	180	225	159	540	101
268	89	1251	106	317	320	463	431	15	221	142	1017	93	616	43	4	273	937	157	158	496	264	278	422	31	173	195	227	264	286	144	135
128	645	261	1758	617	167	297	200	247	201	183	116	162	279	1	19	491	203	141	197	281	282	505	190	182	378	177	228	191	291	89	104
518	1606	159	1444	279	1700	760	742	1	439	83	142	180	201	95	1000	293	1399	199	189	308	910	234	197	202	171	159	148	167	88	96	59
200	915	211	161	597	182	190	190	361	480	138	181	8	80	5	50	307	252	200	170	471	234	228	236	136	165	2	231	87	128	131	55
235	86	228	238	471	218	1411	1214	30	160	17	41	9	1227	12	139	306	187	190	166	721	207	244	403	220	191	270	205	244	107	120	58
420	121	1290	116	362	159	123	1936	37	245	136	148	166	23	77	65	214	184	176	196	363	217	223	635	150	169	343	144	310	99	104	127
267	116	204	93	395	165	260	12	192	574	66	64	125	95	1	48	199	180	164	196	533	236	400	8	172	324	208	933	173	94	286	108
253	378	229	799	14	596	271	178	279	308	81	59	142	105	16	29	470	216	167	142	268	409	244	426	305	178	8	168	175	106	122	69
183	89	387	209	277	2218	360	43	225	322	136	1421	173	5	215	1257	287	499	223	356	303	319	471	231	158	183	157	144	395	121	142	103
292	360	173	240	1286	1	1260	391	203	213	141	86	402	100	205	2773	316	243	236	159	371	294	265	227	108	532	178	230	205	146	127	122
255	257	781	447	3	382	189	27	217	528	301	1057	147	197	2	135	201	508	201	578	167	318	225	228	169	194	207	571	210	86	117	60
206	490	135	465	2	599	293	161	271	329	830	285	178	84	171	1	326	519	166	398	244	446	199	227	589	191	258	199	234	44	253	109
267	84	73	1113	236	399	1	188	449	532	77	124	136	68	2	27	296	220	166	209	1	304	243	453	204	180	215	156	161	130	377	90
532	872	844	1662	319	247	181	509	236	762	82	680	133	72	724	45	272	271	192	198	554	498	191	237	407	328	193	198	167	86	128	67
260	115	309	84	4	339	748	227	1	124	121	127	151	218	1638	2	238	275	681	192	813	322	198	201	99	195	244	187	225	155	132	133
484	607	622	245	380	14	3	282	213	169	127	1559	333	114	88	37	211	195	142	189	1	513	209	228	195	199	198	136	188	131	143	111
590	80	1364	166	2	468	181	383	266	247	610	141	171	99	470	1182	302	226	222	415	2	341	232	232	163	159	346	229	374	270	133	69
481	446	110	208	460	433	379	465	413	225	131	152	181	52	80	69	466	227	170	186	101	317	494	246	62	156	681	455	48	77	129	131
80	125	1760	4146	184	267	168	235	340	298	265	48	159	84	92	3445	280	259	229	200	811	295	264	234	125	208	92	231	192	60	93	54
167	127	650	248	562	292	194	319	281	134	135	33	267	92	88	1720	260	249	170	406	234	211	214	185	110	196	238	215	189	91	130	61
1	803	1058	109	365	178	256	580	148	183	1518	95	125	93	20	1656	672	539	470	189	641	233	233	194	141	190	234	141	202	140	144	4
226	811	114	1425	341	199	646	318	206	607	567	54	153	58	204	69	208	268	539	200	727	592	489	383	177	167	258	226	44	109	106	83
197	739	195	951	720	222	176	263	528	1266	118	85	170	13	166	50	275	270	184	189	244	296	214	224	149	139	223	399	198	113	137	79
255	510	177	460	495	352	477	123	1	409	107	147	203	312	922	17	849	452	478	171	201	232	226	205	336	194	177	194	382	112	138	119
395	1077	201	149	213	276	653	550	279	862	974	1866	140	209	383	43	310	213	760	161	299	190	252	244	221	181	231	449	97	168	140	106
249	565	57	1115	306	241	287	205	148	108	131	13	311	70	330	1	444	497	417	199	295	257	453	235	138	198	19	191	195	116	117	1
229	113	1028	53	1	174	278	1979	332	237	135	230	372	36	1	3537	246	275	212	198	299	485	254	389	8	168	253	189	177	117	82	205
265	267	101	92	1437	796	634	170	248	314	666	97	232	106	697	49	232	468	224	172	1	229	228	423	95	385	19	206	174	99	142	122
193	91	100	100	433	505	1	1351	83	209	128	1053	140	445	1	1348	312	260	173	156	283	444	232	213	257	151	189	228	183	125	138	104
172	343	1161	57	300	634	1	765	205	5	1038	2523	152	104	71	82	396	261	479	191	269	225	215	204	232	191	266	172	233	281	142	140
252	87	57	89	347	298	165	149	237	567	134	90	196	458	10	212	742	276	171	1475	352	238	224	202	192	191	252	197	175	109	140	61
244	125	390	254	408	182	174	778	221	450	309	143	160	77	2222	1446	325	194	219	196	2	319	479	644	109	192	203	187	130	101	134	280
288	81	35	93	424	165	480	945	255	392	272	183	364	227	1764	73	374	212	902	190	365	234	260	231	195	190	5	175	216	1	122	139
263	119	547	135	342	280	187	166	151	697	91	1230	5	60	193	121	134	255	168	197	97	248	196	237	163	183	237	202	207	29	138	128
269	1201	222	1	627	338	276	392	435	1352	134	450	146	63	156	144	265	259	549	194	1	240	510	456	131	194	178	192	198	53	137	341
222	376	2	2748	425	874	196	305	333	1240	728	160	147	114	3945	82	303	272	231	353	1	252	1339	236	112	374	631	225	262	121	137	79
345	338	186	181	408	276	322	1066	125	239	1353	142	130	292	60	190	112	255	800	186	760	328	199	218	156	181	144	193	185	119	205	109
36	126	359	126	82	602	398	162	287	151	96	72	2	15	598	696	199	218	130	169	449	168	217	220	103	155	345	316	583	63	140	272
218	131	303	151	6	407	1	167	304	563	413	54	152	576	71	135	269	244	216	418	1	164	235	421	354	189	264	222	166	128	133	1
77	273	111	1534	310	173	148	450	128	254	139	84	162	27	84	24	248	223	675	390	1	172	222	204	280	307	257	234	185	163	124	156
239	351	222	1604	507	311	859	324	4	348	88	48	302	592	1156	49	223	195	222	186	4	239	226	212	47	546	214	228	181	145	262	371
275	390	85	127	1	548	175	1881	49	105	137	259	146	372	187	52	232	235	386	195	2	439	187	597	80	136	254	213	207	101	138	91
410	127	162	841	225	555	159	153	74	275	107	92	156	104	46	58	261	256	152	203	373	241	191	187	200	171	228	233	173	116	139	65
469	124	883	281	1031	360	266	227	1	443	407	149	219	216	65	31	607	229	180	411	434	291	202	398	229	308	6	222	111	6	117	140
283	124	1197	145	202	383	1	382	302	330	133	363	202	281	57	32	224	215	164	193	799	336	246	223	109	165	230	147	219	136	140	91
255	80	1448	593	312	378	310	232	270	186	121	67	113	206	57	105	58	422	398	179	376	223	228	193	248	181	231	224	136	144	131	80
415	881	359	850	544	976	189	1656	8	255	138	113	1	952	11	641	237	671	202	195	1	242	466	209	151	191	1	373	274	86	102	1
210	834	558	97	1982	324	373	506	377	181	280	72	42	214	296	318	383	197	367	193	13	262	256	219	184	198	139	200	8	84	89	250
87	120	677	2075	1	178	813	1207	259	209	636	138	39	153	164	1678	281	273	164	201	273	267	209	210	127	150	898	678	233	226	274	122
178	86	208	212	736	299	397	62	3	202	662	257	227	17	73	982	241	527	569	541	1	95	498	216	111	179	225	172	316	164	406	109
366	116	10	96	234	507	277	1655	439	438	132	1418	160	281	380	755	280	264	204	195	275	234	266	263	214	170	254	228	177	138	96	11
246	116	385	110	266	417	190	288	326	273	123	83	75	106	87	49	449	275	172	196	301	225	202	232	110	190	356	214	228	107	267	58
258	125	3207	163	814	173	881	261	338	305	91	153	150	1	12	5	117	203	193	186	251	679	213	236	225	304	360	394	175	88	226	119
478	128	629	3049	536	189	140	319	2	363	83	120	2	86	1902	181	1	495	451	201	246	228	249	229	161	197	206	232	201	73	138	78
414	130	1639	154	531	280	158	173	296	820	117	113	147	232	465	125	1	258	238	200	25	253	202	229	173	364	8	147	387	148	136	421
281	124	198	186	650	218	205	254	303	241	267	138	201	34	5	250	277	1206	219	174	2	302	241	236	198	532	146	231	193	121	115	92
611	84	315	2057	90	283	212	655	313	376	118	68	37	476	1166	144	13	247	219	189	249	310	251	238	151	174	255	222	169	85	137	99
315	117	119	155	322	845	170	961	192	169	98	466	404	5	269	309	87	275	406	201	1	269	218	188	380	325	250	170	171	21	143	143
293	733	732	235	353	163	536	302	384	109	111	52	267	35	1507	12	159	257	162	197	2	346	510	236	166	194	243	170	5	104	395	67
234	118	147	78	832	172	445	2	277	166	124	397	329	301	749	191	324	220	360	197	817	423	1	231	14	169	221	230	172	297	150	79
470	210	160	90	391	240	332	133	426	240	63	46	167	752	244	17	317	267	153	371	3	226	186	222	147	155	171	182	142	150	120	1
575	638	171	1516	403	195	415	676	302	218	438	69	278	64	1	895	166	407	214	378	13	285	260	233	134	195	240	399	185	38	124	1
326	107	89	107	376	256	283	93	443	830	77	286	4	95	4	37	13	265	180	196	120	230	273	230	228	183	183	189	510	16	108	153
278	124	195	162	486	1226	582	217	400	89	540	46	157	67	177	1299	297	224	238	360	282	349	194	204	1	528	195	362	160	156	144	1
318	269	7	176	1	182	961	259	275	894	185	589	154	232	905	36	156	219	170	206	210	243	269	99	181	179	204	85	377	151	140	1
257	919	262	159	552	516	416	131	235	198	493	54	172	30	805	2361	246	274	157	166	717	545	230	234	191	184	257	230	213	93	244	192
486	1766	211	2501	853	465	2	210	282	250	113	1411	156	41	92	76	319	236	217	182	291	274	217	242	197	182	5	462	262	94	272	105
4	123	1876	1791	364	392	897	317	190	123	119	133	170	105	1075	34	3	417	352	179	1193	212	272	230	155	192	208	240	174	80	279	119
236	83	64	1621	276	281	182	142	1	253	142	20	204	68	8	2621	241	153	456	320	769	242	241	236	188	344	462	392	55	157	136	86
248	821	161	155	1093	492	542	355	295	789	131	76	204	94	1	4070	225	394	165	393	247	258	196	451	242	189	152	214	215	138	135	218
225	133	96	177	1825	345	165	285	278	234	318	1051	166	7	1156	1364	254	260	350	191	442	676	225	229	115	350	403	216	206	106	134	63
266	5	1311	396	301	321	1	328	351	256	938	1297	55	996	138	78	248	433	244	198	289	205	535	260	122	170	555	193	347	101	132	2
299	1004	226	2071	3	289	2	339	92	146	94	416	177	61	257	882	353	263	168	198	234	122	250	233	294	194	160	415	231	121	264	454
266	81	415	1099	36	317	155	1268	266	245	379	140	205	87	53	1550	1	706	167	211	281	246	465	230	195	153	186	216	181	6	247	96
6	82	1206	183	1	458	144	311	315	847	2254	110	49	186	867	662	352	193	176	204	362	275	220	215	179	689	169	442	145	84	138	112
315	95	1208	124	281	266	152	670	173	349	271	72	8	93	62	2177	250	472	143	201	510	248	687	365	119	371	435	206	39	170	142	5
257	649	74	104	23	320	210	131	377	248	1682	71	167	103	50	45	305	535	217	402	383	233	268	197	170	184	190	237	119	296	130	96
254	84	965	343	269	347	577	571	218	718	85	210	201	67	5	26	204	230	458	170	71	328	223	239	321	151	247	10	40	87	124	424
206	124	859	2464	222	200	768	1077	36	214	133	1158	211	103	84	154	262	735	344	192	400	326	220	229	187	153	229	191	184	109	92	266
241	84	2341	1833	370	496	258	235	1	139	76	381	34	86	12	1236	372	224	172	206	1	870	268	230	191	366	506	186	245	132	141	114
114	92	208	179	3	338	1015	650	238	1195	104	137	334	108	1	78	261	274	329	200	470	349	268	198	324	191	208	199	347	124	132	110
251	326	625	1004	3	343	357	153	257	240	1334	136	147	24	1	1949	326	814	188	203	298	329	216	193	111	181	213	600	39	81	133	129
42	253	594	175	847	254	1467	1285	299	164	103	133	309	80	57	44	503	245	141	199	25	242	690	448	114	194	252	157	179	258	145	116
110	341	191	174	311	336	728	170	623	675	129	149	205	95	166	1576	217	248	176	118	256	238	466	216	211	192	155	317	156	308	91	86
279	130	522	726	472	659	200	432	212	423	123	1392	152	104	214	40	231	250	353	200	280	223	467	412	222	198	167	60	153	432	132	95
327	953	1042	98	13	443	419	1050	284	383	251	1121	130	67	543	80	727	253	182	369	8	182	241	232	121	357	2	221	276	118	137	1
88	374	35	119	158	239	357	237	213	290	131	2954	153	74	83	54	293	283	159	202	224	865	266	328	256	167	220	169	10	88	135	77
135	917	169	1098	357	779	245	207	930	422	128	148	213	108	63	216	239	473	233	191	1	583	255	188	310	361	222	144	171	71	128	16
345	87	393	151	1236	631	135	224	277	88	91	293	160	101	1694	50	328	236	232	167	1	301	213	233	190	173	259	149	211	139	137	83
246	247	228	109	441	178	357	298	202	135	132	74	158	503	389	146	289	221	159	349	267	263	228	202	195	154	231	150	159	152	133	61
253	955	45	334	1	469	204	467	1	348	296	135	135	96	1030	174	247	223	193	608	342	848	944	470	196	189	216	205	126	243	135	135
256	1105	373	775	38	234	402	680	155	305	684	68	50	88	77	1	282	269	157	626	493	240	250	237	193	199	195	632	180	110	128	132
268	380	214	163	2	603	518	1672	140	161	95	90	86	418	1	11	184	685	151	407	312	351	252	471	10	152	193	208	27	299	136	74
847	222	398	180	467	2057	320	939	229	217	108	86	172	785	31	124	272	181	384	341	306	531	431	200	259	195	372	381	213	292	142	72
254	84	833	175	13	192	428	150	325	1014	903	452	5	605	21	62	278	495	188	169	284	236	429	425	223	170	232	230	178	544	130	84
274	324	323	171	97	496	269	522	220	446	64	115	220	308	99	261	202	187	147	186	1310	313	211	228	194	192	256	188	169	127	229	70
192	136	564	357	284	177	1	249	261	241	133	138	116	73	87	56	534	216	184	197	298	205	254	424	161	191	218	149	624	259	96	106
234	1071	593	180	263	374	1	1590	273	141	96	79	14	96	89	1795	250	264	383	191	43	232	473	237	188	151	187	145	1	95	123	110
154	732	114	300	384	349	186	173	376	320	128	59	141	59	5	3856	205	234	177	202	567	1457	205	217	103	160	208	229	352	79	123	82
311	82	415	73	1	184	176	171	126	158	96	964	179	223	795	6	659	219	173	370	237	344	235	226	442	191	254	184	180	285	267	278
577	319	147	1850	361	192	499	429	167	119	478	1447	106	195	173	245	278	209	164	169	283	191	241	419	185	199	182	183	155	141	127	28
268	1590	590	1571	370	259	360	253	259	348	129	629	2	357	1349	142	244	214	213	206	147	600	228	183	162	328	209	220	93	99	99	6
205	129	48	458	371	472	617	221	322	82	134	716	25	39	85	2857	568	200	170	203	328	256	251	225	193	188	214	1039	160	90	103	100
425	102	238	173	89	630	288	177	291	276	72	815	31	601	44	1443	198	255	467	171	247	259	372	235	450	169	245	232	14	56	139	74
237	569	57	95	381	504	828	1030	193	156	119	82	121	65	157	52	217	267	586	353	215	628	215	433	209	391	190	219	228	122	143	437
264	160	159	170	305	1199	380	1457	246	910	70	89	167	86	1140	1025	297	207	166	202	301	337	435	234	179	177	260	223	98	132	98	20
189	423	1212	84	419	164	405	1170	288	867	117	141	174	98	82	2	187	210	206	179	427	203	237	429	182	574	8	223	217	124	110	78
308	114	1953	329	237	338	463	155	753	312	770	155	156	765	189	42	167	190	139	173	310	492	494	204	326	192	22	167	182	142	139	60
284	499	77	1493	314	575	876	505	291	409	68	1428	168	36	1263	69	223	1085	234	197	391	261	669	222	236	359	176	243	188	249	141	6
243	130	1369	99	1266	308	145	141	232	146	96	275	387	61	1530	48	284	273	166	202	22	484	196	596	174	203	245	243	259	89	254	124
227	599	392	158	374	280	200	416	32	418	133	72	193	106	43	36	338	224	168	418	263	643	263	249	174	174	188	466	171	62	212	5
574	128	564	266	478	170	758	265	170	214	803	282	150	653	88	445	263	252	161	181	756	671	411	214	417	144	245	695	230	169	139	88
277	106	231	401	864	298	1976	160	232	253	105	508	139	308	173	48	650	272	240	197	189	240	258	419	194	213	241	233	157	132	134	94
266	120	265	2425	1	619	371	1385	165	352	125	107	125	202	288	37	612	245	214	344	285	255	497	476	209	191	129	449	205	45	138	344
252	641	143	1257	380	1083	134	155	305	201	93	148	95	462	98	2475	290	267	194	185	256	315	261	224	281	180	176	222	243	289	122	16
118	254	39	1826	40	362	178	154	1	143	267	83	163	721	448	145	283	192	233	202	3	234	217	227	288	337	241	218	108	118	80	94
212	674	204	167	332	210	456	204	431	248	495	70	337	325	1776	3178	308	240	477	208	4	595	251	237	275	164	163	191	216	77	276	89
264	836	369	480	4	314	680	393	282	186	129	135	174	95	289	41	42	268	410	357	303	567	252	225	2	361	19	389	202	312	123	83
255	85	56	83	255	165	265	1000	268	2	102	608	144	103	4541	167	292	235	347	190	281	232	218	405	210	386	206	224	295	379	120	110
229	87	471	163	400	248	438	296	307	226	302	149	144	336	62	46	306	259	229	184	1	255	259	205	194	317	239	219	178	63	133	113
28	338	85	313	388	287	244	114	457	165	68	141	299	76	655	2147	576	259	234	202	315	243	757	230	182	195	14	165	264	67	141	1
245	80	116	278	6	177	133	180	157	929	130	87	69	100	74	57	292	264	193	171	79	243	211	230	103	190	170	194	167	122	136	201
218	137	139	63	385	359	211	267	537	191	125	423	195	85	70	82	323	262	166	199	462	251	264	239	169	187	169	150	154	61	142	1
245	219	174	151	237	642	275	183	280	388	96	137	132	66	87	48	91	268	243	197	215	285	215	460	162	177	249	228	53	139	108	8
233	694	134	976	4	175	159	316	142	192	95	1284	160	999	10	148	276	216	162	195	564	248	259	231	192	182	180	206	228	116	136	87
370	352	182	1272	314	294	111	1189	175	246	1073	654	202	1463	52	40	343	279	163	194	27	449	196	229	5	365	1	335	146	104	126	65
456	1044	33	580	275	168	188	247	264	237	832	141	294	73	30	46	427	273	545	168	10	466	201	205	194	181	406	146	11	162	273	108
195	133	1303	2636	1440	1	1300	166	64	151	83	105	172	91	62	83	231	245	165	198	288	953	214	198	231	194	234	398	200	333	145	261
229	135	599	1191	274	346	195	119	284	242	98	1538	363	102	87	17	567	266	209	400	717	598	223	231	158	161	149	230	155	81	84	72
403	129	252	67	1887	238	135	135	264	360	655	385	283	50	2175	51	142	264	228	200	266	263	527	221	219	194	205	216	178	145	107	71
626	120	419	1453	264	309	324	201	290	1690	88	133	154	59	1107	49	283	257	154	197	572	342	223	234	226	188	10	213	183	138	129	329
255	84	50	170	1	1826	182	193	290	702	216	394	442	73	93	153	249	250	968	192	488	187	181	213	394	181	234	160	220	154	143	123
189	76	508	1274	6	210	501	253	90	566	95	116	235	99	536	2012	240	1014	150	133	458	422	257	217	135	191	697	231	155	152	273	74
255	82	206	110	348	175	142	808	190	175	122	450	26	51	261	836	354	208	235	192	389	234	934	204	187	184	213	322	142	48	96	137
326	90	1594	66	572	165	473	4	277	352	74	80	196	2077	35	413	526	260	190	385	295	283	778	231	191	173	136	176	189	155	119	125
250	125	156	714	769	215	579	2201	171	203	132	61	325	189	1289	765	215	264	384	374	736	308	265	224	188	182	257	233	484	98	127	1
72	458	635	486	301	208	204	314	199	334	80	79	136	439	544	93	266	264	240	602	659	228	270	206	173	176	517	160	334	7	126	69
408	82	395	447	1344	187	183	224	242	168	790	805	209	48	90	51	361	483	161	467	384	249	267	761	189	382	241	188	153	40	130	114
230	1038	296	99	562	201	272	179	23	1050	89	1017	161	102	16	49	297	263	163	802	428	274	191	211	216	192	220	225	146	68	133	110
261	107	184	1677	1	401	190	171	317	87	265	79	151	208	50	2630	328	246	177	175	139	315	248	229	257	154	249	197	212	13	258	110
237	124	192	176	1	154	679	379	497	418	1411	264	165	420	68	1591	206	463	167	200	149	290	263	222	240	149	247	188	186	124	133	122
166	77	124	628	1	459	138	182	136	141	138	1771	144	194	93	73	304	268	231	193	287	229	259	216	528	185	230	176	369	264	141	350
251	126	1264	740	1	254	276	996	207	587	613	1461	169	89	460	235	423	274	209	208	1	680	859	228	218	184	222	183	202	77	127	89
421	124	158	129	499	314	171	2	1	525	952	60	273	90	304	49	112	1025	342	420	307	258	479	232	201	184	193	354	206	63	144	10
240	653	518	155	323	338	270	388	238	290	76	185	153	95	359	935	453	184	136	27	394	246	269	235	315	205	6	233	186	59	393	1
251	116	192	159	1	476	466	209	272	226	123	68	226	111	346	624	326	239	381	399	353	217	210	235	286	156	259	196	208	330	106	67
319	130	118	2701	1	177	12	1668	1	307	277	1176	164	76	116	76	292	253	177	197	16	3	253	213	187	182	226	151	205	102	104	60
536	130	373	1331	781	163	439	845	189	81	293	98	151	244	4	44	200	498	207	203	120	469	261	208	253	201	213	183	180	97	226	81
200	384	228	550	7	857	165	613	237	703	122	69	245	100	44	73	337	244	178	155	301	324	656	192	459	320	185	217	171	97	150	93
233	132	51	80	716	285	879	129	351	611	108	69	192	85	2	43	301	249	334	172	8	153	241	195	165	172	179	222	187	131	132	3
263	128	119	103	237	503	479	503	269	604	101	248	131	109	74	789	342	219	163	181	1	335	211	231	206	193	160	158	202	137	277	99
229	134	130	438	1	1516	186	3	367	304	1067	1267	179	337	52	40	293	206	379	191	773	237	208	882	211	191	254	209	65	96	114	78
403	234	1332	108	1	310	859	373	76	122	94	2093	79	193	75	69	538	231	225	201	479	1033	232	456	33	182	250	152	176	165	418	71
186	130	995	829	81	230	160	200	236	214	90	251	475	83	456	72	211	213	449	187	1	487	259	236	132	304	220	179	203	116	140	174
236	270	305	1143	692	152	2441	598	272	216	102	57	148	64	5	31	34	268	404	191	281	232	534	249	193	344	167	193	211	69	296	65
192	82	382	1036	521	215	716	1062	8	336	100	139	86	4	75	50	547	185	237	197	353	358	252	221	274	172	203	354	376	131	103	165
227	487	427	1970	1	244	1	3792	270	155	125	141	157	224	194	48	1	529	343	197	1	241	244	425	201	181	235	238	178	155	130	59
373	135	492	2	1	189	239	240	240	233	99	69	137	68	426	41	280	288	230	198	979	282	275	191	294	535	186	175	329	80	141	53
227	1545	202	1	391	277	2	491	455	263	212	1831	133	303	73	1415	46	410	165	384	351	235	257	192	204	192	2	155	373	61	125	126
251	795	70	102	275	322	166	263	281	171	668	1387	162	18	1	69	228	252	440	198	266	290	222	480	391	359	206	231	11	99	135	77
240	1116	143	161	565	502	162	174	8	85	107	96	165	94	520	85	8	268	428	321	4	229	197	132	55	390	201	191	183	124	137	54
260	485	19	910	368	318	688	81	250	260	92	270	287	55	63	48	305	233	158	519	227	787	966	426	127	196	133	127	33	83	133	113
231	120	202	325	1	199	280	705	384	177	74	55	172	174	94	2	129	199	189	172	515	532	234	239	272	193	226	391	40	159	257	112
161	269	1123	509	307	279	165	276	287	681	400	371	176	20	190	49	1	211	188	200	259	529	247	404	199	180	355	219	186	265	144	134
236	275	185	81	256	296	184	362	293	538	123	22	16	1110	83	80	580	253	186	380	261	257	455	230	213	191	220	824	245	168	98	104
343	125	640	436	408	180	185	476	260	200	79	137	168	211	129	909	461	251	543	180	6	269	256	475	16	193	188	193	205	138	466	87
471	222	1185	1097	720	161	192	762	369	637	188	71	302	10	713	62	375	235	546	357	406	324	232	408	172	177	208	208	211	149	140	95
580	122	351	126	249	198	1420	592	62	551	517	187	147	3	455	63	198	191	206	209	255	255	243	209	247	161	378	195	213	111	140	48
401	323	134	167	280	294	178	917	154	154	101	66	150	76	93	239	295	219	246	202	420	228	251	187	232	194	251	227	166	110	81	5
217	81	366	73	694	308	452	509	32	235	534	96	164	935	292	32	557	205	327	158	1	261	263	230	221	186	212	226	186	89	135	153
1	129	656	173	304	954	255	301	141	237	2347	637	152	69	931	714	191	223	166	164	1	244	184	458	152	193	197	201	200	313	141	97
245	877	1245	183	441	197	508	357	113	283	74	2019	170	25	1174	1771	314	225	388	192	270	948	203	441	347	183	6	148	125	153	127	82
51	740	175	127	573	315	132	613	278	533	74	70	206	69	101	56	265	247	598	358	1	270	277	214	362	194	336	439	145	98	126	80
310	698	387	158	415	202	632	306	214	389	858	138	2	294	71	44	241	200	160	386	1	651	236	236	398	165	281	228	178	247	212	50
508	139	33	1437	115	466	453	1127	13	180	82	681	225	79	78	230	149	284	351	366	210	258	202	248	498	188	173	218	5	159	211	116
227	94	116	553	401	319	257	142	4	146	669	138	139	102	68	2975	26	232	174	197	434	233	214	479	216	386	255	213	37	305	133	126
3	135	196	178	2	225	140	156	191	118	74	96	167	201	224	163	343	430	228	197	713	283	214	229	196	215	186	202	195	129	137	49
242	81	99	1498	201	347	127	956	214	247	104	100	2	67	167	1563	339	235	160	179	296	183	220	233	219	177	257	178	205	66	119	97
211	136	187	136	369	265	361	1314	208	331	388	130	14	4	113	46	215	920	161	187	1	322	235	229	202	127	169	209	179	75	110	95
172	1561	615	172	1	232	717	1	7	174	117	100	224	931	1	55	3	193	233	394	272	683	659	211	395	186	222	191	198	291	98	4
650	558	209	2841	1	235	260	284	286	180	122	109	164	99	75	74	553	214	546	183	293	295	251	236	193	197	192	223	126	146	135	117
210	133	52	491	113	406	280	299	250	430	105	66	207	74	891	637	260	428	156	183	335	290	839	226	314	303	243	398	211	102	273	257
257	267	192	168	4	462	284	160	264	837	123	81	185	518	42	75	283	203	221	196	1	150	250	221	212	172	3	157	221	92	271	79
156	137	203	1108	536	177	1	738	1	167	103	83	258	123	198	34	240	257	139	202	228	687	220	226	749	186	249	229	137	111	136	108
197	130	212	1227	371	188	196	306	54	310	77	1	3	719	1	43	264	266	241	185	1	235	260	234	351	195	418	162	207	91	128	87
264	1339	60	1094	306	881	494	185	267	959	105	2910	157	472	12	19	277	261	182	180	451	214	200	229	200	164	158	220	228	224	144	89
208	220	192	290	136	312	473	1015	322	138	107	1634	1044	46	857	4204	1106	214	201	191	629	297	252	232	170	177	243	217	241	183	135	61
231	362	195	166	326	277	242	196	197	100	122	142	2	113	102	50	245	193	168	367	274	669	264	228	8	192	201	166	379	140	390	108
319	146	190	382	712	256	194	307	143	303	742	594	105	512	379	44	185	270	357	204	8	234	239	408	212	207	148	187	207	264	133	92
224	100	89	792	6	169	169	815	177	245	125	73	213	513	67	59	315	231	223	539	279	486	197	220	157	163	234	167	220	145	230	106
246	111	557	99	896	180	198	1373	1	250	700	6	208	112	217	248	621	271	246	162	1	447	232	221	115	184	4	222	128	88	118	109
301	1114	5	154	427	324	842	214	443	320	101	377	146	18	778	323	212	475	1237	270	300	293	229	666	183	191	261	620	249	95	102	45
508	208	168	161	1428	334	178	1098	328	184	99	75	31	97	30	74	376	274	363	359	1	420	242	213	219	192	251	168	167	122	143	456
235	262	470	1657	964	817	192	130	187	148	269	74	162	76	4	18	293	270	155	395	3	713	257	199	154	197	207	229	208	166	130	8
242	1076	179	329	10	324	311	130	2	308	98	139	185	87	3	1535	346	253	163	334	516	255	207	227	193	141	225	149	195	130	138	112
355	981	2439	122	1	170	252	213	232	378	118	789	289	86	13	155	202	1041	130	154	1	1268	264	228	253	148	196	229	204	152	104	65
50	254	159	1002	2	391	260	333	387	48	543	89	154	263	500	61	425	222	203	290	1	342	678	224	379	192	252	224	209	249	136	97
237	1266	183	91	472	185	978	176	161	472	119	137	141	381	99	46	567	229	241	203	906	301	242	212	241	186	214	156	136	90	139	154
195	138	165	128	380	252	163	1587	131	890	123	2374	608	111	61	64	353	273	232	171	274	721	419	230	228	155	328	169	87	141	109	5
485	135	153	117	326	184	340	160	204	117	73	329	130	106	1	374	81	210	203	93	306	499	377	235	215	352	214	232	220	101	271	292
214	569	332	151	484	297	145	106	278	180	121	1892	279	59	531	57	224	196	173	661	283	332	244	236	331	188	226	171	208	72	139	139
265	477	34	774	24	184	1	156	244	78	99	469	83	234	80	39	574	228	235	194	288	489	275	210	238	183	193	137	14	155	135	76
449	120	207	884	382	542	254	992	189	177	275	102	213	87	87	53	213	529	178	210	887	253	178	176	205	195	233	160	359	115	140	141
363	204	133	121	292	171	185	431	1	997	269	102	172	226	801	50	301	269	208	373	349	576	223	461	1	197	9	539	218	245	142	72
218	225	60	297	400	203	192	1557	147	187	1203	140	180	57	955	42	243	241	231	194	2	334	226	185	170	374	1	173	213	94	142	120
243	125	152	1811	5	426	168	267	250	676	77	90	189	71	1376	10	449	238	188	175	367	320	472	223	193	197	198	324	166	335	140	104
448	125	1536	406	1	158	194	293	272	150	123	103	204	105	17	44	241	270	239	174	404	439	257	191	220	157	135	216	150	101	129	13
105	93	966	78	313	329	208	225	275	654	129	75	154	13	13	41	352	264	168	198	415	1	190	242	178	329	255	155	194	145	139	419
229	1234	839	2303	346	664	711	228	184	245	712	275	184	288	392	260	202	247	537	189	45	221	218	224	186	693	366	230	220	141	123	329
179	854	292	115	262	350	4	901	211	182	1074	448	362	998	77	63	692	227	217	369	1	320	244	239	211	187	256	233	190	173	141	119
230	964	1191	612	472	216	156	1165	145	2	110	73	545	76	284	68	310	203	228	203	13	221	371	230	356	143	224	212	135	136	397	117
249	275	226	87	69	188	188	395	256	612	376	136	126	54	1	939	343	279	147	310	7	254	206	182	48	347	179	185	338	149	245	77
248	136	784	159	420	198	1090	1099	197	313	67	838	144	206	2	49	4	256	233	181	17	294	189	196	268	319	128	220	350	116	133	66
308	131	692	89	543	469	1389	103	242	186	123	223	174	558	44	41	19	218	631	198	809	1054	251	238	1	150	196	217	281	153	145	110
443	242	44	164	303	186	145	212	412	130	284	71	90	105	64	257	223	233	234	419	865	318	263	236	135	164	220	211	223	144	138	77
241	1082	714	164	383	184	1228	783	249	1159	355	2209	196	10	503	1640	215	251	165	187	297	192	2	239	223	389	227	178	119	6	135	119
1	868	20	171	102	316	192	189	73	214	118	208	310	628	246	45	227	268	159	181	260	264	522	231	163	182	209	189	187	166	115	133
1	107	177	157	11	583	1204	263	540	193	953	96	306	217	484	45	471	506	400	208	4	507	205	229	377	172	202	207	169	280	119	180
5	519	226	2654	623	301	1398	185	373	228	745	120	158	65	111	56	302	220	389	152	1021	337	213	228	202	185	196	198	139	293	237	97
279	92	772	384	299	645	217	873	260	110	583	125	259	1242	8	3138	1	639	158	202	304	244	182	236	135	543	9	175	182	111	83	94
160	588	1198	154	351	489	695	233	63	319	80	369	160	91	89	175	5	270	534	204	270	199	265	228	185	174	203	157	184	95	138	59
546	119	549	113	411	309	250	297	257	220	92	106	243	282	105	60	448	225	167	185	29	357	220	202	162	338	147	174	156	100	141	65
4	412	822	1120	454	160	271	173	151	135	438	90	177	16	357	48	246	196	191	198	118	262	207	191	385	183	402	225	256	259	267	83
58	136	327	84	280	186	401	226	175	153	438	73	182	87	6	1508	1	195	142	399	6	481	217	228	306	180	235	213	514	111	132	78
181	2300	479	537	433	263	184	1326	235	926	116	132	409	14	766	2099	2	195	233	200	318	323	246	230	197	190	330	201	178	120	108	90
279	265	34	2448	439	169	801	560	234	176	98	1471	28	1	177	179	204	220	177	191	407	3	251	201	209	176	239	184	191	236	135	63
217	100	190	307	1	240	273	249	200	220	118	128	133	720	19	39	271	251	167	160	309	333	263	227	206	150	17	386	14	105	277	114
224	334	73	266	1	408	392	189	264	504	287	852	159	71	101	663	1	438	354	189	428	211	223	467	210	201	176	160	244	265	122	390
225	139	143	110	204	483	151	274	328	114	123	933	157	422	54	51	99	171	228	393	174	239	191	209	234	186	173	164	372	241	140	87
267	149	105	936	298	2	414	167	142	358	102	83	214	112	1623	55	337	242	153	199	7	310	437	74	222	197	175	221	183	71	235	314
94	249	357	114	634	199	1182	160	252	238	90	88	177	95	1129	969	114	464	226	209	278	304	253	192	185	188	192	159	164	102	114	347
240	128	10	263	198	372	594	267	172	540	99	52	103	71	6404	228	279	237	842	569	322	284	202	241	237	183	167	170	214	156	90	91
294	1815	737	796	622	1	293	474	293	532	83	80	176	61	88	43	270	275	160	394	19	245	495	223	343	167	13	214	181	137	266	75
183	124	536	790	336	448	324	603	291	398	62	646	183	71	1	62	251	225	159	179	1	168	902	183	236	188	183	306	190	274	140	75
264	127	675	1486	496	181	184	518	226	105	104	189	159	57	2142	48	718	189	174	379	222	235	543	442	423	171	238	133	69	310	140	226
1	95	1206	120	396	337	243	303	317	94	419	63	160	92	36	44	648	272	185	205	202	660	453	242	155	180	250	223	454	118	121	262
215	87	115	1099	538	551	846	364	252	334	764	74	217	65	75	62	201	165	164	401	1	43	195	198	384	155	225	238	185	112	144	52
374	894	213	1325	691	296	1375	744	209	228	941	73	147	68	281	2859	310	236	363	352	487	513	469	408	460	382	214	177	361	157	136	128
219	90	698	96	826	323	230	183	291	409	439	242	137	81	104	69	261	210	371	190	639	610	199	194	249	353	246	199	447	428	282	67
246	317	736	110	307	270	247	287	243	700	95	567	340	60	212	55	301	260	590	190	308	585	203	219	129	142	177	235	314	149	94	111
235	536	185	164	214	353	333	132	267	580	115	108	112	30	866	45	252	241	181	184	768	263	215	225	240	187	5	439	223	127	83	113
230	65	184	978	22	295	1166	350	203	210	736	977	154	491	456	52	3	545	230	199	880	180	444	233	89	190	22	162	387	62	317	5
279	1846	35	100	7	328	551	206	265	243	950	87	136	1398	52	23	198	238	202	362	394	435	234	226	139	192	1	392	196	1	166	1
132	638	655	148	236	392	122	266	282	120	108	46	155	109	50	61	224	257	340	406	1	332	271	188	206	175	145	209	181	120	132	258
1	87	189	1738	381	230	269	221	173	234	416	82	167	498	94	153	2	240	132	205	543	278	217	173	195	167	170	215	17	116	114	5
233	87	614	143	40	283	250	140	217	410	104	1188	153	265	59	63	182	274	588	196	286	245	223	229	344	160	6	207	216	124	113	91
457	444	130	296	1	233	317	336	245	149	101	135	15	85	55	1041	31	281	196	175	284	441	236	210	318	184	195	139	183	97	125	78
899	275	191	108	268	178	132	210	26	675	111	77	117	84	1521	44	302	276	213	188	504	485	253	368	266	206	205	511	178	224	139	144
264	1268	116	399	3	331	372	184	269	116	110	137	160	209	94	65	9	187	229	180	766	305	200	228	415	193	132	437	149	84	148	154
222	107	776	855	927	283	248	664	1	688	523	85	398	191	80	53	205	256	241	177	161	762	496	210	179	382	412	215	135	182	130	125
218	128	481	261	83	570	815	520	133	92	97	81	169	96	97	43	200	454	158	191	612	308	265	213	172	147	427	381	180	143	137	101
119	129	325	1208	276	1706	175	305	1	205	187	120	136	47	155	164	301	535	241	177	280	522	992	249	232	12	380	235	192	93	116	1
256	237	59	79	306	331	474	179	190	226	406	230	205	102	58	1523	280	757	193	190	1	212	215	229	415	154	2	195	142	167	136	131
236	2022	107	1653	104	167	573	236	176	121	266	88	116	466	97	63	443	251	167	210	295	720	487	233	181	344	396	339	38	313	132	66
219	138	1180	625	1	302	188	194	148	96	82	136	193	73	93	33	316	455	127	199	272	242	484	694	102	198	184	396	244	449	135	142
236	269	11	101	1	482	122	2	355	374	95	95	119	40	51	53	277	178	146	190	266	289	222	213	116	153	1	223	184	143	139	94
175	122	206	128	247	315	211	1	235	235	102	206	15	17	49	157	520	263	149	178	310	1	184	216	114	180	177	373	238	114	129	122
317	776	104	970	750	259	186	54	143	351	117	135	176	483	60	49	299	217	189	174	653	261	488	212	205	194	249	203	198	270	97	195
256	106	148	329	582	318	211	162	232	640	280	133	123	292	371	39	301	492	328	200	388	265	497	406	386	939	247	193	207	256	140	118
135	120	2048	154	324	351	176	157	266	323	217	109	2	450	2	188	262	253	204	175	3	256	264	226	123	171	217	450	209	106	358	261
224	414	397	825	59	197	244	294	168	260	117	70	195	66	2	46	301	264	234	204	499	241	193	477	296	199	226	490	90	226	139	88
42	90	56	886	271	226	144	198	295	235	112	70	1	105	457	2468	254	267	333	189	78	549	214	224	95	193	209	222	188	57	139	69
979	78	150	167	285	272	1061	163	212	313	114	83	187	77	182	44	330	411	464	188	635	1431	254	228	347	192	177	215	348	123	133	232
266	1656	166	126	531	233	488	242	6	194	411	81	152	200	40	478	245	191	182	210	272	410	249	204	191	133	183	230	115	108	134	58
222	141	1102	93	393	315	436	178	289	110	99	95	159	29	391	14	10	286	163	198	1	1	213	167	241	197	191	203	233	148	138	32
397	114	178	1344	18	422	402	529	227	375	1162	116	190	169	59	51	194	263	162	190	660	247	237	226	181	175	186	165	168	273	134	73
432	1737	190	396	1	617	96	273	298	177	74	77	160	100	2822	143	92	236	158	176	326	497	458	620	249	157	207	415	174	303	135	107
222	133	9	1274	678	222	527	90	166	130	106	423	411	241	198	48	224	663	133	196	231	2	551	233	149	120	200	523	3	123	137	87
241	139	154	102	1	141	239	167	346	233	107	134	156	340	430	1445	342	184	148	202	283	234	503	200	854	369	171	142	248	325	269	4
187	279	348	471	441	456	110	160	244	687	105	79	301	96	239	152	301	918	342	196	1225	927	218	651	183	153	175	199	8	127	138	84
338	116	119	110	279	336	276	192	242	346	115	83	2	238	790	1648	330	279	550	389	353	320	208	234	285	157	131	374	174	175	133	109
143	855	510	188	283	337	150	1308	157	907	655	132	8	84	942	40	294	468	208	366	311	299	241	224	91	190	175	203	206	108	107	88
208	139	395	145	133	158	727	1	221	221	114	268	236	11	335	7	17	231	219	332	127	586	212	448	188	196	247	184	217	39	135	94
230	141	847	145	553	302	206	207	298	160	357	133	163	70	82	962	195	550	165	198	2	232	223	232	271	302	203	196	234	77	97	70
178	609	252	156	414	180	387	342	184	302	102	263	188	933	158	68	284	833	150	190	298	479	265	227	287	158	257	167	38	141	271	122
237	266	2957	157	363	415	765	197	427	437	529	1839	171	115	52	78	276	219	163	350	1	346	50	235	344	160	230	212	163	92	82	141
1	563	1381	94	1	775	160	1264	183	224	348	1080	195	100	50	1336	654	221	165	182	238	298	231	452	233	195	171	342	106	159	139	135
220	78	356	310	1	701	266	835	38	569	105	95	163	46	728	160	263	734	183	178	374	239	240	229	87	197	148	176	133	103	131	154
275	1255	1142	1776	448	455	247	294	341	582	96	95	11	60	650	67	250	1264	184	172	213	230	199	14	177	144	208	217	241	150	126	131
256	145	1890	1116	152	192	330	605	297	159	106	63	117	372	100	45	517	257	229	393	348	336	231	449	280	180	197	235	202	139	124	66
399	121	51	312	450	536	470	2715	19	455	99	295	392	307	202	51	161	266	211	398	270	408	521	229	377	149	415	381	229	301	248	95
223	835	48	6	653	147	992	256	27	306	123	76	165	31	36	3	186	258	153	407	1146	256	427	206	117	167	177	149	166	484	389	141
75	286	1004	2331	206	390	385	139	244	747	2087	135	350	63	39	61	271	275	145	198	41	597	268	234	14	373	257	224	142	150	391	115
186	297	116	135	718	202	614	414	10	362	112	1130	29	716	861	281	202	272	229	193	289	339	234	215	259	196	515	231	87	132	61	77
191	84	916	296	1	360	374	277	330	865	1365	261	148	676	307	49	318	192	340	355	258	350	208	181	252	165	200	198	212	144	125	375
226	360	368	168	749	308	267	928	320	154	95	76	138	288	734	158	427	215	137	187	366	266	249	236	191	198	493	226	228	123	131	112
238	283	960	88	362	320	138	808	144	248	1266	73	61	234	40	411	280	276	225	707	264	331	264	231	318	177	329	209	199	88	241	120
218	148	137	975	495	193	331	737	220	9	113	75	243	108	179	53	1139	204	428	66	148	235	445	229	67	552	984	209	80	101	144	90
481	126	190	456	427	174	384	294	238	392	1619	1599	190	102	1097	1649	302	461	150	154	447	344	263	189	196	164	218	217	101	152	129	8
232	120	820	132	602	328	870	137	300	165	117	137	165	313	2	73	273	187	538	195	452	901	223	234	97	367	189	151	177	114	140	230
246	254	369	84	1	648	196	185	148	300	120	105	70	984	51	45	302	192	155	375	387	276	209	234	250	190	247	168	223	144	296	96
384	77	1216	822	612	273	603	138	266	115	100	132	402	60	813	44	186	246	191	190	245	579	267	231	254	520	223	236	239	275	114	138
218	139	442	105	330	152	201	302	177	219	537	76	192	82	23	45	232	406	438	340	479	240	240	382	96	587	200	17	179	263	253	80
226	865	359	408	513	677	129	1208	242	478	1370	80	313	927	18	49	223	189	336	186	1	251	423	240	206	169	209	159	144	132	201	2
94	479	147	317	363	151	198	173	146	162	107	70	170	783	173	2001	301	185	248	372	1	200	225	441	47	171	196	230	106	127	114	82
194	581	1	87	280	436	546	142	259	209	109	137	265	829	70	52	355	253	220	191	292	263	239	204	255	147	200	232	144	97	134	78
222	153	46	155	247	1426	1547	95	225	490	88	84	199	569	158	71	297	510	334	187	637	338	248	208	26	301	541	175	216	74	105	375
361	145	196	303	226	326	196	197	267	185	614	53	305	308	167	85	285	647	351	395	431	238	205	455	191	175	206	221	321	154	104	132
45	1140	660	148	499	336	389	243	402	941	284	76	161	109	69	57	259	152	408	205	1150	348	941	240	198	198	181	430	129	54	262	68
201	285	174	817	24	279	193	1904	238	207	76	1421	204	67	719	1010	245	246	192	191	296	297	267	226	227	183	161	228	43	128	141	337
400	112	218	1473	301	217	375	106	231	957	270	99	246	25	57	29	541	246	208	189	25	691	486	221	197	176	989	182	200	148	132	6
179	1065	1274	158	446	177	167	917	271	109	1050	129	203	103	47	29	296	215	212	202	381	196	256	221	190	189	179	203	177	165	142	134
196	828	25	85	8	707	232	343	263	328	1383	102	200	70	147	67	286	542	428	202	419	253	214	218	103	152	245	199	182	85	126	108
254	277	72	85	256	223	127	288	232	217	280	219	581	205	2039	52	370	229	22	596	266	258	271	237	143	357	186	190	169	198	272	113
217	1552	244	1134	14	256	4	413	97	764	115	76	335	48	386	1117	224	253	185	189	300	237	218	457	246	181	1	221	324	270	126	80
261	88	2099	293	233	216	162	351	273	107	114	221	167	301	493	54	275	469	630	170	259	480	228	232	234	194	1	235	1	202	129	48
244	538	136	158	1	314	247	172	217	111	683	73	161	109	24	50	316	229	190	205	278	253	418	211	276	159	233	419	4	120	137	1
344	119	577	114	281	180	216	158	302	394	1095	1494	164	87	1350	345	164	276	142	332	1	251	245	219	216	353	170	216	180	115	149	145
285	133	147	392	9	886	261	271	234	470	364	136	161	94	54	1004	247	275	172	185	225	972	246	417	235	368	215	171	152	86	121	101
201	136	343	146	1	168	154	12	43	486	642	88	141	24	48	3589	324	749	237	191	268	314	193	366	123	182	210	436	9	308	261	149
233	140	213	101	420	217	1870	492	305	297	105	78	221	1636	44	1436	663	449	343	203	581	325	471	243	107	177	235	226	175	108	33	177
236	141	2016	160	297	157	937	348	199	98	113	878	438	78	202	49	305	265	409	184	237	1239	249	228	153	368	193	176	214	240	138	132
249	481	73	1059	1	839	144	310	161	323	103	83	125	15	209	58	480	428	165	189	326	485	270	226	1	148	180	201	582	135	112	145
126	95	97	163	657	171	511	1	1	143	87	5	226	221	380	48	183	694	170	190	151	246	246	211	214	152	259	187	191	18	1	108
222	142	548	249	192	769	172	229	14	234	110	2101	185	592	519	216	1031	232	240	202	662	348	269	198	181	193	220	211	413	288	124	181
98	138	513	122	342	186	264	190	1	93	281	69	177	226	45	2621	191	393	54	403	248	254	176	192	222	502	137	223	176	238	124	70
210	1449	326	1576	14	157	283	288	275	144	94	1542	156	340	267	1729	221	239	157	172	315	415	247	227	290	184	494	230	202	110	136	82
341	522	1007	1720	343	272	614	210	229	180	114	456	161	211	81	1322	163	485	181	199	256	309	256	225	162	162	249	429	185	67	130	122
142	361	1048	1577	27	214	369	479	247	186	105	370	124	30	56	153	329	251	335	170	199	315	272	229	215	180	202	421	200	90	143	5
217	79	203	75	511	276	226	237	425	220	98	78	558	1123	53	15	514	457	341	342	396	1	248	208	466	157	198	190	397	127	98	131
256	278	915	114	346	289	140	280	119	113	103	1668	223	91	54	1478	2	230	167	203	3	231	267	185	180	183	185	213	180	13	249	132
188	123	374	127	389	619	227	233	16	445	985	823	94	310	65	157	1	258	218	53	382	433	220	458	233	350	227	174	236	3	134	4
221	138	230	1012	517	141	450	412	394	199	887	1153	150	228	199	58	301	258	226	202	312	206	397	230	154	169	226	231	93	276	102	2
247	976	1235	1774	1	254	191	244	156	175	105	77	159	214	676	53	149	257	175	200	365	250	272	216	170	149	416	231	229	120	100	2
146	384	255	2	352	250	2508	1153	73	374	109	83	184	225	1430	27	354	224	164	167	1	665	199	232	202	177	209	326	1	214	122	90
202	220	188	145	219	333	534	10	48	969	110	81	182	5	79	46	198	248	174	203	190	232	234	234	221	750	178	162	195	102	285	94
244	276	158	750	295	179	197	423	1	156	96	125	189	476	151	93	239	270	202	200	488	324	244	230	212	201	237	219	106	84	137	74
256	571	205	165	281	175	253	574	7	204	108	201	2	305	214	47	5	529	372	172	254	483	260	233	224	183	216	212	184	258	129	185
246	260	19	155	1	463	356	1716	245	138	104	859	196	102	65	42	220	383	220	145	296	277	259	221	240	203	63	231	18	217	140	134
200	582	592	521	407	150	342	259	66	504	5	133	197	36	58	23	348	191	243	193	279	589	259	178	241	189	198	153	195	145	133	353
244	636	2348	141	1	930	224	152	12	212	110	97	173	482	4	429	278	262	266	204	27	680	672	205	324	189	178	232	91	155	126	110
306	113	1142	344	1	838	155	413	7	517	112	98	168	116	81	1429	203	476	167	192	1	336	191	230	273	187	10	222	234	428	111	428
240	96	127	1798	1	179	197	141	5	236	105	911	155	631	93	61	38	254	167	149	426	326	213	378	136	149	560	222	278	102	130	92
373	412	920	1029	839	1377	977	164	252	929	107	241	157	435	1189	253	315	276	175	195	2	262	227	184	340	18	217	187	428	95	102	67
231	142	375	90	1	778	132	1435	197	1065	1371	111	79	762	309	62	304	262	241	377	4	262	474	234	165	191	199	141	251	159	131	70
89	119	1037	168	942	429	479	215	1	100	382	131	197	58	791	251	286	269	370	201	789	169	258	222	192	189	170	229	116	151	259	152
357	143	278	165	275	197	236	251	244	112	108	106	159	230	71	19	367	206	167	206	562	238	199	235	202	744	241	215	387	105	137	124
50	267	152	801	1	919	116	1	281	485	351	78	159	79	1	47	150	267	171	184	9	234	265	220	38	1	235	225	165	400	275	174
1	79	162	141	386	1060	730	166	237	314	109	78	37	79	104	91	337	429	181	205	232	428	213	220	305	312	221	202	78	131	140	92
227	141	1237	101	298	379	190	354	1	774	405	78	225	198	91	16	218	209	207	201	263	221	268	226	358	146	176	1161	197	81	134	64
218	127	1401	143	288	684	939	103	42	432	81	88	160	93	344	14	292	184	164	197	763	495	263	228	191	804	207	162	3	96	137	20
364	425	197	1230	3	670	520	389	1	602	113	106	165	101	1608	51	335	219	208	185	2	325	253	229	37	198	3	199	52	134	136	462
166	1541	166	2648	258	181	622	1920	3	380	6	84	160	541	85	162	227	484	413	170	42	354	256	180	162	151	157	229	37	234	145	128
246	445	116	973	278	559	235	1	261	118	280	224	115	104	22	1948	133	489	166	177	293	478	244	240	334	195	234	230	230	153	137	144
222	145	822	644	1	146	1198	1040	7	529	109	120	293	109	62	3449	596	485	175	390	240	719	249	231	622	169	173	218	208	144	272	100
134	453	116	260	1	313	1443	2479	460	328	1425	204	25	79	399	44	209	260	812	145	335	370	243	237	219	198	239	205	1	112	114	14
222	249	1911	155	3	414	367	292	292	483	113	73	145	78	47	57	301	251	169	189	1	257	248	227	172	186	178	397	1092	89	83	134
1	118	569	112	374	517	1	565	274	527	97	73	169	529	165	1194	168	219	147	203	1	1267	249	401	160	163	231	151	44	136	118	114
228	86	56	107	418	462	246	160	240	385	117	73	167	225	96	1382	335	346	341	207	6	600	272	180	171	191	464	1	173	138	265	137
250	669	588	145	273	254	190	961	202	360	957	102	178	54	70	24	420	415	603	379	742	383	426	236	188	195	262	179	157	383	137	151
406	1344	167	547	4	167	351	281	399	315	110	120	254	307	1333	48	326	413	162	205	295	156	257	225	425	163	132	174	153	80	131	115
184	1346	129	117	522	480	194	141	287	168	109	593	166	41	1532	57	7	527	181	204	269	254	447	204	180	173	244	234	240	154	127	132
215	217	89	479	1	585	254	63	334	136	117	107	302	9	1341	181	83	274	567	192	6	255	227	224	134	878	5	99	144	152	287	155
255	128	741	109	288	224	231	965	211	136	106	85	164	187	1	65	208	275	221	188	433	315	226	224	365	190	206	155	192	99	143	1
394	500	1648	2075	330	328	242	115	29	365	662	98	187	84	627	701	209	624	146	179	279	263	253	212	119	179	214	160	206	79	239	69
219	203	130	101	265	296	201	171	295	226	116	98	146	176	84	99	306	280	149	186	279	240	195	231	37	180	1	169	153	140	6	78
283	468	214	2037	264	166	168	101	263	148	105	108	155	201	1936	40	278	206	140	200	287	244	219	242	2	193	229	225	207	226	114	4
245	119	136	274	394	208	372	349	196	469	658	225	169	51	7	141	369	254	193	203	9	344	737	407	234	179	233	162	188	48	108	4
466	77	422	397	317	673	293	187	272	714	119	62	203	119	666	2592	302	239	240	198	2	240	393	231	209	184	144	185	196	117	136	138
363	114	210	244	158	214	285	291	194	168	279	1793	72	68	394	20	309	258	229	183	301	323	484	455	676	7	229	188	205	134	92	118
205	359	1674	1100	217	157	160	279	305	533	268	124	44	97	463	1626	1	508	326	177	290	323	531	230	209	160	211	428	250	121	139	22
246	127	587	128	356	357	1121	92	152	89	414	207	148	212	839	51	603	618	161	193	1	340	257	227	337	152	1	223	216	112	382	106
288	284	675	161	313	245	1105	1563	134	98	86	237	112	216	1688	54	202	264	228	520	325	219	206	200	143	160	21	236	230	91	133	277
222	129	246	862	395	153	188	366	272	288	116	697	201	101	83	83	261	206	194	202	446	486	214	228	99	189	166	187	8	122	130	73
369	138	133	391	474	189	820	1	262	304	113	84	146	10	340	2318	295	227	158	178	311	464	221	388	182	181	253	1	190	162	139	7
221	885	160	138	1	236	144	308	625	228	106	381	156	540	154	31	310	260	155	370	8	450	251	227	175	321	159	230	169	125	146	41
1	107	735	1082	38	153	176	320	264	472	113	258	167	33	423	45	491	178	137	199	288	200	218	232	1	312	244	240	198	160	111	107
558	91	183	958	790	700	479	410	266	475	535	797	176	68	66	51	308	218	576	337	323	336	490	229	128	190	247	186	180	99	128	137
234	136	132	83	251	241	199	1428	40	162	105	2022	74	89	1327	42	44	269	156	162	1	309	218	211	167	196	231	184	130	460	98	278
213	133	110	410	597	161	249	1107	229	563	111	83	254	358	93	692	232	188	167	141	1	254	493	202	384	7	425	312	263	114	403	156
448	1033	1228	150	286	146	788	1162	236	219	10	80	190	86	892	1721	1	651	213	350	1	231	204	192	111	184	426	225	367	119	139	5
306	1050	1158	88	7	610	232	279	287	173	88	246	117	1144	398	1081	379	232	185	185	5	224	215	240	196	200	211	220	269	3	141	99
247	1095	377	109	368	271	169	1005	188	170	487	3196	141	95	922	54	1	285	182	200	1	304	242	237	301	201	120	212	157	88	121	55
276	130	3365	142	213	481	125	216	260	809	713	1378	453	67	226	49	356	269	151	191	693	240	436	661	224	390	640	168	284	177	114	120
138	586	316	149	700	1030	548	178	235	372	56	1014	233	63	586	1650	310	196	392	348	326	239	244	238	177	157	225	160	204	162	90	369
24	138	1525	158	290	276	479	1244	465	228	616	85	181	213	227	50	323	251	189	197	277	340	411	184	57	542	218	163	1	112	134	140
10	117	296	1045	265	493	242	245	174	178	116	77	224	101	219	21	311	282	214	730	3	228	248	245	3	194	368	206	105	142	383	135
215	574	249	103	56	313	250	257	147	1150	448	1045	1	84	49	588	199	220	173	187	219	296	229	461	222	202	141	207	281	135	268	82
191	1423	40	121	325	565	532	259	251	144	282	246	64	108	4	31	325	861	194	195	14	376	480	225	383	378	219	149	193	170	282	276
227	896	565	126	320	460	116	168	377	114	111	81	238	513	111	59	261	415	185	414	647	155	263	462	225	387	257	159	226	81	98	111
222	135	120	961	9	319	260	251	171	94	673	114	42	76	3004	52	142	258	165	208	780	303	365	226	149	178	5	218	123	156	120	161
233	84	162	231	281	314	248	205	178	192	116	83	8	590	61	77	314	257	467	200	587	346	249	629	130	156	194	434	121	119	266	115
229	129	183	1479	450	256	261	153	255	236	403	581	162	69	77	168	267	442	136	539	324	241	521	190	236	193	527	198	115	368	273	1
219	234	276	166	360	287	1312	1572	277	743	111	91	187	1	369	53	224	266	152	198	1	341	811	240	205	189	317	392	185	91	141	3
225	394	844	146	414	151	1094	139	178	190	106	99	1	103	75	470	272	251	550	584	3	260	449	236	245	658	4	176	206	129	141	294
222	1874	70	95	18	242	403	111	294	108	415	94	195	69	95	22	50	252	182	144	208	450	246	229	176	370	6	213	191	119	112	103
253	90	118	1254	440	377	592	246	7	233	1298	1071	15	115	1088	160	209	239	775	193	1	647	249	217	199	315	209	399	209	304	241	112
324	669	3	127	555	458	198	144	350	88	114	97	1	453	106	2	295	275	169	167	312	299	263	232	334	192	233	219	9	116	137	9
549	298	821	133	443	1199	226	155	265	640	1679	83	181	23	52	39	287	230	211	207	242	694	253	230	259	184	402	176	194	170	134	72
214	570	965	1826	1248	1	195	225	148	190	110	75	155	98	73	91	211	245	225	200	551	247	201	238	343	190	2	224	8	146	148	104
267	1014	1432	1768	344	642	368	94	230	96	101	82	17	841	46	51	112	182	235	198	96	231	470	219	173	198	220	233	186	152	129	1
216	154	80	139	413	1010	153	135	203	209	111	102	171	5	1867	40	95	240	423	193	1190	358	264	230	163	190	5	219	191	137	121	150
332	528	999	828	342	412	774	544	156	114	648	98	195	224	95	43	305	259	585	157	943	258	218	238	304	186	157	224	253	140	555	166
7	126	109	138	251	352	159	156	14	288	115	76	166	85	72	62	708	722	128	197	586	246	223	220	225	195	249	200	181	120	131	1
254	132	724	2945	564	302	114	935	75	272	384	95	33	1066	4	59	201	180	12	198	608	307	221	201	105	184	253	352	197	115	130	130
188	96	169	545	1	396	315	195	363	278	106	85	149	197	158	35	486	242	171	327	34	453	579	214	225	463	211	173	231	85	88	131
210	632	152	148	445	145	302	365	188	537	114	78	502	227	1168	141	1	270	367	200	328	243	443	226	202	196	245	233	117	120	138	140
223	144	300	1015	269	179	651	105	286	184	115	1566	179	199	182	842	387	271	515	196	534	235	267	610	34	181	199	406	177	92	124	3
342	134	172	380	299	375	416	236	158	158	126	82	175	58	194	48	210	421	152	188	236	236	695	198	213	180	2	234	320	252	238	80
224	136	124	424	293	681	132	190	287	127	105	87	184	787	1259	45	1	242	218	195	346	192	224	462	226	136	201	218	181	151	258	98
479	667	1204	771	338	490	228	753	210	375	117	707	185	258	5	54	259	1305	149	159	348	248	414	440	61	183	171	238	260	129	279	108
223	145	327	507	865	1344	1449	454	781	166	112	117	179	94	1295	19	216	416	229	354	284	235	261	233	117	159	173	217	230	139	104	175
225	106	203	140	384	697	351	313	339	180	98	77	177	85	94	49	214	205	349	206	183	618	197	929	246	152	141	152	225	156	135	287
222	128	504	730	7	144	363	163	219	100	119	83	868	991	92	1054	329	530	160	481	290	252	499	447	157	357	500	229	181	77	287	77
227	1279	167	80	196	828	686	1	316	306	112	71	114	71	162	43	253	804	66	192	489	326	112	227	97	195	181	229	217	155	149	117
207	626	1336	1085	266	374	132	421	144	180	4	816	284	244	50	1754	470	717	199	408	1	342	511	297	24	160	196	214	193	128	274	119
402	230	1000	115	576	505	212	191	546	333	118	80	239	71	76	60	354	376	230	193	118	269	506	450	179	46	259	224	203	119	226	80
244	88	109	147	552	188	918	195	310	218	402	74	149	115	100	101	221	190	369	166	548	240	221	222	52	176	147	206	173	54	265	96
221	81	166	158	1	179	249	199	320	149	649	648	242	38	1491	46	4	451	168	195	631	466	192	228	291	148	401	195	9	265	137	115
217	332	84	943	597	761	130	183	261	372	1227	951	146	17	1396	52	159	519	262	204	798	315	482	218	190	190	158	203	201	148	82	103
178	282	76	160	594	154	269	522	78	217	102	88	137	1069	473	46	48	617	164	202	387	239	222	218	282	161	261	171	173	123	269	79
233	240	211	101	254	195	142	303	234	97	565	110	195	579	87	78	292	702	592	187	254	239	418	388	263	1	251	365	253	200	135	78
206	281	196	745	1	646	974	259	161	178	281	76	191	247	56	154	218	194	235	177	5	344	518	360	5	11	193	239	174	79	136	131
412	1269	2078	94	2	174	196	110	549	310	88	90	109	209	1632	49	343	202	170	336	297	236	272	190	233	187	3	207	206	166	123	67
281	271	165	153	5	554	634	1336	224	210	122	79	147	68	843	630	113	568	238	195	68	381	189	238	178	185	170	393	398	125	138	62
177	206	718	135	475	150	1365	123	541	175	122	96	143	225	58	50	259	195	193	204	491	231	259	223	119	178	367	179	280	117	139	181
438	128	77	151	130	297	301	138	231	122	120	260	184	186	62	55	328	269	156	177	557	231	268	211	435	388	221	159	453	161	389	190
228	273	170	98	761	311	227	2	272	189	115	82	151	447	308	67	167	270	167	192	5	268	91	199	169	387	249	348	174	258	258	119
140	284	872	130	2	821	157	276	216	176	100	73	154	18	68	1570	218	274	138	176	26	338	231	476	252	152	153	151	602	81	93	30
213	735	119	125	13	868	160	831	217	233	394	82	157	102	60	276	174	529	189	365	270	267	524	20	245	171	251	219	245	219	148	229
242	390	223	824	4	293	1	318	139	107	368	84	107	107	181	48	149	222	403	173	345	311	267	231	143	126	196	220	270	201	132	75
321	142	149	81	3	261	761	234	271	143	117	317	159	97	199	340	284	256	150	406	218	676	218	574	341	183	149	155	195	129	125	247
217	155	166	271	244	629	180	138	257	716	421	83	162	334	568	64	514	263	218	355	400	938	239	415	142	195	236	213	197	135	142	72
931	1642	192	1870	1	218	538	287	4	119	105	132	268	215	27	2229	380	190	225	824	265	238	200	407	221	176	195	232	152	108	140	137
183	498	467	1316	1	417	187	277	209	162	95	74	176	99	178	20	508	207	191	191	281	354	193	231	532	197	462	153	164	148	107	3
257	148	180	144	1492	471	358	176	272	106	103	949	158	71	51	42	277	266	243	198	666	1096	252	195	241	148	3	465	123	99	130	273
561	238	1168	742	386	172	192	140	74	104	111	1560	141	342	44	460	322	381	195	152	181	220	325	240	86	200	197	181	143	130	282	12
242	151	152	775	7	177	930	248	291	615	280	970	125	69	54	1573	238	523	170	192	226	211	221	379	446	177	238	161	154	155	271	133
262	722	1	1833	348	409	555	133	37	676	304	1510	257	2	169	486	299	236	234	202	2	289	235	234	142	177	218	463	187	175	119	2
184	94	144	715	453	178	266	267	235	636	117	81	291	77	45	69	2	233	696	185	329	256	483	446	392	184	218	171	204	126	145	147
97	141	269	164	676	460	200	263	330	231	120	347	208	67	71	175	230	286	60	166	283	229	267	199	183	202	161	584	179	92	226	449
271	282	121	115	280	215	133	129	210	120	1070	81	290	356	713	150	215	214	161	161	236	582	712	232	101	173	424	218	128	108	363	52
380	111	122	1027	414	628	1097	394	247	229	87	212	176	111	532	36	309	222	146	489	312	221	221	230	178	318	1	262	363	159	132	93
263	1243	61	216	205	313	211	100	224	375	96	219	188	1058	142	41	188	483	169	209	280	252	208	233	281	194	503	400	216	475	124	178
391	646	197	586	1	348	209	307	204	124	110	75	144	11	650	60	357	220	124	203	1	231	265	674	279	191	429	228	252	276	141	144
273	591	153	116	1	175	256	434	96	115	926	428	126	247	38	58	246	425	155	206	292	863	544	227	189	193	488	454	214	79	261	1
214	113	110	3900	371	648	487	184	1	129	592	75	320	57	53	1549	150	253	217	205	2	339	254	228	308	193	513	178	310	69	132	82
196	111	1021	153	395	2	135	206	6	102	264	1235	179	46	60	1559	300	273	344	204	255	329	249	182	191	189	184	228	377	162	129	141
221	222	300	411	411	22	200	121	47	542	240	1282	192	102	44	52	295	262	340	197	279	512	258	219	552	177	216	381	78	131	106	65
244	383	1301	1254	251	378	240	1100	253	354	120	1414	148	217	193	31	565	253	136	158	1	248	445	218	13	168	359	162	25	113	262	251
363	197	112	281	764	255	261	421	229	167	114	90	1	63	101	41	203	248	453	133	329	348	200	202	1	167	154	211	157	118	376	548
218	124	76	1479	385	600	194	1122	1	564	103	84	197	123	84	45	333	247	241	204	3	230	274	390	12	189	8	184	229	222	139	10
225	79	787	530	404	619	393	865	23	396	258	595	260	29	85	433	273	213	192	179	241	244	259	236	203	192	166	234	168	108	267	124
295	142	436	807	356	437	418	281	4	632	120	3367	170	498	2109	1125	239	214	176	407	243	298	440	183	39	189	2	233	196	58	137	179
419	1146	867	2260	295	353	735	209	201	186	113	99	126	135	34	11	1	265	320	192	249	333	415	234	95	700	428	225	222	231	123	3
223	152	21	1117	1	219	485	224	236	117	117	79	155	435	3	1372	286	269	168	349	70	428	264	213	145	190	242	393	193	82	100	66
1	125	1234	106	146	1195	234	493	254	190	169	134	157	6	35	1933	390	265	154	165	204	245	215	207	97	174	231	438	259	108	139	38
193	114	151	1341	309	587	232	247	199	649	537	1094	149	1313	95	165	306	451	174	159	286	229	240	233	160	181	254	141	213	90	144	116
218	94	109	101	1	289	364	226	1	584	932	1896	265	118	254	170	2	275	165	413	3	1	511	221	67	175	259	236	166	148	126	86
228	148	385	155	1	2203	582	131	242	396	1425	78	159	84	48	1228	311	254	582	195	6	296	486	223	213	150	175	231	45	119	105	10
228	664	511	734	5	517	242	120	446	440	1267	120	190	95	165	63	307	241	244	363	335	617	259	203	308	157	171	196	199	223	132	88
138	267	144	137	439	111	187	176	243	194	125	478	341	186	2387	33	388	509	243	165	25	244	214	227	62	187	165	693	370	124	136	103
378	806	988	301	266	188	688	164	179	402	120	93	190	216	176	1809	295	203	237	193	270	770	205	211	161	191	415	183	192	12	134	4
237	115	945	107	411	313	223	424	1	439	920	94	124	230	48	3018	358	221	428	197	87	238	246	232	181	162	201	228	280	5	126	115
750	1558	762	81	645	214	426	813	328	126	637	94	201	17	63	63	146	122	174	176	257	232	259	402	106	317	195	208	214	108	122	82
364	1182	206	123	1	116	185	134	182	217	129	83	215	240	530	55	319	273	165	179	556	231	266	234	152	15	402	390	528	159	117	104
251	424	1646	1076	1	276	211	174	480	116	121	86	109	100	54	567	245	262	174	610	276	231	214	456	193	181	198	203	204	91	241	97
68	135	194	77	259	166	720	200	203	165	124	345	289	400	58	51	540	519	178	180	154	266	635	238	400	204	248	196	209	130	535	74
213	157	169	905	2	207	148	636	248	226	102	222	167	112	6	3470	25	275	477	176	350	234	261	230	145	204	189	192	247	268	138	76
155	282	129	95	10	381	146	156	245	210	102	93	158	105	34	1361	41	257	543	335	214	323	201	220	326	195	326	234	207	72	101	144
171	341	460	292	2	997	225	172	264	5	130	154	118	237	146	157	1000	175	164	170	3	236	196	212	69	189	466	225	203	275	542	307
601	119	164	91	185	257	4	127	56	206	484	94	97	104	45	35	280	212	182	193	1003	330	260	199	492	147	131	196	215	141	270	1
205	481	131	587	1	243	881	168	211	533	350	255	143	195	1	49	377	223	335	410	939	295	450	227	196	164	250	239	208	224	125	277
217	122	742	158	281	269	290	461	712	106	244	74	152	102	52	44	401	217	782	193	585	496	200	226	210	193	108	206	235	709	136	75
249	747	64	142	251	191	616	149	190	338	433	102	168	230	283	34	225	223	491	189	1139	249	247	218	195	198	165	236	308	134	299	107
212	273	49	87	4	835	212	273	405	212	93	768	209	73	798	1750	292	255	223	200	2	162	266	184	169	172	172	212	349	103	121	112
183	278	194	639	744	266	918	333	216	105	110	1601	178	68	41	54	218	273	213	207	17	339	274	238	158	153	1	183	198	293	144	101
209	286	560	138	242	4	241	1028	212	623	114	240	218	34	52	51	46	232	226	206	6	979	228	625	122	317	264	229	135	153	138	1
229	295	195	1503	458	744	155	275	183	155	425	722	166	315	50	33	841	260	235	374	1	228	196	229	230	140	210	344	190	127	136	150
105	605	2053	145	2	362	857	301	283	362	391	89	172	1130	1500	1592	458	461	158	198	288	233	218	388	192	172	172	219	200	392	118	73
514	844	1576	95	2	268	197	371	150	557	110	80	141	97	1857	49	183	249	176	195	323	388	258	234	203	178	237	224	244	129	269	115
188	242	1044	113	681	1243	1261	1120	284	418	94	86	5	511	725	137	295	262	400	187	4	461	229	385	338	183	342	222	167	235	134	87
68	122	134	120	1	493	251	567	178	761	124	76	166	96	75	33	164	241	1012	169	399	366	265	232	155	189	241	204	36	443	135	121
159	106	609	1116	16	208	139	368	263	321	112	128	167	47	56	50	410	233	160	188	437	351	22	406	315	366	211	236	162	126	125	134
356	438	930	3105	4	1192	225	261	229	208	126	107	227	93	50	36	262	238	168	202	279	563	253	228	225	182	200	237	21	123	130	70
87	1042	878	1115	3	414	175	433	255	200	106	121	219	73	57	625	275	243	342	191	11	251	192	229	185	190	4	181	199	128	266	94
1	903	796	114	318	191	536	1229	421	398	612	2030	423	288	2067	2143	246	196	218	334	313	276	717	204	303	187	1	147	426	143	419	49
374	52	1476	137	301	221	235	340	216	239	125	927	147	116	52	38	13	189	176	397	1	173	232	230	55	171	181	209	393	145	138	102
82	139	893	761	372	112	250	157	432	104	303	428	217	434	260	1812	1	218	177	197	348	230	245	238	198	227	184	223	1	162	131	308
11	288	145	104	7	725	511	1006	257	335	126	404	155	273	20	154	1	279	212	331	313	205	240	228	164	264	226	136	44	81	146	111
410	121	1472	149	270	1038	234	1992	217	95	95	104	155	283	1962	37	264	482	555	360	1	222	239	179	243	170	308	174	158	160	281	80
237	274	292	695	626	726	187	110	200	315	415	80	207	93	76	47	86	276	210	194	2	601	675	445	314	9	149	225	1	146	134	133
199	151	189	110	6	394	195	106	223	954	116	81	281	662	22	33	204	225	230	356	324	229	268	224	242	190	215	167	122	112	124	124
223	132	524	140	1	160	714	164	192	726	113	902	165	701	975	177	301	474	478	194	259	260	547	195	130	177	361	222	207	98	262	8
111	1	716	146	81	182	2651	272	243	154	115	668	167	92	1738	1789	10	544	226	173	1571	233	212	421	519	186	180	176	213	78	131	151
207	122	159	1287	44	259	147	1016	241	214	120	256	150	416	2256	49	246	262	167	231	376	195	264	198	223	393	10	158	177	115	102	54
166	158	165	122	485	381	174	566	264	134	107	2185	189	192	1685	1790	452	646	145	197	404	232	249	206	194	201	2	209	10	119	138	2
222	1224	187	119	428	216	379	254	200	402	1141	1160	190	124	51	23	286	232	588	203	218	342	232	233	127	190	253	234	206	226	277	4
814	85	15	1603	240	233	613	348	337	108	124	78	716	1050	107	67	444	215	164	213	317	230	229	225	488	198	200	219	111	177	142	113
289	1218	457	104	858	504	345	321	228	525	116	120	132	3	242	833	443	235	156	168	395	237	269	200	181	11	208	208	88	430	251	78
477	1446	779	865	403	431	144	196	184	509	473	86	178	60	57	66	6	670	160	358	3	231	455	242	236	70	253	179	170	147	138	119
198	152	47	115	293	162	771	281	246	187	1378	74	64	567	54	35	236	530	2	766	1	306	433	230	205	166	208	204	202	154	107	187
35	123	46	145	1	215	141	192	582	522	131	2402	367	5	72	238	37	519	198	198	317	653	267	236	111	132	225	216	172	114	142	135
323	1543	176	782	760	407	174	469	368	661	103	97	199	400	49	39	1	222	163	327	283	212	202	223	185	170	506	215	182	245	263	97
381	114	345	135	411	470	341	199	196	112	121	70	450	337	56	269	3	477	161	178	11	247	232	214	131	193	169	171	263	76	145	161
178	148	3	116	361	529	250	386	155	493	678	861	149	90	54	14	211	470	384	160	1651	235	675	482	130	170	245	146	258	158	148	142
411	860	109	738	101	1445	603	207	251	126	101	248	159	96	57	190	298	265	360	178	1	332	251	221	202	176	179	199	1	147	290	83
205	78	208	992	960	911	889	1308	159	126	117	115	58	5	461	118	345	452	339	190	198	251	454	207	191	147	423	517	13	114	104	189
558	687	80	287	868	500	792	180	251	175	119	222	209	74	870	812	4	280	222	205	1	270	199	227	216	144	244	453	184	2	152	116
317	631	1660	630	345	338	355	119	165	342	580	122	156	32	2205	381	498	409	364	200	288	500	442	405	303	178	226	440	221	151	129	92
132	672	1625	254	1	358	204	486	265	203	362	1607	21	305	1248	396	4	228	454	180	305	175	218	237	147	151	234	357	125	161	268	100
94	394	184	145	883	124	371	522	197	664	106	90	239	439	65	3	110	627	186	187	279	247	220	215	339	190	214	235	15	64	136	247
423	413	133	109	273	261	229	448	245	348	106	82	159	431	297	1620	317	237	237	404	16	296	208	229	175	175	191	164	162	3	131	106
237	290	111	1228	843	413	255	302	250	300	94	94	161	199	58	46	83	240	221	379	2	644	206	231	149	185	232	222	245	89	60	138
159	119	144	700	750	232	394	198	215	153	122	120	263	14	1171	34	318	195	210	186	4	348	245	448	516	181	431	211	203	146	100	149
11	805	62	128	310	737	189	211	530	394	250	492	136	315	173	1	237	283	158	201	1	221	253	244	322	174	384	331	143	107	128	152
178	99	385	90	448	299	304	163	378	142	268	88	126	71	1959	134	246	243	164	198	411	248	233	229	106	180	174	213	218	55	139	85
219	259	668	121	3	161	168	160	164	313	119	257	361	182	1	1063	264	249	407	207	3	330	252	236	342	16	238	386	6	161	127	82
2	125	118	140	228	196	607	227	548	174	275	79	166	1	1	6	227	266	151	481	6	4	267	373	323	168	235	146	279	149	290	76
171	535	175	128	360	298	249	374	146	110	124	115	142	185	262	55	186	259	471	184	1	455	243	218	226	196	221	227	182	90	130	70
223	245	107	390	407	471	224	542	14	197	95	1219	79	125	386	10	310	255	643	370	20	268	252	191	177	184	249	212	54	312	3	48
123	344	976	524	510	232	788	1339	373	120	460	74	96	703	161	15	263	447	241	188	7	242	374	234	418	175	380	211	9	137	141	86
233	94	620	928	1346	681	542	195	274	139	568	225	157	107	52	22	229	189	243	397	269	337	396	465	2	186	2	523	384	140	126	89
222	135	140	1259	309	132	408	712	195	174	100	246	117	1040	54	2	264	265	382	203	357	1312	492	232	245	175	174	228	157	133	109	252
1	96	433	111	355	614	754	140	408	3	1091	91	19	2	76	1022	337	206	227	203	294	329	758	232	428	188	142	236	191	112	134	87
169	153	148	793	816	273	636	1	292	232	605	84	147	71	126	2635	333	950	216	188	633	275	260	398	56	151	258	466	216	149	277	113
577	1367	78	137	1	286	117	895	182	336	2058	246	412	114	381	33	291	206	203	171	22	470	772	456	106	176	251	221	14	79	132	278
502	126	98	136	260	239	208	95	205	181	130	92	159	374	803	22	508	443	427	199	15	604	428	231	120	172	163	195	301	116	134	2
332	124	1242	386	1128	316	341	199	188	101	95	92	311	235	642	3108	302	253	370	191	4	255	186	202	224	377	223	228	385	142	128	91
249	116	905	902	38	179	325	831	206	114	657	224	60	564	716	26	252	790	391	192	1	264	411	214	283	173	230	207	178	164	255	79
197	90	270	1332	405	163	2235	120	230	210	413	1137	13	68	61	208	1	257	166	186	1	300	250	232	166	351	2	159	199	303	71	19
272	1768	190	103	1	207	256	491	298	370	101	921	160	126	169	1322	41	267	393	202	254	212	217	221	170	194	248	229	244	161	126	314
208	139	1246	1086	376	737	358	1859	465	209	125	359	121	1180	539	1532	1	210	165	191	275	665	268	231	186	195	239	231	41	154	141	14
472	152	150	911	307	406	459	27	143	179	1030	1366	333	34	157	3021	285	213	146	200	70	310	462	232	411	178	1	198	272	273	140	91
[truncated: 33,639 more rows]

## Sheet: EC1-3
hsPCDH24 EC1-3		Ca
T0		T30		T60		R1
Replicate 1	240.307		501.193		1331.16		6174.67
[truncated: 12,366 more rows]

## Sheet: EC1-4
hsPCDH24 EC1-4		Ca
[truncated: 9,251 more rows]

[truncated: 5 more sheets: EC1-5, EC1-6, EC1-7, EC1-10, Compiled Data]
