# Supplementary material for: Heterophilic and homophilic cadherin interactions in intestinal intermicrovillar links are species dependent
Source: PLoS Biol. 2021 Dec 6;19(12):e3001463. doi: 10.1371/journal.pbio.3001463 (PMC8691648; doi:10.1371/journal.pbio.3001463)
Supplement: S2 Data — This Excel file contains the source data for the bead aggregate sizes in Fig 4B. The mean of means, standard deviation, and standard errors for the constructs are listed in the Excel file. (XLSX) [file pbio.3001463.s029.xlsx]

## Sheet: EC1-2 WT
EC1-2 WT		Ca														EDTA
T0		T30		T60												T0		T60		R1
Replicate 1	420.31		413.938		505.128											Replicate 1	398.065		314.13		326.704
Replicate 2	260.938		467.012		579.8											Replicate 2	258.332		250.309		262.728
Replicate 3	264.216		572.394		607.944											Replicate 3	270.37		258.499		280.986
Average	315.155		484.448		564.291											Average	308.922		274.313		290.139
S.D.	91.0823		80.654		53.1333											S.D.	77.4344		34.7253		32.9558
S.E.	52.5864		46.5656		30.6765											S.E.	44.7068		20.0487		19.0271
Replicate 1				Replicate 2				Replicate 3								Replicate 1				Replicate 2				Replicate 3
T0	T30	T60		T0	T30	T60		T0	T30	T60						T0	T30	T60		T0	T30	T60		T0	T30	T60
202	293	1964		93	332	686		36	264	277						86	60	281		137	38	76		69	58	87
501	347	493		39	36	53		38	1037	55						402	27	90		12	124	93		122	139	121
375	462	948		16	472	472		5	276	1118						1662	385	463		52	289	314		198	201	37
893	1289	742		615	1021	635		11	215	5						828	39	388		179	739	95		332	242	145
201	203	1548		57	13	302		369	6	1530						650	238	13		109	30	32		113	112	9
160	109	69		452	58	80		221	149	199						13	7	162		5	69	8		225	360	91
65	180	3559		176	101	342		5	633	593						194	319	87		10	76	114		314	204	21
30	42	733		360	88	647		338	352	67						67	159	209		243	42	69		12	23	161
50	5	52		179	380	1281		113	139	235						11	163	8		12	46	73		240	5	134
809	5	203		77	689	352		21	483	127						78	123	102		101	17	80		105	319	258
573	123	65		304	29	174		134	1367	377						18	215	142		52	25	122		12	148	7
1059	494	38		213	492	526		55	1054	193						166	6	43		3	628	55		237	134	428
1216	853	438		144	226	283		393	46	536						3630	150	738		231	829	153		164	79	306
4262	308	105		344	33	173		489	251	1144						84	39	4		13	122	105		211	328	6
1280	182	375		284	972	70		389	672	182						2165	157	143		39	30	569		116	800	291
157	365	453		6	381	117		98	436	914						196	201	396		185	130	86		155	133	34
501	365	236		153	307	445		199	606	537						578	147	5		137	990	54		743	1538	16
544	173	97		41	641	475		498	514	1034						3	140	134		95	394	87		7	571	85
123	250	179		8	454	230		341	149	1914						419	257	38		69	7	117		367	46	44
178	543	506		420	264	254		193	978	240						58	219	93		280	38	146		284	71	364
296	5	1487		49	337	338		145	705	1153						76	95	155		280	154	156		155	231	170
5	767	18		30	310	1538		390	916	277						656	107	54		70	187	112		209	74	44
603	199	79		1	126	627		170	989	1211						573	89	185		224	145	93		242	279	174
7	459	921		855	137	96		516	1917	942						69	60	37		108	141	56		165	116	187
1536	62	1957		70	1816	2029		206	1026	304						62	145	564		258	127	118		179	2	46
122	194	1512		136	132	944		184	480	559						19	1351	265		166	739	51		19	3	5
41	115	650		161	135	786		713	127	1121						679	338	329		46	67	57		287	182	47
80	119	1032		528	99	976		291	603	82						257	50	266		208	88	6		202	158	228
440	42	3144		212	2530	430		401	139	265						1474	25	164		95	43	28		235	239	408
28	22	1		569	720	2270		57	286	569						251	340	978		58	748	353		631	181	76
135	79	104		66	2232	112		173	190	149						121	58	404		156	128	131		323	313	337
333	195	479		152	1293	298		862	476	1236						145	185	138		7	56	254		184	678	107
327	401	1		340	769	95		415	760	1224						366	57	118		119	33	183		428	194	243
1755	324	490		212	267	113		241	566	626						226	36	19		136	48	101		312	367	188
665	234	112		189	1637	701		208	426	646						731	249	24		41	5	33		519	307	32
730	379	844		238	625	396		68	162	78						85	162	1028		455	16	5		261	136	148
893	2	297		170	19	2389		380	447	69						3	401	5		1	22	97		275	32	185
4	563	1646		135	99	114		15	147	1535						500	210	31		215	47	60		225	278	242
1	196	785		248	531	690		385	856	1301						1	254	317		245	156	264		201	111	64
1	385	621		180	1218	245		128	298	272						247	175	73		2	6	75		93	130	229
3952	152	3		208	84	800		154	142	86						222	123	155		496	102	96		191	359	220
150	1	140		112	509	2033		132	761	383						312	199	2		161	286	135		202	1	7
3215	492	686		324	349	362		302	1612	888						263	187	49		204	14	25		182	396	625
1	151	142		216	316	112		168	878	2089						1	210	347		196	184	69		389	181	214
368	262	1078		653	39	59		305	1026	1401						14	328	98		177	1005	239		187	182	139
1	282	312		464	136	84		684	422	1522						283	17	15		351	123	685		202	634	205
39	401	295		182	937	458		330	292	818						225	377	185		316	67	315		197	180	47
6	530	450		185	225	442		5	160	112						430	119	88		206	37	146		334	188	321
75	130	448		831	135	842		254	152	1115						5	2087	10		224	4	73		216	187	346
364	196	559		191	378	843		669	154	58						3	106	584		122	50	158		213	134	67
41	340	691		1310	136	131		258	107	813						1	182	2		370	116	245		262	620	283
2	98	2		491	415	351		126	568	763						933	16	56		180	27	65		186	205	386
6	162	767		147	113	1134		1	243	173						51	208	120		70	177	67		1	197	4
725	160	129		258	59	1315		169	149	1312						1	280	135		730	132	57		272	178	10
278	367	101		207	1470	1705		203	577	1092						1	149	3		147	269	174		468	362	686
284	108	134		750	514	104		1	631	354						459	104	534		233	162	21		195	193	214
113	302	112		39	266	398		212	764	145						1	156	214		51	74	126		212	188	508
480	209	1243		169	134	1841		299	156	319						834	53	221		412	41	190		343	169	698
533	115	280		177	282	2083		388	511	286						1	21	230		186	248	74		1199	175	325
1	337	1101		298	1502	103		432	2227	169						1	447	1090		1	328	342		1	361	185
39	1225	483		160	473	937		212	443	901						5	182	248		169	88	172		67	204	203
214	470	113		203	354	120		181	669	755						665	210	289		554	882	142		5	142	258
563	107	112		9	1177	1466		225	1526	916						2	174	257		288	116	372		176	193	222
8	411	1351		179	256	110		534	533	1060						946	190	3		465	329	307		5	436	224
1	359	806		389	56	653		185	118	289						337	362	368		179	22	148		255	401	168
1	99	864		171	102	242		131	300	415						33	188	156		170	309	147		495	147	175
128	600	458		13	1991	819		275	160	75						147	179	181		241	338	381		200	161	185
3	192	2148		565	73	922		487	1417	128						3203	183	195		478	73	178		480	190	231
3	198	741		310	43	275		202	2029	438						5510	191	465		271	133	131		179	131	169
2	140	1755		163	1621	373		312	1015	409						4	177	225		132	166	170		160	197	199
15	1239	331		186	1192	92		528	308	1228						264	381	226		190	168	173		202	777	195
1322	1325	350		1	311	1043		166	645	1268						1105	194	176		374	175	143		261	178	159
1	1108	925		27	446	824		77	160	106						2	202	233		23	181	482		3	142	204
4	139	127		63	143	1584		285	2235	654						7	166	1939		256	175	165		33	394	8
426	568	562		140	1144	86		596	843	167						48	6	920		123	129	472		29	202	149
2	460	641		172	290	766		212	1047	1853						189	181	199		275	141	185		174	200	197
476	333	135		154	491	477		99	885	719						54	198	1488		112	337	187		275	181	434
1096	134	95		330	128	1128		50	528	96						1	169	559		405	155	725		194	184	237
434	1120	498		204	4	125		257	133	91						357	385	202		133	374	159		184	158	158
1	95	511		191	158	727		413	964	84						328	1056	253		397	170	153		195	160	179
265	2885	1419		160	64	91		310	637	130						1	203	198		442	159	152		291	148	406
1312	155	1002		846	560	632		4	412	3392						1	153	501		232	172	159		250	145	213
374	147	8		354	976	123		367	763	74						3	174	189		644	179	156		181	193	235
13	405	120		290	137	810		395	671	563						2	190	192		1	564	665		379	186	233
313	7	2		209	1154	461		79	462	1429						1	159	212		993	133	183		431	343	217
1	408	360		558	407	2214		151	112	161						528	161	754		218	181	180		174	374	191
5	518	380		282	1036	111		135	111	460						104	181	173		214	133	337		191	629	174
1	130	1		173	134	624		262	127	1046						712	181	365		130	183	24		133	186	176
1	177	157		255	918	365		208	314	78						367	388	396		189	182	157		281	192	186
257	399	137		189	98	1775		249	766	726						1	196	261		106	136	179		1	209	693
1798	153	702		167	233	1281		492	650	2						2	593	1		170	142	176		229	195	2
536	683	841		197	122	234		122	534	154						7	969	193		191	336	186		268	194	7
1639	37	1550		496	217	1009		193	519	1380						440	347	276		1	183	166		153	398	13
5	180	114		365	828	97		223	303	1005						1014	198	1		111	178	150		1	197	154
3880	428	329		201	132	1876		1	161	296						106	185	186		245	339	475		167	758	410
491	93	1423		217	91	2009		323	816	303						1	337	644		174	325	174		204	201	223
1096	80	3		191	561	1362		600	429	132						1	186	1		203	167	137		359	542	380
1	370	453		188	574	95		1	756	73						1028	588	142		192	167	166		194	3	1
1	308	112		93	127	270		297	728	1017						2	213	362		211	173	177		272	199	1
1298	229	141		48	127	817		137	122	76						253	201	155		132	477	186		344	198	155
189	140	852		375	146	550		169	157	751						1	207	210		290	137	148		343	693	163
340	895	1328		652	1304	567		226	402	162						40	810	590		188	142	139		462	623	561
1	234	81		261	74	1503		362	555	141						10	380	1316		233	165	147		271	576	236
3029	719	136		509	886	138		257	159	151						791	374	12		104	181	176		254	380	159
508	638	2024		160	134	624		127	509	1054						6	178	32		161	181	513		440	409	189
307	524	850		159	34	793		409	821	681						538	203	385		345	175	158		182	193	197
300	311	104		203	131	891		289	1014	650						1359	728	1504		330	147	173		242	183	180
2	1316	568		190	2	858		197	670	234						1	212	184		232	154	178		230	144	174
1046	126	135		206	394	2629		208	620	670						1	212	202		3	290	196		196	149	204
563	342	493		191	129	104		120	160	1367						744	180	224		752	329	159		192	167	205
9	668	203		1	1094	596		111	433	440						46	161	263		255	164	540		218	412	244
1	980	358		22	56	664		178	139	82						35	2477	268		404	468	146		199	207	20
38	233	7		140	2171	796		485	148	896						1	348	495		272	704	169		197	563	159
366	105	477		492	1186	1667		202	1166	534						311	398	523		195	176	180		186	173	5
2	791	112		1054	110	117		401	149	456						845	419	184		176	335	151		183	191	13
48	384	298		215	222	91		1168	783	404						76	964	253		270	160	196		383	189	167
952	1063	67		196	1368	2838		228	627	1388						946	420	277		8	126	158		157	188	199
1	668	1067		192	281	498		1	884	442						420	209	285		294	143	346		406	194	208
6	107	106		173	546	256		2	1864	254						1445	350	580		625	162	314		194	367	440
1796	534	90		173	532	617		218	152	79						227	200	150		291	511	177		195	197	5
2	225	1		364	127	588		206	1276	581						1	387	991		578	156	169		196	321	394
1	380	482		653	474	147		148	307	292						129	154	516		26	452	176		198	145	217
177	59	992		180	92	1220		199	1310	162						991	758	430		107	165	148		189	374	27
1	85	180		182	110	133		193	135	582						308	177	270		476	161	371		97	352	495
193	192	887		476	3	2288		245	127	1578						2	211	26		261	151	150		165	146	175
103	1	39		187	760	910		192	150	147						482	168	305		492	494	372		197	198	445
197	634	147		189	607	1898		252	534	131						2	196	186		120	160	527		185	193	149
675	401	350		157	142	131		290	1959	134						277	189	404		148	187	159		208	200	192
1	397	22		221	816	222		282	139	804						1	177	256		225	182	180		353	195	443
617	128	1599		191	80	54		268	162	795						1	209	261		279	132	160		165	198	206
504	169	1		235	76	109		230	1297	1082						42	309	190		271	137	159		325	190	236
596	1592	370		203	137	27		197	137	147						7	148	197		215	312	183		178	150	233
559	830	1216		505	1015	883		219	158	1305						9	524	244		136	169	645		2	143	194
120	239	1		192	16	128		203	137	2216						890	173	270		200	471	1121		333	381	227
1	289	448		158	92	129		131	157	2011						1	362	281		253	176	347		463	797	245
400	135	2120		164	1479	138		158	123	599						7	156	185		418	152	142		161	440	224
15	591	451		529	1198	620		237	569	793						408	169	354		254	157	345		229	325	164
4	743	181		178	93	130		440	520	561						1	166	224		367	336	172		189	415	168
340	1048	32		196	124	1012		368	130	267						194	375	180		5	180	178		267	395	211
6	2396	51		182	51	413		244	160	726						740	191	259		130	179	161		69	186	190
3508	380	286		80	78	96		11	581	607						8	201	205		145	143	170		215	204	242
576	843	628		426	395	84		5	1906	112						87	377	577		349	330	186		238	188	146
287	137	610		206	581	1078		167	494	702						16	202	212		162	138	448		274	164	189
384	761	1241		355	121	135		177	428	953						1	199	490		181	161	512		112	193	201
37	194	136		325	2356	1269		207	941	85						2	189	138		244	322	854		212	417	240
107	491	101		174	155	141		186	229	790						794	200	548		33	314	142		251	193	144
1	173	358		386	537	754		226	160	134						1	385	195		875	318	344		252	135	339
1	128	363		185	654	103		45	907	570						496	3	199		115	135	454		307	352	199
50	397	333		447	49	1698		1	153	98						24	525	13		335	183	529		193	618	185
1498	186	387		113	700	877		116	313	2037						1	373	235		506	175	144		231	186	242
295	427	1		204	9	256		3	1051	1960						16	574	218		137	178	173		222	153	261
359	972	1137		1	710	1983		169	610	288						5	206	153		280	166	180		208	170	178
1	424	150		176	1111	1329		271	623	1041						199	934	205		215	967	185		855	432	348
2653	366	7		426	216	92		296	1153	1009						21	384	198		190	170	152		234	189	69
1834	1217	359		532	634	701		262	798	1321						821	189	218		204	289	147		241	148	694
660	804	135		149	115	131		63	306	82						351	380	203		446	143	142		134	419	180
114	97	145		193	704	92		295	278	145						34	205	214		288	320	484		436	200	239
481	127	622		153	44	385		197	1744	1277						6	201	449		657	141	168		206	201	186
1	381	471		185	756	1070		210	154	122						363	394	177		398	901	321		436	181	369
4	234	1427		195	1271	112		197	147	162						1	543	387		345	362	180		211	165	427
324	381	118		204	158	882		201	1185	424						1	371	132		120	176	366		106	419	366
512	173	863		41	421	131		406	1525	2511						66	196	205		291	173	188		291	195	243
323	2	461		237	107	703		546	257	100						937	204	201		287	175	193		12	156	248
1	564	474		183	481	1217		12	151	148						1	168	184		7	185	348		259	196	189
691	338	474		1	138	243		177	148	1730						545	341	189		260	135	137		370	209	402
1	642	163		745	606	342		369	1300	93						308	187	217		237	160	166		213	166	318
611	4	697		271	225	443		177	821	927						675	1005	1136		1	178	351		363	185	164
2209	1111	167		174	132	101		180	603	278						3	334	830		182	664	138		341	186	218
784	175	305		177	77	242		5	315	1765						1	1003	277		1	581	178		448	187	237
60	168	225		384	773	1475		1	925	563						461	381	324		274	174	341		170	180	194
302	168	638		549	146	248		6	745	649						2	195	286		197	178	507		191	199	195
1	886	1344		329	1	151		212	280	704						3415	2	197		222	175	181		191	192	434
35	373	484		326	2299	1196		152	570	829						977	199	1321		233	314	146		210	185	426
1	117	497		195	633	1104		249	159	147						340	379	274		299	130	199		230	560	201
60	1	107		230	82	127		354	163	78						6181	170	222		236	176	168		229	194	14
1	152	48		218	141	1442		257	1310	146						43	176	444		304	55	145		195	311	228
402	984	825		440	1184	1504		207	1913	559						392	182	266		206	330	157		211	366	700
1	2	70		195	44	1468		279	919	312						315	186	5		251	176	176		210	202	227
353	617	4		421	796	283		408	156	122						417	203	334		163	137	189		284	407	639
591	171	211		189	683	806		246	1822	850						134	188	226		390	639	139		174	194	454
551	186	360		557	71	73		20	660	239						912	201	224		164	168	316		209	354	188
433	954	365		471	587	138		349	421	309						523	196	392		150	174	171		366	145	167
340	183	143		267	1789	895		214	154	216						27	157	248		111	162	155		182	151	191
2684	629	581		208	304	559		2	1199	1364						562	408	963		215	180	156		3	203	209
1702	107	346		224	298	91		249	976	826						186	322	282		143	177	158		395	190	207
17	892	770		83	146	109		121	163	90						68	173	465		357	150	334		174	333	1233
3	709	478		311	648	109		193	186	831						1	183	269		212	172	367		190	58	257
6	188	621		777	1134	131		191	624	87						2	193	186		381	327	158		233	547	221
397	457	1589		138	299	714		243	295	606						470	406	202		242	167	160		388	189	245
1109	357	55		46	292	144		409	1314	81						1	558	242		216	168	634		883	204	255
567	533	110		92	758	145		141	792	496						1	201	149		181	168	147		541	341	400
1345	1182	2		186	220	94		196	1086	649						141	335	165		279	351	156		199	180	454
1	111	167		589	424	790		190	716	1241						346	203	5		327	360	319		200	193	203
2567	491	106		216	1076	1369		220	161	165						324	750	194		398	133	370		188	158	429
1	795	131		346	153	119		602	933	2517						463	178	182		253	316	184		510	397	243
1477	560	1		256	127	697		35	893	1439						1	359	202		329	340	319		183	358	191
4	517	4		17	146	386		134	1281	768						1738	199	219		285	129	157		239	156	397
925	316	872		187	303	767		128	566	1643						258	393	659		479	323	154		195	391	476
1	216	58		687	143	128		834	888	491						1	746	219		228	341	145		651	437	500
3	1902	368		171	152	131		378	1338	85						23	203	671		254	171	371		403	192	382
6	535	695		53	43	98		71	154	127						1	204	576		1	137	164		183	189	158
5	209	121		997	145	1060		449	784	106						50	186	403		1	178	183		273	174	411
678	195	1241		18	144	86		301	136	84						19	215	272		1	172	187		190	193	233
656	157	965		98	34	111		383	130	313						62	205	195		7	178	362		327	189	5
1	482	1		204	953	1043		288	310	810						2	394	177		37	453	183		286	193	219
73	1074	480		129	164	98		207	266	703						11	401	283		195	154	1274		161	191	228
1426	202	3		190	61	294		624	748	817						695	195	11		156	175	304		211	376	226
1408	1	395		562	79	1535		1	155	144						412	360	147		176	357	625		238	414	160
3	613	79		190	1307	1015		1	294	81						17	192	533		282	1045	173		244	202	761
969	150	359		337	498	135		230	416	308						14	189	165		218	363	341		262	194	171
458	489	862		11	320	798		29	681	1239						1	210	243		68	316	327		290	598	178
814	1353	141		388	301	256		197	959	159						231	154	489		522	151	178		227	338	220
209	441	654		182	79	127		204	162	129						1406	198	167		196	168	527		1	390	215
196	998	939		207	227	933		128	817	1334						317	194	188		201	155	148		209	201	9
1	396	669		450	24	127		1	306	785						432	199	204		213	164	317		347	719	186
120	597	528		360	260	771		1	154	827						674	10	461		204	168	175		189	146	190
4	1	853		222	625	439		6	146	309						254	194	244		200	177	374		194	183	182
11	4	99		158	321	272		209	163	1960						460	199	267		231	180	548		221	180	25
164	107	115		136	151	368		1	157	1436						5	202	406		265	325	169		396	159	168
1	170	101		194	1199	1129		171	837	132						3191	376	260		233	169	169		203	208	199
552	1	330		363	465	1835		281	747	1788						1	200	326		248	312	180		312	383	236
167	3	65		201	368	703		289	535	406						4	206	309		793	863	360		234	640	206
1474	256	2		172	1061	145		329	638	1068						1	210	207		198	666	286		570	130	161
106	143	131		559	115	216		155	148	1596						909	217	210		137	158	188		227	157	191
292	137	299		1447	142	1159		637	156	366						347	194	208		263	165	184		209	167	213
264	384	746		153	989	1015		192	457	667						1	170	851		276	163	369		242	883	216
1145	224	1670		172	1364	85		318	494	898						307	178	917		206	179	334		200	140	206
190	452	34		190	534	126		210	719	2190						205	188	257		16	171	186		429	206	207
1	664	974		420	545	665		348	795	263						1	596	437		98	289	147		196	196	145
643	690	276		214	142	1054		203	1052	443						277	325	204		297	804	356		247	392	188
1669	240	13		157	148	1037		172	944	150						24	202	15		346	178	177		424	196	229
1	592	31		353	644	1118		126	158	971						414	199	341		304	521	150		229	188	13
249	125	137		211	209	96		834	126	386						398	162	191		196	129	145		427	190	9
133	325	460		186	143	1242		344	162	197						993	172	316		168	143	564		1	135	171
631	104	275		168	613	1342		117	160	159						140	157	155		194	364	129		300	188	201
182	185	513		175	152	433		309	805	995						210	161	364		179	183	670		310	182	213
2968	171	336		161	1137	2777		136	411	1163						218	395	713		37	140	342		219	559	5
4	730	890		187	568	693		522	152	75						392	774	203		1	931	651		186	204	420
237	199	609		309	231	78		124	151	85						4	168	258		1	319	182		4	174	1
636	192	9		259	4	62		57	141	932						58	196	304		414	354	1209		280	176	215
1	1	1038		205	314	769		175	150	127						971	204	771		314	141	1012		211	567	232
12	763	154		20	622	99		312	1156	117						383	163	147		157	168	133		299	185	239
392	338	3		654	115	104		196	1365	991						1413	184	475		3	147	318		230	401	165
876	772	312		185	95	1255		310	1209	432						792	219	267		332	176	124		195	159	1
339	126	129		543	1166	113		58	155	1258						495	215	184		1279	169	338		205	204	1
444	842	343		391	396	139		715	708	68						483	358	523		220	156	651		412	194	250
792	1112	1988		172	352	135		141	294	574						1	361	18		287	165	184		31	138	205
646	214	515		613	84	2		587	468	159						249	911	450		129	178	469		194	401	4
350	144	1174		235	76	135		2	1898	851						434	537	261		17	167	152		223	607	3
236	1029	461		168	433	1112		4	150	408						2	206	212		187	513	166		219	391	228
1	459	1216		66	96	687		457	295	498						528	201	148		148	171	141		394	193	145
2	1607	158		177	896	104		219	156	475						560	199	225		237	185	348		404	570	191
343	912	131		191	472	144		133	291	80						1	212	250		2	157	329		321	188	142
1	149	5		140	149	270		170	1018	72						243	211	402		221	164	141		198	142	502
1	849	286		200	303	133		310	656	103						263	198	191		16	488	190		240	206	655
194	101	353		383	293	1284		323	156	1050						1	154	194		409	165	192		92	196	425
16	818	126		157	350	111		703	149	1653						390	188	209		216	179	191		342	183	10
1	901	2954		656	150	1088		65	296	86						1	349	1747		129	333	184		264	138	189
1	1207	22		154	41	381		226	774	781						6	188	198		271	142	154		504	349	237
8	562	833		141	799	447		429	277	1302						11	170	249		189	519	168		276	161	190
21	342	187		185	704	259		139	536	1254						854	210	219		205	168	145		223	191	531
1352	525	689		85	1116	812		224	137	977						1	205	1224		198	322	2		261	637	196
7	381	847		370	142	1277		148	130	1474						331	202	234		193	175	188		215	343	155
407	419	19		187	447	699		260	2527	713						180	509	648		195	148	165		201	572	202
22	485	104		156	376	125		366	973	167						290	204	273		244	146	166		189	155	440
505	1	206		256	139	127		200	305	1483						31	185	8		214	147	133		243	202	197
1	199	133		76	52	786		351	623	344						370	957	498		231	155	164		317	189	204
129	522	120		167	369	329		64	875	416						345	605	170		2	158	718		233	183	202
1631	954	1103		329	149	373		194	166	158						7	364	248		362	166	177		207	198	167
332	512	368		338	134	334		173	135	1117						424	196	275		204	165	380		268	194	183
2	99	174		20	945	1037		91	159	124						34	176	50		175	174	172		215	192	203
390	928	989		202	669	2001		4	985	1125						1	188	223		95	144	703		1	195	379
1347	163	353		202	134	141		275	615	928						5	376	182		155	163	1631		321	183	240
60	165	673		158	303	1094		278	158	2456						305	171	404		383	168	172		184	635	173
1	658	196		623	610	732		677	154	113						1416	170	218		241	164	1275		340	199	201
1957	1611	1110		201	1244	132		138	3224	403						526	165	166		11	362	372		195	159	215
414	566	1502		191	1411	389		169	634	104						52	707	276		207	295	174		1127	559	228
164	1758	435		198	481	131		565	716	768						697	176	557		221	342	175		316	388	229
249	188	170		238	345	237		383	154	146						1198	205	798		1060	146	190		253	189	205
939	1	1642		412	142	326		1	127	1377						481	150	8		222	168	171		134	196	165
1267	2	544		168	610	101		1	2261	889						244	356	225		156	172	140		222	544	186
170	819	1102		909	91	151		1	901	155						17	185	180		216	290	343		6	178	214
1389	110	114		845	1184	102		123	2125	125						259	196	132		177	182	166		389	143	245
636	848	851		364	139	1627		332	1009	2274						395	192	203		599	370	494		226	164	200
428	238	140		131	1590	93		168	155	429						635	166	250		1	170	189		224	160	399
7	854	360		504	418	77		199	606	2533						1	348	449		187	146	167		241	204	1
126	353	972		168	103	984		279	306	103						1	195	260		43	327	2		1	396	1
395	513	786		119	128	140		437	297	168						352	393	213		553	325	154		242	195	343
257	166	365		339	104	267		203	463	525						1	372	493		340	321	172		191	199	255
2	930	534		117	297	287		211	131	923						446	167	289		173	163	569		417	202	431
593	114	156		161	2068	109		552	164	669						1597	697	206		484	130	147		177	543	362
327	664	835		162	133	108		182	631	619						78	177	284		336	621	480		259	182	165
1	396	357		126	824	598		371	163	1458						743	188	185		438	372	178		313	617	177
43	414	139		163	1822	189		146	148	1793						2	209	266		295	179	335		196	196	191
1	193	1592		237	522	361		190	128	146						1	345	254		476	168	179		131	364	194
1513	355	115		185	258	107		385	309	313						316	206	1214		365	128	364		198	178	171
2224	399	389		334	144	284		205	142	651						1921	205	246		378	165	133		379	142	6
681	348	178		218	422	120		260	1420	908						331	405	161		292	167	184		114	196	776
7	334	54		768	1181	466		88	138	1004						2	771	393		713	173	149		20	190	256
1	184	2		412	57	734		184	1	139						2	201	204		250	307	187		156	325	198
112	556	455		146	166	1552		176	161	143						41	211	12		592	129	166		444	180	1
38	493	1179		194	2767	1019		7	1216	1316						303	196	171		427	1014	345		348	351	172
56	241	435		172	1089	609		1	1294	576						1	1891	578		1	162	348		170	193	193
280	132	2		41	1414	1452		199	612	762						451	176	285		130	166	186		273	1177	364
2	374	716		1	780	120		676	154	132						1	415	165		216	182	182		251	113	216
1	196	191		195	384	91		200	672	429						22	184	198		33	178	281		430	139	227
3	223	633		218	156	401		415	449	214						1760	371	1006		239	174	564		294	153	173
390	16	1229		79	397	1073		8	158	580						594	428	688		549	185	149		526	194	189
318	112	1538		163	140	128		676	704	101						449	179	12		34	160	369		198	212	380
445	672	63		172	676	848		246	420	298						322	210	288		201	162	347		262	194	223
279	255	337		323	817	5784		137	428	572						238	206	335		334	1104	182		195	146	337
1	192	1837		176	681	839		419	1403	1018						728	538	200		181	170	174		4	188	163
208	170	636		174	276	1602		646	564	377						291	190	196		163	165	191		243	598	918
368	96	354		157	838	118		307	163	87						55	187	627		745	163	315		201	202	189
385	990	222		193	304	132		411	610	115						2234	421	201		393	157	182		198	195	235
14	691	896		745	82	70		549	155	167						475	210	436		195	168	324		237	125	3
380	395	356		178	338	133		309	599	1072						301	199	320		409	314	186		162	358	155
145	330	334		998	144	896		431	560	181						439	207	184		401	155	304		213	191	204
156	211	2		182	311	859		83	166	837						202	210	23		222	332	178		194	189	185
396	599	150		127	239	932		243	161	104						272	162	131		483	341	332		189	192	237
1713	103	1986		142	803	107		227	304	464						828	174	526		159	176	372		205	151	190
162	393	126		443	142	275		216	131	697						597	361	209		725	180	185		184	378	4
420	9	163		178	938	695		1	407	310						356	404	258		233	348	362		203	189	1
1371	932	498		202	1511	117		380	765	88						289	152	848		296	365	130		339	359	195
458	240	1		175	266	389		121	1210	276						321	715	228		188	171	170		241	405	212
190	400	1		204	150	611		306	144	76						542	187	807		112	135	340		277	199	900
421	594	1		231	806	473		179	166	498						956	185	142		168	174	297		662	180	446
454	386	616		64	1345	1037		205	950	661						98	205	185		867	179	301		261	366	400
78	1152	2		192	132	124		578	1021	131						1	149	213		24	170	155		307	341	185
500	485	153		159	53	630		169	1179	93						2	177	392		106	156	165		550	618	224
51	333	452		463	973	2474		104	2108	280						355	175	586		243	183	190		806	205	197
3	349	3720		404	1163	1810		167	411	699						591	378	597		238	349	352		204	191	196
48	667	171		380	683	245		235	318	96						13	199	240		226	131	192		250	357	384
7	1238	698		811	138	1148		300	145	871						624	409	481		238	142	177		187	188	349
169	182	176		354	135	134		137	1024	1339						11	184	2		199	141	177		754	339	417
177	234	146		202	153	94		312	145	164						3	385	190		152	335	157		265	183	188
394	581	509		409	791	270		193	431	984						330	708	154		414	176	508		296	193	174
1331	623	147		214	754	1132		890	286	579						297	409	235		476	129	185		199	154	189
473	654	21		595	1091	100		231	877	84						1	191	260		152	1244	189		250	595	459
289	90	62		201	127	271		240	3425	149						4	193	2		216	506	1241		212	328	197
529	214	1047		551	1116	127		204	141	736						308	169	2		110	153	158		163	346	221
653	4	82		213	554	731		277	996	110						104	175	1		220	522	180		256	413	242
821	739	187		181	321	1042		2	1538	1270						266	175	200		239	138	376		246	193	975
771	1048	125		177	741	1201		125	501	288						354	180	253		163	422	349		822	199	136
589	334	789		349	828	645		235	959	543						245	780	188		846	132	189		223	133	202
133	2058	785		249	142	141		610	859	1006						1198	196	257		1372	168	517		217	203	580
2475	521	832		711	303	251		252	833	472						454	519	327		443	170	175		211	386	261
362	1315	922		195	1165	107		155	137	282						1	460	913		424	677	152		436	183	564
680	482	645		165	980	609		187	659	1149						239	424	281		436	376	476		193	967	187
2	193	1		1107	275	981		214	145	84						571	174	12		364	638	179		202	444	223
1562	264	81		174	611	578		148	159	746						794	193	182		206	138	187		319	406	705
59	199	175		481	250	810		30	639	96						2268	346	124		67	118	177		192	386	257
483	583	1268		8	139	649		415	827	463						2942	165	153		210	163	137		34	334	563
1214	337	377		182	119	638		223	137	1103						337	185	181		275	358	155		185	204	938
3399	168	136		608	1170	1286		505	163	109						338	201	190		549	153	175		215	186	444
25	1	331		326	641	571		270	389	189						2461	389	206		70	511	181		258	192	8
4	236	128		182	134	613		194	294	1034						439	378	195		242	181	143		1117	620	197
14	587	98		184	274	95		204	471	742						850	207	161		211	305	153		286	80	17
2	2670	163		188	247	125		165	164	532						3	210	193		226	329	729		199	189	821
837	326	610		156	471	1294		248	532	1580						318	335	456		174	181	182		251	1	236
19	369	170		3	40	678		177	1001	1065						387	162	372		216	351	191		401	382	365
283	1101	1032		522	507	100		281	522	229						1	185	505		112	181	165		67	573	175
321	137	102		184	48	575		387	1461	449						52	189	909		124	162	176		675	145	205
1	206	1720		214	107	608		127	140	157						1	201	1		121	343	498		182	1607	205
601	168	74		156	8	652		88	124	838						403	206	240		169	155	458		848	406	369
1	626	94		397	4	707		242	1415	1302						1	192	282		238	343	162		193	195	234
2	1	822		168	83	124		390	5	424						443	167	4		132	178	186		522	96	11
2110	316	111		311	131	101		444	899	2021						80	163	367		229	171	381		209	179	182
2	326	166		255	804	275		225	306	123						24	201	182		670	298	356		213	192	446
502	789	296		135	461	711		353	845	2888						614	202	273		251	649	484		348	199	157
376	339	683		288	405	662		1	672	157						439	589	381		205	160	136		189	193	192
342	132	622		169	83	131		383	151	81						136	212	228		39	678	342		217	169	170
1125	143	1124		182	151	129		207	572	3872						6	216	183		134	131	347		252	195	190
1300	650	400		189	1352	409		599	1284	1304						22	176	197		308	471	190		173	387	189
529	148	1		261	86	602		2	120	1056						233	180	129		415	180	134		252	203	450
1	339	99		564	740	347		147	1202	1290						466	193	175		255	351	359		208	187	173
3	316	1233		234	116	1559		50	1514	315						3	222	383		395	163	167		178	155	210
621	421	352		579	137	857		404	156	894						270	152	200		133	172	681		306	146	214
2601	530	371		172	483	110		152	297	275						3079	172	223		761	337	167		160	202	432
4	829	194		168	26	602		208	897	152						1467	360	464		397	162	154		227	389	158
42	918	814		222	123	110		148	1243	1450						2	209	464		4	342	327		208	192	230
371	385	377		187	90	132		433	140	119						1	204	247		317	165	181		213	367	397
119	379	3		343	13	140		207	554	1480						30	188	175		226	306	192		200	424	165
1	172	1239		942	144	136		212	128	98						389	393	189		224	470	194		195	196	547
600	687	345		205	441	3192		226	127	991						410	394	532		6	343	141		420	170	230
346	163	353		210	112	523		402	438	800						1343	382	216		4	359	547		216	192	345
875	2	1322		362	648	88		769	480	2533						1	183	28		192	171	351		204	190	200
1	983	629		177	341	946		139	305	629						245	194	488		159	151	498		218	182	6
1620	207	90		792	165	433		202	796	327						480	413	262		440	309	148		469	133	170
847	5	5		133	112	108		214	124	1500						246	217	271		415	179	137		210	186	403
361	171	1		208	87	1506		248	1083	801						248	215	11		248	174	169		251	369	241
718	184	2008		200	65	387		764	624	1442						500	156	193		5	318	702		281	377	169
1	134	181		203	110	1367		5	1062	1401						252	201	148		237	821	177		215	554	223
21	168	444		223	1710	138		6	168	602						315	408	181		128	759	184		190	194	378
283	241	1524		235	158	599		310	1834	926						1105	374	143		8	341	153		238	353	375
4	183	155		474	143	90		171	140	341						1	169	197		160	301	169		257	159	197
77	2130	665		157	1038	531		226	971	776						12	167	213		160	527	192		241	208	254
6	314	1		171	571	709		1	636	376						3	412	1		337	158	155		198	213	581
1	273	486		3	53	277		212	532	629						1028	618	701		247	308	337		172	626	586
767	364	1		173	2249	1815		12	457	1350						42	207	217		245	130	763		236	189	202
1	142	474		132	1530	1022		137	308	421						551	179	1136		4	318	355		264	402	193
203	531	91		364	1840	380		571	1056	148						355	151	259		160	136	354		164	401	188
658	353	304		190	163	130		235	1093	577						1	508	202		122	151	790		215	185	245
7	185	354		364	24	1191		234	671	335						1061	184	467		465	168	178		213	829	208
102	165	204		439	164	598		505	2280	74						680	383	914		232	347	174		246	190	216
244	153	168		310	256	1648		461	452	634						562	197	394		181	468	168		237	183	196
14	400	1033		184	410	768		1372	156	391						692	383	209		212	154	134		215	191	165
1	368	520		191	634	432		242	165	150						296	192	209		342	167	992		215	725	206
244	165	424		206	560	655		137	622	502						5	195	414		797	181	161		221	419	1
830	192	1231		167	625	87		205	1443	1370						41	163	242		202	179	306		271	194	178
1	418	327		204	236	83		186	165	303						315	173	6		188	348	186		82	193	207
498	185	1297		190	1162	114		116	589	856						982	195	1		247	449	140		188	152	169
378	195	495		165	773	255		402	427	289						913	751	215		279	474	1324		432	143	173
678	352	843		177	141	484		161	132	468						1102	198	266		216	155	170		206	175	161
310	322	64		490	243	270		419	148	140						480	207	190		158	173	160		201	361	204
104	673	970		181	160	1187		350	1222	148						579	207	133		524	356	130		216	186	247
263	8	14		173	107	266		253	1019	78						399	207	109		229	134	170		216	358	416
157	660	167		381	833	1245		1264	146	82						617	381	189		216	151	105		282	184	374
431	144	1316		238	79	990		272	167	355						2	751	194		784	181	491		515	366	374
416	173	1019		435	698	656		181	116	357						754	206	219		201	142	731		447	134	242
2	506	476		162	167	1073		512	791	417						2582	213	1418		178	175	370		200	183	2
2049	387	175		348	137	261		166	169	1318						1	580	168		178	172	166		199	187	202
1	357	427		143	285	127		336	168	519						363	198	180		411	641	850		171	397	232
338	146	3		180	1358	1254		152	132	170						569	923	790		214	178	167		269	161	378
225	133	1459		397	649	1025		720	437	133						223	213	261		102	162	175		456	605	368
315	212	437		350	275	972		120	175	638						8	174	181		215	528	141		231	190	1
519	228	919		332	243	271		136	574	340						212	177	496		376	156	171		405	200	185
2	104	84		203	229	92		498	166	164						1070	197	283		312	181	692		224	182	232
182	192	869		160	45	136		286	124	116						121	171	467		645	174	187		1	135	402
2	230	666		151	152	464		201	3097	265						134	197	184		165	360	181		254	185	159
607	538	832		328	869	829		61	1438	758						344	201	198		230	154	132		205	187	550
2171	180	1086		211	888	133		174	848	1156						522	598	124		15	161	315		1	140	212
2473	1646	668		335	964	127		212	279	159						1047	379	136		232	167	186		221	155	251
62	396	9		165	168	732		233	150	704						2314	190	745		194	175	184		165	578	413
1	568	490		176	169	722		133	266	786						430	166	969		149	478	540		300	185	188
4	441	490		498	1512	659		144	901	1398						452	360	536		481	287	157		340	53	372
875	2173	70		164	158	136		852	144	71						33	203	14		331	175	690		246	150	764
434	1163	43		208	459	3881		376	875	130						460	1077	476		354	329	568		235	182	192
7	172	1115		301	57	276		157	1009	449						7	180	385		113	449	185		313	142	411
10	1118	1173		272	109	2134		26	312	518						1773	163	761		99	147	184		496	160	1
5	740	598		527	1384	1108		255	877	110						11	1	371		205	164	160		160	582	337
47	383	1101		192	103	259		291	37	326						1	349	217		38	343	156		200	197	249
60	194	342		153	137	264		127	309	731						771	186	663		211	128	180		604	196	508
1	806	1227		168	115	101		499	2245	360						1	194	243		18	334	184		289	168	370
362	553	1532		239	151	840		188	160	559						448	181	509		845	349	140		616	167	215
116	823	353		175	1421	129		304	882	7						1003	203	615		247	176	143		242	189	367
65	107	355		364	103	510		294	133	111						1	186	572		208	177	198		379	1029	231
382	523	479		561	113	503		48	453	651						1001	200	258		138	175	337		19	198	218
98	195	341		343	51	138		1	996	997						423	195	269		276	182	926		226	405	131
469	1076	153		190	64	140		1	491	840						2	355	170		373	135	188		193	1419	188
57	294	914		239	170	509		193	143	123						62	201	289		295	154	338		203	199	197
277	1	2941		348	23	72		280	141	425						1	196	271		511	153	164		358	153	247
596	492	1007		362	823	1425		419	587	106						95	161	231		211	136	182		587	151	257
1879	397	1134		453	884	1387		670	679	126						16	208	28		235	144	369		206	388	558
986	346	83		180	44	402		279	1170	170						1	405	320		331	314	146		421	161	200
514	6	122		334	57	1974		210	777	496						807	336	549		315	173	149		297	186	206
782	220	132		177	584	862		362	573	569						427	186	180		289	492	163		389	443	429
19	339	127		865	149	262		4	644	1301						7	368	395		226	176	367		882	414	167
249	149	195		426	20	140		436	162	135						32	198	243		246	154	163		164	195	182
831	349	1		208	877	104		260	1723	665						836	334	200		261	159	172		125	371	191
72	727	1467		98	388	1011		52	277	2331						1109	394	215		215	361	331		348	140	812
419	150	122		193	135	86		701	831	1433						345	202	201		132	174	192		259	181	177
351	486	4		187	430	222		196	320	956						3	1847	166		104	151	333		2	361	210
9	134	336		338	1291	1069		211	291	660						523	190	591		714	159	148		366	172	5
76	172	128		751	156	795		133	159	652						635	165	984		210	344	170		1	189	1
763	647	875		243	154	539		189	396	146						740	556	278		424	463	377		109	572	181
1633	615	2011		187	402	629		548	909	83						18	189	409		91	146	188		197	204	242
1	876	710		386	960	721		521	645	114						581	164	409		226	156	160		3	150	168
166	657	487		176	259	803		219	1499	176						296	170	162		196	168	136		212	196	203
378	523	394		664	37	127		227	771	189						1	389	363		193	172	190		384	182	433
399	637	95		147	63	65		1	752	166						919	206	176		246	98	781		183	196	805
278	747	178		691	1524	108		1	159	1536						1	387	392		340	363	191		266	143	241
841	742	123		66	374	1215		229	159	682						391	187	274		165	176	180		233	491	2
1	1146	119		181	681	502		420	1185	119						651	161	262		163	356	142		295	204	5
217	131	1		191	132	102		116	157	1319						1	196	4		184	139	324		195	208	168
647	179	715		161	160	116		119	667	1937						23	379	157		323	152	393		100	191	183
23	172	144		195	343	1328		201	678	152						312	226	244		358	143	304		261	379	349
1	390	2239		439	35	1108		360	1524	638						110	180	98		227	129	185		203	189	556
927	5	912		354	129	628		142	158	282						162	200	1		129	361	184		168	190	202
1174	197	1		186	43	584		235	808	149						141	205	1		165	159	359		3	191	674
1	131	209		267	806	126		215	953	859						1	168	174		136	137	312		345	164	233
486	155	175		167	160	75		144	119	86						10	181	215		166	136	174		445	159	321
276	183	739		249	895	814		630	144	175						272	642	5		1	149	186		521	209	379
715	736	348		150	460	607		211	633	857						405	163	831		2	168	151		302	362	232
408	632	1452		211	117	4434		481	266	693						1073	197	141		258	184	173		255	133	22
2	404	111		494	610	1449		201	555	155						239	201	355		232	140	185		290	366	155
844	130	1029		18	137	221		291	734	605						256	185	173		113	690	199		530	208	188
322	383	709		182	129	1002		199	884	816						1	201	553		211	631	186		174	184	419
292	228	116		353	334	820		289	704	827						1096	207	394		163	120	158		177	157	236
6	489	145		432	154	2208		193	2531	97						377	415	168		195	159	341		230	204	225
3	353	109		188	1448	273		249	705	166						176	374	232		196	882	169		199	181	156
269	579	1448		97	136	820		317	832	152						832	192	498		524	327	704		573	357	202
820	183	362		172	603	134		342	1170	81						699	200	181		1173	138	159		218	192	202
604	140	412		59	705	89		106	918	288						2	180	377		3	168	162		361	197	408
1	660	1254		372	454	267		206	435	103						1823	373	188		507	171	374		220	152	249
674	177	213		183	319	80		232	403	113						10	417	211		47	177	140		201	217	236
9	207	176		220	42	703		793	310	418						389	1337	150		255	152	146		354	364	159
470	5	81		41	66	1054		201	144	1113						321	170	267		223	158	168		222	394	224
384	142	153		204	632	374		195	1113	84						1	175	359		532	335	696		594	191	457
505	145	1077		165	105	271		116	4020	1755						403	381	165		1030	363	191		231	205	199
1	335	336		379	476	269		204	512	741						2	191	179		173	496	188		404	195	202
406	548	3205		374	1154	685		277	1165	462						1	206	169		11	169	167		690	139	7
2	471	699		206	251	89		325	146	1176						793	189	193		490	175	180		318	552	408
254	767	467		195	692	495		365	301	1243						1	151	386		445	129	146		339	199	619
578	133	15		415	925	613		777	873	113						90	540	417		227	145	816		194	382	182
1	395	151		42	128	365		67	309	655						1	210	1		153	128	180		420	375	154
383	1154	67		189	1462	146		230	392	1080						92	428	338		149	164	180		7	176	497
290	373	135		184	628	138		139	918	141						739	215	269		147	121	387		271	198	331
247	462	1744		342	151	1721		172	165	421						2959	2	183		373	178	382		567	202	172
526	174	964		196	114	63		682	534	944						654	330	239		176	134	189		199	188	200
9	879	186		236	284	130		136	964	84						1	362	175		169	165	468		197	407	210
1	68	1195		305	80	94		198	421	1017						630	590	186		364	319	177		235	200	1
479	98	254		195	475	130		478	169	178						502	201	196		167	170	189		182	186	202
1093	702	863		38	1490	802		175	2540	134						279	162	188		217	179	497		8	188	219
390	397	127		167	100	136		333	1442	1369						294	356	359		303	617	147		353	142	10
242	88	2		184	281	465		123	455	863						945	179	242		208	308	193		345	157	183
306	666	829		199	114	1216		144	128	1201						117	207	222		228	508	160		725	188	157
5	359	219		246	644	345		107	1276	554						416	192	279		303	167	155		209	405	198
123	358	379		161	113	641		376	154	1014						1	186	726		359	116	141		188	178	1
1357	227	457		164	166	139		214	313	921						406	195	167		213	476	169		191	169	495
96	340	327		332	96	289		513	1062	1134						306	553	163		230	169	176		204	189	232
3	199	3		189	71	389		342	873	1560						363	212	201		219	140	171		57	212	168
239	477	46		318	282	132		459	164	125						608	200	269		232	358	531		214	221	159
2	192	348		170	704	1049		274	161	561						619	401	431		6	171	189		209	542	549
540	956	1275		175	1122	134		217	735	180						1	201	16		339	160	184		141	156	424
966	480	138		183	115	709		284	1374	793						2	188	211		1	172	844		240	167	418
19	378	655		420	451	131		146	268	141						322	192	241		217	320	168		11	171	257
5	168	1		409	664	848		66	156	1326						34	191	554		474	149	182		728	191	249
431	169	1346		155	1349	92		2	2028	784						597	188	366		228	159	364		247	186	468
1191	229	1		206	93	514		208	136	1310						4	208	327		145	181	141		214	166	203
1	66	1087		300	1633	445		152	419	170						510	212	184		206	177	155		416	207	224
16	678	190		410	139	624		192	955	112						258	158	198		393	141	160		200	916	11
1	376	193		214	61	1912		147	998	1211						1	155	200		623	155	179		183	183	151
556	395	1		386	152	134		341	140	369						965	179	181		238	343	353		327	193	194
786	762	906		919	1088	156		205	152	116						382	202	262		117	178	636		208	129	204
46	396	766		96	236	254		162	174	443						47	159	7		186	347	132		205	143	159
150	592	470		375	1010	125		391	1492	570						4	188	142		436	169	332		106	146	194
554	536	474		156	1251	429		265	162	302						1	388	168		165	131	355		196	205	157
6	304	472		632	471	142		1	911	344						1508	184	158		211	177	149		211	176	249
685	600	203		197	999	744		243	141	147						1750	1017	386		463	173	669		278	976	209
381	145	78		181	528	343		214	162	1452						347	188	273		247	146	389		245	124	457
1	311	1115		185	103	963		300	888	2255						1080	202	231		449	164	326		312	395	164
1	613	10		182	265	130		317	158	83						357	206	1		142	169	335		193	143	191
792	207	281		157	136	1263		223	789	495						48	209	156		141	179	163		503	206	489
433	207	373		368	1597	900		391	301	161						1	181	235		210	356	175		96	193	157
5	335	4		1	900	1642		118	769	83						666	180	521		182	184	141		424	586	330
26	863	505		201	152	127		269	166	938						1009	174	258		126	158	132		233	1037	151
5	556	137		80	80	1057		556	796	1324						1474	188	1		211	166	337		905	200	1
1	207	16		227	804	102		259	318	228						2	156	7		232	59	403		499	157	172
2136	114	1		146	1180	475		394	143	1005						186	199	348		304	149	140		237	604	194
637	337	369		343	506	264		563	146	1596						1	168	191		259	161	139		192	196	215
22	377	113		364	347	576		18	456	141						295	327	623		386	182	346		1	179	442
2636	956	382		176	143	113		1	167	868						328	365	416		89	184	180		1	196	159
357	387	858		508	606	677		197	622	792						766	996	453		118	170	758		242	195	200
10	339	102		235	562	1245		459	697	92						178	190	242		179	157	338		208	200	525
544	167	662		127	78	857		98	1282	1165						15	382	142		288	323	151		204	632	170
1	642	785		162	489	81		179	291	1793						336	407	588		228	182	190		217	190	191
1	155	121		190	157	348		232	506	86						327	852	515		727	166	335		284	539	196
1273	199	90		755	283	329		161	687	176						150	198	464		146	612	1276		263	201	2
359	726	165		169	440	488		474	314	497						1857	557	492		224	157	373		215	363	144
380	135	305		218	164	124		568	768	676						84	207	484		393	178	167		429	210	192
55	178	191		599	141	463		291	304	399						725	382	688		215	161	178		250	790	594
26	205	902		194	432	335		227	270	91						106	514	394		159	127	544		179	193	208
654	579	184		745	93	466		984	1858	125						322	195	200		347	156	345		466	195	378
78	352	2372		190	498	128		222	154	563						182	199	226		103	527	164		215	219	1
2	2341	99		186	972	274		558	697	576						216	202	280		202	307	146		267	366	487
1538	1139	495		193	1157	90		534	133	450						1511	162	219		2	131	154		224	138	321
5	709	46		99	498	1832		444	904	552						7	215	248		236	325	187		246	172	186
386	126	882		213	399	394		669	634	972						574	162	347		215	166	182		541	194	605
597	506	133		295	777	136		213	932	1143						410	329	528		255	131	191		206	382	199
221	193	138		361	850	1799		520	149	1058						3	170	173		318	153	183		216	178	170
337	257	2160		209	873	544		480	166	94						1	414	266		314	165	162		275	401	154
25	818	603		179	410	486		361	156	508						60	204	1127		202	180	166		225	193	405
23	193	136		219	62	883		321	161	278						1	733	154		143	148	181		193	186	209
697	553	497		189	73	89		522	166	90						890	186	195		462	157	389		208	153	182
381	126	1104		150	265	818		306	567	1186						1	182	936		231	150	148		267	183	228
372	174	136		303	132	1753		203	276	164						500	552	261		226	164	131		195	142	412
289	286	611		187	157	568		216	721	175						1	177	169		7	168	174		250	161	212
1129	371	1028		361	545	140		243	142	1058						1	169	333		232	297	179		274	199	161
564	484	14		185	512	912		199	1138	377						153	192	19		232	174	486		191	633	193
372	1027	23		171	221	549		16	429	104						2	184	168		247	172	175		501	196	202
172	221	453		365	887	1095		149	1058	780						1481	186	356		321	165	160		352	187	213
501	573	115		197	132	133		123	166	967						376	149	363		404	317	340		245	412	239
621	1931	120		526	323	131		350	3208	123						340	220	285		260	156	177		248	668	407
465	225	153		212	1015	2158		44	162	136						5	355	284		197	175	182		129	193	232
13	192	10		151	148	85		127	133	809						1	593	219		153	184	331		221	142	2
39	235	186		165	122	128		360	159	158						7	190	680		127	178	166		330	491	508
1022	117	1		217	942	211		204	153	756						2831	393	210		807	163	140		247	705	200
1237	228	1171		32	721	627		290	529	950						373	371	188		446	180	146		244	199	432
1	1656	1151		192	106	517		685	484	156						912	686	207		365	176	159		198	139	239
536	165	590		221	163	634		215	165	1039						42	147	231		251	161	157		235	138	660
327	354	333		203	835	808		251	132	112						395	153	483		497	172	192		178	197	2
802	659	194		137	389	1083		203	789	1						1600	416	154		283	153	183		316	204	163
25	219	1759		331	166	132		273	739	2755						39	384	194		414	162	385		4	184	154
687	287	168		182	94	108		468	833	7						266	387	407		173	150	378		198	191	163
5	494	36		382	921	578		229	1439	1376						435	208	202		324	155	167		361	401	223
236	227	152		484	132	90		40	1191	164						1104	206	400		248	167	170		512	396	213
1	481	165		188	2	1616		199	423	86						304	203	270		285	133	366		199	813	180
1	1367	470		201	1272	135		189	592	475						137	217	193		762	340	172		200	193	386
630	1805	1507		225	2159	116		342	688	161						65	209	212		306	447	170		111	174	245
860	705	1131		676	151	510		362	135	545						1737	182	386		172	338	169		1	813	180
2721	587	2703		188	75	585		173	539	1411						360	211	372		236	168	182		193	212	199
404	314	2		189	217	980		213	552	643						467	194	198		208	181	133		521	184	221
410	330	95		186	158	849		320	588	796						1	157	1540		192	151	186		779	156	188
631	320	3		320	2098	262		113	434	689						1089	380	10		78	158	184		226	143	187
248	470	149		185	115	127		357	315	716						788	185	121		182	175	291		174	192	464
6	221	339		2	127	92		125	160	729						57	422	4		180	282	176		207	167	409
26	363	763		1138	577	684		168	399	141						1	169	175		453	298	191		231	192	202
274	146	160		6	884	550		228	853	857						525	200	177		5	489	509		241	202	241
469	240	375		12	239	128		134	471	845						516	175	242		155	167	154		18	187	189
64	185	96		134	1936	1212		146	865	613						1	407	279		1	131	169		214	157	391
44	378	131		180	55	376		440	576	143						52	212	204		120	638	640		240	201	162
1	1159	1433		151	69	108		171	1722	1142						580	358	299		508	850	148		239	505	4
956	1	175		204	620	596		415	121	1643						1	208	30		1	178	271		187	201	192
341	1097	966		150	100	629		188	1761	98						867	202	141		881	155	153		464	191	206
979	630	514		629	376	1404		212	164	175						16	175	171		59	650	179		206	191	398
1	210	169		247	125	591		313	963	885						1	198	349		215	152	140		285	382	241
270	484	358		423	29	124		190	916	619						231	359	170		322	148	197		696	190	183
973	228	130		51	525	826		6	124	588						919	197	369		197	146	351		329	1024	390
482	188	207		153	275	668		296	377	809						527	547	199		237	171	165		8	414	229
158	155	169		213	833	99		65	632	1194						1	312	378		160	180	147		243	354	462
528	182	691		674	131	442		219	517	396						7	147	194		1	182	164		533	188	155
229	380	114		185	118	2030		293	717	149						1	184	235		249	160	173		269	153	514
3	183	9		3	492	95		382	743	20						550	181	260		223	149	175		209	150	199
15	374	175		239	22	953		331	135	760						1	208	156		251	130	353		309	208	256
450	432	1044		157	162	104		2	481	156						6	373	251		178	507	164		161	204	885
31	1402	835		406	462	135		602	165	819						3	378	692		192	338	181		960	194	231
107	709	353		167	1195	112		230	1161	232						1310	156	609		240	348	185		139	418	235
26	227	479		191	129	388		247	314	1140						2	173	27		227	135	155		343	363	216
1	2	882		163	685	669		187	763	1460						2	202	245		337	177	162		475	591	181
7	301	764		355	295	1324		137	274	1336						5	323	160		188	860	173		175	177	226
421	170	2269		244	1011	940		222	162	1311						943	529	209		464	368	162		330	177	374
12	646	435		216	437	830		180	1082	790						22	365	577		172	523	165		433	177	216
14	573	1205		185	1234	267		232	2038	72						1	149	347		426	157	353		194	195	210
1	796	813		412	113	639		526	738	313						10	210	812		16	172	353		254	350	339
1536	1433	123		191	300	120		224	168	95						5	197	522		203	186	182		177	453	344
651	203	646		16	622	1618		108	149	1012						1	191	270		239	161	202		276	205	555
4433	127	1185		166	81	1323		533	2729	107						41	177	27		185	176	809		686	198	240
703	332	128		201	2564	134		202	160	622						1021	177	361		364	171	130		543	190	212
1056	199	376		188	120	937		2	750	699						166	191	228		178	154	142		216	348	243
53	150	337		168	261	274		1	998	536						280	202	711		236	286	167		480	204	11
341	1504	764		386	592	134		264	1162	749						380	189	193		720	349	189		209	193	178
1417	774	341		1641	403	125		438	985	446						293	364	175		8	166	185		240	196	193
397	628	496		373	61	82		367	727	81						895	403	168		397	123	179		205	167	199
471	546	134		141	321	678		30	306	309						209	506	664		169	1021	182		229	196	200
403	24	306		179	138	133		433	164	974						392	196	263		259	169	338		226	199	184
12	186	3		78	37	102		232	305	1032						427	212	355		540	178	144		527	200	172
1	204	404		214	107	84		151	425	1480						1	217	822		244	169	183		263	208	494
632	232	348		176	1184	220		284	676	344						1	211	292		9	306	139		211	213	235
6	405	583		183	510	1200		984	1547	1						4	326	12		125	159	362		308	437	219
974	576	379		167	114	224		212	165	516						339	158	172		241	350	163		180	206	189
169	629	144		1	141	134		129	564	609						496	544	23		3	678	177		201	144	180
3	168	128		185	72	131		181	277	1093						937	196	184		154	147	190		201	209	239
319	1	577		192	540	130		151	172	148						1	194	183		663	143	154		2	198	206
354	193	205		159	128	112		223	320	372						3	197	361		269	165	172		576	187	214
647	193	1945		537	112	822		179	138	2012						666	211	283		107	861	170		170	371	158
105	159	200		223	202	547		210	918	667						3076	196	214		235	341	321		1	217	166
7	187	752		487	443	826		263	147	81						10	395	163		437	142	301		281	376	176
1	170	256		272	2535	133		330	168	952						366	374	9		43	329	331		282	194	796
1059	174	552		688	135	610		141	310	172						2	730	404		228	325	161		187	198	424
564	202	489		124	762	127		141	161	105						216	351	368		339	187	872		225	167	77
1	210	256		187	157	130		363	452	264						288	205	1057		232	513	683		1039	196	248
343	179	172		194	113	857		253	891	151						2	200	5		28	281	383		80	188	168
12	133	498		201	50	2584		200	1117	137						833	177	192		234	156	161		171	152	180
11	587	502		248	641	129		156	983	1008						1	210	198		400	147	129		205	640	250
651	90	755		151	323	362		372	410	83						42	149	207		71	364	179		18	198	140
298	222	684		211	1041	115		202	164	1147						615	153	120		157	175	183		162	722	211
424	230	35		186	105	1107		252	134	577						157	739	282		227	154	187		189	209	371
3	8	764		322	477	136		241	691	701						226	746	156		147	304	446		219	199	220
2	363	703		224	1524	574		324	900	177						265	336	185		287	176	176		12	363	228
1366	147	326		501	2050	679		187	501	272						386	173	563		155	145	187		214	182	226
103	1097	161		183	111	272		135	630	164						2	184	393		2	122	166		208	142	368
118	170	1936		188	56	874		683	125	662						409	341	6		241	171	150		210	374	200
352	224	94		428	123	458		197	621	598						193	377	982		225	135	145		166	374	229
1329	372	738		164	126	258		630	547	161						315	203	16		185	160	175		173	146	571
579	365	1		145	10	999		9	1291	935						52	189	266		234	183	184		188	358	229
1	536	1		436	359	121		399	940	607						381	204	4		345	140	141		194	200	224
1497	114	117		336	944	103		605	1782	967						260	365	376		193	171	147		211	308	199
278	540	749		258	2367	478		30	149	1000						1256	183	729		108	343	539		194	511	187
617	151	1		195	1044	685		547	543	1611						195	192	186		137	313	190		343	152	558
455	1968	893		288	167	718		213	145	956						1	92	192		309	133	133		229	193	197
3	617	944		198	153	755		459	265	119						988	193	203		373	365	350		590	969	229
2054	476	87		184	273	958		136	1622	1261						758	211	607		251	339	320		235	185	573
293	411	335		94	403	128		173	549	1325						635	163	257		218	332	163		208	171	239
13	134	1620		309	162	263		197	431	541						2723	199	406		400	156	388		258	197	240
603	182	582		294	574	233		497	323	1229						955	203	225		402	177	199		208	552	230
2925	363	163		44	260	433		142	133	1834						530	212	533		288	178	150		300	194	2
1086	441	557		805	26	758		231	403	1364						1991	186	240		222	176	166		178	584	192
5	1540	6		207	356	125		273	551	93						388	195	253		243	122	170		243	154	186
505	149	1137		182	148	470		298	1587	171						1	204	191		226	146	167		224	392	217
1	328	123		521	1031	348		337	128	382						1	206	272		474	178	160		289	196	420
1	289	64		175	163	1117		210	964	123						248	205	197		192	161	168		101	147	600
2259	517	185		196	84	433		354	152	833						355	185	225		253	345	370		255	195	168
412	456	88		139	388	490		441	118	139						1216	178	127		592	170	170		197	193	1
547	343	1214		167	84	783		395	1020	141						12	213	16		644	165	109		337	382	152
304	363	121		177	459	714		162	1150	1800						242	212	154		427	147	364		255	177	168
1436	520	1908		468	117	534		135	451	124						616	161	367		382	173	404		448	207	195
445	173	220		232	137	572		914	412	723						739	183	1368		182	134	161		217	192	243
1881	146	187		177	47	382		290	856	55						838	206	406		281	157	184		311	143	328
334	66	141		382	998	382		165	710	205						11	212	267		189	686	307		220	382	213
401	232	1		581	109	822		119	139	1570						409	211	401		168	903	128		192	190	234
1	426	1026		240	1809	128		241	136	1347						3347	207	787		114	155	515		225	428	412
511	186	223		494	227	1678		142	160	548						621	374	1		172	161	161		215	342	165
669	819	23		193	153	129		204	137	145						654	563	359		173	370	143		217	390	214
707	458	178		131	1444	316		372	164	750						1	208	211		191	382	158		141	1002	221
1	809	381		287	303	263		271	134	1341						529	508	199		216	676	189		206	335	538
429	2213	1		1249	56	1266		260	167	1424						1	201	444		206	163	176		54	199	357
430	821	3018		224	435	595		189	130	704						1	384	282		160	170	172		196	201	154
641	490	203		208	154	1254		395	175	154						7	176	55		275	371	150		208	199	196
3	844	87		87	231	373		134	1237	1342						13	194	1117		437	124	178		525	141	243
404	273	375		383	97	1199		190	996	1733						1	235	439		242	152	188		243	159	342
30	163	10		49	338	807		369	162	324						1	321	269		223	164	189		28	542	190
1	410	130		169	130	581		309	170	824						182	194	175		186	177	387		289	203	813
508	335	486		188	440	1395		401	434	800						392	403	367		2	124	167		179	162	430
1	132	316		176	1267	360		365	1185	910						144	418	207		214	334	149		448	626	156
57	871	1120		217	140	858		284	140	582						423	179	512		178	180	879		96	754	332
1266	223	74		141	106	108		403	146	678						505	374	187		126	177	179		247	185	388
1702	616	66		496	2049	117		154	555	243						2	208	281		212	538	339		211	128	239
1	418	220		75	368	1047		187	281	1263						22	446	206		887	179	171		248	202	272
375	143	170		166	284	266		139	718	1						991	191	151		266	140	182		31	207	689
527	168	1070		195	836	550		454	155	589						37	201	282		229	143	195		201	190	420
529	192	64		380	783	805		381	163	76						260	582	164		738	162	198		235	198	151
700	566	456		30	124	620		252	807	700						1042	200	204		238	163	146		177	139	160
74	612	175		207	854	787		162	1230	542						479	202	279		86	487	152		439	163	12
1	1760	19		322	684	125		2	145	350						1662	166	44		1	367	157		184	193	10
291	1004	892		213	475	562		246	944	595						408	191	352		404	141	192		172	218	213
1234	361	144		178	693	354		135	1005	937						672	190	163		142	178	309		262	214	332
3	182	1		149	308	544		99	167	128						299	548	171		220	171	158		203	184	527
290	499	1		338	125	113		158	148	334						408	397	399		376	152	505		187	197	424
3	2	885		174	863	135		282	166	1664						402	200	215		206	189	177		198	206	242
1279	1	2357		483	117	1359		202	830	692						51	173	286		12	174	176		165	368	341
3	543	2656		176	143	3731		1	1638	166						14	204	152		279	288	499		217	136	387
1	164	353		203	106	1862		217	646	409						4	204	336		450	155	712		663	193	205
70	1264	918		319	1074	90		134	175	1157						202	164	174		1	558	139		271	204	204
1	155	4468		643	823	670		22	151	278						459	183	273		354	176	160		188	193	176
405	1179	207		97	228	235		264	827	80						21	183	250		280	449	170		366	191	217
62	693	240		183	928	262		115	161	532						3	198	1031		118	149	709		310	191	164
336	307	128		178	108	132		512	672	281						156	204	521		236	167	540		280	175	193
272	170	246		192	147	127		427	1786	877						467	171	544		393	167	142		198	189	1058
2206	659	193		196	450	441		468	717	1041						402	422	146		415	165	164		171	211	231
4	145	96		184	249	1169		604	1107	392						1436	159	384		138	695	172		820	371	12
30	215	1107		216	127	695		355	1789	403						464	199	9		316	832	331		191	197	209
780	2	60		77	1587	2071		243	308	74						413	418	273		610	181	166		164	180	195
537	171	550		204	449	72		276	174	131						7	182	3		398	523	502		616	181	215
2	382	496		162	736	124		162	1237	497						2	414	409		302	180	160		624	187	220
2	342	813		153	131	95		344	304	150						758	195	212		376	137	185		296	556	627
2659	193	1887		239	718	409		39	313	116						448	200	266		443	156	133		262	188	250
1	302	636		168	281	1181		132	631	1283						2	369	374		290	171	304		203	198	244
1	327	260		267	790	1248		220	648	679						458	209	246		154	642	518		230	327	192
1483	177	343		343	421	103		269	965	1971						2428	195	248		237	174	176		479	161	144
273	7	594		43	2579	116		134	179	490						132	200	268		873	156	157		182	146	159
67	143	1104		162	303	2815		258	747	156						372	200	156		260	494	131		211	183	249
1894	1024	229		466	1	938		636	1659	623						843	185	171		405	159	168		130	211	203
347	414	330		166	163	122		188	814	407						848	415	192		573	160	376		203	194	1
164	432	528		228	474	426		211	138	668						21	209	397		741	203	320		208	171	166
1	449	126		188	164	486		207	513	436						286	161	554		199	158	193		206	182	176
1	341	254		186	795	90		190	317	158						390	198	266		276	164	852		214	153	355
193	1158	1639		226	151	92		159	150	338						1060	209	183		297	170	167		1	187	215
407	1242	322		957	619	1066		372	511	170						1127	184	214		107	150	299		938	312	437
720	173	1006		546	154	771		350	591	506						256	613	270		251	282	163		287	157	206
473	624	238		186	229	115		246	158	428						2	167	176		208	153	696		209	197	5
1	623	125		74	150	778		155	165	1545						3	192	283		206	144	188		1	195	333
319	813	474		184	315	126		320	873	1393						1	198	460		406	172	907		233	192	767
311	157	1240		386	1553	135		97	153	178						99	609	1052		653	948	498		262	367	360
67	230	305		175	129	625		420	897	993						227	206	211		209	166	147		450	199	215
691	155	49		333	1994	130		2	318	1699						810	430	148		113	174	146		160	392	247
1207	332	1087		182	51	130		38	612	1019						648	177	654		317	370	882		275	198	148
265	136	43		172	299	582		156	825	235						317	184	359		242	172	175		217	150	1572
2	150	2		172	62	375		33	168	115						38	545	535		486	145	343		1	196	217
696	961	637		147	859	694		368	734	1227						1	159	163		3	165	184		157	196	169
21	1	930		469	101	122		262	798	146						3	166	182		293	164	147		297	202	207
2513	757	779		94	1234	243		99	1122	687						689	205	594		596	171	336		192	318	245
5	209	32		186	1254	110		298	320	552						22	209	205		464	184	359		6	189	211
396	377	1752		1217	810	135		207	566	1354						9	162	162		104	36	188		195	214	171
1332	171	319		392	128	872		564	1011	84						580	167	190		178	174	176		220	558	489
1	155	807		201	483	1121		178	972	5						560	369	5		244	303	559		20	184	201
43	179	355		297	158	265		128	454	218						984	825	199		230	153	484		1	386	165
4	172	127		9	1894	551		409	306	1019						4	202	472		137	521	141		198	200	415
1746	1128	1		207	139	389		365	148	479						483	212	910		241	524	178		208	196	159
6	378	1		208	137	126		201	956	1512						861	346	176		291	366	195		194	161	1
234	2	91		782	138	255		28	320	1						297	355	180		345	664	811		684	545	789
509	709	1198		154	566	124		223	974	1423						219	199	230		179	669	321		3	193	131
4	315	129		421	276	889		143	672	394						357	419	1342		856	319	364		626	336	170
117	485	2106		485	1306	134		2	544	77						95	426	199		8	169	159		232	381	413
50	370	201		181	156	731		251	433	117						1751	574	302		249	349	143		205	195	213
312	172	138		176	129	91		3	418	775						1	186	196		286	165	310		457	174	192
306	642	939		176	137	131		322	169	101						301	209	403		300	164	688		138	202	959
37	122	2083		190	799	113		134	43	1079						362	210	225		453	189	176		238	437	230
320	387	472		184	393	10		1	775	234						285	157	761		259	163	180		262	199	172
120	2294	844		186	1077	1619		224	298	429						763	208	555		219	183	186		249	426	181
308	144	345		392	485	1213		212	1790	645						1	172	1091		1168	141	186		213	190	478
1499	220	475		178	121	2156		118	175	78						69	361	258		261	159	187		298	172	199
179	358	438		247	265	1707		451	404	1106						871	414	252		273	162	178		445	1032	267
683	695	143		332	2091	764		197	143	513						352	413	172		173	173	144		189	144	182
500	130	237		108	163	1548		357	2244	117						548	542	197		297	144	366		199	187	178
249	131	923		788	455	1335		204	989	557						1	182	577		197	613	132		356	197	548
407	139	74		192	95	988		111	748	76						364	113	806		176	181	135		273	202	245
1	181	447		214	136	572		130	148	1693						1	163	414		2	175	162		320	201	333
206	744	236		198	445	594		280	2328	160						12	204	265		198	155	189		95	939	208
785	298	425		1080	357	1320		531	775	804						593	1006	162		241	164	314		259	142	162
586	199	936		176	125	119		172	1031	488						424	421	931		258	159	160		649	151	350
1	222	1214		9	39	384		1	150	128						1	211	187		209	172	182		278	315	610
285	223	88		195	642	922		155	139	93						243	196	194		221	134	1465		218	194	733
984	782	353		320	119	238		3	1406	181						257	200	211		5	171	324		709	187	433
528	497	2680		559	143	106		445	1402	714						6	202	277		211	153	181		378	190	197
1310	1039	767		518	656	119		293	164	1829						125	361	428		140	136	179		206	210	207
30	210	1		516	82	715		208	146	661						339	1022	225		166	128	193		146	198	225
1	223	296		1	237	505		40	164	1464						280	203	1369		455	149	332		771	199	203
464	165	1062		211	112	901		15	620	402						109	203	236		264	181	168		218	367	236
396	456	151		141	430	1880		225	323	441						1	499	258		300	176	142		367	196	245
6	513	819		167	153	115		635	553	625						1	374	165		355	153	613		361	209	468
389	366	685		718	427	1444		187	151	169						792	183	392		322	170	156		182	195	337
644	404	671		152	395	43		182	688	389						288	583	197		231	173	997		211	147	189
5	1	16		350	4	749		13	307	600						7	187	1454		107	155	177		454	551	162
2	2	1028		214	912	1013		532	173	275						10	565	386		152	310	151		210	205	191
69	223	209		165	162	445		212	729	430						1	525	469		143	155	381		192	182	601
226	506	218		187	972	1305		258	548	2001						417	200	2		168	515	718		179	207	141
332	502	110		400	259	125		130	807	626						1	168	1044		303	339	296		4	196	205
162	169	703		151	75	539		388	532	216						8	172	172		5	132	93		634	193	233
1048	176	592		197	114	475		139	1139	725						1	185	480		393	176	547		3	199	152
236	288	120		178	132	942		218	543	431						702	152	286		157	164	543		339	1039	193
1680	1021	104		191	123	357		383	269	668						311	202	164		184	135	370		641	553	411
1	367	454		532	149	115		191	967	686						396	1217	692		218	160	182		206	187	439
3	361	1		184	103	1427		212	153	798						363	205	142		359	160	542		196	403	803
4	408	211		311	77	1485		213	316	584						462	212	241		402	176	200		344	607	163
222	134	157		217	657	880		235	174	701						1383	1156	275		449	156	198		200	390	368
758	160	570		160	160	139		203	142	54						8	153	625		162	184	363		288	433	475
55	136	2		200	531	362		223	167	117						791	184	299		202	176	774		402	204	218
347	422	2		351	169	1147		174	146	87						225	209	416		251	130	650		1	206	181
4	147	129		196	290	1355		278	1098	1279						495	329	364		237	874	137		220	201	888
1	162	412		334	141	93		656	298	132						3157	177	277		189	175	146		449	192	620
415	1	230		324	1238	114		891	1903	1173						551	355	159		214	184	140		194	202	204
312	177	59		232	68	204		505	1234	273						4687	399	297		106	704	140		3	201	188
438	550	637		215	1101	237		183	836	160						38	206	164		445	338	189		1	191	197
338	177	331		379	76	1283		34	162	157						1	208	445		527	331	187		505	193	184
254	176	1121		318	113	1808		199	170	5536						987	543	180		217	180	176		1020	139	172
14	231	143		164	164	261		390	1720	504						27	176	196		1	164	335		268	316	182
665	538	206		63	1002	127		206	131	116						1262	865	281		425	173	558		253	185	478
1793	653	1593		367	707	250		219	852	592						378	416	284		339	141	1238		206	196	241
16	505	229		200	311	1369		130	918	863						1	418	259		416	157	192		115	389	156
638	154	500		194	124	463		338	456	699						224	166	145		562	305	306		175	186	525
4	1007	788		466	434	1435		24	546	1778						1149	341	169		197	178	351		292	208	161
396	391	240		635	321	1758		142	536	138						1	194	179		378	173	324		180	208	191
257	140	140		170	126	1221		233	1147	394						480	198	223		201	139	307		197	188	515
302	134	146		221	650	270		90	1340	623						1	413	149		144	137	193		211	355	379
224	494	158		231	143	115		83	294	306						679	213	186		118	353	161		325	193	4
1	543	660		180	120	1367		545	284	95						238	169	577		207	169	151		212	149	164
3282	158	1159		175	469	6		179	177	1219						1090	183	154		3	131	189		198	192	153
523	549	1637		482	101	947		295	571	231						374	206	161		204	134	134		201	140	8
237	190	624		177	765	134		200	1039	998						118	210	197		363	464	144		234	817	323
47	512	121		1	460	249		527	282	754						642	212	1307		204	143	175		197	193	200
370	404	110		156	75	358		294	144	1182						42	186	192		1109	713	195		529	194	151
305	510	170		99	108	122		364	152	540						847	215	156		115	389	314		248	187	353
321	149	909		313	289	611		367	493	774						270	167	199		216	132	147		304	199	218
306	171	401		342	153	1058		410	378	991						671	187	531		209	174	158		208	203	161
726	89	209		350	78	254		134	798	123						395	1649	240		416	728	183		193	321	872
26	192	857		135	97	1063		218	1104	137						14	174	171		124	181	188		401	202	254
323	582	243		624	158	130		376	145	191						312	212	209		1100	170	159		383	392	198
472	383	319		160	803	115		231	159	381						498	209	216		247	133	344		274	158	144
224	546	736		1	779	457		203	1391	1892						6	546	208		893	840	338		260	155	1
146	309	711		152	237	225		129	168	721						66	355	726		216	168	151		206	157	393
330	750	346		342	252	119		287	299	176						231	539	503		319	163	353		1025	836	181
8	1050	20		17	119	1095		148	440	777						1	188	219		505	339	291		203	404	184
2175	190	174		292	127	716		459	290	174						1	157	273		365	169	188		392	358	196
348	312	102		682	132	131		45	132	1774						1	384	193		1	138	669		226	192	367
1	920	168		156	107	2314		663	170	126						503	159	189		372	174	346		210	168	216
3435	304	202		119	106	90		919	154	289						1903	206	508		209	162	180		345	37	414
747	706	208		217	137	1621		315	169	1432						1	170	7		371	134	554		344	566	208
240	1	5		155	109	592		165	415	137						329	192	171		202	359	198		517	424	528
1563	170	608		166	133	1254		513	174	165						741	204	600		219	150	192		229	145	198
440	98	79		147	819	1665		336	857	613						5	394	125		1290	176	186		228	205	183
8	175	442		199	106	1551		143	142	1405						131	427	178		1	179	802		327	205	200
91	158	172		174	417	844		85	646	71						1	187	247		441	338	325		187	191	198
295	801	95		173	109	978		179	641	797						1	1085	281		308	153	325		182	192	420
1	190	804		619	17	347		220	440	117						266	192	330		366	121	161		457	176	139
1	182	142		182	134	131		201	523	95						3	188	279		180	529	182		206	214	219
58	863	1209		201	2370	393		247	506	342						414	208	172		1	145	183		227	394	620
347	1261	1001		323	87	622		333	145	1544						968	157	576		210	128	567		65	5720	517
327	828	165		361	125	752		219	542	513						421	172	11		127	295	345		214	194	548
1	420	281		504	127	693		140	167	936						4	354	192		160	131	316		199	393	245
65	1364	293		284	83	129		290	159	395						2	366	185		944	137	713		138	434	240
2473	431	169		209	315	796		3	134	117						794	209	750		225	159	145		704	11	191
1	497	340		137	153	1677		9	173	79						2	203	348		1	325	1057		101	178	349
792	373	331		175	145	1003		448	198	154						475	175	189		124	170	382		249	383	213
1	530	2253		14	289	118		14	174	135						1	204	219		217	343	182		581	382	393
1438	186	887		165	156	263		101	299	497						424	394	4		154	360	636		175	201	258
722	122	1379		213	280	261		253	310	941						1	355	154		196	165	517		191	193	246
345	864	286		172	139	898		1	719	1125						325	162	1012		260	175	542		209	321	239
5	157	258		325	504	127		225	175	1299						1	167	414		613	178	192		231	326	158
218	206	857		16	106	130		253	847	361						910	184	203		127	177	363		185	169	174
1	1144	995		161	69	715		259	156	1209						312	428	231		222	177	518		209	427	196
1	149	143		189	1822	1097		425	790	859						109	204	216		247	182	160		412	2	152
3	361	97		289	620	126		191	292	165						97	545	225		549	152	514		214	179	415
6	225	1117		157	401	111		1	528	202						1	209	680		396	327	190		189	196	175
3	2466	1		299	137	128		407	1331	976						17	396	456		439	157	180		595	204	187
1	200	609		187	510	124		4	151	95						235	170	1		180	321	370		352	144	166
4	838	180		189	160	528		10	316	111						473	173	1084		319	332	342		201	812	225
503	493	489		188	1473	1157		215	155	1091						455	411	197		221	170	694		1040	198	157
3	447	583		192	271	1479		685	145	756						1060	399	203		210	142	151		208	196	180
1136	444	264		183	1210	124		441	919	465						1022	180	246		116	135	138		637	392	5
416	930	1911		260	265	128		145	869	971						377	347	277		163	125	869		239	198	220
89	517	468		217	80	368		70	1263	1062						19	214	151		216	286	906		177	184	334
159	624	114		163	598	134		408	896	1564						1	163	255		167	169	578		259	204	209
1	213	158		228	88	118		151	704	110						1	193	2		372	169	196		212	199	185
3	1247	592		273	966	1463		207	862	880						358	603	225		219	496	183		218	372	1
1	543	1749		153	142	637		130	427	344						499	547	422		228	125	164		444	183	104
4	360	824		181	143	124		166	1083	508						300	191	218		303	277	170		546	523	328
272	311	1017		217	1489	628		419	132	5						1	190	226		1	154	400		169	153	440
1319	117	584		211	81	1411		368	711	137						14	217	1		105	125	126		207	2	492
253	179	444		216	846	1145		120	1778	82						942	197	171		240	159	358		228	197	6
1	494	382		349	235	87		306	168	229						1	539	667		598	329	167		490	355	154
511	698	178		177	953	116		218	701	690						2669	202	191		135	182	386		367	309	169
517	1415	855		385	89	749		1653	821	870						990	193	187		906	159	287		191	419	838
1	121	331		190	2312	112		440	569	1647						795	171	111		121	357	197		274	176	251
2055	602	1006		186	376	262		493	174	406						1081	197	149		48	319	142		196	196	389
298	160	1077		217	850	101		200	654	529						1	204	812		220	182	171		355	197	218
168	621	133		350	956	246		267	805	535						3	200	234		218	180	534		727	209	192
405	131	336		691	125	1527		121	312	1074						172	154	285		183	288	138		432	384	199
10	1047	2168		211	261	353		850	790	472						372	202	196		156	495	173		200	199	343
1	771	541		173	236	576		651	1458	144						6	189	197		398	177	352		913	190	194
449	622	661		144	1186	1512		283	125	151						119	1079	163		457	141	369		380	388	209
595	303	467		219	271	1699		60	162	1810						1	1141	321		337	122	630		231	375	214
4	931	200		746	284	128		5	510	11						478	519	276		389	140	372		1	361	221
340	392	191		186	326	1056		1	172	577						1162	565	18		206	171	175		263	182	171
1	811	861		188	143	120		123	1105	1510						25	190	1		437	295	379		61	202	153
1774	362	2631		702	634	252		404	156	1754						287	197	170		2	163	304		258	150	171
4	475	735		991	250	112		519	930	125						577	207	203		899	167	193		208	390	406
826	951	184		333	99	1802		294	140	923						867	171	416		188	180	175		96	196	217
21	173	811		157	314	132		238	304	1863						137	173	258		65	161	124		673	189	180
1757	206	1973		360	274	123		356	768	396						769	177	7		469	166	152		218	425	193
769	189	1020		141	13	253		463	150	203						42	218	221		414	331	151		237	202	195
731	387	1874		210	84	809		441	1686	691						1316	206	3		869	355	165		193	809	211
692	662	570		226	1193	576		295	578	702						2	374	155		225	176	41		479	197	219
1	150	176		180	123	1282		156	1446	706						2620	697	159		230	542	984		236	332	548
1	155	511		141	564	126		389	304	24						354	199	17		216	679	333		208	212	198
498	547	885		459	139	908		245	585	324						73	188	582		189	163	167		231	204	135
269	204	760		334	262	127		435	801	437						67	599	1017		137	356	350		373	601	189
1	208	1305		326	447	2126		460	116	124						303	577	280		233	340	189		239	204	409
319	470	319		164	330	816		185	180	182						475	199	177		139	131	166		194	196	393
1	186	437		172	171	218		213	173	218						715	161	227		96	318	140		211	171	179
102	331	839		150	270	125		205	4	842						1	191	270		497	550	185		215	574	254
1	851	244		185	108	781		142	1309	1935						280	415	1653		244	129	360		229	143	152
1	535	13		152	430	49		389	161	1979						2	197	8		176	334	163		667	191	444
296	500	246		746	159	35		201	614	17						30	210	592		2	178	183		381	163	160
41	134	597		248	730	1200		372	305	160						274	201	188		171	366	168		545	163	376
417	642	529		288	90	225		162	157	96						93	157	224		225	144	177		277	194	614
4	668	112		182	1450	224		405	460	824						330	184	821		1055	148	189		205	735	191
380	147	474		202	87	802		8	123	2						20	515	1527		189	539	144		130	189	194
13	468	383		336	1950	682		189	634	88						410	188	465		194	163	154		279	203	235
1	178	2865		186	560	241		209	1065	1224						884	428	159		97	169	336		221	206	196
2	199	1317		176	473	109		216	920	1766						3	398	209		195	169	166		191	400	1
6	399	835		74	923	702		401	172	89						901	199	216		586	176	181		466	25	159
1533	151	1416		160	165	429		77	439	133						1	572	259		238	139	5		213	158	164
2309	998	207		21	591	603		3	2255	967						4	131	205		340	302	158		417	1031	190
1	164	543		2	152	123		253	606	944						1	384	228		197	148	192		214	155	1
166	203	396		295	3138	70		2	296	1933						157	191	1155		204	495	166		464	43	202
3	599	342		234	149	117		303	1087	844						628	191	217		16	173	337		240	161	605
136	299	617		192	1810	423		6	446	92						1	206	149		62	177	335		455	204	249
1	305	358		312	104	479		515	177	2048						3958	209	211		129	172	364		246	381	188
1	227	154		294	716	103		11	557	733						1200	386	409		219	323	359		289	194	155
36	3155	516		177	2118	126		379	456	1325						52	701	758		114	136	139		458	541	642
347	538	835		180	246	122		221	163	2143						1043	368	286		462	175	303		1	145	394
883	876	251		357	141	311		122	320	115						1	202	255		466	176	397		203	186	238
412	294	127		534	172	1839		486	145	137						1091	196	456		205	343	195		233	194	589
145	225	499		924	289	1052		264	174	1630						59	400	159		275	608	196		291	194	180
1	635	167		55	128	805		391	1268	340						390	175	552		300	429	382		2	386	187
406	229	204		153	415	352		211	141	508						1	180	232		176	170	192		550	192	547
1	912	587		169	1622	242		319	544	658						320	560	1		3	143	196		4	206	180
567	276	667		522	93	1153		4	159	2679						35	205	355		224	127	465		116	196	1143
15	354	843		246	144	260		227	2307	141						111	187	550		487	156	147		349	143	161
1013	1082	3596		175	142	740		621	434	521						444	395	197		471	870	393		192	390	208
326	385	128		143	159	117		310	162	145						1	375	406		202	172	132		197	198	216
827	180	103		172	273	147		122	332	1317						303	590	125		237	513	291		207	190	616
1	713	437		291	132	676		228	1240	118						570	637	142		223	173	147		57	142	183
5	344	665		514	166	2054		207	123	802						10764	430	166		4	342	170		272	161	174
82	167	298		232	115	721		769	295	163						30	394	152		236	137	178		31	430	410
1	1122	489		181	280	124		127	561	711						4	564	557		242	147	175		302	402	2
1	183	1873		461	1821	638		163	2127	674						416	515	567		223	663	187		221	423	335
26	404	602		146	103	92		271	720	282						279	174	413		254	138	182		428	198	216
67	472	320		149	702	2239		1	143	141						1640	212	227		282	156	137		295	437	240
1	168	170		592	334	537		75	301	1019						344	641	284		212	134	156		216	194	597
1	127	444		179	155	128		319	508	1053						169	168	154		253	177	164		346	207	221
13	1438	821		187	1322	124		289	574	1150						1	204	11		214	175	145		191	180	236
372	206	138		176	25	113		220	895	111						7	205	277		247	173	470		180	719	218
59	552	461		311	2198	112		217	883	223						319	199	284		200	499	644		218	314	1
1077	209	191		171	272	733		213	168	92						574	200	783		213	154	569		334	361	11
1	171	1917		146	585	914		683	795	489						465	623	281		221	1074	180		426	200	157
472	321	93		348	228	95		322	820	236						708	172	11		296	1183	184		535	190	172
583	179	238		316	586	519		213	861	1359						338	188	199		693	340	345		3	358	222
294	332	714		176	393	748		498	778	208						480	203	224		205	285	173		558	191	208
1	484	337		364	528	1028		141	170	452						3211	200	260		598	175	341		91	195	200
320	484	221		200	401	369		225	457	1856						3275	207	236		321	183	191		201	161	606
2	1183	562		201	92	254		3	1718	80						7	205	1		242	169	162		340	406	213
245	126	246		182	150	776		238	150	770						1	185	8		274	176	189		67	379	221
4	163	395		196	1249	82		243	793	1488						334	340	189		186	166	212		167	139	217
1221	447	570		159	295	656		223	766	729						331	170	601		369	140	161		605	163	234
53	318	847		176	962	122		288	511	1587						614	200	39		875	154	717		165	204	197
1	635	343		202	98	921		154	2344	125						433	1012	1130		364	179	182		1	313	175
293	565	246		516	395	101		62	681	81						25	443	217		259	521	180		247	149	482
33	686	362		307	153	774		253	162	178						1404	159	816		227	154	185		414	166	258
152	2320	2829		158	349	1405		214	409	579						36	197	221		165	158	340		1	190	183
11	593	390		164	123	114		222	157	76						28	391	138		162	1202	141		407	396	237
1	409	865		213	646	1044		179	1274	770						260	747	195		65	355	150		760	206	340
301	140	165		162	422	158		147	472	1053						513	214	168		199	150	1557		418	202	404
1	554	123		158	134	1055		1589	985	113						15	494	657		264	177	167		233	198	372
37	308	183		1107	1842	119		216	148	862						522	193	233		216	150	158		209	204	180
306	535	143		187	634	234		125	905	91						359	394	258		230	134	531		814	387	353
1071	377	1070		225	896	239		157	119	738						1	1	277		212	335	185		226	182	194
451	826	412		150	250	1523		301	608	116						599	161	176		251	171	168		327	195	416
1	373	207		184	143	1043		210	997	152						2	196	40		306	180	621		186	150	377
2575	393	1496		328	164	238		29	320	878						1014	744	694		242	180	334		203	376	196
328	983	487		35	1680	234		172	167	785						27	214	197		194	352	177		239	201	211
464	414	169		173	730	250		345	248	1520						250	347	265		421	128	169		233	152	218
8	181	1476		214	34	353		4	302	142						5	177	346		259	150	366		476	575	403
1	162	1		175	759	534		141	2472	1065						1	371	615		650	178	719		255	143	214
1794	1228	1050		568	137	439		650	174	547						321	687	18		305	181	189		211	146	526
3	171	647		194	743	132		189	934	118						3053	356	177		162	178	152		196	194	194
359	171	754		691	135	570		126	977	515						2	196	156		284	139	144		208	210	373
647	2306	132		212	719	912		119	1355	487						3	207	217		254	173	350		212	196	216
538	345	553		165	395	1305		255	173	170						447	182	398		235	186	1132		222	399	209
133	202	921		242	334	118		406	805	638						1	169	206		198	535	188		225	360	231
449	796	1256		147	709	120		18	561	1037						1	182	203		241	485	346		212	188	185
812	157	688		180	101	2133		3	1387	285						433	745	168		201	76	141		293	203	212
1179	175	647		201	130	786		203	1013	1017						1	198	276		205	161	145		236	195	162
1	332	1480		183	164	115		207	123	1236						21	203	1		267	337	184		319	378	467
2	935	265		193	171	917		199	871	472						728	1096	708		175	163	164		332	368	256
341	445	1597		190	280	857		212	302	169						618	203	530		88	502	335		186	194	211
2	424	721		196	229	1146		246	3245	132						370	208	515		387	170	171		361	197	534
6	167	72		429	129	409		10	146	172						314	176	533		196	186	447		267	385	168
1	130	266		157	785	1893		188	546	72						7	185	186		284	322	169		419	161	181
1	152	87		1280	139	107		164	295	83						522	364	260		1	308	175		177	199	194
827	357	892		171	804	123		1	158	687						913	192	187		1110	166	402		108	172	522
435	206	701		159	95	96		1	258	738						912	201	211		241	158	148		51	207	318
197	202	825		189	568	115		202	841	943						959	717	159		2	176	200		161	814	176
4	330	396		178	573	105		318	1007	551						1	193	337		120	155	188		669	152	389
2	176	2822		205	136	533		280	293	85						10	347	178		150	167	179		333	204	528
1	705	370		139	768	118		202	694	645						600	190	7		108	182	200		249	591	186
1	2172	360		179	912	123		223	1353	178						1	419	184		1	360	141		261	197	245
1	874	855		110	143	1607		3	170	1460						1	973	178		289	145	134		187	410	152
3	225	628		194	588	125		22	441	971						1	166	409		210	130	319		291	196	198
1	187	256		179	99	341		275	309	352						2	565	250		247	313	154		709	206	448
746	512	633		105	685	2636		414	1274	86						1949	159	252		435	148	164		192	209	215
58	146	449		185	162	1062		421	870	771						1	188	478		134	171	175		181	196	165
5	534	765		377	1073	238		508	945	1321						1009	411	5		199	359	193		182	188	168
607	170	203		4	151	120		379	422	141						1	1051	169		406	1234	194		222	185	204
1	117	162		818	342	463		475	147	78						280	189	220		191	159	202		191	433	213
269	333	242		48	157	1190		583	651	692						25	162	265		188	179	168		262	154	236
1	732	795		76	377	124		430	147	137						399	197	1099		220	449	348		201	192	457
48	536	2		14	127	533		140	585	79						465	186	279		209	160	78		186	206	191
567	328	1084		162	169	118		226	167	715						729	374	252		207	514	317		1	196	440
13	315	775		316	282	243		220	175	1133						1033	814	397		119	182	176		356	194	153
108	155	675		895	409	1733		607	310	1320						493	515	196		361	312	177		208	607	154
609	232	1336		76	377	248		220	611	1033						420	573	371		202	155	367		292	203	185
246	154	374		515	639	118		229	1206	472						1	194	267		77	153	366		490	193	212
533	215	250		180	103	418		380	730	110						302	167	485		156	153	193		2	195	634
283	223	1020		9	159	1171		166	163	74						476	188	7		1	156	909		200	202	160
1208	148	166		509	417	1158		131	1393	459						408	202	157		203	175	180		720	163	816
80	522	343		200	86	121		252	157	721						24	930	1291		1	334	450		7	16	245
337	344	1599		269	102	841		344	1663	277						27	144	597		238	290	171		226	193	388
108	362	161		477	1312	101		82	647	1532						1	417	219		9	321	175		89	830	554
1613	9	1		377	124	76		385	281	973						1	215	193		1	124	192		2	200	152
245	328	469		238	100	692		214	879	131						239	639	741		476	294	150		91	195	170
454	843	399		443	596	250		82	170	177						502	495	7		150	155	310		201	138	212
198	467	492		310	738	262		1	451	134						337	174	13		229	165	823		297	409	193
286	38	850		368	1107	232		291	415	466						565	172	227		81	174	197		237	43	250
1	212	430		192	153	493		361	462	84						469	572	1		450	181	541		212	193	192
685	395	312		430	107	1244		641	460	1463						2	209	156		58	144	191		809	193	422
263	562	411		66	148	233		680	327	85						333	203	359		948	294	152		184	384	380
1431	464	336		204	209	2258		288	114	699						834	207	609		449	137	706		205	28	251
3980	667	131		313	145	116		1392	333	875						1	205	638		266	141	149		1	150	403
164	154	1686		5	708	108		344	270	176						1	150	536		114	157	173		192	169	14
1911	199	254		463	736	115		233	297	695						28	171	549		254	361	166		175	194	246
1477	204	446		790	1061	1564		723	309	990						1060	175	165		256	157	337		270	571	252
1906	404	709		243	107	259		206	1593	1584						1	184	235		475	469	191		12	178	1
391	846	243		185	1887	606		276	1294	622						1	404	763		192	145	356		204	198	161
413	131	264		1	302	2925		320	331	826						1497	971	393		128	495	142		311	197	155
1	214	485		152	144	501		253	439	1847						262	406	229		205	173	482		120	144	172
1	158	373		157	111	348		1	722	493						2235	87	562		224	171	182		324	144	190
9	311	352		193	540	506		4	134	178						79	192	488		9	177	183		6	201	186
1	149	1606		327	390	121		88	965	1990						160	212	174		203	171	193		201	198	209
1537	681	1099		188	665	3267		239	727	329						58	205	382		111	519	194		226	405	322
1992	166	1014		76	1588	127		372	544	107						299	211	551		237	679	140		240	615	193
285	800	321		195	781	253		592	2496	429						1	216	1		243	511	380		433	194	227
2	182	508		222	873	643		156	1743	141						1576	151	248		293	512	888		222	178	210
5317	862	615		852	578	2237		1	146	772						652	189	272		112	255	142		229	208	149
516	647	135		104	116	565		146	175	725						157	383	156		229	178	153		76	383	253
342	458	664		315	412	119		281	126	1540						9	403	242		315	301	162		791	199	202
805	485	552		181	967	100		253	282	1323						658	197	337		164	174	341		459	202	567
250	149	453		191	283	608		127	304	621						1	1094	521		175	157	190		612	402	238
432	1012	345		305	123	229		224	422	79						1733	482	152		397	161	527		255	197	234
2753	977	218		152	749	120		509	280	1713						1053	398	508		133	337	172		378	208	206
136	206	698		826	125	948		156	719	152						1	351	191		205	531	166		627	204	514
38	382	114		329	220	443		2	416	114						189	390	193		58	125	177		201	371	184
344	1131	812		163	302	1085		311	177	135						405	212	230		616	168	369		609	422	572
1877	354	354		155	87	836		188	1725	1803						1665	210	245		202	316	315		850	205	229
501	569	181		186	150	122		134	168	402						161	643	196		163	176	189		221	147	362
578	218	265		344	430	1318		147	1656	335						6	189	278		167	322	158		233	203	365
377	194	1817		498	95	447		137	160	533						353	371	1143		1	176	364		207	413	426
234	428	666		154	156	359		810	165	445						64	199	377		1	172	181		168	540	224
313	602	750		238	162	105		438	884	560						997	159	197		1	829	168		245	185	235
2720	577	284		174	111	483		6	158	643						2974	184	190		2	183	146		304	188	194
393	890	125		94	145	464		304	617	1954						1168	196	466		166	172	343		146	146	187
363	1	168		214	141	353		127	829	149						1	205	178		210	311	185		243	191	5
370	412	407		161	96	3323		128	490	1291						63	193	208		204	151	210		233	185	225
2529	1776	420		148	450	106		361	737	856						520	838	214		194	138	325		478	151	11
803	855	568		567	1911	1589		414	133	372						318	197	681		359	162	172		126	364	204
1	595	840		183	679	121		166	171	120						12	294	261		230	159	193		324	352	604
179	364	314		305	132	708		3	541	532						470	202	170		215	573	180		222	196	946
345	572	262		21	583	244		219	450	1045						498	173	287		222	371	497		591	199	403
1	560	2604		152	143	113		428	1321	744						441	175	520		350	129	179		231	442	154
729	384	165		481	296	128		4	309	886						6	184	440		168	489	137		84	197	194
2	195	301		330	95	105		495	424	126						240	197	195		164	167	149		408	380	979
475	207	587		321	110	569		22	1096	572						1	203	332		117	517	151		82	189	255
14	162	486		36	33	915		214	746	1566						3508	184	421		205	168	166		196	192	457
450	375	194		739	431	493		409	406	121						33	147	223		3	176	380		228	629	160
378	157	571		180	488	920		362	1094	105						2	178	375		3	352	172		516	142	192
23	582	332		185	281	84		301	167	716						128	577	362		210	169	177		507	149	322
2	152	246		102	111	96		571	1061	496						404	212	255		237	166	1852		4	187	380
118	173	393		329	1786	557		44	178	125						1488	743	268		85	171	333		211	194	191
6	612	387		294	1106	121		55	445	1542						1	447	290		131	148	142		208	202	393
680	873	573		845	234	924		255	142	550						1209	444	265		370	173	127		357	155	179
2	614	103		184	1960	214		214	323	1278						780	885	417		207	518	504		401	411	193
1	581	147		415	705	977		227	811	896						164	179	241		120	143	1180		213	179	447
129	808	226		336	388	468		221	568	119						1783	199	451		211	183	189		146	185	4
1	418	11		309	408	1758		193	131	278						17	620	1		417	352	856		14	431	153
119	621	351		191	92	828		231	288	465						614	205	146		232	701	177		183	201	549
22	1404	9		836	196	1473		5	164	141						2145	566	216		467	1526	352		166	197	409
476	205	91		357	153	1110		624	181	79						52	198	665		210	142	161		201	200	604
9	167	897		535	169	1038		184	891	1354						300	198	574		733	165	131		225	192	211
333	141	185		618	97	1782		133	507	156						210	381	271		227	150	310		201	187	236
552	383	238		58	159	365		292	432	915						3	219	1		253	139	163		376	163	258
15	1312	1843		257	712	1038		670	313	68						7	194	221		256	874	171		232	808	261
2819	389	858		179	259	121		134	321	151						329	192	22		255	157	159		277	147	1143
5	338	152		200	912	603		363	152	422						3	871	161		244	150	357		456	199	162
248	199	80		153	277	1339		218	1189	184						3	188	189		193	132	194		223	198	338
44	176	265		184	1248	795		235	1209	344						117	162	753		209	150	407		340	201	232
1	157	98		135	792	481		307	609	1						3	202	14		198	331	179		465	202	413
287	145	166		207	1264	1121		312	564	259						21	359	299		241	166	810		242	164	173
866	1592	35		184	145	253		396	812	1238						631	152	269		314	161	159		356	193	307
49	307	560		157	1047	119		3	862	471						208	919	165		269	330	347		198	186	220
13	213	552		174	709	479		422	239	422						790	176	199		286	174	182		265	161	369
1416	152	891		143	106	1713		1	327	275						1	582	202		233	176	538		194	210	382
1	146	114		961	1710	94		236	1609	164						3	187	207		223	170	203		218	376	175
8	566	463		177	250	479		365	170	153						294	182	235		5	177	333		896	189	161
26	203	771		187	526	127		10	139	2304						986	906	202		10	179	175		286	426	150
11	484	1105		153	709	799		210	154	210						472	348	702		1	168	189		177	210	330
4122	1254	451		185	1234	473		194	159	273						1	163	146		264	120	188		468	203	195
7	189	352		20	101	498		293	637	175						17	530	945		563	147	146		419	182	461
72	182	524		171	831	376		138	515	786						257	195	445		75	168	173		363	191	193
2	133	1345		186	96	229		9	1121	470						518	362	400		401	328	404		240	627	199
1	357	208		566	335	85		197	2175	304						360	204	195		591	178	197		215	209	650
561	118	174		35	303	115		411	1216	310						268	400	666		192	319	148		193	142	574
348	702	480		167	470	769		246	105	61						70	175	1686		285	170	158		1	203	374
408	649	905		46	171	785		238	168	175						1	203	655		509	184	338		2	203	198
372	212	406		161	402	130		267	165	819						386	195	278		465	453	169		113	210	2
3276	1359	172		164	604	115		182	327	82						306	168	278		220	137	183		244	203	154
1	390	729		165	1203	419		1	128	1337						784	559	638		161	495	193		229	580	398
61	738	248		339	85	933		219	250	882						4	184	207		253	170	542		206	378	801
23	357	1168		165	100	1086		296	401	82						78	201	183		3	179	948		217	388	187
256	217	759		38	2321	117		152	2282	122						1	167	256		216	358	160		216	186	209
625	607	1096		369	465	532		510	1397	1409						652	396	10		268	344	434		151	196	227
3	712	207		197	128	113		304	792	596						63	525	575		294	151	286		184	189	237
268	341	68		184	135	1263		241	180	1876						72	216	220		98	128	144		262	190	142
461	225	869		182	1122	1336		440	134	338						110	196	247		232	131	344		190	593	209
2	1393	236		54	96	120		137	325	435						5	196	162		487	175	365		25	331	234
306	183	512		410	118	110		115	122	1183						1	154	267		216	157	156		721	162	189
1	158	175		174	1710	2081		200	1155	273						1	203	262		375	165	176		146	179	621
4	792	194		72	599	717		294	690	483						337	209	22		9	672	317		633	341	349
2	134	215		192	918	254		620	1180	700						2	210	150		193	157	158		197	186	379
1252	719	509		148	329	841		270	548	148						2091	404	140		88	701	166		181	194	400
261	280	1134		253	96	114		204	324	175						330	166	772		190	522	178		189	183	229
486	310	1132		385	1806	1220		42	132	696						8	198	211		217	156	329		192	198	226
404	369	205		191	250	670		1201	1074	283						794	172	174		140	164	348		309	204	4
11	657	539		64	118	584		359	172	946						1	191	669		428	131	394		403	193	159
5	861	444		230	131	119		164	1508	677						12	217	244		244	328	193		233	550	430
1	123	251		200	334	231		645	475	174						465	195	259		226	163	746		146	393	185
384	1729	535		225	1223	109		350	1351	1086						628	337	25		152	172	703		760	186	402
393	408	101		350	1192	99		131	676	126						329	177	184		74	176	512		205	149	659
735	325	171		204	1127	85		8	449	1252						1	196	206		287	164	184		512	327	179
430	429	296		205	264	494		364	1866	148						288	207	408		1	346	155		415	188	203
1	1009	568		161	275	1173		208	797	187						1	393	264		99	489	158		154	197	407
1	197	208		200	1327	112		222	162	167						7	215	160		226	148	182		170	168	234
153	331	228		171	89	1355		119	171	181						163	425	201		161	321	148		606	196	168
326	1577	1178		189	655	909		169	455	738						457	170	105		194	153	171		207	186	179
149	7	1062		451	993	51		195	140	678						1	194	193		236	169	774		187	153	222
3	170	624		676	1162	93		2	174	388						1	196	401		117	170	187		175	192	243
420	149	294		148	114	1094		246	1081	1311						758	206	156		189	178	318		325	200	243
126	826	1026		379	371	1109		2	1135	162						475	175	199		770	141	843		391	376	198
224	590	3081		37	138	247		304	160	322						445	414	206		397	159	173		178	200	169
1484	159	266		283	1	978		993	562	2196						5	209	636		504	149	108		212	186	201
693	1287	273		624	261	909		379	111	947						500	364	207		12	177	304		202	199	252
340	435	291		202	268	50		214	868	155						886	179	1		233	543	301		192	398	230
336	646	943		166	1344	242		278	164	280						1	189	952		579	158	346		197	191	177
91	808	245		17	692	337		160	1466	261						371	418	201		984	177	183		204	199	208
7	661	1938		249	1567	23		225	992	109						830	507	240		210	178	402		468	163	195
396	152	138		267	399	722		450	324	1573						289	196	427		219	303	155		1	206	1
1574	167	589		337	161	355		250	306	879						372	533	330		218	169	187		230	203	204
2117	191	230		190	14	230		466	558	675						10	187	239		195	127	201		243	199	199
1	194	1289		128	2272	1571		125	148	83						385	520	349		526	328	196		200	153	374
56	190	193		353	282	355		278	916	1591						1	208	182		244	183	189		143	205	240
387	210	140		332	1135	110		12	307	69						16	408	248		197	287	350		365	200	217
563	191	607		212	375	1038		567	163	396						241	184	899		4	183	191		200	203	1078
4	536	1044		336	150	1980		693	161	606						13	182	303		283	432	132		199	425	180
1	131	197		192	317	85		208	759	86						360	212	181		224	290	174		208	414	222
710	427	180		34	113	668		184	155	478						260	197	237		1	139	165		234	392	443
384	1232	552		372	76	113		144	175	1341						323	392	240		188	131	165		550	360	205
867	518	112		707	114	108		190	154	366						397	364	243		262	158	194		175	198	182
2	117	1480		333	930	1189		91	156	1368						27	335	249		199	161	185		1	359	193
1664	215	168		191	668	565		128	1836	309						1221	192	561		122	335	148		427	409	6
16	801	1204		170	2684	93		180	766	909						323	214	191		207	169	164		628	194	157
275	213	146		158	588	1092		383	294	705						1196	431	2945		245	182	175		230	196	185
1	294	180		582	101	96		202	1411	790						359	50	258		215	181	202		198	333	179
76	686	517		559	691	121		198	652	800						1	161	338		292	187	354		206	161	180
291	142	766		321	161	501		981	187	2963						1	196	163		219	143	176		318	501	203
79	524	258		274	169	952		318	514	137						28	699	539		158	357	540		675	398	235
11	651	16		139	124	498		155	781	157						308	320	5		125	178	153		1	196	176
359	531	343		197	32	5		488	602	984						409	566	261		121	179	198		569	586	226
338	189	171		142	87	223		209	319	484						3	203	1003		377	151	545		207	193	235
75	471	306		151	117	221		216	176	644						390	185	398		198	898	181		200	187	236
1221	181	1052		905	410	1151		207	1209	45						3	202	205		203	166	176		96	419	504
1	1729	548		797	134	636		287	140	785						148	195	657		109	137	536		203	631	251
1	293	262		177	254	949		211	168	96						3	197	222		598	160	851		269	419	247
504	188	112		152	137	3376		599	1208	336						759	374	178		296	169	635		237	163	152
326	601	849		325	1195	1082		351	520	8						14	203	201		306	348	173		16	194	195
1	219	496		307	1333	2718		125	1260	338						403	398	716		32	543	181		171	162	395
566	140	436		181	2304	1187		203	812	155						263	840	200		205	328	169		266	208	397
1	190	227		323	150	2716		195	829	289						4321	176	210		175	353	142		179	209	164
1	198	438		536	208	112		195	161	86						1	426	159		234	161	149		338	177	300
4	131	144		198	163	1407		299	161	92						461	183	186		255	298	765		652	194	235
2339	559	594		183	396	393		128	175	602						26	187	378		274	139	153		4	345	181
2144	583	1036		282	85	246		179	18	74						294	652	373		125	154	773		220	413	180
1	379	243		331	86	1968		213	322	718						3428	1137	1107		223	174	166		95	206	372
136	137	244		302	269	118		217	134	1621						317	204	286		301	155	160		373	417	376
62	1073	166		186	401	1945		1	120	632						475	1	211		227	127	724		648	197	228
4	171	268		190	229	100		140	735	100						1039	209	291		444	148	160		208	204	369
118	175	98		173	122	113		215	1107	10						1	595	132		226	159	196		322	191	213
230	1004	653		212	152	106		199	1582	765						1	322	194		1	686	462		229	149	254
237	528	1121		445	157	4529		74	460	681						635	210	417		405	176	171		503	342	218
305	481	306		147	905	80		211	931	536						1737	208	206		245	152	171		206	167	401
1218	374	2614		202	374	648		468	1929	93						256	368	299		189	143	184		206	186	213
3	219	165		354	499	524		465	433	558						87	198	267		656	153	166		215	193	225
15	621	827		218	147	1180		465	139	458						588	207	133		467	538	524		224	202	408
801	382	1		142	704	113		715	139	183						1	1008	263		115	178	521		562	159	381
3	591	209		466	269	1218		91	416	209						108	370	147		2	150	156		369	177	890
527	735	97		218	420	485		981	328	414						1	205	218		538	168	149		674	197	185
1273	1013	289		214	517	1529		333	1082	1173						1	385	283		249	175	202		204	381	537
132	290	256		389	844	106		170	159	470						18	197	192		194	177	1380		209	366	589
1	892	253		179	846	602		210	161	1407						1	371	28		118	145	317		219	199	217
203	154	632		145	4011	1060		193	2431	82						40	579	188		613	162	329		194	372	227
372	427	186		578	157	978		113	167	707						1	210	205		310	141	491		205	208	243
460	202	749		372	660	730		625	597	486						520	372	227		284	151	187		200	403	222
1	1	174		347	152	611		208	146	911						7	200	428		536	168	198		179	765	175
5	389	189		131	511	106		796	126	466						636	175	725		224	160	393		208	199	184
560	216	131		633	152	229		407	732	1625						488	380	445		117	364	333		1	171	195
465	176	749		178	221	582		129	166	686						1	168	207		237	135	191		3	178	192
1066	837	205		205	117	112		220	173	883						206	332	156		676	157	182		1	201	180
344	538	430		181	135	106		324	635	1180						86	190	161		235	333	158		215	355	189
1	1	164		332	557	237		406	571	108						236	536	252		346	324	328		83	374	332
592	138	595		149	124	1372		184	871	1207						247	697	287		481	170	193		596	205	997
192	293	565		630	1075	468		222	949	1417						306	801	464		242	148	161		227	193	175
1106	751	179		217	21	587		221	162	977						11	197	190		929	275	428		222	193	181
17	1073	188		334	147	244		194	136	1144						679	196	368		621	543	163		427	187	244
271	196	194		214	1302	231		103	161	1853						694	594	194		197	124	182		728	163	1294
237	148	381		181	113	118		1	861	1421						432	192	122		153	135	569		209	203	230
342	412	182		206	981	374		740	131	85						331	427	151		13	140	176		261	353	197
955	172	379		182	168	217		167	866	1383						240	206	193		181	361	362		626	409	228
1	153	160		169	473	99		166	22	1437						910	400	17		258	179	181		203	203	549
1	557	501		265	321	770		242	407	151						27	528	145		617	129	186		40	199	363
422	277	105		176	141	236		536	173	155						890	203	333		239	73	186		233	193	213
969	902	1524		482	277	897		355	170	267						1	386	163		315	171	151		349	196	434
69	152	2001		191	321	116		211	283	685						56	212	322		260	175	139		206	199	350
555	165	1094		188	281	115		217	25	106						1	179	157		222	135	178		213	199	199
1	302	361		179	132	1271		460	146	105						1	173	407		80	369	323		507	400	419
58	459	859		484	142	931		428	314	15						11	195	126		186	677	358		223	368	324
416	888	591		186	229	111		454	469	794						4	391	150		644	133	180		334	196	171
347	374	1123		526	155	111		275	1308	378						632	198	390		183	173	152		208	196	173
9	202	92		9	172	125		212	467	1069						442	1153	210		403	715	180		157	357	402
1	125	637		51	135	861		335	806	73						573	740	1		249	176	873		221	194	236
941	210	160		468	27	115		224	314	1179						1	201	195		369	144	457		1089	804	194
415	300	261		157	615	243		378	148	74						21	213	267		70	333	192		258	192	218
332	1490	87		147	170	1063		538	465	134						390	159	10		221	338	181		324	197	191
100	198	87		679	398	608		209	529	789						1175	211	167		257	342	290		278	213	570
155	1109	955		446	161	1585		99	159	689						630	217	270		1940	125	341		224	184	188
1	175	1074		170	1008	113		263	173	179						69	168	221		225	322	692		218	140	358
831	192	1326		148	1295	515		475	176	373						14	165	214		221	810	199		375	577	198
79	725	1		65	258	662		47	131	1099						90	183	230		645	160	1136		441	200	196
497	317	112		179	371	455		203	141	90						650	884	228		205	366	181		219	822	217
1387	1922	2626		200	685	493		391	159	563						3	198	204		139	147	362		343	192	181
30	996	324		142	106	450		227	1275	1177						2	170	15		210	177	178		3	199	149
2620	149	290		265	1103	907		193	306	952						251	175	159		603	1286	179		135	664	484
1	160	172		255	89	118		395	139	309						735	184	290		264	542	206		206	203	164
6	171	1222		345	619	351		342	330	89						936	209	274		825	152	692		203	181	212
3520	398	976		210	1329	117		127	619	556						1	192	242		121	523	755		588	607	1
406	1100	187		176	888	914		138	152	1021						121	381	202		414	308	178		265	169	184
526	370	270		411	1296	530		246	632	120						466	213	661		805	158	197		193	188	440
1019	349	538		204	289	1165		1417	131	242						3095	159	270		911	341	146		205	422	1
3	816	78		147	870	954		199	171	73						1366	884	363		718	183	150		207	203	246
302	161	325		121	129	846		211	268	113						1442	195	203		217	177	415		205	153	194
9	145	1804		123	874	216		155	1208	1105						399	323	209		266	547	198		251	201	198
421	198	151		189	1015	872		343	112	488						565	183	272		365	339	352		202	205	420
477	353	2032		337	163	101		207	162	376						35	196	283		204	174	195		225	198	203
1	506	444		74	504	1003		212	2478	1366						126	200	277		61	173	144		276	211	722
299	129	414		193	279	619		2	783	220						221	177	152		200	352	150		220	203	172
1	328	758		171	918	58		211	1310	1252						3	758	269		449	429	940		295	190	1080
6	194	520		186	128	354		200	1010	87						68	192	25		210	357	163		197	584	186
15	873	280		193	139	110		201	1101	153						697	211	164		281	649	536		188	213	362
259	550	155		350	86	763		130	845	1110						1764	162	206		189	854	373		205	565	227
1	190	441		143	277	101		2	827	768						1	213	385		255	316	159		12	199	368
11	354	369		130	119	1086		162	148	273						161	213	201		240	689	354		3	200	191
151	868	407		78	166	1078		1	134	1063						95	202	119		221	179	179		228	409	218
234	1533	71		277	1230	485		190	1096	699						1	211	208		167	356	523		225	141	1
32	504	189		169	301	113		248	1088	157						631	198	14		262	345	541		564	564	164
905	544	382		160	127	110		231	608	954						191	208	546		207	178	192		720	174	842
1226	644	363		197	508	2607		238	326	141						278	181	666		226	536	361		201	344	431
297	172	6157		77	810	1003		814	138	156						4	184	191		205	171	140		204	372	194
1	132	309		114	249	116		357	137	1243						295	193	275		169	342	139		244	371	185
5	116	196		189	451	1808		217	170	546						305	516	279		306	135	173		715	193	210
832	363	710		568	264	773		431	662	99						377	171	253		363	486	184		65	364	206
163	719	91		159	117	616		7	117	1						879	204	146		1	134	155		451	206	229
73	351	134		172	758	244		294	715	514						7	195	150		132	340	484		5	187	234
1220	387	158		188	412	768		295	162	1437						3099	211	201		233	351	181		228	200	412
606	145	681		324	271	740		251	164	142						24	195	206		125	173	187		191	201	210
247	857	833		191	134	112		13	171	571						3	181	151		352	534	1287		187	193	477
39	167	139		151	1135	102		205	1476	562						402	208	225		304	274	172		374	394	1
3	217	300		178	87	983		272	174	99						30	192	941		354	150	146		177	148	222
4	161	1590		507	89	1088		143	319	5205						4282	406	887		108	138	192		337	603	218
365	496	1000		480	100	93		3	305	517						65	346	356		201	735	196		404	195	202
4	383	608		152	530	118		188	1470	1340						326	186	168		592	158	181		209	191	153
1	155	655		182	57	112		78	168	811						669	173	199		262	178	333		624	209	213
700	199	3054		180	412	585		107	1634	159						919	994	443		207	125	183		264	179	539
1	201	1272		179	162	620		1	666	465						240	205	285		410	142	178		1	801	200
13	169	644		375	136	912		610	171	89						207	212	261		268	162	375		193	190	190
622	146	3471		182	1306	647		658	832	541						710	680	175		417	150	377		264	203	202
1	342	638		129	917	101		1283	724	147						253	153	180		234	1051	171		1	198	231
6	363	835		165	459	1966		216	127	88						35	179	426		168	136	372		242	196	207
1018	652	209		372	1405	245		220	1000	564						18	178	190		177	187	198		725	198	210
193	378	389		192	132	769		194	162	947						325	204	459		68	119	167		195	191	206
194	1466	211		169	146	2553		330	1495	3						1016	199	250		220	130	363		224	161	167
2	549	163		1	127	94		414	164	173						64	440	301		299	317	146		1	652	163
6	279	600		167	127	104		1	645	538						11	575	173		429	164	170		773	231	191
388	542	220		175	322	112		5	475	1207						332	214	193		8	169	199		1	201	222
8066	694	115		184	1	112		73	313	106						674	168	300		2	159	187		243	407	521
13	279	311		186	982	106		238	172	1026						336	173	356		119	135	321		438	192	168
401	417	744		141	1153	105		318	519	103						540	777	222		280	156	148		337	727	246
46	437	184		205	20	500		1	1144	806						251	207	168		200	181	343		48	762	947
1	165	85		323	170	366		239	936	1178						2373	414	339		309	134	183		223	193	177
1	192	523		220	774	374		427	827	221						1	212	199		2	178	147		499	194	582
1	688	256		309	167	169		125	798	456						3	936	477		204	148	188		443	176	330
4	305	653		195	91	241		332	298	1822						337	203	206		296	152	164		20	168	170
437	185	1281		382	145	101		567	716	741						404	509	429		318	181	182		717	215	340
328	388	27		171	259	359		237	761	123						649	170	199		335	129	160		285	327	415
46	360	288		164	1046	615		260	741	277						161	206	871		289	124	144		1	143	693
1	289	591		357	87	472		264	418	732						380	168	198		41	171	312		423	213	166
2	1065	723		169	841	908		110	561	1238						1	186	419		184	180	334		442	193	209
1	197	175		164	1311	1305		235	180	1331						2	419	298		217	179	180		244	198	228
260	314	144		330	880	110		228	1918	79						7	414	287		411	137	165		174	201	673
10	401	165		168	279	240		331	142	116						279	195	543		270	169	189		183	406	205
877	147	719		147	111	427		138	568	949						51	412	248		374	159	176		534	195	264
370	181	444		179	279	349		176	256	732						98	203	290		240	163	154		234	203	227
629	596	162		172	992	518		245	168	922						2	186	497		210	158	143		532	202	240
1	385	1165		378	791	92		219	518	16						490	204	237		242	186	143		3	184	253
5	162	162		430	15	778		262	180	894						1	384	147		106	360	153		238	190	195
1	206	745		623	433	106		211	1294	165						313	183	150		119	135	177		213	160	170
804	407	208		357	106	989		421	267	1542						1	1122	1		194	127	191		161	209	222
168	185	313		839	725	477		241	310	701						706	156	343		423	295	165		224	200	243
86	295	793		201	305	467		139	1293	1057						10	169	209		11	183	142		202	206	159
225	360	1175		77	115	83		225	146	782						30	963	224		159	154	144		21	166	210
2	448	399		248	229	89		103	299	72						364	184	228		1	177	173		120	373	6
725	579	170		151	164	556		169	1567	905						215	206	1285		218	141	185		3	188	159
38	358	1668		326	90	2079		358	461	373						3	199	329		372	170	176		189	217	543
707	407	1973		92	470	1038		146	851	660						70	389	177		9	176	524		265	512	364
3	603	354		170	119	100		511	1970	143						675	197	715		176	168	375		192	784	237
878	490	243		164	139	1740		284	160	721						2565	202	736		249	137	173		204	366	541
4	433	2734		183	286	669		152	323	1069						15	201	689		116	176	182		207	380	538
2	584	165		392	114	442		173	575	165						13	207	183		241	356	370		238	209	7
30	507	808		184	736	1500		206	159	147						1689	391	191		187	321	138		224	621	168
458	219	135		330	88	2743		124	851	140						2	211	286		102	171	356		414	202	206
236	613	195		216	264	348		388	911	107						34	405	217		299	129	294		337	173	157
444	201	53		147	758	106		264	174	482						281	165	377		339	156	171		187	407	169
5	171	1986		157	319	939		1	1331	1296						597	178	370		202	169	179		182	198	367
805	176	572		283	91	105		239	670	214						920	203	431		125	357	148		202	565	209
1	555	199		145	97	2231		10	160	385						806	190	746		214	426	183		202	192	414
1095	486	567		194	737	215		302	1168	962						1752	609	12		153	160	189		332	389	599
2332	214	623		231	1855	503		384	147	4						1	159	601		449	40	142		407	205	205
1	422	183		203	78	366		605	1345	1155						681	336	507		112	168	163		216	201	377
2	209	239		254	85	105		328	299	173						272	385	148		152	127	162		342	149	214
1302	210	587		366	802	91		765	407	96						2	207	195		201	326	174		204	409	416
3	812	1128		424	1003	104		556	649	1009						3366	215	548		217	161	543		54	382	606
42	693	642		499	752	655		146	557	789						329	550	244		221	170	34		207	186	183
629	1287	751		342	1367	111		607	410	467						272	213	249		205	134	157		535	189	190
9	390	764		109	595	98		516	1735	3570						600	175	284		123	176	337		218	196	250
572	606	1		176	125	1426		244	166	70						385	555	539		1131	345	519		256	459	147
4	165	331		136	163	608		505	2231	123						1060	171	228		128	171	177		330	198	425
35	148	603		122	169	1313		236	124	142						20	212	222		198	145	178		591	386	629
224	1251	273		969	593	868		199	117	98						1862	177	351		194	170	150		212	200	357
141	382	706		367	262	111		129	336	1243						4	335	185		218	171	171		391	172	174
295	366	261		161	75	1689		372	558	405						20	403	16		221	139	395		216	198	202
33	330	1120		210	143	107		144	1229	73						1114	375	392		216	169	196		237	175	229
1655	842	824		286	121	105		213	575	76						673	190	387		202	805	176		223	184	190
1021	641	676		181	105	1029		240	164	475						968	214	486		505	177	641		480	408	460
477	1093	200		325	485	913		216	332	1558						708	209	712		681	177	184		181	389	387
542	170	991		245	104	871		1313	2619	373						228	155	198		206	142	182		207	222	241
15	214	1248		180	150	116		217	169	235						5	340	187		387	143	368		188	602	213
11	894	2692		326	923	213		8	425	113						1	209	369		345	163	193		23	149	392
342	599	669		317	1136	97		563	1103	1040						265	390	641		225	174	195		1	630	245
2688	199	406		1	122	1159		419	144	1595						3	169	216		2	172	368		676	426	205
1	124	904		166	118	351		453	535	898						10	192	1636		204	175	141		199	367	208
266	579	636		185	752	230		305	169	108						1	202	139		302	177	141		233	178	365
1	530	254		310	1207	226		49	768	1356						93	714	752		74	124	169		198	188	423
140	141	975		153	130	112		312	137	150						1566	208	536		382	143	303		396	200	415
4857	157	502		614	120	440		213	724	80						2346	207	174		251	159	1303		215	201	483
31	755	2070		358	227	2036		263	518	1068						272	161	286		238	178	176		215	203	177
1	338	19		166	699	549		246	165	495						316	576	144		224	305	178		75	351	202
12	325	203		157	625	40		481	276	290						1118	537	575		215	318	370		201	184	243
40	309	13		5	241	350		353	750	2013						5	212	946		274	363	199		182	198	156
1	323	160		1	135	1069		217	165	139						448	183	204		94	337	321		238	187	464
206	478	230		178	86	389		848	149	220						550	210	444		216	306	174		215	199	160
3	181	375		175	137	811		401	462	839						1416	342	285		178	135	168		626	155	177
372	309	335		229	716	349		133	1348	170						903	162	221		568	155	194		479	198	6
701	644	181		288	97	110		43	329	250						62	186	195		242	338	172		232	1167	232
1051	210	78		204	160	91		678	160	1053						275	177	1357		122	164	143		206	1052	148
523	191	252		42	98	1182		95	137	867						13	201	179		633	176	179		337	201	168
3	759	99		72	141	103		18	936	72						317	162	11		1	137	148		223	186	206
1068	170	593		318	471	108		76	310	498						281	346	706		234	865	183		212	355	2
900	211	231		218	403	108		2	753	5						769	521	441		475	313	197		198	159	182
833	629	532		173	273	98		214	910	602						543	380	154		236	158	195		322	495	182
411	567	697		1622	1028	101		480	160	328						365	207	4		183	170	177		211	387	193
227	153	165		194	742	565		580	171	66						265	423	205		489	174	341		227	206	376
1	484	218		225	287	1186		445	822	569						4	1969	214		286	159	571		18	211	436
4	443	414		139	570	557		304	814	1138						476	193	220		2	137	184		205	361	533
246	197	481		446	520	101		236	621	1382						4	1007	831		420	130	181		408	156	188
420	670	252		184	239	787		384	146	1060						1	186	281		312	366	186		247	195	249
1609	136	726		495	86	115		403	171	646						628	200	231		208	164	164		190	174	606
1	771	1459		175	725	97		896	2737	169						2	207	250		217	162	674		1330	186	379
9	1371	86		185	1892	107		455	1267	828						1	206	296		16	140	360		199	200	218
958	133	420		72	547	1210		111	71	168						248	172	1		237	478	162		214	208	360
326	875	182		521	106	1417		315	168	222						337	204	170		192	175	149		220	199	169
2	853	580		188	370	99		228	168	294						543	217	178		68	157	182		183	192	181
465	373	341		303	617	1716		272	1447	1733						667	510	198		223	133	331		221	201	170
388	326	110		181	83	242		219	562	276						309	174	292		281	669	199		922	192	199
273	151	177		118	244	97		227	174	70						1	174	552		116	186	195		201	196	200
56	627	134		120	103	564		173	973	1000						3	192	220		209	173	480		333	360	201
896	946	2		46	702	89		204	548	1165						185	788	603		255	152	165		230	159	216
437	1750	831		153	132	1118		191	367	596						335	377	598		217	313	190		596	192	206
333	524	188		136	2937	101		379	323	792						1	419	2235		172	165	168		788	187	885
502	165	197		165	115	778		211	389	122						4	540	253		139	159	171		225	194	198
1268	519	246		138	118	472		73	331	994						516	318	172		154	171	882		209	202	202
264	213	254		198	1503	416		20	1434	590						1212	1551	191		200	337	197		221	201	230
505	301	682		285	438	720		146	1392	117						893	217	231		123	350	196		256	188	5
363	148	137		191	162	99		198	732	1088						1	870	24		58	171	176		359	193	348
266	473	138		170	1121	92		263	175	629						105	204	179		20	122	148		187	201	320
1488	533	183		177	73	92		1	473	144						422	207	21		213	127	188		188	197	161
4	878	1695		187	132	1197		25	181	697						2007	401	306		540	309	164		485	191	177
1	207	343		298	106	105		309	316	319						1	154	983		108	489	314		187	177	214
332	521	2263		663	297	209		2	776	76						1	372	252		113	155	166		304	199	211
7	157	1090		272	132	93		799	652	108						3	213	398		204	158	167		219	189	193
1	332	1		203	508	2809		162	140	335						551	152	181		232	174	352		205	219	419
1	292	222		205	291	361		351	179	125						1184	371	202		136	334	351		186	23	442
346	414	1629		177	116	717		331	646	151						371	607	431		252	262	184		348	173	169
3	424	829		151	1395	102		668	2672	96						1	200	250		201	373	388		204	204	640
931	150	179		340	574	484		8	160	66						1	199	360		1	179	152		218	677	444
336	144	248		164	91	237		278	1797	908						111	531	189		246	291	349		225	191	167
1	384	141		172	356	1144		807	424	879						1	210	368		185	171	289		185	360	703
1	356	122		182	756	760		11	148	73						6	196	179		82	510	152		175	602	232
324	207	177		179	930	780		215	327	889						1	208	512		406	291	473		202	772	220
547	466	746		191	1963	100		242	815	72						221	199	282		250	172	180		287	404	404
351	1866	427		319	584	832		280	477	930						1	558	223		465	170	368		232	195	228
243	938	274		753	161	99		264	328	1651						3	205	153		27	180	313		189	162	214
5	329	1142		185	113	208		276	553	671						220	371	806		249	340	572		217	203	387
83	196	208		171	524	1082		2	448	72						600	411	282		179	171	149		237	167	182
347	191	794		469	282	701		108	116	709						1	766	2		19	280	153		204	178	370
401	209	350		157	92	94		483	124	182						3	791	209		102	174	807		444	145	198
313	178	253		464	246	706		326	323	128						29	340	414		275	368	155		383	968	637
1	377	444		394	436	1133		881	154	705						225	205	285		194	170	138		259	212	417
1002	149	11		367	403	434		177	168	160						230	197	23		263	640	176		150	201	398
1	431	297		463	110	102		134	567	1790						1636	187	166		419	122	191		199	166	162
1	181	196		352	300	956		235	128	79						1	209	211		199	130	167		274	158	312
302	1073	1029		238	95	95		630	662	991						668	177	238		354	175	923		453	424	186
625	1068	168		180	919	1521		214	132	44						363	371	240		480	346	510		1	200	193
359	168	1647		287	270	338		227	296	678						8	208	1296		186	356	362		341	196	595
3	202	471		139	820	4		396	173	613						13	207	256		219	530	153		1	190	402
451	775	136		519	1366	108		243	121	429						571	169	463		252	285	175		517	203	236
1	118	553		49	57	107		4	319	207						1	180	17		280	150	184		223	187	636
1056	181	1006		176	474	2		205	472	25						1	357	337		369	181	533		390	170	402
446	506	634		184	74	1		230	172	90						1	174	354		308	182	548		411	424	243
263	1004	801		138	411	104		310	110	131						137	152	350		187	167	197		1	666	165
1435	169	550		237	476	954		25	1134	146						1	179	237		73	176	143		206	207	361
1	151	318		454	515	97		381	173	62						109	206	1		459	162	315		373	199	186
6	247	1388		45	1132	455		208	450	525						432	348	366		55	167	169		694	205	206
577	351	1696		164	834	108		654	984	654						604	379	758		397	173	176		763	149	212
504	200	1209		178	120	1409		232	492	142						540	184	609		140	146	373		372	196	156
3	1514	176		190	113	937		120	814	5						245	195	17		161	147	181		240	389	295
2	1237	673		2	99	572		122	307	884						1	954	376		404	155	193		209	813	374
200	166	509		165	1439	556		199	810	117						317	213	286		237	152	191		572	208	189
405	1824	159		498	420	82		209	177	173						574	208	199		407	151	194		1124	334	207
271	182	351		522	2032	2287		1	124	474						5	207	199		214	165	354		315	162	316
453	15	624		1	393	503		417	161	592						4	211	345		521	755	161		604	170	237
365	200	238		400	948	104		123	1041	248						54	167	548		138	135	179		442	202	167
333	208	549		852	104	102		1099	175	304						147	170	762		155	465	186		203	155	223
505	195	314		168	383	1118		215	431	1531						1	197	273		120	505	188		650	184	665
186	527	1148		525	400	326		272	847	1695						391	193	415		267	172	192		278	208	524
5	414	1647		187	275	87		286	157	163						1	200	214		294	176	175		197	205	250
1650	363	349		143	1263	1633		574	852	217						905	199	237		341	364	338		1509	197	212
298	138	1752		238	132	813		224	109	1190						150	429	445		323	140	139		184	197	395
554	1437	1181		141	97	569		266	118	313						1	393	619		248	813	169		346	184	213
575	364	291		94	165	346		260	159	95						1	212	212		102	156	189		467	881	230
4	371	173		292	728	605		405	625	73						84	188	243		338	171	484		186	536	204
597	206	246		142	300	844		24	299	1009						1	792	610		37	130	358		240	217	186
323	214	647		191	400	86		140	168	303						1539	211	14		247	169	370		204	377	1
645	1004	405		145	139	93		309	498	988						446	825	184		146	134	197		198	171	191
1	186	768		485	122	907		128	305	179						562	165	611		404	323	195		412	156	382
1	384	910		169	357	395		317	153	2037						631	861	187		105	122	305		108	180	405
7	170	141		206	509	227		265	296	144						2	192	214		469	135	191		217	217	476
137	773	295		286	489	893		209	904	359						173	214	922		209	180	564		173	202	206
5	191	219		337	154	101		209	296	934						4	791	147		621	173	491		222	193	337
1	685	1388		150	317	99		129	179	669						3	339	397		118	167	167		219	206	191
1	148	570		173	368	872		596	306	497						1	165	985		268	318	173		1053	195	639
293	452	721		208	156	547		250	176	1652						1	199	225		98	150	356		232	208	216
398	675	440		223	1205	94		346	485	653						6	620	282		395	172	181		10	205	175
9	207	202		28	370	1976		322	696	2090						609	212	514		194	158	177		242	202	376
4	192	766		196	764	94		147	112	1071						19	1011	648		278	142	169		331	198	617
1	451	118		1005	736	207		431	1088	153						1	979	197		207	368	187		101	154	378
2	332	152		192	120	785		221	163	866						783	956	422		806	182	359		11	197	216
30	186	1		266	1249	2264		311	138	154						2	386	141		270	141	185		191	208	1
283	581	390		178	144	501		687	293	173						681	411	246		280	285	148		203	197	604
28	194	1843		141	94	100		315	602	560						1626	391	366		468	342	857		1	390	136
47	353	125		472	135	1129		838	159	86						1069	360	460		166	351	140		197	223	199
7	142	104		304	139	247		405	505	53						373	162	279		213	183	509		265	200	331
416	139	703		356	516	96		154	173	1109						1	200	17		715	167	386		26	193	173
16	611	588		148	162	88		190	400	118						490	418	11		1059	166	166		4	163	186
24	644	102		9	337	94		4	723	222						593	166	141		262	178	191		283	409	379
1788	350	970		478	952	236		3	451	129						1	175	28		232	170	191		205	392	426
3	435	716		176	466	744		643	169	815						2003	205	180		294	341	192		430	200	203
738	151	605		341	377	370		256	177	304						3	166	232		39	180	167		1	205	369
870	200	2422		614	632	978		311	1917	610						80	581	266		277	655	501		207	156	210
57	165	1356		131	375	99		1399	818	138						942	199	137		127	170	180		368	164	154
871	620	608		165	1233	108		452	1595	69						993	178	217		278	183	167		204	207	365
2	631	407		419	400	1566		211	560	684						1035	181	1050		258	155	150		3	202	795
618	152	486		441	356	1514		309	899	140						1	544	174		181	328	176		203	567	200
198	156	173		402	145	980		187	682	765						383	213	167		175	161	185		187	208	196
110	155	142		182	313	93		305	1265	174						2798	177	1		345	354	197		218	158	175
5	201	313		486	1163	1715		373	149	236						1	178	134		267	341	196		220	369	6
14	175	236		176	2110	437		1010	1237	138						1	169	235		416	151	183		204	176	417
243	142	561		354	83	651		443	167	59						4	376	41		103	175	596		112	194	201
1	315	19		183	552	225		427	155	722						1287	533	371		221	143	177		172	163	238
470	512	263		304	443	221		1310	323	1018						54	193	237		108	344	620		48	186	186
1	197	210		178	118	234		126	889	161						1	763	180		20	174	173		252	203	186
1	137	1051		356	88	98		253	133	125						532	2307	205		204	168	146		426	420	229
3852	195	303		536	482	1202		284	384	163						322	369	387		509	322	313		322	277	176
1	177	1762		338	302	233		327	1224	927						1276	323	175		202	140	615		232	395	220
1	134	199		368	580	909		656	963	183						295	159	452		112	277	170		207	210	242
901	143	892		1257	546	99		166	627	92						207	337	460		221	1014	532		241	411	161
51	324	130		182	325	242		361	153	1628						1432	213	374		246	183	779		152	193	191
450	504	784		690	1566	434		175	1048	408						1011	555	230		241	130	154		200	203	594
248	818	309		170	270	829		118	1187	132						2192	165	268		200	324	192		7	186	222
1	194	400		2	217	747		255	262	183						412	150	158		47	184	191		202	180	232
2	364	144		142	627	444		413	168	82						340	563	196		232	347	162		393	343	12
1020	204	1178		209	881	88		268	965	136						1442	196	251		233	136	172		206	181	153
39	145	868		344	157	97		249	471	141						432	217	260		215	163	363		215	193	226
2	177	485		199	919	97		443	687	1302						300	2	260		671	353	393		21	199	1
639	509	135		4	121	320		271	157	478						128	179	179		359	172	185		396	193	246
4	148	500		142	639	1503		422	594	736						393	201	190		253	127	193		225	365	340
1072	154	175		169	79	81		88	1138	304						1	193	182		223	138	146		2	202	187
26	329	306		38	135	563		202	1955	163						2147	173	547		329	138	8		238	197	184
818	170	285		330	699	541		120	549	683						2196	173	181		207	166	295		220	192	243
3	308	321		187	136	2530		234	1635	107						2	355	357		795	677	165		210	371	174
1556	430	202		188	80	433		278	453	916						1980	353	214		147	333	170		226	421	169
1	178	153		166	511	315		196	647	562						386	193	243		4	175	812		300	203	228
37	205	512		326	270	1009		467	316	737						416	214	198		212	173	183		1	58	1198
922	189	346		130	1074	1018		75	579	802						1	204	203		229	174	317		1141	175	182
3	560	201		498	119	552		264	864	620						1	192	219		217	163	176		215	206	171
301	1088	401		136	1099	79		497	320	120						4	164	551		232	181	365		218	161	198
232	2416	929		243	158	578		262	164	54						1	166	398		191	313	396		747	210	238
5	328	821		181	151	906		162	1031	80						37	170	164		216	146	526		300	1076	381
24	131	847		68	970	99		58	656	1172						250	172	378		207	162	172		179	203	206
7	172	1749		342	382	88		563	407	330						389	340	161		407	125	547		177	429	214
5	500	595		475	2427	1127		1	1217	1868						3	215	360		207	139	381		238	207	245
855	649	604		33	122	102		232	17	695						416	423	14		502	177	183		230	602	175
341	301	183		205	382	968		288	151	83						1592	382	31		229	167	357		310	194	196
1	155	140		188	133	711		2	1518	1135						197	171	163		132	150	375		331	195	219
229	434	2067		62	522	209		110	554	122						140	366	175		227	186	193		216	199	386
735	164	2129		152	93	79		1	462	140						809	1115	162		501	324	180		205	197	217
1080	1935	529		252	932	377		179	165	714						3	195	208		117	172	192		181	211	172
3119	212	263		204	104	641		312	173	538						1	384	160		44	172	319		215	148	199
3	899	837		138	382	1567		161	1524	172						364	178	175		208	152	152		213	197	420
1	442	936		355	156	91		6	293	49						2	203	344		231	340	192		155	197	160
938	202	2054		179	2429	341		371	2216	2773						314	210	189		153	151	792		209	764	1
309	281	178		734	673	931		230	532	479						555	214	560		130	182	198		246	154	339
6	188	1716		128	92	692		281	131	740						597	157	1390		211	162	170		427	327	349
1	473	213		68	385	91		265	148	55						15	174	259		263	523	518		398	179	232
41	779	597		339	554	85		483	158	97						682	196	140		111	153	482		216	212	516
584	576	451		164	709	1014		484	1045	677						315	211	376		196	172	179		205	195	195
1	440	236		157	131	241		2	692	1194						1	210	235		648	126	180		210	1035	398
3	175	723		277	2530	91		244	336	1464						1	209	507		222	515	321		179	196	249
3	200	462		175	91	88		200	624	683						1	197	200		236	175	156		23	176	208
1	536	440		204	590	312		1	182	410						1	211	169		9	176	173		210	202	1
1	139	182		180	1184	1359		1	406	567						1	614	184		182	333	360		221	183	176
98	171	253		162	132	214		226	327	176						1	214	581		15	180	349		236	185	245
4	357	216		710	1537	345		273	1276	320						1780	215	181		108	181	549		198	176	349
1362	690	405		217	245	1085		272	671	76						1	168	758		200	188	169		614	201	393
6	254	1046		220	637	441		20	139	1797						2	203	415		571	181	168		622	194	502
598	177	142		341	1285	88		357	137	96						1	416	263		248	528	176		439	204	342
2	196	1056		180	110	625		356	175	476						1639	176	574		232	324	152		213	193	226
1	483	469		467	95	348		238	566	1427						408	204	388		241	139	533		320	196	173
502	20	229		32	109	89		210	780	1518						24	212	290		961	180	168		242	415	191
515	514	2399		499	144	490		437	464	810						1	177	304		284	592	180		204	221	398
1	145	244		186	618	648		241	1550	308						4	688	8		249	174	187		220	197	170
394	902	244		188	242	1304		147	1188	42						64	202	369		554	334	392		310	196	190
1	376	185		189	411	357		11	1022	1141						416	211	188		565	171	354		502	215	235
2	169	247		259	121	399		356	746	706						304	156	238		204	165	360		217	201	607
10063	198	538		412	138	96		176	300	141						1391	176	214		714	658	359		223	203	207
1	208	426		366	68	1956		125	1256	103						1	169	2		229	132	201		268	379	153
1	342	568		185	247	3516		339	167	172						374	556	157		289	168	333		45	199	171
632	168	184		176	217	411		10	450	90						285	219	367		418	175	145		70	145	181
20	129	148		103	256	93		217	693	154						5	178	205		519	182	177		209	172	204
1524	362	2		470	1153	596		708	157	268						253	191	1		106	188	190		206	210	589
1	170	998		157	116	1669		261	142	1162						65	203	207		204	147	355		213	204	180
327	183	348		172	331	1303		245	973	1164						40	212	218		216	171	475		685	193	400
285	123	172		196	863	1176		213	858	1141						1	758	1207		240	178	149		186	203	2
275	166	1670		148	221	86		465	178	94						399	857	284		204	353	171		273	642	186
27	131	150		176	426	98		485	302	716						1	379	197		166	351	159		321	193	340
217	196	193		184	507	88		242	294	1043						476	204	357		222	165	169		196	198	177
380	611	115		171	985	611		352	520	1701						389	195	207		264	500	138		223	169	430
13	370	1		185	699	492		210	322	96						323	807	224		113	175	169		336	191	167
1	204	548		134	161	105		303	332	729						383	187	648		343	173	172		231	201	185
1	349	946		323	1225	548		204	420	318						792	216	743		213	138	129		466	364	233
1538	175	146		649	528	95		313	863	127						400	188	181		1	375	495		200	202	163
4	320	576		328	385	94		257	706	220						489	199	198		329	136	175		215	197	415
18	206	234		290	622	96		161	512	105						349	379	11		523	155	627		234	161	199
1	1759	196		192	1477	776		354	2954	84						1	205	193		249	470	194		398	168	230
974	137	1070		356	587	1048		327	378	936						173	193	335		168	180	386		14	188	2
1	195	228		144	265	954		372	305	1727						844	210	921		474	320	157		263	435	681
79	194	92		356	143	93		16	461	141						1252	210	1007		239	1412	162		210	376	199
358	920	216		183	470	95		1	604	80						8	167	203		4	165	170		208	175	1010
738	680	145		493	128	95		222	414	348						23	1428	279		225	172	179		283	196	203
1	155	157		175	199	474		220	155	163						5	204	495		298	662	187		314	202	1042
149	1225	1058		182	644	67		214	314	972						1211	571	197		221	171	1		185	1176	218
555	347	1		257	693	88		200	805	441						800	216	300		2	174	395		221	198	497
318	526	356		372	697	85		201	1345	503						1	196	1594		213	183	308		453	203	327
6	119	972		261	890	240		299	603	268						4	195	374		237	145	158		214	195	196
423	170	1047		110	322	88		722	1008	383						15	780	272		335	131	334		182	672	209
4	366	144		999	465	99		213	568	893						1	204	269		146	535	142		198	159	230
364	341	677		122	155	99		58	167	118						979	172	203		232	172	146		208	181	212
3	190	750		412	1140	1145		902	175	1776						1138	201	202		207	142	189		212	210	412
200	501	190		186	124	99		68	754	121						1	204	9		10	143	145		238	102	2
315	315	971		346	744	432		6	38	466						2	205	163		208	169	151		92	540	204
815	187	157		272	140	778		640	154	153						681	177	231		535	163	1146		210	418	210
1	1014	148		382	263	89		597	1121	534						392	206	258		243	132	142		221	196	450
254	120	808		166	157	89		1	122	114						974	176	261		303	139	158		430	209	241
28	147	1071		334	1040	99		137	508	1750						264	185	372		247	144	151		236	188	391
1	1252	222		494	67	689		259	1997	407						38	193	754		195	147	337		376	214	376
433	211	224		381	112	1042		202	926	532						546	432	518		83	370	340		176	395	371
12	201	1004		131	498	74		367	99	1328						978	207	167		130	880	348		225	171	956
324	133	283		49	124	1013		264	1007	160						16	153	215		6	71	172		226	203	227
292	381	1166		405	129	123		225	510	207						256	170	265		149	139	174		160	205	240
4565	137	727		196	84	683		1113	331	44						23	210	430		234	180	188		217	174	411
1	417	931		241	84	1785		261	536	97						267	416	371		351	151	530		1	201	162
477	200	152		247	3391	87		246	164	71						11	152	189		232	165	788		327	413	168
836	140	221		962	540	231		351	311	3671						366	166	203		535	334	185		241	207	333
410	1993	552		161	203	489		280	109	833						958	990	167		175	173	400		266	413	166
2	323	643		368	924	682		243	583	224						24	211	182		558	159	385		240	202	166
470	522	193		391	58	212		230	830	76						652	167	243		120	141	154		699	181	194
211	470	153		148	732	100		225	177	466						485	388	787		70	324	142		250	180	335
1034	508	124		197	335	97		189	724	436						1	203	267		285	172	178		563	339	175
1	160	4		200	655	1230		663	962	979						1147	573	241		177	992	182		181	193	220
1518	304	1364		181	298	209		209	948	2031						1	284	2		230	136	162		222	207	486
651	734	124		154	122	3036		214	143	435						1	804	331		524	144	178		4	338	461
3	878	409		493	887	96		763	139	502						7	499	182		689	183	387		116	196	164
353	105	229		217	709	96		222	485	156						6	159	375		243	497	160		1	186	186
297	350	931		148	136	98		390	123	317						1	209	574		994	128	171		209	358	246
3	201	137		137	314	91		120	126	1386						1195	185	272		331	158	204		219	427	198
216	1620	595		140	456	99		213	134	13						5	210	1640		232	161	155		362	204	211
330	443	114		611	2158	100		288	1264	790						1	842	232		139	344	143		704	403	175
370	198	187		405	970	943		125	1067	171						1	475	169		282	277	147		445	208	350
709	433	196		192	92	202		199	229	993						1144	212	437		269	159	136		1	192	9
1	328	1241		153	875	1103		265	270	356						3	168	187		174	508	319		222	150	418
290	268	153		143	83	102		205	114	1242						1	171	207		59	175	365		222	197	210
5	426	433		201	2074	101		61	832	1044						1973	170	233		551	179	153		966	204	155
4	144	775		137	262	1056		450	1358	760						139	220	240		543	166	181		452	168	196
1	203	1324		161	274	90		1	164	595						7	205	9		8	144	572		51	187	191
1	646	476		181	303	2259		211	523	415						3	424	527		208	156	47		176	192	179
269	1660	2674		423	113	81		391	590	285						1	211	423		254	160	704		434	187	169
747	176	1		192	108	99		1	710	1155						6	362	642		379	349	159		218	206	370
311	405	1		181	390	925		118	327	158						3	185	269		441	151	443		403	3	739
291	433	183		310	751	890		205	336	1209						428	195	152		170	163	172		228	352	243
254	321	202		207	107	825		680	828	117						1	178	194		338	172	328		589	198	154
511	687	3		180	126	674		365	1113	43						63	171	228		1	187	141		5	203	4
481	191	2016		167	1510	84		258	1834	1066						1120	191	153		550	532	313		465	162	628
464	623	1115		466	144	1035		153	1060	694						1	213	477		221	150	357		288	172	154
661	46	160		253	89	3205		228	469	120						694	190	215		274	326	184		498	198	223
635	643	233		146	962	1217		502	117	344						19	201	215		89	528	683		267	207	305
1	151	430		146	74	842		230	323	142						2270	777	255		225	179	480		202	202	240
3	391	348		159	1049	536		107	133	161						2	182	2		201	172	334		238	196	195
2882	471	124		207	753	86		124	181	104						918	1184	977		334	174	513		191	463	229
1260	508	573		672	897	1076		207	130	346						3	218	214		368	170	186		6	406	435
333	546	1382		204	511	236		4	150	262						1	426	255		187	154	371		302	395	361
5	520	149		182	987	1746		345	104	1005						572	164	259		672	339	191		201	196	198
1	207	162		192	86	1136		194	170	1135						2	633	228		334	184	191		176	571	203
465	457	476		558	386	1702		278	801	52						38	612	177		310	184	365		245	183	229
251	356	184		388	83	81		775	1700	1252						65	190	177		260	137	368		673	199	235
1	514	597		160	147	245		543	446	319						410	161	174		355	30	328		227	410	164
10	304	485		172	122	96		439	569	287						29	213	199		221	173	386		213	373	161
192	685	236		215	548	1731		466	1095	1447						1	406	285		300	120	331		355	211	198
5466	1237	691		349	88	105		1110	978	129						34	818	129		107	144	138		198	188	547
571	205	278		167	302	762		125	131	945						1326	600	969		230	138	326		2189	195	181
1	1008	1087		821	809	1397		136	158	1179						17	405	244		449	151	357		475	587	527
1	803	185		179	2045	891		361	795	604						644	207	248		70	170	141		210	205	340
2282	320	562		174	883	10		116	373	110						105	981	31		378	370	391		202	156	189
408	179	106		724	203	633		259	808	166						1	206	193		306	172	325		1	155	197
488	121	516		175	1220	866		225	872	158						446	164	205		231	173	159		193	191	209
12	671	210		200	271	784		125	824	153						575	177	189		164	177	162		428	205	594
3	1179	386		111	642	1221		324	524	1161						33	203	245		219	157	523		201	419	448
1	614	247		171	102	91		307	171	874						7	212	516		204	317	184		288	411	237
648	168	136		183	153	91		129	948	282						1	641	197		113	139	381		188	369	928
1212	1701	867		229	762	101		1135	433	877						16	185	282		275	441	192		201	155	152
596	315	172		85	118	234		201	639	1408						4	208	460		202	174	186		197	207	172
1	138	183		470	155	1039		252	265	1495						404	396	4		210	185	177		769	203	645
3361	190	102		195	268	647		223	451	160						1	208	1		236	160	366		186	764	388
327	122	448		183	479	95		27	876	104						5	384	176		231	164	170		201	156	214
125	914	253		363	97	206		44	665	326						136	181	266		230	166	169		119	208	167
675	1099	103		143	624	96		121	303	99						300	196	354		447	163	550		190	192	389
1	943	975		204	376	864		135	324	1263						1	217	219		36	128	288		212	202	196
305	378	672		66	110	92		228	155	109						145	189	1177		101	139	454		385	207	229
1	199	658		179	163	1926		320	603	82						20	160	254		120	151	342		210	416	219
1361	363	1434		184	297	944		288	842	294						72	215	163		212	176	185		231	207	163
415	202	375		185	1279	93		271	2180	264						1	424	178		68	554	178		15	158	178
1	503	479		179	223	447		237	156	89						1	366	262		185	327	147		230	180	201
14	645	151		174	312	346		410	169	206						4030	365	159		417	152	192		345	155	212
696	936	104		498	638	92		213	424	1301						1640	199	221		149	534	627		190	366	180
136	621	249		74	245	1105		221	174	1060						411	175	226		321	182	198		233	395	568
1524	196	465		673	1210	215		365	155	127						486	191	530		287	479	163		178	168	426
672	473	388		169	1292	235		258	925	438						3	568	292		233	166	485		461	644	208
978	195	349		599	154	92		393	126	93						2	572	400		209	1233	378		65	16	193
241	461	351		478	102	92		419	839	161						122	151	525		523	149	384		218	380	225
4378	411	1242		152	1232	85		613	155	1230						3259	427	207		230	144	190		186	384	396
536	541	2112		157	438	358		85	168	773						4	180	8		171	328	346		158	169	182
783	627	88		177	79	1084		307	965	3204						1632	189	192		1488	153	173		79	591	761
280	172	220		186	1269	3047		74	1034	296						4	212	243		174	376	632		370	325	584
13	367	480		82	265	91		165	563	289						3	212	253		1	45	366		211	205	213
236	154	172		190	123	80		366	303	2038						2428	211	231		200	135	386		218	542	213
1	174	221		226	354	95		292	327	95						862	211	508		713	145	756		229	194	555
1329	1252	266		258	159	95		176	176	1118						4	154	251		8	131	290		290	383	232
145	215	158		160	158	890		259	1625	380						1	163	8		430	455	497		209	207	162
2	212	1437		206	79	662		412	2019	119						1027	199	180		224	137	511		215	359	151
331	129	614		138	405	850		348	278	2403						42	203	222		659	179	351		266	193	215
570	494	601		19	96	80		153	171	569						486	205	736		1	126	1309		227	201	239
2120	388	1665		175	118	95		248	743	337						20	196	178		211	134	141		240	201	380
7	635	3129		189	367	709		30	162	128						157	202	161		219	135	183		138	172	238
1	677	104		303	79	1033		235	320	66						200	207	178		3	302	142		183	772	222
4251	147	152		179	2188	89		128	929	1780						534	130	137		111	161	161		122	405	207
443	193	663		827	96	321		202	1005	681						2	161	636		295	142	161		228	198	213
4	686	173		2	795	682		256	741	1092						272	181	293		113	315	1402		214	201	758
2584	416	405		389	236	734		329	568	155						6	193	161		268	487	358		108	168	169
5	123	403		193	972	80		19	1073	1865						212	530	235		343	164	194		249	169	227
296	205	274		187	132	91		759	150	465						297	204	486		120	904	308		209	212	157
1275	1094	420		394	1082	87		646	325	63						5	167	143		215	160	160		253	209	174
3	1007	315		565	109	519		127	998	164						947	179	192		700	675	163		379	380	199
3	666	180		181	1247	1150		219	304	1670						45	175	207		311	174	174		200	200	230
4	336	450		114	120	1554		287	151	760						1	212	221		111	371	862		176	423	244
5	311	1005		598	549	1373		1	880	1062						1	323	267		401	182	184		116	159	393
2	351	1127		325	1277	214		252	333	119						124	184	161		218	171	523		9	200	172
754	320	246		141	595	91		226	931	794						821	208	344		111	144	181		179	160	180
330	851	126		330	237	1884		134	477	102						120	217	612		13	361	382		193	171	1
1	355	1375		350	1886	87		2	410	776						221	214	612		254	179	377		2	164	154
707	128	807		145	600	97		406	336	293						410	187	184		390	173	205		235	977	163
1	176	340		342	155	1431		221	334	151						1	382	301		398	139	800		284	680	235
279	1066	192		188	306	1587		3	922	131						35	324	280		958	157	358		220	176	501
405	349	175		186	108	441		221	158	70						1	206	163		2	162	183		189	202	172
753	175	1394		136	829	649		256	171	375						40	198	248		243	458	143		246	180	201
1	523	460		521	234	98		226	899	356						228	211	236		215	532	190		188	404	204
1107	352	273		166	111	90		413	114	153						1	213	178		249	313	146		219	201	173
422	203	1020		189	105	81		120	824	440						583	362	183		279	530	177		52	145	202
1629	104	255		208	122	598		400	125	96						1	205	256		379	165	184		218	176	199
12	1097	137		141	76	89		67	583	257						1	160	265		230	500	492		412	140	583
438	195	492		465	354	761		83	1421	498						1	192	156		295	178	159		507	198	180
1	344	722		603	77	101		604	301	991						367	202	209		5	145	191		247	390	184
1124	190	223		214	211	81		232	708	77						311	207	499		214	296	193		239	191	352
3	197	167		445	151	75		272	1332	853						1	600	162		6	145	300		495	190	426
231	1321	1347		262	95	1279		318	142	128						1	195	165		202	183	323		76	430	396
2306	168	342		134	155	1133		351	306	120						387	211	173		393	147	150		301	209	242
3	334	136		167	110	1646		128	182	120						1	382	489		229	158	181		2	191	152
979	203	291		303	1411	247		200	1219	998						700	195	729		2	176	726		303	209	189
3	574	185		145	148	820		437	326	1850						1	209	15		423	374	199		239	205	152
201	598	538		303	256	492		198	171	865						7	553	168		209	179	191		9	208	12
1731	206	359		219	422	1486		240	177	887						43	339	177		237	162	164		215	859	178
10	121	157		183	332	1927		275	325	708						700	202	188		1	163	548		383	528	846
2	192	142		247	882	90		1	720	1328						7	401	227		106	148	1139		1	173	593
2	350	143		36	1114	421		16	166	1726						497	1384	173		258	336	168		595	208	214
278	284	433		188	1134	98		417	959	406						383	179	199		1	163	772		1425	197	182
1080	509	1066		159	158	1106		254	1344	87						93	160	134		114	135	190		520	834	217
3	402	678		132	956	196		179	167	1123						308	197	508		246	449	184		227	204	184
1278	194	315		69	273	82		238	756	271						297	206	165		667	178	475		228	203	943
148	821	1434		193	119	232		212	997	1242						323	207	189		203	176	176		232	174	201
838	155	223		181	77	717		163	1108	621						8380	199	176		201	167	145		304	386	230
1	1336	450		153	1114	88		102	963	1354						1416	410	832		308	677	155		284	199	455
1	1322	149		221	230	783		344	678	182						1	327	286		341	151	318		331	206	207
412	811	195		1021	411	620		1	1126	856						384	155	215		215	133	1500		249	213	377
38	152	1122		175	305	567		334	169	95						1191	317	598		252	463	520		213	206	192
250	169	1827		140	237	83		205	176	266						5	317	204		76	168	194		253	407	192
249	147	956		152	753	1628		236	880	614						1440	210	757		400	530	150		1013	198	214
5	320	4709		259	117	1600		140	509	656						1	213	526		240	165	143		200	204	377
221	1011	296		174	158	789		136	341	865						1	770	267		666	169	140		188	632	237
792	502	281		611	749	1187		13	114	139						6	164	215		1	156	171		1	171	223
1	200	189		70	1209	950		239	746	750						430	195	149		1	127	179		11	205	169
1207	403	1417		400	89	84		589	1042	91						304	197	262		2	152	496		214	157	2
3259	133	458		176	717	1376		222	173	620						5	210	461		169	179	142		206	201	175
1595	176	1303		183	1314	91		9	726	616						304	205	335		204	306	175		197	192	231
36	838	786		136	3	315		225	971	1665						341	167	244		216	181	193		609	166	370
13	364	165		215	78	86		214	1446	139						499	206	276		18	176	184		336	203	172
397	478	79		16	392	746		326	136	255						622	166	195		1	179	187		195	376	193
401	179	1700		370	153	85		782	897	128						699	397	567		220	353	172		209	192	198
2143	1729	124		183	224	2076		54	148	1220						290	335	165		366	183	348		272	160	167
580	157	138		183	599	544		217	166	817						711	162	375		142	179	146		362	400	655
177	260	989		323	158	1009		361	177	153						186	181	364		308	138	832		229	205	2
252	334	1192		223	866	219		236	1107	1017						427	196	755		383	173	145		223	159	160
462	703	563		142	721	686		230	345	1561						841	396	260		124	283	904		199	201	359
2	172	678		227	90	90		215	767	101						1127	202	203		223	137	813		194	192	1
4	1084	2		426	1150	96		59	108	835						3	1506	235		269	335	176		188	204	196
703	478	528		203	158	91		155	318	532						1	393	142		215	127	868		419	208	227
543	596	1033		170	110	222		305	1603	424						528	203	543		192	154	150		306	600	446
54	156	374		187	259	18		292	570	672						345	211	1		238	271	159		217	612	228
2	181	179		326	272	96		254	314	132						1	169	166		233	162	368		200	341	346
633	200	158		189	606	75		305	1898	55						179	179	228		281	309	518		185	190	198
79	149	176		345	587	1695		770	299	1326						1	216	254		154	132	168		215	204	147
1	165	1974		168	313	816		250	169	91						352	368	349		19	165	158		188	545	164
1	182	1112		174	774	778		139	168	463						4	195	237		216	169	189		274	208	217
225	600	661		11	659	72		439	156	128						326	553	163		232	181	170		216	203	225
1	158	1065		190	212	496		201	828	132						469	206	220		354	317	670		276	200	417
344	186	814		11	470	1145		250	425	1018						709	208	555		217	158	177		211	161	176
1	409	728		207	112	212		261	686	546						24	188	221		1	168	175		202	576	194
265	199	443		192	126	698		219	944	972						330	206	306		184	658	179		223	178	152
1	1627	537		547	424	1130		227	463	427						523	361	222		170	178	150		225	864	683
521	361	143		234	1086	88		184	250	569						1	199	149		2	377	391		53	604	363
1354	276	245		366	81	91		258	146	60						1	210	181		148	361	178		322	347	365
1	526	177		521	110	468		581	2610	976						334	202	12		686	149	189		578	157	214
910	158	503		1330	74	1613		109	302	772						1	198	576		219	183	195		455	373	186
544	170	143		173	225	237		215	587	365						1948	540	413		1241	165	572		217	357	215
1	262	167		4	100	79		578	614	1054						1	182	218		224	178	493		216	204	222
1	190	1032		922	812	729		523	163	617						334	418	818		299	298	636		209	201	947
2185	168	935		325	134	336		383	123	2						437	203	287		421	143	170		629	173	171
372	566	166		1	272	1724		263	417	459						1	219	680		209	330	181		260	174	231
4	205	97		277	831	83		235	175	1136						183	179	201		508	897	186		269	210	745
350	622	158		176	479	397		200	166	1042						395	212	180		572	175	154		131	197	148
444	464	796		180	132	548		223	178	90						923	152	804		209	131	200		429	202	167
219	333	776		176	131	512		227	139	1755						14	535	268		109	136	1511		199	210	452
766	1281	319		152	613	81		175	1134	109						262	194	236		195	147	147		180	169	203
2	872	743		348	166	87		185	580	1010						1	204	214		394	156	202		204	205	192
12	486	467		150	633	1376		244	1409	2006						4	209	197		257	337	304		207	379	334
165	196	223		1101	314	572		126	1069	233						626	342	202		196	527	155		184	412	717
22	644	130		179	87	841		435	499	972						1360	207	286		392	178	146		423	406	200
436	131	190		97	171	1051		162	507	121						482	187	177		238	177	370		210	193	402
2	172	650		238	1386	1534		507	176	224						1	214	218		241	361	336		205	183	388
450	171	1335		345	3636	603		224	907	103						573	201	273		318	178	389		105	208	235
474	895	234		192	151	99		677	174	672						646	209	6		409	102	1050		303	405	168
1138	850	629		992	477	90		158	454	103						2431	1398	894		275	318	143		196	207	172
2618	193	2378		164	937	1651		792	170	140						2	154	180		204	156	393		201	178	347
5	563	137		464	257	754		419	1100	545						40	171	145		301	156	195		763	211	205
820	162	274		509	566	81		402	459	75						5	208	188		257	131	473		210	369	182
442	153	160		45	250	464		124	291	206						1396	205	197		207	671	198		1	187	201
439	1385	114		196	120	1123		139	555	782						788	168	277		204	313	146		201	187	419
284	328	179		195	3	1035		202	1708	1281						1087	170	261		310	528	197		400	565	447
677	1000	133		690	248	75		176	160	1021						611	626	1077		6	955	610		203	367	390
461	327	152		162	216	193		1	331	416						356	197	213		112	188	493		229	201	181
336	340	1329		179	534	1048		257	753	753						409	186	297		123	139	544		220	168	337
851	321	532		140	324	1027		220	974	228						1832	730	173		225	175	183		215	199	246
264	326	232		47	2756	219		230	397	555						172	200	266		5	174	197		225	544	1
1	561	170		140	125	1048		121	135	671						1	408	162		206	129	171		227	200	147
217	138	586		225	83	333		151	458	214						53	213	192		150	140	535		206	200	241
1	308	295		192	111	371		419	176	740						402	215	484		224	322	174		324	794	216
7	175	155		145	488	1118		112	151	4						260	169	566		266	351	143		215	195	160
29	192	1277		359	83	222		388	324	51						1	578	288		77	126	189		206	193	358
348	159	189		170	149	80		496	444	501						6	471	209		117	134	187		55	197	212
586	142	718		223	80	904		183	284	1088						4	780	608		141	653	467		232	205	231
431	142	125		151	90	392		188	638	940						2	1027	280		389	346	502		262	195	189
338	137	191		324	78	603		489	476	671						1	215	3242		198	302	189		233	167	186
1375	180	174		266	531	79		125	211	176						1414	294	369		923	164	301		227	351	221
1	515	728		176	152	1740		430	1195	1390						12	167	199		221	177	173		179	203	160
987	271	927		149	755	84		860	492	498						19	171	225		133	180	363		7	197	177
371	840	140		275	348	67		425	548	158						1	708	276		252	176	747		269	386	209
1727	197	529		177	643	793		430	1144	259						34	177	207		172	184	341		207	347	211
10	195	301		334	152	326		173	2043	448						3	198	660		49	152	151		354	368	180
1	565	36		173	155	1502		181	1655	159						4	189	389		541	160	190		476	207	177
1	303	226		535	123	747		242	270	951						308	784	246		408	297	207		205	409	326
15	177	99		140	128	569		344	170	122						247	369	421		589	165	772		273	200	205
397	201	384		490	155	1240		202	1352	451						54	217	503		2	549	146		205	417	680
400	154	183		479	227	438		234	2193	467						4	197	532		2	313	379		290	193	171
2158	167	822		694	79	88		298	150	149						314	785	143		422	101	162		730	371	361
931	489	699		186	114	455		234	1114	132						152	166	183		462	181	177		332	164	231
344	456	220		257	136	572		658	748	72						1	192	286		224	177	829		364	138	364
387	171	500		497	1260	994		392	549	390						285	207	689		452	146	152		298	333	233
408	609	95		434	46	68		180	315	2160						1	214	926		295	141	200		203	210	210
1455	759	301		914	403	92		296	173	84						3	187	209		850	152	156		205	750	250
1	282	345		1230	1306	766		232	701	88						404	730	274		372	176	132		182	413	188
1	681	510		176	650	576		369	1057	532						135	160	10		109	172	158		195	423	400
358	510	162		859	1225	2138		216	912	374						4	200	232		417	155	299		196	206	567
220	417	159		147	1070	425		290	697	435						359	558	369		186	514	163		177	1064	315
4	326	848		171	488	90		634	438	271						1244	206	293		320	169	344		224	182	174
289	335	1042		16	124	81		247	676	682						2	211	143		275	277	332		228	625	360
2812	765	564		902	885	679		194	806	509						1391	202	720		56	137	170		204	164	223
104	175	138		301	683	222		140	597	122						391	174	1196		15	148	182		219	206	401
585	467	144		175	387	348		179	662	559						1309	191	437		208	163	195		450	182	244
84	983	124		138	70	1109		546	151	260						1232	207	425		609	182	192		418	188	356
3	1410	334		184	125	199		196	168	971						1261	196	229		188	167	171		340	441	398
7	157	200		340	948	612		570	177	296						36	213	220		128	177	161		255	207	206
660	154	437		189	140	1893		14	148	102						397	202	1		291	133	169		200	194	201
1	163	617		238	593	91		398	973	69						1	171	162		447	140	183		235	353	245
6	167	161		112	147	198		117	171	1036						2209	195	7		23	523	319		219	189	186
470	174	178		235	461	227		181	1616	1004						275	607	201		205	154	333		241	409	423
144	144	1023		159	295	678		326	169	448						780	209	374		220	323	200		271	195	319
1	196	197		2006	154	1141		208	423	154						484	400	255		211	184	146		343	197	184
54	130	973		57	866	618		337	163	706						287	206	268		397	116	191		126	192	150
624	891	549		763	921	88		530	167	429						240	152	493		473	311	192		379	178	170
4	162	186		151	675	411		238	161	118						497	169	423		565	144	178		231	753	181
328	182	111		175	583	2149		139	542	427						184	185	226		1	171	973		559	163	234
1	167	154		952	103	643		466	172	303						535	425	197		295	172	179		85	166	163
344	204	514		171	86	90		208	561	84						400	210	222		10	149	201		325	192	367
221	660	364		153	153	1414		479	2266	137						529	321	271		203	126	185		206	212	232
4	645	670		453	1330	1436		63	844	148						148	203	329		321	177	149		8	193	243
4	194	230		317	289	302		270	1105	1139						450	205	209		151	175	162		1	163	207
1581	202	1190		78	1120	89		30	697	104						1533	1064	172		213	187	195		31	198	247
431	918	139		136	107	82		204	172	256						3	422	177		156	298	137		232	363	216
424	445	1477		179	405	79		359	685	941						7	199	358		227	176	144		1	163	186
348	189	532		164	189	494		196	242	654						274	204	279		394	153	155		248	150	10
19	141	493		336	121	448		463	636	151						1913	560	846		259	174	169		235	1075	376
4	155	205		203	327	335		244	293	1113						4905	211	260		282	299	175		187	202	974
505	275	760		328	74	326		250	286	681						1	219	286		199	165	188		222	203	222
773	472	461		306	864	91		311	164	1829						1	215	31		452	331	183		219	192	147
444	168	824		191	915	43		129	1331	1260						1	404	237		208	186	521		189	161	347
5	1319	180		229	2	234		575	707	97						550	220	391		542	322	202		219	196	172
12	538	190		10	77	321		19	297	103						581	170	619		1	156	190		241	205	158
1	174	693		222	843	85		194	310	390						274	201	207		382	170	186		1	205	196
1027	198	340		196	307	2566		257	619	535						6	182	169		256	154	198		473	202	186
292	596	566		324	150	521		97	744	146						1	380	245		182	175	876		227	381	166
5	355	183		398	1314	786		748	135	968						320	390	297		254	172	137		437	368	48
1	168	151		280	108	91		633	1086	153						29	206	416		235	169	141		216	183	218
1807	358	564		170	208	2179		799	591	637						1045	359	394		62	174	183		207	412	101
194	812	157		1	1515	94		653	1136	2179						27	185	1		213	147	359		302	215	1
2632	176	518		127	393	80		1	151	85						1	164	226		202	171	198		1	180	541
2	814	1		171	704	231		47	170	310						933	170	254		444	342	168		201	182	243
8	169	412		162	216	88		353	150	859						808	374	227		259	166	139		215	204	8
4142	644	138		395	245	306		260	1168	150						963	346	654		481	425	823		406	198	149
886	125	148		160	621	71		512	622	285						268	180	587		230	133	169		248	190	172
1498	532	153		178	265	88		222	560	313						854	597	4		451	156	184		1417	205	365
443	199	106		186	266	89		328	857	892						96	346	401		189	156	393		462	204	391
559	198	407		143	393	567		198	466	435						650	349	437		274	140	146		11	211	255
19	340	479		641	416	84		299	132	130						6	201	238		108	542	153		836	204	162
9	187	132		159	131	759		261	167	915						30	386	252		420	338	359		199	383	307
7	134	180		180	74	66		349	638	232						1	205	1		491	143	161		200	200	205
2	165	935		275	2413	1187		140	772	59						960	204	680		85	500	708		343	182	664
422	347	342		113	641	86		101	845	973						5	200	546		158	182	182		190	352	190
316	188	1191		364	139	73		109	545	910						1	383	19		287	175	184		430	191	239
3	123	1134		195	155	626		229	315	735						37	205	175		317	181	696		442	219	172
1	845	128		190	408	1388		508	1474	82						184	174	549		1112	185	525		223	205	652
416	1098	446		463	782	629		448	312	276						1	408	814		231	824	395		216	197	185
1	280	230		232	147	618		173	170	142						8	210	385		153	168	195		465	205	155
650	442	174		297	346	77		135	489	645						646	358	361		1	169	636		382	211	152
470	630	347		174	789	512		222	452	101						135	377	361		422	308	145		229	163	207
754	496	480		185	97	101		379	163	307						6	219	824		12	152	172		517	190	383
1	685	212		179	719	84		238	114	4916						470	177	352		408	364	85		215	415	246
1	594	329		326	130	1262		495	165	998						20	161	677		503	184	188		213	200	228
1	191	1087		387	520	90		359	124	430						1	157	206		564	183	644		217	381	156
1	188	127		197	97	79		230	169	155						1	697	285		247	175	489		788	366	187
1	183	823		133	275	73		252	856	620						259	207	175		239	142	172		320	186	601
1	179	1		477	274	1116		367	957	235						385	157	178		217	159	200		244	392	678
1	165	10		36	110	71		248	241	424						591	191	184		518	490	141		169	202	345
278	475	1663		167	31	230		23	1187	126						1	203	873		867	130	151		3	360	386
1	184	182		199	2298	86		658	168	499						134	604	562		507	183	169		295	202	199
397	515	550		200	278	965		273	107	144						345	163	422		456	164	355		211	200	171
11	1339	238		135	76	578		626	408	428						2	162	208		157	179	175		200	215	390
139	132	103		346	366	424		294	777	1010						1	398	214		272	173	170		206	964	426
1	273	639		315	144	84		240	819	2636						870	183	284		573	181	177		202	175	233
3	431	568		334	154	894		184	110	113						1340	211	176		158	125	188		218	396	186
1	260	507		486	576	762		245	101	410						631	553	208		205	173	197		353	165	205
414	855	700		463	89	234		141	563	841						42	209	273		460	175	391		1	411	219
1	700	139		177	425	851		506	108	124						3	203	183		202	691	194		214	206	208
302	503	227		554	842	188		380	803	1575						1	185	154		223	142	195		199	206	304
74	177	238		589	1529	82		216	891	598						2	402	559		520	794	287		213	203	548
1	322	166		1030	81	857		188	787	131						4	205	5		11	154	368		240	167	201
26	184	143		160	105	65		289	1929	154						446	205	234		224	351	144		23	195	216
497	351	651		477	89	87		223	105	817						1469	545	13		447	338	358		217	206	183
3	320	539		341	59	978		1	1254	142						1393	188	210		100	338	195		377	207	157
2	175	292		325	1398	1119		508	170	80						21	203	422		240	181	141		224	175	181
681	513	140		257	115	83		354	653	157						29	596	291		269	174	167		541	204	219
6	194	278		199	140	1105		592	160	545						4	623	237		607	693	171		222	167	619
275	124	529		185	93	989		352	2180	139						97	209	352		225	341	131		214	725	4
563	186	266		122	812	814		324	718	621						4466	212	378		224	134	196		213	198	172
348	1059	495		690	296	84		124	572	75						399	394	195		214	137	192		210	209	367
2566	195	131		161	111	519		934	169	750						1257	165	197		19	152	184		281	413	196
7	902	1204		210	126	504		409	107	580						2737	168	1185		374	358	140		214	224	348
1	183	884		181	147	81		129	779	2241						16	214	471		223	167	331		222	164	348
[truncated: 44,971 more rows]

## Sheet: EC1-2 Y67A
EC1-2 WT		Ca														EDTA
T0		T30		T60												T0		T60		R1
Replicate 1	456.622		1140.01		1579.73											Replicate 1	300.696		304.594		299.823
Replicate 2	316.664		986.801		2209.27											Replicate 2	264.233		263.438		275.822
Replicate 3	330.017		1319.9		2813.01											Replicate 3	289.296		271.759		303.285
Average	367.768		1148.9		2200.67											Average	284.742		279.931		292.977
S.D.	77.2388		166.726		616.681											S.D.	18.6537		21.7607		14.9565
S.E.	44.5938		96.2592		356.041											S.E.	10.7697		12.5635		8.63514
Replicate 1				Replicate 2				Replicate 3								Replicate 1				Replicate 2				Replicate 3
T0	T30	T60		T0	T30	T60		T0	T30	T60						T0	T30	T60		T0	T30	T60		T0	T30	T60
310	3143	5322		163	2425	4390		244	8040	1691						123	18	280		104	522	394		58	81	203
317	1038	159		106	1251	4630		314	8	17919						42	297	123		110	16	99		35	51	47
744	266	9		7	44	111		317	7461	908						317	90	181		97	67	140		137	30	92
231	3592	2276		13	61	6110		5	7413	9648						9	171	137		130	66	86		16	96	150
1631	16	12284		50	3579	15		569	52	2802						17	14	6		101	163	96		29	111	101
31	6571	93		148	2611	2084		171	3218	5011						422	106	46		38	428	73		1	64	125
915	179	86		3	5181	175		390	35	90						40	98	74		157	132	150		190	109	112
335	2896	251		302	1618	14382		14	1756	201						68	549	163		146	41	84		96	12	24
3772	3903	472		130	3050	67		326	84	93						121	227	64		103	14	41		163	100	133
71	4444	61		15	349	70		2974	321	243						3	402	1		257	2	10		340	1136	124
1	541	77		189	95	272		42	248	1825						195	143	75		215	167	164		806	177	55
2	2660	1		859	417	9123		210	78	85						1293	118	766		566	371	111		15	547	359
113	147	1234		266	111	1231		85	78	59						75	258	228		43	345	242		258	24	137
245	79	87		408	7820	5252		170	331	234						329	234	451		160	165	13		295	87	277
30	728	35		599	101	194		513	72	254						16	199	37		159	338	127		174	20	60
220	85	103		74	334	16921		80	109	1						401	416	288		117	90	117		2272	25	665
99	87	1978		363	71	74		563	112	7764						121	173	153		45	63	124		14	4	19
7	90	9639		111	166	1003		431	230	108						209	212	1230		185	138	78		1019	156	4
714	377	1398		24	91	3389		433	9250	105						605	105	77		1245	23	15		97	244	275
4	332	3		207	54	149		238	196	37						212	222	126		212	54	63		6	682	562
66	84	90		2	91	69		116	5	71						373	11	131		260	103	388		9	342	1
123	116	1144		302	4982	166		171	5426	241						230	260	367		196	141	434		332	282	483
569	226	4		451	108	73		238	113	95						224	137	176		13	38	99		371	157	133
1	104	249		42	83	9		178	71	368						213	103	367		51	109	4		87	128	13
370	301	4706		593	59	75		196	806	342						647	100	387		252	39	26		499	3	226
280	7944	2		350	104	6492		189	6569	244						198	206	104		370	55	150		304	138	137
508	121	1		421	102	183		297	96	12						236	8	22		131	618	247		337	69	247
18	1281	2046		326	2401	7617		198	606	2						292	56	379		475	107	119		189	70	1048
810	90	3205		199	74	658		154	79	92						432	87	58		185	81	19		33	125	362
2796	515	1256		87	87	196		1761	6654	50						563	227	123		1	92	537		402	178	43
659	341	5354		168	107	54		386	240	4075						745	332	71		325	175	95		26	157	361
304	1267	264		185	80	29		479	80	1						1	269	61		25	463	52		87	264	362
2165	2464	694		56	423	13241		1303	3097	4377						223	164	192		24	94	75		769	115	145
280	8342	1996		484	348	18851		145	296	1505						3	212	158		200	218	264		359	106	39
3145	133	1390		75	98	8179		128	108	126						224	427	67		2	1643	114		330	131	3
438	473	636		139	60	4239		351	478	6620						244	409	3		191	240	38		346	5	219
566	87	116		732	95	84		246	7508	85						208	105	97		177	234	551		327	23	271
1321	7686	377		365	8360	187		3	92	105						222	28	150		237	310	247		371	38	21
83	3381	83		222	634	57		179	84	91						2	16	464		289	121	817		354	177	147
1	129	106		723	92	69		444	81	122						293	137	142		3	103	160		801	96	17
537	2126	92		125	102	55		409	226	4110						221	100	17		486	80	174		1	123	452
364	348	4553		14	65	2		311	54	3370						257	278	174		371	1021	113		582	357	646
1	81	108		617	66	74		220	3336	31						579	59	100		199	40	133		13	144	96
205	94	469		135	88	6819		99	13012	265						313	1	510		409	113	164		286	134	6
218	129	295		498	3400	7		197	211	67						478	226	4		232	356	1271		3	10	113
530	2010	9150		190	109	62		167	195	2						408	416	88		38	33	122		406	38	381
1375	242	46		448	65	63		177	5546	78						320	225	173		428	228	279		125	347	345
1121	114	261		203	82	10176		188	905	86						3	356	187		456	209	160		367	244	1230
181	90	566		344	107	5046		435	212	7981						205	234	57		224	126	140		722	18	605
1947	131	54		351	108	85		321	88	241						14	234	192		229	28	15		736	8	178
2288	559	22		139	71	51		586	1716	73						1002	202	150		326	170	199		4	431	366
373	86	425		853	91	83		138	446	78						255	228	202		201	8	80		1	160	687
1	118	1113		516	593	76		247	241	268						1	427	190		226	505	6		224	129	170
613	214	111		511	81	78		348	109	116						206	117	38		311	46	89		1	165	106
759	543	89		349	85	7523		441	3068	90						272	1696	210		195	7	4		330	901	129
571	90	6833		303	3855	206		188	8316	249						215	239	15		213	65	569		356	503	16
1486	111	116		228	87	67		98	73	135						194	229	200		223	1365	131		414	279	64
1	1847	26262		369	10368	78		301	82	67						576	213	189		190	54	57		355	300	142
1	102	761		42	4823	72		1	113	3940						249	218	365		193	6	2		1	177	271
2362	88	117		88	109	7547		246	2195	5837						391	235	780		196	192	119		381	179	12
124	497	1420		1341	88	7262		1	5451	3095						74	197	144		575	149	368		20	264	310
186	90	270		447	94	1527		506	6055	4509						26	234	203		244	638	179		124	133	89
74	4170	348		130	107	3072		237	241	101						369	455	361		256	149	171		252	109	405
16	266	5		102	62	59		3	104	1						1	403	207		12	183	327		408	120	138
938	355	285		148	281	2669		225	3746	161						204	239	320		171	236	171		21	155	2
701	974	71		49	94	25270		84	88	4493						285	229	941		400	80	157		1	158	181
117	121	138		219	82	62		282	92	62						449	458	194		198	604	185		324	160	344
1835	114	2749		160	218	281		470	84	3226						222	235	410		199	461	181		153	175	183
1	90	1575		193	6234	64		2	97	537						75	234	185		238	273	188		306	94	384
1096	4028	404		165	85	85		189	332	127						224	229	203		7	320	177		306	338	106
1	1507	11		1712	14646	70		1843	6423	141						359	227	755		410	137	150		335	183	177
1	125	189		195	112	79		644	218	593						5	237	142		211	208	365		396	555	142
373	116	215		339	74	352		190	2514	132						234	445	1254		271	230	157		441	146	160
130	83	303		166	64	66		1	198	78						256	476	1010		382	399	182		626	170	184
437	251	95		1032	81	303		747	105	128						229	466	197		687	3	187		76	329	180
1	6734	119		398	92	183		189	513	214						159	235	202		383	168	549		370	354	138
1063	925	128		54	582	182		209	74	506						4	383	198		174	157	167		29	139	134
258	96	279		68	351	70		98	77	2236						348	408	579		193	208	678		365	109	175
97	91	1689		487	100	76		219	2060	125						239	221	1		334	167	181		823	162	147
1290	77	5409		169	89	73		323	72	235						197	232	6		197	163	163		386	161	116
3	7296	31		547	93	1634		193	116	10611						311	212	138		212	387	347		342	154	338
495	269	2378		176	193	279		426	687	380						8	236	174		213	223	330		149	177	145
233	5365	234		38	5478	7821		312	81	5111						227	458	183		217	205	693		109	177	704
485	112	122		394	206	61		609	84	679						1	216	272		91	202	178		913	138	161
24	2656	104		471	110	70		464	71	381						206	231	190		57	361	173		385	183	547
2	263	487		143	331	64		122	73	250						744	234	382		1004	4	578		354	113	369
1	132	97		203	105	91		179	117	114						200	225	430		196	509	167		648	167	1057
254	78	814		92	88	198		192	97	124						675	233	380		93	329	153		79	99	274
452	219	91		205	71	85		108	100	122						35	223	309		180	234	165		304	131	165
4	80	394		178	101	176		435	229	2469						200	595	160		65	134	186		591	178	175
654	133	901		407	226	86		483	89	101						237	1244	176		797	161	375		37	182	176
1	89	139		163	107	65		214	1005	98						220	444	184		260	236	522		384	162	653
363	202	23		172	106	58		152	325	30						211	1177	401		222	718	162		28	538	499
9	243	1384		16	2	75		113	444	136						341	231	519		284	161	206		386	186	366
798	99	141		125	76	87		220	77	87						325	238	194		366	162	155		347	363	366
1	223	4302		245	99	828		180	1940	14295						216	244	200		230	378	44		309	97	207
562	601	781		197	199	4964		83	9445	1270						391	237	207		187	199	492		347	187	186
3	125	135		576	84	210		1240	3270	104						199	227	574		254	241	176		318	176	109
1296	262	116		539	112	3193		110	78	82						1	156	524		2	333	186		627	109	110
842	557	320		602	226	9702		107	79	240						204	234	189		805	389	162		249	132	340
1291	226	99		12	334	8100		346	108	2835						993	230	209		200	1235	153		414	116	171
443	907	132		180	349	315		1539	159	271						220	221	177		364	488	170		622	149	156
340	128	98		8	364	317		496	5995	114						240	205	169		206	214	193		378	104	120
662	108	7141		1074	214	67		62	211	116						692	643	217		220	989	192		31	169	587
1	135	270		782	584	267		80	246	103						427	215	410		179	221	149		353	174	536
340	130	22		908	219	80		177	81	2198						172	235	391		274	369	172		297	354	355
28	674	4400		152	433	376		180	73	45						202	452	138		469	358	144		359	174	325
1128	103	258		11	94	59		346	633	563						265	183	206		191	322	186		396	405	298
2925	367	1072		551	297	202		205	114	86						144	407	195		233	154	498		63	90	169
388	112	442		301	6341	36		305	121	124						133	616	362		406	231	367		1035	153	121
2	82	277		882	93	448		168	665	130						251	234	185		389	226	197		6	149	151
255	4029	153		396	56	14864		131	106	23785						106	218	210		25	345	169		5	135	187
346	7065	141		157	71	9464		520	412	87						529	215	360		258	167	167		177	189	156
135	926	251		22	685	202		222	272	129						217	201	180		210	4	184		353	190	373
311	1181	151		25	193	64		186	206	85						314	220	527		220	200	196		334	337	1223
945	638	86		194	89	6497		480	209	63						218	238	149		190	736	178		2	305	677
378	353	134		145	91	13635		116	76	11778						975	230	503		201	622	166		1	478	335
397	614	339		566	352	90		479	466	262						1161	243	201		341	376	161		16	116	503
376	1539	93		170	89	7111		284	338	6069						366	223	728		300	831	716		6	184	181
463	77	90		199	7370	601		306	89	891						211	226	176		449	423	194		5	190	122
381	3041	1417		603	2863	84		34	3729	132						253	575	181		213	811	179		697	120	534
833	8657	103		305	81	1139		168	295	74						487	229	205		220	222	163		445	328	353
338	3651	5340		322	238	23		215	87	70						374	439	202		231	187	146		358	103	180
269	114	299		306	88	287		205	111	305						1	428	198		240	456	205		323	175	174
1756	126	303		648	92	9375		653	71	9606						380	203	132		503	1388	172		186	363	126
912	390	10690		11	74	84		362	4668	94						274	175	194		309	220	184		342	166	152
1590	92	6540		105	227	276		602	235	488						8	231	389		380	125	395		266	96	179
1394	473	146		279	229	286		241	11642	86						1	405	210		203	237	167		172	136	200
1587	71	4096		466	488	97		199	81	9089						242	236	291		275	203	557		106	149	293
133	81	142		511	87	6744		351	465	94						252	236	306		55	239	182		7	91	183
214	100	128		345	75	65		1374	90	105						741	239	387		387	225	745		336	359	150
669	71	163		163	5320	83		214	115	188						347	232	200		238	158	203		320	170	366
909	115	859		208	104	93		1	319	362						331	446	413		195	125	358		373	177	379
1	5130	486		362	77	60		1	395	121						205	657	409		233	440	148		416	117	192
1	236	124		390	506	87		172	3801	87						1	231	209		229	163	163		324	112	776
250	129	151		217	98	11551		418	5379	86						197	237	296		194	142	189		140	350	175
19	79	129		228	322	8758		176	7860	485						213	227	151		443	381	168		72	97	530
1179	133	236		270	3968	66		79	89	228						521	214	321		145	416	164		542	117	370
193	136	136		481	8273	51		193	80	298						240	375	144		206	154	189		331	494	191
4	2604	426		327	89	17898		813	815	130						160	207	198		314	238	149		379	101	165
616	80	106		176	5320	1865		240	104	72						1	207	382		216	410	183		346	121	166
762	129	151		1	4162	14		1165	6129	190						363	235	364		368	145	197		212	166	1584
42	267	95		2	67	319		440	98	3199						15	220	435		277	170	623		199	809	482
251	494	377		404	87	98		557	64	218						597	430	181		288	209	170		7	325	172
343	279	116		30	471	8605		50	70	13						7	934	202		221	410	155		709	185	127
278	79	133		150	337	92		361	247	20						225	229	140		273	758	130		367	190	454
5	523	3522		364	459	1247		116	246	105						120	410	195		277	602	340		655	527	136
307	473	154		422	10168	89		3	461	77						371	226	275		258	230	381		337	158	182
34	630	69		89	105	13602		770	3253	66						647	239	207		188	426	158		311	154	105
280	134	101		154	100	5082		3	92	235						216	233	189		191	178	159		644	112	151
476	219	3940		306	10918	4477		17	798	468						134	290	197		276	354	180		723	524	162
777	410	121		495	70	16609		723	8114	7253						79	229	187		243	196	196		382	175	343
555	258	5760		7	385	221		179	77	82						440	237	201		170	1176	197		113	99	167
5	662	1167		2	170	273		632	2085	129						106	224	402		248	473	364		414	161	266
245	115	190		1213	361	3835		4	7690	109						504	426	139		369	242	172		24	366	378
100	224	101		748	70	100		2	475	69						183	222	154		475	225	329		164	140	185
1	110	262		396	102	14666		1174	194	207						30	465	203		72	392	175		2	271	327
528	10769	259		218	64	70		190	4271	131						579	222	194		227	233	298		295	340	1535
595	3071	90		215	88	79		140	76	73						245	234	205		41	385	342		14	170	340
5	122	134		397	68	102		253	69	122						196	214	222		199	422	361		686	162	152
949	109	607		46	87	57		181	92	67						207	231	397		381	197	176		346	150	909
1244	114	132		128	590	44		1	55	6962						466	474	118		196	200	167		375	361	181
3	515	4632		525	66	97		4	88	2189						110	691	197		403	234	186		417	174	149
1	132	145		473	110	220		401	1393	440						2	239	197		117	167	369		4	384	522
888	92	4371		348	107	104		202	57	114						2	643	413		144	165	335		363	189	384
196	79	3490		412	73	79		1	5625	122						204	217	191		214	220	153		363	918	353
1	127	3653		19	813	217		199	543	79						29	242	180		180	217	523		676	1	499
7	32	235		62	99	7099		363	97	432						291	214	198		297	206	557		583	159	114
6	134	128		189	97	6		724	315	9352						280	229	182		30	133	139		7	97	145
328	117	7369		536	68	5		276	308	243						113	217	199		433	223	451		178	168	859
5	21767	265		122	214	79		1	5483	232						62	248	215		318	129	147		5	151	389
2	328	2033		362	229	46		150	61	68						287	202	305		249	166	446		6	97	140
407	308	258		191	232	77		195	241	417						390	452	194		3	1	166		331	191	147
159	2124	8304		165	18162	95		381	67	96						233	207	432		482	129	959		439	170	531
450	222	573		560	517	101		828	77	249						139	238	192		56	1157	175		1	154	350
2416	360	110		175	749	6039		181	95	107						230	645	141		202	241	168		455	184	169
68	653	94		194	64	60		561	529	78						377	198	138		224	127	166		23	103	114
508	539	4626		59	87	98		301	76	65						222	398	370		14	209	177		1	121	719
1	431	79		73	232	91		2	88	62						995	229	202		215	208	394		798	161	171
626	137	497		13	79	74		351	103	458						361	234	368		191	628	204		178	141	142
81	6298	8		583	107	1		99	226	684						383	228	194		180	227	157		569	169	304
8	121	5411		164	182	98		181	4987	8						701	211	200		244	182	369		346	96	362
333	81	6823		341	74	2541		391	79	357						194	590	360		171	321	693		395	161	188
422	330	115		111	181	74		5	74	4641						200	182	567		185	321	362		383	315	296
67	378	252		218	224	6667		443	236	10669						75	360	175		212	354	189		16	122	161
230	3701	95		193	106	56		229	9528	10033						220	183	180		281	224	396		349	183	180
883	127	5251		383	89	9994		2	107	145						252	1227	187		193	139	181		838	181	164
480	86	68		130	99	63		4	75	80						206	462	198		160	1	804		347	466	63
188	147	115		918	229	193		129	212	471						288	221	217		1166	721	173		32	188	159
1	342	92		439	75	73		5	101	7741						282	231	2		210	224	381		379	160	559
63	119	544		1	6504	5144		3669	357	337						272	215	195		562	452	500		347	245	260
1254	254	238		321	319	214		12	92	108						240	211	202		248	175	461		343	169	363
313	3882	81		304	5225	105		5	211	116						410	4	126		472	175	175		750	132	158
24	115	148		1	103	89		1	371	124						11	206	215		404	153	376		330	324	185
206	119	1		140	68	168		1	75	71						6	1	163		193	156	188		1	162	353
13	222	278		175	93	84		4	5754	238						2	408	408		203	4	528		531	165	167
6	123	3918		1	856	95		15	283	3229						215	210	204		309	395	729		411	367	732
1	2490	262		27	9821	214		214	9264	95						256	819	191		234	235	162		73	243	157
208	2633	986		176	108	95		332	3646	64						1	1398	132		390	403	164		337	134	167
606	646	237		108	108	316		471	5532	81						226	439	184		142	350	188		369	118	171
287	243	487		1	68	88		663	73	7922						815	206	200		2	204	180		27	129	133
821	624	110		81	502	68		1	72	117						256	209	369		234	208	177		14	333	317
583	5308	9009		79	1656	254		483	72	9187						210	227	198		12	330	375		313	100	198
5	3185	648		126	88	422		130	67	80						2	623	167		204	193	561		340	98	177
2	11224	3999		896	227	96		263	6380	11108						223	428	195		211	612	160		366	166	146
51	362	3611		232	107	75		298	807	361						363	239	199		486	156	160		2708	120	189
630	224	107		463	100	33		182	79	400						1	615	332		222	189	479		357	177	601
325	107	79		222	460	207		120	324	10173						389	381	183		561	280	190		13	146	349
371	149	3949		671	106	212		155	79	120						203	204	390		274	130	176		337	338	106
5509	504	4046		205	86	5289		451	85	109						271	803	610		210	460	164		1141	519	127
1344	1623	6818		912	178	97		198	120	90						657	231	204		210	428	145		632	177	148
517	380	138		147	82	66		57	84	6607						244	234	601		881	1021	185		336	176	327
892	461	66		344	67	67		217	6252	191						120	236	180		236	1	159		636	170	161
2062	280	1295		433	611	75		583	2988	5457						239	240	414		96	1	179		1093	154	163
577	81	129		306	101	11746		400	207	78						204	234	587		486	191	380		2	98	170
610	3216	4342		49	89	89		375	547	101						744	233	202		59	610	200		1235	323	186
544	81	135		202	93	91		123	219	118						261	201	186		567	234	166		612	165	340
170	794	452		188	101	68		60	204	67						214	869	204		5	223	174		18	93	123
546	262	2474		81	328	91		1	8364	241						254	438	187		309	175	484		144	128	182
4	251	100		752	61	64		195	79	4137						353	218	128		264	515	179		232	114	730
335	570	516		62	72	156		370	12765	536						265	424	165		270	174	366		1559	355	182
28	138	850		25	1	12354		656	119	77						569	995	183		270	284	371		334	180	562
2092	132	117		154	352	1754		447	3394	12871						897	464	193		192	596	168		389	168	173
135	219	247		434	353	39		146	91	198						549	218	373		188	243	864		301	408	153
464	682	220		18	84	101		146	66	211						228	232	735		5	164	180		1	145	487
418	121	131		661	86	93		172	66	117						251	1097	767		280	437	208		435	359	179
402	501	97		293	2989	93		164	1	3383						262	418	360		203	151	462		347	170	353
772	5844	95		168	107	4		192	74	80						399	222	200		188	301	312		172	108	163
268	124	559		281	105	1		174	2070	79						443	228	202		574	128	748		2940	721	180
677	84	1797		3	77	121		117	9077	336						6	224	219		213	232	202		587	146	167
58	132	4373		1288	75	328		13	1016	318						318	228	196		309	133	135		5	545	180
271	293	311		66	318	199		151	205	87						184	386	196		202	213	134		406	173	903
1	5639	410		82	228	443		261	4466	106						2	386	569		594	418	339		162	2	150
171	131	5728		388	583	5112		249	362	70						230	239	201		209	248	182		7	95	133
10	137	3503		68	221	216		1	105	7332						8	223	211		552	154	207		542	97	341
626	127	429		311	82	612		1	375	197						283	196	196		531	195	175		330	97	188
479	258	5215		519	75	10896		116	91	178						228	234	426		233	204	129		1	111	190
1	2908	125		178	106	9012		220	4949	5713						178	230	407		242	229	160		317	147	356
2118	88	575		869	62	103		224	4350	93						10	226	186		188	154	166		300	175	189
567	3001	87		216	66	8		306	632	70						16	249	192		176	152	175		214	183	119
298	77	321		574	67	36		377	205	64						623	237	198		1	233	199		436	184	121
184	574	2833		750	105	37		6	315	6600						221	198	189		2	157	168		324	182	178
450	82	981		331	345	7426		183	13708	6779						216	473	357		160	156	155		6	184	1064
1727	96	239		375	82	423		10	227	7181						249	236	202		196	156	187		39	188	192
1	83	87		32	110	10010		230	539	423						1322	389	215		207	179	341		153	103	1
453	2338	119		529	303	76		589	457	80						320	242	393		220	1	175		154	190	193
635	3792	464		1396	4126	4250		2	2417	483						267	208	204		225	182	364		11	172	178
10	144	110		538	79	5861		175	194	8020						367	240	134		206	238	150		339	331	742
1343	132	111		307	100	2070		9	130	230						278	236	187		221	245	310		1	130	191
1	422	59		298	70	211		1	86	68						531	228	195		207	2	347		317	184	561
496	141	1542		275	79	161		281	97	231						216	241	204		445	500	333		143	166	504
48	644	3075		72	104	12634		108	83	850						193	232	196		270	154	745		314	179	325
1	247	128		367	522	1		213	126	87						929	212	2		368	5	183		1	186	1090
72	400	80		508	1867	9734		635	81	77						361	221	722		248	196	377		5	148	344
3	577	6974		175	66	68		186	69	93						232	204	153		211	522	840		35	363	189
792	145	332		253	11276	3		3113	237	51						536	605	184		181	187	148		311	148	307
291	122	124		199	4308	49		2	578	2						396	234	184		212	226	163		557	109	163
208	2267	5683		745	1046	52		244	888	7468						152	439	154		193	613	348		7	107	186
2549	484	73		148	78	49		211	69	498						305	227	801		2	215	374		509	508	401
1	283	1372		871	98	7042		85	88	219						1	231	179		797	667	167		1	357	371
2691	2553	119		820	86	320		55	6760	71						12	438	196		179	215	155		19	180	190
287	1675	350		298	60	87		2	112	75						226	205	187		249	458	506		332	94	371
256	96	118		1535	8979	285		26	87	312						236	208	186		319	172	160		307	110	183
490	144	1968		180	106	10661		532	73	3191						466	448	196		213	182	190		347	99	183
1	515	112		140	326	9155		179	113	4554						300	226	197		175	187	461		357	363	188
549	7963	122		329	161	112		565	78	108						233	1116	193		195	305	171		343	174	847
24	1075	107		362	69	82		76	89	169						206	187	193		233	165	728		541	188	334
44	78	89		57	68	106		375	102	100						402	227	368		190	166	163		333	184	119
321	74	1146		321	93	96		444	239	68						342	632	140		354	169	762		319	197	178
473	272	4209		143	4282	77		7	645	76						395	228	578		217	473	159		187	172	363
881	147	3062		177	65	17170		174	85	96						84	222	388		605	450	499		321	107	361
530	357	448		586	302	87		287	93	287						267	1	191		294	482	202		390	131	118
1184	4392	1748		711	87	67		2	5817	85						203	884	204		135	201	193		333	159	712
1306	425	68		217	92	5773		1	1168	76						536	216	557		208	185	166		25	192	176
1	511	38		172	4817	96		199	81	184						92	238	1123		337	475	167		593	93	541
3	103	15160		135	67	487		793	235	186						221	401	168		182	240	361		327	614	548
9	2729	2867		174	441	20		392	85	69						11	238	4		112	1	193		160	109	734
607	276	2560		189	115	96		121	338	7496						223	229	186		231	153	142		320	187	173
740	212	2492		575	94	100		1010	95	192						332	236	557		106	590	241		517	148	153
11	411	90		369	2976	55		142	84	71						187	216	198		586	227	198		1	346	351
563	133	3940		628	78	95		610	70	7049						247	217	144		647	225	334		5	330	110
511	1883	484		28	99	11531		243	88	104						233	209	167		183	224	536		276	354	195
119	276	56		173	175	5		30	77	438						220	408	365		181	199	389		210	195	190
452	272	92		640	411	20986		255	400	321						8	703	192		1	5	379		346	111	194
437	1257	2965		174	62	93		1	230	87						346	230	183		161	403	151		5	342	122
2651	6155	90		327	1851	111		175	1979	9550						238	231	185		253	339	375		1	180	353
386	98	2643		149	12	313		395	301	93						705	233	185		226	562	357		505	138	187
136	6515	115		210	256	346		387	8413	79						279	218	186		253	219	158		614	185	584
1368	10317	334		204	344	16		627	78	279						196	429	361		135	211	188		328	195	346
966	942	320		418	74	56		5	218	104						208	401	205		236	196	371		378	1602	324
1	140	239		205	200	101		1258	223	201						391	1014	143		452	189	168		374	184	888
306	107	338		179	70	85		243	584	226						206	481	164		428	162	345		1052	90	184
463	975	981		834	66	85		237	235	10254						400	232	202		201	138	627		1	140	546
487	294	97		148	65	7199		786	82	11518						203	226	387		271	189	173		601	123	148
1512	353	76		163	3642	98		188	115	67						294	366	387		210	211	141		351	173	179
73	152	4028		164	226	70		479	893	6544						346	216	1		634	390	172		341	186	525
918	311	4822		184	640	73		201	95	5068						226	456	138		61	150	162		728	151	137
461	344	76		424	95	475		194	242	208						4	231	333		207	245	306		346	134	183
583	2255	84		425	227	83		342	103	78						230	556	189		527	195	157		130	177	159
660	579	79		230	89	798		408	89	111						1314	576	211		290	123	195		353	102	169
194	2055	77		125	88	16		199	108	80						12	236	4		338	225	343		1	143	196
467	146	97		254	65	62		211	362	65						398	233	1272		219	175	340		18	766	187
35	2224	8007		222	75	15220		167	2966	17521						296	214	205		237	192	191		163	165	116
1	582	737		1337	219	145		380	82	1007						227	403	210		173	355	370		302	325	181
2	351	224		740	92	9191		226	108	8864						227	207	142		92	164	178		287	344	122
1939	1415	7606		174	418	514		254	75	83						291	1272	133		473	221	189		346	147	511
29	263	2570		187	67	42		230	435	20837						226	227	358		443	312	192		311	123	190
755	3721	417		132	173	56		450	206	192						926	219	583		173	151	196		374	132	196
1	82	335		246	95	3437		500	107	11094						125	392	382		597	237	167		354	156	319
7	586	88		87	74	68		211	100	89						428	218	480		232	387	580		762	104	321
321	103	9123		220	92	408		197	6514	216						488	246	622		179	184	677		221	119	119
136	132	452		501	89	224		1	333	209						197	233	365		2	157	377		337	191	134
42	3931	311		89	301	81		256	80	78						1	232	172		200	131	362		161	357	185
1	1583	8606		133	466	46		1	216	2609						1	222	176		163	209	142		255	180	121
1	437	4741		372	794	18		48	86	79						216	236	772		228	214	450		390	128	128
417	3880	99		346	5200	1		447	207	214						233	225	421		196	192	200		985	697	810
292	80	406		137	525	3		244	88	79						447	234	190		223	354	175		324	514	554
324	5468	638		357	67	110		135	100	74						215	225	372		229	330	377		346	190	186
666	78	81		86	87	108		186	5433	191						93	223	196		503	540	154		361	159	8
1	1746	3103		672	401	5048		704	107	4						274	222	150		165	202	187		198	382	192
26	879	351		225	607	19		218	118	189						217	232	415		296	228	332		341	195	192
996	4725	79		433	84	200		190	578	79						212	231	171		207	331	328		408	119	149
610	89	226		1465	177	18		712	438	73						7	235	1462		476	490	201		144	305	358
290	264	788		342	90	6454		1248	74	86						1031	221	146		167	379	166		475	182	203
80	522	8445		750	11218	14		5	104	5292						571	361	551		194	383	174		465	290	187
218	2038	450		95	98	7		245	87	361						511	212	193		423	212	394		1	192	622
559	3056	3048		327	108	656		468	334	204						221	226	199		88	483	203		336	178	1
20	5632	191		1100	319	8		529	2590	76						313	438	913		224	560	520		336	172	88
1007	274	77		65	62	106		182	235	79						210	462	194		224	395	141		256	174	122
263	104	85		54	1718	64		113	92	504						319	68	207		85	140	1270		280	609	172
4	89	191		212	85	124		277	332	77						430	230	1470		138	126	167		48	181	185
1082	118	80		285	93	12		117	489	6399						456	856	181		186	158	379		394	107	185
663	63	593		495	167	9360		2	95	848						221	421	159		209	644	200		508	176	193
1	373	3472		342	105	317		182	8948	77						39	413	197		76	213	962		300	402	163
1	228	740		213	95	3857		525	99	3574						623	218	200		314	196	134		324	330	144
1393	142	5341		1	65	76		174	458	77						306	1	392		114	603	186		309	189	152
2	115	315		248	100	19259		202	370	200						272	230	132		516	420	190		647	179	149
567	138	81		300	88	74		394	85	204						934	417	200		189	221	342		66	339	160
1	413	7558		712	90	184		128	249	206						219	232	395		87	430	387		309	90	302
208	75	5243		761	73	263		281	77	85						312	528	169		246	605	136		801	96	342
1	396	2782		416	3182	185		1169	4382	536						214	205	181		315	208	159		285	322	343
643	667	86		55	4717	397		10	1989	83						445	230	192		754	168	1		468	154	197
2	523	224		152	100	12		201	380	6797						306	242	203		369	166	432		402	149	182
49	144	69		252	78	7		187	901	318						1187	429	398		358	183	532		431	134	191
31	611	94		233	223	74		343	69	210						7	617	130		197	133	173		535	175	176
248	138	73		841	1295	138		432	2418	427						272	236	199		230	440	189		5	180	348
77	215	87		40	95	15694		303	76	84						199	216	131		1	198	206		247	119	368
635	319	71		111	101	83		198	619	303						234	240	192		174	312	194		704	377	384
605	8302	2516		296	98	194		176	69	79						87	222	182		5	237	160		351	506	178
550	118	4848		157	108	11338		698	203	4167						81	200	756		351	420	165		347	95	190
1	73	342		235	173	13489		95	94	1556						229	171	173		2	228	135		702	170	188
10	693	75		67	72	20		174	77	74						216	391	195		58	221	327		282	218	181
1	3813	422		480	12	68		193	9385	16974						234	217	193		205	49	145		367	147	176
385	611	80		373	52	42		164	255	62						427	241	196		178	214	175		332	155	418
1947	4337	85		342	100	6400		273	215	4330						547	237	199		196	145	200		334	199	113
441	3862	212		26	104	6254		170	89	4793						169	427	362		270	423	160		385	501	136
45	112	92		393	34	58		150	85	76						59	233	620		249	143	192		439	10	186
714	158	671		795	82	383		176	5545	1104						28	617	330		151	310	338		39	885	355
1362	6283	339		380	74	48		491	206	91						224	221	200		194	238	151		411	532	177
3033	80	84		181	219	86		171	93	7						222	217	185		201	185	171		619	104	370
1	86	2968		1	2	21		560	108	90						29	221	163		187	348	545		390	104	366
261	142	85		384	96	93		1079	5247	90						249	240	200		151	402	167		785	122	118
362	494	86		182	2540	43		186	9530	194						204	234	168		464	430	195		520	359	121
1238	3179	269		161	72	3173		1107	86	10034						239	401	183		184	233	200		28	349	352
528	70	99		607	89	93		1214	6412	6636						150	226	174		338	219	153		648	449	1120
623	481	2262		655	96	206		426	10319	77						203	216	158		199	155	365		331	117	679
533	1124	480		180	75	6271		620	83	474						267	648	208		325	200	191		774	359	118
254	95	82		49	84	21		233	754	78						5	214	366		201	347	409		329	130	294
2961	321	211		295	637	1		356	1978	81						358	203	6		464	924	165		367	180	356
632	484	3441		361	1	190		207	308	274						538	407	192		298	233	159		372	740	298
1527	452	84		1	576	8651		458	243	76						123	236	199		169	246	186		1204	349	166
2244	120	779		389	91	37		243	100	7954						219	244	2032		109	453	170		164	129	170
1	133	78		347	102	191		177	313	207						1	217	209		207	171	79		307	872	637
1	658	90		444	2	2		491	80	86						368	239	370		177	157	172		529	185	177
1	107	957		179	15	94		90	212	442						233	222	477		120	343	130		342	166	599
265	130	211		372	23	134		1249	220	521						348	211	147		22	155	345		354	133	359
587	3830	224		320	92	58		177	506	9089						226	230	1		219	143	365		368	98	174
482	2358	8084		528	98	1		274	81	90						703	226	141		427	9	169		1	102	494
3	625	6831		546	74	66		129	77	1400						318	228	145		192	452	511		276	435	169
302	124	458		649	222	255		297	196	85						232	208	358		220	146	146		605	173	141
467	111	14776		409	97	40		355	335	198						313	227	387		274	439	346		381	178	145
417	99	6457		578	162	290		256	452	201						201	227	176		209	147	173		313	166	185
7	835	5036		328	132	6248		266	411	92						262	410	159		398	165	172		722	93	355
612	130	241		44	104	18		244	75	68						1	238	198		248	182	187		236	103	183
204	151	77		195	5	322		1	77	1728						6	219	149		200	232	188		378	176	189
884	274	74		669	66	69		1	80	224						336	428	185		227	238	178		322	290	841
226	432	338		365	1	10		404	100	3585						503	230	186		184	232	130		419	179	186
231	128	212		225	92	310		196	119	267						336	706	195		193	311	147		344	71	181
1	92	78		650	98	73		635	3880	213						247	2009	190		994	201	557		394	2290	163
283	2915	403		1092	85	50		571	87	3423						208	469	169		485	655	525		35	165	703
2048	92	186		349	223	49		192	85	78						217	178	360		174	390	149		3	796	335
844	65	76		334	385	8049		382	82	215						223	415	194		163	188	165		357	111	351
524	189	375		74	227	72		685	601	312						9	236	379		217	218	173		346	162	386
2	221	1667		459	100	7376		440	5243	536						200	233	198		5	211	818		521	172	178
302	276	1070		1	4000	85		112	321	185						264	229	189		473	393	210		660	149	196
7	146	76		137	64	275		513	5437	192						282	219	391		69	839	325		33	173	165
32	293	70		210	229	30		535	86	66						1	206	179		393	508	492		363	179	118
13	309	83		403	2791	506		210	364	3779						237	228	190		6	6	400		462	164	134
2	127	4322		214	14403	19004		58	89	285						26	237	370		420	340	206		345	136	651
174	133	693		868	7688	105		95	250	5387						331	202	205		129	437	160		315	197	718
220	221	86		110	6357	4005		2	324	3461						146	239	201		213	211	176		397	110	178
1	3175	73		223	100	6449		296	1857	61						885	243	126		192	544	180		1	95	501
656	6685	1864		197	240	27		398	9747	540						621	230	204		206	213	543		661	769	133
2	11126	669		370	170	205		822	78	11244						411	210	126		225	629	503		1	154	185
352	472	227		44	229	9971		194	12191	95						481	222	499		195	238	394		260	156	185
37	91	6526		297	77	70		461	6407	10174						187	239	363		451	191	1		394	200	729
1	99	1779		483	728	8800		63	7530	221						319	398	417		393	548	145		360	111	314
1	110	87		419	315	103		4	688	72						214	408	129		193	672	157		329	170	178
546	124	64		225	94	3		591	67	534						234	598	154		517	224	150		348	180	362
5	675	306		91	196	190		408	81	139						350	476	369		2	180	656		353	177	526
148	3182	210		160	60	3		433	93	220						351	784	515		292	170	343		314	175	183
1	5753	301		148	63	41		170	1065	75						576	457	194		208	227	192		278	164	341
6	141	3639		409	405	43		1676	84	449						1	625	202		1	309	329		540	366	122
874	139	103		947	63	20		101	459	731						232	240	211		209	355	165		283	183	179
407	6612	272		287	67	1		99	8502	73						4	226	13		655	1	535		356	160	160
405	301	92		339	81	46		347	10025	426						401	225	201		77	631	160		282	97	170
369	127	433		256	88	9632		370	84	181						254	224	172		965	241	1201		340	118	530
525	112	641		208	84	79		215	3222	81						435	212	182		2	218	711		27	167	177
232	69	93		55	178	246		210	87	14596						218	430	558		185	345	87		403	183	455
2790	647	82		163	359	50		102	84	61						1	406	131		205	189	176		112	496	149
321	150	88		393	94	273		415	556	644						1	229	866		31	229	154		609	353	133
285	293	110		162	6477	26		660	222	75						226	238	171		217	178	335		5	141	189
1	63	79		250	4441	5003		1608	88	333						271	250	585		106	116	153		356	140	181
43	121	2335		487	4673	1		2057	78	71						997	223	372		82	135	171		347	162	186
327	151	6084		601	72	24		387	88	84						978	231	1238		199	177	172		335	189	182
1	137	2936		171	61	1289		735	88	208						212	416	141		184	220	228		315	325	171
558	965	324		308	343	59		511	85	11788						208	318	518		542	192	580		166	102	545
300	731	73		110	4618	175		367	604	194						270	239	203		226	145	202		328	380	132
260	5681	3614		187	70	9		247	186	8739						981	228	373		458	203	1		6	3	348
307	3747	420		58	9691	57		912	3439	1600						748	242	180		2	148	150		494	140	172
1	75	9525		347	4665	1		195	76	613						303	237	386		161	233	199		3	376	173
4	1735	218		325	69	2		293	231	4608						231	227	207		205	230	555		170	170	503
26	5112	97		690	69	299		239	62	3944						253	661	166		125	451	167		176	178	758
863	69	106		307	76	1458		1	225	627						250	237	565		201	1251	366		347	145	160
4	3161	1563		453	76	18		111	108	4227						216	411	202		110	213	210		671	102	350
330	1604	85		614	5781	39		173	83	88						28	477	201		322	857	162		603	544	501
604	366	93		190	92	3		186	3354	57						301	813	199		270	322	152		327	173	170
271	409	1536		86	91	464		515	110	208						512	205	383		10	157	180		300	115	172
534	420	1338		10	2524	197		173	6829	7345						1064	229	499		318	125	208		256	143	188
76	143	5802		297	78	9595		188	13580	66						371	224	200		230	201	201		325	160	182
1	66	98		185	99	8980		173	226	66						14	400	218		220	233	367		350	380	372
1323	24	5084		90	4700	380		314	95	63						295	476	190		190	307	78		332	293	186
25	89	73		201	336	193		496	3682	62						72	239	348		186	709	953		934	496	185
495	287	1399		372	83	424		530	87	1841						1059	229	178		267	187	327		296	176	344
530	2603	230		555	5009	389		205	84	61						1	233	5		293	412	174		250	333	348
739	130	645		103	67	176		216	85	612						205	243	189		106	338	169		194	114	325
566	127	101		188	87	5929		721	78	88						220	233	162		451	238	187		570	125	179
788	107	164		134	72	61		203	3014	65						344	233	183		230	226	390		250	151	135
1	3866	49		17	75	13555		844	663	9298						209	243	141		216	1663	174		479	1024	155
331	5535	120		108	205	86		253	86	183						80	184	195		287	240	185		609	116	543
1	7468	4		182	194	75		278	81	63						845	589	207		199	222	374		616	621	997
134	1490	59		357	62	69		130	325	9540						1	4	1		229	459	148		337	116	181
285	136	5087		419	66	1882		751	69	531						37	594	188		192	143	147		321	175	763
2640	153	4748		190	9680	8134		695	105	448						378	230	377		243	242	137		258	186	352
2430	91	177		185	208	69		174	92	68						1	239	199		102	209	163		777	148	174
476	408	144		337	70	12073		86	76	97						111	233	205		266	231	201		306	349	170
49	42	19		111	93	9041		226	92	10621						419	457	212		162	243	374		395	194	151
264	5247	72		40	2272	78		327	3479	7991						310	204	823		321	172	1004		647	95	342
1	4527	739		333	92	63		327	214	5106						239	232	207		196	350	349		179	169	391
12	234	72		597	308	1184		188	102	308						210	247	575		378	225	123		342	194	693
475	70	176		152	2016	10693		42	80	91						229	215	121		343	182	173		148	158	325
360	75	101		1012	60	61		339	97	6597						174	223	134		205	337	491		276	306	155
1	300	1		161	91	174		386	5706	222						260	236	163		260	214	1050		151	349	597
1	474	376		366	745	9180		468	233	5383						211	238	204		248	163	139		1052	180	182
80	220	64		208	4040	3676		348	119	330						12	79	398		220	2141	555		316	184	881
370	270	288		447	67	58		210	96	85						503	407	414		588	189	181		336	551	343
1	617	402		245	70	75		687	234	6501						435	224	133		155	164	167		2	176	190
377	61	100		119	71	70		59	526	62						427	228	179		185	159	176		316	180	124
339	2095	7383		647	92	45		415	95	77						39	454	194		11	1	171		603	159	185
576	95	242		1523	100	11799		301	232	295						471	649	205		153	227	145		304	152	545
1	49	63		485	72	45		146	2545	122						4	234	168		30	203	1		421	152	317
292	7056	5325		858	96	4		108	230	3677						4	208	171		191	180	181		365	548	175
610	64	91		355	63	73		197	192	3070						271	219	217		209	135	756		106	406	64
1238	5244	1400		401	4013	1		78	362	1823						449	232	139		280	487	184		331	335	861
236	385	4168		254	194	83		335	69	1480						1	231	361		189	415	140		251	310	168
752	150	99		388	99	54		258	217	11780						2	233	138		340	149	165		348	188	549
1276	244	3013		187	67	9959		987	4502	6347						234	230	394		99	143	345		327	182	132
322	619	314		16	204	70		221	332	174						6	240	196		207	229	1285		339	180	366
282	140	261		182	84	74		351	436	3381						245	217	176		7	186	191		374	174	188
759	142	80		378	105	77		124	5438	441						445	239	202		229	155	202		736	174	178
581	757	505		199	68	80		227	82	75						25	402	812		360	470	174		359	153	362
367	150	107		160	89	83		164	91	109						470	244	210		316	239	345		326	101	185
1	90	194		286	4113	68		126	113	61						530	220	123		434	165	794		380	189	354
4612	593	2373		23	69	22		140	116	8304						262	228	142		171	1029	182		1	360	185
12	2758	27		316	86	8300		38	220	111						4	378	188		229	160	178		172	156	180
843	81	9784		46	325	1115		139	68	9775						350	205	558		215	125	199		322	541	179
438	287	5505		123	3168	75		420	10563	5561						4	214	192		351	871	143		832	343	825
220	2252	1455		167	72	2531		505	119	83						203	235	191		183	228	616		322	137	538
1	82	1928		214	342	494		261	738	91						245	234	202		182	219	203		718	109	144
602	312	163		1371	2979	54		305	116	432						347	195	186		5	149	189		330	118	151
1244	3979	30		375	3742	14154		233	99	99						1	837	131		615	220	179		330	96	653
11	71	40		93	72	296		58	81	107						3	213	379		267	612	155		326	524	164
4	4321	752		161	626	78		215	5474	265						1	399	170		77	190	140		280	185	360
739	146	3893		416	104	62		959	79	9672						497	732	202		228	194	171		311	165	181
3453	251	4983		219	406	155		473	90	83						911	240	204		229	191	185		463	162	285
15	1598	8558		205	168	11097		554	5075	202						290	236	190		489	823	147		309	180	162
923	79	266		52	64	9345		188	97	451						289	208	196		224	373	192		355	183	1061
558	188	5608		638	73	56		17	84	98						256	248	150		324	145	165		382	745	144
318	88	368		604	4222	52		472	6430	5284						394	232	169		244	156	1012		443	590	316
1	1529	70		205	6546	62		1557	72	6138						1	236	190		187	435	182		323	180	543
1286	135	13		304	167	412		140	79	1253						1	230	201		224	579	179		396	330	400
1	2599	4399		177	70	108		354	78	81						227	229	395		273	167	166		382	143	915
622	4231	385		747	179	59		996	2735	63						253	237	177		206	184	159		332	203	366
406	59	100		378	10667	57		1033	91	161						1	372	193		1002	154	552		49	175	711
1420	172	725		303	83	5131		1	235	185						200	225	391		283	327	199		600	361	186
3	300	68		41	479	65		11	549	85						286	240	205		1	1	139		271	190	590
963	3759	3370		183	70	15012		1553	10013	1942						1	431	173		1	219	159		366	305	178
509	3189	8843		208	73	10878		165	339	2578						67	423	373		139	454	379		677	257	632
398	155	3148		169	74	77		883	217	4344						257	233	147		151	227	144		161	1349	142
9	159	421		327	52	158		4	118	52						13	215	189		358	127	336		392	181	156
625	4209	48		123	7013	85		290	647	432						377	240	275		407	615	250		353	817	366
465	144	386		146	84	564		411	220	324						3	471	212		860	176	190		330	92	174
306	222	6567		311	77	8497		1	126	225						1	245	144		2	175	512		524	402	618
2	354	99		295	93	64		404	83	78						415	393	206		259	363	144		107	95	193
292	695	7887		334	75	61		282	4112	79						254	620	202		270	630	201		782	702	148
65	574	1122		371	74	74		504	69	60						305	177	551		506	468	350		326	325	154
813	333	20		128	66	299		505	219	368						315	218	210		126	237	339		376	113	158
447	300	3838		324	58	164		232	224	72						195	230	374		204	183	510		316	181	168
1	1430	74		306	92	3587		174	1773	75						425	214	397		182	117	319		603	1	156
29	149	82		158	84	279		261	424	162						1216	229	482		166	201	154		340	94	144
1992	68	45		135	5210	65		733	92	2591						14	219	181		217	347	481		283	314	267
325	3205	6551		168	68	16333		219	233	68						221	386	216		183	184	183		355	424	322
4	282	103		205	101	202		158	4636	85						187	235	205		213	1375	186		249	181	550
5	1	2307		295	63	191		178	2121	8086						628	221	332		258	636	199		141	283	353
1	1	485		797	3614	24		114	308	206						231	168	179		517	227	162		152	212	570
585	123	64		396	79	6		131	414	3930						269	240	195		595	212	360		325	169	111
126	75	446		87	79	8308		16	79	11392						196	213	201		181	198	141		154	194	173
1	256	253		110	63	380		222	226	58						623	168	209		275	359	183		1	172	126
1355	522	182		89	69	187		183	2753	157						7	409	161		180	157	183		380	728	127
796	141	1394		148	326	389		154	209	118						2	216	181		231	418	531		286	899	356
1	7058	102		739	83	67		309	3805	198						3	413	180		690	230	142		335	349	169
6	140	231		149	83	69		180	67	11874						326	228	358		153	588	334		305	145	189
44	425	3879		93	74	58		165	99	9446						1	106	413		228	160	173		327	186	188
1	83	104		125	70	520		180	409	113						149	225	506		226	141	180		293	92	171
11	132	124		663	304	12623		101	4077	53						208	591	185		254	325	190		277	113	177
777	227	1062		58	73	163		754	6761	14299						2	837	385		241	155	198		588	161	136
434	152	32		72	84	51		385	81	100						137	225	111		187	188	170		37	191	183
1	2427	5284		467	78	188		375	103	16962						10	601	549		206	228	151		4	195	1405
823	789	51		397	64	14405		124	4453	96						221	436	149		255	144	13		337	308	275
1816	937	240		1356	166	58		552	352	223						330	224	486		209	459	128		496	170	317
96	72	8		119	71	58		1054	276	57						232	243	372		83	219	179		326	336	348
1096	137	472		69	3821	60		205	4927	51						315	410	204		350	376	332		234	361	336
144	11084	1		150	192	394		223	716	388						4	229	161		437	180	192		331	181	194
213	36	76		242	60	69		485	101	337						278	210	187		212	157	582		273	613	553
817	4111	106		146	91	239		106	210	385						1	227	199		174	149	185		437	166	185
812	503	116		1201	228	57		274	244	15944						461	245	201		268	572	154		362	545	152
273	1	11		135	72	2461		397	1478	23221						1265	395	169		182	228	183		1	324	195
807	395	1		302	300	73		303	75	5271						230	236	542		514	245	131		862	158	193
76	1734	1		923	83	360		196	10380	706						201	415	207		183	578	143		323	568	198
1	129	119		210	65	5617		837	220	7179						13	245	187		261	165	170		1	185	172
802	5498	1		195	94	73		242	109	157						160	238	361		241	202	184		328	340	358
1819	1576	68		539	1588	24722		453	227	200						550	232	355		209	188	187		286	360	1017
1	2541	9678		708	287	167		61	73	2146						124	723	477		164	203	193		346	134	341
560	85	633		312	73	162		186	872	1						5	159	145		213	553	359		316	180	469
1600	98	6264		191	4812	191		352	493	3433						462	403	192		225	444	202		102	258	363
645	164	104		371	2477	16576		1236	118	69						206	239	196		255	223	195		796	103	152
477	229	10420		246	67	65		346	90	119						239	232	204		555	204	167		409	39	160
914	289	92		497	92	85		114	215	56						19	474	383		187	560	198		380	162	193
2413	217	1045		368	174	52		334	213	219						6	414	620		193	175	295		334	96	195
3931	414	7233		60	62	62		276	1336	220						70	456	198		7	10	158		447	253	183
1464	410	475		97	91	38		296	7088	69						318	448	209		405	130	741		313	149	186
1634	2842	3293		683	205	12591		452	209	13						1143	217	195		343	404	172		305	164	132
624	86	6		197	87	51		408	565	18793						9	211	515		441	410	185		226	101	544
3638	149	40		315	4364	66		363	94	187						819	203	208		11	61	166		393	516	571
298	327	1718		232	65	60		122	102	11792						80	234	134		324	206	167		417	184	1553
22	114	5833		437	73	17853		532	7414	578						5	220	593		340	183	167		324	147	1043
257	985	6758		600	196	68		209	107	105						263	186	194		698	473	390		366	138	493
553	5393	13		277	75	185		395	222	2861						219	2589	209		186	424	181		325	177	193
199	243	43		329	217	91		590	88	77						223	231	194		299	185	784		305	184	3
865	409	248		770	155	9612		155	322	108						255	458	206		128	138	171		297	914	114
288	299	43		189	7067	12840		6	207	324						192	1254	201		244	137	210		337	377	189
291	71	254		10	63	13484		1089	95	6743						694	238	190		218	241	460		380	351	193
1	448	117		221	61	77		218	105	207						288	437	150		422	191	142		385	186	160
9	799	423		216	9291	179		113	676	58						338	196	156		183	133	192		356	320	181
1365	386	384		178	1942	77		263	105	24748						217	1	202		401	238	759		315	1	298
1213	210	2878		200	272	197		57	4158	6064						389	228	206		240	620	379		532	1084	133
1	6414	126		146	58	60		339	92	56						78	236	204		221	112	144		448	185	722
1161	95	117		232	83	65		201	442	223						213	457	174		263	435	8		329	179	111
649	137	205		364	81	47		198	554	97						214	235	416		925	222	151		358	107	360
1	581	38		365	1490	926		186	206	106						1	239	812		338	407	463		331	191	418
1	187	287		161	80	75		278	77	4217						832	228	187		217	391	168		11	185	172
133	78	263		131	209	245		200	4392	222						1	165	1214		1	153	198		635	166	340
1	154	115		283	92	67		179	461	11095						699	234	157		206	165	155		295	86	154
1521	12688	77		334	172	59		844	89	105						233	247	180		425	424	350		171	165	177
265	1603	112		468	94	105		712	115	67						403	238	322		232	228	191		312	207	333
815	2819	3792		144	216	590		190	76	519						175	239	147		105	185	145		165	185	175
1	18	3661		132	721	15141		188	85	8187						2	444	156		214	908	170		198	107	200
1	108	363		350	72	190		586	12666	5143						229	212	411		311	1351	889		563	562	368
19	1698	5		643	5590	66		75	68	237						310	209	208		226	1	504		6	179	311
1	114	245		190	271	578		210	75	8336						239	453	200		180	163	139		340	162	534
237	213	146		298	314	198		313	203	338						6	235	194		232	809	165		317	112	108
198	2253	704		29	71	65		199	82	6436						228	949	209		512	228	359		352	178	119
1	104	474		300	81	12982		268	88	449						392	215	165		36	205	394		3	304	964
3	58	2496		232	83	64		402	68	34863						184	188	144		656	149	170		362	160	33
1	295	134		202	97	67		148	1820	173						441	234	202		175	148	152		316	190	701
916	4753	3822		95	77	180		231	79	60						82	799	211		59	647	165		1	330	726
1611	3237	4398		496	81	76		2	423	180						201	197	141		475	241	208		366	162	171
724	67	302		288	1722	63		2	207	79						925	230	398		503	212	141		1	113	198
1	1913	3		318	217	176		366	5282	214						1	229	151		1	358	162		4	115	559
596	172	3460		43	194	198		192	76	79						219	802	198		1	202	142		11	182	122
588	774	150		22	76	17892		377	76	454						729	235	198		279	212	180		451	140	537
428	3843	93		1147	59	201		522	91	89						254	229	200		151	205	176		307	161	180
147	257	445		479	4426	51		202	13469	41069						652	228	144		110	360	202		263	190	169
549	157	462		64	418	7330		196	3597	286						625	641	144		178	145	158		1	132	383
1666	140	104		1099	3239	489		215	5486	3550						203	2	622		562	200	2030		315	815	143
1248	151	260		201	88	184		224	89	88						491	229	142		719	222	177		374	185	157
348	108	125		258	84	59		240	75	16470						116	423	150		248	229	683		395	262	171
18	370	11		148	81	54		186	215	14240						391	232	376		588	235	486		309	97	178
273	408	24		98	69	203		315	94	108						259	230	140		47	231	174		1	184	387
1	279	1139		99	300	66		357	212	286						385	241	912		231	226	177		171	508	164
9	6146	583		103	10431	12593		1	11179	3372						1293	228	190		180	160	419		289	197	1050
5	219	145		335	58	421		212	83	30						225	211	334		350	121	875		345	181	333
126	94	4726		237	63	16832		30	79	14919						263	469	160		206	186	145		342	189	184
1195	238	304		37	425	9508		314	3282	7691						315	212	207		181	452	194		31	508	162
511	84	158		77	157	171		4	309	1						1824	879	214		187	149	185		4	84	543
963	139	35		366	12249	151		96	92	268						322	209	997		181	213	552		1204	109	369
1	182	5781		217	200	90		885	2114	18779						258	238	199		200	474	165		176	179	546
2149	660	206		814	165	190		405	349	85						411	233	6		663	224	168		321	487	352
435	80	139		399	413	2752		204	4455	85						1	684	651		234	163	330		297	186	111
82	63	377		28	68	49		208	212	452						13	195	180		170	187	190		296	187	191
1	123	128		1210	1826	273		205	72	414						526	585	571		227	638	369		797	17	173
47	498	135		361	180	9461		406	66	14332						175	433	402		209	238	579		326	190	190
168	8781	5965		343	6079	55		751	6200	108						263	211	196		270	996	139		360	190	118
295	115	38		176	198	54		340	78	1						279	181	150		84	517	1018		70	374	135
768	1069	159		103	81	77		651	190	79						233	230	169		206	524	555		318	187	175
781	2404	3955		46	90	175		133	74	223						2	445	420		38	517	180		286	192	189
19	729	167		164	1149	367		1119	68	103						323	954	131		280	173	800		302	169	515
72	1247	49		160	72	198		225	998	34						429	477	173		200	499	162		318	241	195
163	430	6567		481	65	58		139	70	291						6	242	169		267	189	386		629	108	286
376	969	4480		384	888	7512		190	839	80						429	209	968		360	217	194		499	301	747
76	794	229		212	2658	62		562	79	301						387	935	207		403	231	310		359	703	192
345	162	238		179	6720	56		523	1372	10287						448	230	430		551	418	167		328	189	313
146	4614	2588		344	60	1149		215	317	984						353	587	208		228	180	177		29	182	139
511	965	8003		213	54	174		110	664	113						108	217	177		221	226	151		324	304	356
12	329	112		107	211	79		149	412	9193						503	392	159		182	219	180		475	280	341
737	383	177		261	593	46		588	188	4053						198	1	204		170	154	188		166	544	684
743	66	474		576	610	293		198	722	732						356	238	900		191	186	203		693	689	382
934	72	239		158	76	85		209	2676	63						1	210	202		226	224	159		306	425	189
245	1007	425		406	189	62		445	566	106						363	201	341		715	169	158		244	176	190
804	4498	295		298	236	172		210	1482	66						2	362	182		219	420	172		335	184	126
1844	603	4654		533	68	276		174	77	8328						709	243	635		163	240	158		338	194	133
319	6154	2422		188	577	9566		106	80	9750						1	567	203		210	415	519		1198	137	108
293	95	31		991	3563	12399		7	5590	39						726	612	211		223	215	186		406	386	390
480	280	60		1218	57	59		280	439	85						215	203	174		338	150	205		314	97	711
45	6979	465		470	413	156		231	3689	71						359	1	188		208	226	182		1094	179	191
50	411	7084		500	499	58		254	22720	296						1034	239	762		1	188	189		42	170	396
8	123	135		193	55	60		316	76	9839						283	193	205		394	167	653		188	369	191
1101	2947	561		241	57	30		901	2517	94						52	653	146		183	387	197		211	107	169
3	1186	340		181	98	11371		204	324	111						231	229	182		779	227	155		214	107	446
556	7131	329		109	2721	458		3	505	64						246	1104	193		217	123	187		1	500	333
230	207	4765		185	7	6835		103	106	12167						229	240	597		246	375	371		525	186	189
603	98	146		119	69	62		128	81	87						228	233	968		233	178	201		53	381	178
1	1228	106		296	80	6417		203	115	65						250	887	537		4	227	193		317	352	182
3	2	64		211	74	53		58	290	4227						224	227	132		2	237	545		564	2	331
1	38	2		175	338	458		209	76	46						408	239	198		230	227	191		173	153	167
1	2908	383		188	65	76		44	224	22457						2	671	195		355	179	171		9	13	287
250	986	151		383	60	57		338	909	338						463	243	131		224	19	545		574	150	1037
329	64	7940		39	79	46		248	303	82						262	221	408		2	443	507		356	485	468
1364	144	122		137	64	70		345	79	1142						1	229	309		229	194	320		304	124	617
262	351	362		393	71	58		274	79	808						147	406	357		244	229	175		318	346	198
509	63	450		200	443	68		75	274	78						410	455	186		7	148	163		573	95	184
501	91	118		167	31	61		200	12945	11084						463	77	177		213	424	172		343	161	175
1963	250	17		362	88	59		166	426	97						207	235	197		464	234	148		582	209	743
301	403	4595		342	187	61		104	365	122						213	481	304		187	227	148		277	113	166
148	92	690		497	515	8671		24	5177	5685						195	238	404		11	167	177		331	165	353
239	344	10779		328	13057	50		50	215	107						1425	153	575		228	675	207		1302	777	114
677	558	227		1188	157	16181		31	1055	88						221	243	373		415	208	330		324	184	159
693	3694	3154		565	263	65		213	5503	290						537	446	352		215	186	168		33	110	506
286	144	241		513	4643	47		136	71	109						266	628	404		527	345	162		521	106	172
359	145	106		131	78	78		387	714	1247						450	238	201		236	440	165		1	105	199
149	296	1139		183	7614	634		113	78	273						206	705	200		193	432	176		300	184	173
314	3060	119		390	1902	79		356	8965	116						1218	237	158		244	446	180		807	21	175
132	292	230		336	168	153		221	2457	230						362	237	193		196	32	133		355	382	188
431	592	561		287	376	5220		293	5069	177						3	817	204		216	289	456		540	109	118
5	194	107		978	91	51		144	201	2314						156	233	359		205	141	146		326	139	170
420	278	6249		157	73	4618		21	82	165						1641	236	149		862	230	151		212	179	181
3	304	523		336	69	8838		231	2838	203						612	434	168		169	791	171		317	102	880
583	59	313		1988	879	59		99	1892	118						200	393	198		253	156	363		324	361	409
1	2408	141		324	77	17851		231	70	15391						444	441	205		1	190	213		16	102	509
1	289	111		512	62	7591		130	193	77						332	409	1229		192	238	211		351	852	587
364	234	589		70	270	9453		135	315	3						3	243	154		344	330	177		176	175	334
1371	574	67		110	489	67		327	306	7830						8	238	196		239	192	196		10	185	385
1	245	101		308	65	68		188	86	8267						349	236	179		453	568	169		260	370	349
504	372	39		178	286	67		1	201	7086						498	234	914		172	653	185		140	194	145
825	1240	4091		107	67	145		4	191	13763						341	238	425		267	184	183		418	151	157
57	421	229		172	513	701		208	65	119						386	220	213		176	340	192		346	187	411
835	7563	2		548	62	5123		350	69	12						228	242	163		259	232	162		643	350	178
3398	245	2		281	1047	14630		197	58	1855						253	226	321		203	236	164		318	344	128
2	1034	574		1	312	68		136	209	63						1	237	362		195	438	171		326	186	344
476	193	3603		137	66	192		183	72	3469						177	674	204		181	181	187		2	162	196
215	756	23		459	77	73		252	1926	4354						257	187	581		209	124	192		319	162	188
1	624	2489		1279	520	64		141	5310	113						13	231	183		201	212	186		633	339	189
1858	35	4075		94	3257	11139		367	348	4138						237	228	364		180	190	159		2	188	722
296	415	2323		767	526	74		97	70	34818						272	433	190		378	240	315		347	756	196
385	4708	237		146	4013	46		909	5813	6958						213	226	140		239	413	136		331	86	438
1	3676	157		1171	65	59		1202	66	70						578	610	183		281	237	168		96	99	184
172	72	414		328	400	171		227	75	71						1	180	931		361	376	537		382	297	190
634	2711	946		250	73	5		1130	82	60						5	591	201		21	161	578		282	167	189
702	288	1711		808	216	189		8	81	224						224	243	150		1	233	208		625	683	354
2	227	1046		19	168	160		165	287	8321						265	181	204		161	215	148		1	104	177
363	931	9		182	87	58		1142	76	113						269	213	213		219	300	181		419	1	186
9	190	1		965	78	10135		561	82	189						232	242	491		382	162	885		320	204	178
800	480	127		402	172	69		119	106	6242						384	237	188		165	170	688		320	176	153
230	116	378		416	64	288		1082	84	12748						1	232	433		187	223	189		308	196	186
286	2298	345		283	69	6313		274	2594	3591						303	1	139		91	543	182		376	166	162
143	4992	4371		9	5960	240		171	5016	44						222	238	170		281	359	889		349	184	122
300	531	452		939	190	225		187	107	4066						134	239	184		208	174	182		425	752	369
477	731	568		579	60	58		6	71	30460						210	222	193		177	225	168		368	168	122
289	216	81		27	3084	53		261	72	107						312	172	649		237	201	173		335	641	142
302	761	126		288	75	13108		319	8760	189						205	421	171		242	218	65		528	773	173
395	3952	8512		912	75	408		382	71	66						4	411	207		215	127	500		306	159	182
245	481	148		340	156	386		111	201	11881						220	208	944		183	187	204		472	331	159
1	122	90		480	55	59		534	103	31903						5	202	578		5	178	202		1	515	179
872	491	137		550	5349	13575		550	306	4130						293	204	387		214	216	138		311	331	170
1	500	82		402	171	10743		311	2452	12920						215	239	201		241	408	151		721	338	939
2124	122	55		435	1300	1110		3	209	4852						294	401	200		923	139	141		288	168	174
1	535	77		532	713	5503		459	220	235						226	182	379		649	152	200		587	174	117
17	528	445		283	1149	79		8	9333	56						216	218	1054		245	652	173		332	269	180
63	152	63		1	73	54		182	66	3730						304	241	411		46	222	333		27	551	196
379	3106	217		143	64	74		127	6289	17584						345	230	317		214	235	355		235	191	380
2973	125	129		389	76	67		1287	196	216						1245	212	343		211	186	203		2	389	157
302	3118	1213		249	75	188		282	5733	113						354	399	198		1	562	161		313	365	202
680	90	433		162	39	12222		457	85	59						322	236	205		228	231	521		296	681	677
680	122	6234		106	1476	19286		107	113	55						248	243	180		409	197	201		63	277	130
1691	7718	9227		13	58	191		358	2167	114						232	177	176		458	488	151		96	125	535
752	583	1276		340	59	73		11	207	6494						229	1062	192		168	143	636		355	152	189
675	335	421		528	71	65		335	820	71						670	821	199		136	709	177		352	62	186
1061	136	101		29	70	5688		426	71	82						224	472	204		221	150	193		104	356	186
876	254	74		1454	1629	64		4	190	75						225	239	377		202	230	406		277	268	352
146	248	89		232	77	71		110	80	228						217	233	347		230	226	170		356	178	175
314	275	2274		147	8544	8040		841	1776	58						207	482	896		243	169	177		331	355	162
57	103	47		179	86	80		388	11740	44						47	636	195		223	154	151		337	177	138
159	209	303		202	84	168		204	8651	519						209	1	205		161	184	141		424	180	439
16	42	5558		246	637	15898		182	67	88						10	239	190		193	250	184		987	542	160
42	62	277		182	285	27		168	87	11497						221	229	1		250	627	417		322	339	180
1956	137	695		132	60	55		201	178	115						229	410	165		194	208	589		772	180	204
8	6242	236		335	209	183		7	68	9541						787	410	371		339	161	935		352	297	143
253	417	431		376	1914	64		394	80	191						223	418	579		182	196	126		298	1633	364
438	131	8985		249	67	142		176	13165	72						203	240	141		194	229	194		300	178	371
2822	356	585		387	164	51		160	91	206						247	242	144		1395	185	354		852	366	187
440	337	126		556	10495	284		354	829	80						202	246	188		312	240	148		348	166	182
1	150	2504		172	141	64		206	78	212						216	241	195		254	630	175		1091	925	195
1	118	1573		1638	77	1148		120	73	237						201	236	396		201	210	177		1049	174	657
3	1344	99		191	69	70		913	3290	6855						208	248	138		196	107	200		287	107	134
1	120	3294		36	67	396		157	564	348						302	225	191		196	161	184		172	120	173
510	1563	13229		127	65	185		102	472	12212						643	241	504		178	121	202		151	173	671
88	234	11871		621	67	4971		214	75	66						248	241	361		182	229	337		362	567	172
6	582	89		166	73	79		180	55	52						220	244	178		266	212	149		330	343	1168
5	296	150		168	60	15738		228	103	78						228	427	197		1	216	149		332	2	205
1	271	13		174	159	53		319	6546	480						333	241	142		84	223	59		2	335	129
250	106	128		31	272	190		212	1958	116						320	152	153		127	212	307		815	189	107
1014	85	398		196	1861	70		208	3	10922						235	404	577		212	203	156		506	180	355
108	249	75		133	567	58		51	8279	79						468	250	380		288	177	358		215	172	357
643	2607	1833		30	71	285		590	553	91						10	428	207		207	200	175		357	104	195
6	322	118		455	159	57		186	185	74						13	472	202		310	370	147		2	443	183
1	13910	2		1680	66	71		349	318	308						225	228	597		604	237	147		304	299	189
1	8583	314		138	67	58		195	66	117						331	419	351		432	1126	179		319	183	162
1288	5525	161		1721	206	52		312	969	429						439	202	606		188	228	195		477	114	1230
337	80	140		73	165	48		200	87	634						275	237	377		189	174	187		267	150	155
1103	65	81		125	64	8725		322	74	8094						197	223	189		11	184	163		356	99	176
107	321	154		382	85	56		372	314	579						248	417	400		202	165	575		659	101	179
307	119	2972		235	4727	47		83	86	81						66	185	391		203	133	367		306	169	131
493	140	11144		317	193	2756		110	385	89						3	234	132		186	120	186		341	273	169
717	9255	458		446	9807	71		178	212	5691						294	247	367		720	141	722		331	165	167
227	922	102		318	2897	265		115	73	43						444	244	393		217	208	194		377	377	362
307	102	147		443	79	488		263	70	119						553	663	375		112	610	326		888	121	518
395	19	2946		114	69	57		391	449	653						260	1027	605		294	232	351		772	439	151
355	1	771		286	65	13106		7	10643	570						238	211	373		264	227	140		8	677	9
650	228	88		239	76	63		511	80	78						269	187	193		200	186	1047		203	125	131
433	109	73		311	2719	69		387	85	1931						699	671	187		187	229	181		450	524	620
287	820	7542		163	317	64		520	71	319						3	422	404		154	196	192		1	542	159
407	458	543		334	80	132		213	2537	4838						210	228	384		262	188	162		12	171	386
3078	101	255		65	146	6862		411	347	284						424	392	210		182	226	175		142	1237	176
1	1383	105		563	205	61		76	72	694						1084	1	192		325	400	184		326	186	395
105	49	6977		424	62	65		37	188	116						12	237	197		211	132	348		486	170	190
390	3422	156		114	63	54		223	3783	936						102	411	368		171	483	392		1	191	193
948	112	106		443	1	6783		501	313	52						421	224	204		135	1336	148		306	179	170
964	549	234		19	1097	64		828	80	858						235	436	211		394	171	170		386	295	154
1	363	298		208	77	52		76	202	4355						269	238	368		272	373	180		365	182	197
318	678	402		531	64	57		108	800	90						509	629	384		230	179	342		357	176	191
30	25	57		246	76	176		6	68	9513						497	242	163		259	233	245		4	100	197
466	1277	479		494	68	11164		976	174	185						479	237	175		170	185	195		225	257	128
719	173	573		314	2413	4899		180	194	168						327	218	182		185	161	176		1	147	153
1	807	87		508	63	52		419	89	114						277	211	631		200	229	127		416	683	189
332	283	56		399	272	59		6	79	76						235	241	337		236	435	506		365	372	119
1	364	157		608	84	6		1	66	312						403	240	142		209	364	378		44	182	345
6	280	2		379	1437	150		1	176	8905						286	442	475		71	228	196		1	557	372
270	90	3748		211	66	54		44	338	63						218	1260	179		232	238	402		1	374	149
493	381	267		311	71	57		676	2768	187						194	230	374		248	617	150		212	179	177
1367	235	245		155	65	867		179	79	57						358	238	195		5	169	320		26	104	1089
1496	4543	280		202	83	147		99	82	116						226	414	185		214	232	528		2	172	148
23	113	559		220	76	23843		118	863	15518						12	239	192		198	155	744		3	166	343
269	1203	646		191	11360	9551		202	61	11748						348	480	198		184	819	323		17	176	159
2040	132	5695		486	77	60		1	69	5057						189	241	208		189	161	187		9	187	863
167	1785	134		358	285	54		1041	64	276						216	233	207		399	125	394		521	182	161
726	28	458		771	63	44		157	58	203						95	472	161		240	401	200		462	372	348
403	244	199		281	169	418		193	54	10461						195	243	189		416	195	324		1	156	192
146	6314	35		699	78	191		669	100	4798						246	238	204		195	338	156		547	109	1106
571	13	211		179	69	13040		288	124	77						207	211	590		196	11	155		653	165	370
1481	431	28		167	205	58		249	739	10658						225	208	211		3	468	718		212	150	191
53	8588	6		121	602	74		332	1123	9347						233	243	216		248	443	186		1	371	172
467	261	5509		362	182	163		80	8441	324						10	638	138		129	162	153		257	158	171
599	981	2215		140	53	48		214	5	15057						16	241	201		174	384	203		1	350	190
388	305	279		294	66	366		41	574	338						244	460	148		137	198	177		670	161	134
402	245	339		635	69	62		181	16	153						3	755	182		2	314	186		355	96	185
200	203	99		439	3062	848		122	5715	160						239	385	183		196	418	202		507	107	705
1	250	6186		104	61	56		468	3211	2						540	238	185		231	1626	146		332	460	141
882	77	68		159	68	257		109	73	68						1	228	2		693	195	376		260	140	535
377	839	765		86	15076	56		172	2358	390						197	448	146		210	115	170		25	168	371
335	179	9039		417	82	56		426	8	2566						240	439	178		185	235	183		534	380	160
1283	2095	212		5	68	6014		42	12	57						109	243	175		682	355	366		311	182	569
1	130	67		368	809	115		313	1702	320						220	413	353		694	1073	192		344	185	866
273	268	364		322	61	59		256	735	209						248	241	193		162	206	593		350	360	540
526	385	13		400	65	60		106	72	2453						114	249	2		419	589	207		299	378	354
1010	9001	88		351	70	9703		683	75	204						209	218	161		202	229	165		313	189	364
690	869	7092		194	53	54		132	98	3765						238	726	761		121	408	173		332	186	172
785	614	42		339	65	54		163	118	32						1054	2	385		262	195	156		316	103	193
1	309	142		692	56	49		797	931	57						78	169	139		801	1301	143		2	139	655
339	5449	78		115	201	63		423	85	2						764	237	204		216	214	166		331	141	117
327	401	113		1336	16919	49		211	1241	58						515	240	138		277	161	199		325	98	154
993	124	106		949	78	173		266	73	194						238	1092	192		174	229	168		410	107	180
108	474	1825		196	721	13887		203	4244	62						387	407	197		182	364	186		333	97	140
230	9066	3034		173	318	243		182	97	13325						348	246	406		1	931	357		602	157	125
444	2802	76		916	62	71		4	81	175						609	171	190		190	523	346		13	186	197
376	1207	2664		148	56	49		475	110	917						198	234	192		604	188	191		631	73	730
259	3650	1555		337	461	49		479	261	21954						244	211	207		139	189	136		239	99	670
1186	1958	149		1	84	65		912	5924	65						640	213	1097		2	175	176		309	106	1315
309	1858	65		312	67	49		14	194	68						418	210	146		219	163	164		867	130	176
246	658	531		143	269	2		1	409	175						582	239	194		111	636	380		574	171	544
393	457	5294		176	69	14415		197	76	7480						232	408	140		325	207	143		364	159	188
1427	75	236		156	488	5238		295	105	113						25	396	416		196	225	152		305	335	174
492	4191	280		2	3340	8		184	245	59						10	410	360		4	156	339		658	350	172
123	243	358		312	190	13875		29	241	1572						242	237	156		623	221	179		263	94	127
728	1263	8665		247	75	43		276	1268	77						228	216	395		1	199	136		312	127	193
2075	111	1092		322	79	455		204	77	9						306	433	600		235	989	150		202	256	188
326	117	3367		300	83	6715		496	104	87						1066	223	198		227	474	158		205	180	198
705	248	456		192	2454	46		134	1360	94						514	229	366		238	215	200		603	12	156
513	968	188		769	62	21835		372	100	1030						453	226	150		719	198	177		528	183	1122
299	120	1315		844	32	168		838	219	5990						10	710	173		187	5	208		309	354	187
1	2626	89		411	194	331		510	80	4146						283	214	187		349	196	376		532	256	144
354	88	283		268	823	241		242	17847	109						206	457	172		227	496	335		267	108	174
1414	421	114		53	177	56		351	116	4						336	227	200		219	224	190		306	89	173
98	526	559		245	2886	283		355	76	2						1367	246	194		218	357	1370		142	100	369
644	373	11092		187	75	154		432	3346	4013						451	247	543		268	157	359		329	119	176
1965	53	12181		175	60	826		580	266	77						220	227	196		58	221	366		330	1	305
643	246	210		981	66	162		349	210	65						209	442	152		67	329	143		58	185	121
607	5954	96		328	572	60		902	126	64						207	240	174		2	245	175		1	194	149
1307	3299	145		212	79	50		304	800	72						230	439	204		224	222	174		327	114	169
2646	2980	74		252	66	52		160	5315	807						1426	222	647		2	192	162		307	351	174
785	1348	924		203	2309	52		743	137	46						118	240	187		51	358	164		6	386	437
3	9679	614		12	86	5646		186	7202	2941						390	239	365		261	232	328		335	144	128
1433	136	2		483	62	171		187	102	6811						213	204	564		237	435	148		322	186	178
584	116	351		395	10810	46		157	66	107						220	472	390		1	411	299		166	215	195
290	18	453		42	202	37		165	74	11293						994	236	198		216	167	188		369	712	177
1214	477	484		185	59	248		681	112	58						232	243	429		297	120	175		489	352	196
747	100	9866		1048	3588	24		229	105	418						435	219	141		216	146	1047		200	165	209
10	365	138		1148	69	1370		401	113	68						229	247	346		432	207	197		580	514	199
2412	2314	3765		698	73	15981		352	184	223						215	224	201		41	242	564		324	186	184
1419	382	5724		166	63	65		512	106	4522						222	480	152		316	649	171		497	105	915
428	3493	132		565	64	9746		259	122	482						211	235	209		287	229	296		569	119	195
170	285	5162		161	172	206		280	351	7074						297	622	139		476	236	335		309	343	199
8	271	267		350	152	2347		53	3466	63						272	205	151		282	215	195		2	147	883
1473	5798	111		127	2986	24641		40	8189	98						232	210	161		346	203	200		428	618	174
103	4732	16943		8	81	76		215	124	156						511	13	202		386	348	178		294	179	160
1	212	763		721	67	1		254	62	108						259	226	206		66	325	375		4	531	179
3	110	14		215	1163	165		287	99	226						400	216	191		463	192	188		331	125	191
1191	5568	96		142	64	214		201	498	10188						133	210	200		1	176	191		367	181	199
265	1819	359		8	48	554		87	386	3756						361	227	160		211	745	200		318	97	118
317	112	356		655	159	28		358	3764	3379						216	243	643		220	189	204		575	189	201
682	3502	3135		260	674	34		96	86	110						750	442	204		25	229	2		3	253	534
225	1287	1157		928	810	11		551	191	144						119	411	419		200	192	168		1	182	187
279	392	51		174	59	63		133	68	63						1257	205	151		100	186	345		111	184	198
78	360	19		169	53	194		290	120	60						1	407	164		185	220	151		286	190	352
1625	355	1986		201	598	76		303	102	107						261	447	205		249	314	170		278	295	306
979	115	123		452	55	82		180	71	62						257	239	203		203	908	173		386	179	181
525	2119	66		450	4792	6520		234	1657	183						317	237	540		191	291	313		3	248	188
93	117	5		114	96	89		178	4287	109						240	230	321		207	213	176		12	191	194
417	116	11		357	52	87		314	590	77						2	473	204		230	216	155		313	174	140
1	5979	222		665	201	194		368	286	7811						278	236	212		204	27	333		328	140	1101
430	96	408		444	201	101		2181	1278	102						345	224	202		191	185	193		296	178	377
484	1650	4766		461	293	208		522	127	66						201	222	205		223	235	191		331	112	193
6138	856	367		246	80	20		420	101	32201						3	700	139		199	197	332		306	597	194
187	893	88		2280	3846	72		229	113	11622						754	239	540		838	495	145		1	108	183
147	126	2417		200	79	66		109	6117	2080						284	235	197		179	239	172		297	865	298
316	11137	152		350	9729	55		149	80	199						220	239	206		66	233	179		460	159	174
49	141	2296		140	76	10649		179	302	60						1	693	189		244	390	577		320	338	191
46	446	4188		989	5426	321		613	83	231						5	219	157		280	597	340		319	175	529
496	82	97		1828	314	379		456	86	99						216	483	572		179	225	475		5	127	177
1	276	377		501	699	165		74	11645	89						257	1061	155		188	185	184		2	119	347
690	130	9001		364	68	332		144	376	13846						287	239	154		235	149	303		170	343	350
1	42	793		209	69	400		4	117	106						504	951	528		206	341	154		304	189	375
548	160	1769		2	63	54		256	2913	81						660	442	204		254	150	176		376	491	383
61	5324	19		303	65	92		2	345	68						93	207	196		469	137	356		375	103	827
1	3101	74		821	61	176		729	100	25349						221	191	215		617	227	344		113	318	168
1	127	76		239	74	2		806	110	382						205	999	224		199	192	192		2	173	338
3	118	6154		72	66	13751		553	73	959						513	245	193		1	112	327		603	170	177
1	10	174		277	64	77		179	4322	12685						6	235	746		179	178	161		305	178	177
33	7832	29		147	59	270		109	1767	33584						223	229	196		235	162	139		388	193	184
297	133	1		181	171	69		277	92	110						3	222	195		264	175	176		303	345	358
11	351	655		110	8104	2176		253	182	441						314	423	204		202	141	671		313	172	174
139	937	128		574	176	100		158	184	12848						260	496	201		189	195	200		301	179	193
315	112	101		163	63	61		346	101	16106						26	208	219		187	189	501		311	118	328
522	7083	78		127	6810	74		145	315	2870						1	231	187		253	182	178		321	144	908
1	160	3129		352	301	5590		116	256	90						1	615	181		218	805	185		46	157	178
5	155	393		65	62	7302		85	3652	14456						246	236	593		243	236	176		35	368	123
137	148	2122		455	505	59		414	92	64						215	243	324		177	225	203		396	377	876
1	290	154		223	49	6929		107	123	89						222	233	404		196	195	183		314	177	738
622	315	74		322	67	548		480	6519	4762						1187	1477	306		194	211	169		301	174	186
2	430	179		1006	60	456		207	320	199						381	198	188		242	2	159		1	190	184
598	1037	56		155	344	10571		178	66	56						588	232	210		405	209	167		309	100	139
2280	635	244		774	718	6		12	69	89						235	232	1024		219	172	423		433	125	144
318	1519	4403		128	75	59		367	102	7945						283	244	198		217	206	180		333	146	142
720	72	134		176	174	14640		631	232	1258						435	243	202		34	132	549		293	108	345
2	739	573		137	62	1		69	1964	66						29	238	405		621	129	183		310	394	156
1	4	197		179	74	1		171	8	97						660	659	186		187	248	188		338	547	196
67	2	808		368	418	163		635	294	20357						680	526	1111		242	601	479		365	317	135
349	290	223		538	176	66		185	90	85						1	142	133		201	648	173		1	159	189
2	308	68		169	57	64		361	182	989						606	190	386		219	197	200		612	335	159
576	100	123		355	5102	170		729	92	108						248	230	1446		241	345	158		260	181	190
9	6374	3		614	3885	50		683	84	69						11	484	736		231	632	162		544	624	150
4	126	1		42	65	50		120	176	59						491	242	209		175	189	190		367	138	197
669	149	101		95	10	508		460	1320	148						205	251	204		292	348	556		255	168	1292
17	794	40		564	73	173		194	595	219						260	227	170		252	154	394		332	158	349
482	420	5		1	5957	93		193	97	6389						218	193	143		278	182	305		287	121	395
1380	151	16		1856	66	80		58	3779	132						1	410	175		55	234	383		823	176	175
1	766	427		276	198	86		58	81	2942						224	685	183		500	401	564		623	188	150
1	604	248		337	3572	3131		64	5041	316						2	236	201		236	188	199		326	169	199
207	1276	1226		169	466	685		20	371	8						287	246	201		242	695	702		318	727	262
4664	306	128		8	768	12		86	97	14077						1	232	170		207	396	18		401	2	157
519	86	959		684	56	48		372	77	204						1	449	187		167	209	178		2	133	175
418	1585	358		960	294	7		76	302	10340						1	235	138		209	204	146		740	296	361
6778	5593	5842		382	71	66		271	11738	60						350	219	149		665	151	586		6	300	2
194	100	71		1	168	7123		745	92	6659						235	214	139		190	233	196		334	181	295
498	107	58		85	167	82		139	3056	86						314	434	196		231	229	182		577	167	345
377	5343	70		1	672	17953		578	93	62						1436	214	205		144	229	161		309	110	670
76	112	141		727	476	67		379	3563	206						228	397	427		221	231	173		212	95	182
1247	440	1185		423	58	6488		85	49	56						165	492	370		50	209	354		1	498	176
670	115	119		125	2408	404		273	142	4						486	408	565		3	767	164		162	153	349
308	142	83		218	58	62		438	102	28						663	638	140		231	1277	177		631	350	109
328	373	38		345	1151	61		14	191	10						417	236	169		391	229	206		3	180	160
73	277	65		289	52	61		492	71	27891						969	413	199		165	373	189		214	177	360
585	379	9		1	164	99		375	796	92						716	432	214		250	156	368		332	337	109
687	124	2868		271	58	15		200	217	13738						737	222	382		240	349	185		272	118	191
8	444	520		9	71	163		1	1377	4862						215	167	142		178	150	193		316	216	357
274	4379	80		177	59	56		394	106	62						229	469	647		199	462	234		331	160	590
730	156	5655		244	1	15694		221	80	319						105	208	1		639	369	169		304	162	367
1053	868	126		176	1	1		990	1068	34						75	235	192		2	469	183		343	680	637
1901	543	4033		1	61	66		139	11987	29178						215	224	160		229	229	40		243	99	1023
622	1172	219		171	58	153		255	484	211						1	235	200		35	414	944		323	124	159
1	241	21		389	54	199		127	323	57						232	174	203		208	195	182		13	141	765
25	132	21		225	352	10		214	76	8946						211	230	213		180	229	194		307	127	188
1632	7156	10779		800	49	71		193	48	150						543	445	580		199	151	192		603	104	779
6	491	99		1507	76	7		233	5	22652						379	214	374		170	145	327		308	754	190
476	107	106		404	14	62		434	67	154						228	219	207		205	198	174		304	509	198
3	507	13796		307	3217	2320		3	10658	763						247	246	635		347	211	184		506	95	199
315	132	91		202	45	88		213	25	10388						23	913	209		626	192	200		317	166	181
1	4801	125		458	2098	51		575	63	101						615	188	200		221	177	172		356	104	190
2282	667	3633		355	172	4099		171	83	320						299	242	138		236	178	173		244	180	199
62	724	1077		157	51	49		313	4960	4159						197	225	403		309	229	136		368	189	284
345	472	2196		178	40	1125		478	10362	1						212	606	614		167	214	294		349	544	177
559	130	221		185	160	89		339	2264	11318						216	249	146		674	193	164		311	185	147
1770	188	63		1405	7993	71		141	78	148						268	418	343		217	872	550		381	163	363
47	10	381		455	10182	337		720	1194	92						6	239	346		191	226	162		65	325	301
931	568	23		224	190	11614		724	562	72						198	243	150		183	411	321		280	355	188
1	1397	2590		408	2931	8		245	465	204						22	227	187		270	446	362		22	173	191
517	1271	80		171	511	208		129	69	50						235	306	602		382	138	181		710	642	156
1152	540	1370		1055	10579	13		383	1301	8339						326	241	204		235	218	1315		1	291	493
402	1823	347		72	75	25		367	360	5622						264	211	203		197	1	176		363	111	166
1017	117	313		147	100	3170		1469	361	5158						169	250	387		20	168	497		324	571	140
33	145	243		1267	76	187		411	146	528						217	228	333		213	329	763		390	115	149
347	137	73		108	101	160		388	76	88						254	179	432		229	190	152		315	639	169
305	797	78		554	757	63		474	106	54						588	452	192		171	228	185		6	168	189
405	6776	547		223	91	11032		399	190	151						722	3	206		175	166	209		340	178	195
22	143	1534		394	2519	12864		275	108	63						1102	244	404		215	407	161		316	368	165
108	243	207		375	110	64		187	42	75						242	232	193		138	548	181		9	339	194
219	5246	72		131	2299	3914		161	71	214						214	232	607		202	196	154		378	102	139
1261	129	598		164	84	61		179	674	70						589	413	371		230	178	173		305	357	173
497	411	4570		314	170	289		321	7244	441						32	206	973		462	130	188		3	174	374
407	146	75		291	1034	75		2259	68	980						524	424	331		246	364	180		365	351	183
2038	205	51		648	76	73		1078	117	63						585	252	373		200	569	404		445	287	173
11	9133	5612		121	173	7		132	421	18967						380	237	218		435	223	159		306	152	190
552	285	243		280	62	5971		452	305	76						201	1	171		252	192	555		701	157	719
1	187	3417		763	77	279		537	5073	96						444	235	189		175	859	201		314	6	514
310	145	190		193	83	188		294	68	27						241	244	180		505	410	1983		693	181	170
398	136	73		216	85	382		281	17	11						248	205	126		561	229	501		327	1810	188
653	279	1076		383	89	60		201	133	86						12	238	216		363	210	145		329	29	126
719	1935	73		409	87	544		118	6	96						283	435	214		223	193	174		2	163	151
1	541	66		326	92	380		193	5694	483						340	458	159		234	128	182		301	182	189
1	2198	212		342	72	67		1118	4489	287						204	234	220		226	461	150		290	172	770
3296	1140	184		199	5045	65		206	259	28125						202	693	211		498	197	193		318	171	198
1392	919	69		625	4	64		368	186	11020						273	236	356		171	179	336		251	367	397
1	7757	132		137	95	625		303	1351	47						620	378	202		304	287	151		292	101	199
1	55	83		62	91	65		730	248	322						371	453	402		311	229	174		375	502	193
352	139	40		184	84	75		203	136	70						534	247	188		189	212	157		353	140	182
33	214	41		173	97	1		182	81	203						217	424	389		201	393	144		356	172	191
1406	796	618		522	86	143		162	362	78						325	208	397		437	238	385		287	127	510
1709	257	16		4	89	7		99	74	82						200	230	191		16	239	188		281	177	596
2	42	2748		170	65	63		12	373	247						501	219	213		223	182	365		290	166	564
2	136	5598		11	665	5		182	122	5930						15	417	417		222	531	135		317	503	209
5	69	59		358	165	125		1025	4309	37						285	242	346		678	225	252		799	349	682
7	119	10		283	191	57		497	140	90						126	240	415		211	227	374		333	90	148
1817	122	3942		183	75	174		103	208	321						251	474	133		141	191	160		323	349	186
1418	157	112		295	188	269		98	232	8136						398	248	341		231	230	178		248	185	197
527	388	3725		105	4922	384		88	347	12520						234	241	554		292	219	187		308	95	324
578	116	907		504	345	15495		537	100	171						1	234	381		274	209	150		289	358	194
1	307	87		40	1021	191		366	393	4803						213	214	1		199	155	202		632	159	729
2	242	216		372	6854	54		410	106	303						1	431	159		412	175	539		642	184	127
1523	764	85		74	175	299		278	228	69						498	244	210		304	227	328		329	261	550
4	274	86		149	228	83		105	35	513						222	240	182		706	202	169		297	175	560
1	509	889		1187	5515	394		683	62	377						219	239	381		225	179	181		686	185	180
79	703	5615		330	91	854		193	314	77						307	228	177		419	343	186		321	86	190
1287	88	54		312	225	74		475	138	34						216	486	178		224	135	203		293	95	466
392	13	7642		360	86	70		211	495	1347						246	227	183		276	238	207		518	1	147
1	4846	1162		119	224	7650		1078	65	343						250	236	212		580	391	150		626	182	122
140	502	831		166	65	68		569	8550	26						213	244	302		201	427	143		39	152	149
27	104	3226		208	83	368		866	1408	7663						216	247	405		166	130	178		319	121	347
26	3114	3		107	210	7		134	1291	87						351	231	334		41	400	185		8	365	358
2	150	11		202	93	59		299	243	51						927	235	172		186	197	176		216	179	185
316	85	83		190	69	99		162	73	55						507	449	379		1	310	377		354	179	565
5	656	85		163	3675	52		540	217	50						438	232	213		9	224	354		321	337	194
776	271	233		1603	209	96		93	7119	43						1	214	200		226	433	340		520	388	527
428	2968	91		693	8468	59		221	68	92						2	601	194		363	211	145		375	105	344
10037	273	92		195	265	4751		371	133	11430						363	426	228		222	196	324		285	174	126
1290	94	112		183	96	2		169	340	89						2	239	638		208	220	173		26	114	175
541	632	374		1197	446	12315		1087	74	56						499	215	555		376	185	195		310	169	176
1	137	109		243	1935	1		126	6962	59						4	169	213		182	520	378		99	176	344
41	154	3717		70	4764	69		206	833	6555						204	240	1076		203	138	154		295	416	550
1767	286	86		349	100	27599		206	7138	52						7	247	217		258	221	455		148	176	189
1	137	83		290	87	15991		275	6400	83						354	475	151		213	178	335		302	171	124
40	1256	791		1	9313	67		267	76	55						9	406	187		199	161	518		652	127	198
1	244	3318		156	79	12776		76	651	73						674	216	200		366	408	195		338	192	184
264	251	84		16	101	16414		620	4119	65						245	210	127		172	194	542		253	4	163
2420	297	94		357	6	63		218	5862	1600						667	222	617		245	224	149		407	921	154
54	1406	181		342	96	13456		1	4630	2401						217	1024	207		209	129	165		1	258	347
366	451	4810		95	4913	95		144	140	178						252	237	193		375	153	171		281	89	691
1	471	3197		426	227	601		180	104	204						624	208	193		62	428	187		347	100	198
5	248	119		460	110	50		439	82	182						226	212	162		233	604	183		55	181	172
275	119	41		447	88	16069		297	394	192						198	213	194		218	204	204		271	182	165
3	140	225		205	3712	7		119	73	354						234	241	224		13	204	530		1	309	187
2895	123	342		240	98	175		262	253	507						321	249	372		210	231	392		342	120	198
1286	105	480		205	80	60		91	250	64						208	233	3		278	552	559		280	124	872
11	6631	86		489	220	37		324	68	191						250	374	160		3	219	160		304	266	183
2	90	36		544	174	61		189	78	1						214	208	175		287	400	168		341	127	166
643	2590	200		372	5113	128		1156	65	49						230	231	554		251	389	346		330	182	185
735	4630	97		375	667	68		380	22976	4954						270	244	132		194	354	346		16	179	179
2	829	110		157	6606	64		193	588	44						233	91	206		190	222	165		1	171	192
1	111	1782		176	336	60		318	308	1522						262	462	144		481	442	171		306	705	387
2	3876	7171		568	362	85		57	79	354						788	228	170		213	185	195		365	93	258
63	136	114		116	218	189		206	2686	4828						1368	696	498		240	573	292		400	296	176
3	761	77		107	122	347		180	90	4964						285	237	416		71	224	147		1	109	180
17	112	81		156	91	261		145	123	2033						1	231	852		230	183	316		317	153	188
5	1304	257		315	77	63		15	144	3529						607	832	194		237	209	361		1	373	369
632	7683	3097		357	89	12037		2	102	5421						636	238	179		349	402	162		262	141	559
2	146	72		165	100	92		3	3572	3965						406	413	12		225	218	149		349	131	364
342	5084	6904		204	75	52		214	82	155						248	228	211		83	185	146		191	487	189
19	155	4905		179	69	62		344	291	14700						355	241	207		413	471	175		327	658	184
3363	239	112		858	67	4430		223	306	275						226	662	217		849	192	184		322	170	365
1	133	5450		532	74	53		325	155	63						56	229	710		247	148	189		387	178	722
653	8	78		1685	94	66		149	1711	4818						54	213	202		156	221	640		316	180	115
1491	180	89		162	96	204		346	492	59						341	172	208		209	184	831		333	175	359
726	315	339		185	196	90		77	245	58						212	972	367		215	132	184		331	304	989
959	5347	134		12	97	69		1	68	4304						244	225	350		248	218	576		274	7	203
1134	526	121		335	103	69		3	296	55						215	215	203		228	227	182		342	273	120
720	157	6962		207	107	59		126	62	6074						80	244	209		440	1597	173		303	463	188
1053	123	453		335	95	497		184	2822	7633						447	243	604		397	232	642		7	127	188
895	140	2852		93	176	4843		1013	238	59						225	243	371		197	215	157		314	551	197
441	154	7863		65	715	64		131	18	8355						128	238	202		112	179	377		634	173	187
2	94	86		168	220	62		175	41	67						202	249	472		270	159	175		572	100	204
3	48	4892		1148	97	50		220	288	159						300	571	574		174	213	195		672	181	173
1765	379	2844		301	112	57		198	146	1						207	233	188		197	306	187		239	534	165
475	245	4888		464	106	57		206	1	55748						206	210	200		207	227	206		363	117	355
252	490	1047		540	66	60		210	363	65						209	231	765		270	215	152		342	165	191
2	1441	444		692	218	6876		682	5656	622						516	234	210		189	223	595		279	188	120
317	3688	73		1	22	56		1471	143	3573						894	439	210		945	499	198		421	106	149
23	124	70		346	4493	94		98	85	161						79	582	393		279	224	170		871	159	158
1334	552	3415		514	106	80		179	79	19071						222	239	189		762	145	173		463	369	185
796	3593	120		1	82	7250		401	10	7368						227	237	201		224	142	339		399	176	351
12	8027	121		480	444	55		172	297	65						834	219	213		9	450	724		287	173	778
1	355	83		204	21965	268		318	389	62						215	690	139		283	230	158		334	109	376
615	947	97		157	230	4636		183	140	268						359	239	390		200	165	331		442	186	299
1	131	4487		10	67	183		403	1	50						427	240	211		214	177	186		279	176	548
1	414	1964		486	65	145		96	75	60						275	244	488		378	192	298		327	352	159
15	157	142		955	105	81		191	163	12967						591	853	148		210	228	164		6	177	118
681	5012	396		156	65	11473		608	87	55						290	216	191		203	392	146		143	175	2045
227	156	85		136	64	80		247	458	66						549	243	205		216	204	673		282	158	183
1	1834	1935		644	77	304		449	311	58						371	228	372		192	490	146		295	530	198
491	19022	5324		139	86	180		188	69	168						132	252	193		225	403	174		296	346	282
1	152	79		523	569	89		254	2567	367						225	411	208		236	363	195		304	151	141
300	131	6096		262	103	62		544	567	6111						117	720	1456		180	182	195		2	695	195
1	154	99		79	108	77		606	85	64						178	756	190		238	161	374		288	340	190
447	2458	593		543	3842	178		254	69	60						670	230	199		226	619	201		323	393	197
143	492	346		222	4580	4652		691	6219	186						242	210	215		211	171	400		300	2	548
1	4965	106		45	69	572		345	691	54						279	243	370		881	360	343		352	103	167
359	67	2101		152	3068	67		766	59	60						262	239	211		160	183	365		321	283	188
6	1393	3811		323	104	6308		460	74	153						436	573	501		181	207	209		391	165	200
10	150	98		474	212	69		336	221	8129						793	236	1237		400	647	186		341	22	176
362	1955	93		115	110	749		580	116	4575						376	235	328		330	145	316		82	158	173
520	546	99		343	58	61		27	107	11089						208	464	746		88	228	161		342	576	194
707	1822	148		154	115	55		265	316	66						296	215	580		2	193	200		951	720	346
478	291	408		4	4651	58		2	15602	5788						701	194	379		394	619	166		291	182	479
1	146	97		213	106	62		599	6661	2478						234	242	220		211	232	157		378	121	201
280	125	279		138	6223	373		75	3027	20127						8	243	214		323	204	160		985	157	198
168	9	6017		177	83	62		226	64	180						191	242	146		675	179	343		303	339	752
1	1150	265		105	247	66		18	124	178						604	236	370		187	178	192		304	364	185
1658	160	4670		1164	76	4		189	7389	67						230	248	656		189	158	353		289	191	154
11	110	10797		555	359	25		189	106	57						444	234	200		181	127	661		351	108	202
3	361	144		195	90	61		240	581	63						680	213	151		207	400	154		199	12	301
529	5043	124		93	218	90		221	37	73						267	238	578		229	392	192		309	339	508
7	116	2087		147	1972	2		714	434	444						497	235	379		189	338	747		21	186	193
1	774	528		112	83	291		913	533	66						316	224	192		206	223	145		544	272	132
1	1009	141		621	239	92		210	89	12532						234	636	587		219	231	156		279	6	148
1	160	681		778	8899	62		181	114	23334						3	232	388		245	231	180		209	171	362
46	159	13084		120	232	203		170	297	12729						200	231	200		357	202	189		634	117	377
457	917	14		188	313	264		549	113	65						214	452	201		190	342	150		293	377	115
457	272	37		9	190	94		274	257	60						18	209	170		269	840	176		300	142	485
50	130	3601		204	89	66		518	149	69						416	245	392		212	416	592		320	133	195
215	640	623		364	208	60		211	69	343						485	454	209		221	181	188		377	154	117
1570	3956	527		390	75	60		406	248	62						219	178	196		252	311	183		314	184	326
567	11764	45		100	113	3326		621	669	29525						5	241	398		7	209	367		45	281	195
73	448	134		62	84	192		1179	86	51						255	235	5		220	406	347		261	112	184
1	231	784		181	103	63		139	145	141						327	227	200		107	225	564		270	4	135
14	18	155		148	95	10689		186	261	152						224	231	205		192	430	1021		299	178	818
398	152	11731		576	78	14		196	127	60						36	211	367		429	308	178		338	194	392
374	429	535		41	276	46		563	3259	1269						340	239	199		340	199	165		307	99	1218
239	1243	801		243	79	5		359	141	4966						802	419	202		202	1487	676		530	173	189
1	1880	227		215	75	91		1318	122	289						580	899	366		117	307	1076		239	176	261
202	431	145		202	176	7		46	91	61						487	192	349		277	205	290		334	176	368
2	1566	264		127	357	83		216	211	5353						397	233	209		379	574	179		298	184	509
28	280	312		167	89	170		363	304	66						270	243	621		182	225	340		18	31	201
591	13	237		683	117	187		114	612	32190						158	221	409		207	228	168		306	134	187
337	304	148		501	90	174		347	26	165						662	988	206		1	423	182		1	345	491
19	2209	762		989	1079	8		277	7007	168						230	235	366		325	583	156		525	128	318
2	10665	152		367	82	7929		61	44	5412						247	240	210		193	134	335		2	164	191
12	4848	289		163	2992	143		1	143	157						274	244	145		243	168	192		737	163	853
48	217	1978		421	89	50		1127	85	9029						745	247	196		279	781	405		253	567	305
4	106	781		220	631	67		1249	355	10544						1634	235	207		508	140	172		313	124	157
3	149	297		739	222	1432		337	119	263						234	228	205		214	872	188		337	524	350
390	100	150		341	109	2		310	83	16587						424	638	188		299	227	209		292	107	211
223	151	136		321	79	75		225	240	364						5	233	195		93	456	188		701	3	205
122	126	550		269	432	16899		379	182	333						532	240	199		300	141	153		302	98	199
1	855	258		388	81	181		225	275	17013						249	235	173		171	222	1150		307	118	296
501	19	135		187	81	136		204	146	929						433	671	204		245	216	190		1	175	177
499	412	184		186	429	87		455	260	12894						135	224	396		233	776	362		37	182	392
1	22	97		14	85	81		796	88	435						751	228	1070		86	137	196		131	363	179
1	23	794		235	464	4719		128	3725	165						75	233	382		47	203	203		326	254	337
250	3118	152		197	111	42		158	10710	161						146	245	575		558	326	134		37	104	105
435	742	40		166	112	484		150	82	56						231	243	199		415	172	509		317	91	155
2	131	238		173	180	13540		222	102	3910						488	458	136		196	204	193		308	186	666
50	2569	291		568	572	82		227	133	1975						221	239	164		248	226	381		336	166	198
35	398	537		268	301	1		222	140	99						249	446	203		235	217	170		305	149	637
338	89	6504		2078	87	64		409	568	167						14	239	326		154	561	171		301	187	163
824	273	45		32	75	346		424	215	63						236	678	317		166	334	156		312	170	194
203	681	308		407	21	15904		98	54	55						1	239	330		174	181	172		185	186	510
1	4047	1097		1347	103	74		139	91	65						23	412	374		185	154	196		325	176	193
626	150	3688		858	7505	185		332	139	3652						8	223	202		364	1085	348		293	16	148
573	814	632		649	70	8837		366	2790	282						12	715	210		166	159	331		335	314	107
493	451	157		309	87	60		104	140	155						224	1131	480		567	669	348		317	383	179
1	88	3203		286	6221	393		499	462	7039						297	421	173		283	182	188		21	339	169
3	98	2468		1	31	368		205	194	7309						440	395	185		301	128	180		105	88	160
808	295	160		221	351	414		376	6638	2897						276	221	191		211	163	400		355	110	26
3	155	1856		674	11425	11		1	80	20007						16	233	193		235	227	166		271	150	184
1	152	233		685	418	7		85	3877	63						225	243	695		457	625	165		310	341	778
4	149	4113		449	6654	200		149	74	1						652	241	147		250	209	190		284	107	275
1	155	25		768	4203	47		356	1259	68						115	235	165		201	236	951		561	173	196
347	339	174		111	93	12280		203	680	65						218	209	417		211	156	137		299	180	190
803	3613	1		126	2266	67		207	427	6960						283	214	423		114	165	181		253	98	336
372	404	16		304	81	39		1	13532	34						472	475	531		574	200	136		357	145	181
393	5	171		83	82	74		165	3363	66						5	220	209		188	171	168		368	184	364
12	118	4277		1536	6	315		2109	179	1						321	235	206		241	134	145		521	510	400
457	1887	5787		155	84	63		202	436	53						216	721	574		186	435	369		495	112	208
364	144	6972		1822	68	179		129	64	4						465	230	201		240	179	168		952	71	125
2155	1804	165		61	1402	29		562	13	24						211	220	216		197	146	319		347	340	135
8690	114	168		335	240	3		1	151	169						4	468	392		184	226	146		311	192	535
741	3760	47		154	405	60		241	150	4046						232	242	191		79	220	141		1	145	343
5	1064	278		200	595	5340		372	27	69						256	667	208		198	219	169		278	120	191
187	224	746		184	86	63		374	5078	288						490	1186	605		179	229	205		973	300	99
304	4579	152		316	90	348		248	261	2193						214	254	156		268	192	145		3	148	357
292	96	239		274	91	14013		960	400	21						46	241	184		241	189	354		562	112	727
397	1477	3567		377	81	91		214	573	142						1	231	197		226	162	324		1	148	762
10	434	3781		347	66	283		99	3122	91						369	177	370		244	178	200		1	187	160
4578	110	143		77	95	49		172	117	17606						220	215	150		288	339	169		290	176	675
28	153	7616		1450	90	87		218	203	472						235	238	225		206	145	325		23	112	133
743	293	481		46	99	165		355	26	82						245	231	215		1	232	178		261	200	343
80	106	8531		194	100	60		53	48	60						665	217	183		193	200	194		357	420	184
2365	133	147		536	114	9118		326	5890	71						359	247	588		104	177	179		98	177	349
748	9322	118		484	83	61		193	92	9905						230	244	206		184	601	410		314	179	172
2717	143	1369		336	95	65		74	8556	21						249	461	145		388	230	193		265	173	123
985	1097	105		479	245	1		100	139	559						571	232	214		235	371	183		246	351	130
281	99	127		355	87	64		100	151	10646						237	236	613		642	229	316		265	176	1471
307	274	112		292	106	145		256	99	36						1	416	208		225	122	181		323	176	186
448	288	116		14	87	17908		235	370	11						365	450	633		1	205	580		304	92	365
461	16	218		314	107	71		73	404	60						374	250	99		232	329	362		314	192	173
1713	251	112		602	226	48		228	65	10						203	230	188		174	1	190		294	161	745
1	2324	711		85	88	141		321	157	25						798	238	381		231	236	208		356	115	198
2	122	133		351	778	287		515	206	8108						110	245	413		219	388	196		616	303	73
289	1260	137		422	6692	1		95	156	10613						20	426	409		174	224	168		647	125	724
759	90	641		642	116	183		3	7892	8						620	217	625		514	194	137		341	325	194
853	86	70		115	118	295		448	10270	7076						281	244	193		162	141	400		711	190	259
239	5384	24		285	180	57		215	27	28						28	223	193		190	149	199		349	184	165
3799	151	3596		777	105	22163		2	152	226						223	392	196		202	722	210		280	493	361
454	143	2727		477	222	138		102	357	69						260	211	203		234	183	187		314	5	132
3972	147	479		449	76	82		230	54	29						84	403	196		188	166	365		906	515	174
566	2368	26		1	328	72		830	177	921						232	467	199		202	191	156		362	176	191
231	152	107		192	3381	377		536	3466	65						216	255	620		214	490	181		290	183	375
2	150	109		167	89	32		373	81	68						236	243	199		363	216	152		299	180	275
2	133	52		199	207	9913		217	188	182						233	845	197		18	213	178		201	188	192
812	323	283		613	117	2288		257	27	6722						226	237	1382		2	230	358		243	342	682
31	495	3705		214	4465	60		395	413	10688						646	230	192		249	209	156		301	193	183
4700	191	77		187	246	251		200	899	6898						387	237	204		292	186	340		296	190	216
280	137	3172		346	114	164		432	94	52						860	475	199		301	229	162		543	104	376
307	1	152		1	101	64		231	1344	3547						214	226	209		164	223	396		249	332	368
1	126	2019		44	6385	301		1697	290	3						406	238	182		208	185	164		392	116	158
106	150	1489		288	115	10679		11	115	68						217	895	367		217	334	183		299	555	188
1	101	1366		350	95	79		1910	159	61						4	229	202		193	229	191		85	328	513
2	97	72		245	490	8878		123	247	57						234	220	558		379	151	298		308	168	627
366	1132	5835		186	116	162		197	68	68						26	397	609		311	208	184		308	242	155
573	3149	184		293	14914	186		346	74	7211						155	228	194		262	203	190		262	506	165
281	955	192		676	112	82		435	181	15345						269	195	364		165	145	450		298	286	163
131	135	772		233	88	191		658	155	61						425	457	339		194	1103	317		278	311	189
2347	909	710		668	1704	66		438	328	57						113	1700	150		462	174	172		305	78	780
1566	6913	139		315	2	61		227	164	63						421	517	127		220	678	188		401	455	169
2	1346	184		688	1689	30		157	2588	66						246	550	344		161	210	188		1	462	383
642	227	255		378	95	61		185	23	357						568	1	173		173	173	175		290	111	180
545	237	400		133	954	65		102	322	54						827	194	207		228	374	162		551	178	379
452	79	284		158	95	190		252	130	170						245	202	153		169	846	387		6	502	541
722	278	1089		184	103	389		463	117	67						232	249	198		208	225	190		338	167	185
110	288	185		341	378	249		1	971	54						221	460	210		288	429	406		795	123	358
310	258	248		148	118	79		214	41	64						329	228	203		475	192	881		1	141	110
327	100	266		30	464	774		233	176	185						7	459	199		246	154	143		621	193	157
396	648	298		161	232	327		3	802	7859						4	219	145		161	171	203		321	303	747
5	80	7949		162	99	194		452	16	10010						1	237	181		204	150	174		1	174	607
1248	398	4458		164	108	266		638	430	10374						370	238	201		212	222	156		1	107	383
294	335	616		102	9855	948		2	156	56						241	218	155		243	223	1475		283	101	990
205	231	168		398	93	17263		310	88	278						766	159	204		230	213	1417		700	360	189
1558	9234	131		1025	82	144		433	1758	359						224	242	152		141	206	767		62	154	178
758	489	3366		131	72	68		332	116	155						387	1090	179		1	384	180		320	145	142
904	147	430		278	227	60		1	233	9324						333	212	193		198	129	185		357	167	159
909	90	236		35	180	62		290	53	73						244	465	1141		227	991	171		287	176	348
340	1937	4210		302	108	59		240	154	7840						241	241	209		267	211	379		432	340	113
227	1224	4		430	117	57		1	189	8270						218	241	420		202	171	801		622	189	635
492	151	2845		489	80	190		383	50	56						230	860	203		193	160	189		537	106	173
22	102	17		91	8884	5436		212	81	166						284	222	371		223	217	164		332	465	148
848	279	9592		103	69	62		150	142	151						236	1	403		384	215	356		1	172	971
858	91	241		353	205	293		235	290	58						233	229	196		235	147	165		1	138	352
3	1163	280		375	2554	15623		438	25	15478						1080	652	729		627	223	180		117	156	185
286	5279	120		357	75	56		195	2507	11369						758	241	1231		333	187	206		280	182	413
2	579	1038		349	120	170		151	92	167						353	222	372		194	655	415		274	371	165
1	282	2169		300	4533	675		194	2823	1390						213	227	408		394	209	187		284	97	180
9	945	414		212	114	17850		413	439	57						16	418	405		423	369	286		154	196	185
679	74	4010		320	76	2984		1325	360	172						229	242	396		1	436	1010		302	337	187
140	400	523		242	97	65		220	129	57						371	248	187		213	387	184		300	132	192
325	140	260		63	123	282		200	6672	2065						208	478	175		188	512	171		307	266	180
4329	327	107		7	364	473		87	67	55						210	1099	523		227	133	134		316	166	332
1762	709	204		377	253	298		58	7164	26						377	249	379		568	223	190		329	132	128
1078	880	3236		144	67	63		173	6339	63						201	354	374		231	151	388		361	172	189
3110	291	88		531	90	69		511	61	155						290	175	624		229	211	565		1	176	116
197	5667	816		201	4885	622		203	9775	62						298	236	193		185	201	200		280	309	492
609	2081	51		213	909	81		345	1	3747						605	242	203		198	196	183		267	183	517
287	96	1		265	476	6965		10	163	410						1	1	1790		223	222	146		634	202	194
8	78	1		840	122	558		5	2	968						279	246	221		237	735	157		405	334	627
1	881	5		108	75	59		4	74	59						595	605	157		186	227	417		500	365	182
2	235	21		4	8020	2		1176	4355	59						212	248	1284		254	203	542		106	336	195
1118	141	190		365	210	174		249	407	175						233	246	210		1	227	1105		16	215	151
46	152	1		54	92	75		209	7108	60						280	8	210		236	202	281		304	191	339
270	102	42		262	102	53		207	387	2358						87	237	129		197	131	399		320	380	162
1	146	3574		35	212	30		213	150	71						100	248	195		389	616	171		348	160	186
22	973	260		532	236	59		631	748	167						200	1022	207		391	455	175		203	182	360
1	249	734		270	199	987		5	222	163						242	494	214		354	415	177		292	352	777
321	132	103		385	1015	76		21	3712	1988						3	247	212		206	217	156		303	328	131
362	349	417		31	216	184		206	547	64						42	82	322		248	191	1160		358	374	262
2	3873	2858		357	530	743		1234	1	676						246	211	376		200	138	338		277	185	182
356	141	6		421	117	328		171	194	19132						2	737	202		264	1974	450		277	87	109
9	296	1300		113	122	29		151	284	11865						207	1238	806		195	425	594		280	111	147
345	144	25		82	122	81		188	61	67						444	674	385		207	223	204		1033	468	128
455	1155	483		1036	3866	259		225	544	12681						493	237	932		218	224	181		276	120	522
1	2385	3390		160	123	57		311	52	21984						1	156	197		218	174	168		527	194	725
120	693	41		189	78	8817		361	56	58						725	222	373		394	429	374		588	112	172
317	9461	260		361	118	1649		254	264	60						242	249	169		210	154	349		304	144	348
203	480	92		246	88	382		322	475	58						4	1074	138		225	192	153		293	167	336
2674	3543	363		419	109	1		548	196	9374						4	245	207		355	180	171		373	100	126
8	1644	8055		163	122	62		103	384	171						213	244	55		194	221	184		72	103	362
509	610	2522		685	65	75		79	263	81						302	226	223		215	221	196		720	186	199
1	153	8795		367	5018	54		367	132	293						214	191	335		253	219	192		663	130	197
59	104	241		144	99	45		197	289	72						21	243	833		578	202	205		3	500	178
14	1578	50		447	111	380		638	135	70						325	406	203		183	168	1353		2	127	186
3	3674	4143		97	254	54		7	155	273						391	420	211		223	144	684		333	178	313
2	120	262		2	250	8627		210	56	8159						299	474	199		349	319	191		604	136	342
1	411	171		50	79	853		291	131	13988						142	692	169		242	225	158		5	181	369
3207	6257	8161		603	10021	55		441	899	625						237	248	701		4	665	167		320	163	146
427	3977	2830		16	81	56		158	326	71						25	241	224		708	159	174		1	109	831
9	143	273		172	251	143		276	9050	158						218	481	180		1	189	171		299	8	158
61	2226	4054		398	91	2233		240	121	10240						234	215	208		227	168	379		328	201	178
320	579	6		129	84	54		515	136	286						207	201	206		224	305	663		250	168	212
451	231	4991		305	93	9223		517	5348	344						521	477	192		340	223	351		325	191	338
42	488	7105		199	88	271		543	155	5826						1	246	208		183	545	355		307	109	189
7	103	434		498	4616	380		170	148	73						20	239	203		167	188	148		348	107	116
827	10178	964		324	2857	15665		283	7979	193						769	212	564		196	236	183		305	151	178
17	101	276		336	97	159		337	123	77						220	216	205		448	197	192		1267	140	121
1	102	3189		12	104	59		697	497	9555						1	236	210		214	212	163		269	184	120
13	268	71		343	65	55		367	88	370						9	237	227		243	197	172		694	198	121
1048	1893	4204		622	125	74		512	5251	5353						455	224	379		210	141	179		724	94	186
2007	139	84		361	240	65		255	98	35869						1985	246	203		212	604	192		305	296	736
1148	647	4609		521	240	48		366	133	4082						220	619	202		218	421	181		519	355	407
1	138	33		154	76	44		216	133	376						249	244	168		1	133	145		5	177	193
245	646	23		317	6392	57		949	548	58						1621	385	151		194	189	823		43	179	191
303	178	2186		522	243	15		251	5827	300						72	237	348		218	430	411		89	339	170
145	263	77		128	190	5753		229	145	192						373	224	215		229	162	479		1049	429	155
360	620	13268		24	4766	53		209	790	5722						206	222	2		225	386	466		2	100	159
1	101	977		313	80	5466		1251	331	64						516	623	214		268	431	616		324	182	159
959	105	69		173	110	38		472	191	4169						208	426	204		212	680	318		568	149	193
1	4566	278		193	114	64		25	349	8138						1	234	214		214	203	151		6	359	464
17	373	525		576	238	832		258	4289	198						238	1340	210		206	217	3		459	328	101
780	1175	195		244	1322	8817		29	146	77						245	796	195		319	1174	1		288	199	189
1668	139	71		107	1014	163		814	145	11997						1194	214	421		518	226	556		272	92	347
362	265	206		223	263	5133		147	201	393						228	211	147		255	837	154		315	366	186
407	255	408		164	89	58		1	5207	75						483	245	157		422	193	150		202	189	207
203	1099	221		224	116	73		3	135	6252						241	486	214		175	206	160		32	293	175
1084	146	1324		13	2535	273		201	458	2865						731	248	348		539	473	757		294	479	195
3	5396	292		123	554	255		196	454	61						629	239	372		820	211	182		319	156	384
572	217	415		439	219	2828		630	38	69						51	239	316		416	149	204		286	326	1137
711	136	39		173	356	53		643	100	5186						206	246	433		204	198	205		11	175	185
1	7079	68		856	1	1761		218	68	81						211	468	4		212	458	155		322	337	331
1	397	3012		309	98	47		321	84	21308						7	204	425		191	200	180		285	347	181
1163	643	59		659	86	25		133	200	39						253	238	137		510	215	182		390	173	186
273	136	10379		153	81	152		192	80	78						371	1098	196		437	395	169		290	198	220
17	277	5481		1096	126	54		631	436	62						556	240	136		172	163	187		312	347	808
105	238	80		1	120	54		240	143	278						231	988	159		716	143	157		1	141	464
2	274	365		1738	61	108		183	2703	795						290	205	186		252	174	333		503	347	188
512	8882	286		168	1873	12288		820	166	32746						320	206	411		307	204	186		302	185	291
1	2457	1107		304	130	8809		231	1	168						1	246	427		242	384	172		368	386	387
1254	3766	5887		295	83	13		332	363	69						327	839	1066		59	549	167		313	556	568
783	81	12375		145	82	484		200	138	1618						1	1160	172		539	214	525		840	91	537
11	3663	644		160	110	206		809	257	296						197	726	210		229	223	178		308	195	180
67	90	7605		291	252	11		338	267	22770						640	405	202		206	216	183		1	534	183
362	114	771		308	94	5958		356	334	71						1	220	408		85	230	214		3	756	355
3	559	130		191	264	25417		873	149	256						225	168	161		551	218	829		1	496	104
1701	141	90		55	236	380		635	81	21821						409	233	385		172	423	542		50	180	537
182	725	26		146	3782	3		213	113	70						430	218	176		219	131	167		85	348	181
749	75	432		374	4609	78		285	792	2834						418	223	203		206	228	507		5	912	298
20	273	6467		187	66	83		113	19	64						200	452	1039		241	205	475		15	376	179
1	132	3221		1231	209	50		325	65	188						320	223	219		202	122	317		648	98	186
432	407	870		144	83	25269		187	3031	6925						266	205	209		555	844	95		309	106	134
2	85	3686		309	278	78		82	99	3						27	237	208		197	163	144		2	181	291
1430	78	8495		330	425	64		353	3343	11154						76	1492	211		223	149	172		1	182	533
2	5370	42		538	134	76		528	6215	7760						810	242	536		92	174	374		602	171	191
206	4272	2022		251	328	46		415	74	52						237	208	201		210	416	168		48	484	385
431	143	568		308	81	9681		102	100	58						79	861	549		2	224	180		5	180	478
149	1196	39		189	94	5		187	206	182						261	244	187		216	191	198		8	188	177
2	696	444		660	243	104		211	3515	3						240	240	327		347	398	139		279	187	402
4	77	747		872	112	243		196	935	250						228	436	409		223	204	152		299	192	2897
1547	516	1580		346	548	89		5	72	73						642	240	214		6	222	153		149	180	164
244	88	5360		514	120	31		172	41	6535						60	154	213		255	216	167		2	83	172
838	140	206		248	4473	1		171	278	57						1	242	429		10	162	173		11	806	521
13	438	780		771	125	10233		311	72	11328						254	241	209		215	398	194		4	208	408
808	3826	10		834	91	10		350	49	153						605	865	216		405	153	2178		747	148	899
2955	85	195		87	95	56		7	432	572						417	205	192		235	228	159		282	99	1221
390	69	1034		153	95	122		431	416	295						34	1132	201		11	212	857		382	122	131
1	723	18		681	62	2		220	152	23101						288	228	838		230	207	191		292	565	190
595	117	1632		868	123	1		505	8338	8703						234	242	366		199	207	186		3	193	199
1	140	246		19	70	17		392	280	417						263	897	210		172	205	191		276	171	161
404	1071	12		687	75	76		281	161	58						727	245	212		4	197	174		295	124	210
3	93	370		6	170	70		484	363	61						265	241	227		193	1826	151		309	187	193
2	3886	32		376	93	16360		618	147	3607						203	222	320		242	351	634		325	118	109
1	709	589		109	92	73		221	75	67						514	479	550		226	175	146		296	181	192
1180	3188	277		936	5403	99		691	3858	531						17	247	1222		11	210	921		1	356	194
532	79	1574		169	80	96		178	189	30381						398	245	213		208	200	206		433	421	180
15	135	2403		451	103	664		1544	29	52						207	227	209		41	140	470		278	116	129
1684	105	255		359	122	76		362	10	53						646	217	201		177	317	193		292	130	125
1477	283	2495		1810	354	195		184	258	60						5	396	354		813	182	1702		329	657	185
5	4094	11		177	121	55		334	740	193						477	230	591		170	167	478		287	61	382
465	4032	725		908	352	78		249	2437	460						216	904	216		276	329	527		333	168	235
1	1170	2382		227	9901	512		192	8045	69						238	232	142		410	225	174		324	169	208
1	4984	4701		2367	92	105		116	7701	60						216	415	351		197	206	317		278	375	150
1	2136	199		603	131	10		207	484	19618						1	230	172		202	372	176		278	378	1119
386	2661	752		716	261	77		261	295	52						1	243	199		206	197	525		507	169	737
1	273	537		254	269	74		1	4592	294						231	235	154		177	158	542		339	164	507
4	765	580		161	76	65		519	873	2970						224	450	346		166	150	185		693	180	122
1808	549	1290		1	179	9		188	271	18831						416	942	211		1	217	335		298	181	122
4	404	116		302	460	5991		128	3769	2950						255	472	153		195	220	640		49	191	394
1	621	151		994	95	181		68	54	938						272	252	156		210	165	510		277	181	407
133	2712	1107		471	9415	232		348	53	18333						18	222	188		1	405	180		306	514	343
5	275	4981		15	84	108		186	77	74						236	230	187		222	216	180		676	337	510
1	126	4606		63	224	59		387	364	157						215	240	173		397	218	374		182	161	371
331	268	1555		429	5435	98		581	96	72						322	223	141		232	549	285		313	354	179
347	2412	2251		198	130	327		264	102	70						233	214	208		272	169	194		223	168	110
1	127	1		269	93	371		268	376	60						239	1132	206		34	138	176		327	194	142
1	404	4		167	244	100		825	93	715						787	404	321		73	210	409		348	133	388
487	106	6099		930	471	71		123	128	7598						227	675	150		385	179	205		307	163	182
6	357	204		184	75	81		171	21	5001						305	226	197		658	306	476		398	185	395
3	132	376		411	109	1782		348	63	15518						10	223	414		227	199	177		281	345	588
80	140	238		426	79	6674		186	339	1566						287	237	960		418	224	186		799	141	517
402	80	62		104	3414	182		364	222	665						218	245	138		222	206	198		33	198	357
309	205	3868		589	118	566		285	271	288						316	237	488		475	193	156		288	115	201
1	238	206		313	99	3167		374	457	11908						1	241	209		269	459	166		302	131	194
1	486	304		1496	174	226		13	129	19958						227	238	404		161	129	347		379	150	196
432	13	253		109	213	24093		401	22	254						350	591	669		270	391	171		397	198	749
193	2016	2540		424	789	501		154	184	32068						18	247	152		223	222	366		266	104	179
1	143	275		487	7123	97		592	79	74						21	242	205		233	195	551		375	154	198
1	76	3277		212	24	65		215	237	385						1057	239	204		695	218	192		451	182	1344
2	778	232		826	503	4452		168	525	506						224	390	146		57	313	163		277	371	150
3	271	302		869	100	6402		612	98	63						203	240	162		191	1003	166		282	105	150
11	107	1273		704	240	64		207	7390	59						224	250	422		197	233	186		310	147	357
6	4017	249		6	17	1792		208	114	19983						237	210	381		719	179	175		267	192	167
702	127	2246		171	9	13076		345	9382	62						230	208	222		222	1220	338		261	106	181
24	1068	167		168	313	9716		493	153	20						194	416	387		393	812	805		425	188	361
1841	1451	2588		72	256	79		395	370	7824						254	245	391		130	156	149		518	107	156
2754	2572	243		264	432	8301		141	6466	190						218	234	200		178	161	179		842	800	210
93	359	3606		1	1108	103		393	227	16149						245	248	596		208	729	209		336	141	190
495	257	1203		184	95	38		1049	113	60						68	1011	210		321	380	375		274	156	1569
355	88	776		330	2316	16346		775	276	38						396	224	1081		233	226	136		305	372	336
12	4571	756		176	4797	79		191	90	60						535	658	200		425	223	625		566	170	162
151	142	3804		151	426	6262		415	12968	63						220	233	211		221	185	165		334	352	123
440	1511	223		1163	524	57		236	138	71						501	485	195		76	362	176		1	125	489
656	7525	2686		41	2940	14		229	8089	32						237	498	185		235	206	213		1	185	164
313	143	1163		415	253	91		171	349	65						1	671	210		202	216	171		312	180	373
637	603	188		64	31	13		234	381	63						267	387	373		285	402	146		668	98	196
519	142	854		494	220	107		597	132	193						241	246	210		17	187	315		326	194	208
48	534	861		12	90	203		186	82	63						1	210	169		465	141	164		307	670	565
588	90	1430		174	74	8305		356	148	63						591	229	209		218	157	352		309	178	168
361	4289	1486		417	8467	27		512	130	402						217	225	164		187	189	576		1077	175	322
457	1484	307		375	29	73		127	590	58						229	243	216		231	641	160		8	121	1187
3	1486	138		350	121	88		321	267	159						393	358	137		665	222	379		339	386	194
1	5092	388		284	194	66		999	11	26016						221	237	214		187	235	159		1	182	180
7007	74	196		200	78	6651		99	152	1618						147	217	204		195	390	180		564	218	120
218	1226	237		713	3467	172		146	110	62						2	421	133		758	216	392		305	158	178
362	267	2613		179	4	14176		365	208	178						228	218	224		202	449	154		94	180	373
212	856	9		39	258	5		1067	666	68						256	246	380		153	188	182		287	164	204
1	127	4689		89	313	253		109	130	63						256	480	619		199	157	386		289	378	472
296	578	479		175	970	409		363	275	32354						74	245	212		1015	191	155		299	157	187
41	829	237		1076	103	20956		119	246	4						105	442	137		189	216	160		287	354	143
398	97	4234		646	96	63		214	2	59						952	884	195		8	983	163		4	369	189
1	404	26		183	129	98		370	101	206						13	732	140		187	156	177		443	1402	2
317	4470	28		408	107	8511		194	628	44159						310	219	371		251	213	337		273	327	203
542	119	1977		1177	3190	419		217	112	174						203	241	204		167	172	168		285	98	119
611	6064	8806		75	58	412		241	107	49						237	242	213		707	424	349		682	516	152
301	1984	206		21	244	223		595	124	168						247	249	758		377	402	192		1381	382	406
161	879	674		619	68	95		186	141	10095						173	206	220		1	200	156		508	323	392
5178	829	196		51	68	20		236	611	167						13	243	144		424	219	526		928	155	348
201	87	4804		128	142	63		42	125	1325						416	429	389		227	195	192		377	164	130
978	119	288		373	2423	210		237	230	61						241	353	201		9	510	184		281	180	373
10	105	158		195	110	27217		340	3577	171						230	451	394		195	186	310		311	536	184
5	209	1342		160	92	8159		75	2530	5901						246	641	170		247	465	178		527	192	226
429	221	1775		334	3763	62		319	125	63						375	823	207		176	211	474		291	171	192
699	116	236		1088	126	447		396	110	21459						234	243	202		189	355	568		286	329	731
1490	1211	4754		473	3199	2		307	104	58						264	226	440		264	354	306		15	357	200
558	605	4181		377	71	3561		568	123	71						364	229	164		468	342	162		276	300	370
103	10676	177		864	2	110		826	110	3664						205	244	525		244	199	806		30	893	375
23	4408	2251		191	75	8277		242	222	75						371	442	203		449	162	171		342	182	114
592	809	188		315	3	105		201	1066	4336						666	244	202		433	133	167		379	676	171
179	120	205		198	96	255		190	12403	59						593	9	815		228	413	163		291	128	184
1	459	124		291	493	78		215	363	14971						207	237	205		235	823	747		270	340	352
740	1137	1400		1174	8	13780		182	9401	32						225	231	384		463	213	160		2051	186	153
1	3085	600		833	6	12658		211	83	2752						236	403	204		373	201	153		295	431	124
257	353	492		342	12	2873		131	38	664						411	245	212		196	156	190		368	171	173
109	84	891		243	3	180		178	50	701						202	238	362		188	220	388		90	175	1806
425	515	33		590	103	97		351	793	49						413	226	534		332	218	170		292	186	356
230	135	17		255	129	13890		343	1130	59						241	169	135		190	590	191		319	356	1485
51	133	1624		109	164	638		365	7560	56						28	38	180		408	443	206		280	115	354
354	123	338		400	276	35		51	863	54						450	682	197		492	223	178		237	139	184
1	636	3349		1353	112	279		169	380	370						12	1180	209		399	170	137		291	365	119
1789	134	7371		62	5849	13131		658	211	25568						822	226	212		214	213	163		299	183	445
136	128	267		157	11881	293		552	33	55						553	243	365		162	899	168		269	146	179
1	1742	1322		338	117	4326		770	84	56						205	781	485		791	496	185		232	148	162
104	2588	808		146	134	109		273	2505	60						340	403	184		128	533	175		304	344	197
875	134	126		180	259	245		106	125	6462						318	221	202		180	221	158		285	99	345
434	494	3341		280	259	81		194	108	172						237	242	212		400	194	697		899	100	156
7	472	100		177	2973	99		305	41	15249						217	247	158		286	162	176		292	189	380
939	388	925		157	306	302		522	131	65						468	487	159		351	604	355		276	171	180
130	1119	448		128	4605	107		183	57	163						226	243	209		219	217	170		298	161	157
327	74	3247		60	45	197		97	14	10220						208	207	205		225	195	644		305	123	388
341	468	1972		6	80	393		885	126	17781						565	241	133		217	203	151		144	180	188
415	86	73		190	48	6943		135	1	322						369	255	749		208	399	155		56	1305	186
248	5636	143		438	8	12		73	388	527						1	248	207		207	220	320		502	317	319
241	328	232		217	125	4		599	686	5615						375	245	2		255	211	514		319	203	127
635	254	4138		3	132	1		374	6357	3211						1	238	412		195	329	182		274	299	158
1	395	8		1	133	9270		93	1266	69						462	424	208		285	228	194		297	130	183
2422	73	2465		462	4227	13		199	138	58						223	245	193		434	213	355		591	357	370
2	127	1039		165	1176	79		716	6125	257						3	2	797		523	539	837		237	105	126
1	339	2075		26	3384	5741		152	264	188						232	1415	396		249	139	140		299	197	158
1638	254	115		1	69	8		245	121	68						325	406	619		179	161	323		14	102	190
3256	80	78		2	112	90		379	1392	57						774	227	181		211	219	168		303	160	193
115	1402	970		538	130	81		954	9425	57						588	708	594		257	823	500		3	188	192
383	4461	118		205	113	104		80	1609	415						41	248	208		190	218	525		288	106	356
2	681	162		176	369	100		520	152	8580						225	227	732		194	161	197		304	153	164
2	493	1525		624	92	96		383	814	28313						240	209	196		58	195	204		987	163	542
614	111	713		190	128	109		199	135	51						213	242	216		185	183	307		15	94	195
715	128	4488		249	96	101		190	231	269						238	234	181		180	195	231		277	294	131
341	74	8047		195	119	36570		959	569	8303						340	407	199		416	223	197		149	108	194
2	645	106		20	309	896		140	295	159						232	232	580		76	203	408		121	404	356
163	106	35		300	494	57		356	71	53						341	1193	610		215	148	359		522	180	197
2135	214	79		400	92	6365		231	4523	345						255	238	181		246	147	968		365	183	315
263	215	5039		427	109	115		99	1	4566						403	228	128		205	220	201		271	105	178
90	430	120		323	432	5		183	308	66						307	422	214		195	211	370		353	692	191
1	213	119		137	435	6		364	73	61099						6	420	153		185	197	302		225	108	185
504	244	301		89	65	32202		214	260	6205						1	229	175		243	192	356		283	691	193
298	4967	2554		23	75	100		229	5878	361						724	476	419		450	217	382		279	190	191
1	3700	292		346	385	227		180	204	9802						286	228	219		265	183	607		277	336	205
993	265	46		137	115	18300		504	96	76						335	246	123		594	170	522		404	177	127
8	549	1292		334	337	58		185	780	13443						252	1200	215		218	206	155		266	168	144
293	782	352		222	100	98		433	127	936						956	383	331		253	227	172		294	177	169
711	223	151		308	250	64		388	30	1418						220	809	1031		405	227	200		261	179	362
119	92	134		345	6493	115		807	141	109						258	241	979		480	174	112		278	305	178
12	354	9934		57	95	106		259	10941	69						345	242	203		183	218	326		279	368	694
1	334	224		341	448	2		10	12	7132						304	229	368		206	382	379		509	166	169
724	4362	100		25	110	99		98	25	71						221	222	368		245	200	173		307	102	554
1	2914	138		223	133	104		441	108	5694						215	209	211		286	213	309		101	193	328
868	105	108		322	124	19064		1	6389	203						267	394	425		201	212	354		469	525	181
582	1633	1076		602	134	133		44	410	176						1	466	199		149	204	199		275	188	733
28	2107	614		437	49	48		7	111	202						409	487	204		230	185	302		565	891	131
1	97	115		270	118	7836		268	6016	66						233	496	414		204	196	176		298	151	159
489	87	311		233	115	97		152	1183	162						238	907	206		3	212	146		285	111	361
632	7638	88		159	190	2880		203	564	22901						219	409	184		218	219	175		268	147	560
5	394	5335		1	2022	23		95	1889	10048						250	238	202		216	135	319		174	458	298
734	1531	735		144	126	471		475	684	1702						915	234	151		221	208	406		1	569	197
1	92	107		796	59	91		233	1	43						790	652	367		222	788	168		301	545	155
32	1490	297		51	9465	7422		274	203	147						249	251	209		578	144	174		292	293	457
1	6488	260		159	51	334		805	554	66						85	240	182		418	158	209		307	184	172
1	251	1645		45	119	336		20	111	78						278	232	558		228	160	152		1436	148	173
1	250	163		613	116	96		327	553	66						2	240	213		449	561	161		277	424	173
2	570	1215		636	92	196		140	327	1						440	466	147		173	189	366		276	350	382
1	55	1174		205	141	230		25	2847	61						515	241	189		162	451	73		138	150	196
3475	1318	279		361	59	1728		225	224	145						210	236	219		153	214	303		293	149	720
1110	236	237		535	335	12993		264	22	912						1434	448	203		823	201	154		587	126	126
318	93	95		336	109	18357		398	1	565						203	215	222		460	135	204		294	185	125
1955	130	3659		167	66	121		87	917	71						333	243	141		216	445	152		291	348	874
4	539	165		144	93	1008		74	22	176						5	767	974		220	341	537		296	194	284
2	118	119		398	69	309		1437	263	64						211	431	877		228	383	173		298	106	157
326	86	129		336	263	1		434	105	228						394	242	204		346	188	156		1	175	572
3	254	249		109	79	213		4	6	48						508	247	210		203	335	186		5	168	203
216	98	427		430	126	8957		662	1	149						617	583	148		376	966	182		5	383	191
266	1076	95		208	206	77		255	5339	8515						50	249	226		212	199	202		272	186	204
733	120	199		168	115	107		146	119	5107						357	248	208		192	155	139		289	264	186
8	9090	81		495	4732	6		1081	4472	3412						319	233	183		223	300	517		320	119	183
575	105	236		194	73	108		430	89	23186						254	247	382		550	320	180		1179	110	158
538	8435	640		150	3266	107		733	56	7446						282	250	186		480	681	390		5	189	130
173	123	6401		388	364	10753		250	324	13109						350	417	389		406	519	198		411	365	752
1	681	123		170	74	46		304	230	56						522	897	207		910	311	142		29	609	352
1109	420	3408		22	3598	75		108	9626	161						550	230	598		207	388	190		348	125	541
236	4574	115		469	80	228		510	243	20922						22	232	212		207	202	197		310	374	199
226	29	143		943	105	8		198	2529	3715						129	236	307		98	188	187		295	168	357
671	4207	61		273	233	3831		223	4920	7885						544	254	673		434	378	183		689	157	330
482	2	119		522	266	44		493	104	164						152	451	199		208	349	315		328	444	115
1586	5161	273		136	16095	9580		303	345	66						998	230	212		158	153	154		624	388	395
1371	388	596		350	239	8295		364	273	594						295	437	568		475	211	169		277	330	156
248	98	327		365	115	121		543	2973	59						1091	240	147		1	1134	168		500	374	183
449	82	363		352	135	328		415	83	252						217	468	198		194	217	190		889	168	170
2518	5310	83		267	77	229		237	71	52						1	203	198		227	216	201		261	243	772
497	5530	149		377	126	11271		326	107	153						280	247	350		2	215	178		324	102	555
501	103	83		445	135	188		1021	3219	10278						545	227	197		1	399	173		114	173	1577
329	92	162		238	94	1374		523	1028	175						277	573	421		402	149	183		261	122	549
7	118	1631		185	78	227		196	2460	63						227	185	200		240	326	186		308	169	285
632	243	416		86	114	88		947	111	168						235	762	374		175	149	189		282	172	539
231	262	2235		373	76	94		608	6254	28573						199	207	415		376	227	180		314	162	354
5163	77	117		134	195	100		358	593	1618						292	255	225		377	219	186		280	332	197
532	105	7944		146	310	2245		208	71	898						222	252	309		198	230	165		227	189	135
1	1056	131		177	80	111		64	574	634						235	1031	164		247	813	178		287	105	184
369	2647	188		384	70	240		470	47	391						258	237	110		355	363	168		574	191	185
358	76	490		364	6158	325		17	822	166						265	442	6		255	174	182		293	144	539
1872	332	520		305	127	51		378	83	57						405	247	416		243	627	316		265	778	172
9	118	736		379	91	6955		279	7	4243						816	1125	412		222	207	318		567	147	296
439	4457	145		177	82	156		99	201	11691						247	243	185		260	194	514		285	1133	175
9	77	109		77	8474	410		399	103	56						254	436	211		165	199	203		200	680	139
1453	371	14364		160	79	360		208	343	4194						495	493	214		330	198	148		108	97	389
435	3055	2870		288	122	68		396	29	1						233	247	214		7	190	153		560	511	138
177	95	139		177	74	107		487	554	1548						171	248	354		179	139	203		233	361	178
303	87	506		340	295	6311		564	83	174						279	217	554		214	151	205		291	940	1
409	114	5493		286	2145	11352		268	308	5819						241	234	175		212	1029	133		279	150	345
43	97	112		1	116	11811		508	103	50						266	240	205		3	216	333		349	333	96
1255	89	157		58	129	169		213	51	1125						489	448	202		13	364	1053		299	183	192
6127	216	114		1000	127	64		189	65	8855						231	245	204		224	182	372		621	190	291
1	5749	121		167	64	519		205	40	508						709	620	215		192	189	181		239	192	162
1	4161	130		360	1	619		272	25	102						8	248	197		192	143	194		547	276	190
1	2720	986		385	78	35		1886	12383	11444						77	243	204		248	216	198		239	120	361
1	119	2335		100	137	89		431	2995	54						233	232	898		216	400	479		326	184	156
5	538	5456		283	110	34		110	114	1845						4	396	202		181	210	194		379	305	196
3	649	5423		622	80	18		192	126	10155						258	212	553		151	492	494		563	193	199
123	81	148		102	59	1		510	25649	54255						42	213	336		191	165	136		31	128	386
2	117	141		206	107	396		63	7458	63						405	232	215		229	210	162		330	103	201
426	814	72		483	270	89		330	108	3955						1126	253	209		191	224	199		317	278	120
352	7848	364		428	4673	20		2250	8054	183						237	217	155		79	224	151		695	113	513
239	2482	125		684	841	715		17	49	53						285	204	775		666	651	79		565	349	195
1545	235	81		102	263	6		635	111	170						263	249	203		603	219	337		307	569	177
317	3384	253		317	124	5		752	733	157						243	211	197		235	214	190		296	188	177
106	9087	1282		885	1403	203		1	355	45						194	226	156		197	823	201		469	340	163
1	752	690		103	117	101		195	89	125						237	253	200		230	451	210		586	339	191
456	483	164		223	86	112		197	62	156						7	655	155		165	230	177		290	183	734
473	13	124		656	1061	64		139	2798	54						709	230	429		235	216	168		306	188	185
1620	4794	254		175	261	71		356	518	16345						205	239	333		329	550	321		4	116	200
187	118	1212		3	949	15442		408	97	10101						735	496	315		258	692	139		275	285	333
3382	249	435		172	87	107		79	2	15795						1	247	222		171	963	162		295	183	184
776	823	2931		2	269	344		348	43	53						1	910	191		234	200	169		279	191	478
305	67	93		1	176	234		189	5897	15645						243	243	378		185	182	160		305	319	348
1	236	140		1	42	115		261	373	31097						525	240	213		210	178	347		12	845	153
1324	11685	234		2	79	272		1	95	14685						2	243	151		216	224	198		286	127	147
291	122	134		383	52	919		171	108	159						537	253	202		203	392	144		4	160	122
689	87	44		14	6580	954		517	44	43						537	1	581		341	169	151		10	363	180
631	117	3963		102	148	12322		309	360	19402						411	492	319		252	221	155		2	191	185
8	88	1813		251	75	58		450	115	54						423	240	175		148	221	181		104	116	191
686	107	125		248	502	50		136	472	65						251	826	175		184	446	732		197	128	200
1	345	88		1	5805	81		1008	306	58						1095	241	183		633	196	188		281	185	533
1	89	123		1	806	341		371	71	154						412	226	225		225	352	192		698	185	496
117	1514	594		31	1	241		54	3	176						247	254	407		244	318	527		5	271	356
357	104	112		161	119	111		76	243	370						381	476	209		289	18	196		374	426	762
1379	119	141		694	347	227		514	357	63						238	242	405		177	185	152		1	204	786
348	121	1895		7	230	99		435	1	69						204	225	207		10	25	61		331	179	548
5651	222	384		345	8179	76		1353	3645	69						160	418	220		167	162	157		4	150	364
9	232	149		199	205	103		34	7605	169						452	499	208		150	225	193		285	90	116
203	119	3175		840	97	107		338	27	591						194	226	180		199	216	453		4	138	134
1042	123	163		291	116	13282		518	233	172						235	698	1010		212	739	201		269	183	135
197	355	3920		3	48	29		164	89	4638						72	229	370		58	336	204		309	375	768
718	82	107		448	3527	6		623	5397	58						306	223	165		537	225	199		375	294	196
287	193	160		178	263	2187		261	11731	47						241	211	759		178	206	177		787	188	282
1	359	316		625	260	212		3	1	14276						2	439	198		185	203	150		3	432	489
1	347	412		337	68	1		55	95	8783						629	231	652		4	862	189		238	277	351
1711	534	3921		716	210	1		504	10	269						18	241	210		441	494	202		281	144	201
1	79	2750		628	1916	1539		97	74	62						260	246	190		233	540	146		286	164	651
5839	3723	170		871	58	115		249	374	109						346	389	219		182	218	179		155	370	426
56	204	98		285	95	4		357	27	145						234	239	199		220	217	180		424	199	602
3840	118	122		182	120	99		278	272	791						194	416	214		224	381	189		253	144	175
3488	92	536		333	1334	272		357	125	16630						271	220	219		210	201	142		492	118	159
94	85	824		16	7614	103		122	1377	48						1	629	172		234	361	142		286	1	366
1997	68	126		946	8089	104		1	52	12220						293	234	368		401	369	146		290	172	309
341	81	247		311	732	66		486	46	53						1	250	4		185	227	335		329	191	362
474	74	115		671	122	225		1823	82	68						8	2	170		202	987	170		270	109	194
1	3323	156		333	199	202		159	77	151						97	407	603		10	834	336		316	172	196
3	81	259		169	107	70		277	341	8607						351	233	378		186	508	409		1	158	122
635	575	1799		293	42	104		334	256	8149						1	250	429		2	141	533		312	187	145
1	410	142		207	1588	5939		123	5	64						37	244	416		309	154	172		401	257	154
517	103	268		171	43	11144		346	826	53						2	492	584		228	221	1119		21	121	169
1	88	2816		602	145	62		191	53	17170						1101	245	184		1	370	158		279	188	194
3045	2534	99		190	82	58		101	355	57						263	221	162		372	161	173		291	133	194
341	863	650		1027	355	194		493	72	17697						495	226	208		201	172	765		281	371	180
623	243	427		27	137	2		204	227	3093						478	505	203		186	183	164		292	184	161
1	106	83		372	72	43		189	1321	1						442	469	213		219	423	166		306	192	186
671	110	1618		210	2410	238		221	51	14160						1	4	201		205	196	185		273	162	175
5	362	146		173	47	107		103	338	55						531	243	208		9	395	228		284	2	161
3	540	133		208	2358	6984		1182	4254	60						627	241	416		191	192	335		400	161	326
1910	106	121		40	96	227		138	245	51						4	239	191		158	187	178		295	97	187
719	72	4742		526	141	11678		1094	77	5410						227	237	209		276	506	174		227	123	193
567	269	54		912	83	23504		777	97	249						210	452	199		467	190	199		582	180	193
379	3206	73		806	4978	12842		160	254	360						231	249	191		167	187	154		18	177	444
30	1937	3438		464	135	110		246	91	57						1	817	214		215	596	201		280	193	342
349	4155	153		577	413	10		169	60	241						232	239	216		429	224	186		594	588	878
241	432	142		34	63	43		477	5	240						252	251	198		420	217	187		25	189	137
454	5047	2242		1	74	4880		548	237	52						304	225	604		197	191	173		415	179	434
3	95	3173		225	2487	83		1081	91	12214						212	671	198		236	346	182		351	134	350
740	118	566		113	270	79		862	26	172						231	203	142		230	777	576		498	350	188
298	1036	112		10	14570	1067		106	1	2447						231	249	173		180	216	177		213	185	188
4243	334	39		894	6	240		744	206	8284						19	404	737		159	205	296		571	154	335
21	87	367		218	268	5		194	349	151						254	228	175		17	173	155		279	281	642
636	82	263		438	4345	46		247	757	60						253	461	204		187	201	387		19	166	133
757	544	299		268	70	1		405	380	414						685	242	584		167	191	151		265	103	374
216	2843	723		355	93	2193		164	86	5599						268	412	170		692	191	154		603	138	186
636	96	114		426	123	7196		162	75	141						224	489	413		204	34	735		281	176	125
224	5924	115		201	80	101		516	27	4876						393	231	201		193	61	402		543	98	194
944	65	3163		240	434	304		99	83	50						134	247	168		187	583	170		343	561	133
4104	4917	162		119	70	104		117	534	5602						1011	252	418		221	363	208		7	181	628
144	78	806		38	85	4255		835	6742	65						243	232	209		280	192	567		337	714	906
1	331	218		142	77	76		194	78	88						1872	187	222		202	222	191		281	602	197
1783	212	1041		43	90	724		188	339	3103						439	1203	137		240	167	408		657	130	179
151	2192	66		349	3748	299		95	222	59						4	233	614		185	163	192		1	342	371
70	498	3		181	60	18721		181	86	4						499	248	214		503	438	178		232	191	198
135	82	5		194	91	203		100	310	62						282	244	182		263	560	184		285	128	131
28	1234	1		506	355	7		294	342	2599						487	247	212		142	156	183		193	913	141
1	228	97		69	1140	8		102	6704	495						223	248	223		513	212	205		20	190	558
512	70	4909		344	998	75		136	86	46						574	222	540		220	386	394		267	372	184
540	360	144		130	125	181		995	509	2943						290	227	211		264	206	153		510	187	187
1	228	93		672	108	78		519	45	54						3	238	207		767	218	170		568	186	194
402	681	123		523	115	10492		384	671	146						188	167	390		236	226	1		258	362	191
1216	112	6808		1177	108	1000		334	331	52						47	260	363		390	165	199		1	103	553
975	69	617		32	84	18320		208	4192	540						473	236	1509		192	394	489		272	161	182
262	107	6467		16	247	109		282	85	53						221	1036	202		237	436	191		478	111	369
397	437	104		352	81	161		1732	53	62						15	425	194		239	173	382		5	337	125
1	88	66		326	263	59		130	8	61						1	248	499		276	158	202		309	359	536
4	2407	276		332	105	219		902	5271	356						303	240	149		12	227	169		1295	169	495
399	103	140		108	34	57		447	70	198						234	445	679		244	220	154		48	192	189
933	33	37		15	2682	4		439	326	109						240	249	407		381	146	118		296	558	195
910	221	2219		218	79	6		775	79	51						515	249	730		346	1082	154		297	528	126
33	72	180		689	1106	201		137	24	40						225	245	207		1330	223	182		612	314	201
318	859	1		560	93	100		437	78	31						645	1735	207		218	207	182		309	107	171
25	1042	104		368	114	46		44	5464	14						46	220	212		421	209	186		357	184	179
3	330	103		272	130	4623		485	80	6						219	240	183		629	428	1190		103	181	195
66	93	610		105	116	88		18	197	81						301	252	171		212	216	350		1	188	193
3	429	254		234	93	226		237	415	209						530	419	199		232	225	517		290	190	334
366	85	7171		342	84	495		80	913	2917						368	250	202		214	208	338		269	196	687
1703	85	148		236	242	195		2	561	9384						1	744	412		36	153	171		534	345	347
68	217	1882		361	84	103		13	64	13						289	229	193		234	373	352		289	173	187
2663	2658	222		365	115	22725		624	4407	2004						211	222	209		209	157	154		292	358	317
12	6438	6070		41	117	24		12	205	11778						248	251	214		273	215	327		324	377	172
1	93	42		378	131	15594		221	1	76						218	251	214		1	212	344		571	196	188
278	1750	248		103	30	271		202	521	105						99	239	326		276	211	647		180	260	194
2	93	3403		1147	110	99		183	63	82						4	250	186		226	171	167		312	736	536
1186	231	73		861	89	64		182	55	9559						704	492	201		5	211	192		341	298	164
589	106	632		77	61	12853		10	202	65						257	464	204		368	393	831		240	181	177
6	233	111		167	123	87		409	2271	7256						2	223	648		259	167	180		172	380	185
598	88	10		204	133	21377		286	87	211						1	225	223		73	208	356		286	858	128
217	94	238		897	84	48		65	53	76						6	1127	209		202	381	202		327	105	140
320	218	290		492	110	106		408	81	92						411	436	422		59	211	150		505	184	199
2	1923	145		170	131	6038		171	206	2595						261	460	212		222	182	171		290	142	203
630	2903	90		244	119	83		215	9	353						4	217	141		208	219	177		308	524	564
483	90	132		231	7089	595		23	358	185						211	229	307		229	813	183		241	184	152
725	106	2878		433	1039	97		309	1073	5355						218	242	202		203	209	198		997	753	179
226	269	144		171	127	45		153	113	4174						255	247	568		428	180	172		291	447	187
740	221	7744		172	5117	131		74	64	64						310	425	313		249	640	144		310	782	181
346	109	93		354	83	3		336	518	198						2	192	172		188	225	138		651	183	126
411	211	460		257	92	44		334	64	479						24	216	375		199	217	159		478	278	133
398	80	3130		214	56	1		58	86	1677						1241	250	216		204	134	174		243	180	186
359	106	132		13	640	188		192	70	4314						659	237	203		232	437	586		282	97	372
613	223	6672		173	3083	67		69	366	56						240	252	215		169	565	29		373	200	184
93	99	2965		217	76	85		237	150	5411						4	579	214		208	495	163		3	336	155
1	556	39		336	47	8550		210	5397	12298						405	658	209		217	181	190		7	101	362
312	6008	4036		85	141	21		369	1002	220						1	836	180		188	180	181		333	281	124
1	213	180		296	32	191		175	139	2581						422	416	213		390	336	203		268	101	154
1	347	2867		173	61	78		196	6494	8883						254	189	207		275	389	149		365	91	369
1	975	144		132	1	77		533	3873	106						238	49	225		1	178	180		1	156	150
36	957	106		476	55	8		105	121	438						419	661	140		177	207	728		2	373	728
354	580	674		90	70	156		642	140	386						253	221	166		210	219	204		275	300	196
1933	648	139		611	35	90		209	182	61						455	248	108		204	215	331		459	200	957
5	342	1667		506	702	17		977	118	184						1	247	200		299	387	166		14	165	181
12	1192	108		1348	48	35		104	1915	58						227	236	209		222	209	204		437	101	186
372	4087	83		489	106	86		188	14620	7728						10	1228	386		34	220	669		313	116	177
2270	82	251		314	42	10080		230	261	1						1	643	208		903	205	157		283	371	202
1	359	5454		173	7	1		268	133	93						757	195	201		187	1145	139		295	184	2
569	220	34		370	113	6406		41	256	71						95	3	208		446	224	313		343	153	171
38	1649	94		132	3	31		283	251	238						3	187	387		256	211	206		249	479	141
1	4130	140		192	43	5		305	257	72						320	221	162		237	361	175		269	127	373
64	223	115		342	19	211		335	234	87						223	661	425		1	512	138		19	438	153
208	314	4076		561	1	309		261	777	31714						14	206	202		297	177	350		1	127	127
706	220	96		363	148	182		692	108	341						1	242	435		212	208	314		301	98	196
868	999	3369		162	141	14534		201	81	283						119	230	216		201	225	177		278	235	1006
216	814	242		185	96	81		323	285	184						55	222	206		90	203	185		5	180	303
1643	335	128		415	101	64		514	115	8818						240	467	204		220	186	207		313	165	361
896	101	121		103	1226	46		207	234	710						679	417	514		317	210	184		71	21	531
8	483	134		349	1455	7		10	53	98						515	382	424		212	215	176		276	115	184
1066	234	434		605	9	287		112	118	67						520	240	220		491	202	322		313	112	683
787	21	105		108	1841	16942		1195	197	5067						455	684	189		159	189	138		127	122	188
612	186	119		179	1600	1222		274	3572	196						1	239	399		233	190	332		33	190	388
556	219	199		808	6270	9156		359	76	2625						306	476	148		211	220	204		283	171	131
327	89	251		297	8027	81		11	98	5939						850	436	159		14	182	294		440	119	190
358	469	128		1225	4089	133		187	351	29330						151	219	196		260	204	182		280	352	194
182	941	374		106	6718	991		1181	115	63						897	400	208		256	209	149		1	170	195
59	353	5393		281	2	5157		551	80	233						2	215	228		192	156	545		301	97	202
337	252	794		8	4929	3450		117	72	74						300	246	222		405	385	174		268	103	390
294	22	481		344	75	163		111	74	112						223	547	222		163	219	325		301	347	151
427	5	117		660	340	67		201	7	206						231	210	498		105	500	895		3	190	298
190	1599	52		450	247	151		166	65	59						383	257	163		241	186	204		36	1215	321
382	686	109		770	371	70		360	40	65						231	495	198		240	175	344		229	112	334
1	439	419		303	245	10		368	67	5420						119	221	595		413	828	187		289	195	871
3	2674	441		4	18	36		204	122	13779						223	674	222		192	1215	148		733	183	183
1	213	126		190	5326	6540		91	96	234						421	239	372		162	222	146		307	274	184
9	230	123		270	235	7310		124	111	88						255	577	178		199	212	157		581	554	196
1111	122	102		2	4	193		178	135	195						295	501	198		48	565	160		571	605	956
1073	293	291		11	33	172		74	953	14713						280	247	376		50	167	457		291	333	123
34	269	238		100	12	4192		116	3558	20391						129	435	372		224	194	164		286	188	196
815	1001	431		440	149	44		358	67	87						617	726	134		44	532	142		283	192	987
3	2853	74		5	197	11147		89	589	342						431	243	148		205	150	165		269	347	331
1753	299	2461		499	56	7868		330	12	99						511	432	211		209	220	161		161	162	181
772	9	357		365	1304	16754		316	605	68						296	224	1364		236	663	185		205	10	186
3	11	108		579	128	159		121	235	91						323	216	206		108	366	1051		332	766	188
1	7048	4150		885	255	63		3	144	62						588	429	175		403	327	195		293	144	131
13	19	6205		178	4	21		1666	121	76						445	359	193		22	355	188		713	174	200
510	91	258		98	91	177		109	789	468						210	245	504		459	142	172		507	177	373
200	3365	34		45	27	49		205	68	65						208	244	336		242	218	143		323	127	395
266	100	10031		201	104	57		200	47	241						19	260	717		217	190	164		283	191	200
242	99	281		429	1	1776		197	16	5252						314	441	618		205	365	182		283	197	737
1537	230	227		126	117	68		3	68	4176						385	216	203		222	206	180		1	346	330
258	1122	671		1479	19	3248		29	446	5375						339	445	162		1084	1086	189		419	136	163
3127	4071	115		161	204	6		147	1	6655						402	247	181		12	199	201		1194	123	196
96	234	148		374	236			155	3273	707						1	252	210		383	209	193		269	130	190
3	90	1		155	731			323	357	5406						283	253	216		371	214	203		296	124	364
282	104	381		251	5092			166	10	436						243	223	1050		280	579	165		11	107	782
1	80	10780		515	33			329	291	886						24	1258	2		177	358	187		641	185	122
770	340	45		193	211			216	256	586						11	210	575		420	214	647		1292	173	297
17	99	888		480	252			61	193	73						611	658	413		239	187	188		800	181	185
1	2293	4307		573	116			685	318	70						66	488	210		564	216	383		293	500	119
400	93	230		171	1964			173	137	354						283	199	216		306	195	155		294	370	397
2	1836	1049		446	128			45	623	248						286	250	785		210	181	143		283	173	169
4	103	99		195	124			58	214	978						232	253	173		483	212	148		1392	183	177
1	7958	1681		287	224			556	186	79						765	249	390		408	200	586		768	189	186
6	97	1043		2	100			2	380	104						1	3	158		244	67	198		288	354	200
2	9140	636		169	1542			186	984	184						202	239	376		355	194	171		10	117	163
1	3672	21		177	62			193	141	5045						453	1292	207		212	219	196		1	135	153
1415	1084	408		68	825			292	108	8697						208	214	1025		195	385	143		1	371	395
4	116	34		216	46			1561	2342	6803						300	39	149		483	224	191		292	387	189
7	349	313		478	98			333	203	2495						204	773	163		224	212	150		136	274	171
447	6569	314		185	97			371	141	19013						2	241	174		458	616	823		336	119	162
649	82	43		464	15282			223	37	3675						214	258	210		172	400	191		4	185	1401
1348	110	324		1381	89			124	348	67						218	248	213		141	493	1152		1	107	196
901	204	3025		389	9			668	146	74						365	247	213		158	510	150		15	171	417
762	2605	131		86	382			97	60	349						6	222	414		215	188	550		473	160	162
261	97	2826		403	94			19	69	222						1	244	222		266	219	303		1	562	177
574	8088	3363		478	101			141	246	59						24	242	175		104	205	196		424	441	187
1687	96	307		180	81			182	134	95						219	254	757		31	608	173		660	108	598
458	505	84		329	11878			206	126	86						174	232	213		233	172	176		311	184	195
128	85	465		182	2890			297	9951	59						5	247	433		349	228	196		17	168	192
364	119	42		82	123			198	5525	5935						982	607	224		441	222	360		347	244	150
752	8	111		169	504			511	378	116						709	438	195		453	640	474		63	195	175
33	96	485		23	1641			259	130	201						366	259	66		115	133	321		361	178	362
569	5167	155		114	255			312	347	57						664	389	209		164	156	153		240	174	178
65	91	220		315	12			172	105	6673						328	232	204		312	156	384		358	350	130
467	740	56		652	111			138	25	92						11	240	775		180	151	143		1473	335	158
13	448	33		350	1567			239	6499	70						232	251	194		216	177	498		1	337	207
370	95	236		103	27			881	115	6779						333	241	170		26	149	556		298	207	197
1475	682	256		336	66			605	6519	384						240	215	629		679	212	199		157	177	320
10	78	4911		99	92			343	124	199						258	241	1445		164	1043	149		466	404	130
736	2576	95		542	4			644	10256	10088						260	88	170		232	146	162		302	387	158
6	244	476		598	64			71	718	162						235	461	200		209	210	169		1014	503	349
1282	93	1276		845	126			219	24	13168						27	246	387		218	214	186		285	170	469
2091	117	86		125	434			361	1946	79						395	243	194		159	599	387		326	131	122
3515	1174	567		207	56			217	7	8076						232	24	212		232	218	324		265	182	192
1	631	100		23	23			406	197	95						485	241	211		219	361	151		13	353	188
222	102	56		246	1			193	439	45						381	249	136		817	219	308		496	162	147
1131	231	59		424	4593			561	349	154						409	714	136		233	387	345		7	170	684
399	6085	2316		390	37			332	3808	11538						343	255	404		230	195	165		468	382	200
667	2104	5967		44	106			241	130	94						243	233	198		214	158	196		639	170	556
125	1015	115		128	245			216	5571	7677						236	202	211		42	204	185		474	267	328
8	85	24		339	186			285	176	73						240	571	218		120	438	182		34	346	350
622	104	6089		455	161			203	430	109						1	711	210		218	350	150		477	190	188
454	1410	2585		325	93			233	24	65						965	261	185		167	183	183		9	357	203
404	61	252		26	576			257	74	66						612	208	163		240	202	372		296	186	126
258	4754	509		439	467			204	119	106						207	219	365		224	170	205		727	182	497
1894	6	88		153	93			21	7513	3828						3	230	208		248	663	200		255	339	194
281	456	2666		155	73			209	3876	5953						346	222	187		304	165	190		323	973	166
3	703	92		185	241			356	198	67						279	175	207		2	215	166		466	178	180
2836	1119	905		18	3908			288	3826	191						14	1	206		87	187	176		266	471	198
1096	4045	250		155	1116			6	91	5469						1	250	220		190	1311	187		396	233	126
8	105	100		162	200			199	143	4066						256	249	222		64	179	336		288	186	397
1	100	3116		270	102			313	288	586						218	239	542		207	362	196		469	118	844
961	1267	48		183	204			132	6004	209						354	639	530		212	231	169		233	220	186
1	236	638		389	2426			238	133	211						221	225	217		205	212	173		1	179	195
410	233	278		210	106			221	356	68						583	480	586		629	210	695		300	485	547
2067	11737	342		169	148			208	6281	231						1	255	5		126	212	314		439	178	985
546	96	6352		55	61			176	230	5509						436	413	315		230	184	145		5	168	396
453	2079	75		452	39			191	832	316						240	250	219		306	150	597		344	192	327
1	394	123		145	2244			520	7418	447						248	250	372		234	161	173		284	173	374
2001	21	1235		223	6106			37	50	104						5	493	208		335	222	175		271	170	208
99	80	114		842	243			190	4	62						247	222	212		185	391	669		284	114	201
49	6	492		190	207			161	666	2332						200	227	390		201	432	329		5	171	210
342	1	258		342	2			222	41	307						3	225	219		243	192	158		399	97	165
479	224	6014		192	1259			113	12	194						12	208	199		205	204	183		639	190	392
593	188	82		67	60			186	1189	98						486	797	366		145	197	199		410	182	188
479	501	97		362	703			123	120	17114						215	197	406		2	190	579		487	159	185
609	257	3020		357	4825			185	129	63						233	253	1365		212	166	201		336	95	190
12	1	150		51	362			271	3152	19801						560	221	394		336	168	174		59	271	194
1	703	428		175	20			44	39	536						234	420	354		478	438	509		572	107	167
470	390	370		157	1			872	134	92						215	246	214		223	201	332		265	297	188
48	115	90		226	3636			180	320	12840						536	221	342		161	195	679		342	410	168
388	740	338		357	78			33	480	100						234	221	379		173	422	200		277	370	542
58	1910	4164		339	2680			1415	177	78						226	1	204		249	221	152		282	176	150
637	67	309		154	3296			142	69	64						258	240	209		185	491	165		322	118	570
400	245	106		182	651			440	132	61						483	251	220		259	203	164		2	162	181
637	6537	99		501	80			362	473	212						480	252	434		235	799	383		858	180	388
508	163	504		265	34			796	182	653						265	242	594		228	218	400		380	115	182
270	3016	202		201	468			936	11377	6643						239	716	424		406	206	141		637	189	192
17	7	215		272	92			431	254	104						5	269	160		237	211	640		268	196	191
1	3719	253		181	72			1550	32	6379						1	258	134		309	127	190		253	121	171
1093	108	203		11	58			262	4	21						201	238	425		486	171	175		229	160	190
447	1346	1358		117	110			307	82	392						292	246	215		517	196	141		256	156	192
282	111	93		220	75			26	517	101						223	504	198		413	396	185		317	106	191
1	833	211		505	97			98	101	88						210	223	203		220	154	565		290	189	190
370	234	367		362	290			200	141	193						640	450	385		396	149	170		35	181	1334
538	9811	97		128	202			200	2587	9843						248	243	377		402	173	168		764	208	346
1	111	2758		576	3375			1164	75	231						1	470	192		193	215	169		337	187	177
1	259	852		131	3239			577	6734	111						375	436	203		10	198	195		583	536	187
2	98	1		314	1073			636	141	3786						377	208	213		1025	181	147		606	338	188
2949	440	101		96	616			192	83	2991						663	243	329		200	190	161		269	111	167
1347	133	3292		191	81			605	24	98						327	236	207		8	309	337		286	156	148
39	4496	776		278	98			393	3726	13226						295	250	210		216	215	175		350	197	180
1	89	132		179	1			69	114	469						220	509	430		216	126	205		453	375	200
656	545	141		292	3489			171	69	338						550	385	217		217	166	170		465	351	135
1	120	3295		625	82			223	88	70						409	234	212		223	398	361		289	178	193
2	4814	203		314	45			463	69	10821						917	227	112		437	224	146		1690	170	197
826	99	40		430	84			306	606	51						245	210	3		202	400	181		288	189	165
7	77	98		482	5655			106	290	16154						515	432	211		237	374	365		699	94	387
23	111	108		1	4			96	80	842						432	248	178		164	430	188		322	196	348
1	235	462		179	94			516	3481	6507						670	256	213		319	508	378		634	99	372
8	249	315		340	219			113	1002	12247						275	226	191		186	368	197		539	100	197
601	4224	3233		147	213			146	368	216						331	146	371		405	211	174		250	127	816
323	553	358		600	89			247	17	3509						5	1435	211		188	168	184		279	200	606
2137	5436	247		88	5254			206	361	345						288	251	203		221	708	187		373	179	816
1792	125	118		269	311			396	70	228						469	260	400		1	217	169		276	295	199
185	342	202		363	34			191	201	9097						53	263	148		226	179	190		10	122	168
580	117	1425		1170	5642			38	658	66						3	938	192		663	351	190		467	359	135
963	357	2331		428	2831			168	197	101						262	207	208		213	211	196		271	109	124
15	115	262		142	4132			1363	86	93						671	232	226		35	409	201		358	138	152
2388	486	130		180	1716			249	6	5320						1135	252	174		166	210	191		273	130	582
245	3721	70		243	10			390	722	8961						585	645	211		232	206	149		303	172	148
1118	252	2		310	47			563	563	231						44	410	407		370	200	337		363	187	186
1	1097	544		185	84			112	6067	227						274	231	209		207	188	184		190	184	196
1605	111	102		146	59			123	301	110						188	218	167		443	1224	204		281	187	197
542	6158	85		237	8			178	61	96						1	431	167		199	357	324		346	222	201
2	119	198		202	1919			191	245	87						1	224	211		222	413	377		664	106	163
1	17	1421		183	63			495	2432	269						284	257	216		465	211	206		327	113	347
1	89	390		559	62			49	141	7006						2	489	142		172	207	367		255	133	1969
412	112	235		631	53			207	14333	9548						173	641	147		240	196	178		366	149	134
1	1387	116		198	65			1149	208	5263						156	608	209		199	203	178		7	174	310
285	344	273		181	92			484	168	1						431	247	215		1318	193	184		152	163	202
3	104	470		317	141			192	339	1						280	223	208		344	206	344		277	175	161
430	22	130		207	268			143	112	95						1	426	593		203	201	163		279	177	379
151	1329	1839		39	254			241	1	1						134	252	213		227	192	489		61	399	186
1050	248	51		726	37			230	86	545						586	238	388		222	797	481		428	361	200
605	363	1212		165	24			230	78	97						235	261	199		213	208	145		494	158	178
297	3100	188		21	11			221	10449	26317						219	225	387		101	200	189		287	711	942
173	444	4		4	2887			505	97	12178						256	228	190		230	217	175		1	191	510
322	97	390		676	47			347	83	14838						215	246	408		223	910	145		258	271	209
1	216	7110		1	4591			393	116	11403						4	257	216		45	332	154		1	201	180
1	12992	623		354	7032			445	4	94						175	242	327		171	334	540		934	1196	590
1881	117	3907		518	108			120	5909	62						11	242	219		209	335	246		282	815	177
215	3228	93		3	86			383	119	2749						4	252	201		202	187	135		446	368	760
475	476	1311		825	289			300	24	114						1	632	397		324	187	193		300	294	192
272	247	130		36	9749			234	124	347						1	243	192		206	223	180		241	178	360
379	251	97		484	69			71	119	5868						1	217	320		212	216	308		1	147	153
680	7688	68		1	20781			223	138	102						57	245	152		47	97	151		262	107	122
2832	222	2586		138	102			382	31	183						51	454	194		231	386	184		309	491	173
467	97	7546		1217	77			327	4643	8940						253	260	223		226	158	355		1	726	343
3	82	1925		56	1572			747	4621	75						669	635	152		211	215	165		6	462	186
93	87	91		239	91			491	283	117						343	726	143		15	226	316		32	182	196
1298	920	7598		1306	110			102	144	778						274	28	371		251	5	352		288	192	2
1764	242	758		332	91			112	19	95						40	244	222		241	168	205		4	15	357
1064	1269	7114		235	90			16	148	14						1	932	3		402	221	541		25	313	181
1	98	4425		104	89			228	10637	3738						197	189	153		194	175	790		3	160	164
194	131	11764		244	10749			194	549	993						267	486	368		266	756	178		159	689	181
3	88	95		48	85			382	251	358						209	241	197		192	203	185		262	171	173
1	212	97		195	219			208	221	86						275	256	144		251	1471	189		336	182	192
380	7810	3710		329	113			187	53	66						343	434	202		101	441	204		198	96	361
350	120	443		169	323			1022	149	761						1	393	207		231	183	813		282	179	204
689	1233	401		113	113			238	190	12066						393	454	1004		445	139	168		567	185	154
4076	4687	5353		285	248			597	274	16						423	191	580		230	196	145		2	103	342
102	513	83		781	79			261	384	8099						22	3	214		181	963	148		313	439	204
1	235	93		18	70			61	93	81						232	230	211		391	212	173		260	336	499
360	5033	668		161	78			143	50	72						13	248	205		271	213	174		280	49	1335
1	261	7364		355	2262			170	149	19728						204	255	214		206	208	357		884	584	197
47	120	87		162	81			275	643	54						359	444	603		217	220	165		319	403	553
3	260	67		423	103			172	1511	319						258	247	214		187	194	174		45	184	179
123	115	6705		87	70			356	93	3081						234	374	210		282	205	171		515	104	151
87	604	78		50	119			155	4	45						340	247	826		219	149	383		17	184	170
1932	2271	68		286	252			191	36	215						310	255	347		210	210	208		329	188	194
426	361	66		275	65			17	277	10						645	214	211		272	208	144		285	699	316
329	93	10498		187	67			46	434	10567						1	247	571		208	206	189		273	252	355
141	129	94		110	3758			135	140	179						3	418	176		2047	194	401		267	96	397
415	121	6444		326	1940			1	3381	67						248	252	416		225	333	406		397	1327	204
1	255	290		119	11949			540	184	185						338	238	386		111	213	155		268	520	115
4	117	11925		151	85			1669	239	68						244	213	216		255	192	153		536	180	128
303	107	85		1573	80			16	13	76						251	254	209		351	992	328		278	172	174
1895	374	5165		49	82			221	4673	787						1209	258	420		365	864	170		262	186	395
297	262	759		662	79			600	296	2121						244	224	143		178	208	332		260	349	342
355	9917	79		83	50			172	66	200						283	697	138		133	185	174		285	189	209
291	229	100		4	84			120	12410	104						266	263	139		582	578	317		275	391	125
134	891	96		318	334			104	219	68						5	217	171		239	213	180		263	162	468
106	260	208		1	6794			28	72	3229						1	244	344		226	187	200		359	158	366
271	1171	60		750	67			84	147	236						10	198	533		254	205	133		84	183	196
598	99	97		194	64			586	2287	207						1	242	231		254	206	118		609	187	135
1633	4714	842		1302	206			228	224	243						414	778	206		251	184	337		57	190	136
254	4538	210		810	82			83	2616	87						121	507	202		98	177	949		374	162	164
817	129	87		159	65			273	142	67						3	237	148		218	150	192		325	179	302
881	1343	327		105	81			496	23	511						4	465	376		232	360	209		4	497	201
423	125	222		753	2406			582	112	10320						17	423	199		224	562	179		261	585	363
484	135	11548		188	61			460	3071	212						6	256	208		291	568	181		256	290	183
2121	124	7292		82	1992			4	3968	71						427	668	206		6	204	194		263	177	119
599	3306	221		179	67			93	2817	80						266	419	355		174	438	306		292	479	640
245	110	1341		179	4631			110	144	211						17	219	160		162	1033	1		280	129	345
528	1860	11948		165	61			819	117	73						497	254	541		210	394	388		296	177	484
401	381	69		767	179			303	195	208						2448	259	212		321	434	154		308	191	567
1320	123	3706		83	3445			186	251	213						13	264	203		234	552	179		9	183	339
495	239	5		139	66			76	8418	61						246	243	211		2	175	350		290	165	546
3242	6931	2224		181	2363			5	82	43						265	252	212		234	144	342		315	184	119
82	134	2691		85	89			386	166	229						1	423	212		209	164	301		275	194	159
347	519	97		247	121			225	74	16433						1	1186	214		463	178	172		382	1	199
54	1238	113		176	5450			193	38	6901						3	250	402		370	853	365		281	272	361
1167	2786	94		186	9192			102	37	8						60	235	406		363	219	146		271	175	137
481	110	185		111	214			535	109	384						279	78	152		212	189	147		270	169	190
2277	523	314		637	114			5	242	328						231	236	215		242	168	179		264	594	534
615	105	1		639	5194			405	277	1						12	256	500		176	352	380		866	365	202
4589	107	102		152	169			1	167	525						7	241	206		3	446	183		296	527	179
464	263	84		178	69			781	3125	111						1398	228	208		600	213	193		296	174	139
4	368	1996		187	105			633	69	1081						418	646	231		245	370	272		249	476	1111
1032	104	1638		116	66			755	10403	67						1	255	199		202	224	182		1	183	176
424	1114	169		186	188			94	248	79						633	431	222		1	212	463		315	236	177
563	386	5374		190	95			42	83	7459						224	473	215		1	151	344		278	141	160
2825	131	1		336	91			223	3268	7145						417	246	219		1	1303	177		342	185	135
262	127	222		82	107			195	7	8082						367	442	199		267	397	177		2	102	372
1	126	6494		132	108			461	799	1960						273	225	366		208	210	535		228	285	176
293	417	315		560	85			103	555	73						226	228	168		439	180	173		276	466	188
239	641	1647		174	238			747	161	9127						704	497	382		216	219	195		324	341	374
236	263	4343		268	204			153	524	208						242	203	513		133	196	193		1	376	338
48	809	231		68	236			380	88	58						737	198	211		462	168	330		269	444	180
3879	136	83		73	407			939	182	2041						10	244	155		194	140	170		289	340	1088
8	134	86		122	82			100	603	85						231	131	207		261	204	571		1	190	146
149	111	88		195	332			279	7227	69						224	250	517		272	571	385		300	60	156
825	555	99		152	7716			101	2	643						79	217	374		207	199	945		251	574	166
[truncated: 44,633 more rows]

## Sheet: EC1-2 Y71A
EC1-2 WT		Ca														EDTA
T0		T30		T60												T0		T60		R1
Replicate 1	279.544		310.01		320.981											Replicate 1	298.99		272.289		286.276
Replicate 2	257.083		258.467		294.605											Replicate 2	275.255		236.237		265.773
Replicate 3	327.828		334.089		379.503											Replicate 3	310.377		311.73		343.959
Average	288.151		300.855		331.696											Average	294.874		273.418		298.669
S.D.	36.1496		38.6334		43.4517											S.D.	17.9189		37.759		40.5394
S.E.	20.871		22.305		25.0869											S.E.	10.3455		21.8002		23.4054
Replicate 1				Replicate 2				Replicate 3								Replicate 1				Replicate 2				Replicate 3
T0	T30	T60		T0	T30	T60		T0	T30	T60						T0	T30	T60		T0	T30	T60		T0	T30	T60
162	167	47		125	22	131		135	575	51						62	200	288		103	73	132		83	123	159
17	86	83		55	106	91		283	6	241						19	3	227		638	75	92		109	315	960
280	41	91		355	75	27		155	77	462						124	121	77		219	73	129		3	134	24
201	18	86		32	15	36		158	144	133						82	183	12		68	121	109		151	24	114
91	121	287		77	67	492		361	13	131						181	5	68		203	8	94		409	97	317
199	264	1212		129	3	97		71	96	65						387	528	133		136	121	180		25	584	337
125	327	202		7	229	47		411	84	5						308	7	88		78	326	59		79	422	409
272	245	325		31	499	119		20	136	365						325	45	270		11	15	98		132	67	24
34	396	21		221	88	6		221	152	277						335	230	108		6	118	420		132	5	247
88	160	284		188	94	160		1	57	95						66	52	67		411	78	523		463	6	133
587	8	12		196	50	127		438	459	59						122	232	279		639	87	138		211	122	375
210	503	19		114	534	134		155	90	239						2	216	101		110	23	15		158	42	221
9	85	500		541	140	139		203	120	367						336	239	70		133	115	4		98	265	121
1	287	259		36	333	4		165	849	81						155	144	41		342	306	102		299	165	18
850	87	192		102	60	284		216	43	249						219	410	133		242	350	16		127	534	162
395	245	865		192	453	59		47	406	93						261	206	74		43	293	979		181	487	14
1	132	520		44	202	129		39	137	93						318	58	377		31	107	20		19	131	452
403	213	1787		36	286	404		72	31	1						358	224	10		147	143	17		379	67	141
328	284	155		135	5	100		231	347	87						232	761	31		104	472	122		49	90	183
221	19	175		99	197	285		13	574	31						247	129	1135		16	8	6		119	84	525
511	24	14		220	650	116		889	128	138						292	370	332		250	337	171		103	164	121
448	491	36		773	89	183		43	432	831						537	58	26		613	46	657		167	59	12
280	440	611		225	5	230		140	302	148						429	221	131		469	137	19		104	752	1503
915	254	114		76	95	220		444	213	110						120	221	42		12	73	169		91	206	1345
66	628	44		245	482	2		48	161	95						272	118	99		230	140	30		1	3	211
252	89	460		9	880	117		285	1164	211						216	186	191		241	159	156		555	277	207
243	55	457		709	228	648		223	718	66						284	57	60		434	44	286		61	152	2021
197	68	337		389	19	978		165	94	83						204	143	154		18	126	29		74	175	43
242	629	155		230	5	803		408	150	194						473	98	199		81	37	173		190	196	86
326	264	67		92	265	17		1720	71	5						274	131	568		7	431	93		921	153	19
547	11	5		218	320	233		644	481	74						352	177	13		544	139	102		139	390	24
226	1315	1088		216	59	77		77	220	297						41	39	242		16	234	44		263	27	206
306	11	17		214	162	620		17	10	276						12	209	231		209	48	146		166	5	1597
726	183	834		248	72	463		330	119	1101						6	206	4		186	117	158		129	160	1008
320	156	203		322	359	312		7	627	36						431	205	4		26	108	352		194	877	184
649	82	184		328	340	42		340	161	223						309	293	33		408	232	66		12	36	208
300	15	202		281	120	287		5	483	401						265	39	9		177	214	109		151	806	73
241	149	1161		414	99	355		314	169	289						238	79	53		248	500	215		1631	422	550
210	164	392		212	297	125		734	480	126						999	9	180		209	181	97		98	150	484
320	93	74		358	65	274		313	245	340						39	126	6		310	56	59		264	1292	127
97	28	138		224	71	346		379	44	272						480	159	303		295	17	451		46	103	680
214	106	16		202	3	81		3	235	245						467	82	3		10	2	624		448	205	703
6	356	146		416	91	39		434	137	1483						349	229	154		36	804	41		125	181	679
117	939	143		127	62	174		1	157	1125						293	17	372		296	33	5		242	32	15
365	10	77		231	132	137		356	534	173						222	185	199		308	6	271		250	199	1361
273	266	510		422	6	60		372	396	920						350	100	269		232	277	197		4	38	113
116	481	208		5	95	386		6	143	893						219	490	380		729	654	54		255	421	746
455	389	343		108	215	298		3	5	1						287	80	138		789	108	96		556	191	3
241	299	272		418	46	145		324	301	629						631	15	210		645	547	185		206	104	93
274	442	1265		22	178	155		118	72	12						1	218	142		36	330	136		240	45	1920
679	330	340		231	176	307		573	73	17						259	219	372		1	65	121		194	8	146
269	183	140		5	291	122		154	1	73						130	440	1		203	121	46		329	2290	1361
371	312	432		242	180	365		1	170	149						598	261	206		44	146	293		404	232	769
294	312	277		637	629	160		259	400	123						1	208	163		31	25	164		224	649	167
252	1007	353		157	92	589		240	254	502						4	204	193		280	100	114		262	1023	4
201	640	197		2	631	121		6	140	282						248	206	148		471	96	39		457	587	7
338	342	519		50	167	562		8	333	1051						392	186	2		322	52	167		197	540	374
336	260	91		223	194	638		333	41	246						276	214	148		223	129	174		1606	975	187
297	297	434		1	161	170		155	65	694						103	242	216		55	320	342		6	309	4
383	510	576		4	191	852		371	192	22						420	215	374		160	102	150		5	435	155
353	561	151		428	203	547		354	5	80						207	226	179		270	99	122		119	137	1053
36	294	659		1073	686	142		375	101	114						374	252	104		180	147	868		670	159	25
154	336	271		250	175	151		657	284	119						211	455	172		447	459	525		3	169	77
150	355	728		1	158	86		553	62	147						203	247	1		86	496	172		240	577	356
332	210	1843		388	1100	137		550	1126	80						500	419	201		233	288	158		301	12	175
398	290	172		206	366	510		345	489	105						624	516	214		313	173	166		40	80	103
222	183	337		7	508	335		184	163	85						3	225	147		276	239	161		229	67	710
439	262	3		136	179	176		526	552	446						263	459	153		234	128	163		503	224	8
229	266	178		314	321	132		396	152	175						26	248	441		210	144	173		3	2	2
329	305	207		281	157	309		426	618	833						298	225	1080		638	29	158		212	1468	103
269	291	296		255	334	462		362	140	192						660	656	191		277	170	154		209	638	215
429	176	2		606	178	652		427	182	49						317	213	154		266	166	169		324	27	109
277	246	565		224	195	126		313	185	153						295	194	888		1	127	167		293	154	140
332	199	146		247	147	1148		929	149	477						1104	447	181		1	143	176		413	190	101
447	264	4		218	127	134		413	352	155						225	201	251		116	524	166		203	1	201
429	326	166		239	425	612		414	481	118						292	243	116		350	149	347		276	164	95
257	347	323		234	1443	113		343	330	127						255	741	221		427	133	172		196	1542	242
584	440	398		331	367	149		429	524	513						138	236	180		281	259	175		283	190	396
230	154	7		496	227	498		323	674	316						251	403	213		891	268	182		239	164	211
423	158	188		425	179	309		168	148	144						301	215	179		334	830	337		382	181	10
338	392	335		418	157	446		722	269	111						437	432	187		169	346	175		439	182	212
1	241	445		299	646	471		1512	156	802						944	17	189		255	466	179		335	13	678
199	281	222		310	578	120		322	488	147						194	223	332		253	147	158		435	160	1423
743	335	241		239	456	161		327	200	582						354	438	165		358	133	158		2	740	1545
268	1	646		68	203	159		646	654	316						156	227	182		288	18	170		352	135	487
1	352	6		240	196	173		379	469	273						407	433	1		22	238	156		281	357	550
19	237	326		231	167	309		372	202	175						342	155	337		22	279	164		131	172	457
198	343	248		283	171	396		341	504	39						530	215	138		272	165	163		406	183	336
254	270	870		563	180	135		597	8	306						1306	218	396		438	132	517		219	177	1
461	183	318		39	167	141		394	151	373						255	204	110		1474	128	178		366	358	170
226	689	250		235	471	135		408	164	1013						383	221	191		198	105	168		238	127	169
6	265	686		408	191	315		492	179	142						169	422	103		359	262	169		2	354	517
128	502	474		217	194	153		138	675	159						392	252	121		165	155	165		374	358	740
10	269	2		189	150	147		260	140	160						399	190	727		244	162	173		206	190	911
450	214	346		7	335	98		1106	175	1034						399	245	3		342	164	166		3430	147	514
5	323	358		266	184	301		182	192	160						302	211	16		341	163	363		166	579	691
334	285	683		229	163	156		738	323	346						691	194	121		122	342	349		155	132	268
329	242	448		168	310	166		217	671	592						370	239	3		169	160	176		222	378	13
248	254	486		1	142	352		305	183	99						571	466	180		41	308	165		277	1	186
2	216	194		4	158	942		469	154	295						180	424	177		23	162	342		333	189	5
252	441	532		250	462	174		965	130	137						91	1217	130		323	162	172		334	17	51
495	282	247		232	325	148		549	176	148						297	205	2		231	144	154		3	222	441
120	664	792		412	566	206		297	327	168						187	217	212		260	438	473		1	16	137
132	273	466		200	205	335		542	311	109						487	224	111		215	157	348		162	163	314
47	687	661		60	601	122		2	206	1139						311	142	173		248	151	175		291	178	562
16	149	509		237	312	291		770	166	654						604	256	141		331	138	481		230	346	1
313	279	231		228	484	7		7	324	460						338	217	1		222	140	160		2	144	1
294	173	343		220	342	342		284	389	320						447	1	199		195	339	435		902	336	20
377	7	539		193	346	618		286	700	463						63	213	129		582	158	139		622	190	489
154	643	341		273	496	589		500	1064	456						219	230	1		109	583	168		326	207	158
176	233	534		317	142	132		40	156	343						330	9	1		4	170	171		1	201	2
711	2	252		542	338	305		689	136	360						378	223	145		25	332	166		301	226	413
507	252	471		256	183	163		641	810	1211						307	203	190		192	132	71		1	576	108
1	282	287		331	536	436		342	186	300						362	1	110		147	130	153		335	341	361
331	286	1175		998	165	118		437	125	294						281	422	487		223	347	359		509	181	100
247	219	684		447	144	139		318	464	307						278	388	7		322	89	557		122	207	177
277	225	309		231	148	143		326	146	924						238	246	157		149	282	169		491	439	435
299	594	222		150	378	321		570	309	655						355	219	440		289	156	171		232	233	242
470	270	182		81	200	317		21	490	693						182	235	143		266	341	160		288	200	1157
109	329	334		135	172	171		281	138	167						191	202	149		246	170	211		245	151	1084
1	339	330		62	468	143		328	164	1420						404	407	401		290	86	168		329	345	869
294	324	522		273	199	152		148	167	168						205	218	161		239	108	671		307	638	422
299	355	443		272	147	301		404	194	595						360	207	407		1	185	165		285	2	123
248	199	1155		145	513	159		331	164	1086						374	247	113		242	153	164		365	11	260
318	311	1		226	520	683		254	142	287						375	215	389		330	94	158		227	148	165
312	461	471		233	151	6		318	321	759						26	639	358		377	6	160		222	154	542
780	378	801		247	967	135		16	373	164						7	456	185		570	98	346		260	157	117
307	332	452		118	153	305		1208	309	447						377	216	198		126	107	509		1	224	235
292	360	1386		296	365	240		367	155	490						547	225	107		225	341	168		176	331	675
667	362	189		362	162	428		270	470	328						724	460	1		270	334	162		90	447	149
232	373	264		312	178	142		1	1054	394						298	193	372		492	170	171		188	3	589
391	221	318		215	154	327		51	147	295						326	214	181		264	106	166		347	138	383
5	430	1023		567	196	696		250	131	909						278	225	189		9	118	160		1	478	178
247	299	345		217	418	149		331	153	333						382	223	369		145	334	371		253	171	561
354	252	603		229	141	272		260	150	130						34	210	159		1	171	497		178	309	180
246	245	480		179	179	630		1389	321	606						205	209	5		255	158	333		267	200	686
119	210	280		201	198	147		72	161	170						289	214	164		741	265	161		50	190	135
627	810	359		217	139	161		478	187	940						31	215	151		280	113	310		250	113	376
314	374	538		261	324	172		802	140	117						349	217	2		379	162	167		204	146	543
269	244	261		265	510	114		405	142	312						306	379	1		35	161	175		602	498	186
242	249	449		190	178	310		328	714	337						281	207	2		326	171	174		355	371	208
90	565	242		266	172	160		66	184	142						247	216	381		17	174	149		228	218	274
170	531	201		255	432	243		731	346	164						525	8	530		285	239	163		256	265	109
111	237	279		241	799	21		263	154	115						211	447	172		252	163	322		835	453	154
241	250	528		250	513	92		399	176	404						273	222	1063		257	172	345		249	150	11
350	606	712		276	309	1012		392	1468	288						1	438	199		91	136	169		302	171	541
488	241	566		239	171	499		294	478	156						1	658	124		267	107	159		231	175	151
239	785	330		342	182	168		364	145	105						815	429	157		1162	133	539		1474	186	391
163	179	291		196	619	315		631	300	571						530	224	1		714	146	164		363	373	473
1	167	343		258	144	336		443	139	255						343	210	155		47	162	170		233	6	225
224	578	703		245	193	319		629	139	276						278	221	168		719	431	354		221	1942	359
198	358	190		234	398	147		327	636	164						187	226	189		270	161	175		276	204	27
1	353	272		308	130	381		293	174	164						26	209	105		589	175	318		339	174	364
1	266	304		127	359	311		816	174	173						721	237	314		80	128	170		218	168	121
7	551	1018		166	120	101		400	321	133						40	237	178		485	40	173		225	198	4
361	335	285		195	185	139		435	317	177						441	433	173		165	227	163		247	157	212
13	380	292		227	154	369		54	917	282						931	445	236		204	85	164		196	709	264
230	362	258		228	179	402		474	191	144						331	233	551		303	170	158		234	162	605
250	323	323		425	1155	667		476	166	163						295	227	620		199	689	149		188	173	272
478	291	723		379	146	162		264	533	336						248	453	176		370	118	307		940	130	8
52	235	275		281	480	595		410	367	157						556	5	383		92	151	162		191	557	205
1	519	264		207	169	108		489	189	809						325	209	181		276	504	172		1	3	434
1	172	604		473	182	342		95	132	153						200	420	135		434	130	357		190	184	424
337	1818	193		235	195	300		1163	1139	171						258	225	110		7	110	329		149	346	178
277	508	349		104	204	798		388	789	132						317	240	113		329	164	167		538	384	544
222	365	380		309	369	150		415	476	293						227	210	190		230	164	163		268	204	620
213	216	830		213	147	460		400	701	278						248	230	415		532	123	170		847	461	1
312	691	1079		263	151	118		101	186	974						249	19	378		382	116	162		915	345	195
432	388	245		234	157	232		359	485	140						439	229	131		4	115	163		201	1	613
513	352	335		98	479	301		12	358	140						110	196	1045		247	136	779		1	545	233
55	402	215		22	196	132		1764	176	297						394	241	209		260	138	139		55	154	1705
1	270	655		50	425	328		700	135	322						367	240	183		422	184	156		542	220	219
4	317	1068		262	461	160		388	158	444						2	224	188		232	142	171		1	408	746
240	443	226		424	793	303		262	141	142						548	217	182		185	152	641		116	363	235
8	284	237		231	161	1093		32	190	901						193	464	216		289	317	160		299	340	127
282	354	487		1	1	155		328	133	921						354	219	264		145	132	466		143	1	250
349	657	303		416	764	1364		149	175	161						39	211	195		179	688	165		227	211	3138
306	225	231		270	128	447		700	493	294						1	376	194		342	145	163		411	648	241
1	227	607		265	161	962		330	152	170						3	30	178		466	123	175		2	530	160
587	336	245		314	423	282		369	170	1449						116	1109	3		287	135	180		265	2294	327
480	323	588		279	196	140		415	177	1393						321	212	119		341	143	162		418	389	176
273	703	260		296	160	287		503	201	315						212	219	128		272	132	337		206	191	450
240	497	263		134	189	363		1	173	180						101	11	139		2	150	173		249	15	621
307	247	246		226	186	463		143	275	1722						392	263	207		135	170	159		231	150	445
479	651	310		5	511	148		387	186	135						238	436	1		175	486	164		243	661	143
362	225	170		215	111	321		1034	511	145						203	222	1		229	173	166		218	175	157
189	304	352		214	133	461		471	146	134						297	208	615		191	1280	166		4	172	449
433	311	986		1	174	344		1	475	150						275	145	578		320	312	741		249	206	502
234	318	249		259	189	91		262	132	654						329	210	205		20	306	154		198	201	162
326	2117	196		230	349	579		630	173	175						357	186	383		521	87	182		103	214	631
203	285	418		226	189	162		305	341	120						239	9	360		656	174	172		221	334	864
368	351	376		41	175	496		294	147	123						168	239	246		325	466	163		1	182	257
301	322	673		424	357	126		588	287	148						372	218	229		319	145	165		1	203	1
222	467	372		279	161	303		370	186	165						679	198	176		215	131	141		434	422	1
328	451	445		237	154	168		310	150	477						324	196	1		199	157	6		168	389	336
320	247	320		257	870	179		601	479	323						284	244	2		329	160	160		284	600	255
277	413	265		294	168	153		290	118	1883						318	208	372		153	163	173		1	179	9
55	317	308		286	321	147		1	449	152						758	215	195		225	138	825		56	185	224
249	190	786		228	144	115		341	184	311						298	209	118		259	173	177		4	194	124
293	284	2		7	154	324		1165	1526	171						332	205	1		3	159	177		1	751	346
949	164	402		247	334	50		330	951	1010						209	232	188		301	174	506		287	180	201
522	279	191		217	201	458		726	1505	296						285	520	223		185	174	486		124	224	213
309	721	479		218	173	309		45	294	153						418	253	792		266	164	161		192	175	211
722	229	242		220	208	115		324	147	240						245	217	154		310	151	326		278	140	841
284	238	282		192	525	291		328	141	698						272	214	156		343	494	296		171	505	13
310	420	431		282	152	306		400	150	154						284	261	185		194	97	1111		223	155	474
288	7	180		618	343	170		321	178	151						338	233	505		985	93	161		240	858	700
260	329	435		18	158	327		339	174	90						579	216	187		10	132	497		14	563	633
2	256	277		316	1163	149		270	337	725						371	441	144		197	308	268		184	154	176
36	213	249		4	377	155		1275	145	167						4	676	422		251	169	165		524	137	707
240	170	284		38	327	161		371	350	128						287	215	179		223	163	712		204	142	194
341	2	1		256	140	161		345	332	118						319	209	115		33	152	155		193	161	826
311	630	152		250	169	287		1231	660	158						252	222	333		461	132	357		252	1270	209
858	337	343		235	198	410		320	333	606						362	223	411		108	151	172		1246	672	149
310	294	339		1295	186	146		569	338	314						384	216	183		955	91	153		232	165	8
386	224	961		230	203	840		641	723	696						365	209	206		132	137	175		155	732	359
55	397	294		406	126	437		446	143	702						262	226	834		1	149	169		437	116	201
744	344	880		277	8	141		256	141	310						559	225	169		228	482	342		236	172	394
157	337	644		249	157	441		9	154	753						343	220	130		178	114	164		331	177	379
424	206	237		213	148	172		374	189	147						198	214	198		13	308	516		500	228	250
255	255	274		205	155	491		7	678	174						550	246	186		212	361	288		266	163	279
221	241	1		256	146	323		326	189	175						356	247	165		171	165	179		160	177	439
21	197	238		174	181	116		388	377	418						168	212	199		551	136	172		205	189	6
293	471	302		397	192	331		350	140	828						94	244	7		193	288	322		18	3	115
265	319	370		249	207	89		54	156	502						257	237	230		210	169	314		183	521	80
307	219	155		217	159	87		289	163	135						338	236	236		206	340	143		203	153	233
1	664	860		231	167	337		355	162	627						304	215	894		178	533	663		561	164	276
278	513	484		388	175	312		425	483	489						1	222	160		239	165	166		241	369	171
1	362	212		103	193	331		1025	1047	602						1	210	894		84	89	167		279	183	157
342	356	676		203	180	323		136	182	151						623	262	210		291	105	322		737	169	756
2	383	588		263	157	105		56	160	537						1	222	196		358	144	171		320	186	3
1	16	540		280	535	164		223	308	150						154	241	173		216	162	171		283	190	211
64	287	493		194	183	169		225	365	618						310	572	611		278	122	171		551	230	261
25	240	801		412	198	127		141	472	341						158	239	282		48	309	169		843	225	672
285	267	223		417	172	310		1066	175	130						351	835	112		437	468	174		390	200	2
235	210	394		276	132	137		28	526	1617						464	268	160		319	147	162		75	171	109
391	220	272		11	828	304		30	1130	117						529	245	322		281	171	167		768	1880	853
219	461	420		9	161	460		273	147	175						2	212	2		292	177	771		234	202	1306
801	238	293		228	336	275		590	140	286						31	203	133		196	304	458		203	218	473
298	569	284		379	190	148		606	352	348						251	615	353		233	159	618		170	940	249
7	335	248		256	335	501		331	193	610						154	429	184		263	323	959		231	2	668
254	305	229		713	170	308		708	187	43						2	227	141		212	429	345		255	227	10
227	375	240		64	397	752		338	700	331						238	209	3		193	151	178		173	304	2
384	353	201		514	134	657		394	1119	101						2	438	197		262	125	172		323	163	148
257	338	181		240	336	792		393	271	160						998	1100	206		200	144	168		836	870	2
272	340	277		214	188	300		1	669	645						373	241	368		334	168	172		203	191	176
1	526	495		258	175	432		378	354	1710						288	235	154		316	154	171		213	327	429
244	252	1383		242	169	331		377	187	240						420	6	193		495	303	168		130	375	565
2	354	381		595	342	344		404	371	109						343	221	195		352	139	152		140	582	218
218	329	261		465	182	305		478	408	1780						7	420	126		235	173	300		498	196	7
176	192	289		228	349	365		607	664	162						314	223	842		17	173	163		241	137	505
209	147	518		405	181	121		575	187	1252						259	216	110		321	148	133		270	558	116
22	312	724		112	528	166		422	193	159						285	209	216		244	5	514		545	228	305
259	200	247		364	146	593		1294	156	502						206	413	604		255	93	184		196	150	169
263	218	294		235	107	950		436	553	493						343	220	423		75	176	171		579	783	729
891	274	955		238	153	106		365	188	812						645	236	191		249	119	173		303	203	585
238	258	291		263	338	323		15	601	571						25	220	160		270	143	361		507	217	476
390	188	173		267	281	156		390	356	171						1	221	193		410	172	147		2870	425	387
299	212	539		199	300	170		484	740	166						344	383	1		230	117	169		280	166	159
1	203	628		97	195	580		429	157	267						337	254	7		183	169	347		350	508	115
129	220	329		241	159	254		276	168	171						364	216	296		304	364	354		139	176	317
177	251	236		713	166	164		354	342	167						1	209	1		397	130	200		1	627	556
34	1035	236		208	207	153		280	165	166						232	257	136		222	1	500		225	7	271
442	603	920		232	152	138		1	155	833						397	215	183		265	174	164		424	105	845
1	285	307		215	367	313		311	312	330						363	240	199		402	172	149		204	138	245
302	478	810		237	191	659		5	145	100						312	250	196		202	166	178		240	148	438
154	244	335		115	212	278		282	177	335						465	239	173		219	179	177		222	208	739
199	194	733		190	184	176		384	133	143						3	217	315		71	103	499		899	2	13
1	330	516		277	163	130		382	163	291						325	22	1		343	133	343		497	370	1
416	293	617		431	201	152		160	138	172						1	218	232		229	241	14		357	143	1134
390	187	317		207	174	482		335	150	173						1	149	159		109	129	173		297	172	286
251	391	235		231	321	317		404	475	109						1	257	2		453	116	168		335	165	267
180	281	755		78	208	108		512	331	154						319	246	216		236	659	333		354	348	165
184	257	513		143	496	114		361	182	161						792	225	168		276	150	172		131	190	224
262	218	639		2	191	129		251	152	148						102	216	138		529	158	154		536	769	196
293	251	534		6	664	92		710	159	159						7	587	761		396	175	162		273	3	1
1	288	604		216	169	269		402	152	1406						363	446	112		303	172	159		306	189	201
298	348	473		175	175	114		935	325	276						993	219	352		996	150	180		556	8	380
263	859	191		264	559	154		555	170	153						271	225	337		460	95	169		193	375	260
226	254	1878		187	172	303		315	535	169						746	222	1		437	661	173		273	190	220
273	1199	663		216	989	125		328	606	104						663	191	214		313	168	329		2	633	10
387	270	217		234	527	324		299	162	318						290	266	215		357	111	261		217	642	166
3	468	335		13	183	438		419	647	918						322	218	144		255	144	785		407	187	553
647	289	225		569	188	582		326	495	320						251	225	145		286	161	146		235	201	719
26	183	333		241	147	488		388	194	172						331	216	175		59	142	644		198	313	578
620	293	336		204	138	149		263	343	146						1	241	210		504	90	326		269	165	173
446	212	732		519	336	268		359	184	245						367	252	194		146	118	176		250	396	333
285	226	2352		502	153	128		301	190	151						238	237	236		219	997	348		284	192	784
1	290	444		232	165	289		1	136	166						583	219	120		306	639	163		216	149	494
513	292	241		244	169	910		868	484	343						874	406	351		200	539	139		8	513	6
482	683	703		779	526	441		415	1786	95						262	225	3		337	327	170		1178	856	209
270	344	161		298	178	103		5	138	183						373	468	1		201	141	551		14	177	1204
121	315	285		408	245	175		883	381	495						302	225	187		181	115	166		288	1	235
251	250	331		6	200	168		31	351	170						196	509	120		222	131	322		189	593	186
354	531	169		224	165	148		279	131	174						241	227	111		36	154	147		222	690	230
1	268	466		3	131	89		515	133	140						623	197	133		143	171	161		210	202	41
74	1	351		209	289	170		32	891	324						109	222	218		379	149	180		327	133	132
452	630	438		242	712	574		333	711	164						237	423	1		57	448	180		287	395	1
4	661	1322		15	533	125		371	602	618						611	476	427		197	101	334		191	501	624
55	448	1		220	153	158		320	533	620						1192	219	218		245	464	171		341	153	262
321	735	439		231	166	410		216	192	556						289	394	401		239	138	160		414	176	1643
174	268	329		206	191	140		537	198	108						288	222	1		669	138	158		253	579	16
276	428	439		219	337	152		684	153	154						656	8	232		278	339	171		337	155	1
134	518	295		234	126	905		460	175	998						309	182	221		985	168	168		885	187	397
3	1803	468		228	153	294		382	158	1546						241	214	420		168	178	179		188	195	1010
253	246	239		230	340	1230		336	175	98						323	213	465		217	331	165		149	1	178
224	185	183		215	384	983		386	168	457						1232	145	285		484	171	163		241	172	154
219	209	437		175	358	98		292	361	646						300	234	302		340	380	165		182	212	145
360	715	1346		248	286	149		261	186	329						648	228	374		184	109	183		12	181	228
394	531	684		108	175	158		54	591	141						901	244	107		604	122	358		447	872	810
885	174	547		431	960	335		421	355	307						723	235	182		225	165	182		152	198	533
1	535	178		325	186	164		4	168	135						203	227	533		240	180	161		211	1502	2410
384	205	447		459	155	296		358	155	740						720	237	162		256	161	170		235	177	468
695	331	208		290	200	322		378	474	432						274	203	609		297	120	504		534	364	161
62	473	298		222	320	164		58	355	148						411	241	161		296	172	169		273	157	2
366	193	342		60	408	168		649	151	325						332	214	126		1	171	539		131	1350	109
288	201	211		1	152	537		490	129	560						289	247	180		204	121	157		209	203	159
271	641	505		1	125	141		314	884	326						493	421	143		234	168	991		199	207	350
340	347	451		224	178	123		358	1351	170						236	223	917		706	168	175		207	131	392
552	19	292		3	313	131		964	312	312						288	219	213		7	138	165		168	213	196
668	404	391		310	192	307		304	146	97						345	203	213		5	324	675		31	205	388
271	390	566		202	169	358		410	178	303						106	249	169		699	164	343		151	168	3363
495	243	864		241	191	1032		1536	157	163						238	226	4		314	178	174		764	151	16
87	501	291		353	394	121		362	626	170						315	456	2		193	102	129		411	13	194
1	351	192		191	336	583		458	154	1078						389	193	208		240	173	175		245	547	551
370	423	232		173	156	951		341	297	116						293	224	86		111	183	169		268	161	579
339	193	320		230	347	316		943	190	172						160	213	245		358	263	515		258	906	169
758	387	341		77	199	314		395	142	457						1	623	118		153	338	490		159	183	481
334	538	160		264	480	146		516	464	1077						328	249	198		167	137	325		389	414	1704
1	291	582		338	173	709		1031	154	164						367	512	191		415	290	156		461	2	108
200	751	314		248	189	305		621	338	116						228	266	4		222	134	318		280	132	185
530	308	312		185	204	336		786	183	797						485	197	290		631	349	173		227	896	526
289	318	2211		183	204	457		166	177	153						303	256	235		231	159	342		167	189	208
301	529	315		3	331	328		350	294	112						4	256	149		92	139	159		233	235	205
208	228	250		581	127	114		49	315	147						2	188	217		211	150	168		308	199	247
134	318	485		6	168	340		369	614	606						614	262	222		124	167	170		380	179	793
198	283	432		228	154	783		667	178	154						196	222	394		307	247	157		226	210	7
307	246	169		3	137	162		563	480	804						269	234	169		21	115	167		37	414	200
256	534	291		947	545	1606		946	589	136						420	221	204		205	88	173		1	364	448
30	898	317		206	185	147		358	164	156						333	210	155		119	324	170		571	157	1115
3	884	604		221	157	151		422	157	169						292	222	418		330	338	170		226	159	630
333	1308	212		1	484	116		180	144	154						419	220	369		1	161	177		768	166	20
18	354	432		582	158	630		645	819	1329						27	207	360		224	138	169		90	210	1
408	218	274		24	152	443		359	298	124						302	8	186		276	883	171		412	187	500
205	340	1		227	301	588		404	342	141						639	398	1		131	177	525		8	381	155
397	318	330		267	462	148		332	391	172						435	394	371		957	100	171		217	151	1258
132	255	190		240	477	157		434	135	637						312	241	126		302	135	170		309	148	225
412	280	185		243	151	351		344	281	444						318	223	124		190	166	164		1	157	154
229	1	314		10	129	166		315	144	164						319	224	2		4	151	175		261	188	1
13	451	431		255	316	328		1496	147	434						1	212	5		241	272	372		261	208	332
287	228	227		230	178	174		343	615	963						306	261	216		339	140	153		203	216	3
229	182	283		1	180	159		27	333	470						1	221	215		478	170	176		315	564	212
2	324	204		236	193	136		340	136	397						1134	218	493		143	167	169		445	132	129
1	1025	321		355	410	534		1	328	112						148	218	177		166	91	141		262	144	130
168	411	220		239	159	1275		151	495	664						1	457	112		247	3	174		170	186	211
363	263	369		2	139	116		79	317	137						623	249	225		489	148	1049		309	363	9
251	636	473		1	345	355		1	482	1140						422	418	3		464	166	316		134	192	219
280	809	265		6	150	457		4	174	285						2	258	380		240	485	163		402	174	182
223	475	313		273	197	447		635	320	475						81	182	186		222	117	307		124	381	160
1288	1918	941		313	336	89		737	184	466						324	2	597		304	101	170		385	210	3
1	276	779		251	160	153		232	158	1151						12	381	623		502	111	165		250	161	419
571	464	450		173	195	98		356	195	177						296	9	540		276	325	303		3	499	238
64	230	248		261	218	176		377	140	1330						346	252	162		324	169	638		212	228	360
202	749	147		323	192	346		379	313	119						348	226	181		817	495	330		478	4	147
11	572	515		243	144	298		1784	329	157						400	886	1052		329	155	179		277	370	137
376	237	17		236	366	122		1	337	313						70	236	200		458	265	334		87	171	624
513	92	595		225	196	118		146	161	172						4	252	162		273	94	288		178	194	708
1	540	1		248	206	132		1	159	822						308	218	688		324	319	162		260	186	230
250	184	276		361	308	164		312	315	101						258	682	572		216	137	161		281	41	455
289	220	514		448	324	333		1	155	417						304	195	178		188	173	526		1168	191	1098
233	299	185		1	191	177		807	485	160						257	114	132		443	308	167		8	746	10
220	846	354		231	592	160		1	125	171						361	1	776		241	313	511		205	177	1
294	432	948		208	143	81		680	555	1212						284	223	149		207	148	170		4	316	361
233	454	653		213	133	633		261	175	273						6	246	169		435	354	175		41	159	220
38	794	212		659	167	179		243	171	151						1032	448	624		235	139	162		232	210	277
268	335	339		236	523	158		495	525	1113						221	409	186		269	93	351		222	313	2
275	186	295		144	156	145		603	1016	315						332	218	1		480	140	171		182	206	6
287	2	347		553	318	2694		388	353	309						460	227	299		403	302	163		280	557	2
670	261	441		233	359	33		16	187	333						26	248	1		530	134	295		304	414	270
598	1127	1048		249	186	130		6	356	126						284	203	10		458	165	183		263	397	415
322	199	228		208	199	540		373	153	597						803	204	155		222	177	532		698	133	2160
323	394	1149		356	164	133		125	128	329						317	219	2		358	159	153		641	203	209
396	564	466		241	682	100		288	393	150						20	206	205		289	175	160		147	14	749
299	273	318		201	164	134		528	195	415						320	451	151		306	169	163		238	165	183
339	346	328		58	316	154		413	110	164						46	11	223		10	321	166		353	139	444
275	336	867		192	461	130		465	316	140						64	225	200		398	493	177		101	758	717
261	290	176		424	123	460		321	294	506						273	209	172		418	149	167		360	376	489
843	227	354		14	293	464		786	188	308						189	238	112		196	162	633		508	363	367
389	209	252		338	787	149		385	17	174						225	255	214		353	148	174		266	863	119
304	895	181		225	165	168		376	172	471						507	230	191		334	121	163		311	167	912
237	671	876		290	185	118		360	192	1092						409	219	184		338	268	169		382	162	483
264	1059	825		264	339	174		320	516	625						199	226	114		449	276	310		241	164	208
253	480	714		248	521	175		458	133	149						297	452	233		289	341	328		82	560	1
205	319	334		204	181	174		347	171	103						251	262	1		42	350	135		245	214	147
313	268	438		206	150	161		283	167	106						80	626	1		216	167	183		253	166	171
291	759	1031		68	137	520		764	139	127						301	363	231		345	92	178		178	151	229
262	175	479		156	197	85		217	605	318						256	258	441		303	146	333		475	194	933
249	246	435		275	129	286		292	556	500						310	228	235		4	167	172		328	675	357
158	273	2		239	338	149		477	167	170						330	234	158		167	180	164		222	377	368
344	389	249		213	351	158		33	337	318						275	231	1		16	311	894		46	45	916
3	188	1020		1104	183	611		328	190	168						1475	220	234		357	461	165		259	154	211
207	191	1180		413	161	109		317	351	501						313	223	148		479	88	169		203	352	228
185	641	801		160	180	280		339	149	159						633	245	375		160	126	541		330	392	511
23	174	161		217	184	163		449	580	97						326	224	4		1233	313	165		249	440	8
274	239	248		9	191	171		407	166	155						437	410	401		6	156	167		1116	552	516
616	267	354		192	570	143		502	322	974						585	2	650		1	185	170		24	1	216
364	326	272		242	366	119		385	340	776						340	249	219		7	152	166		261	8	292
255	177	511		243	334	131		355	179	170						417	265	1		19	144	161		268	344	347
325	338	528		184	196	483		241	180	707						397	223	110		330	323	162		231	469	409
312	247	1		712	181	103		280	306	103						680	225	113		283	154	172		741	188	196
299	339	497		182	173	156		1360	501	974						261	253	151		132	354	173		136	2469	202
346	802	295		207	720	294		786	159	466						392	224	821		195	100	171		223	300	1
261	192	241		216	444	304		353	319	164						658	242	379		206	296	154		214	166	388
180	226	159		114	184	180		323	477	1021						429	21	533		705	160	466		239	425	370
263	18	188		216	188	168		352	504	105						301	220	115		218	169	169		313	1	94
261	215	199		406	491	407		366	156	117						218	227	154		15	166	210		288	153	396
234	292	1646		27	154	621		344	1091	134						211	214	205		491	166	170		554	2	934
778	513	249		247	163	315		171	677	169						336	551	389		267	107	166		573	157	837
259	188	1396		469	152	983		518	174	2029						2	211	187		2	159	153		572	168	354
257	388	283		29	566	315		548	169	180						75	240	115		197	127	161		1	184	1
653	1376	679		58	155	97		461	179	312						323	239	216		347	157	145		914	631	14
296	332	332		390	146	230		4	184	427						451	245	215		213	505	171		395	432	1680
385	278	325		261	221	135		1420	473	125						280	462	113		533	138	170		276	217	271
577	25	829		222	158	1		422	329	292						268	201	143		204	166	334		473	200	600
412	180	243		266	108	888		14	287	314						497	851	3		260	179	168		205	395	17
708	462	252		35	159	311		172	762	610						320	199	214		241	151	159		212	186	267
336	240	275		331	160	170		1	1230	792						873	262	530		281	691	349		273	212	1839
373	333	223		105	914	419		3	460	318						225	240	314		146	164	154		259	128	422
379	275	488		1	203	466		813	292	394						381	223	1		397	800	152		224	722	1173
177	724	273		5	148	580		547	2757	630						2	229	183		23	89	176		541	494	256
246	715	297		207	135	298		580	184	319						32	211	228		394	126	496		236	3	650
525	201	440		462	328	148		1	153	496						340	442	212		288	128	309		264	227	66
14	866	459		212	197	334		276	282	336						683	244	306		72	176	510		258	202	585
360	423	4		215	534	478		491	1076	138						1	226	199		272	506	140		272	192	214
196	209	210		2	187	148		1677	172	122						281	252	397		272	120	171		220	442	1012
374	307	272		283	132	157		871	192	148						367	431	120		1	134	362		207	359	453
360	523	178		267	554	320		352	732	698						1	205	212		654	172	173		250	540	333
259	675	148		236	163	489		1559	153	305						269	213	206		199	163	314		221	8	256
315	291	278		227	147	420		409	324	501						302	247	4		275	128	318		262	311	148
248	342	630		439	167	326		294	131	498						1	236	3		288	335	169		263	179	115
309	458	673		217	168	118		575	338	326						179	211	189		6	330	171		190	229	205
332	451	251		122	328	100		385	362	111						427	265	579		414	175	162		889	4	223
162	330	229		272	190	703		1169	203	164						418	215	264		474	171	158		221	152	262
233	319	331		165	173	882		1	431	327						278	246	1		277	326	162		263	215	395
1	312	184		544	128	1075		54	149	1						1	255	208		334	163	339		178	222	158
9	276	274		195	159	231		401	458	281						282	235	114		292	164	168		474	430	451
487	338	285		208	161	124		351	369	163						322	226	269		476	177	165		323	183	198
527	686	507		208	205	168		377	143	175						203	224	152		243	604	175		268	169	238
334	261	763		170	331	173		351	165	344						366	211	187		193	146	174		340	394	202
255	329	205		212	328	135		1114	702	1246						537	203	870		7	97	334		179	157	197
325	287	437		156	192	130		245	176	851						1	1	171		273	129	988		677	486	227
20	347	492		510	363	300		347	708	1729						288	188	195		313	128	162		307	345	4
244	207	305		184	169	145		378	155	676						1	219	205		54	139	159		451	156	227
348	319	217		294	181	314		495	711	1254						1	203	204		516	162	362		312	658	234
264	2	190		1	175	169		380	331	99						240	221	180		397	133	168		263	394	448
641	183	655		429	191	876		408	174	494						366	216	193		236	159	165		269	1012	14
276	204	248		1349	383	125		422	301	306						500	215	200		287	321	152		601	731	336
2	217	984		128	175	294		155	323	472						360	435	129		371	120	171		81	336	574
188	303	876		403	458	366		15	178	120						228	915	117		210	127	173		1	185	181
1276	453	243		564	500	97		3	520	308						219	718	9		241	145	169		514	554	263
320	371	632		257	191	163		737	298	1046						259	223	162		1592	326	159		269	160	237
317	1226	10		251	193	163		276	783	165						251	216	214		305	701	361		664	374	1122
1642	347	308		21	329	152		441	664	1677						282	212	186		3	92	165		584	386	202
277	775	2		382	445	327		1575	308	328						673	212	3		144	101	145		48	608	29
343	313	799		22	164	149		243	183	320						297	679	1		289	116	150		12	1	385
633	417	510		206	181	112		776	371	255						251	235	665		302	137	302		216	1	1
306	827	326		222	361	171		349	324	159						1597	222	131		269	159	174		233	1	676
402	833	887		263	808	931		603	474	144						103	256	127		2	144	502		208	186	202
263	874	286		66	186	109		333	171	89						293	541	2		675	155	168		263	193	224
27	331	195		200	398	752		311	180	1184						269	223	257		223	165	152		749	227	23
263	218	185		1081	208	336		1	341	99						1230	206	200		341	172	521		230	142	313
643	318	421		100	161	142		286	336	102						485	862	112		236	138	352		1061	209	167
223	358	945		1	458	392		751	316	141						275	17	619		257	330	332		355	10	390
244	297	517		182	370	178		186	178	14						834	223	211		1	168	154		247	136	266
1	498	272		206	192	397		238	356	538						381	228	662		109	300	162		229	151	276
301	329	367		22	566	109		337	196	152						288	214	2		545	141	167		273	181	2
41	509	1114		524	394	169		195	149	480						576	228	223		266	306	176		268	382	211
271	188	289		1	158	347		203	150	163						154	205	217		194	174	316		201	1410	456
258	761	253		9	161	1259		1	303	103						229	1108	235		537	107	339		1064	165	804
262	730	437		68	373	116		373	370	268						487	191	190		948	123	347		285	140	1087
175	456	269		290	161	153		385	587	302						1079	197	187		243	894	362		211	132	154
199	512	293		255	306	154		350	932	943						299	231	131		292	151	154		168	1056	364
246	303	340		95	164	146		413	704	165						344	216	155		49	142	153		248	722	517
1	302	759		226	178	316		23	172	148						534	255	146		328	133	144		411	824	175
247	339	474		101	183	120		411	185	173						204	223	183		279	94	171		580	153	183
263	359	432		633	209	117		419	798	1117						58	216	116		287	92	902		229	10	237
4	312	173		279	346	191		112	324	139						1	249	266		147	110	514		156	166	337
201	190	440		259	189	336		649	757	672						1	227	666		192	154	434		896	320	246
270	287	761		202	174	171		19	483	163						314	427	250		230	179	180		247	189	120
490	285	716		219	452	135		1	197	493						382	222	221		550	140	162		381	4	815
255	337	757		442	190	159		960	148	571						259	218	331		206	126	164		850	133	231
302	296	531		234	889	154		277	1	547						532	256	574		237	332	170		260	299	987
27	223	355		265	172	314		337	361	139						314	259	211		312	89	175		199	2507	189
289	245	544		304	171	156		626	216	474						441	217	204		755	303	165		1139	373	175
257	1414	412		473	141	730		1055	307	140						102	398	320		1	175	168		446	1	643
1	225	342		223	497	709		454	322	173						1235	236	1		349	299	173		1	357	784
38	284	196		245	186	350		418	476	164						194	400	137		285	159	664		258	503	174
277	497	423		342	359	318		47	446	159						222	234	594		190	155	175		200	193	981
301	849	715		243	153	174		453	519	1047						284	220	426		285	157	912		303	186	327
57	238	275		129	175	4		1	339	1082						335	217	176		118	311	303		279	200	184
1	6	805		191	202	106		417	359	171						272	218	1		238	323	551		267	137	248
567	741	598		237	185	613		113	429	539						358	217	333		163	160	162		421	181	1
38	45	521		186	340	160		1565	332	599						295	232	116		287	229	147		801	135	192
463	179	682		192	197	315		1148	196	464						37	231	316		527	150	748		294	213	617
345	216	284		258	500	435		274	582	612						593	416	2		310	175	172		192	196	1086
225	341	230		207	348	604		15	154	482						233	219	827		289	22	347		405	5	168
81	675	703		229	150	118		410	325	170						438	209	18		252	128	521		289	168	521
423	610	269		245	165	163		455	180	318						148	229	119		390	164	177		197	169	208
392	532	334		308	177	150		2	340	325						330	236	117		225	347	805		229	584	383
354	197	454		171	193	153		7	124	145						263	211	146		392	488	159		467	139	238
547	307	546		233	148	1003		902	149	142						351	207	354		157	148	172		416	139	256
188	208	599		439	345	479		262	363	161						286	264	174		170	110	168		397	513	5
10	273	21		248	365	128		286	184	101						302	259	143		198	119	978		164	208	29
321	276	301		660	327	304		364	335	515						1	259	366		142	145	166		354	238	358
437	290	285		781	164	172		366	293	168						319	789	395		236	159	689		290	382	201
284	300	617		250	189	87		129	385	318						279	211	185		245	131	150		185	186	358
7	1232	246		545	163	307		474	163	149						307	222	207		294	91	165		234	142	2659
266	579	239		698	197	130		535	169	151						438	251	309		416	848	177		12	341	130
440	216	266		235	366	123		129	191	621						530	251	1		351	160	671		221	361	135
222	218	770		320	601	316		386	173	741						326	217	209		65	139	153		149	572	205
255	243	241		266	158	153		1	495	154						264	661	196		206	166	325		8	739	229
193	499	253		177	389	147		525	1453	338						197	219	762		804	172	168		143	11	267
234	642	357		229	543	161		332	142	1179						294	218	168		587	107	551		436	2	589
210	204	310		43	177	319		2	369	383						3	422	218		198	149	157		217	159	206
295	384	604		204	526	121		514	177	926						17	222	122		261	153	168		111	392	207
1	5	355		356	203	139		374	504	684						245	215	326		244	143	168		305	392	255
1	311	1467		257	136	480		35	324	174						31	254	350		261	251	158		261	3	1
268	332	338		203	158	152		14	132	617						337	217	6		192	296	170		299	1361	440
245	266	454		242	347	308		20	125	691						247	205	501		220	342	169		296	212	726
238	7	463		302	695	212		20	192	103						229	198	374		740	165	170		159	1	568
250	270	290		286	152	473		540	189	427						269	230	1		154	146	521		260	486	719
22	326	416		229	184	242		295	156	291						1	198	213		185	161	150		76	158	2
22	343	646		6	195	601		585	318	342						378	208	194		309	150	146		234	157	121
568	360	207		223	172	320		118	332	319						243	221	803		481	168	159		193	651	1
734	217	276		2	143	252		417	148	315						250	245	218		186	362	357		674	398	818
13	714	229		800	152	154		1	157	173						29	209	225		177	146	174		673	733	262
1	2	205		432	1482	306		381	1196	176						3	23	220		95	170	175		834	350	156
408	237	330		329	179	450		545	1363	334						7	152	176		272	508	179		617	183	154
259	408	330		187	183	99		269	360	303						468	460	194		185	91	332		687	202	111
345	193	540		221	378	472		1129	459	127						1294	229	398		556	147	713		275	608	123
282	306	825		247	153	131		1	331	171						342	226	245		226	144	170		223	372	446
16	1	180		210	326	120		468	163	332						222	219	209		1	100	164		212	389	79
294	258	305		250	195	159		368	514	317						6	263	429		209	248	328		266	5	175
604	523	351		108	209	183		1	1539	1194						522	19	135		214	136	169		63	191	213
1	259	460		949	148	112		379	650	161						310	663	1		169	132	174		63	190	229
281	179	333		82	563	172		1063	288	465						290	227	205		307	175	345		236	394	257
42	421	873		194	209	646		312	595	453						263	223	130		292	156	177		204	140	987
305	238	414		44	156	174		647	658	175						272	217	192		185	263	159		282	176	712
252	460	1000		384	160	145		1	461	267						214	151	112		118	139	639		223	198	200
122	319	38		220	193	284		364	147	166						393	247	119		182	164	357		194	220	2
229	244	268		213	346	90		375	189	110						241	472	181		205	122	351		422	226	253
272	243	453		35	166	81		270	200	356						330	225	103		191	111	163		629	1513	300
364	428	495		84	186	119		17	191	1107						345	222	1		1	144	500		27	177	224
271	182	256		218	716	330		1001	799	159						338	205	441		313	320	154		377	1	794
7	270	282		236	202	158		383	472	87						260	221	510		251	170	359		229	1	143
265	335	344		197	169	152		733	332	725						352	219	204		252	171	175		239	153	238
271	1	326		237	179	452		73	157	333						251	230	618		196	298	169		312	367	440
6	509	535		230	182	161		365	305	513						6	216	551		324	132	352		297	169	333
238	210	844		391	147	440		471	354	614						276	264	2		385	132	168		262	120	198
833	760	270		220	149	716		3	309	179						482	1179	145		297	341	171		205	161	398
175	486	514		578	177	176		3	810	149						391	226	383		192	107	328		283	1286	377
309	234	454		211	182	1326		381	168	160						271	663	213		228	620	159		1020	217	1019
304	361	921		210	159	308		634	173	167						307	8	8		1	102	325		1181	453	2259
176	212	141		53	1258	288		413	187	128						445	1313	197		190	116	172		328	220	4
5	1	541		191	495	174		363	149	513						21	227	314		5	174	183		131	185	1369
9	219	324		465	167	144		1	172	152						723	216	148		33	112	171		353	7	183
581	244	223		231	324	137		352	336	169						143	627	143		1	138	333		227	164	2
184	18	415		336	174	411		437	181	106						453	221	404		1	172	160		201	194	111
292	204	247		278	159	152		349	364	168						350	218	163		320	164	634		228	213	169
322	188	1		173	1226	615		145	135	120						37	461	141		62	93	164		746	1	421
1	12	286		240	149	101		454	147	288						278	226	162		221	331	170		306	2	304
287	342	650		249	181	136		48	452	124						927	3	354		324	173	329		333	143	175
387	711	190		247	268	772		642	305	299						1	535	107		69	94	167		255	170	2
238	710	213		207	469	120		430	392	157						273	235	184		281	105	333		295	1	228
259	191	256		194	172	313		232	166	163						231	221	13		247	13	169		235	206	466
601	242	188		224	188	157		393	163	610						343	217	118		266	117	520		260	350	703
348	410	169		227	305	494		426	155	156						428	215	701		681	156	157		534	3	231
852	314	369		575	157	12		2	1077	347						3	223	213		100	113	156		303	10	1372
174	279	446		12	372	295		141	510	162						387	224	177		342	148	306		257	188	492
378	314	828		403	170	310		338	537	329						262	211	125		240	165	325		271	410	156
257	301	291		228	198	91		341	649	438						297	243	214		241	132	163		173	720	356
232	265	469		223	204	108		484	284	193						226	238	144		49	141	162		195	366	699
393	262	238		30	201	178		1	335	326						289	424	194		269	175	180		248	1	194
281	265	782		208	70	309		5	133	179						209	223	214		186	172	172		455	207	1390
247	227	222		273	165	99		541	298	328						1049	226	457		274	172	165		269	211	478
264	3	214		194	324	104		304	538	354						469	226	124		315	156	331		1	149	263
324	479	231		199	191	319		5	650	767						9	229	15		203	156	319		203	364	5
176	203	267		202	205	321		556	475	165						283	211	181		184	114	162		383	185	354
275	171	285		196	318	453		370	507	144						769	1	128		343	117	168		252	189	2093
49	223	1860		236	520	151		22	338	99						218	475	370		180	163	542		605	391	811
64	2	267		480	198	563		417	367	110						321	252	1		600	342	169		147	530	184
125	1387	755		218	329	135		446	197	303						408	410	2		247	172	174		371	522	19
733	309	721		225	197	109		2	147	312						359	833	583		191	147	166		226	220	752
514	237	208		212	167	320		363	158	120						356	230	187		2	132	167		1	412	493
382	263	346		197	322	636		326	164	324						593	466	182		543	147	527		277	149	181
251	1	351		223	321	120		321	348	716						833	164	123		266	97	678		403	512	12
1	418	991		324	158	115		292	128	124						287	30	148		211	113	165		277	157	193
922	276	240		326	153	138		1091	168	501						204	162	184		301	115	478		467	1	502
258	338	242		221	191	136		346	173	121						381	219	251		298	518	175		155	145	191
1	283	252		207	197	334		297	140	156						268	649	190		660	135	159		218	535	442
221	255	174		732	344	121		87	528	167						464	56	152		275	128	184		260	213	1273
348	394	405		344	145	143		1	872	164						245	218	3		231	125	173		424	422	454
1144	525	308		223	186	180		313	486	172						393	212	144		295	142	316		230	10	194
286	325	988		216	185	556		1629	342	321						1	232	264		227	167	176		304	178	211
299	178	2		258	283	178		173	365	147						285	223	83		276	342	170		813	177	1050
440	232	327		231	369	347		296	154	142						1214	437	119		258	182	135		379	908	274
231	906	18		220	178	324		1	431	178						436	251	225		327	178	163		179	5	1
360	260	283		472	180	182		678	151	160						201	867	166		184	968	328		218	411	165
316	461	1		295	134	18		348	280	107						252	226	1		205	135	175		1890	220	695
3	242	238		201	152	664		336	1645	120						270	211	222		214	90	170		219	534	577
268	778	265		189	180	89		653	178	539						1	263	209		242	93	693		1064	160	209
592	519	209		249	178	172		352	480	157						354	819	415		693	114	178		137	198	3
354	229	216		242	533	153		310	187	455						342	256	255		217	125	339		116	209	418
84	334	270		267	202	551		203	283	147						202	422	406		298	170	175		267	372	261
156	95	448		201	167	307		384	325	1030						260	199	191		130	159	163		300	347	265
215	259	305		473	175	143		923	117	329						321	219	115		428	312	160		185	134	155
420	834	625		254	144	276		476	189	453						15	218	330		489	157	158		194	175	293
252	846	455		235	272	319		509	198	702						246	221	445		330	167	323		244	341	189
1	231	365		229	148	144		426	181	134						172	223	195		222	176	168		460	190	178
242	267	609		268	283	148		224	300	476						332	212	1		302	171	170		210	742	413
34	336	247		211	180	459		214	201	769						622	242	2		263	399	148		453	1	252
96	180	470		263	66	291		400	288	471						188	425	117		80	290	176		271	148	18
372	204	340		328	371	326		313	1060	284						232	232	4		319	118	167		371	179	220
517	261	751		175	498	355		171	168	133						497	626	3		404	171	155		1347	368	253
1	289	304		234	502	153		432	466	461						1	407	243		274	328	686		236	372	309
156	185	443		211	349	152		534	165	446						7	227	139		44	158	171		204	860	1415
249	783	328		205	189	368		619	148	164						440	210	127		186	101	352		179	10	169
343	322	325		211	375	312		362	180	314						211	259	249		214	136	158		181	195	428
190	1346	264		312	182	129		1105	167	1035						161	265	202		270	142	336		257	769	175
255	309	526		196	362	621		396	142	156						416	651	249		183	126	305		111	718	235
1	209	448		340	172	136		2	332	139						784	220	222		267	1291	340		136	780	506
38	266	311		217	149	99		387	498	163						335	212	575		248	146	163		1	681	439
369	534	747		158	375	122		362	772	162						227	216	269		328	652	171		194	6	475
276	373	170		223	170	153		53	153	321						274	254	133		482	90	181		8	196	204
1	311	176		230	319	160		76	198	348						314	252	195		175	276	167		205	658	1
181	202	832		1	305	78		674	128	162						32	222	122		338	124	175		202	1227	1385
270	562	407		111	156	140		285	145	156						1	190	190		331	135	174		222	142	181
234	376	262		511	327	876		154	309	124						671	229	189		344	125	177		804	159	184
416	232	232		1	172	174		297	348	308						7	406	175		383	281	180		201	373	230
249	236	811		357	172	315		303	183	179						612	224	439		462	160	170		8	211	258
230	1018	431		42	477	150		15	195	135						380	209	112		754	163	172		148	205	290
4	313	1091		278	159	311		4	171	659						12	674	417		282	155	335		284	5	193
263	322	280		220	175	97		422	140	150						257	223	356		308	170	324		248	214	2
229	59	185		160	162	747		470	154	310						566	269	219		314	85	533		491	453	508
201	380	263		211	177	462		773	189	149						498	424	168		212	253	171		1	195	765
274	339	238		247	164	130		637	155	171						258	256	1		263	98	948		243	543	1
308	309	1157		219	148	91		225	153	158						3	225	231		285	110	1384		234	167	165
610	286	259		230	211	150		745	315	97						211	408	1028		346	133	174		1	668	209
12	220	242		214	382	755		955	170	145						198	211	615		168	167	514		258	352	214
5	29	344		767	201	97		256	624	314						258	219	193		317	138	173		304	183	226
1	349	318		278	180	124		560	445	699						23	441	460		409	161	160		170	1064	222
272	242	435		219	147	471		527	549	327						222	470	2		1390	344	164		204	627	118
612	300	315		180	141	144		355	611	766						567	207	198		323	140	330		300	1	386
403	174	666		243	148	335		300	128	154						286	219	221		174	307	147		221	346	12
179	199	445		113	175	285		380	341	258						343	494	205		213	137	158		143	18	3
100	445	323		1	608	425		245	178	687						252	226	170		304	154	156		397	148	6
404	248	197		259	172	146		252	203	278						556	215	1		272	137	184		713	165	264
211	180	414		255	168	173		341	2438	466						645	457	631		77	4	346		413	190	436
253	791	451		255	492	677		401	723	177						475	5	206		237	99	171		282	172	4
244	482	200		202	380	727		178	165	178						1362	250	111		450	115	663		803	169	17
150	274	660		154	344	141		417	626	833						511	214	158		239	143	337		205	144	772
276	1033	237		32	150	141		278	3	502						1164	437	1		134	344	173		209	329	562
303	235	258		1	180	119		352	308	97						406	248	175		15	139	343		229	173	212
3	350	284		229	368	691		352	322	106						325	243	122		765	137	169		260	198	371
163	252	345		238	190	1478		281	335	181						273	252	295		304	171	1		227	703	360
2	257	551		48	164	570		382	131	1562						1	462	10		239	125	162		237	146	397
501	242	525		221	192	124		324	187	458						152	217	1		321	111	164		245	353	39
301	246	810		758	225	421		249	515	464						388	195	221		213	139	330		68	172	321
240	412	296		184	190	162		1	174	100						195	194	1		495	169	158		245	375	212
2	338	325		439	726	339		751	370	277						221	193	208		87	334	646		678	432	10
333	516	427		138	764	113		117	340	128						166	221	174		327	114	874		506	322	548
14	214	354		382	172	109		356	458	696						399	217	188		8	138	165		266	209	184
238	167	1659		486	303	183		274	1854	145						377	268	167		227	171	178		174	207	24
315	648	1215		534	180	486		374	150	172						3	221	162		334	154	176		238	158	267
415	526	2		9	151	102		382	153	178						215	438	1		249	142	622		254	195	205
219	266	344		207	183	143		790	346	625						273	435	182		275	91	181		594	801	160
306	336	244		388	213	300		2023	176	458						288	666	198		422	152	903		270	184	2
243	291	196		193	356	306		1	138	98						235	231	152		183	854	619		415	138	558
1	655	213		171	180	162		590	195	126						1	255	180		469	475	172		195	160	151
1	741	423		246	164	109		421	202	325						262	224	116		268	149	320		268	539	275
368	534	319		227	1049	333		348	861	432						418	224	249		114	99	172		711	153	561
248	244	231		221	301	468		381	156	884						516	219	149		340	586	152		520	757	174
258	284	509		250	140	244		423	621	166						642	432	623		304	311	174		545	381	170
1343	399	365		214	356	475		244	541	154						647	238	222		9	437	176		279	145	623
318	478	423		320	166	141		365	1191	305						206	218	206		313	135	170		306	196	230
286	291	323		372	176	170		21	855	97						3	227	1091		202	305	175		149	223	253
476	235	950		241	351	299		658	149	481						250	243	186		572	285	135		324	2	216
225	1674	243		683	666	293		313	170	313						113	247	1		243	170	161		380	138	117
201	347	235		348	319	264		136	198	160						209	405	228		100	140	156		258	197	368
270	240	4		251	163	328		366	139	404						600	241	160		102	324	177		186	192	25
166	581	255		215	340	176		445	318	504						185	267	129		191	142	168		27	215	172
268	298	724		289	186	159		279	295	152						321	212	1		70	176	116		252	7	132
203	539	1017		53	186	311		319	421	135						274	213	212		31	86	174		288	1	235
257	992	468		343	204	907		794	148	836						71	490	203		38	120	167		221	590	424
667	16	201		336	338	85		243	196	1724						588	230	366		1	158	486		47	8	421
607	290	325		1	187	88		1432	157	309						293	242	352		265	338	165		220	2	6
391	919	1507		266	202	452		453	557	162						273	223	141		845	186	156		41	523	546
19	297	324		779	159	921		300	340	163						307	239	151		174	447	306		265	185	163
539	16	328		223	151	178		545	141	356						522	223	265		678	169	171		269	136	192
1	335	220		1	167	293		477	172	177						334	430	136		317	176	164		202	138	547
231	299	406		264	508	451		430	157	163						503	7	142		97	158	509		246	176	203
233	517	518		171	181	103		184	347	1499						278	199	247		95	142	167		3	376	249
316	608	225		220	150	126		377	331	691						339	223	1		248	640	162		622	179	235
273	765	382		8	176	116		305	356	174						675	232	369		267	162	165		219	1	158
111	309	221		598	175	173		333	542	156						495	611	196		323	152	166		707	152	10
204	291	236		219	375	547		252	169	135						507	214	3		10	126	507		205	346	151
6	333	893		179	698	693		295	86	122						168	257	2		231	146	169		204	162	194
684	170	577		190	188	88		366	163	161						1	238	256		267	172	312		1	181	482
250	281	283		575	118	168		2009	187	641						245	624	98		253	505	176		2	567	10
189	166	190		557	178	335		446	149	174						584	235	2		326	178	167		272	204	194
414	256	197		91	192	148		310	353	327						250	232	212		222	259	163		242	230	980
1	201	277		1	198	246		1094	193	141						174	808	197		4	172	164		302	216	71
234	255	305		248	165	281		387	168	165						240	219	152		1	124	343		6	775	689
28	463	252		9	188	168		315	192	177						900	226	1		550	146	151		289	402	228
681	478	299		414	322	278		295	1256	120						225	176	9		175	318	317		296	171	23
250	182	519		275	164	404		363	1571	485						221	250	1		662	175	158		350	306	81
174	389	199		4	206	308		431	154	165						225	244	212		598	163	159		288	167	195
255	260	1667		353	568	180		393	174	600						314	251	210		317	310	341		366	6	449
337	338	232		503	345	179		1	470	1146						674	359	248		589	177	171		233	152	531
192	221	348		192	178	100		1467	419	633						452	236	184		291	292	161		283	185	866
323	357	699		428	181	116		335	1005	1664						629	462	217		182	112	183		2	174	211
315	458	331		415	161	136		389	297	288						229	454	203		907	151	152		5	191	227
1	13	237		5	290	150		435	1289	164						317	488	489		446	350	167		209	268	117
810	266	267		171	403	433		796	328	590						208	234	278		4797	172	177		272	169	322
236	766	207		217	177	183		364	73	100						261	439	132		329	137	173		238	587	187
326	231	290		249	535	155		593	167	315						39	258	5		45	142	369		498	406	177
266	308	675		203	194	173		416	1036	166						1	460	1		287	89	169		444	230	6
402	187	425		198	195	157		410	507	103						931	376	196		72	285	680		1	538	968
254	187	562		196	179	709		9	349	566						1	114	1		289	326	175		282	220	349
216	420	298		253	196	449		267	303	530						709	506	381		302	122	362		174	784	584
285	375	234		576	412	155		273	352	304						270	258	225		24	563	163		331	362	1
2	376	189		1198	178	600		431	168	155						1	216	392		238	114	135		118	530	572
346	213	228		230	171	332		1	187	353						473	238	177		255	161	174		310	198	251
120	214	596		285	202	140		177	321	307						1	234	1		329	116	504		1008	194	293
241	272	919		402	966	88		458	652	146						11	238	4		239	665	179		592	164	194
603	225	328		89	3147	170		818	489	94						511	252	465		385	154	179		45	702	534
1	874	4		169	648	169		2	161	1438						379	259	351		162	173	177		733	233	702
73	253	372		192	181	176		367	172	147						9	223	128		813	136	369		206	142	189
422	1	647		573	1	149		10	361	498						229	214	180		382	159	508		206	189	824
274	192	181		224	183	351		109	508	1145						198	223	2		308	113	374		226	190	202
503	407	501		21	371	296		8	173	265						6	415	121		842	138	158		237	189	494
199	306	310		121	333	114		808	509	463						7	212	219		287	275	161		496	676	165
411	707	416		242	192	160		138	164	141						202	392	212		268	647	160		175	164	313
157	302	178		224	140	103		253	138	99						322	228	180		545	137	346		1	158	253
258	203	717		228	157	174		385	127	417						650	239	148		266	145	164		192	158	220
96	345	416		210	149	180		605	378	332						259	220	241		1	175	167		330	187	613
391	548	320		254	181	312		564	156	173						58	262	240		625	322	173		91	739	175
375	240	200		260	172	113		335	151	97						318	262	469		213	469	181		238	483	643
245	558	320		293	171	1048		348	334	635						500	629	8		366	144	156		662	196	282
462	247	338		44	541	131		396	387	252						49	778	123		214	121	168		363	205	263
9	219	602		212	153	314		290	1	309						256	249	472		639	142	161		227	177	11
366	294	277		280	363	151		6	1	163						351	430	169		183	155	333		266	227	1700
4	519	260		227	410	486		701	310	151						255	189	235		199	90	164		157	173	1
1	178	1148		673	174	474		538	741	186						253	230	313		15	131	173		988	206	8
1	245	1		207	87	86		394	161	155						710	219	227		458	331	171		130	396	402
282	311	199		467	175	592		595	311	624						401	250	199		292	174	170		368	225	617
49	244	673		1	379	170		379	630	70						2	231	312		9	301	180		5	214	254
596	183	464		255	187	304		130	173	113						329	271	233		263	320	164		299	173	1
698	584	445		302	356	298		18	185	750						235	257	589		285	125	158		493	196	98
292	267	209		1	136	484		1	146	89						407	224	214		281	354	176		128	214	415
982	7	242		226	173	171		142	698	658						2	200	123		234	146	174		1	366	1386
1	337	276		271	366	296		799	1109	321						9	183	575		127	140	156		465	444	235
285	376	295		225	188	155		525	194	262						534	491	215		332	513	722		394	616	260
342	253	212		195	163	329		405	1000	311						1096	18	122		246	138	183		484	4	2888
155	287	310		203	152	204		373	145	344						467	553	312		294	615	176		211	144	477
244	277	279		2441	172	373		441	148	1039						289	229	129		309	244	167		141	162	151
372	239	331		266	179	279		383	127	156						269	448	147		216	158	323		202	396	584
270	415	301		179	339	129		814	295	144						237	628	114		335	394	145		156	173	371
834	377	392		228	161	1324		537	863	172						348	229	1		445	104	347		1	5	1577
270	194	201		204	158	108		158	152	181						382	226	208		1221	165	159		183	522	258
182	637	1320		200	178	328		448	351	154						250	240	219		268	174	590		635	174	17
433	1018	574		203	335	245		381	625	182						40	226	265		232	149	181		374	184	178
284	34	259		212	298	402		234	160	131						277	247	174		235	310	154		1	194	357
402	29	182		480	141	12		368	1018	165						263	236	140		171	128	336		182	181	671
185	668	183		326	186	302		827	334	164						319	239	2		337	171	165		225	137	228
23	267	269		257	185	163		366	723	660						238	205	189		81	169	165		198	381	144
221	466	693		213	371	323		34	769	164						234	579	110		236	319	133		80	408	144
516	388	957		257	159	83		770	706	480						488	7	414		507	163	169		206	422	129
190	178	452		322	160	422		782	189	99						227	153	207		420	161	156		962	395	239
224	437	289		226	162	1550		227	503	943						308	640	192		183	107	166		1	207	634
334	299	329		422	182	126		289	314	366						301	458	12		15	462	168		1035	1165	184
315	312	338		255	198	639		1034	274	16						259	214	248		267	313	167		2	3	838
1140	300	338		193	176	438		301	937	313						421	192	226		31	172	174		468	150	253
174	464	719		204	159	553		240	490	610						256	209	215		163	139	171		200	300	264
1	325	496		288	317	329		320	524	146						285	239	441		239	100	174		201	557	197
4	348	230		226	195	146		49	168	1638						264	224	1		361	170	326		226	180	342
249	356	500		359	173	169		124	183	691						189	231	163		238	168	165		170	180	42
419	1	1392		234	674	120		1	190	818						5	249	126		180	112	174		506	307	341
1	467	292		209	311	298		363	313	343						264	228	146		220	268	350		260	160	654
351	336	1062		302	172	145		198	191	1350						209	399	6		226	133	185		225	388	377
604	205	237		208	144	156		211	189	111						189	7	142		504	331	152		152	436	259
299	231	196		619	182	312		620	199	371						697	260	230		435	947	1379		1404	5	10
569	413	241		205	197	287		494	1614	160						832	436	608		253	99	162		158	420	180
256	551	198		301	162	113		389	254	339						97	218	213		323	173	169		716	357	399
1	191	226		225	328	317		344	357	643						1	213	382		444	496	352		6	235	983
601	257	318		253	186	669		812	160	161						247	361	191		223	139	178		165	504	149
4	445	507		1	372	471		393	928	1454						229	248	373		238	144	327		7	173	371
311	206	212		256	192	162		323	179	465						348	265	379		266	229	166		156	238	490
18	225	401		248	151	1950		248	485	157						342	225	254		482	130	165		1	201	248
327	276	416		418	169	117		411	516	131						1	216	184		523	142	352		224	175	94
566	887	709		410	1363	878		28	169	470						261	218	255		6	144	165		415	191	143
351	531	347		87	376	306		208	386	1613						1001	11	195		251	169	158		272	212	169
1	273	333		68	167	99		914	170	375						322	476	563		256	163	349		283	739	579
223	308	456		254	521	473		1024	354	163						173	209	5		246	85	169		351	1042	284
1	592	464		212	824	441		330	349	96						268	199	774		146	84	123		4	157	1
332	415	402		270	158	134		909	305	138						469	240	299		201	117	168		317	165	231
873	645	415		8	163	168		818	545	360						999	215	332		397	113	177		1	504	247
232	217	2276		204	352	156		1031	191	356						277	228	126		291	474	168		1	207	17
1	235	260		5	370	165		622	314	510						649	221	244		257	490	160		52	222	405
704	247	438		1	167	450		576	169	327						404	432	122		280	116	355		227	10	186
237	508	329		461	197	130		3	712	185						137	249	8		198	173	158		370	177	127
302	1003	361		316	145	643		27	1740	98						358	183	627		187	502	175		343	196	37
329	1615	2		343	969	598		955	2118	515						337	270	199		423	176	321		1098	190	379
432	26	832		222	148	439		397	626	344						428	253	453		256	163	84		216	204	249
293	310	2		141	183	300		180	739	453						1	242	405		257	144	173		481	448	325
2	229	228		718	192	167		430	456	321						179	232	421		1	105	160		455	328	417
220	214	420		677	349	331		1545	688	427						370	425	437		235	168	172		233	551	256
11	208	819		225	145	178		2	166	307						310	202	220		229	85	172		1040	147	212
255	534	841		3	169	556		1	300	785						475	199	170		288	163	175		265	124	868
17	300	381		235	681	148		377	168	316						923	510	1		287	339	147		243	1343	183
271	196	412		1	168	142		277	150	137						237	227	375		324	357	349		10	176	398
286	214	653		205	321	119		596	304	151						838	212	410		275	315	1070		824	1044	236
295	275	346		320	514	171		164	304	506						270	252	365		210	137	346		219	200	178
231	242	1048		355	494	177		3	593	379						496	226	6		1	90	180		313	336	179
476	243	775		218	333	505		371	352	779						40	1	1		207	179	168		1349	349	346
238	271	316		6	163	121		29	287	152						379	216	856		388	349	173		277	133	1678
501	334	604		213	367	170		8	458	325						465	266	320		495	161	166		701	168	227
351	453	432		208	198	545		412	188	97						431	188	223		744	243	177		441	15	24
897	177	442		926	162	159		408	129	340						1	240	186		72	258	313		258	164	3
611	191	733		370	165	148		199	132	464						230	443	491		534	166	175		231	1	196
1	282	326		333	180	377		380	313	548						440	218	127		1608	150	175		228	178	220
136	789	521		203	195	142		334	166	158						271	217	173		296	127	172		362	179	3
312	218	372		247	87	180		738	487	1200						56	445	125		583	612	169		165	513	742
393	479	630		277	1175	309		1	177	1126						406	459	245		151	293	164		328	225	210
303	1358	1		7	510	149		169	295	164						238	221	266		222	333	136		1	403	545
302	255	205		748	171	286		1	451	327						1	226	188		556	143	533		226	1	1193
606	434	289		262	189	325		573	174	265						350	230	169		250	151	178		608	159	859
261	207	292		252	938	285		349	536	150						149	434	127		284	135	165		309	362	622
117	315	183		79	401	316		466	165	638						477	234	197		268	108	157		215	356	191
6	326	255		1	200	148		432	184	160						10	244	3		492	165	160		54	131	698
1	339	423		359	154	149		426	156	152						240	222	175		249	133	171		315	151	251
251	281	273		287	337	261		11	845	471						290	228	611		510	171	364		209	188	265
812	529	284		3	360	101		5	307	714						152	386	118		148	126	138		252	213	169
232	967	617		204	173	408		47	179	173						3	704	322		188	140	181		307	207	15
243	332	609		237	546	990		622	484	284						563	418	521		3	165	680		184	522	218
357	374	281		197	177	204		746	178	842						565	230	143		486	173	171		1	447	251
242	489	357		213	184	237		115	194	322						221	216	164		517	149	178		511	162	452
244	331	356		58	157	263		464	164	159						636	449	156		223	385	169		299	372	260
588	293	790		455	147	603		659	155	1035						434	218	236		1	174	152		181	725	505
313	333	554		4	157	3814		540	281	166						249	239	391		114	173	161		200	454	170
300	348	645		16	180	168		534	365	151						469	245	5		33	159	501		220	155	125
282	361	317		191	346	463		519	138	992						332	243	224		169	164	163		612	854	350
267	307	433		400	157	534		363	180	339						9	222	103		200	16	172		340	557	5
349	242	295		14	177	619		465	268	127						228	213	167		341	163	515		213	218	1
429	198	307		129	201	636		423	154	110						1	234	1		368	358	309		420	7	204
1	352	578		4	192	147		95	831	342						1987	229	172		1	142	164		211	1	1700
348	279	556		182	199	302		519	176	337						399	229	201		140	90	148		283	220	264
243	502	693		322	145	155		479	480	693						267	240	182		722	309	163		225	215	192
2	297	621		257	135	180		341	488	142						1	225	253		1000	160	495		718	805	331
810	211	457		214	185	477		642	188	751						234	438	1107		353	174	153		146	219	1045
410	1093	683		229	144	169		371	726	1132						269	220	195		198	93	684		187	782	240
532	256	1495		418	327	333		402	165	503						291	273	248		251	91	1144		2	190	464
910	383	301		266	512	135		347	353	477						30	248	183		130	129	162		204	153	149
531	2	535		344	187	108		145	870	289						458	275	158		245	319	164		397	768	13
448	594	319		1	188	247		3	140	156						90	261	395		384	458	307		268	382	165
1	244	910		1	163	361		358	152	328						8	261	377		218	113	159		303	170	274
161	592	445		178	159	169		346	349	315						379	261	183		254	167	179		413	136	259
1005	12	469		257	166	118		164	128	474						220	265	1		482	175	161		439	396	162
57	225	349		267	184	252		358	188	804						131	233	572		374	175	159		249	422	207
592	177	841		240	167	149		366	137	1042						8	215	676		82	121	171		184	200	270
132	351	1508		193	176	148		326	186	165						274	528	4		1457	125	163		191	7	673
147	180	622		204	166	276		636	138	111						1	220	1		219	483	347		216	60	745
253	525	516		208	472	178		495	596	170						253	97	1		217	140	180		363	332	251
256	417	459		2	183	135		383	856	326						256	455	114		2	96	172		303	175	202
62	315	220		199	173	550		455	145	98						314	203	1		255	123	503		88	209	412
9	597	3		360	311	99		9	180	597						725	191	249		266	137	176		215	392	161
166	517	473		214	161	277		361	186	171						246	240	232		127	158	166		261	176	163
973	311	262		315	860	105		815	166	1287						233	219	1		214	299	334		4	179	336
123	248	307		471	351	174		420	199	188						752	230	1		336	336	172		116	1	322
1	553	403		208	724	179		224	160	155						357	229	1		21	167	349		212	346	171
273	4	181		390	369	309		68	479	175						275	211	150		284	327	183		373	156	411
392	280	242		189	175	255		643	447	149						442	257	1		339	107	173		280	1000	267
245	230	288		10	139	111		404	194	760						217	466	181		177	121	172		271	442	4
14	167	333		231	156	2354		676	186	332						195	249	425		187	1201	164		177	185	160
40	394	236		453	194	146		1760	302	164						38	539	130		417	463	171		826	182	776
357	945	703		241	393	151		1	507	150						230	240	499		3	958	173		84	192	189
1	189	482		211	143	311		553	477	2995						277	224	369		190	141	370		210	201	713
2	749	300		205	312	181		332	649	332						307	204	119		219	177	171		269	198	442
217	621	249		622	212	522		1623	143	129						486	96	429		278	164	155		350	12	174
305	163	921		181	328	355		383	138	698						260	255	407		102	170	621		135	299	371
6	216	335		66	490	113		31	1828	1067						1168	213	138		7	137	154		253	153	155
481	269	425		211	347	295		846	562	834						308	218	167		279	148	173		130	152	162
1	493	204		288	205	2		310	134	75						323	270	15		515	166	185		74	323	204
413	364	242		239	359	343		363	337	311						290	238	203		186	158	166		218	184	661
339	236	201		112	170	308		892	360	1360						9	232	198		531	136	313		8	222	240
241	330	309		194	162	136		499	1163	505						4	435	905		321	147	169		281	600	2
244	640	178		418	155	127		278	597	176						590	259	222		179	637	169		175	178	514
524	176	1188		1	494	503		646	808	1993						419	226	180		263	172	161		523	588	568
445	228	344		4	809	5		2	140	995						576	213	2		422	173	127		241	2	727
655	262	198		349	376	1		58	25	821						63	194	202		193	147	89		271	201	232
208	360	237		10	158	159		1098	286	180						374	178	432		288	83	174		331	208	265
264	291	459		4	358	989		376	336	472						265	245	215		195	102	357		197	223	748
1	322	324		234	188	6		21	511	6						340	213	197		661	168	338		3	142	870
338	251	330		573	205	355		392	490	166						237	228	110		346	170	129		251	181	181
1	35	621		3	361	122		442	1431	511						189	254	175		673	652	151		133	352	195
1	252	318		161	306	264		379	319	110						732	258	366		289	1013	221		179	181	265
685	203	589		554	383	147		565	528	264						3	232	170		22	168	162		295	394	266
2	186	450		204	576	296		930	179	157						227	827	232		335	172	178		44	624	399
118	209	524		178	172	943		96	149	158						72	389	130		301	681	494		1314	494	228
732	322	334		182	202	379		256	166	107						241	212	347		208	168	149		276	154	657
1	301	560		1	526	296		395	563	133						574	241	172		169	112	160		329	196	7
1	439	293		242	149	194		1	143	151						271	238	164		443	507	172		223	192	776
1	283	333		252	157	158		110	491	1534						643	483	198		1	321	178		253	342	275
246	362	238		501	182	309		386	169	314						312	262	168		417	322	174		292	144	1
3	289	636		1	168	504		37	155	142						610	218	112		4	149	196		231	181	616
23	480	337		312	197	99		425	446	171						388	220	117		618	139	164		500	417	182
2	305	727		74	322	451		604	161	517						1	207	124		1	165	172		22	190	216
251	331	157		219	180	1838		444	168	681						447	191	176		5	167	480		141	189	198
1	285	174		216	166	87		549	198	115						369	223	209		12	311	174		72	948	1684
4	1	200		121	213	141		1	165	1466						33	218	179		261	286	179		262	155	160
299	380	230		494	520	176		384	859	524						344	239	191		265	9	522		193	126	321
4	252	842		204	346	305		336	145	102						285	198	221		196	671	155		370	177	571
382	340	304		224	204	342		1	485	176						195	944	274		155	166	320		123	195	160
1	417	456		208	173	126		343	157	181						259	212	115		275	732	171		280	1	98
234	251	336		222	150	139		716	301	241						374	377	342		304	107	169		287	1699	168
401	279	241		1012	163	148		101	449	93						265	221	3		553	107	178		1	411	337
134	539	354		69	172	306		335	188	177						1221	26	200		181	330	156		246	160	359
3	344	389		219	347	151		12	1066	127						1	437	1		308	168	171		586	212	135
592	200	476		214	174	479		386	344	148						329	439	130		235	167	690		185	489	13
146	246	341		424	156	121		390	162	320						161	225	118		187	168	171		183	185	11
213	321	476		210	153	100		388	177	158						276	392	184		268	92	165		472	160	415
240	323	283		288	200	327		285	190	155						277	380	454		442	134	179		592	2216	582
170	310	319		2	151	171		148	503	331						4	348	175		191	144	170		664	189	786
24	1	351		255	571	184		401	341	148						216	416	147		7	118	168		246	1	182
1	205	346		40	169	268		166	638	503						238	697	157		7	170	163		264	313	316
342	619	345		397	191	110		21	490	886						2	202	203		248	149	171		4	161	726
201	184	813		205	183	123		618	511	1090						284	258	193		145	126	168		260	167	1
106	310	213		4	349	175		351	487	494						20	244	134		274	83	169		259	191	1131
225	329	1065		227	142	348		1142	322	170						237	255	1		106	147	168		230	152	185
679	211	339		26	326	530		7	314	176						424	257	870		205	169	181		257	168	273
341	219	640		204	948	119		2	984	327						877	250	1		318	153	363		414	156	137
310	217	258		139	151	137		863	509	169						293	222	227		294	87	180		119	152	730
7	537	688		58	189	478		6	482	153						541	216	203		40	17	176		220	470	642
519	191	1284		230	144	319		1	272	323						205	219	725		1	152	172		193	195	15
1323	200	186		223	836	298		4	184	99						274	213	4		156	144	170		55	234	155
229	230	228		140	160	673		941	190	103						1	170	1		706	302	149		172	174	713
291	221	339		100	344	190		151	656	138						229	196	180		495	87	167		305	601	166
518	584	207		199	182	303		1080	156	581						1215	255	1		286	206	175		156	413	195
228	537	239		195	368	137		457	149	663						247	234	417		9	451	508		280	230	220
8	472	417		247	596	426		952	132	563						244	226	310		437	324	175		506	208	506
2	310	226		282	177	145		309	469	315						682	253	188		314	163	151		1245	409	702
252	270	319		284	177	605		70	180	155						1	227	1		78	252	183		199	131	260
221	544	168		226	200	655		201	276	325						215	692	192		202	268	163		226	173	258
791	169	298		206	202	97		427	429	171						573	204	197		228	163	152		223	186	193
50	298	852		36	170	158		9	180	325						335	237	573		5	262	533		258	387	222
182	238	80		228	8	117		2	124	796						5	228	162		376	352	168		217	163	242
250	480	485		237	178	17		1689	339	161						274	218	212		195	122	163		246	182	471
4	12	175		788	295	152		415	179	653						756	232	4		316	130	164		225	462	206
24	712	526		201	538	310		335	189	178						271	11	8		247	134	175		20	174	275
218	417	240		32	353	313		154	320	176						268	440	5		154	146	354		46	145	248
332	210	738		360	489	325		373	191	128						242	264	210		265	302	155		171	359	521
334	271	234		210	197	335		7	346	464						489	451	1		382	143	184		174	192	156
398	212	792		182	350	155		259	191	150						851	223	234		186	344	232		329	188	158
279	102	292		200	427	175		354	158	464						634	403	664		185	169	169		423	640	172
770	280	305		265	621	103		236	169	119						220	208	181		395	346	339		1065	511	5
236	317	282		276	191	135		358	327	178						515	248	310		179	127	144		223	187	395
370	285	596		293	137	158		392	389	106						275	468	1168		213	300	161		877	610	218
1	326	292		256	173	998		1084	1570	316						805	527	371		184	143	174		254	144	10
236	259	318		229	176	2754		426	592	1346						347	394	233		310	157	868		199	218	118
457	179	726		547	178	333		10	169	507						609	269	234		303	687	371		536	562	462
327	64	252		272	1	24		384	373	351						244	464	6		196	170	174		241	174	183
296	329	612		291	145	892		732	147	171						272	236	412		119	121	512		339	162	186
106	210	157		238	183	785		611	296	2284						400	197	204		290	193	167		205	221	208
717	553	640		42	190	189		104	349	168						9	226	370		1388	96	178		6	402	225
4	383	372		681	157	137		689	160	149						315	219	454		381	313	364		111	384	766
259	300	261		210	139	389		2037	158	337						2	221	219		392	153	453		280	735	272
161	219	711		215	164	516		426	130	172						1	402	124		252	164	357		133	189	14
281	220	307		424	510	674		7	155	486						510	237	131		250	277	164		594	234	414
48	324	224		369	590	355		231	346	121						431	222	971		272	143	171		235	200	257
2	221	518		5	144	190		384	188	312						2	219	226		858	297	153		305	160	243
76	191	569		357	190	129		219	513	617						4	246	207		369	323	164		249	7	6
286	231	404		6	134	291		369	169	433						1	242	216		332	330	174		246	497	834
265	198	264		242	172	64		279	548	140						218	214	265		5	174	357		273	186	14
16	476	186		236	183	162		179	318	1051						462	184	250		366	133	179		267	1477	434
479	2	272		213	203	132		341	141	143						228	463	214		205	333	366		308	201	109
400	964	238		338	174	307		450	148	180						31	203	161		233	423	122		241	199	573
241	244	267		222	144	338		405	308	163						11	206	2		63	100	169		270	178	17
346	359	243		256	179	151		603	324	101						5	220	7		189	107	164		236	200	438
24	654	261		206	179	171		319	184	167						222	234	2		116	124	133		245	750	167
344	484	525		194	448	637		347	168	314						226	275	267		5	164	183		277	2071	1844
15	3	192		195	200	616		581	170	89						6	419	181		9	325	174		313	228	616
15	221	194		1	1353	526		352	681	103						1	224	316		264	170	696		405	356	259
3	314	306		214	360	71		422	176	663						129	231	167		875	115	466		143	182	15
410	239	203		253	143	301		373	644	905						239	20	275		300	657	653		176	180	136
85	1	213		342	165	773		356	125	690						225	253	177		169	169	153		127	191	1
469	278	449		223	191	187		451	175	349						296	285	744		187	166	139		296	221	791
536	547	432		304	365	133		391	188	456						621	218	243		264	250	164		163	828	200
354	277	235		479	366	472		421	386	175						3	200	181		377	89	177		276	202	247
4	20	241		235	652	987		835	196	136						2	228	2		340	170	160		245	495	175
6	365	444		404	167	147		1	350	130						276	234	1		480	168	172		197	670	867
356	49	868		229	332	154		5	155	461						302	215	154		274	166	318		283	216	224
114	185	517		218	168	155		355	728	128						804	218	152		451	142	177		200	148	1045
162	194	162		417	183	88		691	140	170						182	211	211		179	452	174		72	179	209
17	442	246		217	524	466		32	179	475						268	215	111		206	107	170		265	208	227
451	369	594		213	166	177		276	173	397						227	244	144		227	111	342		302	816	710
241	471	764		233	136	498		1126	510	113						1	225	200		208	84	155		483	68	199
382	278	248		428	278	354		606	187	129						248	213	210		275	117	334		644	1	629
240	494	500		254	207	95		408	505	641						268	466	187		782	1378	883		362	157	241
571	13	471		340	504	121		100	142	162						271	425	407		161	147	795		20	328	253
353	175	306		518	347	67		341	513	956						1	216	1		265	127	525		234	1328	561
209	275	333		171	162	102		306	180	608						234	460	260		26	491	172		270	213	263
204	313	355		230	321	138		536	451	547						36	258	238		220	168	170		20	182	952
586	191	745		215	157	273		284	328	146						248	221	159		621	161	160		465	11	218
2	337	371		220	163	146		20	163	307						425	249	187		120	449	159		809	135	15
2141	317	431		124	203	485		305	176	408						481	228	185		2	151	176		374	305	338
360	520	993		218	170	351		387	463	161						1	213	205		384	147	335		284	402	453
332	240	792		269	725	147		10	160	177						55	189	130		558	154	312		278	1	189
[truncated: 52,072 more rows]

## Sheet: EC1-3 WT
EC1-2 WT		Ca														EDTA
[truncated: 40,545 more rows]

## Sheet: EC1-3 Y67A
EC1-2 WT		Ca														EDTA
[truncated: 39,025 more rows]

[truncated: 2 more sheets: EC1-3 Y71A, Compiled Data]
