# Supplementary material for: Heterophilic and homophilic cadherin interactions in intestinal intermicrovillar links are species dependent
Source: PLoS Biol. 2021 Dec 6;19(12):e3001463. doi: 10.1371/journal.pbio.3001463 (PMC8691648; doi:10.1371/journal.pbio.3001463)
Supplement: S3 Data — This Excel file contains the source data for the bead aggregate sizes in Fig 5E. The mean of means, standard deviation, and standard errors for the constructs are listed in the Excel file. (XLSX) [file pbio.3001463.s030.xlsx]

## Sheet: mmEC1-10
mmPCDH24 EC1-10		Ca														EDTA
T0				T60		R1										T0				T60		R1
Replicate 1	230.092				288.298		279.089									Replicate 1	243.459				314.047		307.83
Replicate 2	239.118				244.88		241.308									Replicate 2	240.157				231.179		238.181
Replicate 3	186.46				175.579		189.479									Replicate 3	195.624				172.432		180.583
Average	218.557				236.252		215.394									Average	241.808				272.613		273.006
S.D.	28.1604				56.8526		36.6482									S.D.	2.33441				58.5967		49.2488
S.E.	16.2584				32.8239		25.9142									S.E.	1.65067				41.4342		34.8242
Replicate 1				Replicate 2				Replicate 3								Replicate 1				Replicate 2				Replicate 3
T0		T60	R1	T0		T60	R1	T0		T60	R1					T0		T60	R1	T0		T60	R1	T0		T60	R1
4		131	260	10		34	5	215		87	220					223		37	122	122		158	131	166		17	3
102		119	1	85		126	117	23		30	31					570		92	21	30		46	25	108		5	26
208		53	256	7150		10	70	175		39	72					84		345	84	16		130	107	36		27	109
341		9	5	228		524	56	200		451	1					24		232	193	29		132	15	211		14	140
68		4	141	6		6	775	18		86	117					173		224	7	21		67	297	4		47	99
26		89	24	58		66	69	207		7	111					492		233	559	223		134	4	159		84	42
2		598	126	556		164	345	43		118	102					201		98	28	3		191	126	66		49	7
2		371	35	134		85	8	299		12	145					50		102	438	42		36	187	360		104	77
8		854	172	253		137	89	215		100	144					259		240	112	603		72	137	174		293	4
162		307	55	14		838	302	90		37	240					130		239	393	83		336	28	146		137	116
215		325	21	39		105	88	250		1	265					103		238	191	134		24	62	174		4	135
16		309	164	149		128	79	19		137	81					158		28	815	12		198	128	170		460	61
48		96	336	29		443	2	758		16	259					30		228	164	335		265	34	234		129	137
75		163	315	267		4	94	7		51	200					128		471	105	200		158	193	101		78	61
44		44	174	322		328	142	160		92	228					152		5	44	123		11	180	8		33	131
30		8	310	39		151	25	182		28	10					12		113	183	275		21	363	15		298	192
323		90	148	18		144	32	257		43	219					73		106	270	94		19	136	82		83	37
34		264	5	341		47	90	208		133	154					39		181	314	236		399	4	166		118	434
247		491	72	361		238	667	349		60	152					114		126	157	19		365	110	28		17	4
330		274	88	76		186	467	17		127	90					138		179	552	59		197	69	150		307	106
345		175	14	20		7	77	18		89	16					112		67	312	199		179	50	697		129	151
213		171	45	254		811	110	130		85	23					203		78	79	424		8	122	161		230	260
285		46	394	341		43	9	259		136	322					326		333	1117	616		624	443	314		78	140
162		296	142	304		679	188	247		135	79					225		62	12	249		187	127	160		195	108
291		326	19	14		171	3	348		158	2					208		52	48	239		460	41	325		97	268
58		12	353	328		7	316	179		379	320					196		7	205	224		260	910	152		9	264
238		562	121	230		42	118	243		2	9					212		280	371	682		352	314	151		23	60
144		38	414	58		245	99	207		285	90					135		199	170	372		395	171	202		39	136
180		141	142	18		134	29	212		187	218					429		184	362	355		36	85	320		274	7
199		446	39	14		91	123	280		244	90					18		13	174	264		7	124	204		387	59
696		151	105	336		271	103	225		189	35					205		105	74	307		124	58	160		257	97
1		434	89	314		396	89	86		161	10					321		180	526	678		285	3	172		101	143
2		43	242	40		34	5	343		101	150					121		54	61	481		73	188	153		115	171
140		496	123	175		82	72	186		64	125					216		127	174	235		184	107	326		453	78
248		428	158	440		194	94	369		59	248					205		269	141	1		55	17	138		32	11
195		487	130	87		5	17	262		167	104					188		181	88	3		182	171	184		371	83
97		503	789	237		49	111	175		1	306					678		282	62	790		278	54	158		270	67
329		701	144	12		103	145	249		278	210					220		319	254	306		15	166	184		110	12
229		10	353	75		11	172	152		18	189					344		504	197	316		36	24	172		102	24
408		7	534	251		45	13	208		11	132					433		247	213	321		208	145	173		89	47
278		5	444	1		250	125	3		123	229					186		99	417	97		239	3	185		4	6
129		470	165	48		279	155	404		253	105					193		20	168	318		47	134	188		148	84
275		89	132	335		81	147	248		137	323					1		118	205	216		124	283	141		150	74
247		103	128	473		101	362	526		137	214					190		219	196	388		129	94	356		151	155
172		242	141	6		448	193	200		125	447					195		502	192	213		119	267	158		134	156
229		88	171	1		231	148	331		135	71					207		2052	753	270		150	53	15		121	145
151		14	135	2		306	191	200		393	1					248		216	203	325		21	144	175		102	129
208		4	175	13		721	161	302		45	183					177		456	396	23		503	196	42		81	138
126		40	23	1		188	161	201		30	4					239		272	195	230		209	123	188		148	150
42		35	155	27		224	292	401		75	1					69		215	162	94		854	7	374		143	129
225		38	146	75		284	139	200		71	63					46		236	572	489		171	15	171		451	583
282		156	380	10		535	164	37		125	125					360		265	341	83		170	268	211		139	147
199		14	153	308		299	177	320		92	143					329		238	1012	334		14	96	153		116	158
211		150	158	332		177	6	21		14	177					208		137	175	29		244	161	180		157	149
178		63	13	342		1	102	105		62	119					208		286	178	268		173	149	155		129	131
118		331	136	881		250	119	4		169	26					218		465	168	275		201	123	166		160	148
524		1129	165	338		281	116	251		160	107					353		228	205	351		184	296	232		602	144
1		69	141	134		303	518	145		141	174					226		438	412	10		415	290	17		153	155
256		380	163	265		120	148	1		110	457					30		273	167	205		252	13	275		129	147
4		373	1143	48		292	158	160		196	173					218		274	205	197		180	211	289		125	277
250		187	127	191		285	164	45		109	1					3		259	401	585		209	158	273		143	146
3		12	131	5		2	162	130		293	216					200		229	383	131		188	232	34		147	297
289		169	335	93		260	315	58		290	210					196		265	207	267		2	235	222		114	133
312		530	334	319		277	130	468		136	82					1		272	201	245		238	166	150		108	125
113		337	124	347		443	142	181		150	67					1		108	404	393		232	128	154		155	144
193		91	99	366		142	14	465		137	174					261		247	221	204		411	174	198		130	609
470		268	168	279		278	324	262		143	96					5		271	200	204		185	168	46		121	160
540		310	342	329		1	120	106		351	291					60		267	175	1		523	46	209		124	147
218		330	138	35		744	356	281		157	317					222		299	200	369		164	428	137		156	130
382		29	153	139		2	307	71		158	7					541		1333	296	450		153	362	171		305	132
123		307	147	258		120	182	241		196	20					204		538	207	309		233	323	151		152	148
189		258	352	10		268	263	201		145	184					196		269	196	166		164	150	148		134	155
221		159	125	303		1	185	32		136	1					471		260	219	55		136	221	126		140	275
133		307	159	462		5	198	178		148	12					50		746	179	106		205	150	177		153	145
236		539	302	385		290	104	53		283	117					228		280	152	196		481	135	154		137	154
387		307	646	366		4	147	203		173	163					510		235	198	330		239	199	151		129	133
363		62	323	203		292	193	458		130	295					258		469	169	275		268	394	149		151	294
11		84	162	1		301	165	197		1	1					174		275	392	423		236	208	206		121	447
221		179	149	273		473	339	204		167	1					294		275	196	337		195	287	152		275	152
198		20	347	246		286	2	1		185	116					207		241	217	173		616	175	188		109	449
65		409	308	1		296	113	288		266	41					183		492	186	43		222	327	153		286	151
357		7	316	324		193	106	151		324	35					187		241	200	400		208	327	623		139	150
603		182	470	154		287	113	523		245	316					211		795	208	892		315	506	182		138	151
378		262	336	4		129	152	287		493	2					240		264	181	243		193	286	143		108	315
253		445	158	3		95	146	220		367	321					389		894	376	347		184	179	103		237	152
208		316	333	407		215	143	234		251	5					222		488	426	182		214	730	187		148	132
287		161	162	29		432	117	115		130	179					277		427	330	194		262	372	119		149	141
256		280	539	267		293	178	15		2	126					203		272	193	340		372	430	16		146	121
264		252	5	293		145	13	81		472	67					220		789	403	42		184	215	7		131	134
96		152	164	255		296	169	8		200	1					391		270	191	389		210	358	159		164	142
121		1	150	870		288	181	114		111	103					176		263	196	100		935	368	172		153	153
172		156	13	286		308	1	175		91	107					288		276	204	231		427	696	191		128	139
123		210	119	374		312	347	271		164	148					180		281	222	932		203	213	138		117	150
228		549	138	130		285	489	187		194	157					223		290	394	1		181	169	187		124	139
296		334	154	145		305	2	2		132	101					571		282	192	34		184	155	135		154	131
686		485	149	540		261	177	259		2	74					5		265	188	5		386	155	6		155	456
198		22	166	291		271	121	56		165	117					3		265	171	257		192	204	162		115	150
218		336	153	236		115	114	225		307	181					155		258	297	33		402	381	136		109	142
610		407	176	210		301	18	367		261	197					270		434	218	1		542	178	159		316	428
329		174	174	18		175	7	130		142	308					375		266	109	2		219	151	149		134	272
266		10	179	13		560	20	122		2	125					183		261	201	70		176	229	153		265	156
193		343	134	329		117	125	290		173	38					198		273	321	68		736	190	158		145	581
256		175	152	54		297	178	233		300	122					7		239	208	173		181	147	256		155	135
210		175	514	317		512	171	256		168	147					193		552	176	391		153	401	198		134	438
610		318	137	124		285	96	163		119	1					4		274	194	350		194	391	179		144	130
2		360	142	4		684	177	240		184	9					311		230	358	3		181	117	329		155	153
182		270	125	246		281	124	358		192	168					175		217	168	451		171	205	141		272	286
35		1	329	115		284	131	1		196	170					181		536	164	216		394	227	150		146	144
827		321	454	1		305	147	39		93	138					13		280	216	542		187	409	176		136	144
111		768	789	1		506	143	190		470	129					200		252	182	549		503	223	155		116	145
508		949	341	9		389	6	76		291	439					100		1527	400	430		217	137	108		267	269
272		1	1	370		215	7	298		186	344					252		262	193	230		167	131	156		150	135
233		292	156	330		188	174	36		183	134					303		271	180	172		181	180	277		297	1
147		210	143	2		241	196	222		50	154					35		318	196	253		245	182	134		135	146
326		345	3	204		766	133	51		107	91					158		262	199	548		236	142	152		128	132
359		344	354	13		78	363	2		129	86					53		790	229	163		232	436	164		280	148
201		13	187	2		248	150	197		104	55					217		250	172	26		178	219	130		159	102
326		19	160	277		282	133	257		137	32					149		532	211	1		296	221	2		133	115
161		68	329	98		248	144	2		126	164					210		505	183	310		234	179	126		127	156
492		333	151	2		1	163	248		98	223					13		285	155	27		409	200	135		130	142
170		518	131	66		278	121	6		159	139					362		220	206	376		235	243	1		124	137
453		232	335	247		1216	130	128		120	11					461		265	193	12		517	848	154		137	132
4		197	194	299		242	203	56		436	1					216		509	358	206		254	221	193		154	141
380		2	150	2		278	1	328		299	2					182		295	375	375		203	184	110		152	130
232		563	370	232		289	105	6		163	93					178		267	534	192		162	155	148		152	312
314		270	143	3		728	153	190		164	63					11		228	177	46		482	246	212		605	28
188		344	307	74		157	10	266		142	38					176		243	192	60		219	185	7		130	142
378		368	357	105		10	171	176		340	152					16		247	211	549		372	174	161		157	146
222		207	752	281		80	3	250		315	211					201		273	187	381		209	590	9		298	136
257		400	157	311		542	151	402		155	211					207		246	434	189		184	193	149		155	134
53		872	519	11		132	153	78		290	87					207		670	423	330		148	363	175		294	110
363		307	425	293		280	274	19		133	336					23		463	161	7		235	129	183		137	150
646		20	134	576		408	116	27		194	331					217		296	688	227		404	376	151		414	136
251		156	148	296		291	195	287		1244	286					199		239	389	260		195	368	67		111	314
356		29	157	149		495	193	203		143	2					202		265	215	300		251	175	163		113	304
301		272	618	476		12	157	400		144	309					208		273	196	430		197	392	158		293	315
176		393	168	63		1	147	249		152	89					229		290	202	206		190	185	176		128	292
222		340	150	65		226	188	206		1	224					221		280	174	189		251	7	138		150	60
260		1119	308	226		703	117	218		188	29					4		281	198	168		440	236	172		105	138
253		258	152	373		208	1	170		191	198					217		242	193	22		193	175	150		121	321
315		206	162	313		159	1	102		4	182					218		275	383	25		192	161	313		374	151
302		201	614	249		53	508	240		874	202					51		268	192	210		242	183	151		296	153
317		993	392	286		251	150	429		178	50					172		280	220	155		176	172	172		153	328
168		76	1	192		294	180	295		313	182					3		265	216	271		465	125	148		426	281
188		16	367	378		500	167	121		147	181					7		281	592	127		158	321	745		96	129
309		350	151	201		276	140	268		105	213					168		4	199	345		10	212	152		156	129
281		170	859	321		1103	91	88		326	16					2		525	192	267		346	216	179		290	625
442		229	107	329		893	190	313		96	121					482		280	196	188		235	372	266		146	132
294		306	151	306		933	193	235		2	5					2		282	185	56		188	154	152		148	141
485		534	161	108		181	173	131		127	113					173		236	197	111		183	26	173		143	147
335		200	157	360		208	254	330		104	94					1		268	440	185		182	421	18		132	147
219		752	130	232		158	119	194		192	204					337		268	216	182		174	173	255		130	459
199		667	156	216		129	181	414		133	159					64		217	393	193		304	182	177		116	128
1		1	149	300		1	152	206		154	1					387		558	206	684		263	682	150		287	181
353		691	152	326		264	1266	224		126	170					87		288	163	52		209	136	167		564	283
195		323	145	227		302	159	414		157	317					16		230	1524	282		189	128	168		291	146
236		686	120	507		19	165	228		582	618					363		219	191	266		235	233	163		139	318
462		817	167	347		75	387	138		118	16					188		465	189	307		258	393	175		275	151
211		376	358	364		21	156	259		307	155					8		439	379	365		264	330	157		153	158
248		609	330	1		274	114	282		169	192					240		537	168	22		207	511	631		290	154
276		161	321	229		286	123	238		188	20					181		271	202	263		184	184	164		144	313
292		324	154	236		347	171	97		122	2					208		262	433	470		802	240	176		280	460
195		461	125	323		13	174	160		317	95					416		263	195	16		153	179	27		133	453
221		194	351	47		26	122	125		144	337					207		274	207	306		224	425	190		239	126
88		1	153	425		110	173	143		358	93					168		260	412	304		232	133	163		148	133
54		36	152	237		537	200	259		626	138					41		216	222	152		595	233	207		142	136
34		2	153	269		192	181	252		123	263					236		415	221	255		170	586	146		115	138
314		224	162	123		291	333	196		145	151					203		575	375	200		187	202	116		117	142
230		214	146	272		1077	2	138		189	290					251		259	212	5		378	338	141		148	125
532		19	151	157		123	3	60		176	355					224		283	205	249		144	135	561		134	129
308		238	146	26		280	194	370		1	90					154		498	201	2		223	395	26		302	160
347		136	161	329		41	270	22		2	1					32		438	344	435		189	152	146		294	295
2		286	921	12		253	175	1		148	312					230		527	202	120		250	125	222		158	149
293		771	129	63		246	186	245		746	81					134		503	745	405		400	20	166		133	141
211		69	172	203		27	318	217		195	197					188		237	429	275		201	228	233		552	112
309		857	508	256		221	688	285		151	11					37		277	210	494		189	192	179		138	158
269		386	519	454		298	308	255		179	89					303		269	389	184		379	161	152		128	135
75		212	171	46		234	3	202		304	76					215		258	539	264		458	362	325		148	127
305		603	1	312		299	1	171		133	225					187		778	215	306		192	181	155		125	304
1		322	128	83		316	713	36		161	102					203		267	196	246		302	229	287		152	155
549		795	125	281		224	168	239		156	165					182		300	225	279		120	179	152		146	151
245		339	8	404		169	189	231		147	166					226		272	196	79		306	305	7		124	153
5		7	139	500		332	110	264		116	45					135		268	201	309		183	341	184		138	150
192		147	143	315		235	548	328		157	135					210		492	810	258		167	232	202		157	411
413		303	162	344		142	105	231		156	368					77		277	413	280		230	310	134		129	294
265		196	534	51		307	120	8		128	13					214		252	204	201		193	244	506		132	466
132		315	164	626		8	1	234		191	6					400		839	195	251		223	204	337		103	140
23		322	149	90		253	531	252		377	590					220		295	1622	253		189	187	183		143	149
191		705	131	364		283	159	667		190	186					222		415	201	293		325	178	174		138	126
124		587	126	12		103	498	298		146	106					209		781	196	106		631	694	169		310	156
209		29	547	187		204	134	147		292	166					7		272	452	95		677	189	3		269	151
14		424	375	352		126	164	263		116	2					199		260	163	5		468	181	71		105	157
439		349	351	4		112	119	2		479	99					208		229	186	242		254	150	178		106	133
252		251	143	358		275	1	279		7	116					560		275	420	277		188	159	613		150	176
250		193	834	314		21	174	249		102	138					8		265	172	277		182	226	170		140	153
261		160	205	397		10	137	268		118	3					229		497	213	302		13	177	183		144	283
220		327	128	331		146	548	214		150	9					67		992	194	447		264	168	71		302	266
240		447	141	148		158	169	225		341	151					74		284	186	1		183	166	243		140	317
210		167	344	301		22	194	234		285	152					346		280	207	279		262	234	143		134	157
4		447	182	264		207	113	367		149	210					211		499	166	277		234	221	139		150	153
30		5	153	264		277	504	314		175	595					192		88	435	77		467	204	164		151	293
225		329	146	283		210	126	6		190	62					238		8	178	363		259	181	204		124	140
266		340	142	310		4	114	222		484	333					237		268	188	11		175	126	275		275	147
173		330	149	238		542	150	201		115	167					182		276	171	1		167	181	182		109	133
21		206	143	319		448	195	10		1	69					282		403	555	309		228	167	8		115	305
64		553	127	26		9	141	98		124	74					234		591	405	49		206	161	157		146	133
326		307	147	169		285	124	265		120	16					221		258	388	192		197	131	173		138	140
65		317	140	83		819	159	268		512	287					216		274	900	86		249	170	180		280	152
291		327	145	272		232	196	246		187	449					228		236	176	557		1260	359	175		114	152
331		497	157	207		4	10	80		145	236					200		271	172	224		222	177	147		303	149
471		481	337	255		176	116	1		127	237					212		274	187	1		254	196	226		295	134
240		163	302	485		85	118	290		126	75					210		282	394	1		236	175	136		130	142
358		293	136	192		18	152	210		333	127					219		696	435	345		198	178	74		109	146
287		348	166	260		503	169	229		450	148					398		232	222	295		194	699	223		245	126
10		375	130	292		287	159	109		157	161					8		243	210	514		206	148	164		154	155
64		8	324	5		1	2	1		171	9					36		263	572	9		177	338	1		146	148
99		192	159	344		218	470	399		184	83					445		274	195	156		226	161	2		124	135
183		336	201	2		760	128	23		119	119					201		508	196	484		193	462	152		115	146
9		14	607	66		276	143	58		180	121					187		273	210	117		227	134	1		124	114
289		248	137	649		100	154	339		118	9					1		278	196	138		838	629	247		146	141
4		241	155	1		770	196	219		163	147					376		1435	204	16		259	131	149		137	317
1		335	153	286		288	2	148		405	702					239		491	188	26		208	56	140		131	160
237		937	121	243		249	186	200		132	223					25		276	214	1		200	212	293		125	146
316		332	378	240		78	138	258		123	174					225		1457	431	291		159	242	161		150	132
210		336	176	325		13	9	298		116	193					208		270	216	72		37	192	151		141	159
201		1936	175	293		520	8	1		126	97					421		245	220	505		229	182	140		128	145
242		28	117	16		800	178	304		140	45					220		275	179	15		176	242	186		279	306
2		953	1	338		199	171	389		605	144					161		263	172	40		168	329	258		148	287
99		345	337	196		198	182	222		175	427					335		514	217	17		161	203	5		152	151
89		220	178	214		323	287	256		601	206					305		997	9	5		241	178	180		152	150
26		15	9	696		489	163	142		100	315					204		894	179	797		168	225	1		125	158
12		628	7	105		575	1	236		165	147					297		277	194	21		22	232	139		141	149
247		6	138	342		278	136	13		323	165					198		271	203	263		260	132	370		142	550
307		375	330	269		259	10	368		115	200					6		266	149	303		612	133	173		152	317
49		1	148	284		285	131	145		182	15					358		203	400	12		223	632	327		148	154
188		394	137	488		533	167	402		135	10					363		232	216	73		219	173	165		303	152
435		171	125	289		542	313	35		98	2					57		234	212	2		200	169	319		122	299
499		349	733	7		943	118	387		107	156					176		289	199	256		380	148	162		266	150
224		225	152	242		293	285	206		343	152					193		273	657	137		537	200	215		286	158
235		169	162	192		782	355	226		345	217					277		262	185	4		188	189	5		135	153
259		261	162	333		255	187	530		178	131					203		436	194	2		236	202	208		118	126
1		339	157	224		287	162	175		167	3					204		522	199	18		202	170	176		240	148
7		193	162	450		225	127	288		157	1					382		274	172	31		204	165	173		146	148
29		172	163	317		287	146	33		484	190					196		222	194	297		191	220	157		157	279
230		121	144	393		1	164	207		340	273					2		258	187	263		200	333	154		138	138
25		5	140	323		183	185	397		541	303					211		282	205	255		353	237	185		295	259
728		23	184	258		485	190	104		73	111					332		447	418	93		189	523	281		277	143
185		164	154	279		89	317	100		1	324					190		245	178	259		249	161	163		101	143
319		157	153	14		265	178	102		516	6					1		226	194	85		215	143	137		248	458
199		212	153	522		310	714	197		179	274					208		219	199	564		164	227	162		151	155
200		330	150	513		200	173	76		676	344					1		288	357	158		196	563	156		152	276
396		308	977	309		261	9	208		98	142					287		557	389	234		139	216	157		155	492
1		142	162	497		239	120	210		256	99					7		540	193	526		256	180	379		161	152
1		12	165	621		547	158	220		116	1					17		417	219	15		157	10	191		148	152
212		839	332	478		15	149	3		157	2					396		446	188	511		156	441	43		259	555
183		331	295	277		283	121	274		133	147					1		279	149	299		247	202	106		119	153
44		281	140	305		560	195	240		137	167					166		276	189	12		665	117	217		299	300
89		165	147	474		127	614	271		136	12					229		510	223	410		254	231	170		147	141
1		233	167	13		11	456	179		150	1591					210		289	624	5		254	137	227		100	148
758		635	313	526		189	142	179		176	195					14		1130	376	603		210	181	8		117	302
252		342	157	238		5	183	264		132	2					412		273	196	231		187	460	130		137	597
222		271	374	251		743	166	162		323	186					14		229	217	270		181	176	201		140	143
186		261	333	873		296	163	128		74	437					28		279	98	225		310	384	236		127	122
280		2	418	54		203	2	202		269	2					2		295	208	163		198	173	149		130	157
248		23	137	296		470	373	375		141	132					265		262	220	178		231	116	154		110	157
81		605	150	263		187	166	1		128	181					260		463	201	12		670	228	177		119	476
136		316	153	118		8	321	55		110	3					305		283	215	748		464	236	153		97	159
107		282	154	333		1	188	285		192	181					220		265	209	305		224	174	107		310	301
99		237	184	364		201	185	293		396	28					1		276	228	66		213	154	169		582	130
482		328	847	12		5	2	209		181	206					311		234	362	166		200	15	155		148	126
405		5	167	184		234	377	211		183	8					172		210	196	330		223	165	201		148	147
1		689	159	259		281	325	210		129	93					391		269	450	111		195	370	170		321	146
1		561	148	1		163	182	250		166	117					239		289	194	320		339	982	248		145	143
271		484	139	541		277	168	365		1	93					224		33	431	12		336	168	141		137	154
71		444	127	6		274	177	109		125	204					195		277	188	296		241	135	141		144	315
214		226	144	334		5	171	238		1	3					155		265	492	361		250	182	18		288	458
273		445	144	375		125	188	211		159	189					198		279	174	242		401	170	151		405	127
113		322	11	625		280	187	193		280	288					173		302	72	364		195	172	3		143	156
470		26	173	144		295	169	209		2	112					21		277	195	5		198	173	182		108	130
523		337	157	267		223	1	227		146	222					1		528	205	453		218	177	232		142	150
213		349	143	61		765	2	223		95	202					226		462	221	247		192	219	158		151	154
19		559	159	429		301	158	138		122	194					240		516	198	260		148	228	193		297	148
321		252	641	193		173	200	375		146	95					64		655	11	343		219	149	154		133	298
175		328	146	549		296	123	210		140	327					362		254	866	545		5	125	30		152	147
5		780	180	148		374	184	37		121	220					367		751	191	159		144	161	182		149	418
251		328	127	184		276	182	246		148	9					188		630	158	239		193	158	146		290	133
151		325	150	199		258	153	303		101	80					220		742	204	1144		163	141	200		120	139
417		159	177	555		249	177	301		157	19					213		280	551	110		254	294	158		134	144
243		286	167	3		290	104	461		150	323					178		290	210	829		148	282	180		159	132
318		595	8	9		121	118	269		103	171					221		743	193	235		169	208	156		296	113
228		169	143	311		291	117	207		151	45					185		472	205	1		198	192	159		118	155
520		313	141	465		200	117	474		172	301					76		594	1602	336		178	224	174		150	127
297		298	152	272		238	144	482		145	53					265		726	196	7		228	238	95		148	452
450		131	130	583		220	83	262		139	156					193		271	356	193		224	197	163		134	149
131		10	172	313		278	367	260		685	84					159		237	170	132		203	190	253		228	127
344		124	159	212		295	180	200		2	67					43		468	194	273		175	124	147		445	153
319		176	192	632		290	127	211		170	37					230		264	211	9		251	234	179		119	151
5		23	163	333		314	191	261		265	223					257		292	480	168		191	386	191		150	293
90		370	145	418		197	104	265		185	97					237		488	603	250		216	201	153		148	142
226		25	158	200		245	125	210		178	136					240		241	383	35		351	150	151		282	154
352		491	158	36		451	126	53		147	2					208		553	437	1		256	222	129		138	145
8		29	560	524		254	136	221		115	168					346		261	177	263		195	226	159		297	297
259		387	154	439		647	173	230		132	137					251		783	189	358		156	232	139		321	148
2		15	316	347		271	115	265		127	244					212		250	421	6		192	194	171		308	139
4		109	122	173		103	745	262		142	114					1		146	197	265		158	183	83		161	146
21		308	487	311		370	172	250		179	150					262		245	204	282		1	202	175		280	481
137		1	152	470		301	185	157		151	146					212		255	619	31		220	199	172		148	449
551		26	166	293		301	286	191		180	398					281		503	382	268		2	221	135		263	445
319		246	295	288		1	160	220		144	33					269		238	409	268		190	439	201		158	465
1		305	159	329		73	181	372		1	284					167		265	382	57		256	175	147		148	146
1		230	330	165		234	8	222		301	578					748		270	191	17		226	174	195		156	148
274		2	156	259		171	118	238		100	131					140		266	648	290		204	168	153		152	150
320		597	138	98		218	296	426		133	434					200		482	204	401		424	220	158		118	132
73		322	226	324		173	270	319		182	104					406		263	180	116		11	157	195		147	288
239		35	166	314		13	346	23		122	8					297		512	208	184		394	569	160		141	288
231		159	156	72		487	120	235		107	19					330		299	628	253		150	180	145		447	146
213		243	147	4		22	119	32		134	113					202		156	407	823		17	231	397		143	157
23		4	154	297		134	597	233		501	220					390		231	238	263		177	230	152		138	449
74		196	188	10		132	167	194		114	166					51		306	385	500		157	205	167		151	150
280		329	146	262		255	164	880		162	89					188		540	380	84		458	181	164		289	154
349		29	144	22		228	618	187		112	191					210		276	182	232		213	3	423		132	256
289		328	174	279		8	521	126		179	363					347		122	196	288		241	200	185		120	297
134		294	152	1		288	166	269		175	203					5		229	192	165		196	239	164		305	148
30		692	132	222		2	134	136		252	219					7		268	199	554		215	238	196		117	149
272		150	447	9		423	163	1		312	85					210		279	612	263		212	216	148		134	132
2		292	148	345		478	393	242		322	109					1		270	373	380		266	179	359		273	142
188		360	138	550		288	259	173		346	149					210		513	195	23		167	216	157		117	123
429		922	387	291		253	180	305		475	163					1		262	208	296		180	175	217		121	130
245		13	357	295		10	180	149		167	215					279		266	187	602		160	216	146		132	274
315		874	163	177		4	166	218		187	189					178		264	203	229		190	152	172		113	297
269		319	365	311		132	165	251		264	108					150		240	198	286		213	179	156		141	448
360		185	170	273		285	150	74		143	71					643		232	377	329		179	166	163		145	153
348		128	159	404		23	121	241		101	5					221		253	176	6		175	136	214		160	139
273		11	160	221		279	390	304		361	149					210		264	193	484		202	124	172		301	152
236		6	308	334		243	176	194		321	183					195		552	204	138		180	2	145		306	323
260		258	111	300		150	5	7		458	10					245		238	498	383		173	228	7		153	149
301		6	139	1		99	126	198		176	177					65		275	148	149		151	318	138		143	137
279		273	152	230		1265	131	4		129	195					421		291	223	530		389	407	189		155	111
229		327	368	546		305	126	538		178	140					449		276	425	311		231	353	1		119	149
207		196	361	368		446	524	119		353	2					3		257	186	431		211	187	138		144	146
162		1	176	43		487	130	57		196	2					396		267	586	358		213	310	354		153	434
315		334	173	258		135	154	386		178	51					157		456	357	267		169	127	149		130	144
365		298	303	323		1	188	216		177	1					221		550	206	504		146	178	195		150	245
222		306	117	106		1	160	244		17	15					224		466	196	222		149	199	215		124	132
217		231	397	472		212	183	231		146	1					14		1022	410	326		45	168	150		123	133
127		10	391	234		292	1	359		101	105					423		283	209	185		220	239	65		297	153
1		990	159	715		16	112	167		551	7					196		553	500	240		397	89	37		156	136
210		401	179	355		202	176	340		335	71					147		279	712	436		153	355	151		307	271
231		149	336	2		2	179	34		492	3					281		270	622	550		256	214	173		128	119
239		334	161	95		279	109	10		162	178					239		708	221	74		235	193	163		1	297
408		17	171	267		8	155	112		168	140					507		263	178	294		135	375	152		156	144
374		295	169	217		11	158	204		181	331					237		503	220	116		209	172	178		142	152
226		333	155	337		426	149	328		134	64					212		292	207	211		181	158	387		147	148
274		242	468	346		386	197	1		102	132					230		249	185	71		340	153	351		310	145
188		301	134	276		211	121	96		126	191					2		219	359	319		242	198	154		290	321
451		323	589	239		308	200	291		118	135					295		270	212	283		419	95	226		141	159
298		230	154	2		3	380	198		444	6					169		288	191	298		164	222	159		129	152
210		751	186	536		121	181	135		158	159					159		248	196	370		141	204	158		241	141
146		294	145	208		590	174	39		1294	125					205		283	196	198		636	172	20		394	148
369		342	174	356		277	120	259		114	64					223		454	398	341		151	172	85		289	630
202		251	156	231		267	170	1		852	80					334		267	191	518		147	171	234		121	107
2		383	318	524		291	155	151		148	666					257		261	206	271		164	368	175		126	131
269		15	467	283		94	156	439		126	148					177		281	190	325		227	231	162		108	98
225		308	141	301		277	104	211		138	8					181		251	193	254		214	212	164		35	136
311		368	127	241		287	524	283		131	69					234		7	159	279		253	665	168		119	154
223		522	166	387		464	329	242		181	11					255		217	565	1		258	4	160		113	157
3		1	163	387		736	180	234		170	2					234		884	211	168		258	218	238		156	149
161		23	177	209		278	526	23		370	267					229		235	585	61		237	146	149		146	269
303		384	179	1		249	155	377		143	475					2		235	173	53		444	140	131		295	154
36		319	337	1		251	343	207		141	126					32		241	180	245		241	12	21		142	149
365		528	131	292		707	265	130		2	126					237		299	198	270		173	246	322		135	304
394		209	148	223		569	372	263		113	81					1		255	212	341		317	19	215		100	304
272		131	326	10		281	176	123		1	62					206		237	213	380		179	135	162		141	124
869		360	181	250		283	106	70		149	323					217		262	222	210		204	212	326		150	162
201		316	182	523		433	115	296		131	10					224		267	353	194		305	181	226		462	135
207		268	702	233		288	107	140		197	106					292		481	190	368		19	177	3		315	152
304		251	127	417		412	185	261		162	264					470		245	207	303		241	180	164		162	144
145		327	149	292		298	117	185		351	125					207		995	421	20		216	232	158		154	141
152		811	163	246		228	2	296		185	142					218		234	175	756		346	209	177		158	155
229		122	149	203		295	142	261		159	4					190		275	207	277		502	170	71		139	776
286		354	958	270		291	167	230		359	75					389		242	416	234		425	129	202		123	142
2		321	123	307		79	166	274		174	222					224		478	207	12		211	230	5		421	322
365		4	179	1		284	190	66		283	15					331		262	1070	262		186	230	165		116	146
618		329	177	219		718	191	438		149	15					239		268	425	54		153	181	170		156	147
275		285	159	295		162	1	451		181	12					232		769	199	425		351	224	145		123	152
421		233	153	324		229	168	222		194	82					266		260	197	48		353	351	178		112	152
431		2	157	237		779	177	193		112	120					217		270	198	416		192	401	182		142	294
301		372	583	272		4	298	19		492	5					126		237	215	495		269	384	169		140	131
199		692	136	276		21	1	195		188	217					292		267	200	240		236	160	58		148	151
223		300	145	313		299	1	256		125	163					209		223	219	247		56	289	216		121	128
2		219	145	570		283	279	280		137	162					228		246	768	391		196	231	137		127	305
704		251	138	126		278	335	157		132	203					239		248	165	206		157	173	15		139	145
144		290	164	257		778	188	113		180	148					229		239	215	383		209	150	160		277	148
278		228	151	287		13	154	235		179	66					244		663	189	286		186	209	152		148	317
231		1003	645	220		263	150	410		125	102					216		240	199	261		216	190	166		144	142
13		534	166	530		550	63	204		136	149					44		639	184	496		146	183	170		125	718
3		1295	160	33		2	120	9		42	548					105		292	199	1		206	178	348		277	143
253		297	164	256		36	181	136		278	206					18		260	186	56		189	147	326		137	156
42		53	151	340		103	166	156		148	149					374		477	386	258		242	143	181		155	146
265		297	148	209		384	345	201		150	3					225		282	343	310		235	190	142		121	147
201		345	153	304		977	175	221		108	1					306		247	419	243		537	26	197		98	137
228		252	159	183		275	125	203		107	409					219		255	201	26		174	344	155		293	150
564		244	173	43		496	14	456		288	186					248		261	566	5		148	180	189		151	160
218		349	170	31		750	132	258		189	31					195		536	205	197		473	156	258		154	146
528		8	154	112		389	340	8		417	285					357		262	560	29		458	371	167		117	307
252		241	175	359		263	110	243		146	132					315		277	188	6		184	343	165		141	137
224		295	161	371		259	310	196		163	446					121		252	204	289		198	136	157		128	152
158		647	164	5		286	180	164		165	449					252		242	381	206		224	219	287		144	137
290		153	166	394		175	125	193		133	74					165		262	231	219		194	203	416		138	150
5		832	125	362		246	123	206		198	97					538		455	353	119		227	143	175		156	153
209		831	100	320		555	160	265		265	206					281		265	539	235		210	138	77		445	249
3		19	151	264		252	152	183		131	205					187		427	209	256		258	290	160		121	781
82		353	325	163		508	158	30		183	1					15		288	237	313		191	161	149		121	156
15		196	163	195		372	103	255		172	154					260		483	706	2		178	154	158		119	312
277		35	349	182		701	152	122		109	512					61		291	207	268		512	139	161		150	151
3		281	303	291		280	146	379		191	93					1		557	208	2		204	242	326		289	144
318		833	809	395		183	176	454		178	47					241		262	776	298		189	239	144		144	306
256		335	155	4		229	175	238		353	306					197		270	178	335		135	215	153		132	277
133		290	172	1		275	127	204		124	168					976		285	200	643		404	369	153		124	467
252		14	169	176		1964	170	40		139	201					205		301	614	13		506	194	161		129	148
195		333	149	446		5	791	208		1052	156					206		550	414	148		187	157	173		453	142
1		328	290	50		569	156	304		156	226					224		245	173	280		227	165	166		457	280
348		109	145	358		279	125	212		507	5					19		267	183	184		152	118	12		149	283
486		310	338	126		605	130	211		274	12					224		478	189	50		215	213	297		152	139
247		224	158	5		186	161	278		184	187					174		245	168	252		199	410	317		112	155
207		307	154	315		1	188	260		294	136					233		291	205	248		156	379	51		384	153
320		349	154	197		2	186	184		413	1					9		10	203	252		205	187	137		127	296
62		336	282	307		298	191	120		132	2					268		265	854	355		184	180	537		289	159
208		99	176	331		294	115	194		464	209					272		241	333	88		494	141	189		418	319
347		478	305	77		490	538	278		1478	2					8		450	655	193		2	201	36		161	152
154		358	217	210		289	181	168		175	121					393		287	200	103		173	183	24		160	155
212		303	182	68		395	294	228		240	81					1		248	198	633		162	9	153		154	154
370		3	2	321		497	181	192		167	64					358		666	159	6		266	226	228		154	155
1		527	356	355		272	183	213		94	218					9		638	8	151		727	446	302		152	291
72		6	324	211		851	161	3		163	123					26		286	199	450		238	194	296		104	147
228		589	168	380		299	297	421		173	138					1		192	365	329		209	251	185		614	152
59		215	156	20		484	162	225		114	427					25		263	205	154		148	236	164		155	147
661		214	369	191		291	169	230		176	99					203		290	212	309		147	234	77		150	301
105		322	148	350		280	181	248		116	307					266		294	214	216		443	208	307		133	142
245		583	152	286		137	3	193		130	126					427		541	629	831		193	227	55		141	157
401		245	402	248		298	291	249		173	173					234		386	428	93		265	172	415		288	296
37		209	286	310		402	1	204		179	134					234		272	325	282		225	132	210		133	146
257		286	173	240		288	164	582		142	324					86		281	209	224		187	234	70		275	143
321		983	172	575		170	189	157		434	465					216		223	195	271		211	247	151		322	131
294		346	171	335		219	183	181		196	93					356		293	209	206		14	223	181		123	118
268		348	140	1		258	188	299		309	280					199		289	205	359		461	367	259		272	111
96		300	175	14		302	1059	393		160	298					157		266	199	261		238	221	146		134	460
3		1	149	164		282	198	196		143	156					1		272	204	10		145	247	420		92	152
230		305	169	238		291	110	237		101	201					252		477	222	753		6	147	303		160	292
151		314	326	170		272	194	442		434	82					557		231	213	2		657	223	294		144	285
153		499	167	266		356	179	29		111	127					1		270	357	86		413	215	183		152	144
441		337	147	2		289	167	216		158	1					179		289	216	151		347	149	368		153	294
139		334	151	1		10	205	312		177	304					217		235	234	185		158	173	1		133	140
507		146	161	1		267	290	473		558	48					362		290	200	250		185	160	151		120	127
209		328	347	240		301	666	286		148	142					176		19	204	254		199	415	154		156	141
434		327	151	14		755	336	213		154	49					192		291	414	123		198	201	391		296	283
805		325	158	1		211	126	289		170	346					233		16	177	292		163	370	225		134	234
151		290	344	309		233	134	1		183	10					331		248	185	286		236	180	153		146	477
160		358	158	48		635	154	145		177	105					7		500	163	1		376	169	244		116	113
1		667	136	352		261	159	228		152	165					702		612	222	296		162	135	314		127	141
393		400	192	288		285	356	16		178	208					6		545	211	461		230	170	201		150	147
251		97	526	251		297	175	72		185	215					220		236	348	83		175	1125	170		149	149
1		280	186	5		119	172	180		190	91					228		248	176	265		206	172	345		95	152
237		2	179	342		2	125	276		87	133					224		722	159	18		680	337	150		465	300
151		532	543	310		260	141	85		293	225					515		239	64	401		225	185	218		461	142
1		173	160	207		81	143	176		162	12					302		426	609	345		430	182	380		147	146
188		260	154	2		224	175	116		151	88					249		286	430	290		228	168	251		147	149
303		902	150	347		290	352	193		185	1					238		8	186	224		180	201	1		100	147
1		270	149	165		1	190	24		504	356					186		240	228	298		3	224	147		153	146
1		570	542	60		296	1	417		497	116					1		470	392	26		145	180	42		138	443
226		233	150	232		388	197	262		138	174					243		278	210	13		485	146	145		124	150
10		5	168	1		441	164	161		277	678					218		389	177	320		17	383	443		421	282
100		401	5	253		1	176	216		111	201					313		250	206	383		222	358	160		131	146
6		349	164	205		258	148	211		329	122					225		266	204	383		406	162	16		152	86
331		308	160	302		230	330	171		371	120					286		242	427	198		255	167	4		145	147
7		647	162	242		207	135	676		348	187					197		19	1638	534		345	365	172		160	151
22		313	170	153		213	4	245		134	64					218		264	209	219		199	413	9		145	153
75		327	393	26		295	2	243		111	1					231		254	223	10		173	1031	137		138	301
179		335	161	73		297	124	205		166	15					8		522	167	59		14	349	133		257	143
169		290	146	341		283	129	227		171	310					205		273	366	275		170	6	159		292	147
219		302	165	462		216	156	158		183	321					1		476	222	662		249	680	19		144	150
232		507	142	2		93	181	257		122	66					241		559	221	294		410	800	165		119	155
196		27	165	264		1219	123	130		120	100					181		289	382	279		245	191	174		157	309
1		13	180	197		295	178	254		184	5					496		283	394	340		204	361	155		273	139
132		320	151	1		302	142	504		118	5					300		546	1262	27		198	338	268		141	146
280		45	374	169		258	167	143		121	8					213		269	195	47		75	173	202		243	154
3		301	378	163		16	172	254		189	153					270		525	402	31		142	538	193		148	148
322		198	172	231		279	178	165		181	161					251		343	209	223		238	209	172		1	145
1346		260	164	10		187	159	210		1	14					219		274	347	259		182	170	166		142	154
1		303	168	273		287	13	116		141	27					234		275	188	274		135	194	184		135	144
1565		790	152	576		287	149	271		173	80					311		266	398	240		148	179	212		139	153
236		305	126	263		291	354	328		173	8					234		270	226	221		201	153	259		163	295
234		185	346	1		504	127	233		168	227					200		271	214	13		179	219	209		148	140
469		585	1316	213		1031	132	25		130	171					261		251	195	214		156	235	172		125	134
203		289	166	213		941	1	233		256	185					162		248	211	1		7	184	166		157	159
297		339	160	1		207	19	155		459	182					196		273	180	13		3	177	160		291	156
404		475	348	1		104	133	29		814	1					221		1039	211	289		154	394	166		298	155
357		233	368	205		387	164	8		268	290					237		297	838	315		246	191	178		135	141
161		9	153	596		14	324	217		129	100					220		245	233	243		199	180	160		132	140
141		57	334	235		1	342	217		149	186					240		276	231	573		222	167	169		119	150
346		320	148	331		139	267	261		494	147					453		285	222	251		236	138	185		110	150
329		315	326	93		299	143	455		162	138					234		266	201	256		196	152	385		264	135
239		194	173	19		490	152	155		165	239					250		271	384	1		221	219	57		146	277
195		328	154	272		518	192	286		110	161					210		297	206	298		212	219	2		141	454
222		332	149	191		1202	193	377		180	1					2		555	171	201		254	232	202		298	454
201		400	172	4		273	362	258		185	94					226		508	524	85		256	221	158		165	161
17		287	159	114		127	119	5		188	415					291		210	155	303		1026	231	212		151	159
1		327	152	7		532	346	142		285	496					218		427	179	275		203	172	99		1	145
12		285	353	8		276	145	394		126	166					239		488	208	258		206	107	360		114	154
221		194	173	300		243	153	269		107	485					517		252	389	16		165	240	358		133	149
270		345	172	135		1	174	79		1083	105					185		460	159	585		460	374	334		119	292
1		362	154	364		548	128	105		164	218					285		274	29	127		254	152	271		142	286
346		257	388	353		291	1	271		162	96					186		271	412	311		207	43	143		3	136
302		272	305	495		508	3	223		185	71					11		276	193	367		206	219	185		145	137
242		650	153	1		96	125	242		126	93					244		564	204	378		188	196	150		155	149
257		306	161	276		242	186	356		180	158					222		289	170	344		164	177	154		113	120
201		1339	363	242		231	317	202		179	140					67		457	193	500		161	132	11		154	135
56		21	137	301		306	303	351		137	850					287		190	188	221		149	143	77		136	488
477		238	211	237		31	152	270		152	5					5		244	200	293		219	325	145		141	275
78		349	82	57		1	152	9		176	87					349		295	210	260		192	120	163		132	270
197		317	174	310		298	150	251		174	190					247		267	194	240		158	334	337		160	149
242		488	185	1		285	193	230		329	154					12		657	167	119		184	560	149		146	146
16		531	129	267		499	320	228		115	319					234		268	162	322		239	387	164		151	297
202		276	145	289		294	192	250		140	1					381		282	396	286		237	202	163		158	150
244		1084	177	401		236	184	308		305	90					230		504	364	59		235	11	154		159	129
38		964	742	249		6	125	261		143	197					229		245	738	3		205	196	142		299	140
81		200	130	275		12	143	265		128	164					917		250	222	377		188	129	168		146	141
250		35	154	262		267	169	388		183	160					198		275	198	247		260	180	162		154	143
510		233	172	182		3	2	256		126	3					195		274	203	281		1	228	181		292	146
202		409	154	270		597	130	393		159	223					258		272	202	399		188	290	239		103	311
66		514	153	222		226	321	251		293	384					246		276	394	316		182	38	143		452	147
199		260	151	195		234	201	148		122	1					208		263	358	723		382	223	168		124	137
2		179	362	303		295	207	453		111	98					284		300	681	194		256	140	141		474	164
15		308	6	11		1	167	242		122	128					73		267	209	281		178	179	18		152	152
156		638	303	314		281	197	1		176	122					211		274	189	120		497	452	32		158	147
135		323	593	10		528	150	182		141	1					110		294	200	244		250	160	166		296	147
425		449	161	273		654	180	233		174	11					204		243	224	217		230	181	282		136	416
326		22	856	9		7	50	150		338	312					3		250	415	175		228	174	4		144	58
299		309	344	353		166	172	1		349	178					335		267	173	322		20	168	158		409	140
208		290	449	236		424	332	2		174	760					1		245	399	18		233	348	379		148	144
227		1385	160	184		400	182	196		145	469					255		277	221	1		258	138	157		147	141
1		483	171	347		229	176	225		123	82					9		239	417	169		163	558	170		146	149
347		296	1	370		290	135	144		183	75					219		445	199	296		142	179	166		307	143
227		337	142	267		109	353	252		821	254					389		885	163	40		203	170	180		140	149
221		215	154	232		269	188	110		465	1					4		290	371	250		154	206	155		316	141
415		296	167	221		286	174	503		175	194					268		231	230	1		136	231	149		150	114
504		297	160	8		278	493	333		179	222					1357		265	419	264		138	782	149		155	133
376		335	188	168		303	7	274		172	139					191		282	206	154		603	369	325		138	157
249		240	183	264		248	285	1		326	182					42		296	202	47		163	173	196		423	127
12		449	157	240		300	160	245		138	1					238		271	391	276		636	187	229		148	149
441		1	150	405		243	198	234		134	11					261		286	202	348		253	351	502		142	147
259		4	154	335		256	822	192		242	67					389		282	212	141		209	142	220		131	156
203		258	545	217		270	314	2		171	140					172		275	361	311		207	143	212		104	150
236		340	161	213		276	138	477		144	103					192		676	174	298		184	240	160		120	152
184		790	169	632		209	184	217		34	12					252		332	220	265		152	187	167		139	149
417		393	345	187		447	156	205		256	1					261		468	204	265		173	14	150		149	149
265		467	173	29		284	1	342		180	65					535		1040	380	166		236	196	134		279	581
278		683	182	283		210	154	166		291	118					245		679	205	439		228	8	159		150	148
153		334	151	576		196	170	319		274	136					304		242	199	690		15	214	156		156	442
601		906	174	2		235	116	12		130	124					5		733	213	359		242	190	165		135	127
257		538	165	398		442	140	213		1002	185					372		540	196	658		218	157	168		185	129
222		391	314	177		178	369	321		181	372					218		277	205	222		198	136	108		155	293
234		390	181	355		259	132	252		181	175					25		617	213	155		406	150	160		147	299
735		19	174	209		152	170	246		356	218					7		263	436	223		259	235	234		127	158
366		16	159	244		174	158	203		324	232					326		264	202	283		184	852	159		115	123
363		538	341	426		284	121	1		188	173					232		271	190	22		342	161	171		143	299
82		338	165	361		4	474	407		707	121					211		235	452	256		261	144	162		115	122
40		290	177	252		785	331	213		151	1					95		274	206	151		233	141	152		145	154
174		202	156	318		236	320	207		133	103					333		259	198	173		217	141	134		154	136
211		2	157	9		694	1	229		97	163					616		285	211	252		609	200	43		135	161
4		147	183	214		714	673	269		191	153					263		552	220	15		240	382	66		118	297
220		334	321	244		305	134	160		616	186					196		258	567	261		355	168	150		142	293
1		344	156	486		287	193	197		141	133					27		561	168	434		418	151	142		145	130
225		16	324	3		99	129	158		175	1					140		894	204	228		590	190	157		281	119
426		1060	184	249		289	127	394		156	199					233		268	374	284		520	223	176		293	151
270		204	335	255		218	2	232		142	70					529		482	567	253		217	191	8		129	146
92		334	184	295		221	186	173		113	315					194		285	604	233		163	228	511		126	302
45		25	177	276		288	137	166		105	129					234		184	207	251		329	175	196		120	160
13		310	159	385		295	121	273		167	2					236		223	201	279		156	182	85		299	152
218		287	298	412		757	165	258		168	5					816		274	427	278		240	146	164		129	301
159		385	553	274		284	163	168		182	48					223		269	205	413		585	178	168		436	147
204		294	5	490		267	129	21		277	102					14		247	201	397		165	840	211		106	594
166		349	166	312		274	144	6		484	102					236		256	385	16		153	136	222		156	272
208		336	154	180		257	127	215		307	68					227		240	218	238		257	227	183		150	159
230		452	156	299		202	149	200		187	483					456		231	372	300		371	183	10		140	150
119		488	170	198		189	300	213		140	169					487		265	807	311		212	182	185		136	145
333		864	177	298		223	169	78		115	221					231		517	187	529		242	162	206		136	154
149		549	372	316		218	115	77		172	8					165		490	394	256		264	790	352		155	155
319		362	165	231		260	164	906		345	6					271		664	221	976		146	181	156		159	147
377		361	180	241		269	177	212		524	331					367		255	222	492		6	367	144		142	139
6		275	182	279		112	184	219		118	13					281		273	207	193		377	225	194		141	300
577		13	152	566		511	132	239		3	1					188		297	329	101		338	180	148		146	148
196		203	265	416		413	130	644		168	113					14		485	593	274		460	205	80		131	146
801		288	357	364		527	125	192		177	202					1020		293	206	188		187	500	18		446	154
872		286	177	195		557	173	241		178	562					31		265	181	818		533	216	154		143	153
210		317	173	304		828	297	254		150	119					2		766	825	187		153	201	90		157	137
46		597	356	1		301	150	97		531	153					217		289	206	352		257	174	160		143	135
1		265	371	56		283	193	63		116	97					220		543	194	241		192	181	154		98	463
214		310	177	158		204	181	16		130	1					46		427	163	10		154	166	152		144	615
280		788	9	496		246	182	222		318	1					291		674	173	266		255	155	131		143	155
304		456	153	310		2	160	24		185	127					176		297	218	70		254	1	134		127	144
63		648	325	306		293	182	202		173	191					247		243	212	179		216	504	136		436	153
272		184	172	338		209	152	287		149	178					55		247	209	290		206	179	168		131	119
217		279	126	225		710	133	241		137	116					78		270	210	292		168	455	166		119	151
432		345	542	301		297	122	156		168	98					508		288	416	3		235	193	203		132	138
335		440	169	283		215	128	161		127	48					492		282	167	47		248	175	204		127	141
335		285	293	26		206	279	226		131	147					203		279	199	236		195	213	25		137	150
201		252	136	276		291	876	509		181	2					64		468	202	537		249	209	140		136	655
299		261	178	289		278	148	541		171	127					243		279	612	271		205	363	292		150	289
154		319	192	155		262	148	274		284	147					9		237	616	1		193	178	207		151	144
229		1042	165	265		423	166	241		338	14					289		247	207	214		171	177	40		129	321
251		228	175	119		282	157	216		163	146					73		249	193	290		150	360	139		127	326
693		910	158	264		853	128	292		893	1					219		296	204	69		396	362	141		320	136
150		600	170	96		115	176	183		133	187					42		419	191	330		168	172	89		163	136
14		777	135	265		243	168	201		103	238					188		459	227	311		234	486	232		133	271
227		5	158	363		297	180	247		127	246					207		267	210	8		211	228	1		150	146
201		177	153	136		25	203	164		186	105					13		774	205	527		201	837	174		301	145
288		356	166	1		283	130	218		173	108					218		272	215	460		178	197	171		152	136
346		340	177	301		39	156	339		182	223					233		230	212	31		216	220	139		131	126
335		754	170	280		280	197	222		109	219					381		287	216	26		2	166	192		446	318
283		230	196	366		73	185	313		176	197					152		531	202	19		193	166	152		278	146
411		11	152	197		245	312	187		761	68					255		241	201	12		202	237	158		137	130
135		136	376	264		251	170	212		117	164					226		277	223	685		15	364	203		151	147
242		350	176	273		128	337	216		139	225					20		282	203	287		338	175	61		308	156
252		613	158	216		1	187	187		69	231					201		808	196	46		149	138	302		148	148
415		290	154	237		1	140	287		176	1					218		240	541	2		110	176	289		153	148
510		4	194	251		211	130	242		1	56					68		236	191	292		429	158	155		291	127
226		571	785	188		253	147	250		332	2					274		260	430	163		389	193	160		136	135
341		792	795	519		288	146	265		489	342					345		841	603	392		460	335	200		291	149
117		265	158	262		6	180	200		176	208					11		270	199	550		157	245	149		155	138
389		279	174	1		552	1	198		178	147					299		289	217	11		238	978	173		127	304
112		341	152	242		295	187	192		147	76					189		261	190	125		213	193	308		126	131
197		319	149	299		250	125	119		338	576					233		268	197	229		223	132	183		146	116
130		293	166	338		10	168	618		114	76					403		277	202	142		251	171	171		130	291
275		272	171	275		556	175	162		406	132					236		258	207	17		231	211	150		137	145
285		658	182	277		467	180	170		161	262					235		295	193	12		226	173	171		314	137
367		12	171	262		37	352	16		112	190					332		284	1035	268		208	205	138		147	130
3		2	123	309		282	1	148		187	1					195		272	407	4		397	219	152		103	298
62		302	159	44		236	114	339		171	2					206		270	195	79		227	230	252		123	142
269		299	557	449		291	298	318		355	91					1		280	422	653		190	197	146		297	152
271		326	180	99		120	193	282		148	196					223		248	205	11		259	230	167		159	129
220		323	154	438		183	2	262		127	202					28		253	359	101		225	180	162		154	453
278		253	298	334		286	152	247		164	229					703		277	230	4		379	428	1002		284	295
210		193	168	259		2	1	473		176	595					210		263	419	312		170	189	172		150	157
253		542	324	303		391	135	256		145	227					178		279	203	512		251	178	167		152	318
247		215	135	387		480	147	203		119	4					278		272	218	276		213	178	30		136	157
7		667	185	40		301	127	24		187	403					201		258	213	476		261	340	169		136	159
138		291	156	374		238	169	251		180	80					567		250	592	502		153	412	32		425	149
220		25	312	418		189	159	175		141	192					321		252	211	369		237	211	165		137	139
84		260	136	443		22	172	214		351	20					279		279	209	236		202	171	193		123	143
211		308	176	675		13	133	873		173	1					286		526	217	291		393	902	164		151	152
397		314	357	1		279	337	58		187	27					251		283	201	271		369	163	132		156	152
42		256	160	2		299	7	221		180	211					263		459	188	312		155	188	166		153	152
227		343	186	30		255	163	235		297	36					289		526	174	1		253	11	175		153	140
402		198	184	1		85	146	247		532	94					237		255	381	50		1006	614	153		128	155
106		519	18	12		286	494	251		134	116					442		1220	214	367		202	204	141		135	152
487		330	341	328		219	181	197		118	309					251		290	180	270		184	182	173		108	149
483		296	1138	223		247	368	175		348	113					4		271	420	1		245	197	160		137	312
218		31	353	326		287	315	393		107	168					4		273	205	84		259	215	191		117	151
207		231	169	369		397	165	443		141	180					329		267	217	5		194	337	224		147	132
261		630	167	100		775	1	343		440	205					445		265	186	1		331	184	165		160	139
289		569	307	270		1688	168	322		272	460					196		778	227	97		198	11	179		1213	153
257		201	308	185		303	171	215		124	164					245		259	204	261		180	221	138		151	152
181		22	189	203		282	133	223		178	130					218		13	214	214		177	169	430		140	778
201		324	137	279		497	182	215		181	1					317		250	220	178		258	252	186		150	141
736		768	188	10		270	182	82		119	134					240		238	213	1092		30	184	185		135	435
138		172	173	409		288	349	153		104	181					369		471	205	31		232	206	156		165	159
244		393	176	196		179	191	224		162	9					737		105	213	265		210	234	152		154	459
212		287	188	511		282	4	220		164	22					196		232	418	365		207	137	26		123	145
310		454	165	294		287	151	217		477	399					216		247	208	169		199	223	21		147	149
241		517	389	258		1	161	189		126	274					7		456	171	289		332	227	208		321	151
328		1088	329	313		542	184	139		162	128					867		293	212	351		161	183	212		111	151
499		615	137	293		542	376	15		121	182					32		282	188	1		593	385	147		158	147
419		217	120	251		269	182	140		118	130					211		289	647	45		184	153	59		140	291
231		736	145	173		4	126	504		118	238					152		480	213	119		9	149	192		132	123
316		308	173	181		205	279	225		179	259					217		256	213	1		252	297	192		275	182
323		33	194	102		242	118	5		172	347					255		279	852	723		159	217	161		120	155
218		28	187	338		244	172	164		176	325					123		303	224	507		518	188	210		152	138
415		250	163	318		298	124	402		129	190					253		279	206	448		178	250	354		157	116
141		348	174	124		513	143	666		153	112					37		314	189	65		169	232	167		113	311
395		329	159	723		278	180	149		147	90					232		297	603	729		174	5	178		111	159
168		273	169	397		111	145	168		158	141					241		241	167	22		223	205	123		162	161
250		155	161	415		13	180	30		119	83					203		269	196	261		179	185	328		324	317
12		316	178	59		1	2	1		190	91					204		302	216	21		209	353	24		145	319
385		335	157	341		677	135	173		181	14					184		240	532	149		184	194	309		284	283
172		182	161	214		812	181	394		155	209					1		785	202	2		148	213	249		144	152
225		401	352	3		255	134	304		112	147					203		271	516	323		220	438	308		103	156
173		278	162	334		172	172	146		142	175					250		292	200	252		152	196	189		151	163
392		158	394	205		102	318	175		180	190					217		264	404	269		238	303	468		123	313
14		578	169	183		238	530	156		181	132					526		285	205	253		195	168	372		127	151
585		572	170	336		266	181	158		147	1					249		277	201	157		206	237	333		120	325
4		497	181	217		16	164	191		145	49					203		299	197	9		198	231	174		258	347
2		425	172	234		277	182	255		134	113					266		247	202	447		375	177	158		130	406
245		319	143	22		7	350	865		156	61					452		261	234	607		244	361	21		163	155
188		20	175	262		563	148	208		159	549					253		252	204	318		197	332	169		148	133
343		266	172	92		270	177	158		154	113					277		265	197	7		185	431	367		266	449
291		270	341	262		10	130	536		128	19					195		918	196	812		157	178	514		158	269
202		271	152	3		116	125	13		136	50					426		533	207	150		234	209	159		286	260
129		296	321	288		209	321	1		174	317					85		271	198	285		376	470	226		134	157
12		17	179	386		488	142	240		168	242					619		278	191	285		213	434	160		463	278
413		331	174	284		386	181	205		141	187					253		546	190	51		142	181	224		132	264
1		630	157	410		318	146	200		168	395					66		246	345	11		200	187	130		155	155
537		307	355	25		62	11	251		142	2					263		247	409	234		177	181	512		293	154
451		152	180	246		11	6	227		192	106					181		233	231	1301		188	168	194		275	443
25		312	174	341		223	1	250		333	112					226		252	216	247		1	157	156		124	150
142		530	190	1		563	1	124		119	75					238		287	193	32		260	233	159		147	304
817		318	626	511		298	134	194		181	103					30		448	203	7		257	432	105		595	153
12		309	341	353		213	287	156		124	72					234		289	214	78		389	177	168		154	160
286		607	133	113		406	474	233		146	279					707		277	215	142		251	182	424		284	583
5		660	179	54		228	185	243		166	130					365		515	178	287		173	218	369		130	136
537		206	181	269		179	122	216		693	201					252		528	422	281		175	400	2		275	146
236		1803	553	4		192	134	102		173	423					408		287	193	305		168	346	228		145	140
271		448	146	291		102	134	128		179	113					426		531	419	331		257	186	132		149	162
165		646	339	252		278	192	217		152	204					254		276	417	132		370	639	30		149	307
198		285	163	334		22	1	292		131	689					277		294	204	922		236	227	160		141	149
31		320	184	169		17	127	113		176	155					419		476	654	139		501	183	73		140	299
302		312	155	406		91	332	12		300	307					213		526	403	236		441	158	201		283	430
245		298	176	63		288	158	215		176	215					282		285	220	193		258	142	153		140	749
1		257	178	1		129	139	243		164	190					192		758	549	294		203	183	209		157	146
44		588	368	257		200	144	105		160	142					409		226	437	230		204	201	233		139	145
25		558	352	65		96	172	223		169	1					13		245	208	257		173	211	172		442	159
7		322	160	1		264	119	369		189	208					983		284	209	110		259	505	188		265	1011
3		521	196	149		117	134	177		176	161					618		575	209	227		201	203	245		107	145
208		241	161	245		294	187	226		152	221					250		302	171	218		373	225	162		151	156
429		55	141	1		1	179	230		115	96					482		250	222	199		186	214	162		142	150
163		344	401	542		373	182	238		165	49					484		489	215	335		699	372	161		292	144
166		333	295	222		295	190	229		129	10					256		478	202	11		246	180	161		146	118
181		246	162	378		269	187	377		177	115					410		274	220	476		238	198	184		313	469
227		241	153	6		731	127	220		155	112					260		292	203	182		534	196	30		149	149
153		301	167	295		432	157	261		247	225					197		301	385	231		154	370	188		161	155
11		318	159	222		1	148	112		142	147					240		280	213	692		371	309	310		149	155
329		557	159	274		678	370	175		193	1					244		278	206	12		200	135	48		120	145
48		271	182	263		298	186	231		350	216					262		299	211	468		214	132	175		297	151
289		517	183	256		13	190	168		165	224					220		270	211	384		219	207	144		148	162
411		423	351	212		1	140	297		108	5					26		238	167	278		208	209	153		119	271
187		348	549	205		233	186	1		541	117					241		255	884	2		347	173	168		127	284
247		304	152	346		260	191	3		147	236					204		296	209	297		192	160	146		142	135
226		311	189	11		305	181	203		169	182					520		1015	214	150		217	205	96		159	141
287		324	141	195		291	379	153		146	341					279		268	211	1		150	360	151		144	134
201		328	176	7398		247	341	163		165	167					39		279	218	192		254	225	146		250	318
219		1225	175	660		227	444	168		183	202					50		985	424	17		250	193	259		124	414
361		319	173	41		5	131	684		167	232					503		260	200	23		220	215	136		108	296
289		16	599	178		29	149	5		128	128					598		642	400	84		196	158	491		554	252
325		267	345	815		293	338	236		291	139					442		273	195	152		334	227	330		156	165
203		331	154	3		510	7	233		138	311					6		244	205	276		149	165	156		320	280
434		331	158	301		298	129	383		177	41					39		252	201	277		160	136	84		128	153
233		204	163	1		44	156	104		329	188					26		274	370	333		191	206	213		159	295
380		309	200	7		55	378	130		188	1					22		278	171	52		184	234	293		166	151
63		328	183	269		204	137	50		115	105					257		267	205	35		523	233	151		156	282
378		203	155	212		107	177	167		466	656					172		263	208	32		211	168	2		309	147
666		279	184	211		228	194	263		186	8					243		247	1170	277		262	149	164		430	434
504		220	321	2		279	133	7		172	123					219		277	210	28		143	300	158		160	135
319		343	150	338		13	306	6		187	545					248		299	219	236		257	332	260		134	151
379		310	136	485		8	179	227		110	406					66		268	576	371		200	373	171		140	164
253		337	779	239		249	711	258		142	84					62		255	197	296		201	105	50		152	152
214		507	170	288		279	173	61		193	163					58		273	210	27		754	232	151		152	156
437		316	162	503		274	376	462		471	106					188		248	197	202		189	218	160		154	306
484		333	175	1		140	160	232		182	135					37		286	239	205		345	158	283		163	128
164		340	177	315		436	174	2		176	124					42		291	695	287		15	186	191		139	139
312		317	143	236		297	135	187		341	312					243		228	226	20		383	183	145		133	295
457		304	185	322		203	131	1		353	157					702		273	203	243		358	226	283		131	152
149		336	401	296		30	128	3		108	27					189		504	170	129		448	374	151		112	152
134		342	180	336		299	185	2		186	145					27		697	177	257		116	174	31		313	151
474		494	329	234		159	158	309		503	118					5		240	202	298		245	348	310		153	132
7		339	151	243		497	169	241		158	142					295		269	194	274		227	485	197		148	133
221		244	160	504		245	139	209		114	80					244		482	200	145		586	328	176		145	459
279		306	368	19		264	574	476		485	57					289		908	238	168		171	139	372		100	153
204		331	146	1		288	734	22		99	286					293		273	188	12		217	172	159		156	161
165		280	165	327		311	168	11		170	188					192		302	371	259		166	134	199		159	147
169		1151	160	168		795	183	133		154	118					209		171	223	4		226	198	7		154	143
270		31	606	1		287	134	196		120	175					240		253	222	337		416	166	41		155	139
531		192	175	1		536	135	22		174	213					264		446	199	25		203	173	212		146	129
243		800	158	73		68	183	13		143	166					119		699	198	259		215	166	150		154	146
293		335	138	5		219	294	232		177	143					240		278	652	155		209	117	179		106	150
4		38	172	6		238	440	212		187	1					804		280	333	308		180	217	170		156	159
204		167	180	1		10	126	203		146	99					1		295	209	20		161	740	174		122	145
303		324	167	4		204	135	470		142	342					64		477	164	276		232	228	275		133	156
448		304	480	19		373	151	86		524	225					262		270	163	475		1028	416	177		137	153
418		212	191	3		297	179	201		167	354					501		1	563	325		257	226	171		120	163
282		299	160	3		138	162	185		113	198					39		443	162	422		151	248	141		117	156
37		265	154	369		374	172	382		182	115					51		294	221	47		203	215	142		125	159
298		323	131	318		640	132	186		1	121					226		244	214	313		156	166	160		139	139
146		534	160	104		422	296	6		177	12					223		245	165	243		148	434	161		140	157
248		302	165	1		828	292	195		187	72					201		237	165	360		252	176	234		159	315
1		183	178	486		100	140	39		367	174					217		269	202	241		182	183	208		140	151
56		392	147	306		286	185	134		104	235					319		277	450	237		181	380	175		286	157
214		358	163	2		291	146	754		171	109					35		512	207	819		149	358	244		300	304
1197		550	373	1		236	124	177		165	181					253		432	592	190		252	235	140		458	153
69		228	158	68		299	132	258		342	198					222		260	209	365		250	384	97		128	127
3		337	175	27		23	136	429		338	203					230		272	380	281		235	182	174		142	146
195		265	191	326		130	176	196		180	189					252		253	216	331		225	186	253		156	309
222		226	192	103		18	168	45		158	58					16		283	195	371		228	613	40		156	148
563		274	186	293		269	700	149		137	244					30		286	195	612		1	224	192		129	152
22		311	359	248		279	343	362		470	250					238		267	777	151		139	222	167		441	153
212		297	131	313		532	175	225		147	135					282		491	204	54		252	175	177		144	150
57		589	167	316		682	189	394		136	163					233		533	213	243		228	231	153		157	153
333		330	179	371		204	152	198		177	217					185		1	411	284		356	200	141		142	142
252		213	185	395		230	319	227		134	160					367		421	199	941		180	296	158		117	154
237		281	353	393		679	149	159		165	1					4		281	406	65		153	31	761		111	471
172		267	139	235		120	135	227		190	292					154		235	383	568		150	392	129		154	150
219		560	134	214		130	177	76		172	324					7		660	163	695		245	370	176		152	130
280		6	511	418		271	194	236		185	1					309		259	355	691		241	155	351		316	138
233		333	546	319		344	176	26		330	102					248		267	416	69		221	142	7		149	131
145		251	149	309		283	175	319		187	312					256		279	393	254		245	195	297		117	303
179		313	182	1		270	131	242		123	137					220		263	215	105		235	173	99		153	160
157		247	517	217		285	180	188		180	242					249		550	203	149		189	235	178		146	155
2		247	550	326		200	195	302		349	152					241		289	202	12		323	427	176		128	161
371		246	327	226		242	135	140		113	356					266		249	212	284		253	210	143		159	147
1		1030	122	336		269	136	331		170	209					244		241	185	9		184	1	164		117	140
212		179	163	97		297	416	13		166	74					6		237	188	278		234	226	83		134	136
134		299	604	240		277	169	1		108	93					6		448	202	307		152	7	202		155	316
213		253	194	315		388	164	252		330	232					259		304	224	270		157	208	350		316	142
151		324	698	253		139	136	3		645	84					283		235	229	171		580	559	1		322	321
213		500	195	361		475	370	191		162	23					231		269	195	85		151	165	183		480	140
197		336	195	437		437	134	188		415	2					226		269	995	265		148	375	178		151	304
273		548	199	344		10	134	212		185	117					204		283	366	223		198	180	163		132	152
382		280	132	1183		19	136	181		407	305					35		299	174	235		186	773	164		153	148
302		298	134	265		7	150	10		177	110					305		580	1021	291		190	226	275		156	156
198		1188	359	349		294	457	206		180	57					30		272	212	288		240	349	185		137	141
285		533	151	256		298	137	184		341	1					232		294	218	93		352	178	38		278	146
288		321	319	344		292	120	287		156	250					217		520	191	635		392	364	143		149	274
306		281	388	260		288	286	155		125	114					258		289	207	533		254	231	190		161	278
153		244	162	3		226	322	393		128	131					239		302	215	23		197	182	32		447	289
364		301	148	2		216	116	9		163	159					302		237	400	3		192	135	151		152	162
207		261	189	55		286	149	17		364	188					12		257	199	143		184	236	193		141	156
172		253	181	241		110	155	191		299	1					236		283	214	254		222	188	147		95	152
172		315	785	724		265	328	277		129	1					9		658	165	301		182	174	144		285	310
239		327	691	14		332	142	171		390	99					200		485	209	60		246	610	153		130	160
221		327	333	205		457	149	193		110	113					201		1389	210	1		171	329	172		128	308
241		285	192	208		487	155	5		294	100					278		256	220	281		163	141	163		147	144
169		285	153	192		288	568	802		137	352					264		268	829	279		463	232	146		127	439
343		303	168	415		310	351	358		185	80					237		239	169	49		578	218	162		124	165
226		346	166	427		298	146	439		173	138					249		287	631	262		199	144	162		158	153
199		628	186	245		93	146	180		364	169					251		2	636	28		138	238	151		113	150
146		24	147	32		389	130	157		322	6					6		271	217	1		479	223	10		117	159
239		309	160	319		182	138	243		79	497					10		574	222	1		224	186	148		321	157
40		495	166	51		12	149	185		182	434					186		236	200	141		356	146	152		160	147
535		603	2	264		521	134	19		176	132					232		294	217	1		427	132	29		157	154
4		397	173	442		115	157	250		180	306					1		237	223	6		209	197	144		296	114
272		398	188	10		242	174	229		167	399					270		277	218	270		263	197	48		136	475
237		344	163	265		292	162	409		144	10					475		260	220	234		234	7	51		160	305
383		284	195	356		3	141	180		165	69					165		826	508	229		187	388	81		249	144
4		634	161	322		228	14	301		177	106					476		238	413	242		240	187	174		403	153
2		274	183	2		223	374	256		4	105					256		276	176	71		231	158	177		157	156
687		386	353	297		260	177	130		108	4					261		274	177	587		193	153	163		263	152
372		38	169	35		192	127	140		170	121					257		1034	204	254		149	239	166		150	327
291		244	184	54		344	178	207		172	205					197		266	233	351		192	449	180		311	146
194		345	189	204		380	124	65		142	341					218		922	655	10		212	366	181		161	592
264		450	157	197		260	305	139		161	247					218		523	219	25		185	171	156		240	137
196		313	201	235		14	349	171		175	122					357		276	376	169		156	173	612		594	302
478		577	320	313		190	133	204		177	151					389		277	216	245		257	321	212		153	127
9		269	2	353		287	136	256		109	175					24		445	179	208		490	130	196		144	159
15		236	394	310		239	118	6		162	366					1266		285	396	495		197	219	202		141	152
1		553	158	213		339	176	181		826	126					12		569	578	347		248	204	210		304	150
1		304	175	250		268	186	1		179	193					49		280	208	75		491	182	174		145	143
59		298	197	1		266	111	166		175	220					218		250	226	151		207	167	224		151	151
16		251	170	330		297	196	210		653	352					238		276	448	236		247	211	203		144	293
3		217	160	170		280	1	152		155	1030					241		429	208	1		8	134	151		139	140
174		211	148	211		281	452	275		358	394					230		259	193	327		166	410	171		163	156
1		303	143	209		6	364	256		156	163					200		258	336	571		159	423	168		153	143
237		324	183	257		904	525	241		118	99					72		275	373	170		257	181	186		133	151
293		238	167	206		561	158	410		318	77					1		587	207	176		223	167	221		132	144
10		12	161	200		316	173	292		133	104					226		480	377	349		254	159	191		144	143
2		309	195	184		584	359	232		187	575					430		238	211	256		239	228	184		138	152
45		329	354	268		243	159	173		367	168					458		286	215	280		201	170	185		469	119
1		293	161	246		131	721	304		128	220					251		284	174	309		352	229	176		136	139
260		273	1	4		225	179	60		111	88					266		268	221	1469		158	374	207		241	122
23		286	148	208		262	169	179		105	172					2		567	207	301		240	375	248		305	156
204		761	195	221		216	289	195		163	185					211		294	206	222		223	324	171		147	152
167		802	174	794		256	162	212		182	694					553		505	199	389		225	367	226		152	150
1		326	163	355		250	179	21		173	141					254		264	198	351		766	213	176		121	146
7		611	151	749		295	458	327		138	194					364		282	418	1		219	347	293		124	151
317		270	157	509		4	139	3		293	122					269		274	210	284		22	712	372		138	159
123		482	193	343		142	159	118		96	105					386		731	728	194		372	380	55		155	135
289		547	192	391		258	191	367		179	144					243		290	610	258		378	213	162		156	148
217		328	197	300		279	179	180		168	528					417		261	200	323		362	157	186		156	151
352		297	182	299		185	136	19		178	139					672		274	389	728		148	510	172		141	155
40		518	177	621		296	172	313		348	274					246		443	193	393		252	135	2		147	478
51		496	162	219		461	347	248		178	152					220		274	203	244		228	214	145		551	158
345		294	210	264		466	152	191		336	221					202		236	192	266		199	224	159		293	453
7		295	168	187		172	152	240		169	107					788		283	216	308		198	123	177		135	151
338		253	167	270		9	174	291		317	184					37		270	212	450		148	558	164		128	130
765		230	165	293		1	183	1		133	265					1		274	392	394		648	222	210		160	164
292		326	183	428		286	183	160		180	199					223		291	218	304		394	230	94		159	323
52		1007	345	383		268	173	10		353	108					261		540	211	54		361	152	180		155	118
262		259	163	30		305	130	173		167	345					254		286	1166	308		392	208	157		134	148
157		339	373	257		498	705	382		106	185					443		246	664	42		196	189	171		132	141
4		321	171	367		189	171	327		1	114					230		279	212	282		190	174	183		113	147
219		311	171	46		239	287	225		346	161					19		255	202	46		262	659	175		442	154
303		606	167	1		264	162	245		476	174					367		280	201	288		234	181	793		150	147
209		506	321	30		246	184	295		143	52					104		577	173	192		233	54	16		126	273
359		320	172	427		266	304	178		338	134					229		782	214	183		183	162	182		103	118
197		268	187	138		139	134	218		134	92					307		311	446	136		240	236	305		329	141
117		344	170	264		103	163	591		175	884					223		295	603	742		259	157	37		147	135
947		333	163	494		234	175	2		167	173					264		260	207	107		161	342	196		294	145
283		312	192	66		272	124	514		159	236					13		271	439	233		154	199	186		538	157
155		322	174	592		466	153	87		335	85					529		295	222	73		363	239	101		157	148
1		487	173	287		283	167	41		161	102					208		663	179	82		241	438	179		147	309
272		280	183	291		280	360	83		333	124					701		269	394	320		196	208	175		127	157
316		510	700	219		411	123	47		153	10					242		253	206	426		242	181	167		318	151
151		311	316	61		556	147	475		336	260					56		278	634	180		228	302	325		153	150
85		313	189	185		308	154	28		360	191					444		248	366	252		217	233	169		125	127
330		332	171	272		291	139	288		184	1					229		254	206	227		404	122	172		142	155
21		317	549	339		382	128	1		280	36					227		258	209	358		187	222	171		110	142
203		326	206	349		478	289	159		166	315					221		293	206	306		192	226	37		114	161
267		159	153	254		244	125	159		178	153					43		307	222	177		188	215	141		309	163
178		223	144	533		218	154	440		131	233					228		459	219	239		392	340	374		145	152
244		226	194	447		242	174	37		240	13					213		441	223	5		174	220	175		123	159
241		284	343	231		263	360	209		166	186					45		267	240	283		163	418	54		123	150
281		292	334	204		121	451	195		318	6					318		250	210	477		153	294	191		152	154
1		319	138	18		125	131	180		100	113					26		266	176	10		221	16	198		146	142
152		627	163	276		65	136	182		161	10					272		438	179	305		261	140	184		145	440
411		552	364	266		248	175	172		120	37					1		628	447	3		240	325	46		154	132
885		316	142	312		114	184	192		123	378					241		280	217	301		404	187	166		158	158
8		681	177	252		301	332	194		343	7					232		287	405	1		394	603	149		276	311
264		297	174	308		290	179	220		123	104					225		278	143	309		236	402	177		150	150
114		305	175	1015		300	131	70		321	113					238		314	222	260		752	183	95		146	154
1		247	189	1		299	179	195		156	8					176		277	218	667		261	168	161		149	156
226		274	166	256		545	135	323		319	118					254		238	784	229		238	164	167		144	157
209		338	190	261		262	139	212		125	325					14		491	380	193		876	180	152		427	159
220		323	203	315		708	1	206		313	1					49		507	248	258		154	512	8		137	151
218		240	177	272		296	372	5		637	156					272		4	426	294		650	20	174		158	150
193		567	179	312		527	180	139		160	114					46		265	183	356		495	180	183		160	163
207		247	195	251		269	162	236		321	162					413		536	196	8		185	347	147		153	158
376		675	198	267		284	159	503		155	393					251		277	202	143		13	155	234		147	144
1		315	200	5		249	150	236		122	132					215		589	203	452		458	512	190		143	155
91		522	202	371		420	145	408		61	1					264		316	224	7		581	210	2		135	152
31		253	358	49		221	356	187		172	85					225		234	372	175		203	384	241		166	153
145		193	170	285		281	1	188		315	124					212		473	208	454		202	58	174		126	146
430		489	169	519		388	157	73		527	245					273		490	220	396		147	553	9		152	160
146		528	194	2		288	162	196		160	163					220		199	210	209		532	1	191		161	147
305		426	189	5		183	185	166		320	88					1		298	1252	674		225	543	173		165	306
418		252	331	6		22	195	28		160	660					15		263	211	181		160	150	12		154	152
345		287	191	387		286	157	216		106	136					244		493	231	81		151	178	172		143	162
288		610	178	197		97	180	231		456	159					17		234	212	282		205	140	189		274	138
194		401	192	3		284	839	221		185	124					21		1246	204	10		180	2	235		302	154
242		324	172	269		1	323	210		610	455					368		552	547	284		254	394	161		115	152
270		347	169	386		260	168	208		164	105					342		296	411	224		461	213	153		132	442
209		342	178	322		263	168	193		117	193					190		795	209	268		502	197	149		305	154
683		3	146	53		274	144	10		163	422					581		684	374	126		205	232	229		138	147
240		281	178	354		344	178	69		108	120					453		279	194	72		239	220	149		136	151
651		311	197	290		3	161	177		496	61					703		267	214	232		148	177	168		149	441
83		311	164	1		143	507	221		123	165					470		245	222	14		455	167	74		287	137
41		297	179	302		446	141	115		357	1					197		271	437	281		218	226	86		134	154
196		432	398	9		291	135	148		153	120					418		505	392	275		188	407	146		159	225
429		610	203	285		440	181	154		139	169					238		287	408	33		189	234	156		124	136
395		294	169	262		27	147	159		183	490					211		334	394	318		176	175	146		258	285
193		277	159	1		215	123	347		172	175					184		253	414	249		437	222	192		155	162
368		314	292	266		412	129	202		492	6					110		1193	187	288		243	427	149		297	153
190		267	180	187		294	120	213		169	1					83		255	185	245		199	233	39		141	160
1		252	596	222		300	1	195		177	102					290		283	1451	417		160	338	165		104	130
593		334	169	404		295	478	386		164	190					270		238	196	36		203	132	180		134	159
272		618	780	180		985	184	229		164	219					321		278	205	87		355	220	151		160	146
469		330	523	289		173	173	183		330	31					203		282	221	45		147	370	165		146	157
762		259	193	249		129	133	355		171	379					275		292	213	49		489	169	164		156	156
252		11	171	249		293	180	637		184	793					248		292	208	841		257	371	190		301	292
205		328	330	358		221	28	55		364	691					255		458	212	266		205	236	184		114	153
32		300	178	311		544	139	205		475	210					218		283	186	301		192	203	201		117	152
355		260	180	329		309	115	173		176	310					46		280	205	34		191	203	177		331	308
649		307	185	202		5	173	320		103	154					247		279	180	1		199	183	386		110	144
194		300	491	332		214	166	334		116	185					1		305	375	403		228	223	176		281	164
322		825	327	186		601	358	181		173	1					50		281	216	333		181	177	172		153	149
217		571	178	456		253	288	184		248	232					258		280	602	21		153	175	160		152	754
318		314	1164	404		203	137	339		318	164					453		277	187	272		1081	131	160		282	130
250		243	354	318		192	128	274		162	122					438		233	397	64		162	188	150		314	158
39		322	172	329		294	321	175		162	544					236		262	216	374		150	439	168		334	157
11		266	568	327		261	348	414		189	221					232		275	200	230		381	230	304		161	151
82		299	319	235		303	382	141		159	356					165		246	421	272		206	180	185		152	156
2		349	187	25		478	139	387		147	76					232		434	213	294		253	149	159		142	153
164		339	387	238		278	136	190		334	1					281		247	206	1		183	188	153		154	168
202		300	210	309		289	302	188		184	195					194		285	674	328		189	218	410		273	154
230		300	173	220		504	348	234		175	52					24		300	452	382		144	224	558		156	265
457		224	162	18		295	148	221		179	66					244		270	190	330		389	176	164		322	126
84		312	125	452		256	143	194		354	514					563		282	348	223		157	222	162		161	136
10		273	174	335		742	145	257		121	181					25		477	216	182		230	226	186		318	156
493		286	195	3		282	137	72		329	481					230		305	38	3		202	228	250		116	150
11		272	330	88		217	542	144		181	128					229		426	212	68		155	215	200		158	144
192		13	147	588		401	137	204		169	150					74		297	200	223		667	179	364		148	152
175		330	201	1		240	179	211		118	90					1		307	197	251		132	176	179		167	146
242		326	194	58		521	144	246		119	94					280		250	228	514		412	143	183		136	154
170		293	153	321		219	155	114		175	186					117		261	374	114		187	188	146		143	310
326		217	514	258		229	170	224		108	127					66		767	18	206		222	184	4		131	276
196		327	181	482		517	185	294		125	206					234		290	190	157		202	222	177		263	145
227		266	187	530		1238	335	196		165	242					211		475	200	255		187	233	113		137	162
232		316	183	318		817	136	412		152	138					63		266	222	680		157	657	182		131	158
173		294	336	284		290	689	185		157	213					236		294	193	191		184	8	182		144	323
250		289	895	285		851	129	24		131	238					209		241	384	586		172	202	232		146	146
1902		249	195	289		302	706	241		107	97					229		296	210	36		255	595	157		472	151
422		730	197	65		261	137	176		125	58					461		270	221	246		211	229	219		144	162
131		532	184	284		243	14	161		234	106					261		557	221	278		202	141	3		126	163
224		325	549	92		266	184	169		169	214					55		1179	168	415		196	182	19		148	157
185		843	160	29		203	131	7		172	58					218		278	221	260		238	351	170		123	136
196		1	151	273		273	133	14		135	6					5		241	221	22		230	172	177		142	154
129		245	423	281		159	176	255		110	3					96		253	212	306		237	180	266		159	150
422		239	206	83		273	161	183		129	5					213		245	659	339		159	174	219		125	157
528		727	168	1		230	188	204		157	126					512		259	212	140		418	225	152		102	149
459		545	351	422		164	136	221		171	19					249		562	176	2		213	230	165		161	159
260		259	176	280		215	131	259		180	112					12		291	212	566		233	224	279		156	163
341		293	204	47		259	163	210		167	147					218		306	200	185		224	340	147		165	128
26		318	201	333		252	152	324		170	1					244		704	211	167		198	219	207		307	160
165		336	180	252		298	179	163		284	197					386		251	189	510		434	197	197		141	291
183		300	190	1		280	150	217		377	232					256		249	230	299		479	193	251		537	151
15		253	189	51		56	148	253		180	89					409		293	626	301		250	190	1		151	161
265		595	152	63		184	176	248		137	70					225		285	206	133		202	178	156		151	464
261		1081	569	333		225	136	225		163	40					221		535	228	242		161	245	180		105	155
318		255	205	211		210	171	54		102	121					4		290	373	14		407	176	167		149	158
267		274	496	1		294	144	353		122	134					212		302	417	326		427	163	167		165	160
160		628	173	21		280	535	221		168	2					230		399	213	269		209	314	217		105	135
537		747	171	261		281	144	164		178	1					10		278	439	19		218	160	318		141	155
199		282	185	11		4028	129	627		323	262					24		501	4	383		199	514	174		103	446
308		401	186	2		547	9	196		165	112					1		242	638	637		202	142	149		156	283
317		486	131	1		1	304	166		2	155					241		152	191	164		153	232	166		155	143
426		1116	169	283		213	152	173		185	4					1		639	225	558		810	222	163		139	146
138		881	180	20		262	161	628		273	183					260		451	213	366		220	384	379		132	164
294		565	723	321		153	145	4		184	122					278		263	205	22		244	192	167		155	294
786		293	193	470		802	350	205		512	9					234		271	214	504		208	176	163		123	155
340		305	170	384		330	453	201		179	123					251		284	221	247		311	337	163		90	151
331		317	771	186		228	133	29		136	248					4		276	197	4		248	226	8		163	160
587		516	161	223		381	345	7		176	184					245		282	426	238		1061	407	352		147	156
2		498	152	186		300	172	24		136	66					226		488	184	334		188	178	173		333	139
238		264	410	205		259	202	165		157	47					289		241	382	161		180	177	429		111	148
68		256	777	266		308	140	249		157	352					233		276	210	311		197	215	158		163	408
243		480	199	291		274	1	208		171	149					312		275	211	168		196	197	336		281	160
403		242	199	2		305	304	168		127	28					260		772	215	351		253	453	147		266	156
340		331	147	171		414	502	214		192	58					203		505	195	361		202	449	164		144	156
290		301	174	56		310	125	93		186	209					229		285	441	230		194	192	134		155	303
330		842	165	285		387	139	211		566	397					271		293	211	327		197	180	170		142	129
187		386	154	3		775	17	168		178	157					353		293	189	58		379	165	190		164	167
192		622	189	227		412	141	318		337	189					261		429	654	550		160	146	165		154	291
691		340	370	225		21	133	236		170	60					254		285	222	500		7	202	185		122	147
279		89	195	11		1	142	197		891	92					359		380	186	167		613	246	171		153	153
194		632	175	904		564	145	237		788	768					262		444	205	274		156	211	503		151	116
480		801	455	87		315	482	225		113	161					253		468	218	160		411	145	371		272	151
52		279	176	1		384	133	196		117	362					309		227	224	388		242	380	143		109	150
215		310	201	259		103	182	135		300	133					257		303	214	238		157	200	150		369	162
258		415	395	256		481	312	202		477	2					271		743	209	262		152	188	430		316	154
538		334	338	270		294	161	230		187	170					246		303	440	756		200	138	196		153	158
194		257	189	129		94	166	429		719	137					237		435	164	289		139	229	181		152	286
272		338	227	222		205	170	198		127	120					233		991	406	30		629	190	427		105	123
68		955	164	378		271	279	366		152	328					240		572	539	21		217	183	145		156	286
196		298	173	24		120	159	163		177	27					214		266	215	318		184	629	191		150	149
5		322	171	220		311	118	267		426	176					335		269	206	134		176	180	690		266	155
23		1279	312	588		147	135	161		171	437					78		282	368	68		244	150	195		246	161
1		279	186	201		826	143	154		163	120					287		278	194	150		246	211	327		167	146
21		329	197	199		389	313	516		159	462					216		302	172	164		218	224	8		448	124
150		251	194	247		778	174	122		164	136					258		281	227	145		203	180	92		121	159
272		326	192	174		291	159	46		116	69					246		257	222	23		150	342	430		110	136
156		313	201	157		126	179	186		168	170					12		471	212	463		233	228	16		96	149
240		303	187	308		373	172	373		169	3					26		274	414	288		665	169	18		293	303
15		316	192	866		400	524	11		276	83					206		12	215	322		171	159	1		136	152
14		305	504	80		229	184	199		258	230					263		278	218	455		150	414	312		147	144
212		315	327	299		228	167	12		509	145					256		234	376	212		232	426	139		151	151
188		621	139	661		222	332	180		176	118					227		271	209	52		425	162	143		150	151
297		261	172	520		297	180	347		145	173					326		4	448	232		255	681	240		128	141
118		803	181	271		9	154	98		318	96					4		255	523	263		185	1068	166		422	161
291		328	171	481		4	180	183		177	540					72		310	196	239		496	159	11		143	157
278		319	186	2		418	124	228		170	333					270		289	176	556		205	140	175		149	465
182		294	200	441		431	144	302		126	2					250		280	193	81		156	204	38		138	152
198		332	34	314		137	135	143		146	1					672		286	190	56		209	624	164		149	143
27		293	187	296		214	146	10		97	95					252		14	218	7		197	231	42		299	160
11		313	177	217		231	979	157		171	16					208		481	281	560		338	199	240		283	138
348		564	179	6		407	158	18		1	200					431		59	222	236		163	141	1		132	115
229		293	161	238		248	153	358		173	177					10		661	209	248		245	222	183		123	150
11		248	176	212		307	348	231		160	198					289		536	205	344		232	230	169		169	127
533		327	417	247		337	166	227		498	498					390		272	209	1		228	173	11		123	150
261		629	138	305		216	156	1		170	4					7		246	308	11		162	175	201		157	147
252		306	348	415		564	853	5		181	120					208		281	210	80		152	182	183		155	143
1		284	178	225		10	291	231		122	135					628		640	596	298		152	180	368		157	308
194		282	603	71		282	150	176		342	4					435		235	405	151		717	184	269		147	160
196		227	384	207		292	149	283		155	91					538		345	215	83		205	197	1		133	146
168		855	538	249		248	130	179		113	121					268		290	219	295		251	129	165		153	156
158		231	201	277		281	151	162		164	84					1		285	176	46		205	181	326		133	154
287		299	171	268		289	147	206		325	361					95		457	223	15		21	174	178		113	146
161		256	328	302		12	344	170		334	18					5		233	518	385		209	138	195		273	110
18		314	196	308		7	160	204		106	166					829		644	166	482		586	177	170		302	112
292		2	605	205		274	150	179		184	168					80		278	168	173		236	147	111		140	149
321		316	704	547		278	176	162		176	222					169		594	218	53		243	143	204		147	162
397		444	184	102		141	186	238		171	1					187		251	381	40		138	184	1		158	292
247		1	181	36		29	183	187		331	27					17		310	207	141		231	169	330		139	148
207		329	164	350		233	167	20		232	58					272		309	210	252		216	133	152		130	130
207		438	356	259		282	150	204		138	221					245		286	198	306		350	408	150		140	316
199		281	168	1		307	369	156		162	321					238		248	164	681		212	159	307		167	148
213		517	157	340		299	168	422		180	117					264		499	209	277		195	221	366		154	312
199		367	179	24		1	176	216		130	258					270		297	207	14		180	624	206		158	308
297		297	194	3		1	314	225		170	173					291		1110	207	600		158	204	88		159	146
227		500	190	610		282	175	157		179	259					242		290	413	442		202	190	336		142	165
245		276	163	267		482	137	199		187	119					236		253	214	313		194	236	58		144	156
340		305	5	496		202	136	220		160	152					272		272	379	75		228	842	27		104	143
346		306	544	4		282	138	98		122	362					8		281	212	671		194	194	137		142	299
16		267	191	588		103	182	142		173	124					248		567	188	341		322	186	164		154	153
6		237	166	290		244	145	197		177	103					94		266	179	159		231	193	162		154	124
215		583	173	235		257	136	116		321	173					287		231	356	816		406	125	196		149	130
15		319	179	464		558	179	180		273	105					228		270	742	533		145	143	175		161	405
297		3	153	265		2	177	422		533	70					144		1307	161	210		220	13	202		116	494
188		287	182	339		284	143	1		169	197					42		390	212	308		631	374	168		157	310
190		674	209	316		284	357	1347		174	218					423		247	670	338		395	287	1		324	320
169		333	177	224		293	180	1		174	91					84		279	199	267		158	248	86		149	149
35		584	200	167		306	174	341		174	100					362		476	167	702		163	211	202		438	153
214		1392	541	251		134	189	200		127	316					2		12	165	2		245	175	162		118	152
18		492	171	332		281	159	173		334	664					282		293	225	35		216	16	141		151	137
342		238	150	276		284	155	1		173	129					189		498	208	289		380	541	1		152	149
38		686	173	276		527	147	265		153	322					715		273	623	231		215	238	165		147	158
304		12	163	277		165	163	224		167	222					264		58	698	829		160	411	237		113	153
517		1095	177	252		1	138	157		149	115					202		454	207	357		258	203	529		164	287
233		636	182	294		1	327	5		173	196					91		481	574	258		186	196	175		110	311
179		551	185	301		160	177	173		346	217					300		279	219	155		542	179	118		120	159
174		245	207	289		237	346	180		455	232					30		245	212	271		140	208	191		122	162
183		15	180	272		1	153	190		179	10					428		481	209	222		145	231	228		313	570
260		289	478	2125		1	341	167		183	182					277		313	222	319		203	200	165		283	138
192		573	10	152		88	14	158		163	490					262		254	217	307		841	146	218		132	453
400		284	204	148		220	176	165		112	772					514		270	209	291		157	557	34		164	270
196		262	360	1		129	157	221		188	230					246		300	378	1		256	223	23		314	131
271		511	428	384		127	180	23		143	15					285		245	221	280		255	196	243		478	148
193		237	184	304		227	186	25		515	1					21		300	174	328		185	127	153		154	295
187		320	180	1		8	127	409		167	182					507		285	218	344		240	227	490		161	135
119		266	201	43		121	371	475		130	610					213		622	576	13		739	1084	190		119	165
287		328	179	1		299	136	213		132	198					269		7	387	619		198	229	277		147	164
13		283	180	318		300	330	171		332	1					58		461	210	86		105	207	175		275	140
35		251	174	42		268	174	170		180	174					331		286	206	368		170	205	180		149	285
203		597	177	179		684	142	196		169	1					261		245	229	286		195	156	198		146	298
354		443	202	193		721	136	183		162	9					572		306	216	298		236	186	160		128	151
312		249	1199	382		8	139	471		180	113					275		238	217	118		254	187	239		109	159
148		301	192	384		3	134	198		156	126					249		246	216	27		185	145	177		166	145
307		299	177	1		108	1	258		337	139					268		705	225	296		152	385	224		155	307
636		834	328	12		159	143	177		496	193					115		285	607	186		246	416	153		333	167
193		287	207	253		399	170	2		308	383					244		300	363	217		223	175	210		128	141
18		275	209	57		424	179	203		153	655					53		257	211	41		192	177	136		146	145
204		300	179	280		278	163	163		116	124					263		249	380	269		158	227	363		13	149
37		331	187	408		196	139	293		271	1					274		304	169	563		230	178	165		156	449
199		296	198	2		152	500	210		474	62					311		728	645	231		261	293	106		155	160
230		558	197	55		430	58	148		154	65					7		279	426	254		786	154	148		169	156
10		618	171	22		97	182	337		271	163					203		278	225	337		177	136	195		153	155
83		330	164	352		311	146	104		183	364					20		423	230	433		148	642	163		610	139
195		287	171	229		1	168	171		146	235					249		302	149	250		318	401	162		144	326
208		486	194	327		112	489	179		172	163					256		459	580	348		235	153	417		124	307
177		305	208	451		291	131	215		165	2					189		309	217	26		253	210	152		110	145
2		291	156	142		208	145	173		129	374					237		276	209	307		231	341	178		246	430
98		282	166	12		540	355	41		352	35					208		284	419	259		201	304	170		425	158
8		240	183	316		179	165	16		696	8					253		1054	411	352		241	142	179		155	140
310		496	339	597		6	139	233		119	1					219		473	339	607		245	17	101		150	156
306		313	181	13		221	172	23		440	122					248		245	208	364		207	202	122		159	142
253		505	193	26		304	391	177		150	246					247		641	181	248		203	175	294		151	311
286		20	174	31		4	170	304		171	193					470		13	219	241		143	190	189		148	304
59		271	187	13		288	141	189		180	1					259		289	179	1		235	167	155		145	152
208		309	175	2		552	140	212		158	183					539		303	220	1		259	199	185		165	148
793		328	336	318		424	159	201		162	12					367		495	210	4		222	173	70		314	159
167		310	175	487		211	157	177		167	276					671		456	218	241		400	232	172		136	159
245		299	164	1		984	355	201		174	159					293		254	565	261		193	220	287		128	147
206		313	193	74		510	136	179		175	240					237		267	393	4		253	220	181		111	334
6		295	183	1		151	146	171		164	95					240		242	158	292		236	194	165		155	161
148		277	168	5		257	651	126		180	349					164		281	663	159		192	230	162		147	304
178		753	209	255		4	142	1		177	540					224		296	216	428		156	233	171		105	164
326		317	199	35		432	187	159		126	191					257		606	358	3		252	5	7		163	161
159		197	154	66		419	3	179		130	170					191		236	211	325		187	612	190		162	162
101		196	166	1447		248	160	162		318	91					213		283	190	271		337	205	160		315	127
177		1	171	357		298	325	180		166	194					214		1011	740	180		187	240	321		158	124
12		167	159	314		311	322	196		171	111					250		250	816	4		184	224	175		159	164
204		324	210	446		642	165	200		163	332					72		1	214	315		244	188	169		282	154
354		513	178	2		253	343	162		524	192					389		309	437	79		475	166	163		147	151
691		307	584	17		1	129	184		321	182					400		298	226	186		229	188	197		159	273
3		248	338	198		266	514	195		137	277					288		249	175	73		176	191	157		156	305
597		311	183	267		672	176	158		166	149					838		243	413	265		618	610	172		149	158
258		284	175	564		296	137	170		147	185					234		251	213	313		177	195	186		144	152
166		838	176	321		542	133	85		326	204					217		274	216	260		245	341	169		319	152
218		328	475	254		120	131	21		172	205					241		284	194	14		529	1	156		288	143
146		316	194	280		276	176	127		317	228					223		246	215	283		148	219	159		519	449
342		309	209	270		971	146	289		164	197					248		278	220	26		234	206	207		291	146
164		261	210	311		215	183	261		161	48					459		268	217	239		216	132	305		132	301
180		632	204	20		29	180	191		134	119					198		259	221	726		205	191	997		150	120
43		272	187	345		247	349	238		125	73					266		252	218	197		203	183	172		315	157
185		191	152	1		308	176	202		157	173					219		285	228	295		170	371	189		132	156
33		1609	179	230		80	312	61		99	174					228		281	222	1373		224	192	158		165	130
177		282	185	341		481	144	207		174	247					176		291	204	76		154	338	201		156	301
231		252	159	11		3	150	183		314	6					255		1125	210	240		435	229	180		160	64
421		305	158	203		1	1	6		511	222					244		755	207	282		232	226	169		129	286
4		324	194	245		214	143	275		152	239					7		272	212	16		174	206	279		107	149
203		313	216	286		412	368	669		148	276					630		242	447	22		158	388	162		469	169
852		246	198	23		3	144	137		174	345					191		287	201	164		221	177	147		135	304
247		302	175	259		530	174	170		324	243					214		274	452	230		210	146	224		163	145
148		509	546	421		209	185	183		337	161					330		263	402	265		381	147	167		155	136
181		288	193	221		279	146	232		307	389					83		544	213	30		148	146	298		302	161
212		295	181	903		292	187	406		176	227					351		312	206	230		239	242	174		276	141
191		310	181	704		272	188	368		177	243					485		270	213	353		177	144	19		152	152
302		284	182	174		286	140	77		116	192					479		246	216	16		739	246	84		261	146
37		263	350	238		227	146	135		104	101					258		448	348	78		190	218	1		320	365
201		314	339	166		304	169	33		125	119					222		232	172	269		246	183	178		140	156
14		318	333	8		283	142	39		169	168					408		282	218	230		233	4	157		160	142
211		234	354	238		294	153	192		136	191					177		899	225	144		199	68	170		311	297
1		197	213	208		284	139	197		147	164					233		268	204	273		226	234	163		145	155
65		302	149	234		305	141	106		62	1					430		272	215	390		584	391	186		296	154
457		423	177	263		292	110	209		175	512					217		299	229	104		209	340	203		292	154
19		316	182	266		181	176	189		162	120					35		310	442	10		234	375	24		127	157
274		41	213	307		286	133	220		166	185					257		448	218	45		196	415	186		160	310
41		300	219	361		1	175	188		145	230					538		280	411	296		246	181	159		158	144
287		163	212	305		304	135	215		265	737					226		1064	1076	309		319	372	347		147	156
461		247	187	401		269	138	153		124	97					476		280	182	2		416	531	157		138	151
356		638	198	1		613	181	178		167	4					496		529	186	237		219	181	136		135	342
262		254	177	64		183	1	201		364	1					234		481	558	330		193	225	177		159	151
47		325	193	194		236	547	469		158	67					269		237	215	290		241	189	233		132	154
163		298	400	91		209	134	93		147	298					236		243	216	796		938	186	206		102	162
17		323	214	235		352	141	8		120	157					491		987	206	244		229	286	369		156	149
28		298	182	177		310	188	86		179	614					503		314	193	49		313	237	160		449	294
26		291	155	202		132	345	25		161	607					249		249	364	204		225	347	150		128	305
85		318	151	1		297	133	182		108	177					235		650	392	272		229	218	151		125	315
178		299	358	53		547	173	181		179	138					378		277	196	614		187	235	180		161	159
308		307	348	151		291	173	232		251	132					691		1127	185	1		255	176	214		107	150
181		300	190	7		268	143	182		166	1					222		233	213	38		230	187	181		156	150
198		280	207	185		295	158	158		274	76					284		277	213	262		143	195	156		114	138
184		266	199	212		303	149	205		167	2					297		261	229	242		664	354	213		138	168
171		11	379	4		271	297	194		469	179					289		285	213	111		207	441	191		142	159
580		323	469	91		304	690	211		125	213					233		292	207	480		179	147	144		122	151
86		264	301	206		247	178	178		319	106					326		497	205	1		171	243	386		167	153
504		288	183	275		568	290	201		132	37					247		273	218	297		203	170	211		141	146
222		303	221	208		207	196	208		123	68					266		782	214	56		184	283	274		143	152
184		251	359	1		29	140	220		170	6					279		241	210	308		363	184	135		118	145
515		313	194	297		222	136	201		137	161					104		289	374	216		228	186	161		108	134
10		298	211	208		233	539	345		132	353					300		253	161	280		227	148	293		161	143
216		808	200	17		474	173	215		157	147					229		299	219	1		368	452	115		154	149
224		282	340	279		486	304	164		150	7					5		247	216	507		208	205	161		155	160
185		316	579	5		251	339	185		164	131					219		230	214	23		441	193	6		158	640
232		280	193	216		444	165	180		323	179					8		284	219	326		240	322	147		137	156
17		302	180	1		285	189	177		171	213					247		292	197	5		206	182	167		135	148
210		289	167	357		578	142	209		121	105					81		508	590	334		219	142	168		130	157
598		657	183	300		326	157	172		175	96					294		246	206	699		231	223	177		302	165
177		320	187	264		374	181	190		311	50					181		280	211	76		209	202	153		157	297
275		301	210	262		24	331	227		168	121					67		592	205	1		149	201	211		150	113
195		490	208	212		113	141	217		415	119					255		252	210	132		249	219	128		153	163
167		302	217	12		304	149	5		123	108					6		263	396	234		645	399	226		142	160
117		911	189	200		144	16	178		108	23					34		306	211	289		324	185	136		154	158
94		303	186	1		272	132	252		382	61					245		309	179	420		151	338	39		147	151
374		563	206	2		260	168	199		302	6					424		302	224	9		407	190	162		156	157
294		471	429	315		1	762	7		167	158					102		292	215	292		254	187	98		158	159
288		296	173	235		16	158	44		165	216					65		283	230	295		190	203	182		161	300
209		248	198	1		272	149	268		172	143					265		267	223	343		198	241	157		156	326
304		555	189	288		143	302	327		168	154					26		234	405	15		205	233	153		115	145
21		297	162	730		250	129	41		349	170					353		306	816	307		233	159	227		140	156
195		634	205	167		270	144	258		180	18					40		240	213	193		227	303	21		107	162
261		295	591	271		239	133	212		170	122					286		264	173	625		188	760	202		157	151
645		278	205	3		374	132	182		183	257					176		29	216	188		241	742	75		299	151
250		269	326	5		218	141	241		169	215					265		272	211	23		162	181	173		158	157
393		311	176	150		568	132	175		168	159					14		545	198	285		229	188	134		154	161
396		578	193	335		4	356	241		87	181					84		287	606	329		504	139	130		284	144
120		283	148	305		1	192	129		105	104					203		1043	210	67		243	599	162		160	138
17		702	181	25		215	150	170		173	1					30		290	224	56		624	388	158		123	133
199		312	187	247		225	170	383		127	129					263		245	222	660		363	192	165		151	135
562		292	213	202		242	174	161		357	172					204		243	231	252		26	167	187		161	144
274		894	191	327		722	161	231		317	239					183		248	224	233		285	184	85		120	160
340		319	162	191		158	1	143		153	130					267		231	617	218		412	132	196		148	156
1		268	1346	265		274	149	341		122	263					258		277	388	229		254	175	30		460	167
497		318	364	395		304	143	279		348	63					233		316	226	74		219	174	555		158	298
187		493	179	1		220	185	361		184	504					15		306	372	42		213	141	169		141	139
615		797	176	572		284	307	212		329	156					550		241	171	322		189	234	208		159	146
226		1921	212	31		303	318	1		172	3					246		484	226	287		191	355	173		129	164
219		306	206	365		196	38	188		111	2					303		275	198	5		161	166	166		160	313
24		561	2	107		231	179	124		180	2					15		293	222	28		236	233	470		146	136
1		29	339	20		557	174	150		496	113					173		308	789	386		195	141	16		140	322
16		1542	186	206		290	190	155		479	311					463		246	1241	269		153	404	219		155	158
200		252	177	265		295	177	23		135	115					270		450	637	26		178	190	167		154	153
341		317	183	7		276	144	193		120	234					428		248	206	243		155	205	191		405	143
311		284	185	2		210	171	312		153	274					4		243	441	331		643	239	21		99	152
278		723	388	2		11	173	171		179	187					265		243	223	258		211	230	132		185	144
348		228	183	260		358	133	200		307	349					215		282	392	167		367	190	327		787	151
206		480	164	1		207	153	196		154	208					440		549	209	339		568	155	183		155	164
249		261	212	2		214	157	411		155	117					16		482	225	267		153	399	191		136	153
269		385	219	226		272	149	28		146	108					504		275	230	258		196	225	87		146	624
50		778	191	374		249	145	203		174	660					270		275	204	401		200	231	516		155	140
210		259	649	307		280	145	202		156	184					222		294	211	273		249	230	4		154	305
189		259	171	43		265	168	155		160	351					38		300	373	175		187	240	459		141	158
697		387	218	269		567	159	182		500	186					575		261	221	293		246	431	181		154	154
4		288	186	438		287	180	199		164	369					275		275	190	223		197	208	161		162	429
273		488	520	184		312	152	23		329	232					256		526	219	185		195	179	157		147	291
230		274	182	476		1013	175	170		156	947					272		304	217	8		223	454	225		281	121
190		300	216	218		411	201	40		792	238					19		316	206	6		365	417	99		122	153
618		509	222	270		917	126	110		644	183					143		491	213	225		231	295	50		143	161
294		262	175	278		278	142	160		170	210					271		509	210	345		458	135	273		457	272
28		909	370	213		291	193	204		110	1					83		283	221	947		243	202	161		153	156
476		20	158	334		297	144	164		500	68					328		292	393	6		220	359	173		156	148
88		307	506	235		253	141	200		167	179					272		275	206	247		223	159	171		299	153
344		32	191	410		234	183	247		163	2					13		194	165	234		214	180	177		141	330
184		546	212	216		661	180	242		168	131					259		94	216	223		203	150	163		148	165
109		302	218	270		232	170	172		176	172					765		276	225	252		201	244	179		154	155
409		155	212	294		282	2	180		171	72					41		293	216	293		199	233	150		163	157
187		213	190	1		299	1	172		295	771					312		257	213	247		382	169	208		323	129
54		521	176	200		29	175	187		169	196					292		261	232	268		254	170	217		145	151
191		254	190	59		201	165	208		163	128					499		736	212	65		236	219	171		151	470
176		274	173	402		465	143	190		184	145					22		234	200	264		214	176	148		136	154
1262		472	180	231		378	136	203		180	120					179		278	226	1		163	180	183		139	150
274		272	347	619		951	152	267		112	5					286		290	175	214		20	227	185		140	142
222		324	184	511		200	134	223		131	522					225		590	220	12		246	189	15		151	138
236		311	194	517		138	140	230		102	560					1108		413	200	261		235	190	145		132	140
179		285	172	358		252	154	225		337	239					296		291	224	269		175	392	188		272	149
9		231	170	262		254	166	161		148	157					348		512	194	50		17	184	178		113	137
478		311	340	270		288	169	197		168	154					495		763	215	3		143	140	152		256	294
103		305	212	247		340	188	226		469	113					3		275	209	3		628	388	175		121	142
416		235	208	206		273	187	164		171	262					739		283	167	345		460	177	156		116	453
214		789	187	253		219	154	226		296	205					532		504	214	238		161	236	296		160	135
87		626	214	234		240	156	188		324	235					221		293	222	12		423	223	97		155	155
257		457	212	199		260	173	199		155	116					289		241	214	242		241	174	175		154	151
324		313	377	674		212	175	208		135	1					263		258	674	231		250	234	154		131	145
11		313	391	234		271	307	184		268	134					225		275	398	452		542	179	160		156	152
213		525	195	99		638	145	221		150	629					12		282	652	304		214	143	169		148	155
217		871	181	482		282	470	306		621	231					282		285	178	96		375	298	223		114	285
273		321	177	389		439	153	184		145	412					269		310	202	282		236	566	151		164	58
302		1149	202	490		239	161	171		176	185					219		279	187	224		197	166	149		161	161
280		292	418	243		950	179	190		164	4					339		303	104	393		235	581	286		166	149
316		326	198	58		16	171	132		470	33					10		273	423	525		160	205	167		161	164
19		567	189	266		237	318	194		151	456					220		273	213	249		614	348	146		144	147
73		656	194	278		291	145	176		151	124					252		279	200	271		754	144	185		138	134
421		302	363	113		245	173	269		167	289					236		287	197	342		322	1029	164		147	163
310		289	208	4		285	150	209		319	196					223		256	149	366		174	240	173		61	289
71		298	203	6		283	147	193		157	425					569		247	843	231		163	216	11		133	149
349		301	199	190		752	155	212		158	2					964		290	212	296		176	173	180		110	158
20		900	212	89		69	172	179		123	1					37		243	222	612		208	193	169		151	131
325		300	447	407		1311	190	198		114	55					103		729	223	100		226	193	148		326	152
184		311	201	286		256	172	627		119	200					259		242	216	231		235	172	277		139	169
202		596	193	298		529	145	147		170	115					158		287	364	280		229	213	417		156	134
543		309	218	207		305	497	190		167	2					547		485	168	279		442	229	178		301	139
277		322	194	383		359	343	238		174	138					47		300	430	274		202	553	189		146	156
179		282	196	278		158	337	177		125	165					235		933	223	74		195	191	200		116	150
425		312	185	1		136	174	201		316	251					112		591	551	18		147	563	193		1118	144
42		311	187	199		258	149	162		85	318					220		246	217	89		241	229	164		161	109
366		302	335	415		636	173	231		157	111					4		641	1053	346		145	451	178		145	118
35		310	193	434		1	185	41		12	2					301		268	216	379		19	181	357		139	339
256		268	197	174		374	177	64		123	107					251		469	184	265		206	176	158		311	151
37		277	179	269		366	301	219		341	157					231		258	331	296		207	194	9		313	150
187		505	156	30		323	188	176		342	161					233		244	453	235		157	142	169		268	461
138		301	841	271		23	181	291		171	207					678		739	434	342		223	370	260		137	130
11		318	170	184		2	147	185		626	216					284		244	382	1		150	506	219		274	134
307		325	158	139		1	185	199		174	199					246		274	322	126		166	187	273		315	325
93		281	227	291		416	341	251		106	101					35		286	223	393		219	470	206		156	334
3		309	408	68		283	680	80		150	80					244		284	222	7		217	223	185		317	146
5		295	182	1		310	400	542		158	109					247		481	188	277		159	232	223		307	160
498		303	207	97		270	186	207		155	7					23		445	185	544		222	206	159		134	141
192		301	194	465		314	184	153		257	1					498		310	349	115		242	565	174		124	126
40		288	205	38		291	194	38		174	167					308		302	178	174		198	228	257		152	132
6		414	199	292		275	226	198		173	388					52		224	222	77		560	221	174		156	154
4		237	195	110		222	188	132		151	46					7		284	213	2		173	232	7		326	156
33		275	180	150		296	177	198		317	209					1010		747	218	310		187	429	220		159	149
520		301	198	1		18	304	186		149	110					242		267	643	268		161	464	63		140	144
394		299	193	442		368	515	178		117	174					66		253	217	458		193	306	170		149	141
176		152	211	359		822	148	60		168	6					309		283	214	242		214	226	234		147	330
401		286	213	255		9	146	400		167	57					212		648	219	441		386	176	4		129	404
754		310	162	259		132	180	20		332	38					8		229	210	96		192	160	249		110	165
354		245	398	204		817	166	231		174	129					226		282	653	296		182	148	268		155	156
414		91	193	322		349	195	151		99	383					158		294	219	321		243	150	202		458	158
31		313	377	230		165	465	275		339	140					9		282	222	232		426	138	172		135	117
128		455	359	324		160	155	292		157	18					590		771	212	275		656	93	43		258	151
190		246	169	192		191	145	193		163	193					442		313	385	201		232	223	205		143	133
202		135	365	654		13	139	203		321	6					278		296	211	306		437	187	149		289	166
179		273	181	1078		224	151	160		160	5					1		492	610	311		194	151	164		104	288
155		299	330	573		231	379	44		179	98					29		268	357	261		181	333	155		324	281
279		280	171	218		277	177	365		165	188					254		308	792	210		173	593	49		459	167
15		514	351	238		984	171	192		166	80					255		228	230	515		202	191	178		142	156
95		666	164	564		274	140	53		163	229					253		546	382	287		193	186	69		266	158
367		545	373	229		293	135	205		123	2					233		290	203	173		156	182	55		262	152
290		276	392	296		295	144	187		62	447					279		443	356	218		587	295	149		161	147
559		299	220	192		49	152	129		329	102					29		525	604	172		206	326	280		147	164
68		460	164	178		292	170	270		164	196					612		244	209	252		156	384	237		154	139
173		277	203	45		541	166	163		171	350					216		300	465	138		244	224	60		132	162
1		430	207	234		566	146	62		165	189					480		248	218	211		417	184	82		133	155
458		270	202	16		482	291	138		126	108					225		287	230	289		473	175	109		137	152
270		1062	217	42		183	186	327		165	141					270		21	398	266		243	6513	242		129	117
713		493	179	68		246	724	190		147	359					247		615	210	161		181	443	164		150	158
192		238	212	246		266	148	20		164	152					228		744	213	177		247	224	30		120	338
226		219	218	1		256	158	145		148	243					268		247	185	153		234	185	30		130	163
424		276	214	46		213	161	191		160	12					267		226	174	231		215	164	37		127	149
683		298	181	101		225	289	141		162	18					41		249	424	37		221	350	24		150	506
198		51	400	296		136	346	179		166	1					274		1202	673	474		209	158	187		149	337
327		524	197	2		294	535	490		162	11					160		271	432	560		206	1	630		109	135
294		264	186	339		282	333	171		114	163					254		284	213	271		195	227	1		146	150
204		263	178	4		1	149	215		807	435					196		295	230	17		197	579	14		139	284
570		292	224	257		1	166	159		161	638					1		280	429	159		164	165	185		124	441
245		547	193	198		196	348	188		160	89					218		426	219	102		237	240	365		158	308
21		284	171	411		247	175	332		163	304					338		260	360	11		189	135	179		165	137
214		297	188	281		306	176	77		154	7					280		290	210	33		184	227	211		298	149
479		7	188	216		1178	137	209		104	134					264		234	223	322		155	190	208		158	155
169		279	182	203		291	153	2		168	778					280		662	159	435		145	166	280		304	160
185		318	160	124		360	157	137		172	31					610		296	99	118		208	19	466		297	152
216		307	192	241		223	139	226		162	49					266		865	1168	329		205	406	159		164	331
195		267	200	559		219	694	387		427	194					42		314	186	409		207	211	19		138	133
278		291	198	230		699	133	222		112	11					313		454	207	238		233	178	166		161	160
720		525	198	33		289	320	186		467	178					235		655	55	316		242	189	198		158	166
231		323	227	309		303	351	5		166	129					266		295	224	21		206	210	157		151	135
316		473	205	303		369	527	26		159	131					270		412	214	545		189	148	184		565	140
255		510	347	215		940	135	380		152	181					1		445	582	301		7	577	162		119	139
200		311	190	118		234	139	1		166	194					253		271	209	217		395	268	344		255	146
99		301	200	64		780	323	185		174	734					254		251	208	435		207	163	302		320	152
211		618	216	181		276	178	231		170	228					37		269	219	207		197	146	176		151	147
204		553	200	384		282	182	190		294	294					256		293	232	299		203	141	153		154	161
107		318	190	248		299	143	244		146	87					292		274	436	284		411	1044	278		157	158
213		260	228	289		293	158	182		253	14					227		85	215	271		230	487	136		149	316
321		599	755	358		209	210	193		167	170					7		289	658	365		383	530	295		130	160
194		286	223	276		231	359	50		164	159					293		479	231	586		161	135	1		117	319
273		233	221	11		205	182	187		172	102					15		288	216	155		249	145	2		311	149
190		296	172	352		279	138	323		338	114					51		281	223	249		166	4	376		137	128
14		639	228	8		523	157	46		177	354					279		298	220	226		238	173	157		122	150
206		222	210	660		215	136	216		168	196					170		298	194	283		320	452	6		414	620
1		299	171	39		206	1	16		119	101					297		277	171	5		252	148	204		161	148
14		263	196	252		228	178	18		165	161					263		244	448	171		196	145	201		149	153
209		507	190	207		225	184	359		170	9					234		245	410	285		191	241	143		154	310
584		299	383	257		288	151	235		318	106					287		245	219	270		224	227	171		151	152
79		306	170	8		5	139	94		120	172					1		295	623	239		163	153	207		159	154
208		298	753	259		835	146	384		134	228					239		242	213	297		250	222	182		156	160
329		307	192	5		1	177	144		163	4					23		252	232	257		149	362	124		144	318
207		502	205	2		754	387	195		504	177					148		249	212	261		246	734	494		152	152
2		281	172	285		281	148	324		173	18					29		290	207	233		183	617	204		481	323
4		248	226	218		276	153	72		165	278					88		304	1019	662		249	913	191		156	106
10		787	177	309		311	132	244		168	375					257		259	205	261		248	182	304		314	164
12		264	164	303		10	144	157		137	576					508		282	206	321		166	190	205		94	135
218		293	415	239		242	149	180		160	231					17		478	468	210		167	212	298		141	135
166		237	218	1		209	357	175		172	134					139		277	373	13		164	205	190		147	152
200		547	208	167		178	510	183		161	105					627		265	213	212		440	367	422		133	175
13		287	196	205		1530	4	257		166	46					659		279	224	715		404	187	177		167	316
1		476	228	322		107	371	129		158	98					5		243	393	234		186	6	158		163	118
224		291	178	289		277	147	160		155	193					3		285	226	395		226	210	168		147	68
322		309	205	328		399	336	178		582	228					1		304	772	152		199	158	198		155	129
298		575	604	159		214	186	207		147	195					254		309	229	265		180	178	234		144	137
343		497	441	118		228	179	225		122	20					94		24	225	73		176	232	209		159	326
175		250	354	292		283	352	210		308	800					243		293	224	43		203	326	107		156	140
316		290	206	21		12	188	167		163	86					285		567	621	275		207	607	169		139	280
379		603	162	687		308	171	364		107	6					247		249	218	79		193	421	76		146	160
167		558	746	224		234	163	201		277	148					50		270	615	253		176	188	188		155	150
7		275	385	241		531	133	9		159	123					231		289	225	413		240	187	6		151	322
244		251	186	16		296	215	44		173	50					19		248	185	181		198	28	172		136	146
5		271	224	11		11	307	142		320	1					2		300	409	325		552	35	147		319	471
200		594	214	252		281	459	240		156	148					50		711	215	485		158	411	182		151	150
190		234	172	312		312	288	187		173	220					24		255	176	137		240	164	193		142	277
1		253	335	615		531	152	382		171	6					211		824	217	243		214	123	45		133	273
224		835	385	263		212	473	210		315	149					229		302	218	318		243	192	148		141	153
280		473	199	512		345	153	172		222	364					275		265	211	724		420	402	193		123	159
400		318	232	211		203	300	201		170	231					292		288	176	37		212	189	271		271	156
190		265	413	184		152	136	6		491	192					15		524	220	798		204	198	201		245	164
467		591	194	180		402	150	109		174	1					358		281	225	317		1	162	153		128	131
190		303	166	35		246	195	203		321	338					587		796	221	275		197	417	233		114	163
240		554	237	1		338	290	191		116	129					241		297	245	309		199	365	192		132	308
358		310	204	234		205	144	1		166	13					258		148	213	175		383	170	183		165	151
293		223	183	57		209	389	169		175	89					232		269	203	213		204	189	163		145	154
372		302	333	239		482	179	234		310	67					586		289	648	83		670	341	150		145	120
208		247	200	337		275	153	188		169	129					161		1	220	211		172	126	165		153	150
183		297	210	166		276	144	175		179	161					81		251	1290	410		230	151	221		164	309
14		257	188	607		435	135	183		163	145					291		252	216	408		211	155	247		119	153
362		277	432	9		217	492	31		305	183					255		252	116	339		320	74	175		103	165
177		242	379	291		276	169	300		159	176					205		256	184	335		321	178	177		484	148
287		280	492	408		213	391	192		150	226					15		571	330	579		234	181	141		148	170
1		316	195	860		255	145	178		126	197					294		238	418	208		215	215	181		144	147
135		413	377	237		278	169	41		149	203					213		242	341	297		193	232	415		291	473
97		278	216	601		232	153	192		154	96					208		297	224	289		213	307	150		159	162
115		255	194	75		273	496	428		135	147					383		560	591	146		186	152	180		150	160
449		308	417	246		185	182	199		449	395					434		292	194	277		142	137	241		161	319
114		299	231	70		286	133	185		463	136					630		269	183	235		650	140	168		151	141
189		316	558	153		295	6	28		167	133					238		289	806	1184		169	372	266		300	152
76		298	176	273		229	181	224		152	11					240		307	172	1		155	177	172		163	300
7		324	158	1		519	163	467		169	154					224		521	185	297		229	183	172		272	162
306		291	394	227		234	159	212		259	379					254		279	217	40		220	135	236		129	158
469		279	188	244		315	294	190		170	544					254		240	217	330		222	10	24		138	166
313		288	344	205		303	142	220		165	237					251		247	218	30		196	1	88		125	145
194		3	239	564		222	128	119		176	182					253		253	219	283		200	223	16		155	144
217		278	184	273		302	183	189		132	185					270		1028	350	192		386	196	150		160	311
230		287	187	480		227	145	189		339	360					523		249	432	1		195	157	14		157	159
334		259	490	301		301	144	259		252	244					1		488	219	240		416	291	240		136	150
1		288	159	54		296	172	702		124	385					23		267	217	234		236	150	181		141	71
213		308	213	322		139	896	141		221	407					22		712	220	264		314	578	178		118	121
188		302	340	35		323	178	197		161	124					275		290	220	277		143	386	177		147	135
1		274	178	45		126	476	246		465	334					248		537	201	305		222	1098	151		152	457
1		448	221	318		25	147	179		307	177					211		294	179	6		189	257	194		270	171
467		310	160	225		462	158	193		168	149					14		503	228	689		246	234	16		297	158
217		237	186	1		294	177	370		167	110					128		309	213	11		219	139	395		290	149
108		720	177	247		187	637	174		166	1					127		492	593	380		214	313	132		151	141
212		591	1020	301		212	487	178		336	175					25		468	224	338		200	222	177		312	127
272		268	205	48		259	524	100		159	12					805		251	430	261		238	190	197		320	150
432		427	205	53		490	159	168		141	128					250		267	207	271		158	143	139		322	140
94		215	512	477		192	144	205		163	995					226		280	27	505		312	229	63		241	158
234		261	212	252		151	143	133		166	138					250		1272	171	391		413	186	19		154	168
203		277	218	355		741	650	355		315	212					276		764	210	254		231	153	145		312	143
4		240	359	324		289	155	339		165	332					381		252	223	196		245	228	218		151	131
201		285	200	22		240	153	212		150	191					131		287	4	590		249	234	75		167	157
344		290	1062	238		217	139	192		170	226					41		285	226	232		159	182	300		166	461
226		288	448	273		243	179	180		146	16					72		302	222	204		144	225	89		107	159
270		285	193	1		293	140	236		311	182					531		549	223	267		195	194	160		400	160
817		721	180	4		556	179	24		165	782					311		255	190	232		246	168	168		323	647
194		308	189	229		299	137	194		178	342					20		291	538	96		225	143	256		147	148
243		286	462	1		228	192	154		170	6					52		947	221	301		243	226	61		310	464
353		237	203	329		296	183	147		156	209					7		236	381	23		224	225	607		136	159
170		270	179	170		320	148	217		164	207					248		260	213	296		438	199	155		146	496
240		274	355	8		275	307	60		131	95					278		280	382	21		477	188	223		142	149
15		280	202	156		294	164	244		169	405					383		309	395	359		199	352	196		147	164
195		477	204	159		194	161	36		155	499					240		298	810	287		149	173	71		161	168
118		304	424	172		1	176	204		127	86					229		251	227	221		229	133	439		168	319
243		284	197	131		579	342	190		117	165					393		456	234	269		204	205	153		138	137
338		292	184	270		222	190	326		155	92					260		282	204	262		235	182	170		156	142
330		485	175	257		245	1	204		123	201					11		80	359	360		243	173	385		311	114
240		240	196	320		281	171	232		169	119					237		173	212	703		433	403	620		250	157
86		735	196	824		1632	328	140		119	116					221		525	421	241		204	184	170		163	165
20		514	179	5		248	144	316		155	566					21		272	165	279		192	189	310		141	160
39		509	202	217		305	172	148		158	556					248		247	156	248		295	174	60		112	156
206		289	200	1		563	149	166		322	617					37		304	204	1		238	166	205		164	157
195		511	220	32		10	180	203		153	69					252		306	220	274		403	191	186		292	152
268		276	232	189		12	168	270		155	106					307		440	194	273		199	253	347		318	585
80		251	200	5		226	163	108		651	300					621		259	184	249		196	196	149		407	129
232		509	216	294		262	155	51		170	114					254		287	216	286		135	191	161		154	169
2		289	224	206		212	300	174		131	193					16		303	224	235		419	479	533		147	156
2		291	167	262		397	348	235		292	181					41		285	847	424		202	202	241		151	164
349		293	226	13		266	173	170		168	225					501		948	174	325		167	340	168		140	158
14		300	166	326		264	154	155		172	237					232		284	231	287		781	242	204		273	168
336		304	159	1		4	153	183		155	113					22		712	345	173		185	214	160		282	160
245		287	229	236		223	522	1		168	11					257		289	223	228		237	359	282		154	167
320		350	164	56		296	193	166		158	141					2		265	219	4		200	292	144		155	737
217		308	173	221		309	168	178		142	411					30		247	185	379		191	215	176		141	160
407		263	181	219		731	175	230		145	208					262		277	232	42		136	417	160		137	158
326		308	396	416		257	175	351		150	187					12		240	218	300		199	232	140		161	314
3		298	199	198		532	159	161		103	228					551		287	446	293		1145	217	244		293	123
10		264	217	348		520	544	1110		302	484					256		279	2042	117		202	138	613		125	154
196		272	361	293		575	140	183		382	191					24		570	221	438		205	351	205		295	324
2		302	197	262		4	173	2		163	114					233		292	221	19		303	191	152		162	160
370		287	193	317		189	159	2		506	225					244		493	221	262		214	159	241		154	176
175		686	218	201		765	178	219		295	81					34		698	192	314		593	315	177		133	153
7		452	214	55		204	142	220		172	171					255		290	232	280		196	210	164		274	166
2		269	421	222		287	149	381		173	172					258		753	412	153		248	361	200		129	166
160		710	199	235		555	142	191		175	174					248		273	187	481		198	225	162		318	145
198		294	559	538		236	150	30		300	355					249		544	220	263		158	172	161		153	272
234		577	214	334		281	193	216		159	114					57		301	215	278		191	92	206		304	280
340		563	214	2		301	139	182		129	419					371		499	223	11		386	115	155		164	146
148		538	183	249		256	299	324		168	183					272		250	200	278		948	235	82		169	295
156		287	191	31		247	180	149		441	216					925		88	182	141		228	217	188		159	149
180		283	198	254		161	187	174		163	204					377		277	213	101		189	528	21		105	308
27		599	393	338		255	177	207		166	225					281		251	218	229		242	184	178		153	139
209		277	318	168		271	184	65		163	215					712		236	436	256		240	130	246		149	161
407		149	401	362		3	181	176		295	262					202		265	217	455		630	231	147		150	492
187		293	225	547		208	178	130		447	130					266		291	231	261		216	235	76		151	139
148		269	242	274		268	146	86		129	161					232		275	190	433		461	217	166		137	152
338		298	426	229		483	347	234		131	4					297		289	384	4		208	171	203		127	153
229		258	201	206		282	153	179		155	209					240		502	190	109		160	175	187		120	151
186		475	209	249		298	135	130		107	94					223		302	225	235		430	172	251		158	171
351		293	397	464		498	182	230		167	120					261		302	193	1		453	231	227		478	302
542		537	179	229		536	175	220		650	170					275		250	650	263		567	356	499		133	127
235		294	190	384		786	185	114		325	424					282		583	208	175		201	223	156		124	101
1		565	213	224		334	156	407		151	214					397		281	455	267		205	347	190		149	161
205		512	244	71		373	159	198		112	183					72		251	199	366		428	153	176		161	155
206		742	414	177		214	180	164		158	92					1		279	168	300		227	538	422		113	301
178		257	221	338		287	587	19		167	174					219		561	223	567		30	127	213		302	147
150		248	1	199		289	152	77		144	127					2		277	337	14		247	217	251		155	150
246		573	196	329		223	148	429		1090	168					235		542	222	289		203	219	329		123	162
236		288	333	245		242	147	139		325	609					234		277	838	738		185	192	243		151	151
17		256	314	243		289	152	171		165	261					686		485	219	1		139	236	8		160	140
226		574	213	243		278	379	195		105	164					287		267	202	24		427	175	174		156	300
12		298	197	205		1	184	190		123	148					296		305	215	131		222	143	488		389	142
247		225	208	1		256	156	209		335	172					247		303	434	247		165	170	150		152	142
179		572	223	401		313	138	142		99	157					226		941	204	253		206	31	11		134	160
331		586	206	324		204	372	5		782	333					271		713	171	550		458	742	203		151	298
215		270	204	1		9	392	54		470	199					258		285	340	32		164	190	165		292	147
314		298	190	215		221	142	185		306	86					256		251	223	6		397	212	173		140	276
192		292	194	260		280	136	234		282	169					74		262	227	349		206	365	156		161	165
461		279	157	467		469	173	20		178	376					236		263	207	291		521	1070	211		296	172
164		233	162	496		309	177	303		141	223					274		274	253	221		234	180	237		120	152
286		285	185	259		218	173	178		171	96					149		283	617	12		192	140	184		71	124
642		284	386	224		495	161	184		160	176					85		478	593	53		207	421	128		141	135
374		296	2	263		311	633	208		152	418					143		291	195	10		191	158	327		336	134
284		274	866	8		284	1	341		114	238					264		235	1335	754		200	181	151		162	444
215		507	176	319		1	126	146		47	355					178		483	229	149		174	106	195		450	148
229		252	401	340		175	143	209		178	150					278		293	577	49		322	208	342		319	159
215		293	357	7		12	169	198		144	131					264		903	224	71		239	295	277		158	620
218		298	197	348		187	154	552		152	231					251		254	222	126		161	213	241		295	123
228		263	202	28		101	137	167		168	334					353		237	192	869		396	202	287		139	254
303		464	224	460		370	144	162		169	206					385		241	205	399		214	181	165		446	152
201		273	1	201		256	316	237		163	85					236		272	230	303		226	156	390		269	307
288		262	361	300		402	323	184		778	234					269		291	210	80		170	53	159		152	148
176		270	190	186		286	174	158		161	437					346		249	218	284		194	186	34		151	308
184		253	377	166		22	303	182		158	214					625		295	222	22		153	231	162		112	156
146		288	205	304		242	164	148		288	7					239		831	228	115		434	204	564		959	308
221		298	227	567		483	190	247		164	126					51		289	397	186		389	369	199		143	321
209		297	189	26		275	151	55		162	148					321		454	176	5		361	328	256		129	146
179		292	169	470		277	178	192		326	409					11		230	229	165		329	136	313		159	272
371		421	757	446		544	180	191		154	13					941		289	222	301		240	198	201		271	165
333		278	196	299		197	170	197		382	72					1		308	213	237		211	126	167		140	156
200		299	211	345		311	160	282		160	200					663		292	219	6		191	238	1		136	146
1		419	205	1039		238	177	543		663	303					242		285	442	335		240	236	207		285	286
5		286	228	680		247	169	220		165	5					10		480	225	393		1	176	1		161	166
831		250	198	321		598	358	364		692	485					99		489	653	309		375	170	192		487	165
172		430	179	1		310	378	903		247	220					258		279	210	794		155	158	211		153	159
1		238	228	10		466	155	8		165	216					5		289	230	298		196	169	159		138	166
194		221	217	471		64	172	146		167	9					269		289	199	233		174	220	225		266	293
190		289	196	462		17	161	157		157	117					227		222	1186	315		150	123	170		314	142
563		1151	226	116		293	151	192		156	1					289		529	217	429		795	235	174		147	160
750		302	254	342		1	165	187		311	1					542		284	179	282		309	129	172		158	159
288		292	266	202		227	332	338		175	1					39		275	172	494		211	127	27		131	140
355		280	229	318		263	161	285		154	189					267		239	187	369		384	187	169		92	278
1		298	320	8		464	132	58		550	321					294		259	182	59		192	179	153		152	155
465		520	200	425		529	373	211		799	364					252		284	227	462		414	192	174		128	151
349		2	209	297		290	375	358		266	88					250		293	210	335		218	296	120		149	162
221		287	450	1		116	670	187		290	19					21		263	410	24		204	210	336		125	130
175		340	172	248		261	367	43		166	203					280		255	630	276		25	230	17		154	161
459		288	594	78		11	144	327		174	2					280		21	226	246		342	233	184		162	139
156		262	203	259		472	177	6		163	392					431		268	394	196		235	218	168		315	138
132		440	203	3		184	177	151		162	3					238		295	209	139		333	171	311		160	132
220		800	421	203		206	162	143		166	126					5		269	413	287		164	171	206		146	143
190		261	206	224		229	141	199		310	56					3		236	177	260		454	168	199		105	317
215		290	184	53		272	459	215		250	525					18		750	233	162		195	148	95		142	277
194		289	534	83		217	148	88		310	996					251		627	217	138		1	119	174		152	162
727		455	213	293		231	513	198		171	160					287		284	444	278		172	196	192		125	316
224		271	179	171		501	180	236		148	598					144		1157	417	267		326	652	256		157	166
181		298	199	230		162	487	362		168	222					254		282	454	242		13	224	152		104	148
208		250	210	44		226	152	229		164	155					299		233	411	75		230	205	606		154	165
191		762	342	1		189	313	152		169	13					306		258	221	240		248	194	198		121	295
500		253	215	303		265	151	202		155	229					217		293	211	474		192	610	156		127	148
185		276	191	290		317	149	145		167	473					270		182	453	275		291	197	417		673	150
221		266	400	359		380	152	165		453	152					487		488	208	23		240	133	178		302	322
340		301	215	236		275	706	126		1002	165					269		628	205	431		182	231	176		160	145
247		276	204	91		342	326	163		107	144					263		271	691	265		220	200	177		126	126
172		250	186	1		139	163	190		323	352					255		280	201	284		232	197	204		107	134
6		300	202	42		541	320	134		502	296					188		265	218	435		443	154	328		155	143
10		295	199	531		117	183	6		161	3					258		242	232	284		203	135	239		98	259
1		267	174	3		370	470	189		167	118					279		255	214	185		495	8	120		154	137
158		491	381	315		13	187	199		145	203					249		1106	430	376		243	465	174		297	174
385		485	199	1		300	170	151		172	223					300		240	189	275		243	237	307		154	133
466		282	183	1		294	183	198		147	82					276		286	762	207		5	376	256		327	157
201		274	223	289		398	306	178		1	344					577		288	432	310		219	168	171		425	133
224		294	402	222		47	160	185		148	329					51		257	241	571		233	340	188		153	160
301		292	224	364		270	308	180		512	764					217		689	225	115		198	205	304		272	164
249		545	740	290		528	345	173		145	1					508		299	208	62		147	206	165		246	166
185		284	221	221		304	167	180		318	310					25		532	198	453		241	392	219		312	146
253		294	412	70		309	178	26		328	149					239		295	189	5		246	221	156		287	152
146		236	232	335		369	155	181		314	231					268		290	212	43		228	218	157		131	141
218		490	564	581		10	176	151		163	119					262		1223	203	447		537	231	158		162	162
250		291	199	236		100	184	161		132	6					481		590	211	295		152	193	149		157	155
214		254	153	213		391	144	245		160	99					2		286	196	297		202	188	200		164	133
520		282	447	254		220	195	3		328	340					282		709	220	230		165	419	293		129	161
22		286	190	362		9	358	1		166	136					1		297	203	253		418	178	206		110	136
160		478	170	86		11	157	187		311	1					275		252	181	425		242	319	114		241	147
234		295	195	276		457	183	172		340	315					74		429	390	278		243	148	174		164	159
153		233	210	335		42	154	193		342	312					243		246	184	313		177	150	44		305	309
64		212	208	395		2	173	178		329	326					1		297	405	284		230	226	257		139	304
2		264	229	5		290	151	110		130	2					5		297	209	275		222	218	68		143	632
2		288	203	265		187	190	214		171	111					232		781	218	2560		203	204	104		151	134
377		305	223	222		222	144	217		143	54					297		290	179	211		195	200	333		141	166
223		233	205	237		222	185	189		151	251					557		992	226	504		218	366	214		293	155
299		277	175	235		450	168	27		327	121					545		404	216	25		233	130	290		121	142
321		291	236	215		423	454	178		164	207					178		262	108	695		177	412	274		330	286
207		558	237	282		200	150	703		160	124					10		283	221	207		420	223	174		134	143
132		274	238	237		518	145	165		109	181					54		579	217	1		12	194	256		119	143
9		275	191	1		8	160	144		174	144					22		302	414	133		223	218	167		120	141
208		276	167	257		405	139	199		161	150					26		801	226	406		341	156	198		136	153
208		585	160	5		113	295	188		145	2					266		476	189	273		219	226	159		158	309
810		212	194	455		234	182	157		157	534					216		421	174	239		235	128	176		112	309
606		284	393	281		301	364	343		157	77					452		305	221	77		181	210	9		112	141
262		262	162	743		280	192	306		283	1					232		261	234	226		342	232	124		160	162
213		297	216	333		508	149	274		134	12					124		310	625	124		234	133	204		146	163
189		292	180	384		297	147	395		145	76					62		264	216	308		242	364	181		159	422
214		472	199	238		775	361	258		163	820					2		256	211	111		207	256	69		113	131
223		290	222	268		120	160	193		146	220					310		304	205	326		385	208	170		120	157
3		282	224	544		215	346	184		167	825					259		300	370	275		225	164	166		444	133
1683		470	303	11		306	180	239		153	204					263		262	212	238		340	130	203		154	147
1		210	352	368		1032	142	161		125	138					17		712	216	363		246	129	155		339	142
192		517	656	239		196	42	133		294	88					263		481	214	39		239	189	380		326	449
1		272	600	241		439	189	10		165	1					525		305	555	371		177	519	178		290	151
14		261	192	348		180	685	190		168	186					267		912	219	242		162	229	151		156	159
179		417	206	370		277	528	210		602	106					1		276	172	698		153	217	177		168	164
28		295	231	262		23	143	331		174	169					348		433	225	303		202	214	523		10	152
215		506	207	237		173	143	193		174	203					245		575	228	255		203	397	171		150	130
11		243	208	1		263	177	230		565	314					270		297	211	790		355	183	166		128	124
368		803	587	155		124	173	142		137	104					259		1244	226	291		147	190	178		490	298
1		284	246	377		220	154	191		169	16					139		286	215	282		412	174	93		150	166
291		499	174	585		246	176	11		160	221					462		284	414	196		147	198	225		489	144
172		193	325	528		265	157	310		162	210					1		488	181	216		222	175	165		295	148
247		293	227	238		174	159	174		174	128					267		538	7	138		174	374	201		598	153
207		771	180	215		220	160	176		143	1					336		247	620	1173		205	232	263		305	156
220		791	207	232		245	178	161		154	107					21		281	217	132		416	200	197		134	147
168		496	204	251		280	136	199		171	825					286		535	232	503		223	390	163		159	305
378		295	208	179		214	355	166		163	5					431		587	228	240		192	227	142		156	153
237		745	179	658		391	9	218		122	5					284		308	584	249		147	160	184		162	120
184		295	384	440		282	318	174		306	52					491		304	222	256		256	418	171		166	141
187		486	198	293		289	338	451		166	148					412		504	226	362		226	326	81		164	162
704		493	203	13		205	353	324		162	154					30		282	432	99		409	233	211		137	166
379		300	207	227		421	502	64		341	207					279		681	221	312		204	398	171		145	156
202		287	363	219		526	178	192		154	7					25		254	228	32		232	132	219		145	150
198		152	232	1		892	149	146		154	245					1		805	209	257		464	203	8		153	163
261		266	410	186		372	283	292		149	586					245		439	214	311		180	194	189		164	151
276		2	620	511		224	313	183		608	359					1		262	183	470		208	193	199		140	169
103		291	230	248		206	146	208		274	7					281		482	233	49		1	186	194		158	323
212		472	218	485		284	178	364		158	106					363		681	436	343		214	644	182		286	137
610		285	159	591		8	154	206		325	417					482		313	230	255		181	146	182		158	148
259		223	234	1		273	182	232		156	130					1		14	192	291		230	138	193		166	161
156		272	199	243		1612	322	178		147	212					31		290	373	291		192	240	43		112	325
657		272	187	2		323	324	192		234	135					249		290	430	314		307	232	206		95	158
1		261	376	59		598	148	133		121	99					1		590	378	252		13	658	152		137	310
221		528	197	281		318	459	144		478	119					7		252	177	281		631	207	200		103	143
551		279	216	277		226	164	399		301	453					20		542	171	252		189	180	218		120	149
1128		670	503	243		246	157	253		2	376					265		285	328	19		627	190	187		106	152
477		271	164	95		280	169	196		158	104					369		501	209	2		340	180	242		148	337
157		284	239	939		211	299	216		173	198					369		285	165	115		213	243	64		304	158
259		449	693	513		384	149	87		296	206					199		233	232	79		639	5579	463		136	165
223		196	172	333		209	184	135		327	175					246		239	233	332		235	135	168		158	151
99		296	238	241		293	168	170		962	168					9		249	1674	336		239	6	130		151	295
424		269	235	260		758	179	19		453	183					250		474	204	274		218	372	274		124	157
198		242	233	478		501	159	184		292	27					185		295	205	237		204	341	247		384	153
8		298	179	249		289	148	199		173	430					989		246	218	249		206	217	196		161	162
178		248	220	646		202	196	195		230	103					246		257	186	4		342	187	151		148	168
224		284	587	238		402	179	264		150	523					354		547	693	552		161	141	191		153	473
248		276	460	249		549	175	164		325	188					60		279	182	243		868	155	232		141	440
119		263	203	256		307	133	431		150	790					245		281	432	283		194	228	177		158	145
254		285	212	3		229	182	243		145	263					239		304	240	256		233	208	342		145	141
3		248	158	379		11	340	152		103	130					196		687	226	66		195	170	198		144	131
126		852	400	83		228	174	162		310	218					242		285	224	5		200	571	155		314	140
218		295	205	314		265	159	226		161	292					470		434	229	542		184	2	60		157	163
197		540	204	241		290	183	295		162	98					11		271	219	191		188	423	181		138	170
264		296	233	325		207	173	149		154	97					285		294	233	18		254	222	347		154	289
444		286	171	428		278	145	160		155	220					17		303	418	296		224	210	353		101	146
173		499	176	260		221	183	317		314	223					4		248	211	254		191	220	348		161	140
290		502	386	150		760	168	211		154	104					268		270	219	22		154	433	460		156	161
4		523	230	21		809	179	131		156	164					312		565	647	332		213	357	301		133	163
192		271	213	205		202	166	131		158	157					231		241	234	792		150	502	186		127	162
331		238	230	2		119	164	197		163	134					282		1	366	287		213	437	165		161	174
205		271	170	327		203	154	205		165	149					238		295	220	193		238	225	155		139	150
220		246	212	240		254	177	166		151	74					300		234	398	9		234	217	174		145	270
236		201	395	311		261	229	312		171	65					17		489	216	307		158	817	229		126	153
218		219	232	215		238	159	172		595	57					379		516	204	286		232	331	136		550	332
198		556	388	477		216	144	316		336	115					261		303	222	270		442	188	210		137	131
216		293	209	426		831	150	197		327	339					134		249	193	716		202	194	158		324	440
91		254	232	406		15	179	45		172	186					1		304	1220	3		202	198	182		156	162
302		254	234	239		255	173	173		157	152					228		283	202	1		199	176	168		142	161
1		242	211	625		217	184	711		162	131					271		252	204	301		226	553	156		152	137
177		212	227	199		280	163	193		609	90					284		240	219	35		358	442	226		117	152
75		277	219	177		309	145	148		167	175					262		1	223	312		178	189	210		128	152
1		813	176	679		207	180	195		161	475					248		485	218	249		236	199	227		154	289
230		166	349	32		609	285	336		166	532					8		621	434	511		471	182	355		169	141
1		278	173	255		1247	152	12		305	348					753		259	213	1		242	132	176		162	137
196		265	203	312		253	159	207		169	217					258		298	232	59		372	214	215		114	152
239		503	856	274		312	172	135		157	107					243		598	228	277		247	1	178		141	161
50		563	209	1		434	142	274		308	5					277		268	63	231		209	196	193		128	163
206		277	773	303		285	621	243		142	123					503		249	228	534		212	138	171		128	615
234		666	339	1		204	145	234		158	4					39		313	180	222		217	182	109		134	141
191		270	228	243		241	169	369		160	123					481		255	176	936		174	150	400		162	152
1		278	419	271		509	267	186		456	561					272		296	227	307		259	235	172		162	160
210		478	382	11		221	166	184		114	202					81		236	436	123		221	371	255		145	325
19		912	175	171		125	163	138		136	173					138		274	229	258		402	236	178		137	159
115		297	209	239		213	523	430		169	125					274		284	219	137		424	210	207		156	155
201		277	7	171		289	325	161		158	125					283		290	401	1		161	177	351		156	164
160		279	227	23		250	186	195		151	75					278		271	1	252		409	196	341		128	164
270		455	564	1		449	155	201		168	186					493		231	217	125		377	196	403		154	481
27		598	193	346		313	139	70		168	530					258		295	234	229		163	190	302		164	132
123		286	208	345		285	140	425		277	198					29		279	225	14		237	381	227		122	161
462		277	215	316		388	154	113		126	383					257		248	221	25		234	131	472		160	155
570		280	225	31		250	166	177		167	240					244		527	218	195		386	198	140		154	337
211		276	234	520		304	381	13		142	168					334		293	462	200		181	204	144		145	147
201		282	561	4		222	185	184		165	74					163		249	232	298		161	452	76		118	148
446		269	201	570		215	150	182		135	76					245		301	221	280		235	184	1		118	269
162		830	185	273		1	180	173		164	234					311		1140	169	249		248	361	224		264	151
180		452	179	201		218	333	19		332	121					189		14	166	21		208	220	197		158	311
200		266	377	204		317	181	175		140	196					236		262	211	589		466	236	173		321	144
339		234	213	312		271	146	172		155	201					133		473	189	81		155	396	171		158	300
1		798	166	237		225	174	1		115	1					57		264	356	14		236	152	21		135	160
16		278	211	224		206	171	261		153	76					223		261	423	239		574	208	182		303	159
224		281	225	535		291	145	309		164	70					297		1236	172	143		190	184	420		467	160
355		283	218	189		282	345	439		166	170					475		307	231	809		208	305	69		135	154
222		202	212	248		232	167	70		126	166					251		11	219	4		312	228	168		148	137
665		272	207	327		287	120	163		152	317					450		296	215	250		215	625	148		146	146
291		289	408	37		581	151	163		167	157					54		469	226	1		562	397	354		648	167
114		292	177	195		566	189	189		317	217					27		250	214	387		120	224	781		149	119
237		284	206	55		171	142	172		165	190					19		293	217	411		184	195	145		131	159
210		502	215	961		229	175	382		127	215					275		251	220	301		140	140	165		138	159
132		201	321	324		1	147	171		181	113					298		249	193	265		195	569	185		327	138
204		274	238	220		26	163	8		422	502					276		428	181	1		171	377	200		148	289
89		555	379	196		193	182	1		160	6					510		295	206	302		143	198	121		122	156
207		265	1115	195		222	155	188		159	257					241		298	202	168		229	362	349		142	149
52		599	231	34		1	155	7		151	102					291		281	303	75		197	133	148		122	157
287		289	210	54		397	145	25		160	172					67		491	219	517		176	391	374		143	373
166		260	200	260		221	628	180		156	78					244		280	230	527		162	330	169		454	411
72		284	389	29		310	1343	245		137	81					200		302	236	1		236	223	277		137	142
244		281	215	368		546	183	179		240	172					264		526	207	281		241	142	167		136	166
178		264	208	512		797	168	196		305	267					285		298	222	15		168	144	193		138	163
418		241	217	303		281	311	183		164	171					558		259	465	289		311	156	247		126	153
156		143	404	203		302	7	182		150	188					302		297	222	2		211	223	257		162	134
204		283	283	587		20	141	185		142	86					173		385	176	155		244	406	318		323	285
260		929	46	262		211	166	200		157	127					301		245	627	1		407	408	175		118	291
287		290	199	214		1	298	10		158	186					233		245	242	41		199	458	136		163	158
231		238	1	270		227	515	268		157	7					230		278	606	5		196	590	313		167	170
437		273	219	434		559	148	161		115	112					1		296	215	302		222	227	215		322	158
212		279	189	212		11	356	2		154	162					1		499	413	33		194	209	9		103	157
404		266	209	1		117	158	152		167	112					117		298	181	349		148	188	171		140	297
266		512	229	279		284	156	253		336	145					199		285	4	248		191	652	206		149	155
356		274	201	1		154	143	228		164	190					617		300	229	4		384	212	216		156	146
98		1293	202	194		219	192	201		161	103					311		277	171	4		217	337	321		165	158
358		279	175	105		518	721	185		164	248					12		242	215	195		400	432	175		149	474
161		291	166	179		294	185	292		155	174					202		251	450	312		225	32	145		153	148
1		494	214	236		210	338	173		467	138					24		484	228	291		224	188	50		321	155
178		466	378	198		778	481	188		170	165					197		294	809	253		421	678	299		147	167
176		249	230	239		313	149	181		168	181					435		702	225	58		227	315	255		168	125
15		230	237	6		361	362	159		334	110					21		283	212	188		668	191	157		313	164
287		271	196	177		214	530	273		148	393					1		539	221	286		160	175	234		126	163
260		249	228	225		254	171	121		148	229					455		301	429	197		158	688	163		122	331
184		280	232	229		273	150	157		174	403					253		292	226	2		829	333	174		153	146
258		259	235	133		293	439	189		151	70					463		935	226	242		138	211	178		140	155
205		277	234	224		219	355	2		156	211					1		283	179	404		410	181	192		111	154
285		1538	472	305		285	145	119		168	226					239		415	221	316		1594	436	186		135	312
206		289	424	261		19	350	157		104	226					118		456	192	192		213	201	289		492	151
181		228	188	227		299	315	164		161	241					261		283	213	302		310	150	168		508	312
232		274	217	357		231	349	158		323	111					1124		302	423	599		143	304	177		124	151
304		268	212	221		202	144	180		155	114					246		581	234	215		237	126	176		292	153
5		233	457	244		284	168	192		136	376					236		256	208	351		226	231	1		333	129
219		780	31	139		3	155	215		157	310					278		302	290	293		179	385	37		550	166
232		267	192	434		220	147	228		339	173					118		244	228	253		238	297	194		268	154
23		715	372	302		217	174	327		178	916					223		497	219	283		391	201	243		307	123
7		285	244	562		264	155	167		478	209					236		279	189	623		306	142	170		160	150
39		272	410	245		260	158	176		127	214					177		291	222	162		213	173	165		480	159
768		275	118	4		312	330	2		149	138					783		1163	228	300		239	382	171		159	158
207		870	215	1		286	164	167		489	509					284		261	221	286		168	211	176		133	159
205		252	472	256		1	318	177		154	172					266		298	234	269		239	374	379		128	148
353		255	388	305		273	187	178		141	206					8		479	209	579		148	154	193		133	141
375		936	109	209		480	170	236		153	136					281		245	177	290		416	139	164		119	85
67		252	226	229		198	145	1		164	2					258		474	215	74		235	110	185		110	142
211		272	234	436		266	180	264		169	160					562		298	211	7		161	186	160		472	155
235		263	188	322		307	326	20		1306	206					2		277	821	398		156	580	63		137	148
315		236	180	192		6	161	174		162	216					247		837	224	318		218	193	185		301	162
240		286	187	192		30	169	1		147	191					1		242	240	13		200	208	660		239	156
239		413	230	480		195	156	184		296	223					1		307	374	232		183	224	370		157	159
63		279	206	665		210	178	323		153	209					454		259	223	74		222	196	179		121	164
155		261	199	11		210	172	168		302	224					302		244	231	34		234	176	212		163	158
178		275	702	70		311	153	160		103	216					261		261	372	16		235	356	596		158	160
341		274	506	243		409	554	3		146	3					180		264	208	277		190	185	150		160	311
208		505	368	1		286	216	170		148	85					290		292	228	420		180	219	384		275	461
777		276	223	2		383	368	157		152	152					238		540	225	37		215	197	347		294	274
172		281	269	4		400	168	177		161	208					512		275	430	3		383	220	350		159	133
12		509	12	505		304	627	191		171	336					470		294	187	225		244	218	173		124	159
2		260	205	52		298	136	204		465	235					269		304	235	319		459	191	157		137	148
336		289	425	273		426	300	324		307	199					248		242	221	282		217	192	174		134	156
238		271	202	3		286	332	284		166	266					304		265	207	256		179	409	205		134	164
476		187	213	249		472	157	185		151	120					214		270	1111	271		151	379	375		125	139
32		281	597	22		963	162	7		135	201					250		276	232	271		396	180	90		163	124
95		280	379	299		303	182	1		153	277					215		960	451	165		189	173	192		135	156
113		274	214	385		285	159	245		164	217					788		247	641	191		432	214	208		109	162
30		236	472	2		209	179	5		314	224					283		451	225	178		419	355	159		107	145
1		257	571	286		4	16	174		450	156					276		290	219	1		230	149	231		162	141
75		1243	240	79		220	142	201		161	351					275		301	205	719		350	215	75		146	732
419		248	19	1		233	154	180		161	380					5		295	222	501		431	142	156		149	154
1		223	189	1		399	297	420		149	149					758		258	221	379		164	213	345		126	156
3		275	237	349		285	170	20		142	84					293		710	215	2		12	221	29		160	158
189		279	219	133		287	184	178		161	179					6		782	227	185		255	46	135		266	151
1		260	225	358		206	505	116		121	173					29		297	272	142		191	158	5		122	155
276		237	215	344		280	140	241		285	210					265		301	218	621		213	132	176		293	309
35		272	215	256		213	177	90		294	1					5		460	257	254		240	356	161		156	153
189		972	238	222		925	150	318		153	158					275		285	210	171		416	155	168		136	291
189		246	312	314		301	185	184		170	279					312		690	237	2		237	201	178		144	146
353		982	236	1		212	174	165		164	163					265		193	203	91		167	571	119		163	147
19		253	406	300		285	185	178		156	186					258		282	191	300		224	21	180		140	147
205		289	223	233		220	145	177		159	181					339		273	451	11		156	197	338		116	139
520		273	432	285		423	360	210		133	195					1		574	177	296		206	207	189		692	208
8		256	401	282		238	155	169		164	13					472		592	211	263		5	141	187		138	329
346		268	243	262		300	305	18		161	2					241		562	236	114		213	198	190		138	433
186		687	580	351		305	175	266		165	1					238		246	229	12		340	160	158		106	155
796		449	212	49		438	161	190		150	88					4699		272	222	299		148	254	191		117	157
214		738	242	391		278	183	193		159	156					62		282	226	1		237	220	304		115	144
180		43	1013	217		285	156	20		153	326					1		727	204	38		198	617	165		161	156
2		525	226	251		310	181	535		141	167					243		28	197	248		802	173	31		160	162
254		739	242	257		6	174	326		298	192					240		525	228	355		222	224	520		149	152
551		216	213	593		296	155	4		162	174					231		266	229	1		237	395	282		163	158
325		180	181	147		541	147	157		174	161					238		239	229	222		224	188	120		152	148
12		266	235	135		296	316	142		146	132					291		485	207	79		179	330	212		298	142
202		518	1	410		263	215	344		589	329					223		274	229	74		357	228	199		127	153
386		272	209	257		221	157	159		137	117					273		297	409	250		179	1051	174		159	159
22		1244	178	103		264	372	173		144	11					241		512	226	459		166	387	198		129	163
431		279	835	358		215	174	1		165	103					212		262	215	23		233	183	210		301	331
165		488	222	235		256	177	189		163	451					299		294	412	1		247	148	181		161	161
257		290	238	2		296	518	13		152	104					233		271	457	3		233	115	59		116	158
187		280	199	1		205	167	222		164	93					230		241	229	266		190	187	50		303	131
209		262	206	120		223	182	1		153	112					108		295	357	204		422	228	173		159	469
85		284	208	117		217	183	333		161	157					315		260	176	428		217	509	160		296	281
181		256	210	418		286	1	171		303	172					194		874	233	418		205	734	165		144	146
189		238	214	221		491	156	235		170	185					220		299	661	286		179	213	183		299	151
172		241	198	136		288	149	374		159	353					9		529	179	283		347	183	167		148	144
173		246	338	138		273	159	181		306	206					515		257	227	298		150	726	212		136	125
387		461	239	165		334	171	173		146	143					252		255	223	19		236	157	187		133	163
233		719	207	20		413	641	153		301	215					409		290	209	311		229	347	431		131	157
300		770	252	324		297	153	177		158	223					337		286	238	247		136	225	154		101	157
216		272	229	24		214	173	199		142	226					251		286	215	5		226	347	172		146	163
303		279	200	1		518	170	162		319	123					32		220	222	19		213	157	187		303	146
247		265	225	243		163	146	44		165	192					570		993	202	246		206	159	190		131	151
228		286	212	255		283	189	179		131	198					65		459	795	424		10	209	127		132	142
360		527	625	211		284	375	184		164	208					109		252	218	398		200	197	151		264	170
439		273	2	247		151	166	191		118	203					219		268	201	153		161	176	147		156	310
174		280	193	475		431	178	178		832	193					243		804	222	334		232	144	264		150	286
445		268	294	37		300	142	207		172	241					1		513	386	303		188	232	201		136	140
177		515	19	247		239	161	182		154	405					359		303	428	234		203	199	251		158	116
274		231	222	493		273	177	175		154	117					289		273	217	262		640	181	161		311	153
261		270	191	259		209	142	161		127	322					261		248	217	391		228	593	164		139	140
53		216	344	246		291	161	194		138	344					286		258	201	300		228	163	173		288	131
534		268	274	383		280	167	131		312	207					216		564	572	278		221	334	199		130	150
424		270	634	2		12	312	530		432	11					297		864	233	278		242	265	142		159	144
79		546	229	1		413	150	188		171	179					17		14	200	277		225	295	158		137	170
1		729	246	295		257	165	169		275	235					256		301	183	241		335	290	61		136	153
2		267	206	224		259	144	272		162	1010					248		261	184	302		205	212	150		128	160
482		272	185	315		220	181	180		148	135					258		261	232	245		499	208	186		48	160
25		207	230	269		273	156	107		153	328					271		295	376	375		198	320	174		164	169
4		226	194	446		276	175	282		159	345					2		312	231	227		160	196	178		326	149
205		264	167	185		407	332	205		308	183					10		301	454	273		312	196	192		156	150
288		733	240	380		641	150	148		144	180					263		263	195	356		228	168	162		297	138
273		515	238	357		305	171	116		131	172					299		260	587	242		512	192	290		144	163
207		266	233	113		289	150	202		160	399					267		261	228	203		2	182	270		126	461
20		277	2287	16		349	153	173		314	64					3		495	217	146		158	160	557		318	149
175		287	241	249		237	315	175		157	108					257		270	227	146		174	216	144		158	475
45		503	222	51		221	157	161		315	156					58		508	651	146		288	189	150		162	158
22		253	219	230		576	367	1027		160	149					2		291	233	112		181	197	255		145	123
201		273	233	328		314	364	143		153	153					332		300	227	290		448	312	214		436	145
323		432	375	248		280	584	214		147	103					301		280	222	202		341	219	155		163	147
168		264	200	264		17	169	165		169	154					812		275	940	256		1003	222	431		151	137
288		240	194	185		233	147	223		319	127					259		555	204	218		210	211	277		159	158
186		264	413	389		498	139	244		276	11					533		1227	231	91		383	180	149		133	133
391		261	447	257		207	154	168		164	118					260		534	422	205		242	138	199		133	152
198		247	207	281		273	300	164		161	217					240		188	669	147		204	690	175		126	144
223		184	240	33		302	554	159		149	13					9		264	220	115		486	160	6		142	155
149		276	699	395		241	180	251		168	15					260		268	373	138		246	197	176		329	162
245		262	207	306		273	173	159		151	276					467		246	182	159		214	389	165		166	159
439		287	217	182		341	2	214		123	293					295		262	165	134		368	167	827		166	153
250		281	233	299		516	169	196		163	184					236		491	232	2		208	233	171		160	117
179		418	374	250		479	157	220		162	174					252		503	155	376		338	229	128		129	146
335		231	207	816		533	153	345		168	132					268		305	222	305		204	147	54		155	155
253		552	164	318		163	157	189		169	14					384		298	445	218		454	1	166		159	162
302		260	392	367		271	174	107		148	1					310		934	201	239		195	221	16		329	137
197		220	208	213		438	341	164		288	158					287		266	572	50		172	196	174		133	161
154		260	246	29		279	220	195		274	87					61		248	170	76		167	281	7		112	143
180		225	249	224		272	186	187		147	178					264		711	228	1		217	220	8		158	162
194		270	227	1		209	174	168		162	1002					263		238	193	247		178	181	155		287	153
137		927	218	245		609	348	139		153	223					270		286	181	323		400	188	223		131	159
206		279	211	69		640	149	393		147	128					195		465	195	162		469	264	178		157	194
225		511	240	159		255	158	34		167	202					301		294	172	233		210	396	194		95	260
698		435	235	203		258	174	183		162	352					221		274	240	582		194	196	195		172	161
35		231	227	289		495	176	344		312	363					269		293	392	295		188	19	206		143	484
53		266	204	272		2	143	40		449	1283					302		248	243	282		232	759	190		122	158
570		523	230	336		475	349	144		160	316					238		249	236	55		205	180	167		107	158
217		242	470	138		563	165	173		172	113					451		541	227	35		386	206	150		129	162
225		376	272	252		385	388	192		154	118					339		539	236	8		149	380	488		147	146
111		269	220	7		127	167	134		817	110					411		297	205	287		231	193	192		163	156
4		266	224	234		303	150	147		166	235					328		298	228	328		707	170	177		166	146
8		256	172	544		509	146	337		323	209					469		303	196	521		196	212	216		457	147
170		254	442	260		41	153	23		142	28					283		247	230	287		656	154	187		97	133
215		212	1	5		216	503	187		130	134					153		254	226	37		444	208	161		144	155
289		247	933	230		267	168	283		166	201					12		267	552	149		307	202	196		152	338
602		286	189	442		446	170	278		311	2					3		307	232	2		206	555	161		300	159
404		663	242	32		215	153	127		127	145					285		583	229	461		245	232	102		155	272
231		220	1	226		308	183	225		150	318					16		258	209	5		61	114	187		315	134
624		441	179	75		482	179	164		174	213					5		286	244	267		215	152	205		151	162
40		259	238	210		213	144	262		136	173					911		286	225	319		287	151	349		149	153
634		526	727	253		293	174	160		151	198					288		264	233	211		155	131	153		159	150
318		253	414	189		218	137	135		130	218					14		283	223	305		231	252	167		160	142
181		236	396	229		270	171	163		158	62					108		261	405	189		175	158	1		142	321
200		276	214	204		389	141	38		169	161					192		292	232	298		208	154	210		146	157
9		234	221	148		226	537	283		731	184					225		864	430	1		577	219	141		114	160
18		281	181	406		230	345	180		156	198					414		302	176	202		157	217	121		165	138
230		839	457	440		299	141	285		163	136					1		574	239	244		234	188	383		158	160
258		467	243	218		9	180	179		142	92					521		526	219	7		229	328	158		316	320
57		1030	236	1		413	135	14		168	228					293		324	391	1		233	407	205		274	155
215		467	206	273		329	177	183		162	176					569		162	446	2		181	395	207		166	165
46		257	193	47		239	180	198		169	166					260		247	187	281		238	374	165		160	159
125		278	232	195		1	151	321		161	494					237		291	173	264		144	198	270		568	166
325		276	958	215		219	182	130		159	81					21		617	670	372		237	175	164		150	133
235		280	214	24		277	186	365		161	176					339		297	228	1		238	580	185		301	162
330		826	245	277		255	518	46		171	205					268		313	409	251		360	172	234		158	517
83		243	402	367		327	158	177		116	165					10		826	466	1		203	217	329		154	158
52		245	214	220		277	171	30		158	5					301		462	238	1		373	235	186		153	142
177		270	213	67		129	345	287		148	151					905		307	203	294		168	730	18		159	547
174		536	487	243		422	138	168		614	325					273		502	184	185		157	150	184		141	123
175		451	458	1206		417	348	196		337	202					1		500	229	1		224	375	116		454	160
36		263	379	119		535	159	320		151	105					75		274	230	66		215	191	130		260	163
184		263	237	324		271	293	25		165	260					10		309	224	108		424	222	206		157	167
130		262	199	221		306	149	153		150	711					270		204	230	247		185	206	776		143	161
183		262	228	256		268	174	359		146	27					286		743	213	420		188	215	173		140	138
516		424	245	407		289	188	136		144	188					21		280	200	146		228	1	161		292	443
9		260	227	208		311	174	199		309	13					266		286	373	297		243	111	370		300	150
14		219	214	230		490	176	202		143	263					1		297	433	562		151	855	6		156	158
4		274	180	81		152	343	168		156	177					327		440	176	391		210	181	6		131	152
215		264	240	378		279	178	114		312	217					199		10	230	223		151	142	154		159	162
340		389	247	440		404	164	158		307	148					267		284	223	465		452	234	197		169	332
256		665	243	25		184	326	187		160	197					4		291	175	7		385	202	9		121	473
201		266	225	274		212	512	118		304	216					220		565	220	264		373	226	152		117	139
36		176	242	550		213	338	2		146	141					321		258	223	195		264	398	156		165	164
182		548	425	18		244	165	178		158	182					30		246	451	239		238	174	170		138	161
222		956	487	203		40	1	327		426	173					252		294	402	291		246	1324	192		126	144
184		237	223	60		262	149	119		152	211					172		247	381	233		417	396	192		112	158
214		242	216	82		454	4	321		144	216					189		280	180	709		225	182	29		148	455
24		230	176	268		230	352	12		158	121					238		514	218	9		215	359	184		313	418
294		202	223	50		212	178	179		161	82					290		268	233	22		192	171	186		162	155
12		237	242	239		214	147	2		161	194					393		460	227	229		178	426	3		165	136
204		278	402	213		497	152	121		162	239					234		270	651	366		182	312	186		152	168
172		259	417	51		517	160	230		461	156					4		1	230	372		192	144	173		150	151
197		270	225	252		251	171	72		114	164					52		293	27	451		224	352	197		143	151
228		265	246	305		258	152	164		159	1160					863		238	172	118		240	224	348		147	165
329		269	244	118		23	166	181		157	206					510		283	228	340		161	180	40		160	155
260		267	250	321		238	176	1		156	136					235		284	229	13		153	175	50		120	156
364		213	554	228		617	171	124		153	191					321		254	232	346		568	183	178		120	162
10		238	237	122		464	177	180		128	231					155		267	402	266		432	217	558		163	151
6		216	230	249		4	132	230		154	381					649		288	224	276		1071	228	35		298	151
235		543	359	243		199	160	179		154	164					24		533	198	315		408	197	259		311	144
[truncated: 41,659 more rows]

## Sheet: hsEC1-10
hsPCDH24 EC1-10		Ca														EDTA
T0				T60		R1										T0				T60		R1
Replicate 1	390.415				1223.67		9163.04									Replicate 1	237.795				292.994		278.746
Replicate 2	530.218				703.063		39401									Replicate 2	225.456				239.707		240.625
Replicate 3	481.591				591.383		5475.26									Replicate 3	188.782				179.661		177.799
Average	467.408				839.371		18013.1									Average	217.344				237.454		232.39
S.D.	70.9729				337.463		18614									S.D.	25.4938				56.7001		50.9751
S.E.	40.9762				194.834		10746.8									S.E.	14.7188				32.7358		29.4305
Replicate 1				Replicate 2				Replicate 3								Replicate 1				Replicate 2				Replicate 3
T0		T60	R1	T0		T60	R1	T0		T60	R1					T0		T60	R1	T0		T60	R1	T0		T60	R1
1934		61	65	217		52	360	32		5	1					124		189	95	55		22	30	196		74	111
319		3256	64	304		2163	64002	107		3206	227					19		6	25	46		8	156	97		10	104
90		14	440	1234		69	141	428		211	3					129		133	27	152		1	234	76		15	98
312		17	168	1263		18084	2349	1706		8	18					45		199	225	134		39	113	87		81	225
263		409	85707	15		275	167	9		4	80479					192		212	124	200		59	1	9		7	38
145		5	59	20		963	126	582		18	477					4		20	162	483		96	49	33		128	79
355		104	1	667		10	112	187		106	18129					17		93	86	502		41	560	55		109	208
74		102	85945	369		341	124	285		1	59831					425		247	108	158		345	201	97		131	113
41		102	2	492		259	512	233		10	36010					674		27	129	28		95	164	113		24	296
488		13	75	204		1	135	200		13	29					93		180	197	189		24	26	72		326	59
66		98	35	649		18	57436	23		9	29					294		181	505	166		189	280	60		239	149
18		635	12	214		1	42	101		2	24					26		118	289	42		440	306	18		117	134
169		15	9	275		44	36	87		19	16					252		63	139	83		506	22	159		28	104
929		83	49	235		353	1317	62		12	30					186		176	353	280		46	81	91		44	45
336		286	165	1		1	4953	1690		19	34					264		420	117	29		184	65	536		314	113
451		82	49	1		42	260	70		137	2					393		104	61	23		224	148	301		234	134
1402		27	160	1188		39	121890	49		5	26					14		63	54	197		79	172	111		266	134
171		13	47	290		31	944	605		381	26					117		144	9	2		135	67	222		168	695
142		29	56	312		17	1786	449		4	162					2		97	161	89		101	148	145		141	223
311		254	52	41		91	273942	187		10	214					231		135	253	100		426	121	8		141	49
349		29	43	488		50	56845	133		5	30					393		147	49	17		669	24	162		321	90
134		16203	94	105		379	199	135		2	25					121		171	1	193		270	47	157		57	81
96		47	56	65		193	371	44		4	80987					306		93	554	266		184	53	212		142	231
257		108	52	347		620	278	5987		8	27					51		17	124	223		340	38	182		268	263
339		97	39	335		35	153	260		4	27					9		83	1029	189		209	103	198		6	37
25		96	64	206		208	58211	447		2	31					7		95	46	1		18	201	185		163	67
2030		2039	51	2954		290	278	544		3	30					152		62	55	160		121	355	160		12	101
394		41	53	10		36	29157	1100		210	23					299		161	60	349		948	312	192		121	7
111		159	175	531		39	728	247		396	20483					208		175	24	16		335	137	162		87	84
380		105	64	1146		2	274496	664		355	6025					1		196	67	205		17	44	122		52	161
322		5	12	98		498	28	1025		15	29					30		180	64	166		44	237	84		148	107
150		2474	67	260		506	96960	44		134	19					2		82	412	666		73	142	151		246	160
248		33	60	1148		141	193975	15		3	31					825		192	13	293		55	161	203		91	116
215		126	59	39		18	15	2745		7	36					56		691	6	462		162	142	257		111	25
51		37313	53	218		201	1500	615		13	27					10		94	544	25		105	97	202		133	143
252		31	62	237		9474	237544	1		6	21					208		167	136	256		189	293	178		251	92
113		463	57	483		904	96135	49		6	143					428		16	17	2		31	160	227		7	157
320		719	110637	98		84	687	232		18	39					226		26	58	320		63	341	562		66	119
158		5	2	3385		25	307	30		17	140					264		77	21	525		362	200	172		117	32
54		141	74756	494		48	59029	710		7	47					14		74	118	156		222	25	182		87	155
148		114	51	7		47	356418	409		16923	36					256		21	3	264		52	17	381		33	4
234		221	164	15		355	411	605		158	23					328		31	320	185		130	165	195		175	128
252		105	139663	239		53	875	94		90	45					96		140	269	166		110	181	187		262	20
171		110	66	11		427	84	117		8	26					54		15	52	221		19	196	155		77	25
5		354	61	348		22	17	49		350	51					679		100	274	7		743	207	18		47	36
911		13	55	70		82	236	8969		522	18007					196		465	66	145		144	363	210		58	167
327		120	61	270		52	113016	44		3	53					152		189	70	371		4	107	201		81	187
117		9035	60625	27		49	376	160		10027	38					16		206	103	267		423	180	154		72	140
131		116	166	339		221	1351	634		3	35					422		186	24	186		341	134	174		154	178
623		237	67	298		61	193067	414		2	32					252		407	222	220		1008	166	198		153	176
43		125	299	115		244	97106	51		9	5549					94		197	224	224		400	203	141		155	172
497		42	99465	91		2	125796	54		1	31					58		178	464	348		818	102	12		147	184
122		463	1	87		3	38565	49		38	101					392		172	202	192		187	186	160		156	149
1112		23	51	593		82	35424	662		16	41					662		364	774	285		174	191	196		158	174
22		280	71	237		54	13	324		3	51					177		185	175	27		442	207	176		156	163
4		752	116149	80		26	639	316		2278	33					82		206	165	299		152	609	281		160	57
397		15	170	245		19	1	159		9	43					19		194	201	412		165	206	138		310	138
1		487	69	941		1268	55	39		14	37					240		183	338	353		173	207	40		151	128
1205		773	61	296		58	235	246		8	34					158		198	220	267		294	450	131		307	158
141		220	64	250		903	160	127		3	38					188		196	204	324		283	183	178		149	142
247		112	654	563		44	683	94		191	9					183		209	175	647		267	213	720		321	177
506		115	63	90		24	279	96		23	12					44		208	144	199		199	202	234		328	175
2		64	188	217		342	130	751		128	135					1		424	200	383		313	136	346		152	298
553		213	102976	37		41	55770	179		279	7					122		216	193	15		156	838	434		151	149
244		30	1	5		233	540	336		12	39					187		429	231	257		204	171	123		136	169
228		110	17	890		182	1	486		3	32					68		170	191	1		309	184	180		163	324
117		107	67	230		241	5	84		219	128					92		157	237	69		226	186	140		157	136
498		132	69	1688		458	141709	186		25	15					149		204	193	75		193	106	185		155	167
620		73	68	29		6	325	92		2	37					689		550	160	208		189	173	160		156	315
3855		103	372	574		44	259	159		212	118					7		224	136	90		151	517	182		295	307
130		200	166376	106		8	126	5449		23	120					250		208	189	270		181	409	17		149	116
628		122	95	243		42	63523	77		4	941					545		174	207	946		158	210	37		158	164
469		62	73	1487		68	15	13852		1	11					297		162	179	334		499	195	211		151	163
150		130	102561	1341		55	2	337		1	9					42		545	176	8		283	197	33		295	145
461		179	134977	437		6	4170	89		30	173					217		178	195	294		263	194	173		241	170
1		36	1	92		53	94	462		25	38					335		212	383	252		204	141	207		147	164
136		13070	192	125		63	49	188		32	51473					211		204	431	238		181	217	167		153	353
115		322	21	115		224	21	78		3	41742					167		182	237	228		156	337	2		138	302
94		261	76	491		54	9889	538		97	35					177		177	239	276		279	165	591		160	173
1297		54	69	7		7	181625	952		908	34					155		452	423	17		359	535	115		147	313
207		115	56	122		243	305	114		12	29					168		171	197	481		141	173	379		110	93
89		165	19653	439		1667	103	687		1199	7					177		201	420	317		153	199	162		157	184
11		328	2093	10		175	65	375		44	18					1		196	219	275		300	397	212		163	299
231		104	26	36		56	83	1318		18	20161					66		368	185	603		413	182	456		164	156
122		216	20	317		58	73114	442		1	18					310		400	226	286		313	120	175		155	170
120		6	416	236		1809	93	18		3415	30					37		205	411	193		186	635	141		156	178
69		94	83	467		59	334	555		1	30					155		994	224	597		177	200	182		303	153
464		117	55	68		29	103338	1		798	25					319		196	166	363		271	202	195		268	86
2		76	53	66		65	60565	3		46	219					198		226	420	14		345	177	151		171	180
547		81	78	457		68	6	221		5	511					5		425	394	122		153	184	153		329	340
23		344	81	239		1258	59337	20		25	10					9		424	237	182		3	200	2		294	173
23		55	187	326		54	23	483		16	18					202		774	267	31		260	292	184		165	175
142		383	75	64		40	11	4		40	2					171		347	186	137		188	163	33		164	323
262		108	161	157		22717	40441	57		5258	6					191		159	222	341		196	393	132		316	164
1		137	58	112		9	32129	90		14	12					226		194	406	169		192	412	174		113	319
234		62	177247	63		65	373	97		46	24					294		223	408	304		301	198	261		164	98
123		243	60	2		214	25302	3762		3	6464					396		197	158	363		642	366	217		156	171
170		869	64	183		3458	21331	271		104	6					48		185	176	224		308	323	158		288	1
112		469	160729	1013		498	1723	749		110	25					250		165	383	355		173	377	138		260	182
29		131	375	127		22	30	21		17	11					8		211	154	101		288	191	188		165	150
490		139	69	107		69	66387	20		13	19					6		561	154	18		204	291	169		161	139
4		27	71	83		65	23855	77		23	1					232		856	237	157		192	217	141		170	135
3345		70	68	74		53	169	153		34	1643					136		200	441	1		309	106	152		325	318
101		10320	63	55		40	29200	266		8	31					224		216	396	14		302	183	177		166	173
92		181	4	92		62	189987	93		134	110					144		203	325	221		293	198	182		168	138
126		23	188	95		8	673	513		161	1					672		200	133	21		881	203	195		166	147
532		21	56	31		1	104537	2		97	281					282		214	284	273		25	198	182		165	158
449		47	55	8848		163	331	633		222	22994					157		217	238	388		206	213	144		149	160
66		234	192837	92		73	97132	55		40	106					350		204	149	9		19	214	36		140	166
1503		43	181	72		17031	25	10		2	6					1		228	125	12		311	383	184		132	170
4736		46	60938	127		65	9	5503		5	5					233		407	408	501		299	356	197		125	297
118		6	57	722		38	434	215		3	10					225		196	182	123		222	209	127		157	131
49		362	50	71		195	531	1		1	5					10		628	203	285		201	196	145		110	259
195		553	35	743		1	187910	62		39	80					203		557	195	210		189	176	233		156	136
296		75	47	988		411	139203	91		2	20					154		387	557	214		130	206	170		554	169
556		782	60751	121		52	73252	2569		8	5					503		218	232	336		549	292	21		157	323
246		264	57	111		243	352574	711		82	25					166		218	546	50		204	217	189		161	150
591		26	54	70		13	45	146		1	2					352		204	1574	207		199	206	313		159	154
306		77	12	859		78	60390	1		43	30					267		215	183	357		355	170	192		172	165
16		134	171	342		886	250	97		829	31					282		214	189	299		149	203	309		157	114
197		66	50	3831		57	666	101		46	92					456		218	202	223		444	175	51		146	173
33		172	61734	454		695	60	287		155	5					310		191	163	299		216	201	179		153	157
452		127	63	73		183		521		63	60148					199		163	13	174		389	194	169		333	155
164		9	62	2922		59		85		29	30					230		211	347	266		154	162	295		140	132
42		137	64	517		1203		61		19	124					190		391	189	248		220	196	195		142	320
1590		280	47	49		4215		363		15	573					181		214	188	201		357	174	1		163	171
89		227	56	891		12		94		45	78691					13		181	148	347		102	197	257		468	89
31		46	164	218		112		287		37	111					226		427	482	48		609	203	160		163	160
249		19	60	640		74		184		11	8					173		165	161	300		172	185	170		162	133
102		24606	13593	522		27		559		16006	1					164		175	163	350		532	107	151		161	411
119		188	53	96		265		250		40	32					4		215	156	282		153	209	145		161	314
6		119	163	1065		23		150		41	14819					280		357	251	229		190	205	173		138	155
87		75	86	640		310		207		143	8					387		415	149	431		253	362	165		307	265
834		16	237	471		12		14		9	1					8		210	450	70		174	137	173		161	176
419		99	32	382		20		37		7	5					869		205	205	214		12	407	6		286	146
72		17	220	98		58		25		210	2					535		195	364	19		270	211	146		340	135
154		113	61	95		198		379		2238	91					190		374	396	11		25	217	220		163	183
111		18	6	110		76		361		300	9					150		218	141	556		202	423	1		149	333
921		74	191	76		265		232		219	52086					264		214	224	272		185	540	182		324	137
731		230	297	102		33		50		10	9					279		424	232	11		169	170	209		174	166
6		338	35	215		23		1		11950	36					204		239	52	31		234	215	35		168	179
102		368	44	91		203		489		52	70					152		199	203	252		187	163	196		50	134
1751		129	27	73		76		736		17	1					140		171	205	62		157	193	137		263	174
142		84	56	120		71		476		741	104					301		155	385	1		139	219	168		154	174
515		478	120	296		81		55		17	94					190		166	514	76		323	220	201		154	835
55		22542	11	410		6919		61		12	75					216		163	203	50		218	204	4		318	154
4933		84	132	508		8		462		742	120					217		199	231	312		201	110	227		138	187
59		117	1	410		40		233		13	1					230		193	205	227		465	138	20		154	172
34		125	43	114		81		654		37	281					26		176	191	211		220	201	111		147	305
293		93	67	231		15		8791		191	20					397		207	233	478		465	123	192		465	90
13		115	22	957		214		62		14	242					26		222	5	193		144	161	231		149	166
152		77	117	236		2		250		1	187					258		201	132	72		134	172	165		146	489
23		79	58269	269		1331		688		2	3					292		342	195	224		2	358	174		157	137
180		117	83	1113		1928		376		109	2					7		350	450	197		200	402	423		322	173
78		125	114	562		14877		671		255	13532					94		228	198	249		379	272	157		316	163
47		77	27	2181		2		408		11	3					30		193	238	234		171	160	140		155	319
321		12	1	107		63		1515		121	5					80		209	202	3		154	199	187		265	198
31		74	113	1		39		274		155	875					295		164	212	229		164	210	171		160	1
441		134	89	423		853		399		1	15					257		214	386	213		265	211	61		153	163
150		416	158	863		333		60		23	6					11		223	148	200		151	216	181		161	169
297		136	194	1225		542		725		14	82372					79		445	235	50		11	447	48		157	135
387		86	74	482		39		1131		5835	13908					1		425	206	8		215	214	165		168	153
297		68	457	537		267		201		1	129					451		213	167	10		203	414	190		154	183
1		109	116	159		43		267		1	36					543		166	650	354		186	187	21		154	175
145		36	158	239		60		3934		85	165					302		221	218	279		136	199	144		146	173
2		110	108	1562		2		55		36	11					311		206	402	21		321	205	182		133	307
60		79	250	466		30		166		26	13					276		393	377	771		211	103	157		172	1
83		59	21	1		9		58		221	8					4		337	191	208		140	190	99		155	161
390		111	3103	145		39		72		1072	66					80		370	185	241		547	211	185		158	151
291		106	56	10		32		1		22	15					239		418	385	43		19	197	185		167	277
100		238	52	425		186		69		18	1					147		190	240	711		194	195	244		160	183
9		68	47	99		38		189		2	1					176		186	364	292		555	201	147		163	1
897		260	78	119		80		192		20	10198					182		189	176	4		34	221	158		161	168
159		236	24920	220		78		49		2	191					125		214	343	291		270	206	126		319	138
1		114	340	124		81		771		10	80225					302		227	309	239		403	205	159		158	127
175		100	166	1		2588		92		2	8					185		214	637	235		189	147	335		152	176
106		184	38	221		24		259		2	7					206		182	245	48		366	144	172		170	173
154		331	54043	592		15		1		10	6					95		205	222	211		234	172	174		128	292
235		71	106	140		80		208		32	8319					169		404	608	61		181	198	154		317	144
176		583	192	1855		237		87		12	9					236		399	192	242		241	217	96		450	166
102		92	54	324		514		94		52	3046					258		389	153	260		598	173	140		168	166
161		211	25	225		207		91		33	161					174		567	228	203		297	167	57		153	174
321		502	61	126		6113		161		2	21					234		210	243	526		183	178	194		165	174
181		2	371	7		38		56		26	9					186		212	230	304		363	184	232		163	154
163		251	63699	92		324		262		152	2					83		206	205	350		303	374	211		162	151
350		11467	8	1380		58		82		9	97					376		183	206	108		1225	182	177		165	426
2		360	41	148		92		58		52	18					202		209	363	246		421	105	32		163	168
3		98	63	743		62		88		3	71					29		182	443	199		151	206	190		157	144
476		87	36	34		63		86		3	1					265		213	149	232		127	139	13		111	160
27		105	5	9		42139		224		37	9					27		221	442	217		242	192	174		154	281
4976		20	128	625		54		11		127	75					202		408	244	114		162	212	147		335	95
22		111	4	2532		78		55		13659	57					2		412	395	358		330	109	357		137	171
202		97	629	319		336		229		151	3					321		182	342	41		253	161	284		156	148
148		234	44	462		40		245		21	170					369		226	1020	272		19	213	176		164	174
98		210	49	970		37		194		11	22					410		193	240	307		261	192	222		159	155
2180		66	216	151		82		427		122	18					1		196	150	249		144	194	42		163	303
4		69	43	13		97		629		1	39090					1		173	226	11		5	211	194		161	151
1		125	30	2		214		670		118	25499					153		221	437	19		614	211	200		141	334
130		98	105	15		39		167		4	2					128		430	428	355		273	374	198		159	153
961		227	33	73		41		54		13	27405					17		220	192	210		207	205	50		297	94
1		122	1	2526		212		168		4	172					1		204	242	412		581	166	168		127	164
158		239	1	1620		88		828		45	58					209		353	202	202		274	109	172		139	175
90		19224	38	92		583		107		51	19					28		178	201	331		195	380	150		168	162
200		117	28	510		43		1267		5	23					526		200	181	172		135	202	194		159	593
123		88	24	58		3		57		119	29					426		966	210	249		738	149	203		336	159
36		88	36	288		229		617		2	40					182		171	248	228		283	204	168		166	159
265		212	1	48		2043		53		1	382					285		374	183	197		362	194	182		148	288
117		69	2	21		70		270		1	58					332		176	150	284		229	208	237		296	165
66		1079	392	117		675		705		37	19					393		186	227	201		264	802	98		146	165
81		213	1	829		3		184		36	32589					1		203	190	177		208	209	129		330	141
14		124	171	1		598		61		40	12					173		221	339	235		397	202	167		353	153
136		204	24948	2		15		2222		39	30					164		188	201	422		304	143	1001		130	3
91		127	99	439		84		51		9	5					172		209	239	245		116	174	175		163	109
874		216	300	256		6698		7		21	1					158		196	241	278		412	199	155		142	498
381		67	99	718		226		64		2	166					315		212	154	10		270	215	207		125	319
128		221	76	496		46		337		31	9529					179		196	238	202		51	146	364		161	162
1		71	11	439		261		75		17	27374					267		203	228	250		38	375	210		137	300
214		72	112	459		89		31		10	6					282		216	195	249		481	104	206		239	313
53		85	124	84		3		23		2	49316					249		205	368	471		310	644	199		168	151
87		65	110	61		76		61		35	2					1		203	189	194		564	161	190		165	160
673		116	288	256		98		1747		118	107					154		390	242	313		157	189	179		144	619
305		115	137	22		4		157		27	1					70		213	216	290		3	192	169		154	177
319		17	85	64		3		59		42	21					5		176	192	219		693	202	37		333	179
280		125	58	27		35		2		213	49856					443		198	199	246		218	198	183		156	178
27		98	323	321		93		188		39	345					135		215	187	377		215	197	1		474	181
259		106	200	48		539		63		2	1					595		207	460	242		193	217	165		151	305
325		49	39	59		8		321		2	37					7		208	617	391		35	207	164		149	154
762		118	86	37		23926		57		138	17					347		202	176	243		875	188	695		313	152
154		127	8	214		190		19		32	3169					184		388	376	423		80	221	177		299	150
417		85	215	74		246		1061		12	12					365		232	196	258		698	186	206		163	133
427		71	1653	95		254		346		41	3					1		195	347	207		418	95	185		167	301
13		6653	78	29		89		4120		50	111					5		220	228	175		222	125	214		149	154
410		96	7	319		95		110		185	118					194		211	242	608		278	341	84		477	154
114		87	37919	89		221		477		11	101					1		213	234	456		223	220	176		164	160
28		20473	68	227		12		1127		28	4052					249		217	224	196		373	206	170		152	169
164		184	73	76		92		86		330	1					402		211	700	158		558	140	506		74	162
167		204	186	584		56		299		21	1					335		374	405	253		231	621	165		147	131
4		10	71	74		57		305		5	13					34		218	454	1		113	284	165		412	165
230		67	282	331		88		708		47	1					243		424	202	172		277	211	179		140	153
3976		72	1152	188		15		61		205	1					4		191	238	153		132	199	256		255	98
301		229	63	454		1017		659		17800	2					210		169	212	1		238	205	214		133	197
368		484	95	299		46		614		18	2					19		172	350	233		296	186	55		153	169
105		72	190	91		496		658		45	2					235		203	193	78		237	551	212		166	143
45		116	63	381		2032		221		8	804					148		341	186	205		194	195	249		170	161
1130		107	319	629		9878		140		29	2					178		167	171	199		183	280	137		165	170
382		234	7	504		6		207		8	764					21		220	159	922		143	176	138		20	174
129		68	59	193		101		157		22	91350					208		214	175	20		274	280	247		106	164
10		23	56	451		31		57		1	1					1		170	194	130		259	173	79		124	119
492		90	408	1209		28		55		38	1					349		182	214	286		222	174	174		159	185
495		71	10	4834		95		1162		112	1					171		227	188	304		6	186	164		288	176
135		85	66	227		34		1034		8	85					348		191	212	235		279	104	6		164	138
512		74	21	133		222		812		7	1					1		206	208	88		252	339	188		173	147
18		106	63	328		92		79		35	11848					389		339	539	230		631	215	178		152	285
367		76	57	323		219		746		11	4					327		207	238	68		673	93	176		170	165
30		73	47	119		256		344		36	3					2		204	234	291		440	141	546		160	155
4		93	9995	396		92		851		35	5					267		193	361	193		861	579	4		152	313
143		102	38	80		38		53		43	88					209		187	360	169		449	218	165		302	359
143		71	81	347		547		200		116	3					314		205	185	237		206	218	182		163	128
51		297	53	7		416		326		24	8					589		344	240	25		331	680	1		272	181
24		1128	53	232		34		508		36	2					156		342	240	363		170	174	138		136	164
127		99	41669	273		225		153		1028	6					155		233	216	90		2	165	170		151	158
1		73	73	86		256		92		35	8					348		392	198	526		314	5	175		153	259
100		9610	20	101		24		54		21	5					153		208	748	215		297	184	143		163	175
4336		108	351	101		92		476		133	9					1		152	146	219		174	206	18		163	174
167		304	7	844		115		290		133	16803					140		223	210	260		262	187	1		163	334
1		81	783	12		53		285		9	8					179		214	234	321		198	146	43		302	345
392		110	180	1174		250		751		188	7					301		183	206	202		117	203	352		151	155
59		67	33	17		28		404		184	10					125		182	199	141		201	223	180		143	172
212		190	75	111		87		356		26347	35					288		596	824	332		279	835	205		339	172
105		87	49131	1785		93		2453		39	21					183		198	209	214		207	172	483		306	131
32		99	79	346		90		396		35	121					87		204	207	178		363	203	371		383	110
87		48	50	1334		10		527		40	40719					212		214	227	216		174	97	180		166	145
7		214	77	119		866		2		32	23					1		353	233	158		163	367	147		158	166
294		139	21049	91		9		133		41	37					305		606	432	344		288	193	186		159	159
1		89	585	244		1		214		22	32216					293		178	217	222		503	311	284		164	171
425		90	148	64		12		66		23	37					251		428	201	494		16	145	128		171	141
392		101	70	62		9		1554		38	32					257		201	185	188		500	205	182		133	159
1		74	68	229		29		59		120	24					234		374	232	308		273	319	175		142	183
70		195	29	64		127		410		184	33					711		218	190	541		224	213	189		303	178
284		69	10	190		565		708		20	3					75		227	353	474		191	225	175		321	1
205		73	26317	72		96		96		40	8					544		186	235	192		176	223	125		152	190
38		203	84	124		126		1258		16	32					340		842	414	153		13	147	164		312	179
352		88	78	89		18		59		50	26					168		208	208	4		306	589	166		304	140
181		217	356	543		209		74		1	4					203		218	196	332		250	202	228		146	119
1509		82	30274	659		153		372		1140	9					237		195	116	204		278	107	169		159	179
206		76	421	331		1760		209		37	2					161		1221	604	204		253	436	118		162	214
682		63	333	847		18		63		132	37					2		197	179	119		155	182	166		160	131
1509		24	75	577		1		382		8063	303					485		813	377	230		133	210	127		151	105
17		184	28577	67		194		325		4368	41					21		141	392	177		199	218	147		146	159
6		77	430	728		1343		43		17	38					319		232	206	190		183	212	146		157	126
141		92	21	113		124		302		8	34					472		624	230	6		473	606	2		157	513
518		78	8	69		560		63		49	34					19		197	239	54		277	209	175		159	163
220		93	28	842		1840		72		121	37					11		415	445	351		164	114	149		157	181
341		325	22547	77		353		73		1	128					359		228	492	544		283	175	148		123	186
389		70	286	90		108		65		42	41					1313		195	201	162		426	191	265		313	317
184		79	80	9172		406		536		19	13					301		158	224	257		17	199	698		166	147
199		80	56499	95		172		90		34	5					967		644	152	411		147	208	171		167	320
540		219	351	170		107		138		15	1					235		212	252	206		303	194	145		154	183
278		317	32	25		7		459		54	35					11		381	153	258		302	194	92		154	162
239		73	211	1		2		42		41	138					1		191	337	255		211	221	133		165	326
267		76	1	583		861		378		20	169					1		395	214	212		203	221	186		165	151
368		71	8	3542		316		1057		450	30280					110		169	165	240		209	556	170		154	160
82		1	202	72		141		427		110	104					32		220	254	223		162	115	123		163	161
509		216	6815	204		8		94		24	6					44		205	467	226		188	780	233		148	128
81		1	236	572		66		81		2	95601					430		220	458	193		255	161	246		310	112
46		34874	57	126		102		55		17	24					13		195	202	184		286	185	217		308	48
617		90	30	38		1		1680		121	1					1		213	1	6		757	202	321		169	147
329		78	1	355		101		1246		34	34					1073		214	176	211		211	766	11		170	171
8		103	246	316		451		63		23	257					171		201	203	254		419	178	137		169	168
1209		86	65	71		403		687		46	71					274		204	188	214		149	188	141		171	118
120		74	403	388		107		48		8	5					197		568	168	224		24	204	51		146	159
43		77	1	2021		120		2173		8	59954					213		184	133	289		286	187	169		472	313
131		342	574	787		3		481		200	24					138		176	221	146		203	193	140		489	138
79		510	16	74		410		2534		1	11					140		194	215	309		182	207	200		168	131
51		17	68	108		188		111		5	142					624		205	232	494		161	215	160		150	175
24		382	65	464		111		297		32	35					345		193	616	250		634	185	173		128	167
115		77	515	106		124		93		45	323					139		205	385	243		210	204	341		327	158
300		222	27952	494		103		66		45	117					334		208	155	207		256	330	127		162	172
8		89	71	333		8418		76		28	15					1		205	540	284		628	177	203		309	294
2218		97	64	280		24		916		218	25					1		197	203	271		123	174	155		170	166
216		286	190	145		22		173		43	294					62		187	187	72		17	178	343		127	168
416		90	313	847		1		187		21	220					315		7	188	323		474	193	215		153	118
30		1974	51135	238		13		137		11	36728					368		209	236	526		213	689	54		160	920
720		74	665	208		40		5		183	139					187		590	240	258		389	219	165		163	319
1473		87	13989	5401		243		64		35	15					386		185	228	14		413	218	139		34	136
745		23	1	450		237		64		23	195					1		212	197	250		132	94	151		138	132
482		71	57	352		1		1107		26	15					2		218	219	476		303	194	206		148	135
291		96	58	1366		6		95		34	16					280		236	197	191		190	109	201		166	168
64		80	168	177		128		1127		21	57855					474		173	172	282		217	601	156		163	157
252		98	703	721		289		1529		6630	34					8		428	219	340		221	100	216		278	162
114		209	69	70		400		77		37	15					154		214	219	1334		315	118	176		126	148
457		88	177	248		103		59		21	151					1		204	186	33		175	201	195		114	333
64		84	45827	1870		6576		25		147	28					40		212	143	289		166	214	200		170	282
106		295	82	4804		334		59		63	20					284		382	241	488		173	128	223		156	192
273		214	145395	70		105		161		31	26					189		194	450	281		370	324	191		169	228
53		1	179	228		576		279		66	7					409		603	188	534		823	215	90		171	312
36		322	68	70		97		63		31	1					210		520	144	279		248	151	344		315	335
815		93	56	114		96		823		5270	28					22		188	187	211		136	153	209		157	462
361		101	56	35		11		61		308	6					60		169	190	313		125	416	219		148	181
332		17709	69	698		123		649		48	100					90		227	252	498		139	101	83		293	164
83		79	83420	250		198		162		39	33					190		217	348	254		276	212	345		153	154
2		95	59	187		113		35		41	19					314		220	363	230		21	589	148		165	315
86		223	70	1704		4700		58		37	15					379		210	1223	196		895	214	171		171	155
283		323	80	73		113		95		29	33					53		702	193	200		479	313	225		158	156
195		74	58	812		111		4617		29	102					157		210	186	21		350	138	1		143	478
306		216	81	623		216		62		30	39					1		209	153	11		320	148	153		168	164
1012		98	578	67		106		182		1	15					248		226	154	178		292	205	1		149	154
84		97	77	2		125		81		48	32					365		208	364	575		230	112	278		168	163
292		95	74	732		234		526		41	13					336		170	206	374		453	206	165		156	159
112		217	10	78		107		700		103	22					306		227	376	194		181	390	181		156	163
494		82	164	102		102		55		410	1					26		212	215	113		363	20	314		159	182
56		73	66	1		26		21		50	41					92		584	193	216		284	299	2		158	160
97		93	171	1344		844		70		22	35					235		229	22	242		154	211	235		314	133
533		333	369	112		114		62		35	134					313		606	488	293		276	92	158		111	149
813		80	439	353		9		74		10	14					299		195	139	241		255	199	159		143	150
566		101	36037	1		2		945		47	327					141		215	406	112		149	220	270		119	140
155		331	185	23		7861		678		43	24					150		212	191	257		229	205	173		147	134
488		103	155	112		108		71		27	32					2		205	193	767		165	388	184		310	322
430		11055	68	100		108		62		44	14					452		198	211	284		830	208	137		145	173
64		36	75883	340		4		512		51	5					170		172	214	199		760	222	170		143	342
429		85	125693	1113		109		5299		20	33					359		168	206	261		273	166	351		118	160
1295		90	51	101		105		79		18	31					144		601	400	178		93	166	159		148	164
107		55142	12	94		96		408		25	115					193		191	198	208		320	185	156		137	99
1653		74	159	767		101		70		29	13					167		388	224	377		713	1200	374		160	5
321		196	63	203		229		17		29	11					250		200	10	230		407	219	176		153	303
619		82	64442	71		113		168		19570	30					104		174	228	206		253	211	153		148	175
253		5957	55	582		110		591		41	9					145		192	245	1		203	233	217		166	160
98		103	634	20		489		47		143	6					59		215	383	6		196	199	118		119	357
108		64	71	112		118		5876		105	1					962		1061	145	331		264	221	122		153	158
136		65	55	241		127		1298		24	116					318		164	259	43		205	810	194		153	183
90		12	15	292		126		612		11	82					219		209	442	335		394	219	194		309	171
113		25284	1854	1457		223		689		131	71365					262		214	217	300		308	156	209		149	314
388		92	62	98		8		261		44	37					87		230	443	247		204	190	156		132	175
82		626	85631	1546		106		521		45	91					149		551	208	197		286	218	145		162	305
188		197	65	708		106		63		23	578					154		210	326	417		491	203	353		170	161
1053		120	1	653		116		552		3	160					215		182	199	223		182	202	24		145	152
164		13230	59	1337		481		274		3	124301					708		223	144	257		153	141	178		134	158
18		110	105999	99		243		909		10	478					1		374	221	193		231	173	101		101	179
172		75	158	84		87		1		10348	82					133		412	465	392		143	182	155		149	492
2396		246	60	93		261		6962		39	185					80		180	235	2		43	216	28		310	140
87		336	63	117		327		51		1	87					328		191	242	370		170	226	195		161	133
104		76	71153	480		1		98		237	81					343		173	238	43		165	108	102		170	187
2527		89	52	491		125		555		25	76					4		215	210	181		55	205	133		164	292
3		110	34	451		119		76		17	52182					482		216	335	218		234	214	168		305	141
236		94	60	286		114		60		1	95869					339		201	238	1		184	204	195		883	157
533		67	35	505		857		647		43	87					161		202	217	549		229	167	136		164	338
74		110	59	315		109		65		22	3					361		185	188	21		196	217	75		170	164
124		97	166	117		87		574		3130	833					208		214	198	185		253	429	138		334	145
102		329	55	98		119		4337		18	103505					656		217	222	40		220	124	304		174	133
432		933		1323		92		1054		28	1					168		217	982	216		226	161	183		323	311
490		64		625		409		519		8664	180					388		177	198	12		394	173	146		142	193
196		89		180		13		1		16	11					357		187	378	10		213	335	190		164	164
6		103		682		118		55		25	1					167		205	155	276		204	209	169		169	152
374		68		2		6		403		358	12					31		227	233	677		194	143	191		155	294
98		226		130		252		87		13	20					406		216	854	27		184	166	383		126	400
3		1		110		469		65		2051	144620					171		194	340	231		279	174	154		129	153
50		233		65		114		383		5	111					446		376	2460	133		152	179	132		299	151
218		204		603		102		985		48	89					94		166	196	280		28	362	109		318	160
1543		77		1257		123		808		143	22					89		215	422	201		752	195	258		162	140
2		72		560		92		283		37	143					280		857	250	24		343	203	285		231	122
167		364		2095		207		328		9	80					266		200	244	317		272	185	175		152	334
578		213		74		93		1138		2	58					156		331	189	9		159	210	267		155	320
391		330		81		88		67		501	118					34		403	389	291		150	213	167		169	468
80		418		107		99		48		2	2					295		226	367	177		207	183	32		157	167
782		100		485		122		786		23	14					169		374	345	263		187	356	105		139	140
107		222		77		118		76		25	81					529		233	441	223		245	211	248		148	130
2		97		744		350		8		42	262					253		730	232	153		173	556	18		142	139
918		114		84		318		938		30	17					600		226	203	163		16	145	182		148	165
389		21		151		5607		61		16	207					170		368	292	1		959	205	205		111	140
79		331		78		116		292		128	10					211		182	419	243		238	306	354		169	76
183		217		26		247		3919		49						7		456	412	4		394	143	278		130	159
529		337		633		238		29		1						347		217	349	351		112	147	158		167	176
42		211		653		7		669		18						258		175	188	188		10	270	221		138	168
156		176		110		8		108		62						244		219	203	261		26	373	210		316	324
110		85		43		538		592		1448						1		425	188	1		180	203	3		157	157
194		52		57		102		1223		12						183		204	201	24		144	758	250		165	143
504		124		222		3161		95		20						6		195	155	6		318	432	183		149	174
6		183		104		67		70		3						185		218	252	1		270	196	118		153	320
422		60		56		225		734		21						29		206	364	224		1	197	151		127	290
351		56		4327		120		150		293						151		232	160	85		200	347	33		143	160
436		133		135		4535		20		40						366		204	266	291		179	187	170		159	169
833		86		317		8		1		10518						230		211	192	233		155	211	231		484	163
162		108		765		208		1203		50						163		211	173	218		251	232	196		134	172
863		114		1		160		467		270						289		196	145	310		257	227	195		175	520
265		73		2		134		6		21						1		200	163	27		416	107	203		307	170
118		69		3		210		4		27						351		648	158	183		218	321	181		163	337
85		113		70		129		72		43						148		168	258	300		330	218	336		168	332
261		81		75		5		4		43						307		208	230	185		42	517	275		160	186
16		11292		90		227		5		50						172		396	222	185		643	115	182		152	175
162		78		1213		2		67		43						10		367	195	7		463	669	199		146	179
129		110		1288		102		65		125						48		181	196	18		191	207	553		271	181
187		739		556		124		544		21						1		183	159	21		4	99	133		163	167
146		81		82		373		305		48						29		184	206	10		497	168	58		159	181
245		109		718		106		41		20						208		209	195	208		180	424	223		150	153
156		288		398		299		66		2						44		605	578	947		208	563	254		122	154
1		90		113		1008		496		33						251		173	188	501		301	207	279		136	134
27		108		231		122		51		143						211		199	192	284		320	193	190		265	140
142		67		94		11		166		51						248		210	154	284		550	170	137		164	147
707		193		96		417		82		44						1		691	226	228		203	168	148		139	168
354		111		731		120		281		31						1099		193	206	315		166	201	146		168	164
772		72		37		347		72		38						353		260	205	7		164	189	161		166	454
6		64		1161		73		15		145						225		213	978	107		148	134	145		317	63
13		110		90		231		409		395						15		214	633	201		3	215	309		124	301
243		384		1		15		3		2						209		220	194	321		455	616	133		145	119
323		467		84		226		248		2821						400		668	189	75		768	199	151		168	338
1060		104		148		2		225		1						264		171	322	262		221	136	180		660	160
1682		64		2		316		32		2						50		420	854	297		215	165	175		170	294
434		368		77		2097		88		27						1		196	196	276		201	182	158		158	310
522		53		275		377		72		52						268		175	200	206		155	201	21		170	155
650		109		90		122		159		53						210		221	449	1		195	267	196		166	155
178		68		908		217		1162		299						320		207	225	223		147	222	1		167	172
298		66		327		111		187		47						441		378	217	227		323	358	102		303	337
129		1104		80		79		53		29						151		201	203	304		124	402	189		170	164
285		514		110		477		88		27						320		177	178	354		286	185	154		168	130
650		187		346		37		299		27						10		593	237	176		184	24	99		126	288
168		88		91		18		193		5662						1063		169	415	4		289	167	212		336	268
407		231		324		8		94		40						60		397	202	195		272	411	194		157	355
714		66		975		165		64		39						161		230	215	48		12	126	166		323	176
105		101		618		239		682		27						245		212	241	293		325	324	168		169	177
450		2493		206		51		326		286						221		180	198	2		519	190	196		150	161
221		97		1138		233		44		52						264		175	238	235		161	186	239		140	177
419		63		72		108		372		28						1		226	236	97		208	188	173		162	149
174		59		1527		107		246		23						135		194	203	382		36	203	210		142	179
323		84		105		212		211		13						279		447	432	272		166	209	6		153	177
2		304		106		335		989		2						143		209	232	2091		260	106	335		150	329
251		99		428		84		63		21						375		170	200	109		455	210	167		146	142
210		75		1394		2		62		134						146		206	421	376		180	204	345		125	328
165		66		465		144		173		49						263		449	456	100		605	412	132		130	309
543		68		78		95		39		33						174		220	327	175		305	123	275		145	176
597		94		95		129		68		147						34		421	663	295		157	165	46		144	162
98		66		53		150		60		132						329		200	333	216		322	646	206		166	169
348		89		350		119		194		49						359		219	596	220		306	759	179		333	184
473		70		282		141		539		8						1		178	325	1		268	185	161		469	108
718		85		2113		131		334		1						244		204	229	354		281	123	167		126	167
521		76		2986		84		3		57						171		191	192	27		34	151	222		157	165
72		211		640		16		80		9						335		806	195	224		13	140	176		324	133
150		70		899		111		614		2						268		204	204	282		116	110	158		168	323
352		103		325		122		18		821						672		215	237	220		357	151	112		327	132
39		99		113		129		169		18						7		397	339	282		180	211	308		160	313
20		98		114		335		4997		45						180		197	428	347		254	156	175		316	137
19		79		376		553		71		22						9		215	194	380		217	429	141		465	174
1		1092		406		137		860		24						1		208	184	349		314	208	163		157	340
36		101		483		13		3		2						226		239	168	217		149	281	310		151	160
3		83		438		810		4		385						261		218	436	481		1	183	175		160	164
168		19759		66		219		90		1						407		833	452	268		181	187	179		305	143
337		73		113		2439		58		2						330		220	234	620		1	164	156		120	172
67		296		1067		505		793		26						455		210	484	900		295	209	170		312	138
1		93		11		98		525		55						10		413	419	165		248	205	112		167	176
115		97		102		384		392		38						9		218	215	222		237	192	562		323	1
843		600		77		138		176		45						235		558	230	222		425	419	292		168	163
577		78		888		10020		818		9						237		32	201	320		173	633	383		157	151
40		223		77		446		1273		226						252		169	203	184		115	172	161		161	150
652		702		322		231		155		314						176		229	17	19		405	215	422		143	142
252		69		644		109		512		32						2		390	169	188		157	320	3		162	180
157		10011		727		186		5142		454						302		212	268	320		148	207	25		330	157
1		319		72		101		363		10						1		205	150	213		241	408	184		151	161
600		18378		214		739		89		1						1		380	208	207		512	146	209		157	149
248		208		353		672		58		24						134		569	102	165		1	393	163		151	174
96		243		84		222		91		47						7		218	408	382		149	212	145		160	653
153		627		58		54		1437		42						200		204	235	122		237	109	156		168	176
521		86		381		202		370		44						329		175	222	78		266	216	170		133	173
1692		241		262		1		824		41						247		223	218	305		615	427	198		171	179
585		216		1384		87		397		29						371		217	360	219		766	447	56		330	314
196		76		5		125		38		36						237		168	770	199		405	213	471		559	355
1015		88		755		491		160		161						319		171	346	169		193	216	134		71	159
577		81		2049		30		55		155						761		181	153	487		274	120	220		170	152
286		227		3060		321		57		462						32		217	1	252		149	118	150		159	128
157		76		674		89		517		1156						62		180	565	250		344	208	241		325	165
380		87		506		228		581		25						241		218	439	368		797	129	158		158	166
188		2000		376		51		57		47						178		206	197	297		181	377	183		166	172
141		313		466		137		73		13914						48		176	435	319		201	176	149		135	152
3		14993		1693		85		351		1						359		171	454	400		346	399	169		116	160
2		319		102		219		470		139						352		220	227	39		308	186	195		151	313
160		85		41		77		58		58						612		389	162	343		444	213	155		136	170
75		83		4200		129		3850		29						125		239	178	18		181	214	66		127	312
8		88		84		21		76		21						68		214	241	893		714	165	229		339	279
2045		209		999		120		2628		43						324		208	218	244		213	173	138		168	185
866		87		39		301		70		14						265		424	184	49		213	204	175		152	166
84		76		130		124		77		107						1		407	179	69		314	554	189		160	181
8		63		81		1		599		43						19		368	348	321		302	158	185		135	332
329		94		1198		8		74		42						188		208	1156	161		294	219	405		321	331
4806		83		67		2		67		310						183		226	153	199		3	252	186		161	166
62		91		515		11		976		10						461		451	1	141		217	133	81		162	157
94		88		219		84		651		141						413		228	414	85		203	218	107		163	179
100		84		908		127		431		2584						268		232	335	12		144	175	219		161	154
158		76		656		35		466		56						395		212	352	272		302	688	193		150	128
70		83		13		1		378		35						283		229	209	271		6	385	174		308	175
76		85		84		109		77		48						449		212	199	685		292	509	162		170	165
384		84		460		7		75		17						240		208	144	301		264	178	3		132	292
908		95		407		59		827		35						162		209	379	385		215	161	124		149	174
676		86		100		93		57		2673						257		772	147	134		359	217	136		165	294
168		214		179		14		954		914						395		172	188	74		146	220	374		500	182
74		213		443		82		1425		691						189		233	191	2		509	392	144		154	325
508		86		3279		1		285		25						87		213	253	2		159	156	47		173	170
293		14989		644		61		358		29						2		394	253	205		185	117	143		164	165
82		194		950		27924		57		155						6		170	184	1		170	467	125		156	129
324		83		53		90		81		1						276		214	205	29		1418	181	351		162	114
104		429		112		26		266		39						178		399	194	233		228	191	178		163	351
664		83		108		281		54		2						410		212	188	352		247	818	206		165	167
80		86		72		115		58		17						195		346	681	3		228	209	54		170	173
169		620		5801		433		699		50						1		183	326	404		144	213	178		154	155
143		213		52		300		14		129						490		218	383	249		212	180	175		131	342
709		97		72		94		78		19						1		226	377	279		373	178	12		259	134
217		168		452		124		154		37						512		224	174	310		196	197	129		161	37
379		319		313		66		1622		56						185		203	248	273		184	179	206		304	135
96		92		391		9526		166		54						157		201	390	239		181	214	169		161	346
61		487		223		176		89		231						117		219	238	47		692	225	122		326	176
649		547		499		131		317		13						150		213	238	7		12	192	3		166	466
58		220		68		91		532		33						1		579	207	55		297	203	186		97	140
38		696		388		127		404		20						298		376	232	63		250	212	136		146	208
251		476		214		93		507		13						160		441	566	551		317	113	1		151	471
61		95		191		68		65		16						121		384	208	241		280	107	176		157	168
101		211		131		345		769		46						222		171	210	241		111	178	109		162	142
118		77		110		24		72		24						456		230	242	189		260	98	140		163	172
72		97		2623		67		34		48						2		354	212	355		251	199	161		161	107
574		213		106		100		867		2511						533		203	152	210		250	219	467		172	155
267		78		284		353		3472		1267						405		347	202	212		239	206	215		169	179
169		90		74		236		525		32						232		159	260	186		116	210	120		164	156
280		214		795		87		59		271						201		394	244	208		522	204	187		158	629
103		89		1433		109		47		34						281		669	201	269		2	171	140		167	149
7		223		225		13		566		1						314		940	180	515		302	113	190		183	110
112		76		383		99		110		7						232		404	260	177		362	105	170		464	173
144		75		112		67		51		17						248		429	464	206		1	211	178		142	163
1169		75		261		455		69		556						502		215	210	163		381	443	152		126	187
123		2120		114		34		172		24						253		208	189	7		398	215	177		161	320
1		95		6740		9		90		22						171		197	145	220		284	214	338		154	162
4531		81		243		130		4489		1018						310		204	206	148		525	182	171		301	172
76		93		67		57		108		23						17		431	419	264		223	94	171		114	171
236		78		4		71		829		49						450		640	219	1		198	471	177		164	168
431		79		74		73		1134		113						255		207	206	220		326	152	191		136	186
214		93		208		116		225		48						674		181	198	250		265	124	154		171	160
243		95		483		201		707		47						188		365	216	37		251	162	189		134	153
145		70		77		17		1395		56						531		223	207	209		140	218	211		312	154
5873		83		214		218		891		65023						372		211	444	204		970	197	202		170	139
698		230		72		56		373		144						266		210	252	187		172	174	168		162	296
95		26409		221		93		92		7						659		215	246	269		8	130	32		160	178
400		2		68		199		207		44						8		210	219	288		253	194	174		163	150
544		86		298		123		169		211						1		232	193	291		1547	209	148		173	153
3		78		197		57		80		17						224		459	216	1		174	936	217		795	179
1		302		105		52		274		39						389		219	196	144		368	107	173		169	358
142		87		282		791		225		910						2		207	399	329		5	196	1		134	138
1345		105		470		133		208		38						206		209	258	388		188	205	136		137	192
725		80		742		448		403		48						7		172	214	13		12	493	189		171	160
1		1		576		90		60		4						7		286	186	237		309	208	153		167	321
492		67		6840		323		275		21						258		202	365	206		178	208	133		289	158
475		306		906		71		62		50						315		200	432	197		327	214	199		152	326
2		195		1343		80		1765		155						233		395	248	304		317	223	221		171	181
102		107		776		16		1145		4953						54		199	232	265		358	612	195		154	306
39		229		654		113		358		27						553		384	427	1		325	171	186		167	310
603		86		124		39		73		16						412		396	199	111		26	347	157		161	161
102		80		70		195		72		41						96		209	1843	190		217	193	179		153	166
24		29		79		198		53		113						246		227	314	190		167	575	42		148	162
292		74		604		66		165		35						4		206	441	181		283	124	18		139	160
995		200		219		2221		51		51						216		400	204	222		266	148	11		136	152
70		82		1632		224		4216		15						455		295	435	1		569	215	336		150	148
2155		100		77		70		79		48						210		216	174	271		5	216	180		139	306
770		76		243		99		82		45						173		223	145	301		167	105	307		312	310
171		215		401		4		90		47						277		231	174	284		165	114	166		164	179
455		233		549		77		66		363						5		206	238	302		15	188	3		306	181
295		75		201		36		6963		141						150		205	190	287		912	214	151		140	101
805		67		68		108		117		31						185		898	242	253		498	212	186		128	111
393		69		95		104		693		41						189		213	228	302		495	171	133		168	172
146		103		85		76		901		54						210		175	209	218		729	223	401		168	2
11		77		634		74		83		58						64		218	363	17		411	215	204		165	344
664		81		101		201		722		46						175		176	229	47		17	367	163		162	180
21		96		632		109		304		50						315		229	206	278		203	3	187		157	182
476		69		69		96		525		859						224		205	205	1		75	471	186		175	170
84		81		1148		203		192		18						232		1556	363	426		237	216	84		159	182
40		71		325		74		498		42						295		184	706	283		220	938	358		166	177
132		80		66		60		70		112						12		182	430	218		288	332	170		468	175
152		69		263		60		75		121						589		208	408	239		194	149	155		159	173
36		102		80		411		286		1292						90		620	328	207		20	168	165		154	165
1995		1388		263		247		93		49						268		377	233	266		38	182	342		163	161
371		66		64		108		8		46						487		354	218	20		189	382	217		126	165
786		109		615		236		309		40						1		192	161	199		172	388	168		277	171
76		217		1146		70		508		40						433		379	143	131		175	104	9		162	171
195		436		93		965		171		10						548		210	231	236		254	223	20		167	179
176		70		75		76		22		2						228		209	245	5		234	208	316		487	179
538		86		691		104		161		8						1		167	232	169		184	211	162		155	159
705		69		39		83		55		38						255		320	212	210		240	207	188		63	179
124		300		48		83		195		27						217		217	203	276		216	200	176		167	321
159		1146		848		635		499		36						727		390	202	317		389	221	126		150	432
29		217		60		59		389		50						2		770	241	14		166	412	180		310	181
115		412		73		1		1004		260						382		169	317	288		247	121	148		168	160
98		106		361		69		1070		38						4		183	132	1		304	392	167		151	157
112		76		1138		195		90		348						203		210	204	469		225	207	173		145	125
121		75		870		7072		449		38						209		195	670	1		150	190	148		480	179
698		91		500		9		1409		570						258		231	194	278		793	497	30		315	184
1		110		116		695		2572		50						169		233	348	242		195	223	179		168	126
105		201		158		769		56		38						336		389	162	500		218	110	161		173	162
170		109		78		134		367		37						156		229	128	200		181	165	237		170	165
18		15485		781		19		80		69						236		239	426	367		13	222	543		307	146
487		20		81		530		60		37						228		600	246	172		187	330	207		166	167
967		92		238		201		181		50						29		218	218	79		110	438	165		293	157
240		219		815		59		69		129						291		206	205	246		135	225	170		160	259
55		101		973		105		833		55						118		206	204	7		254	176	83		155	177
283		111		517		216		215		124						256		234	384	230		236	181	186		161	100
1106		192		5244		39		208		166						172		226	245	308		395	222	172		161	164
3		212		3631		122		532		51						475		216	241	231		712	196	8		152	151
157		245		227		65		51		138						653		208	198	36		836	203	166		146	175
4		69		1053		10		290		68						276		224	139	276		16	77	115		170	486
632		79		1086		767		603		8						140		438	497	260		290	111	131		147	158
133		112		11		103		50		6111						357		422	232	322		132	160	19		166	135
668		71		7870		46		306		33						204		219	209	301		270	400	189		174	166
2251		113		207		12		476		25						419		216	185	252		180	193	191		169	162
3419		101		58		95		73		101						770		382	254	313		184	178	179		168	130
195		117		282		125		1090		28						415		187	275	148		481	112	137		341	330
281		95		77		40		209		9						235		117	635	222		166	205	164		164	177
170		241		230		58		202		354						145		220	394	270		185	148	161		172	110
1488		1		794		187		377		36						315		611	145	10		209	386	142		157	189
293		254		126		12		455		47						258		625	374	189		293	399	345		307	181
112		9164		2735		111		213		245						53		227	239	299		224	208	6		147	161
732		308		220		221		3027		20						248		451	234	473		191	1146	257		158	128
132		114		1861		85		381		9						233		176	606	730		48	222	164		165	125
2312		116		107		2		1155		107						494		204	256	432		500	209	177		151	140
3970		211		29		6		646		22717						38		232	202	313		318	215	187		116	193
228		121		93		432		104		40						238		1067	189	202		256	163	211		140	187
162		253		21		44		1960		127						203		238	174	251		731	206	187		165	171
585		71		2607		112		60		25						371		577	324	4		494	109	168		323	158
152		122		124		1		61		168						1		446	623	329		267	210	516		323	136
323		26097		101		32		83		27						5		222	419	33		160	217	145		162	100
31		110		1072		1		165		54						777		201	209	245		40	270	156		338	174
404		116		73		42		504		139						182		196	241	267		230	803	187		167	169
21		91		393		67		283		37						318		204	245	575		197	143	237		169	167
16		115		84		60		50		16						101		207	237	748		529	105	142		156	167
127		250		57		33		872		68						289		225	223	136		164	114	230		152	172
10		21380		477		30		67		56						176		192	34	197		25	111	177		161	156
4		92		4059		21		215		9						351		167	200	203		1532	126	288		136	162
115		312		511		10		77		18						17		385	247	194		221	210	141		202	230
179		103		108		7		249		8						429		232	179	364		320	212	534		166	325
136		124		249		21927		1		1						728		396	386	767		208	221	128		150	173
271		72		221		728		1		15						281		231	233	196		1	280	134		283	114
730		129		3806		57		9		2						1053		770	222	241		149	188	177		339	181
146		128		366		32		54		195						261		561	154	213		6	222	134		165	524
280		6414		79		58		415		55						202		210	255	43		151	426	322		173	178
40		252		536		328		1555		15						314		189	210	335		141	102	230		314	183
289		65		77		83		265		172						312		190	196	268		335	179	140		138	457
140		123		337		89		1432		32						385		447	176	284		282	858	203		135	134
65		271		205		54		82		42						179		227	418	134		240	126	265		516	251
290		8		103		90		93		49						6		202	247	251		212	144	169		128	189
278		68		825		86		291		51						170		202	223	286		194	216	356		155	150
357		470		61		363		805		36						220		242	161	208		296	204	199		144	462
90		127		1		82		185		51						5		207	409	322		216	194	234		161	179
168		140		287		4943		54		842						2		216	401	336		332	140	170		163	150
466		102		3577		92		1243		9381						17		173	605	198		279	224	191		166	306
45		13131		34		90		177		29						216		360	442	175		436	111	122		169	498
206		134		72		91		183		31						37		213	204	152		194	125	393		167	178
145		127		235		59		146		45						249		397	188	268		193	348	303		166	166
111		70		226		92		181		9						58		361	238	241		218	194	174		162	106
105		123		502		90		413		17						19		225	238	227		168	219	185		133	181
1171		130		87		327		96		25						462		207	197	275		159	110	146		161	134
107		165		386		94		204		1587						1048		28	197	337		179	216	162		158	167
44		119		548		319		520		36						763		648	118	133		480	418	118		882	182
222		129		915		235		87		1						132		391	395	475		216	223	21		167	340
125		95		460		88		364		137						277		215	640	251		252	108	208		161	133
251		120		89		213		127		18						4		601	242	246		421	194	355		158	167
376		93		90		91		1631		43						268		183	229	279		146	119	167		161	1
102		243		181		80		61		50						309		208	409	343		262	294	41		157	188
132		496		218		212		56		308						593		213	205	342		289	218	189		350	298
137		346		320		93		71		6						338		217	205	217		180	220	336		164	161
474		120		4313		96		326		97						172		424	196	326		290	217	140		151	268
636		257		67		6359		98		8						556		203	239	259		225	217	265		151	173
3333		141		732		95		645		39						254		222	204	264		186	146	186		456	173
4		106		86		218		7		12						230		224	206	2		320	168	395		151	160
293		84		75		86		551		37						4		225	154	135		289	187	136		315	140
1319		78		24		208		41		37						73		418	253	3		220	204	381		160	313
191		91		695		63		1854		11536						133		220	214	237		157	221	172		302	127
22		128		579		69		103		2097						263		376	201	177		197	370	212		173	331
9		122		108		84		80		10						264		7	243	330		152	153	148		107	347
350		369		652		731		16		45						5		378	213	346		238	161	57		158	165
85		192		90		89		494		109						137		213	212	223		309	435	269		164	154
248		137		430		84		79		124						103		215	151	138		232	166	167		155	154
138		503		82		17428		102		236						290		394	241	202		1	582	135		160	171
44		106		1523		70		87		43						140		230	197	1		325	265	146		169	168
108		138		263		86		646		1257						234		428	359	19		580	189	173		341	286
122		100		11		68		68		19						275		722	218	13		155	179	154		149	118
115		76		576		77		182		42						562		217	639	336		169	213	98		169	182
3		136		242		89		95		157						524		342	206	184		301	381	171		131	145
1		130		413		84		559		50						257		180	156	222		263	210	193		160	162
533		204		307		69		1		10						198		210	238	374		463	202	187		311	151
52		135		2166		89		646		166						458		213	153	363		177	225	189		126	169
1		89		481		802		85		45						600		202	217	252		281	210	184		169	160
1		538		1667		77		181		2187						368		197	200	302		216	198	181		313	182
146		181		299		2082		55		142						167		415	210	259		367	207	300		166	182
11		13628		65		77		178		457						100		629	165	243		381	537	275		177	140
360		131		69		254		74		85						178		224	258	169		191	98	169		323	142
103		140		606		84		96		2						520		449	239	492		189	658	301		491	145
144		68		56		86		26		37						46		171	155	279		3	215	55		120	173
478		250		332		66		63		99						22		639	250	347		209	199	173		169	100
116		87		541		69		681		1						328		200	195	308		270	129	186		132	378
138		691		993		213		348		46						48		222	534	201		627	215	17		176	169
295		59		2383		88		44		59						324		811	370	181		3	417	142		155	158
234		240		6806		83		611		143						203		225	216	296		765	275	226		172	96
152		108		217		81		147		47						192		207	397	157		1144	216	359		154	301
122		110		308		83		173		39						104		192	207	214		915	332	163		517	177
65		115		63		1083		142		111						300		224	208	265		305	216	151		148	168
289		277		75		77		883		3279						222		807	224	166		276	213	198		338	191
252		137		209		81		60		133						165		205	197	209		232	207	177		168	154
116		102		80		81		215		47						200		221	363	123		228	412	220		149	179
740		130		1056		215		328		56						304		177	565	412		224	110	218		1	304
158		137		101		83		4979		3397						279		220	197	177		313	213	101		140	141
4843		173		73		525		3253		45						233		229	202	221		197	459	178		160	341
100		135		121		81		100		32						205		184	217	223		175	221	330		160	115
320		138		44		269		180		24						13		169	141	300		79	223	160		167	175
117		78		861		3060		1623		90						438		185	540	285		400	163	161		466	335
51		234		234		472		170		269						295		206	229	279		280	794	241		164	162
2		136		82		1145		1		219						371		202	233	215		226	264	175		156	317
91		88		300		85		620		3055						353		225	165	440		10	648	555		163	138
458		149		1917		209		64		7						519		232	259	180		163	185	125		144	101
1506		132		67		70		57		5						34		229	243	287		382	203	288		166	174
282		140		80		90		174		37						353		174	155	206		171	384	196		159	304
112		153		935		84		49		131						265		240	253	186		252	177	78		161	139
123		247		577		206		48		27						134		224	426	263		265	341	164		167	113
26		112		226		75		46		39						379		542	851	264		223	191	154		170	168
142		243		112		83		257		1279						214		177	190	239		151	165	172		286	176
76		82		85		75		308		27						204		232	225	315		560	282	227		166	317
95		76		98		78		87		94						315		225	206	261		38	220	177		163	147
9787		138		492		64		46		1						93		225	193	266		174	115	357		291	132
37		73		2		78		576		171						323		221	176	238		575	129	569		300	175
120		575		437		1		67		27						381		410	166	234		152	913	99		142	173
25		270		314		216		204		13						676		215	259	275		296	298	218		170	162
310		120		1		78		91		18						264		184	183	171		133	206	193		513	322
134		100		2		83		41		3						359		226	143	196		483	406	170		159	131
106		122		384		56		102		84						144		225	214	12		322	217	177		154	180
62		134		247		64		542		6						194		216	245	226		6	215	166		173	173
109		339		95		206		338		19						38		219	202	151		565	172	123		319	171
265		1187		867		80		64		29016						216		343	205	166		1116	189	187		167	289
437		91		68		80		825		108						432		449	212	301		247	206	175		168	162
93		79		469		68		198		86						8		433	71	568		205	213	183		175	303
26		115		80		78		2413		46						1		196	257	62		169	217	121		176	114
15		312		220		196		182		2						15		200	208	283		144	221	291		153	164
1		90		518		303		1		824						2		174	203	120		297	100	158		134	123
399		416		191		86		333		227						377		227	186	59		267	122	393		121	186
66		79		81		184		498		89						313		210	450	4		163	147	173		153	185
112		197		95		195		210		646						385		212	247	342		821	219	254		175	167
259		144		826		75		88		80						635		1172	207	309		523	277	218		174	171
278		63		81		81		70		86						1		237	846	93		207	212	199		161	294
3		142		88		7164		76		516						348		224	231	245		344	180	200		413	330
176		128		303		73		59		14671						2		219	198	186		179	357	98		171	176
758		147		68		774		382		239						312		555	614	165		198	214	45		165	640
115		25252		186		188		26		214						292		172	245	60		236	215	133		153	177
33		1224		1322		76		213		1						2		233	400	73		202	408	172		168	182
1		72		587		201		51		191						475		630	230	461		299	99	186		137	148
151		838		191		56		547		6						331		207	390	13		234	330	162		340	413
124		49		752		79		46		1						378		178	213	211		353	196	179		177	185
610		162		3178		68		91		33						184		225	629	314		179	513	148		168	356
250		145		128		393		672		113						793		210	422	170		173	205	231		161	162
429		135		419		81		1738		124						220		383	242	252		264	261	130		171	144
297		309		349		77		53		27						417		199	239	6		417	120	25		755	369
396		310		334		184		55		126						92		202	215	222		260	438	185		155	183
73		142		66		536		459		11						188		9	201	230		186	170	246		402	184
898		139		926		214		435		17						303		370	206	170		191	184	136		163	180
89		319		804		66		415		10						288		187	203	300		437	214	217		171	154
358		151		235		198		45		6771						19		227	154	545		163	137	235		155	118
173		135		55		73		781		1						240		390	244	92		278	216	176		159	118
609		147		338		71		68		159						68		206	225	262		201	206	175		157	181
286		150		75		86		38		20						1		559	241	285		170	208	200		168	186
124		146		413		80		38		17						222		199	224	359		218	152	271		113	107
151		141		74		319		114		7						1		209	428	201		549	170	150		176	120
1059		138		59		85		2951		31						414		867	311	235		162	1	201		165	170
897		164		548		77		406		123						297		225	229	306		160	206	218		313	196
2586		921		1132		61		58		11796						233		231	258	214		142	610	168		169	147
71		159		56		80		267		10631						357		405	523	330		249	297	357		175	180
78		1020		73		78		1164		1						341		349	329	208		226	107	164		170	170
497		151		129		86		1031		326						71		400	258	589		182	161	204		141	83
721		79		90		68		1194		12						193		182	189	216		277	215	168		143	131
7		521		294		209		86		9						181		658	235	472		292	103	445		156	176
170		334		539		76		84		9						327		172	211	254		414	144	176		450	153
4		80		1182		62		968		18						331		403	250	235		226	204	153		180	166
73		136		815		72		276		99						623		379	211	277		159	209	13		115	163
7		358		156		64		319		10						244		165	416	335		521	575	154		169	113
160		149		304		76		758		213						367		427	208	227		165	195	373		180	179
1118		79		1473		78		46		8						291		381	157	296		497	209	1		141	119
157		367		1873		75		54		12						20		229	205	226		187	176	14		123	137
256		130		591		73		219		2						306		219	204	239		247	369	169		161	161
991		119		114		68		416		13						40		608	188	213		202	181	227		156	147
2332		102		71		77		492		718						165		225	368	204		166	185	201		287	111
216		142		73		62		48		833						440		209	14	305		491	289	163		159	174
276		38		278		65		215		20						189		175	246	251		265	487	186		163	178
38		150		2822		68		57		14						256		528	203	257		308	171	213		155	168
30		92		78		77		18		11						34		535	194	373		399	111	19		180	150
1		424		81		68		473		23						308		225	187	60		191	112	191		151	117
31		12		323		77		387		13						184		231	376	269		168	213	179		164	355
79		117		398		97		437		19						244		222	201	306		287	223	74		169	173
586		443		54		69		54		165						670		228	564	342		304	216	160		167	349
112		90		70		74		4		110						196		583	182	295		272	120	160		310	160
1964		123		370		66		217		293						186		377	242	216		262	215	142		161	150
99		145		2176		75		228		271						220		166	614	213		203	214	165		168	157
109		98		86		77		23		371						11		626	235	2		188	195	168		74	260
242		20301		483		79		1316		16						198		453	237	249		21	492	170		166	181
134		103		94		180		64		121						332		208	238	57		145	182	214		164	144
128		511		74		69		76		17						320		172	617	1		268	188	132		165	139
98		149		87		196		88		22						438		246	243	245		168	222	196		175	93
3673		9		1080		73		91		94						279		401	450	280		266	215	186		174	169
115		58		306		3309		68		97						60		196	790	366		240	189	156		299	121
162		144		926		302		287		10						264		396	155	22		185	207	168		132	96
416		59		931		81		417		8144						327		200	221	325		743	138	148		661	332
824		659		123		74		456		20						424		250	502	2		256	169	170		175	139
374		145		239		76		89		51						403		223	243	273		123	179	147		169	170
1		138		119		70		75		21						58		447	246	342		307	352	332		159	161
115		49		72		73		366		9508						502		214	153	1251		322	115	128		335	123
96		147		1124		68		422		18						196		198	219	232		268	132	4		333	168
483		139		168		66		403		22						230		208	205	221		198	114	325		328	153
383		254		3391		63		1270		105						128		188	206	104		165	415	307		105	349
14		105		195		69		77		212						283		186	166	574		488	572	187		164	175
11		55		80		72		56		16						4		182	233	437		16	11	17		308	119
116		31		197		75		8		112						353		235	196	241		300	188	45		96	174
86		121		576		232		1		24						241		224	2930	803		193	184	187		156	173
19		251		167		181		439		90						123		665	239	44		185	212	170		287	344
628		236		1754		812		2767		516						221		187	222	1		500	200	188		107	145
92		88		218		56		498		1						72		221	238	11		194	124	522		129	321
229		111		68		64		219		1						1761		644	214	222		163	184	180		163	144
3		78		1636		69		202		23						5		413	215	4		266	212	195		325	98
68		123		471		61		459		15						2		223	217	328		477	210	148		166	153
85		286		723		73		5		117						8		223	188	888		659	208	172		149	363
152		146		78		76		399		1482						171		525	394	889		170	226	167		160	182
141		22564		1470		72		2		16						198		190	446	549		403	192	107		167	408
367		38		478		69		1376		108						153		179	149	1		254	120	144		700	139
120		115		61		215		83		84						266		221	242	189		238	179	348		160	160
704		356		941		71		78		198						38		204	211	231		231	110	5		162	160
9		127		876		68		1139		889						308		181	161	97		540	741	267		170	140
495		55671		856		66		7871		12						27		230	160	267		266	730	153		342	182
14		48		494		485		869		1159						233		404	417	277		184	146	192		166	178
636		221		66		200		32		16						136		431	203	242		338	167	224		134	317
213		110		212		386		54		21						246		446	359	278		311	196	210		156	142
100		75		126		71		655		91						298		196	242	202		228	196	19		182	135
315		82		70		180		54		12						551		179	272	185		666	146	267		171	276
495		126		908		372		53		115						211		208	207	146		64	547	155		158	100
984		456		3954		53		67		22						325		228	231	2		282	216	317		119	137
370		150		483		206		1007		21						1		244	245	8		678	218	307		163	341
945		54		108		416		143		122						378		437	244	230		109	110	126		154	297
447		95		230		77		39		423						218		215	261	256		293	167	147		150	171
295		73		136		68		597		17						96		225	193	1		338	284	197		168	135
28		273		170		186		719		4						156		218	200	29		205	341	164		174	487
168		438		252		686		1795		7						137		436	199	16		302	217	189		167	165
96		21		95		75		1741		6096						417		230	242	112		293	224	371		307	470
346		66		93		67		676		569						520		230	458	205		251	229	157		164	181
197		56		411		66		197		1						433		236	237	207		320	279	175		333	173
818		95		307		63		63		182						204		248	211	338		274	153	132		163	136
128		262		93		194		3673		2						299		173	387	174		232	202	241		171	295
523		98		7		392		481		3						448		195	200	225		290	172	192		170	173
63		60		385		67		103		18						18		221	206	512		176	190	166		371	181
287		154		5278		74		94		22						152		198	497	401		17	434	143		586	181
2710		246		82		66		194		112						119		178	194	380		240	285	200		497	359
58		106		1116		72		4		19						35		369	609	260		213	129	149		325	330
666		1723		79		1825		149		12						190		225	817	14		189	214	162		165	150
135		349		623		74		99		5447						324		211	200	16		162	219	10		336	359
508		105		99		74		872		3						331		199	185	310		204	212	177		132	169
408		979		64		399		47		12						1		212	350	293		161	151	96		288	333
422		118		82		62		897		87						397		195	425	71		226	429	162		177	171
635		229		572		67		446		989						313		189	373	214		193	403	182		179	115
175		127		74		67		418		89						467		179	187	252		1103	213	106		174	147
283		66		513		73		985		19						1032		237	1013	344		367	481	152		105	130
1183		507		90		69		784		22						343		212	207	296		5	411	151		173	532
79		136		142		66		99		3						268		226	229	290		401	403	375		163	186
150		251		80		49		62		205						85		230	206	1		177	212	144		315	313
65		123		1210		69		332		2						198		201	241	273		423	212	96		130	134
166		27026		115		68		55		4						3		213	452	4		454	147	172		157	309
387		54		78		65		90		1						51		566	137	94		321	159	117		130	178
123		79		71		70		42		1						600		239	180	74		183	190	346		156	341
140		53		68		70		1285		636						323		670	220	202		631	193	174		156	292
299		103		66		196		249		110						373		225	209	39		465	218	194		154	152
213		108		70		63		50		1585						40		237	636	789		379	214	148		175	122
1954		124		50		59		240		93						168		203	215	226		50	291	285		183	139
151		249		517		281		640		11						442		583	204	194		217	181	351		167	170
84		93		3194		69		53		198						23		32	464	156		324	185	433		146	146
90		248		92		66		4162		110						273		175	194	167		294	206	137		166	185
31		36		90		205		718		273						55		172	223	38		296	215	179		171	174
116		89		119		66		74		83						28		158	189	180		172	223	227		160	158
31		2699		5659		357		12		21						24		221	204	296		207	125	219		165	159
35		113		89		75		552		3167						76		214	486	191		300	543	171		166	312
54		47		74		8733		43		2						229		195	444	180		1033	585	170		334	132
142		52		468		456		2394		14						10		179	193	293		175	195	170		143	119
110		34		297		64		172		795						423		400	377	178		176	192	163		157	277
407		17		98		70		32		574						1256		222	238	381		227	173	117		163	181
89		4224		246		63		94		3						71		366	219	172		159	191	371		157	187
8		1701		223		56		1848		2						340		201	150	285		315	195	155		171	176
105		530		213		61		33		3						443		220	242	327		269	407	162		182	158
87		335		193		71		1		3525						195		193	204	321		286	423	187		333	139
153		687		414		189		36		258						352		192	420	4		210	321	176		161	197
50		811		77		64		2122		122						183		253	257	5		164	210	59		310	176
308		236		884		61		319		20						252		231	205	254		252	488	147		130	139
173		16		1559		69		186		23						1		211	578	4		211	327	409		154	136
138		15085		750		340		54		28322						10		213	490	226		430	208	162		288	178
3336		1		196		72		372		10656						175		465	427	697		178	211	192		168	176
4078		1		191		69		276		17						376		217	212	286		84	337	152		177	177
538		21624		75		66		57		22						191		228	201	422		300	383	1		161	163
153		13208		161		61		2040		116						935		210	407	309		208	218	160		278	157
160		43611		294		194		1202		170						257		367	199	33		170	192	6		147	299
612		507		256		192		200		3						178		416	653	150		1	111	159		165	181
114		185		116		183		281		289						21		372	605	615		520	205	70		324	161
3733		297		225		67		9		22						233		385	1065	261		169	114	176		112	306
138		178		34		67		83		1014						256		197	427	474		168	155	158		176	174
244		296		71		67		1		20						350		191	28	136		495	834	159		138	158
82		227		429		67		88		20						231		584	644	238		324	191	156		151	156
156		173		2568		67		756		16						481		231	513	7		291	110	162		167	352
272		240		105		10837		3146		12						298		221	180	18		200	157	169		156	165
650		184		861		61		479		1						601		225	155	718		538	222	281		169	167
393		325		217		176		547		2						327		99	405	216		268	225	22		161	271
85		619		67		485		452		15						279		250	202	8		164	612	205		154	97
99		3		199		54434		793		161						269		222	12	286		334	221	172		168	268
138		28		230		63		6662		2						231		430	352	477		240	219	6		161	180
312		1		74		211		2		15						16		212	208	33		298	121	1		173	176
287		1		881		67		117		507						313		228	507	301		163	150	68		166	176
89		149		1004		66		474		1						2		204	211	63		166	332	169		165	181
459		1		800		68		106		5						442		232	212	772		1	201	161		128	154
46		19		808		188		78		17						326		226	232	162		1	220	139		764	134
1011		405		913		73		428		8822						297		192	240	245		423	119	160		334	113
706		147		77		66		60		1						332		448	147	193		263	212	143		170	154
48		204		1108		68		25		4						11423		972	494	178		545	219	184		310	135
19		19258		401		288		29		3						217		201	657	430		190	386	10		168	184
565		169		730		300		244		24						307		238	232	169		340	202	193		174	362
158		30		104		193		539		10429						6		208	215	211		303	207	211		167	167
369		2		638		64		1296		225						131		203	627	216		831	109	303		174	429
247		199		1381		784		487		17						208		212	208	583		155	331	161		333	124
1146		1263		431		71		150		11						217		252	197	270		455	163	164		174	108
7		10497		312		64		575		271						225		220	203	184		211	219	170		154	179
90		11		230		10260		157		17						1		200	164	275		206	190	146		147	180
1041		8		91		434		807		92						393		450	227	327		309	211	187		169	181
3		4		107		67		646		5						223		204	196	230		303	221	5		169	147
11		1		1193		70		672		16						11		232	194	220		161	225	230		172	187
295		111		290		56		73		225						144		368	206	218		680	5	179		168	190
7		12		70		66		500		18						170		220	295	282		451	118	172		140	172
167		212		465		848		6		345						207		217	649	251		168	290	153		120	175
138		572		397		69		401		30						236		218	468	259		143	193	182		165	134
29		19		1393		308		929		110						7		190	207	12		300	193	164		492	638
161		446		65		65		102		8						391		226	143	198		456	222	575		149	108
84		29561		73		309		58		114						189		207	289	137		326	286	163		174	671
118		195		80		183		54		10						250		197	298	52		189	177	236		163	180
206		6		79		186		439		23						201		174	820	549		259	102	191		329	178
253		215		195		76		31		1						500		172	201	5		45	147	163		156	169
2361		37618		351		185		1001		27						243		232	178	93		265	180	169		139	153
208		21386		286		191		6		40						4		665	201	31		267	200	169		135	134
2928		187		489		75		753		48						6		205	924	358		324	223	115		162	133
19		1		96		293		114		18						173		173	202	7		345	195	188		169	391
879		196		74		1		252		1						19		202	248	4		323	116	160		163	184
98		60		1131		74		510		2						1		218	713	206		183	152	155		160	159
321		9		265		64		89		2						374		220	186	185		551	156	153		151	185
530		1		105		58		329		14						203		220	194	209		240	581	291		168	165
169		1		55		73		156		23						335		196	219	250		447	367	24		165	300
342		1		211		63		218		1						44		178	189	776		140	223	31		163	123
384		207		68		62		74		9513						308		245	543	197		395	217	225		146	174
19		399		77		54		115		138						279		184	153	237		167	438	166		176	164
3		451		73		67		88		18						297		200	202	244		300	185	150		172	164
190		335		1499		39168		215		30						160		220	327	274		169	207	142		168	152
112		206		1838		57		36		81						527		155	222	156		629	129	156		168	161
161		8		187		346		17		7051						15		207	215	264		269	201	171		168	111
133		21		66		241		8		26						195		217	268	208		336	218	37		169	165
75		241		95		70		16		1						7		404	184	214		141	442	350		167	127
24		12492		469		62		58		618						279		244	239	348		300	226	39		318	176
291		8		30		61		655		1						463		226	213	230		244	214	9		174	174
109		564		491		71		867		2						362		408	163	326		210	392	151		132	151
352		196		321		67		60		22						217		964	256	1		213	211	164		257	159
259		10		79		71		54		6						275		237	245	2		218	479	177		713	106
1092		172		1965		61		158		24						298		225	176	196		185	116	152		355	172
86		204		104		185		331		29						219		207	244	257		116	177	156		103	124
165		440		214		65		865		2386						471		422	190	160		7	196	221		150	141
368		1		64		70		1205		9						320		457	220	197		466	228	48		153	507
238		1		594		70		56		15						321		218	219	706		258	215	1		246	161
3		200		883		64		454		3						412		388	191	263		459	224	226		113	156
137		167		710		56		77		10						270		218	197	198		647	151	36		152	180
96		1		4018		191		63		24164						5		407	281	195		305	182	151		166	166
661		3571		206		71		61		396						245		233	240	241		318	139	388		164	111
486		1		76		62		294		36						275		386	412	183		174	200	152		305	354
138		629		880		60		56		514						23		226	223	277		269	178	168		174	167
135		15714		80		63		177		124						290		216	270	1168		497	222	139		169	156
58		323		939		58		1		3						288		406	536	218		196	209	155		172	156
9		14121		215		73		494		271						363		189	414	513		333	112	152		179	270
98		40		372		70		327		4						193		239	214	752		169	115	154		171	267
28		315		70		10929		54		11						248		177	211	251		261	201	167		172	485
839		330		100		60		121		3982						218		233	216	376		263	209	317		121	676
7		32		431		200		122		193						46		224	350	417		608	177	179		172	145
460		16		72		84		822		23						323		228	214	228		165	214	41		171	295
74		4		617		75		158		113						295		220	165	194		569	416	255		177	180
33		202		3150		163		406		1						256		373	247	210		408	195	105		139	180
18		6928		1454		63		372		17911						307		218	196	53		182	204	167		144	365
500		121		16		196		58		1						52		193	204	229		21	441	172		175	299
207		221		215		64		895		14						737		209	189	43		230	113	167		158	270
153		209		328		68		1050		1774						299		182	544	232		992	116	68		148	356
161		207		189		7		97		108						273		227	476	189		247	128	160		174	166
9		27		10		68		57		4333						189		174	448	190		333	134	14		309	177
13		204		66		78		174		10						467		223	213	417		65	222	55		159	166
79		42		2095		75		1236		1						267		442	196	201		369	220	305		171	147
168		109		98		178		913		1						1		227	262	584		259	210	166		311	317
160		24		935		72		465		1						249		227	235	200		321	129	30		156	129
268		364		72		413		709		2						104		249	436	1		229	177	173		141	338
114		44		714		199		56		112						315		231	354	3		180	232	84		134	112
1259		9		188		59		60		24						535		176	229	17		171	167	164		115	165
924		4		522		79		1544		3						413		213	164	83		334	153	198		163	173
98		12		96		67		65		1						351		219	223	208		801	127	46		171	185
244		9		76		172		172		10						1		243	501	107		173	219	114		326	164
88		12		267		58		70		127						326		238	249	305		143	214	185		157	153
1543		8460		186		745		1554		14						11		779	208	266		29	544	194		162	136
384		291		50		65		324		8						453		201	203	82		205	110	184		163	178
441		17		22		184		165		1						35		241	248	1		280	371	129		173	193
254		336		6		317		44		6790						373		209	460	8		252	164	51		163	40
207		4796		649		175		527		13						422		164	204	12		487	221	183		435	128
169		10851		1051		75		458		1						13		223	201	246		319	210	214		179	171
17		10		35		81		60		124						499		229	158	283		157	206	191		328	166
306		254		37		66		59		29						158		194	242	5		309	221	164		163	355
166		19		151		184		79		16						2		175	204	191		520	452	175		315	183
89		198		414		63		174		1						246		200	208	252		139	182	400		178	161
21		2357		564		57		350		8						1061		203	453	10		131	202	260		166	150
4		571		1		54		500		331						14		459	263	134		289	208	178		158	414
171		15171		269		62		61		2927						5		221	1353	402		837	179	146		144	126
34		116		559		364		389		8						324		828	192	211		161	200	175		280	178
89		328		479		76		48		22						241		191	307	80		273	142	191		167	451
92		19		236		71		543		1						574		439	234	233		265	193	173		637	179
125		15		552		191		59		303						238		415	213	252		167	417	177		169	164
164		20		140		292		57		20						21		210	411	224		164	226	117		172	43
493		175		748		72		271		14						269		200	317	240		619	179	155		166	190
188		30		690		6776		459		7						6		245	377	170		212	170	263		174	180
395		20495		41		57		82		3						179		238	321	245		309	192	174		161	154
294		5		113		77		767		2						272		638	209	127		325	146	170		158	160
264		360		646		76		211		2						423		219	238	55		808	208	203		166	150
580		276		88		84		858		20						457		414	230	179		271	210	156		168	137
280		173		79		189		164		1						351		231	224	400		283	207	61		267	135
117		17		12		5968		159		6						372		867	456	158		231	117	118		173	180
27		12		522		208		548		466						18		220	415	265		336	141	155		165	171
169		6		1873		75		1566		129						43		357	202	193		178	225	167		179	176
91		285		133		2545		743		24						4		224	182	460		273	224	143		145	180
723		337		77		17279		58		248						1		224	23	292		385	213	109		100	182
242		8682		1753		63		5584		9						388		399	333	170		491	427	173		141	168
281		27		77		193		28		28						298		185	221	238		192	399	272		164	185
357		29		41		62		133		31						6		167	379	49		1010	408	202		115	117
1578		437		402		466		59		1						366		229	197	199		169	221	331		180	176
227		38		305		78		18		10						77		173	497	535		24	381	87		172	158
264		208		96		77		312		15						190		230	232	178		520	204	146		344	177
454		184		240		72		61		40						1		636	136	33		554	122	136		164	167
100		38		1280		65		383		8649						35		186	490	446		531	120	49		176	165
94		11		97		77		165		137						1		220	233	214		263	226	172		154	153
224		1		3671		194		586		9						151		232	240	227		222	123	125		172	162
98		569		150		67		57		1						8		220	226	349		204	133	185		170	159
373		19		1945		74		57		105						692		221	357	234		171	540	26		138	172
107		18		61		203		706		31						16		206	204	34		201	172	145		129	155
572		1126		180		186		630		2						1140		220	537	181		492	197	219		171	158
89		34		744		82		673		1						397		212	196	209		158	213	175		344	98
778		8		79		184		1347		20						198		350	247	8		466	221	170		601	177
2414		2		169		185		60		1						1		164	404	232		140	117	162		171	334
481		33		825		58		62		1						301		231	476	193		357	126	228		136	149
300		205		6071		82		3		1						4		186	477	179		173	224	340		170	132
108		3511		830		77		566		6						240		248	209	194		168	212	185		166	177
336		1		75		57		627		203						359		225	236	281		290	1220	211		148	129
146		1		444		983		1		28						275		404	429	421		198	216	161		122	172
122		18		62		85		727		9						6		200	262	327		1	207	149		167	351
163		2		674		62		56		2						27		210	798	144		1	197	161		170	151
120		23		96		64		330		9						109		170	480	1		280	190	132		345	202
589		313		1130		288		56		5476						254		448	219	193		161	210	198		171	321
146		143		243		67		1079		140						2		232	159	179		431	214	123		158	149
157		207		8		82		2706		10						1		1432	233	11		253	387	117		158	164
8		199		1		85		55		1767						402		186	598	453		238	106	148		185	167
36		10		94		80		65		104						314		236	355	186		236	221	73		167	160
20		44		725		81		66		8						2		393	282	255		1	561	161		160	137
38		8		117		66		741		4						447		428	257	340		1	335	180		181	158
297		11		115		77		3		122						270		221	506	380		272	220	212		131	97
871		66		82		59		282		35						281		258	196	49		264	24	143		164	134
153		212		2		176		169		1						317		459	171	4		306	196	242		164	123
134		4		697		72		61		116						149		202	158	55		217	204	161		174	277
153		8748		115		74		167		112						141		248	429	261		195	227	154		611	339
415		12527		1097		391		582		1						311		236	224	244		181	162	129		147	160
101		233		596		58		491		19						197		230	203	3		310	145	164		151	176
6		30226		152		11320		76		21						328		218	249	479		415	223	127		182	172
155		132		351		61		61		896						19		649	249	84		198	294	317		310	191
144		37743		75		79		1641		78						14		374	246	174		205	139	347		346	183
485		207		1689		66		58		2						314		180	226	259		8	667	228		147	152
142		27		91		81		1061		4113						359		239	218	323		322	231	433		121	151
158		7		627		204		1872		158						4		235	179	186		249	418	173		172	127
136		2		537		57		342		39						197		200	1001	292		1	129	329		180	128
6		39		101		1474		53		9						221		177	188	99		1	177	145		172	168
81		191		520		56		58		19						501		238	248	188		341	339	331		155	351
40		1		67		82		158		3482						2		176	211	100		269	433	33		161	56
496		373		729		82		175		1						187		337	153	264		224	186	159		157	138
365		18		533		295		72		5						7		239	436	2		421	144	211		158	555
109		19		4758		76		69		858						1		212	201	260		332	404	16		303	25
67		785		712		73		1185		43						479		219	198	154		264	215	154		112	175
95		29		64		82		259		190						155		209	431	271		306	210	183		123	183
261		41		334		86		6701		5						400		166	193	343		305	213	396		287	163
589		33		64		311		666		573						521		230	252	330		270	180	152		171	127
79		24958		464		72		48		13						406		223	233	615		433	203	192		360	617
166		10		358		370		372		115						396		274	209	312		364	525	126		176	169
667		4		781		81		13076		18367						271		234	272	421		370	96	320		155	182
180		314		1318		82		212		9						380		226	226	235		370	218	188		169	162
134		32		90		73		346		15						1		223	216	337		735	205	161		350	125
132		28		106		55		110		2						184		199	153	305		244	210	121		183	167
541		1359		363		72		208		22						307		189	185	185		274	216	226		174	180
371		309		770		62		179		7						543		185	277	346		67	438	120		171	319
90		5		148		90		1		1						9		204	189	317		236	376	139		128	380
1484		44		685		78		3		1						185		198	198	233		182	198	180		166	169
176		10732		122		66		63		283						372		182	211	236		464	929	29		352	318
429		14		107		775		208		477						1		241	208	206		317	217	297		170	152
167		20		290		82		3891		37						450		225	203	178		306	270	409		171	135
64		293		301		87		50		125						370		220	208	571		33	127	162		168	148
11		575		55		81		162		3						266		211	389	194		291	218	2		131	135
113		20		920		86		505		33						180		443	173	241		310	208	484		172	168
114		5094		363		87		1213		12						127		201	389	248		193	209	153		158	132
4		1		604		82		171		1						1		230	218	170		5	163	390		113	120
548		35		27		208		15		8						290		216	264	343		625	224	207		171	135
655		66		73		64		1090		18						600		230	452	201		173	218	293		166	186
116		1		62		62		66		18						413		211	214	216		330	216	118		161	181
1		220		343		400		13		8						282		197	405	214		222	111	129		157	173
110		26		2		86		54		9						162		221	204	182		168	996	148		325	133
825		46		95		79		265		1						191		247	171	170		161	203	362		141	129
242		23		146		309		707		234						5		198	204	261		304	378	168		172	132
110		51		393		67		50		16						134		236	237	262		8	222	99		169	179
678		353		6		171		63		12						249		235	195	274		347	395	39		176	113
42		1		421		85		66		29						1		421	204	518		470	211	23		296	152
100		7		128		90		148		916						2		232	202	225		307	278	194		140	131
153		24		85		349		1852		41						44		368	211	261		212	213	165		382	254
426		23641		75		87		624		115						239		194	177	217		212	222	141		171	1
81		94		333		72		1011		2						318		389	205	279		304	113	157		143	175
635		1223		737		93		334		107						29		213	324	242		351	137	134		342	182
491		75		240		82		171		2						213		411	242	238		728	214	274		185	163
101		187		209		208		694		11						1		440	222	259		16	213	58		166	282
41		81		892		88		59		1						341		218	221	248		217	203	214		304	151
24		79		83		88		270		194						164		204	445	204		295	218	310		172	140
2550		118		97		60		172		271						76		227	211	290		305	223	472		166	169
179		113		469		314		266		5						133		672	76	256		223	155	171		191	182
68		425		196		84		60		599						247		243	406	17		220	220	171		361	150
1		72		548		84		83		10						46		234	200	177		68	631	158		317	299
156		84		65		217		949		116						172		391	656	78		261	215	3		464	184
91		112		176		75		93		2897						296		426	215	324		521	262	481		144	177
295		91		407		88		711		32						512		227	240	361		246	155	191		320	142
199		135		132		130		1702		794						501		221	235	1		234	204	155		168	344
113		113		111		72		463		140						557		197	209	233		233	526	196		632	175
149		246		755		86		61		1897						6		230	203	873		18	187	157		174	163
143		69		120		89		427		4						276		425	225	222		1473	205	153		169	183
95		359		69		80		162		460						5		185	198	238		343	564	5		297	177
5281		74		221		219		352		10						451		164	199	238		318	110	186		163	181
134		414		324		91		321		38						266		232	159	846		372	441	126		158	174
407		123		55		91		4460		118						329		378	254	298		298	117	166		148	156
134		79		111		64		564		11						73		448	238	247		867	209	155		152	177
520		239		365		65		71		29						440		357	244	209		252	231	209		178	164
1309		78		74		180		807		11						21		415	212	273		223	977	152		336	162
363		70		1295		72		77		104						182		221	183	174		896	194	153		499	162
3316		126		229		178		55		21						227		219	227	245		472	229	180		151	139
84		76		833		63		45		205						224		432	547	255		17	196	154		135	179
166		95		353		64		53		14						367		216	160	13		203	193	140		178	170
175		85		626		67		421		13						1		223	408	134		204	441	97		165	27
8448		103		128		81		2462		14						312		112	470	286		205	609	158		168	340
6284		106		1057		81		73		26						339		227	223	224		286	128	134		127	181
463		76		88		87		80		15						297		195	650	228		313	177	326		166	167
207		217		71		87		264		1						171		182	171	233		330	227	71		165	154
67		84		70		92		565		9						997		432	245	21		261	572	6		183	557
1137		124		724		268		66		12						5		190	179	253		160	155	115		136	171
740		212		574		74		53		13						436		392	169	167		407	198	136		177	178
1019		80		614		204		1140		7						537		405	170	224		260	212	221		180	163
20		119		5471		96		8971		24						426		227	217	208		193	450	7		166	137
156		89		77		57		71		4						235		230	244	258		187	224	163		145	98
539		74		1148		323		119		17						592		201	207	49		331	144	35		176	166
255		112		107		223		60		6						7		189	253	212		288	430	315		174	147
141		84		584		89		61		12						6		211	462	259		221	207	348		174	130
177		241		1352		1478		447		1948						132		424	234	210		176	216	191		157	145
25		89		207		86		527		130						514		249	216	179		197	150	174		447	150
138		334		476		78		63		382						143		224	205	212		1	392	573		178	169
1259		228		216		89		461		23						95		233	173	114		328	162	340		163	182
230		105		108		196		59		25						5		622	171	2		297	704	159		173	186
2		249		221		96		402		204						274		205	171	319		210	138	339		459	175
2279		2792		69		14195		27		119						84		196	865	178		217	200	161		173	314
117		129		1134		64		505		23						319		247	220	192		12	183	255		170	149
620		108		1445		198		255		14						369		355	208	309		443	224	222		344	152
99		974		259		481		137		2						384		220	410	331		150	217	138		172	345
363		98		458		59		415		27						359		406	237	399		202	222	218		182	181
732		1229		98		70		462		2						81		233	199	282		308	120	166		311	156
630		229		109		222		178		131						243		224	212	253		301	160	149		181	152
55		181		65		211		180		122						29		390	235	191		255	627	130		165	137
800		110		89		101		63		40						335		187	214	199		484	211	183		163	142
21		29		71		98		880		3						1		223	379	40		332	214	254		162	163
341		948		125		94		457		11						742		209	234	161		171	205	168		145	349
25		115		555		97		781		1						331		837	446	291		165	214	155		36	474
3304		225		692		96		5151		200						380		212	196	246		307	224	166		167	134
166		113		121		301		13		30						40		190	204	176		216	208	33		152	147
90		58		806		67		4938		12						324		175	263	759		179	877	166		175	319
163		118		85		100		57		74						7		460	247	327		329	205	160		154	146
690		51		132		75		2415		1						326		229	222	410		151	195	151		163	263
77		30		329		90		64		2						298		220	236	230		237	333	20		171	133
85		127		63		184		47		10						191		179	202	399		316	370	33		176	328
1891		80		117		100		357		2						352		227	784	211		173	220	20		356	127
1138		695		90		299		29		6						5		227	217	246		258	176	346		13	170
1755		103		82		93		77		109						127		594	509	223		12	345	140		175	164
24		81		68		21628		47		44717						235		180	425	374		320	220	271		184	186
88		101		1825		62		61		9						331		446	262	224		186	208	219		155	485
168		52		315		88		373		94						243		224	220	142		156	188	52		173	358
450		121		1113		94		147		1						8		232	333	187		829	209	177		467	147
155		70		1136		219		626		7						1036		383	218	363		162	145	148		342	1
20		501		72		94		64		1						36		234	210	241		239	427	220		129	172
227		247		840		99		512		364						302		222	1043	414		525	176	173		157	123
829		81		216		63		307		19						18		236	209	4		223	412	575		161	283
467		643		1377		96		75		16						610		189	171	222		163	112	4		166	146
4138		102		1591		224		579		1						187		444	233	296		418	299	143		163	134
137		117		77		97		184		2						357		132	717	392		268	161	214		167	193
43		39		246		194		53		2						53		232	216	244		176	175	157		339	347
82		58		28		332		868		126						88		1151	227	281		1	540	145		184	159
681		107		430		101		502		1						153		188	411	861		200	228	1		163	150
115		129		71		219		71		4						906		208	203	237		199	123	174		174	257
834		107		285		6623		82		21						229		241	451	10		199	137	166		170	160
39		116		1378		105		181		2						426		224	345	9		92	211	309		357	143
861		112		4275		86		64		6						181		224	153	264		216	188	171		288	104
158		126		314		98		75		254						381		208	482	61		307	132	135		146	283
184		527		38		82		5841		25						42		404	190	327		190	181	136		170	157
168		246		66		67		1491		8						232		405	249	261		527	214	165		164	88
569		90		70		192		61		1						29		235	222	54		452	153	43		178	175
166		109		219		298		54		2						180		231	156	197		213	209	344		170	162
792		48		212		88		70		89						63		393	194	39		571	199	379		169	159
317		96		77		80		95		14						207		21	192	295		227	124	220		113	429
278		88		69		86		286		26						369		238	160	346		294	166	182		169	151
29		954		178		94		73		18						158		236	642	423		167	233	165		316	165
140		240		11		65		935		19						542		410	238	220		244	218	152		171	281
136		80		1225		64		777		13						336		18	193	1		233	226	35		173	170
140		1179		70		100		255		118						21		190	212	138		279	227	142		168	176
2782		129		136		74		71		6						224		187	183	411		310	200	131		161	146
126		78		6		91		186		14						52		227	230	66		432	183	196		159	166
115		93		16		229		134		770						350		430	163	71		162	231	275		507	143
83		44		83		6		2430		61						201		211	231	244		239	291	252		153	117
70		92		468		102		169		7572						308		208	211	230		293	173	54		402	183
667		120		1144		63		344		2						205		231	814	308		229	137	110		170	349
444		104		249		73		1046		13						368		234	222	244		867	148	289		161	130
89		119		198		85		203		1						145		214	685	531		257	197	282		159	363
734		89		62		94		56		15						287		222	243	145		307	222	177		144	175
525		99		59		96		59		8						220		223	493	2		334	128	164		140	122
119		130		65		63		291		13						752		202	377	428		620	226	298		164	175
256		23		132		98		66		19						230		1081	932	194		194	809	164		160	176
49		100		224		97		76		1						244		213	154	382		171	139	15		172	175
540		124		90		95		306		1						391		257	178	3		419	437	175		180	334
42		131		111		305		54		2						287		202	230	66		306	192	174		171	119
372		142		826		64		71		28						172		251	211	219		392	229	242		307	173
268		93		184		217		71		26						734		233	194	197		234	124	147		163	175
425		258		76		98		743		23						356		439	223	371		542	225	307		177	146
371		96		581		100		1242		22						1869		233	37	166		524	157	144		297	114
82		227		116		16221		71		8						7		214	384	165		304	403	164		149	152
1		93		174		113		1198		2						196		29	166	674		295	220	213		165	176
127		91		111		200		998		27						86		130	444	117		231	219	196		175	168
2		378		290		88		525		12						644		219	214	253		186	278	132		132	187
847		85		74		101		185		14						297		225	209	266		175	344	160		170	153
738		81		168		177		485		32						287		1266	246	39		187	197	138		163	126
1552		68		413		103		55		22						197		231	201	161		276	766	4		166	181
246		213		98		212		82		1						1		226	339	265		301	157	176		169	173
172		20		177		103		868		14						556		431	241	426		318	212	338		174	160
1		76		437		91		622		28						250		210	256	230		208	210	157		166	157
346		12566		595		103		60		33						285		184	247	238		239	400	293		163	458
117		2		184		3733		534		19						353		190	225	5		243	230	251		170	183
1896		615		199		92		1247		18						4		27	215	335		221	152	593		140	123
68		2140		720		97		558		18						48		230	209	605		186	222	160		185	116
129		131		63		77		1184		24673						378		423	216	180		293	645	212		159	185
124		103		241		329		101		2						341		227	205	9		293	231	184		170	166
11		138		568		98		65		206						287		238	1455	262		259	187	191		172	851
128		138		359		192		73		11						109		203	170	287		247	118	281		251	493
540		130		329		96		443		1						237		179	246	237		163	236	170		139	285
90		683		324		211		171		19						374		2	193	183		167	230	1		169	129
526		126		1636		104		51		103						326		231	173	187		189	217	184		165	291
289		3003		158		84		66		12						201		187	368	278		35	107	157		324	177
100		242		81		107		577		27						325		238	466	824		460	145	166		135	182
295		114		127		102		78		29						335		221	190	417		212	173	177		120	180
42		106		224		94		74		17						370		216	187	611		183	178	162		181	179
216		253		111		78		352		2						395		221	361	223		283	402	306		169	512
908		86		669		111		18		5						213		39	128	227		386	388	274		164	172
118		79		191		60		43		20						337		222	458	223		179	225	198		165	181
315		78		161		60		193		17600						272		243	199	184		225	155	427		145	157
248		57		491		92		39		8						233		405	161	527		155	202	152		327	363
95		234		128		106		292		2						1		178	933	199		330	387	171		333	178
109		94		594		112		334		8						1		226	221	8		244	148	175		111	99
161		127		295		89		147		15						1184		388	196	268		344	187	139		144	183
568		208		126		99		411		27						417		482	252	1		146	203	526		159	122
1		122		122		104		1030		6						11		428	217	313		527	165	151		355	313
19		186		609		86		56		26						409		645	379	212		510	745	314		159	151
263		71		708		95		3481		1						206		235	196	282		174	311	190		157	140
91		82		100		92		58		3075						363		234	555	276		301	197	337		173	120
620		55		1534		109		453		557						307		234	408	258		266	145	40		165	187
1		81		647		112		294		9						656		225	212	200		29	198	8		177	154
157		16803		1487		104		2694		3213						111		217	797	319		320	112	162		143	17
96		130		242		101		3501		10						595		394	174	179		332	136	116		174	184
684		21343		1008		24069		264		31						669		226	266	460		247	209	177		173	129
224		76		120		874		61		20						244		458	207	252		433	682	116		179	125
227		217		204		204		50		4						2		242	344	185		594	206	198		356	183
266		274		110		107		764		15						278		231	2	361		106	155	32		164	116
115		85		190		225		553		21						1		230	732	394		305	220	182		650	143
330		83		41		108		85		1						1		358	159	424		489	226	196		178	330
243		135		39		9645		73		25						327		539	538	274		437	281	164		148	143
20		225		69		97		71		189						1092		202	238	508		321	228	721		163	138
250		616		404		99		72		119						85		624	208	258		317	181	176		166	125
78		115		291		89		4754		1						109		198	229	33		879	220	286		170	181
100		102		5		12326		68		298						426		389	371	250		189	226	141		170	331
56		86		1741		220		64		10						10		448	6	178		168	435	170		172	179
23		1825		85		346		48		18						339		602	253	35		124	195	196		170	169
207		136		97		332		336		31						964		222	238	177		563	669	236		318	171
1818		2789		1149		114		69		2						264		248	426	3		486	213	180		149	307
1		85		322		101		79		35						406		225	219	276		216	173	160		125	413
682		114		780		934		554		70						129		203	216	278		308	205	159		319	180
865		63		128		101		231		25						10		184	181	213		204	237	156		166	120
21		480		1581		103		86		173						1		220	244	352		324	421	244		184	145
424		20		99		93		162		4						336		341	695	204		223	229	211		98	476
1201		733		532		68		275		26						461		223	236	112		367	125	203		168	171
1660		5		5		96		753		216						174		457	214	6		169	131	120		176	162
254		206		494		407		249		169						83		228	158	207		432	190	202		178	144
289		59		706		108		57		4						163		217	455	199		166	197	193		145	129
137		202		72		71		78		16						362		1224	396	199		235	180	293		175	183
655		153		740		99		1010		12						575		621	412	1		398	475	198		330	464
251		205		8		5155		84		25						284		176	434	1		162	220	175		142	159
44		72		79		963		166		3						256		361	195	5		141	203	150		101	126
2		73		59		86		57		2						621		226	209	156		254	217	168		123	113
42		215		84		472		242		202						10		221	201	257		107	205	115		335	324
1220		137		81		84		61		25						204		218	180	1		1157	229	163		147	177
292		80		694		8171		155		360						687		180	100	486		227	66	206		156	316
104		124		759		224		939		11						741		222	254	81		184	235	111		334	176
679		92		108		92		552		35						234		181	148	242		253	234	565		174	183
238		144		88		108		572		176						228		220	253	11		298	212	243		150	183
116		300		248		359		249		99						278		427	244	299		206	121	255		182	155
41		148		127		114		51		1						445		553	404	239		200	153	122		169	335
276		83		692		613		188		14						257		216	244	264		200	195	36		113	181
2		1831		712		109		82		26						635		598	230	215		16	125	152		323	152
276		86		150		74		902		19804						82		438	256	246		179	792	166		178	180
1424		146		1478		463		3402		188						218		623	240	350		233	138	318		151	178
419		64		656		191		89		9						349		392	255	295		319	198	107		176	168
5		77		168		220		577		219						270		216	420	3		324	190	253		168	169
264		660		205		97		385		16						196		795	388	274		256	141	113		162	351
185		68		55		111		76		18						316		249	807	252		196	188	174		181	159
65		336		1475		111		58		6						142		212	227	8		225	394	153		160	126
140		78		67		68		71		1						134		240	634	11		422	445	49		253	187
1		144		127		213		192		1						446		471	223	305		178	594	187		169	158
140		88		115		92		64		1						141		214	174	201		179	220	195		182	367
1		140		584		73		416		6						200		580	241	246		215	156	247		190	104
1		396		214		107		29		484						102		428	403	254		167	219	108		172	326
413		80		339		77		195		12						1162		245	259	160		335	131	162		174	183
29		7888		118		99		83		2335						229		211	205	321		209	208	444		159	180
573		302		324		227		562		9						3		438	397	346		343	444	150		148	108
168		143		330		106		75		18						13		233	167	243		338	199	19		167	168
8		30787		10		1572		513		112						207		184	578	247		310	105	254		166	181
156		152		1		102		1098		529						178		199	402	219		184	176	323		165	291
169		358		194		92		526		210						298		391	222	909		332	201	132		172	178
587		83		2		653		78		109						329		526	159	17		461	146	178		174	177
12		245		433		86		203		18						13		231	369	277		328	202	128		179	322
1		137		296		240		79		803						338		436	197	236		239	557	142		119	125
816		156		125		91		3053		27						209		252	150	28		170	197	176		170	272
38		78		108		88		1107		212						273		456	1103	241		835	1292	88		168	328
373		248		83		935		182		9						369		231	213	161		191	136	54		166	327
561		295		126		109		66		784						373		1245	204	276		165	820	7		170	142
229		76		711		92		473		81						760		303	204	513		1134	218	189		168	175
101		96		128		25558		100		13						31		448	202	284		9	219	132		163	131
8		108		460		241		56		12						278		231	604	311		235	200	178		125	335
715		143		1191		65		85		37						220		219	158	69		252	229	121		174	181
110		143		893		95		65		14						9		2272	249	344		476	228	144		163	159
140		95		213		222		114		26						394		184	262	10		314	217	156		137	305
59		329		77		115		715		99						719		226	236	402		2	212	111		163	164
670		51		1021		107		84		1						198		234	246	185		332	432	178		163	332
152		197		231		78		904		11						190		236	520	434		498	136	108		154	348
152		37		147		50		40		16						249		229	410	313		112	155	354		168	496
87		266		509		88		2517		15						259		238	773	214		151	168	30		333	139
271		141		77		87		81		215						55		217	438	210		278	200	159		177	170
170		76		104		215		53		20						472		579	214	244		4	216	106		168	178
285		87		1335		98		1629		619						134		833	268	229		562	214	11		172	632
2795		268		1208		102		133		389						651		212	205	237		234	275	142		135	134
138		136		126		229		482		78						338		249	205	250		377	122	168		463	124
853		145		124		111		998		181						244		232	401	5		3	117	97		348	178
100		128		695		96		90		14						297		195	268	263		272	226	176		183	181
87		61		156		106		154		7						415		375	476	405		321	215	187		120	282
84		142		430		443		70		21						120		384	192	227		321	205	256		148	167
620		84		112		93		426		117						239		222	217	40		167	337	272		179	124
135		82		20		91		484		21						205		429	163	150		6	207	269		164	170
143		139		114		105		72		15						879		193	152	1		307	285	166		178	177
104		297		2483		111		25		370						166		177	163	220		265	123	281		172	149
305		125		1014		104		12		37						117		235	205	121		859	192	114		354	180
111		70		1		96		478		34						236		461	208	240		240	227	14		345	166
1446		152		237		110		49		14						83		404	435	18		231	108	262		168	348
657		355		62		102		362		39						1		188	222	311		28	218	170		169	106
114		238		43		689		284		36						383		189	415	286		151	378	167		165	163
105		1776		106		98		555		27						35		445	404	35		307	136	175		312	174
785		51		835		208		69		120						399		246	234	243		16	172	408		127	169
552		86		76		222		286		25						123		398	199	234		254	341	155		338	147
597		122		121		117		337		1						351		232	355	641		179	230	155		345	289
312		5		304		90		83		180						232		210	250	262		328	226	181		164	117
1		108		504		104		50		1972						476		604	191	225		329	192	176		163	184
2		263		435		241		54		14						439		417	242	10		212	674	594		177	181
120		440		2868		115		253		14						292		219	242	71		319	236	161		981	174
86		68		66		101		139		16						289		174	156	243		280	231	138		161	171
202		3566		1882		100		67		34						129		185	266	34		531	201	576		161	261
170		90		23		102		100		120						11		241	165	14		181	216	154		162	176
651		194		119		108		58		13						1		226	632	255		260	184	173		182	167
124		50		1096		209		381		15						94		182	218	262		328	166	168		156	170
225		79		89		81		392		88						330		417	215	1		252	377	40		162	164
607		914		11		426		2790		4522						17		214	269	219		192	22	19		175	334
7		79		1200		102		86		5						206		219	230	208		165	111	96		180	311
946		145		335		316		379		2974						479		111	251	325		233	1162	196		173	280
296		69		5549		287		199		5						91		234	401	306		313	179	16		320	244
98		26		119		116		206		3						6		448	200	183		283	392	142		183	184
1350		105		2155		101		79		2						86		232	751	142		251	225	184		162	132
520		593		78		938		541		11						201		229	385	316		168	239	176		167	186
158		133		1474		116		380		6						297		248	167	353		8	202	7		169	143
159		144		62		113		81		22						150		245	247	1		588	275	231		159	267
165		69		79		421		168		28						272		226	233	287		226	227	406		167	188
528		85		782		86		75		38						282		220	388	2		185	421	148		166	159
160		206		540		105		827		8						1		195	596	2		256	1065	168		158	127
126		94		120		102		593		3						669		180	195	149		182	148	155		157	246
51		6867		101		223		25		9						279		243	180	694		635	155	358		125	453
135		126		906		121		67		8						383		236	263	221		199	359	109		175	167
127		159		501		109		14		8						476		217	232	193		17	186	168		173	162
142		260		106		118		73		9						2		209	195	11		604	217	198		169	145
69		142		559		104		1020		2						6		365	200	1		235	421	232		168	359
518		22		341		250		93		125						1		185	163	521		203	227	330		310	181
112		119		655		146		161		3						275		260	204	269		341	1	154		184	318
36		16		2594		53		662		130						309		404	186	262		171	215	155		159	156
544		16		191		5		83		1						237		243	238	305		915	209	162		183	183
39		8211		406		96		68		2						90		590	172	723		336	206	243		472	177
181		127		45		99		57		122						7		226	272	291		166	211	315		167	135
115		86		6		66		154		11960						7		234	416	19		706	428	194		164	125
192		267		63		98		187		12652						341		228	243	37		172	205	227		163	156
223		282		2235		61		673		2						700		221	695	129		317	287	184		169	184
119		319		74		70		1643		2						714		216	671	265		209	1078	385		121	662
163		163		619		109		160		5						257		220	241	281		247	220	174		138	172
139		384		398		74		689		1662						472		361	227	1		222	151	160		112	144
255		262		63		57		55		116						7		233	265	4		196	180	206		170	111
193		92		241		77		482		4						284		379	222	272		125	116	149		168	131
334		1		1144		77		91		1						526		209	195	316		33	320	170		171	338
323		76		107		206		76		3						324		250	384	254		282	174	148		140	180
150		89		1553		90		80		11						1		209	185	250		20	147	160		155	116
40		231		80		189		1569		6						552		192	260	3		451	303	254		325	301
1687		5		1153		179		137		38						6		208	221	13		911	406	196		338	180
715		236		64		79		207		7						76		236	213	1		1159	202	189		363	364
736		180		229		209		246		1						312		188	215	49		238	210	171		155	169
5979		576		303		204		196		31						340		194	202	316		199	230	163		138	105
368		55		57		174		467		36						236		794	262	461		245	274	7		173	1004
12		751		258		25854		365		132						240		440	690	392		179	29	425		177	156
3		137		130		87		9		39						288		185	260	427		167	116	53		169	160
595		61		1229		89		54		123						152		202	239	402		254	202	310		138	162
14		15342		445		93		83		16						313		241	212	198		413	431	162		122	181
120		43		67		225		1073		33						287		222	186	347		171	193	179		170	187
439		122		1864		76		324		597						2246		394	252	230		167	217	126		169	163
341		25043		682		201		492		42						563		235	241	206		179	228	164		145	137
84		121		119		82		1386		39						136		230	224	182		168	166	150		163	139
375		11		710		90		1025		25						119		609	433	5		1214	210	1		469	177
313		159		3		85		85		128						412		239	194	411		175	219	155		179	171
157		13576		350		65		207		2						434		227	167	275		274	172	178		148	332
327		51		195		75		72		3						51		183	413	400		307	422	290		343	160
108		153		119		65		2990		8						1		253	479	163		284	382	4		268	175
234		234		306		88		1379		6						199		230	233	267		1765	430	1		162	177
302		152		8		60		98		11						309		248	232	196		274	532	114		177	123
483		299		61		290		95		371						469		247	226	328		636	212	106		182	185
118		338		363		72		240		2						356		1109	1	290		240	122	1		172	327
154		37		73		191		195		24						1		231	197	36		163	181	155		171	147
831		148		933		96		200		5847						39		250	188	12		236	196	343		175	137
186		7		331		186		64		7						510		174	263	5		156	360	133		176	131
97		552		209		86		513		25						234		226	233	299		361	184	51		123	171
124		81		310		260		1821		6980						178		241	237	97		492	142	229		338	148
255		10		78		78		55		1						79		245	599	272		397	219	1		167	108
438		476		134		87		804		4						256		239	195	108		250	208	189		153	145
147		2		2		214		149		116						264		223	333	480		292	419	110		32	137
92		240		60		17776		147		9						222		409	448	58		220	639	270		176	178
190		212		262		85		352		128						268		232	187	89		280	231	150		170	179
80		160		94		76		90		9						514		223	496	277		216	221	164		173	181
739		1		525		67		93		13						395		199	453	92		180	227	376		170	165
245		332		9		66		348		131						476		237	232	229		254	548	116		162	168
115		368		78		218		53		338						259		198	235	446		274	211	412		167	134
50		120		150		184		59		20						236		231	412	244		248	118	175		292	181
156		163		1244		504		45		137						53		494	183	40		334	214	194		165	169
399		28		252		78		32		3						84		460	176	196		316	232	195		172	356
3911		1		210		69		208		117						348		220	157	8		428	752	167		170	128
381		244		593		73		759		2333						287		250	253	225		169	230	158		162	152
525		281		109		78		501		12						280		172	222	268		839	232	177		161	174
120		229		127		13		368		1						6		686	151	205		322	288	136		106	133
22		301		89		267		80		23						25		233	222	259		184	180	164		165	177
132		280		1232		187		80		11						198		402	264	446		550	168	316		169	318
97		138		280		80		304		116						265		237	172	3		237	613	236		119	274
57		241		76		12772		78		26						1238		219	220	1		874	218	127		256	175
186		247		207		734		206		13						93		580	358	218		400	230	216		164	183
40		151		68		203		2900		129						891		210	253	261		168	217	209		184	165
135		251		625		160		55		36						1		198	200	379		179	212	159		174	289
844		257		186		67		74		61						5		196	183	6		295	278	166		176	126
52		117		456		297		856		14						430		176	222	454		570	143	190		171	164
84		137		246		71		705		81						245		1716	216	429		251	220	148		182	181
1686		142		671		83		69		6						254		191	198	308		1186	212	112		322	169
154		111		232		71		1971		114						2		185	297	222		245	318	163		179	171
10		152		121		76		99		6						217		240	283	5		177	395	83		175	174
103		155		69		76		216		1						352		236	218	36		280	228	164		161	185
266		157		126		179		542		341						306		456	213	215		537	144	145		531	102
43		9		145		73		4817		121						9		259	596	31		13	209	184		176	182
27		16		144		260		50		31						277		236	250	14		46	118	332		357	338
127		125		462		70		260		7						470		229	413	312		782	226	155		508	340
168		93		88		73		163		7						233		179	216	413		27	210	145		150	199
313		813		184		57		90		8						284		224	349	7		314	194	414		154	345
573		19		112		88		445		28						341		413	254	206		204	179	194		160	156
465		231		1171		77		106		218						192		223	785	468		5	173	434		166	297
101		1220		94		65		58		20						213		209	443	226		315	219	161		169	146
186		131		625		77		349		26						259		215	193	224		190	206	145		466	134
112		151		1		63		53		136						5		212	407	285		871	198	125		201	174
2		89		185		82		932		1						142		245	355	64		195	123	164		164	171
182		79		504		203		196		2						1427		235	186	189		169	203	168		102	284
548		354		286		198		83		10						198		213	344	291		161	224	194		163	175
121		4257		74		61		64		13						378		223	511	306		171	203	121		80	162
195		160		329		17973		206		11						304		217	245	251		338	544	496		182	162
162		447		92		192		51		7						54		163	208	125		298	210	2		352	151
393		3909		111		287		1568		30						531		235	397	809		850	221	399		130	173
367		130		116		80		82		23						223		230	178	9		282	468	142		178	619
561		131		1146		78		88		621						212		232	366	257		298	216	131		174	123
342		139		120		999		2697		280						285		210	262	203		1725	216	154		329	118
61		102		237		180		732		9						189		216	282	263		516	121	152		336	128
137		131		1010		188		161		10						363		230	250	617		195	194	88		169	158
2851		146		83		74		1395		1						398		240	442	198		1	220	156		304	606
134		134		108		83		211		7						251		410	184	283		344	218	158		116	152
1087		238		68		89		94		18						212		224	265	1		290	291	160		623	132
100		142		64		63		893		1						385		231	224	310		181	217	113		163	371
135		144		87		92		107		9						154		454	196	287		268	403	168		163	368
426		112		290		71		56		34						184		234	196	256		526	449	179		169	176
7		41		87		67		326		38						22		203	162	202		261	206	48		332	167
141		110		51		418		319		884						345		240	233	595		173	197	253		168	156
649		264		150		62		2347		3						230		235	230	237		133	214	151		182	134
1538		302		261		72		275		10						1		228	1260	282		315	111	157		168	156
391		23758		499		21		77		123						226		176	547	322		236	189	31		168	331
729		246		66		1097		913		6333						343		334	177	456		896	222	131		148	125
877		265		527		191		216		2						414		248	152	617		990	130	172		167	176
291		22361		183		77		254		9						1		511	248	290		280	329	188		168	341
344		118		49		60		97		15						65		219	203	9		286	138	163		183	590
288		129		1410		70		61		17						415		199	240	518		185	449	285		132	171
339		28		165		65		202		2						736		467	177	181		1	237	303		142	187
515		353		70		73		210		14						194		409	177	202		223	221	142		235	172
443		526		328		66		565		9						507		211	237	304		189	437	246		145	164
101		112		796		344		1622		23						261		238	231	7		179	151	389		271	151
547		101		776		87		85		12						1		228	192	252		332	286	126		171	139
128		117		76		71		178		1						201		668	186	81		22	172	1		169	155
263		159		1164		78		197		10800						410		225	206	222		557	179	128		158	139
126		8188		597		232		1138		132						320		228	242	211		427	210	150		177	427
682		20		3130		85		451		1						308		334	389	159		570	228	146		147	111
820		16		633		79		97		1551						343		234	230	243		354	417	158		173	153
899		1220		92		59		155		3						117		250	435	1		34	169	187		181	358
453		243		1553		72		93		117						187		224	217	251		366	202	159		171	174
501		68		386		50		85		519						310		214	355	238		342	141	142		170	173
228		1708		691		70		307		127						218		180	269	151		572	197	158		171	324
157		250		321		242		76		133						301		196	225	290		156	219	435		176	176
112		254		3383		73		1377		3						233		204	227	86		248	224	165		166	154
161		694		1297		80		83		1						292		847	177	675		518	159	180		180	138
82		125		245		76		148		10						431		220	252	73		26	321	174		351	130
76		106		104		68		1050		9						166		558	217	210		299	208	186		141	105
1		231		1116		193		79		9						13		198	225	22		384	444	186		153	170
492		79		115		75		60		1						304		256	221	927		237	426	151		508	319
650		1		261		66		75		7						821		213	201	243		295	124	169		182	184
622		2		129		78		2167		2						371		460	185	525		240	384	163		181	142
48		251		89		71		1964		9086						122		230	422	31		204	227	124		338	170
585		258		1280		71		414		4						188		218	246	125		190	116	175		476	175
252		817		1481		77		65		3						138		336	212	2		192	453	226		183	254
2606		10		125		75		215		131						317		264	709	297		665	219	385		144	181
2		2		246		62		351		5						380		233	192	145		310	206	152		183	171
1		131		81		61		5187		123						265		221	253	328		160	224	470		188	142
569		359		5315		587		138		24						279		226	247	262		135	227	1		163	354
138		359		73		60		438		1						1098		1289	232	217		1	152	88		169	177
321		30		5634		61		926		13						227		207	310	255		151	184	216		177	165
117		337		526		69		1077		5						200		194	253	306		123	213	129		174	184
564		11		81		75		387		1770						490		174	258	27		236	219	165		333	158
358		182		133		78		1202		206						239		428	238	150		105	147	212		170	168
71		13944		66		63		92		1						137		190	236	170		2	220	212		171	147
10		322		67		202		153		1						322		244	747	139		267	202	128		341	117
157		247		284		72		85		4						1		681	552	347		183	714	155		172	149
149		24		105		69		71		12						251		470	233	199		312	415	148		175	145
206		227		1598		290		1851		5						1		191	356	268		298	348	335		352	160
45		42		1738		73		78		7						530		208	266	269		558	195	175		461	182
300		115		518		289		52		1						320		422	522	20		316	412	34		438	168
306		98		256		197		1289		44						49		243	258	329		345	213	84		159	160
20		44		155		75		580		4						1		204	197	1		217	140	151		161	168
37		24		192		63		52		12						4		183	409	219		431	398	140		172	172
76		107		340		65		175		1						20		167	234	1		438	215	151		177	349
1437		234		14		76		6		9						242		272	186	235		242	215	12		163	142
194		1		879		22727		73		3						113		239	211	336		195	211	180		327	177
91		105		101		11334		1895		131						326		205	1122	200		524	389	173		179	174
905		566		107		192		113		7						326		220	266	174		9	442	146		161	172
1		210		575		62		87		38						155		416	214	266		410	129	229		162	167
164		86		87		68		1619		131						80		195	243	310		285	196	146		153	236
212		30		2046		67		6850		5						413		207	475	168		568	113	67		163	138
684		269		113		49		333		11						43		412	239	49		578	203	335		196	176
2		9907		260		190		209		238						33		182	236	387		235	137	119		392	176
76		87		73		78		79		2						2		177	209	109		178	420	104		179	104
5106		92		168		71		91		9						90		511	182	234		239	215	165		166	114
307		98		431		63		484		8						3		839	245	1		194	275	166		419	995
79		95		1093		64		68		24						54		467	206	282		282	120	138		166	313
136		2364		288		69		100		188						145		191	210	352		249	147	24		164	147
125		35		14		65		99		312						511		184	206	1		223	151	198		175	166
963		69		110		75		92		16445						1331		186	180	246		346	440	164		340	189
150		29		560		188		254		124						265		496	175	32		300	233	159		167	144
140		108		206		72		347		224						1		194	160	190		170	203	239		168	359
30		243		83		62		7		222						309		226	216	206		177	229	1		128	306
693		51		108		63		254		3						20		567	250	45		208	203	159		169	143
4		1		67		74		94		2						331		253	196	177		179	230	66		170	188
328		3		273		193		90		10						10		236	177	240		225	881	139		319	174
213		1		60		67		123		8						356		68	442	366		345	206	326		186	136
462		458		455		71		459		29						354		423	167	260		9	275	152		150	152
3		35		2		67		763		3						250		227	223	600		1	336	158		170	654
256		447		1290		172		25		57						73		221	205	496		191	183	199		162	158
11		332		77		76		1038		3						281		896	205	280		143	192	115		142	178
81		29		65		405		92		7						55		233	253	266		306	228	142		158	148
297		256		138		54		299		7						381		201	242	5		234	120	277		162	168
85		352		570		64		94		1						248		493	471	44		255	296	170		169	159
5		53		68		331		951		21						22		198	366	324		241	168	203		314	124
456		36		514		1042		11		29						277		440	424	270		259	594	175		164	140
288		2		115		275		504		4						130		217	227	146		1	1	131		131	306
1344		249		134		66		2002		15						248		236	439	196		210	219	143		181	182
610		329		400		579		1122		31						305		260	246	266		331	224	155		147	153
163		47		113		77		4		34						229		397	679	248		278	232	186		128	159
460		130		12		69		595		22						427		187	440	47		188	359	497		171	163
461		98		264		65		106		11						205		607	6	3		349	233	148		173	348
544		212		300		70		73		7						1		196	235	10		404	228	129		339	153
134		95		17		69		952		26						125		223	130	77		629	457	193		149	149
157		99		48		66		94		7						162		250	245	1		180	389	146		164	131
154		101		179		66		308		4						270		239	236	192		167	467	168		333	351
415		36		380		276		807		11						1010		223	227	154		14	202	585		353	154
184		4964		3248		59		62		16						188		293	219	282		256	232	157		172	154
183		226		98		68		574		7						551		237	206	161		299	287	157		172	115
567		14		155		1864		92		139						353		224	183	205		1	233	158		606	175
81		1		68		67		1398		21						288		239	193	193		221	219	228		172	162
551		33		142		64		212		211						239		400	318	33		36	362	152		166	176
143		6		66		288		56		23						473		409	185	48		43	576	320		180	181
85		13781		468		73		286		412						529		197	271	144		241	217	186		332	153
26		464		43		71		92		40						277		179	176	218		273	156	143		169	132
169		261		1		178		417		402						106		519	162	252		175	227	170		177	116
109		9680		59		63		317		24						41		231	290	259		172	392	155		179	183
169		10		232		71		1176		2						77		226	228	195		299	231	123		169	180
176		5		5		75		28		104						356		195	254	320		573	219	403		514	324
157		1		274		69		59		1						230		237	246	487		185	285	186		355	172
697		39		86		197		87		8						213		236	204	18		393	231	137		166	156
11		96		1211		69		4		123						60		233	342	367		387	348	170		172	155
5		250		1355		61		1551		112						6		215	331	18		222	225	168		152	152
421		3830		772		70		81		22						1		159	230	290		16	210	107		159	517
39		4781		539		293		101		1						104		328	201	324		358	459	42		408	141
64		42		198		442		68		116						259		259	239	83		299	210	112		172	271
108		44		168		65		272		7						151		194	334	275		21	163	137		159	490
130		49191		57		52		536		9						190		169	512	247		220	215	127		176	169
207		86		537		65		99		553						1		255	224	217		281	228	157		172	179
563		21		214		11666		516		9						529		199	184	24		348	422	153		338	170
75		74		193		68		292		9						413		229	235	323		170	226	118		175	126
84		73		56		70		1997		4						198		219	271	350		266	213	175		158	186
992		80		251		60		493		1						1		234	256	54		173	132	168		179	144
368		62		1297		66		96		111						75		152	178	239		188	220	172		158	144
15		3		236		208		2603		11						123		217	219	210		31	125	16		167	140
383		84		116		71		1736		1						571		212	396	584		282	167	170		440	146
465		393		1230		61		67		11						150		187	229	305		261	328	162		140	143
1079		79		196		66		738		6						9		247	572	267		234	193	167		148	187
129		283		275		267		108		14205						26		242	432	283		204	196	175		166	340
445		73		585		65		75		1						415		236	621	255		334	131	96		186	181
257		28894		43		13844		313		9						249		230	649	274		211	151	176		339	181
325		83		2171		63		1228		7						290		888	387	13		3	406	160		168	133
169		67		558		209		103		11						198		200	255	312		196	153	66		170	114
361		317		16		53		189		10						258		187	404	224		169	130	184		186	176
203		67		700		68		1973		1						159		211	243	337		324	406	92		468	160
133		53		422		204		11677		982						305		226	429	259		307	132	124		150	351
125		61		233		75		430		12						372		210	248	37		256	147	287		181	352
14		84117		333		65		64		7						178		189	240	196		13	223	177		286	183
1082		67		171		68		522		8						236		217	405	1		329	276	159		133	298
118		26		718		19364		473		11						408		234	270	161		9	123	175		170	288
273		542		791		585		58		2						249		212	246	248		794	136	155		153	165
265		767		370		60		202		10						250		445	512	183		314	199	183		150	154
634		3		221		289		55		17						365		162	206	75		326	146	173		180	122
134		16		109		62		1505		3						399		191	203	53		378	187	241		314	180
977		85		588		62		91		13						168		197	204	392		52	221	177		170	141
643		93		105		190		487		11						278		215	385	266		715	120	30		368	167
229		209		206		65		101		83						137		249	253	193		455	304	143		171	143
149		69		374		206		59		2						453		216	550	136		263	172	868		157	77
1713		745		6		66		838		2						54		201	361	167		400	379	202		168	187
390		90		66		1		85		12						597		235	175	33		250	219	415		169	178
2		86		1248		69		1066		12						231		410	727	195		168	145	162		162	180
129		1		611		67		777		4332						418		233	189	422		187	209	182		493	169
338		81		112		66		53		8						241		245	381	52		218	224	165		165	153
615		202		112		274		57		15						246		416	166	362		403	226	185		115	128
166		67		65		59		533		11						247		235	399	258		389	459	200		444	193
94		68		538		63		501		31023						245		230	254	12		182	173	212		165	631
146		80		423		61		197		24						330		685	220	335		216	830	227		362	121
133		90		844		65		80		2595						264		209	312	221		171	196	153		183	135
33		68		30		61		611		10						203		262	224	232		780	185	377		333	186
175		71		738		69		62		14						219		32	366	62		12	129	21		163	476
315		70		640		69		222		14						467		179	187	206		267	230	165		321	126
1114		82		576		68		94		1						281		170	182	231		271	194	42		160	136
135		189		384		66		63		6						528		573	178	112		452	124	118		162	164
292		289		545		374		323		5						7		398	185	18		189	226	154		182	139
520		77		163		69		52		5						106		168	235	311		166	216	162		157	149
317		54		89		64		284		14						337		510	224	247		351	119	145		126	152
264		178		526		69		678		120						222		431	212	225		271	13	287		507	348
917		69		95		61		62		17						819		182	355	1		316	217	145		176	331
286		75		31		66		24		29						266		177	265	181		310	410	156		170	173
216		80		613		69		314		130						6		231	273	162		165	213	11		132	339
115		67		7		290		97		5						376		225	1003	260		345	58	167		531	97
372		87		5415		436		89		29						238		491	217	226		285	117	223		326	176
250		92		1258		72		103		210						464		236	215	196		208	344	150		130	179
73		67		1184		445		511		8						249		413	175	37		597	312	36		167	176
331		80		356		61		86		14						176		186	169	378		850	226	165		171	178
150		402		693		676		269		138						370		241	248	95		229	234	181		127	157
181		81		222		64		222		1						273		233	233	1		274	225	164		156	149
334		69		751		69		1091		7						363		28	237	193		607	219	176		174	146
126		333		637		73		41		6						317		221	198	9		432	213	178		144	176
70		85		78		72		98		27						341		241	247	282		654	187	122		154	143
6		70		215		65		97		6						529		184	721	247		219	217	214		137	157
71		83		150		77		189		10						242		252	453	169		567	207	328		157	327
803		288		2059		205		103		10						209		244	253	236		696	152	2		170	116
149		42631		2115		65		515		29						313		4	199	46		986	228	151		145	291
288		189		6		74		45		28						207		210	387	267		177	191	162		81	125
67		220		84		696		3		112						552		447	207	22		170	235	110		164	143
163		4		65		70		244		10						3		230	374	268		497	232	166		180	174
270		68		497		71		214		124						69		235	399	16		549	135	161		171	177
3855		67		1		64		62		353						115		201	259	168		461	456	174		166	187
145		95		1		67		79		27						1		579	217	24		808	225	189		173	173
108		73		79		305		78		138						261		208	168	298		250	198	134		355	166
229		91		63		17460		4245		10						288		234	242	270		167	233	168		174	325
152		6		950		66		68		17						221		220	460	12		337	435	158		181	174
330		84		843		797		53		11						301		479	437	363		14	178	131		185	172
243		625		107		204		447		8						262		241	224	210		103	236	205		179	128
139		87		474		129		321		2						213		240	181	128		124	133	178		169	444
81		88		303		63		102		2						1		216	490	1		287	344	164		187	128
302		94		84		484		169		19						14		443	223	4		246	187	154		617	179
123		69		1660		69		312		23						329		878	220	15		209	226	164		179	178
28		1010		1041		62		423		256						221		585	217	295		179	136	146		141	171
441		192		119		74		329		293						211		192	187	908		165	140	108		163	181
84		77		82		202		70		19						473		185	174	196		19	588	275		152	180
155		90		86		71		695		33						361		243	170	291		212	498	172		170	159
1153		88		715		34		449		205						112		1470	209	237		177	375	203		158	254
422		93		245		59		135		4						255		198	206	197		335	189	204		278	180
85		86		3682		75		273		7						15		972	260	31		263	162	162		150	158
115		4		784		183		5242		11						213		174	259	4		206	192	191		175	153
143		76		113		72		229		1						257		730	248	284		160	425	117		178	164
102		80		128		435		561		8						741		242	603	162		469	113	181		184	178
1		193		98		47		353		4						424		229	160	518		230	128	168		177	178
451		93		1320		71		107		1						215		232	212	275		209	339	149		170	328
968		69		1		64		28		17						204		209	241	290		172	226	150		171	182
84		93		115		297		106		2						1		205	369	198		325	122	310		174	183
27		83		348		79		105		10						61		173	439	231		445	150	136		155	330
82		216		416		73		628		10						201		243	187	204		163	218	154		175	122
1403		87		1693		17438		105		108						197		258	183	191		671	129	13		183	163
379		221		821		65		735		14						210		235	365	273		862	201	256		157	176
124		83		93		993		85		18						36		240	89	11		211	224	124		170	529
1267		85		988		51		7166		148						453		232	501	9		528	228	193		162	162
1032		5		327		64		1104		13304						4		254	238	224		292	214	143		171	116
126		74		65		75		82		3						41		467	190	185		7	222	149		165	183
943		98		676		20060		562		32						325		906	217	175		612	233	324		357	191
331		91		281		70		479		26						213		184	228	1		204	120	125		179	182
242		9279		90		72		77		13						383		679	227	212		344	217	246		155	176
98		74		1		69		1442		2						83		224	211	235		175	204	149		144	186
1		92		193		75		864		121						729		444	193	207		27	222	188		398	172
4		86		387		79		201		6						222		686	218	231		421	118	154		158	181
321		658		227		65		40		1						385		201	222	171		200	218	1		169	172
116		96		68		76		241		32						236		232	196	46		300	388	179		179	152
78		215		85		66		1		8						263		226	437	18		273	216	193		114	136
79		67		13		76		666		6						11		193	605	197		219	306	340		181	250
103		79		762		76		232		9						661		416	288	251		311	441	2		176	150
118		90		335		74		118		24						1409		234	216	251		862	159	180		287	152
168		84		546		11299		93		11						487		393	347	211		268	235	227		303	123
82		90		2043		185		102		4						267		243	222	215		238	139	151		166	147
1702		67		396		194		98		7						356		449	171	304		183	220	126		287	184
459		72		893		67		232		37						730		222	378	23		6	135	138		137	174
381		97		66		10968		1005		7						1		411	178	88		171	137	1		757	301
536		90		109		76		366		6						232		259	434	4		205	149	3		170	141
219		1030		78		71		339		2						554		745	228	319		266	216	163		373	139
595		215		65		120		560		4						222		260	251	177		198	229	171		348	316
123		80		96		78		443		142						241		339	256	333		2	196	132		172	169
183		70		199		4		164		29						174		269	505	323		324	624	158		182	139
423		73		67		76		16		2						4		232	450	214		51	184	161		372	166
93		211		90		186		391		13						327		218	226	178		961	294	255		360	177
121		66		65		61		1295		7						20		194	202	184		279	142	157		165	153
116		70		71		77		97		21790						81		553	188	250		415	209	137		135	4
1078		89		422		62		82		1						51		242	178	403		350	195	167		421	323
87		59		195		208		69		24						391		601	246	220		59	437	157		180	658
313		84		336		66		3		2						1		184	221	234		29	159	97		183	178
511		87		64		66		456		99						2		456	635	304		175	170	142		359	171
332		85		1043		380		314		8						4		166	158	133		329	141	141		158	360
121		77		93		55		73		2						475		255	275	264		170	222	154		117	167
145		94		323		400		428		9						27		402	437	188		273	356	207		158	167
309		196		470		1		31		6						536		171	210	409		304	230	151		175	136
386		69		1027		71		324		192						2		461	186	216		282	119	158		133	179
420		81		1320		56		40		105						276		242	366	261		202	206	168		513	157
705		94		62		209		162		114						240		231	197	275		366	127	621		175	130
73		68		62		75		234		53						240		365	206	1		290	205	126		113	172
740		100		103		199		121		934						8		206	349	367		741	649	125		517	191
213		67		390		86		80		34						49		235	417	202		470	230	408		326	178
569		66		366		212		277		6						300		415	1399	254		261	923	159		167	150
124		63		573		75		224		10						205		225	214	17		374	140	173		336	131
283		218		141		191		62		3						89		382	184	209		187	129	142		150	285
856		11140		74		67		5083		15						259		1114	262	290		524	213	276		171	109
244		25487		482		73		12		11						260		240	483	203		764	457	168		156	337
597		91		85		20338		66		9						181		254	470	676		175	225	12		158	125
5		69		343		83		56		183						447		201	788	264		342	112	185		153	147
472		223		73		72		1323		141						205		227	200	196		216	118	62		289	172
606		94		421		76		81		108						304		236	210	259		286	391	127		124	182
123		95		328		78		729		40						1477		219	204	240		397	237	158		161	179
2408		91		102		281		5215		26						145		205	273	229		492	228	175		153	611
362		73		3		220		83		48						3		241	214	205		206	411	393		163	177
83		69		388		79		83		20						252		228	444	74		208	431	37		181	163
201		94		409		77		173		5						268		354	175	14		415	202	205		340	151
476		93		564		83		181		1						202		242	187	212		190	299	149		339	167
84		85		467		430		97		6						207		200	292	166		506	156	213		187	169
601		433		67		1131		446		199						1		473	255	181		295	355	115		171	119
969		64		68		400		51		172						32		260	256	392		230	609	161		371	176
139		319		63		179		233		227						2		1253	432	62		268	221	11		126	249
1390		80		71		210		8		212						88		200	292	5		810	231	144		167	173
95		85		2206		66		345		334						167		245	217	67		229	218	127		171	131
91		21		79		85		176		9						438		239	645	350		221	105	4		424	126
34		79		579		87		17		14						1		247	264	129		206	128	146		178	125
465		327		245		87		50		142						432		237	390	12		373	151	171		134	185
120		31004		184		109		301		201						4		473	197	274		303	339	177		137	178
138		93		854		218		84		143						114		239	665	116		426	220	86		154	141
457		213		106		63		1099		274						294		267	212	244		429	853	144		178	274
406		422		13		75		1225		223						195		251	366	526		178	226	293		140	186
130		79		522		684		98		44						4		150	174	4		209	406	216		158	298
86		68		30		739		653		27						231		720	353	19		892	101	176		188	153
95		222		1985		82		789		123						654		94	196	192		180	322	163		174	145
235		96		809		85		291		9						284		454	252	1		240	153	149		149	296
574		92		81		67		56		14						243		182	471	60		25	194	160		175	125
197		260		895		91		887		2						2		227	453	662		340	209	162		325	118
113		98		538		71		175		37						605		359	223	365		420	223	304		175	295
136		14034		360		459		184		313						3		251	341	414		300	787	183		517	342
640		79		74		67		1028		5						247		238	181	197		346	220	145		472	174
90		68		441		213		100		29813						23		180	187	267		197	138	176		107	178
121		100		1479		75		74		253						349		184	194	202		319	162	31		171	158
128		76		67		212		82		7						371		260	270	9		200	167	93		172	655
485		62		63		83		10		3						419		240	207	372		537	436	144		301	281
293		70		307		213		2886		12						198		388	327	74		174	470	144		141	139
145		312		424		87		54		151						306		355	208	416		816	223	148		165	170
608		318		547		74		481		12						12		227	262	174		242	272	192		187	168
159		27903		111		12796		76		23						170		230	192	21		322	130	156		150	259
974		286		144		80		1593		4						584		251	204	505		275	223	7		169	305
83		73		60		93		215		24						151		250	200	51		366	233	160		237	181
869		84		1024		2833		838		5923						2		207	181	235		1116	361	311		145	661
1		68		17		1774		626		18						352		830	502	103		273	123	189		181	170
96		192		68		84		222		29						321		256	221	700		1	220	158		169	189
96		86		98		191		27		2						17		184	193	233		302	447	157		149	187
86		216		1610		74		51		6						6		195	236	151		274	119	206		158	174
661		213		56		86		57		126						5		185	220	363		239	307	165		450	177
585		69		137		694		115		6						4		449	311	253		181	137	149		462	150
1209		88		347		83		67		1298						191		453	279	262		177	673	135		169	343
152		65		72		69		1382		26						268		238	212	388		330	223	8		183	172
112		81		63		69		692		12						636		235	216	219		288	214	162		161	184
25		72		334		96		335		1						247		181	268	154		195	215	165		342	278
133		58		78		200		130		8						227		241	679	278		334	224	216		154	181
84		65		144		195		5		114						71		234	1127	79		10	130	179		155	167
57		66		108		196		106		2						40		388	287	7		290	225	14		130	148
93		204		361		100		61		1						241		233	202	208		236	160	335		178	157
83		467		97		85		75		110						210		231	245	213		126	590	264		146	136
125		74		112		82		340		9						45		250	490	247		637	420	155		175	133
367		74		490		78		274		7						7		234	202	454		232	205	202		182	175
256		99		202		79		83		24						284		399	181	2		419	221	153		183	40
1198		74		94		224		259		17						1		236	576	302		188	132	123		109	127
707		98		81		91		64		1						311		193	167	20		310	186	155		117	137
123		29881		438		80		2		1021						359		245	271	229		187	206	137		158	140
163		326		83		99		752		25						252		215	251	42		219	214	8		179	143
232		73		324		243		104		39						206		333	220	186		487	415	141		186	139
169		194		3532		86		9		3						236		349	222	337		282	176	149		508	189
2607		83		65		98		60		8						14		254	214	209		222	142	159		123	177
239		50		100		70		90		346						774		232	648	43		162	230	1		109	165
538		33		384		326		48		304						123		759	495	361		598	200	34		343	308
335		62		462		206		90		2483						14		212	246	378		478	203	127		179	136
87		92		63		73		74		15						10		254	240	232		422	475	1		340	144
859		53		665		101		449		62						29		237	221	353		324	35	177		296	130
417		94		53		196		6		1						45		216	179	243		766	574	382		142	328
718		70		54		60		383		2						276		223	496	216		254	140	145		175	106
589		75		2798		83		593		1						312		246	258	348		190	169	154		166	310
493		71		965		106		174		4						205		238	401	7		225	219	165		166	247
695		63		482		81		97		135						245		234	275	304		514	174	138		168	111
568		70		881		5483		231		38						4		466	196	10		949	194	469		183	138
122		330		935		95		12		19						186		231	167	308		185	202	1		174	344
686		11527		337		83		390		3						324		248	260	832		1022	1072	178		182	149
262		77		74		78		593		24						296		235	408	206		1299	221	235		139	123
93		28205		228		90		606		1						204		210	229	245		505	132	177		125	310
108		96		389		103		1		108						247		199	197	402		279	119	196		377	170
123		77		5490		93		146		34						304		269	190	349		262	291	164		154	181
1649		88		79		96		171		203						359		239	177	4		584	133	270		158	176
265		73		82		103		256		46						234		234	226	86		341	583	162		166	281
643		76		243		78		41		30						354		424	226	154		473	223	157		137	263
662		76		79		216		466		129						16		203	162	171		70	459	171		168	94
2		86		69		101		226		9						86		449	198	215		344	170	140		171	139
566		59		1372		92		97		12						383		408	180	311		172	216	180		173	142
131		92		234		700		62		2						235		209	217	216		14	229	125		180	138
96		82		211		97		88		25						245		255	389	318		285	653	150		178	178
364		93		61		320		745		1						478		228	170	241		250	423	422		157	130
723		21118		726		103		6		5						235		355	227	80		606	150	199		163	167
1		212		222		102		1014		4308						282		186	184	254		915	217	145		499	185
328		75		10		86		524		26						228		257	18	217		1620	229	147		175	131
2143		324		1112		83		679		24						299		187	871	217		305	611	203		176	521
752		84		59		92		308		5						217		184	678	229		189	226	112		247	168
112		8		717		5003		57		8						348		176	270	214		242	195	120		184	621
357		78		97		95		67		2						364		206	453	30		229	198	266		166	181
1		324		81		211		297		7						377		239	603	218		449	185	137		155	176
252		69		77		97		84		87						1		209	351	284		334	180	150		165	161
1295		92		96		1754		63		8						468		461	197	254		254	226	78		157	146
305		211		524		301		111		7						249		382	176	113		271	153	153		158	142
5826		84		42		90		321		22						476		464	246	260		574	233	182		165	180
70		391		821		76		434		187						218		455	231	230		254	207	297		174	177
680		79		90		36293		889		3						284		240	184	238		189	285	210		378	154
478		62		81		104		271		184						476		248	210	290		301	214	156		189	290
180		85		654		83		45		95						204		236	242	219		578	229	2		133	148
271		77		421		95		156		53						6		233	378	230		176	421	167		149	167
434		99		83		99		16		213						196		210	196	691		2	228	144		168	129
410		92		1121		427		646		80						292		359	141	14		135	233	162		181	422
234		86		4314		8033		218		13						27		645	252	628		535	196	121		164	315
398		214		356		105		77		23						903		233	255	263		769	661	200		156	170
93		88		63		77		104		15						306		234	226	269		311	196	30		325	418
591		96		346		108		609		20						247		209	212	279		197	212	164		178	124
937		69		587		84		961		129						409		835	204	10		207	502	154		168	161
6812		86		187		75		474		12						179		505	380	426		183	177	4		246	150
237		215		941		15		89		3						266		229	271	296		905	346	48		175	125
634		86		71		210		1052		1						272		601	180	375		200	191	96		160	120
241		216		445		99		316		4						572		248	257	260		241	136	163		180	298
94		83		69		209		393		16198						277		444	242	72		286	212	158		177	181
160		210		329		109		43		1						502		262	432	87		240	575	160		154	133
89		188		244		76		4		1450						226		702	231	198		150	113	216		171	265
642		894		660		312		49		31						276		187	179	244		268	158	175		180	177
79		100		999		92		1		10						538		181	231	6		204	227	142		175	175
885		63		446		96		16		1						283		424	208	292		167	208	47		165	333
284		84		426		108		461		11						573		227	242	253		496	204	132		163	640
2037		78		478		475		760		137						203		541	194	453		457	232	6		344	161
86		82		92		212		49		16						36		191	259	242		693	223	107		151	159
269		71		219		100		507		508						273		273	453	377		505	225	138		356	145
139		81		194		96		220		6						15		246	284	30		301	175	172		167	336
104		85		740		82		322		1						186		873	243	119		195	215	293		176	130
134		64		4688		109		188		1						241		273	389	215		163	233	37		167	181
740		91		85		751		4136		26						457		180	226	67		177	118	151		154	181
296		89		445		84		1411		1						4		476	411	6		237	240	22		315	142
653		81		512		102		242		2						202		202	200	161		403	231	164		179	285
263		287		611		30		85		24						352		531	322	3		171	195	253		336	119
83		49727		791		139		88		190						5		238	255	262		198	210	196		172	140
90		89		92		84		6047		1						292		361	191	11		325	224	134		188	171
140		63		228		1		2606		93						184		231	262	207		273	214	118		157	180
893		336		213		336		51		1592						334		565	229	666		257	207	5		115	288
502		83		7600		120		68		20						224		604	235	158		1046	144	145		169	139
2		73		1687		107		50		37						313		238	415	292		248	827	151		184	169
1		285		11		111		882		416						208		205	229	228		281	214	302		160	173
6		86		194		94		979		11						17		178	401	284		563	140	410		159	165
781		190		280		1712		1026		11						469		273	232	206		225	190	278		171	134
242		94		330		101		306		1809						255		224	259	179		155	196	17		341	343
591		92		321		74		82		1						303		217	374	294		261	228	297		177	154
49		84		1120		101		1720		16						238		205	270	313		205	102	286		189	269
179		96		263		79		24		2						332		199	242	210		176	146	144		182	141
99		89		1122		387		746		11						322		255	156	188		252	445	135		154	187
168		88		788		101		584		101						307		241	1204	235		410	204	155		141	174
47		69		83		119		50		25						349		234	182	392		331	165	121		356	130
427		3		68		85		563		1						5		396	528	8		197	171	134		172	181
447		24		420		73		78		109						814		194	276	162		20	188	139		161	176
425		56		432		110		80		108						263		556	215	241		187	205	167		324	170
141		8756		887		1541		13		9183						544		329	186	285		188	201	90		174	178
12		12307		2452		71		84		326						27		718	159	265		339	216	73		149	468
82		227		99		90		22		205						198		360	237	190		303	134	136		156	149
463		94		399		74		391		15						359		208	232	280		247	388	155		486	328
270		373		531		116		5271		22						239		512	205	257		232	216	256		166	145
503		96		667		109		744		100						221		542	152	190		282	1302	25		524	170
125		61		210		106		109		1						316		196	264	268		648	222	138		132	162
807		194		84		7412		35		4						172		242	395	11		506	232	15		175	142
405		89		182		91		74		184						348		432	208	201		170	447	252		174	171
90		31129		819		121		35		11						256		215	576	200		18	437	253		171	184
73		204		75		63		98		1						47		492	201	275		876	394	157		319	174
279		96		95		92		215		13						154		710	439	268		523	234	1		169	180
97		4		489		389		210		1273						1746		206	436	191		306	217	265		183	174
22		76		55		74		92		210						268		189	188	209		197	598	137		158	177
49		96		1		2213		1		9						826		455	256	207		563	130	153		360	163
10		219		231		77		160		116						368		219	220	231		203	159	155		367	635
837		11757		72		70		365		11						497		237	261	154		314	194	144		114	444
217		475		471		122		538		143						56		236	196	193		193	210	172		176	118
406		75		69		80		730		143						333		239	232	255		301	294	1		187	169
3		474		72		82		462		17						578		344	414	209		283	226	150		182	102
1765		99		85		28390		432		11						262		268	359	185		270	472	130		175	115
911		51		354		100		321		33						564		236	248	399		452	234	160		177	501
369		81		65		115		91		10						173		200	275	90		16	220	167		367	586
101		66		198		84		570		11						205		240	211	194		353	222	206		184	296
[truncated: 38,701 more rows]
