# Supplementary material for: Heterophilic and homophilic cadherin interactions in intestinal intermicrovillar links are species dependent
Source: PLoS Biol. 2021 Dec 6;19(12):e3001463. doi: 10.1371/journal.pbio.3001463 (PMC8691648; doi:10.1371/journal.pbio.3001463)
Supplement: S4 Data — This Excel file contains the source data for the bead aggregate sizes in Fig 5F. The raw aggregate area, mean of means, standard deviation, and standard errors for the constructs are listed in the Excel file. (XLSX) [file pbio.3001463.s031.xlsx]

## Sheet: hsCDHR5EC1-4
hsCDHR5 EC1-4		Ca											hsCDHR5 EC1-4		EDTA
	T0		T60		R1									T0		T60		R1
Replicate 1 AVG	305.894		313.22		287.657								Replicate 1 AVG	272.323		302.901		298.66
Replicate 2 AVG	251.167		278.249		348.808								Replicate 2 AVG	279.543		307.916		410.458
Replicate 3 AVG	266.403		271.431		273.874								Replicate 3 AVG	254.029		284.672		289.382
Average	274.488		287.634		303.446								Average	268.632		298.496		332.833
S.D.	28.2449		22.4197		39.8846								S.D.	13.1512		12.232		67.3852
S.E.	16.3072		12.944		23.0274								S.E.	7.59285		7.06214		38.9049
Replicate 1				Replicate 2				Replicate 3					Replicate 1				Replicate 2				Replicate 3
T0	T60	R1		T0	T60	R1		T0	T60	R1			T0	T60	R1		T0	T60	R1		T0	T60	R1
18	101	49		25	93	54		98	871	126			46	264	426		284	41	320		291	178	53
157	112	48		241	59	7		180	5	50			79	39	2		160	5	215		103	230	349
26	227	85		28	148	48		107	155	23			5	158	32		275	131	250		117	146	127
494	9	16		92	411	38		73	348	1045			119	90	122		3	126	300		126	40	169
166	11	41		147	102	3		107	52	5			101	138	8		177	29	361		125	75	68
146	54	180		105	20	142		35	60	764			2	97	39		224	8	1270		336	169	244
149	44	51		6	30	22		43	68	86			189	313	14		167	2881	208		99	16	27
5	44	324		74	93	179		179	15	85			283	16	173		598	128	141		115	118	404
108	3	159		21	682	29		5	352	80			558	152	566		115	135	6		5	513	243
7	129	266		29	9	85		41	106	29			84	27	4		196	149	22		131	229	21
282	1	76		33	320	16		196	260	7			15	14	172		431	34	681		48	213	266
93	388	122		180	272	125		189	198	180			967	74	16		133	417	306		13	65	488
44	931	87		154	76	419		261	111	393			104	111	125		5	104	114		276	181	91
39	3	190		316	321	88		67	478	190			193	15	10		122	468	597		197	795	228
174	446	194		198	293	126		116	61	110			770	163	401		370	110	115		342	230	648
159	145	156		461	17	135		152	188	15			408	513	84		163	65	259		154	107	128
39	858	40		200	636	246		207	864	119			206	75	311		219	169	70		159	182	319
57	49	150		4	1268	231		160	179	8			70	850	194		164	94	143		145	808	424
259	288	192		194	84	26		196	29	236			1	556	27		365	525	155		233	156	2584
53	13	37		80	68	341		97	7	524			705	207	254		231	204	631		79	92	34
84	160	136		13	54	213		196	670	680			370	212	86		49	65	264		3	132	5
124	480	78		41	91	79		49	71	121			705	34	324		615	17	59		3	16	158
103	116	116		121	599	91		174	157	21			1113	100	99		140	1273	254		178	529	172
301	27	67		50	21	168		5	151	41			107	239	393		32	266	70		119	188	191
551	15	32		8	241	170		16	140	202			908	382	394		126	103	13		5	789	433
225	1308	83		187	630	135		149	3	724			133	145	146		141	29	65		41	318	134
489	94	183		7	164	71		21	350	361			248	90	368		6	515	803		127	54	186
184	414	18		248	246	934		126	27	123			220	12	293		142	51	37		85	225	144
18	230	186		190	76	349		880	232	766			41	576	129		6	92	79		99	140	21
83	230	189		425	311	107		196	159	173			193	4	29		54	127	451		35	603	485
7	882	114		144	28	26		201	211	50			285	73	777		235	113	1161		163	19	11
22	551	181		103	112	234		179	190	247			25	252	819		111	184	41		164	1	275
254	246	315		44	104	145		221	386	36			279	16	13		53	68	155		635	328	231
121	215	6		182	583	45		238	175	151			195	449	466		31	134	117		155	776	141
27	1259	357		130	282	20		78	187	1			7	602	14		327	170	171		198	170	182
104	13	544		154	176	351		182	188	525			26	256	102		207	290	109		178	282	268
537	225	108		124	15	40		384	389	70			187	16	17		14	112	218		181	217	857
260	423	211		341	28	601		123	190	171			159	259	17		5	5	1402		196	339	877
268	177	191		139	669	224		226	118	405			120	194	66		20	745	23		197	287	185
485	1175	44		214	760	114		221	320	179			682	18	248		158	141	394		170	777	177
151	60	189		165	189	155		225	413	355			184	1248	63		146	203	453		188	513	159
820	596	739		231	38	199		120	221	194			153	1274	18		103	113	237		191	294	278
221	28	8		158	9	4		379	228	332			142	107	10		79	162	2261		509	263	236
236	381	128		153	130	150		203	126	183			277	156	113		249	128	264		184	264	236
889	33	110		248	333	361		195	184	320			110	9	229		86	81	124		178	206	205
265	371	1173		241	770	34		9	185	152			217	659	602		140	821	40		170	196	173
176	141	1730		65	278	58		302	199	151			234	16	204		128	66	14		396	502	196
473	69	161		692	234	141		200	626	1126			226	223	128		30	437	98		180	237	176
268	672	161		215	1678	620		7	190	189			163	61	71		15	512	38		195	216	281
264	165	163		136	174	785		164	223	447			757	88	104		303	167	103		214	197	205
327	63	20		244	193	94		221	413	157			164	99	279		153	114	184		311	270	161
1000	124	107		476	143	891		178	361	1004			240	53	108		218	4	980		396	1402	145
192	122	17		481	24	286		180	166	577			162	442	67		144	816	31		188	791	239
204	147	66		175	168	159		220	619	136			154	14	495		128	105	19		360	289	232
570	386	27		702	33	275		221	388	154			195	185	200		153	44	97		224	729	256
140	130	204		237	129	770		170	208	388			159	416	205		1658	8	16		187	254	258
317	201	6		227	109	460		164	212	138			171	342	159		205	1036	270		200	1223	157
278	503	97		112	236	264		206	209	313			211	162	193		237	10	22		1082	539	742
222	334	410		213	193	44		167	145	890			151	174	157		179	421	278		436	274	128
216	405	127		177	495	110		67	216	1128			160	192	139		126	289	30		183	512	145
151	176	249		68	55	428		171	162	177			172	225	484		174	843	124		174	512	491
249	193	356		153	57	143		165	150	161			171	194	144		463	151	888		172	261	144
508	238	516		162	151	93		214	127	193			351	232	187		154	40	31		171	234	538
221	226	167		138	139	55		377	150	179			227	332	362		220	1335	120		201	288	151
253	216	198		229	14	70		205	344	181			186	427	173		381	222	71		1053	1171	178
148	200	190		242	6	90		193	160	192			164	145	149		295	455	42		182	183	291
148	52	581		280	161	16		216	196	193			164	153	125		103	144	616		186	186	724
421	163	349		221	196	45		217	191	136			164	316	757		91	3	637		184	434	445
241	165	199		115	159	99		80	230	335			175	161	182		123	235	105		115	238	402
861	1122	190		222	123	61		184	340	193			172	640	145		114	138	53		219	936	634
166	294	591		347	59	928		211	1114	401			118	167	187		212	190	386		397	212	293
177	216	194		400	5	34		233	155	149			151	230	192		230	147	44		468	764	553
267	201	195		218	106	42		55	380	137			404	383	204		288	126	52		160	914	287
290	237	395		305	38	153		202	102	160			234	418	193		301	31	12		214	180	252
407	147	803		525	54	354		207	169	205			237	237	499		162	90	730		190	774	878
186	624	164		153	915	9		166	423	171			161	941	176		145	198	705		170	576	379
987	457	129		222	59	16		214	220	178			161	215	168		114	68	267		855	269	381
252	192	4		334	133	92		165	440	207			193	397	340		168	46	172		319	224	580
721	456	185		377	76	115		210	161	196			231	227	154		319	91	246		451	276	290
905	598	179		135	46	43		214	159	168			270	302	62		67	102	137		189	1155	213
787	178	201		141	15	638		216	150	143			177	171	353		220	675	539		173	261	163
1017	683	861		241	301	22		163	187	134			193	518	184		115	334	101		134	503	545
200	155	730		1352	412	343		358	202	185			217	129	148		162	299	2		376	437	905
217	144	191		218	53	482		519	200	193			1234	233	192		163	149	11		188	284	255
175	131	163		220	254	111		178	215	128			735	200	190		119	470	456		182	553	158
313	439	150		43	60	80		204	108	207			253	174	186		159	119	23		189	198	284
664	213	186		85	234	42		202	160	187			606	169	168		201	140	69		196	288	194
474	139	376		270	1034	947		221	162	143			215	370	309		168	111	537		211	524	160
1	119	500		234	181	99		197	188	130			175	1	125		337	465	138		204	279	494
146	301	187		391	180	192		188	419	341			206	340	191		146	182	1254		342	438	278
223	236	194		364	162	631		453	162	353			185	170	197		162	177	17		186	585	632
849	204	140		216	149	310		217	155	194			150	236	198		169	514	1		190	114	535
512	147	174		246	178	74		214	196	558			374	199	188		161	129	99		1	159	159
408	207	641		198	193	5		175	125	197			238	377	143		304	153	104		203	288	279
189	692	397		683	186	97		382	202	388			381	958	173		169	295	56		175	287	197
221	540	188		102	138	140		70	129	381			123	1	140		147	145	96		155	650	229
217	188	373		842	133	52		201	163	180			268	684	155		131	192	443		219	280	204
214	219	769		243	193	36		1	172	175			387	160	186		204	288	130		175	752	136
213	190	189		480	167	533		75	221	153			185	220	405		195	335	128		422	206	425
531	175	604		225	305	19		76	193	152			200	169	193		258	178	477		202	235	243
289	203	179		489	132	161		182	223	597			381	232	385		251	171	462		180	195	220
270	195	333		180	303	133		214	222	626			169	226	132		45	161	147		211	192	164
267	468	133		141	434	144		485	382	327			175	149	189		164	121	122		470	212	148
27	1608	194		269	131	148		165	221	158			185	163	366		137	125	714		193	501	181
523	154	639		272	187	338		208	213	373			1210	177	309		1	349	144		217	221	257
287	368	148		71	178	648		399	229	190			525	201	147		175	171	141		192	240	191
354	191	587		451	170	169		212	203	523			171	177	169		180	167	136		198	283	485
695	439	367		8	157	168		209	371	145			378	1	171		147	144	1437		384	239	223
267	136	415		213	295	409		183	581	152			523	963	169		450	132	611		197	260	198
439	168	185		233	165	284		193	214	141			219	235	140		195	354	112		183	1768	280
138	224	408		278	125	125		202	183	135			274	1338	92		121	162	112		189	282	780
513	456	105		717	301	152		182	201	452			21	161	202		37	473	138		172	223	469
149	444	382		232	152	164		214	188	732			295	207	159		202	122	607		192	280	172
140	149	170		98	144	166		229	228	411			435	194	190		165	140	134		387	277	156
156	334	143		947	135	151		217	346	178			178	158	200		203	150	117		187	164	265
737	407	204		518	134	340		210	224	518			4	395	391		132	177	138		180	246	801
334	446	184		9	175	165		211	191	326			415	228	528		212	707	318		176	434	178
264	125	1290		198	164	160		528	180	186			126	215	314		420	168	1936		125	255	249
396	170	193		91	1107	288		209	122	183			490	165	154		132	141	123		215	208	260
344	707	198		496	180	886		200	203	173			2	166	121		9	715	140		414	231	581
338	145	349		207	182	150		55	212	440			2	171	189		124	766	123		196	247	147
271	184	313		254	337	157		162	204	137			55	169	390		153	439	544		210	262	160
1665	375	190		183	159	341		176	125	177			648	202	202		288	200	722		210	856	196
79	169	363		189	331	172		379	179	298			171	236	199		127	187	151		178	490	162
229	195	181		222	320	159		216	198	172			186	226	376		544	167	146		246	284	154
208	192	191		168	184	316		266	160	160			334	199	351		549	142	479		184	202	210
532	220	200		253	617	732		205	192	167			366	167	332		229	125	880		51	601	877
896	644	315		455	286	135		1	839	194			164	135	135		178	186	767		184	234	205
151	129	169		503	317	144		211	155	198			359	146	186		160	136	152		805	279	350
2	628	289		55	488	158		212	133	178			152	177	136		135	135	141		188	231	206
279	239	184		228	695	149		208	155	186			259	485	6		100	127	150		188	148	178
269	217	190		246	498	134		194	186	362			270	143	359		158	179	125		119	202	254
577	159	205		226	148	139		216	128	178			158	472	184		341	143	123		443	280	178
154	187	194		292	485	155		191	348	182			175	662	374		290	151	467		433	215	80
1534	195	177		1	286	150		163	165	188			197	211	289		148	307	131		182	198	256
515	227	186		1174	111	159		183	153	160			356	158	151		262	281	283		237	192	554
284	519	596		249	570	337		209	158	133			205	131	538		156	336	260		181	523	209
503	231	572		229	112	158		197	176	144			192	173	162		185	496	579		206	254	159
341	152	199		238	165	124		218	207	211			3	488	302		112	148	304		211	239	155
295	204	152		171	185	676		182	176	596			217	127	192		105	128	140		361	163	829
736	177	333		77	145	158		169	172	199			527	205	356		173	346	137		190	151	153
881	189	199		173	343	160		243	173	204			162	446	201		151	180	135		513	175	593
200	342	191		127	149	88		606	168	163			182	165	367		116	169	116		190	1088	156
230	178	157		239	139	141		208	1	182			226	167	424		167	157	113		588	1250	221
148	146	142		441	340	153		215	355	393			542	241	324		122	434	160		208	275	181
1219	121	193		467	139	165		202	185	155			366	171	168		140	183	128		164	287	174
244	126	2		177	145	145		211	79	199			164	171	1053		121	184	132		81	217	1229
333	233	175		1075	173	159		152	189	192			186	361	195		158	1110	141		715	304	268
737	118	192		595	159	333		213	220	154			188	247	408		312	115	159		185	223	248
134	164	480		153	471	164		143	361	142			169	408	203		152	188	445		399	512	210
142	1359	186		209	311	162		302	148	182			162	477	197		154	180	146		178	1	732
3	187	193		164	395	118		211	164	192			283	163	544		180	146	141		310	277	184
1	116	197		244	1333	973		171	210	191			199	180	155		167	185	392		223	240	609
257	247	193		935	368	135		396	222	161			168	226	148		127	712	139		609	302	738
261	223	192		227	616	161		213	160	401			156	135	136		155	483	290		180	267	211
1	339	201		312	331	155		254	417	388			623	183	196		158	143	2352		184	515	161
12	123	161		211	146	152		423	192	206			143	233	195		146	153	1000		190	487	198
642	133	188		218	927	426		216	133	3998			649	165	196		159	183	140		210	151	414
2	192	343		370	183	139		422	174	190			159	157	187		229	184	1547		182	194	199
109	429	579		792	886	161		159	348	425			177	182	335		136	542	122		186	302	143
414	427	189		230	180	627		33	151	192			220	227	141		138	175	144		216	182	287
565	160	171		193	332	129		192	163	442			239	185	176		187	347	314		431	253	57
191	142	626		186	192	139		211	346	180			207	235	159		170	689	145		188	656	493
232	225	198		421	176	447		146	442	137			182	162	198		479	267	146		571	895	244
238	218	187		124	122	446		397	148	172			255	165	130		178	435	470		401	262	212
176	150	188		131	186	145		157	95	174			165	173	178		346	526	121		190	212	475
217	184	186		262	370	151		182	198	139			155	179	174		143	175	111		210	269	238
925	159	185		164	141	2635		149	180	422			229	225	145		165	122	147		219	514	174
206	139	134		199	126	160		369	448	98			228	162	130		318	180	1416		175	1653	161
320	158	190		499	170	350		163	174	155			52	152	135		138	182	135		189	534	246
325	554	392		212	279	479		210	725	699			243	148	172		682	472	146		194	190	185
185	185	193		328	85	317		214	360	402			768	513	166		122	289	142		401	218	163
163	400	567		249	382	152		381	165	386			300	162	557		156	151	455		244	276	167
524	202	163		208	951	289		9	179	137			1591	506	186		141	187	134		194	757	979
266	239	551		531	168	134		224	202	148			157	384	711		304	170	132		355	157	172
209	531	199		262	163	137		1	184	122			464	824	341		289	129	40		183	163	152
428	144	208		251	297	596		212	358	347			218	730	137		125	115	121		215	199	253
159	224	200		244	959	148		472	172	154			196	1359	134		150	135	443		253	244	225
2	137	283		175	812	310		211	195	118			134	504	553		175	136	751		220	206	157
251	182	185		269	152	165		217	222	214			243	161	174		1	358	112		178	282	348
227	118	199		250	176	123		150	99	352			173	645	191		62	173	148		152	586	185
13	228	152		354	178	971		431	204	190			198	222	205		735	165	147		366	285	1621
241	465	199		181	329	154		218	150	169			211	240	190		133	129	144		385	206	276
268	405	879		335	142	165		81	153	433			169	8	146		381	189	590		168	872	236
248	590	185		101	587	1128		170	420	212			476	210	481		189	155	255		194	286	160
1396	1066	189		265	293	119		5	154	170			205	408	192		164	126	116		197	573	450
457	437	194		232	163	287		175	157	184			3	742	186		174	142	139		215	457	368
259	234	639		87	192	150		1	101	145			378	166	188		335	150	148		194	285	154
248	157	398		363	513	150		334	387	67			156	340	584		143	172	302		179	226	194
220	126	131		334	158	311		214	212	401			173	172	197		134	636	134		214	221	192
304	609	182		106	299	332		249	442	131			166	480	189		256	174	134		545	364	182
229	149	192		247	155	166		1	196	383			237	150	193		323	261	142		425	257	171
155	136	197		225	113	136		248	166	138			191	200	179		316	171	138		187	500	205
282	309	214		228	169	272		245	195	339			178	471	183		138	356	142		148	452	230
558	129	406		253	176	847		199	533	187			170	164	154		161	184	147		194	437	260
376	165	188		338	159	139		211	415	197			242	602	307		832	165	148		184	152	200
258	1489	362		77	138	149		209	203	200			1081	3031	132		83	156	284		183	302	641
187	474	2519		170	197	156		223	668	165			265	497	93		171	323	291		42	215	106
260	614	157		169	186	335		211	194	202			154	65	151		164	160	293		281	210	615
233	224	188		238	180	334		227	140	135			159	298	345		335	148	311		176	178	595
146	140	753		111	160	517		173	136	1015			177	493	198		142	135	311		569	438	408
411	173	42		288	142	307		189	197	344			269	212	204		157	145	147		382	174	153
243	1004	195		89	98	896		195	163	183			508	193	160		141	169	570		462	528	148
264	144	194		403	172	625		197	420	382			1	177	139		198	157	288		15	219	150
205	480	185		721	162	170		215	193	183			260	364	140		177	128	154		214	191	136
302	1183	191		216	153	135		186	193	419			3	229	199		120	121	123		190	233	179
394	158	380		223	107	131		202	262	171			475	199	188		239	139	116		174	293	214
409	581	361		11	299	310		173	219	158			376	170	352		123	181	109		189	287	259
400	633	492		256	345	124		164	159	189			192	159	183		159	393	134		195	275	286
266	552	203		211	166	142		194	165	206			296	162	172		151	164	1107		190	174	461
374	532	188		227	140	469		186	185	309			4	226	156		298	150	279		213	227	191
263	141	399		201	187	163		214	152	146			166	712	388		378	132	278		186	287	419
146	190	195		13	159	166		423	117	377			282	170	192		160	137	117		173	189	649
547	657	7		208	519	160		220	176	614			557	162	206		308	151	131		190	191	184
236	230	190		219	160	149		175	159	168			331	138	175		144	168	1591		188	799	159
220	118	166		441	139	690		188	540	175			176	131	171		133	504	140		546	971	366
249	149	324		554	149	162		235	224	179			162	323	164		139	143	759		128	205	983
731	1067	190		145	118	149		583	215	181			702	184	139		451	184	313		219	286	157
232	220	150		277	194	308		169	190	143			3	784	148		116	182	147		192	290	248
223	941	152		59	173	649		162	202	206			1	484	619		169	157	304		456	286	198
453	188	178		377	343	668		217	193	146			230	700	204		175	150	142		382	519	280
128	377	152		138	166	150		177	88	379			1	207	152		301	289	294		188	258	220
157	188	378		240	156	157		412	347	157			391	137	323		147	174	131		188	493	259
160	232	339		378	132	132		217	169	159			168	319	349		1290	168	848		227	230	244
260	197	194		358	124	587		222	397	825			1	206	190		289	153	127		350	195	162
323	210	198		107	170	284		82	227	189			1	501	185		62	145	132		603	182	516
654	229	406		216	173	533		228	220	157			1	231	549		160	183	118		400	182	163
166	134	176		211	195	155		203	212	182			178	233	183		164	176	413		470	250	534
193	406	961		219	153	137		286	209	395			358	154	198		153	188	117		189	289	167
306	121	195		228	179	142		193	208	344			946	169	198		126	157	136		385	238	677
597	713	320		160	175	1293		205	222	142			631	239	197		316	593	134		370	283	174
3	223	163		383	171	276		161	157	610			280	171	184		291	286	117		175	283	238
530	321	191		225	164	121		210	195	128			226	175	125		991	139	735		214	218	496
138	179	196		143	150	340		59	191	68			139	360	178		116	569	315		232	150	455
149	168	72		233	617	268		174	146	160			156	475	369		119	180	150		208	427	166
740	231	196		504	105	141		408	219	379			488	340	195		231	179	452		186	149	185
1	227	195		140	284	162		236	169	406			248	172	186		145	346	283		197	216	502
180	448	149		540	178	170		209	189	143			4	172	331		825	152	755		198	1066	155
218	476	129		445	144	147		152	150	205			360	236	131		131	127	140		396	280	394
3	354	382		311	154	777		213	93	440			174	192	198		501	156	625		196	423	259
1141	204	198		1304	135	667		216	220	146			164	513	579		78	183	149		309	197	576
683	168	410		72	192	164		177	507	889			1	161	155		171	154	142		226	179	813
1	161	159		379	187	159		164	159	306			1	887	191		126	113	280		211	276	285
98	853	133		207	855	131		217	591	203			208	1109	193		252	184	311		37	292	601
151	127	320		217	679	333		203	167	192			10	387	176		114	727	300		231	1261	205
788	376	512		247	353	829		234	188	91			1184	148	181		187	345	291		646	1249	234
1	190	405		164	603	329		97	215	417			530	145	134		125	166	151		182	287	194
593	723	190		231	288	334		184	151	304			209	161	142		1001	335	119		186	444	305
277	197	204		220	514	476		232	222	184			211	753	197		408	264	585		182	251	248
245	678	193		178	367	141		198	178	140			919	170	183		331	312	141		123	288	220
1	134	556		224	148	161		222	124	211			249	185	132		124	355	309		183	167	233
396	193	401		241	433	154		170	191	567			214	190	146		124	299	141		248	159	299
161	190	129		1	159	330		219	178	163			21	1114	340		137	270	137		614	227	222
1059	625	160		4	133	120		220	24	212			246	158	304		114	318	442		173	281	263
258	130	353		242	143	290		58	174	572			231	1042	203		53	450	123		455	550	162
231	218	181		487	128	316		220	165	158			670	366	370		143	128	1030		199	598	151
245	379	206		451	175	159		218	161	1091			256	221	199		160	357	296		672	247	683
161	190	194		83	190	1002		216	87	404			238	167	168		166	171	131		203	289	203
1900	140	193		575	163	2425		175	140	159			158	160	155		77	283	393		418	934	194
11	159	193		178	139	129		197	533	494			1	1	167		132	718	144		168	163	1047
21	232	439		160	153	144		509	231	187			256	159	197		143	771	327		24	194	522
755	237	365		212	315	164		380	206	163			108	159	191		36	168	284		436	268	293
425	470	370		217	201	146		215	211	201			185	1	188		851	159	258		184	298	287
817	229	409		163	190	135		164	218	190			178	237	163		128	355	156		506	200	248
446	228	158		188	178	160		534	149	158			170	166	334		124	527	459		422	294	246
160	173	535		114	539	166		431	216	140			2	172	148		364	149	286		395	282	205
1648	136	191		211	174	146		446	183	963			2	166	616		54	146	136		171	501	935
462	118	182		445	359	116		401	204	507			209	407	152		148	964	985		212	205	149
273	428	559		158	171	126		234	405	167			25	237	144		176	136	153		207	172	317
164	566	191		195	166	136		211	152	193			223	161	175		143	164	456		101	152	214
157	137	822		278	314	631		215	155	156			340	172	197		127	177	145		215	157	275
265	162	396		198	157	152		443	201	200			1	213	193		115	748	135		177	537	231
156	1003	188		362	193	163		223	219	146			168	199	185		130	162	270		130	583	219
242	195	148		87	179	161		255	391	616			939	162	193		154	161	311		183	167	570
132	2134	343		42	175	489		210	214	362			238	902	169		153	721	149		185	216	7
317	172	189		193	174	511		210	198	364			208	450	341		131	129	110		187	247	162
213	459	194		383	165	123		8	211	165			194	386	466		282	322	135		193	214	202
193	345	141		209	126	143		181	219	190			683	439	542		362	179	119		171	392	283
159	217	122		101	365	161		199	166	196			27	956	382		393	396	429		267	257	282
286	195	936		366	305	166		243	206	676			208	134	144		143	178	435		209	201	167
559	528	196		235	159	163		168	213	661			681	901	133		318	880	151		465	205	152
155	851	393		623	1146	317		220	183	196			173	239	197		66	151	822		176	262	220
309	222	197		195	472	448		218	193	493			175	156	190		145	136	455		190	805	242
250	208	188		197	153	600		15	214	164			168	405	177		146	124	131		192	285	162
507	189	387		120	138	156		168	227	182			244	1418	154		132	160	110		160	228	411
127	950	555		223	131	334		1	576	203			167	213	127		128	125	343		194	148	218
327	176	575		91	109	309		209	158	171			479	206	126		227	116	500		196	592	928
1477	199	168		81	118	617		212	570	148			235	211	369		118	112	128		175	411	1
263	220	145		152	355	293		211	200	147			196	183	184		122	308	119		986	415	291
270	132	497		239	275	155		289	183	351			175	130	199		31	308	309		200	253	255
379	139	615		1	160	153		227	382	1608			165	165	178		165	362	155		221	570	194
248	166	176		237	164	163		1	217	186			187	239	185		150	741	269		181	516	267
204	889	191		211	481	143		124	154	174			398	72	304		270	171	449		184	228	265
1433	157	724		184	133	265		229	179	361			264	162	201		726	403	114		193	752	540
165	475	373		160	295	143		271	425	205			407	362	169		146	153	146		193	199	462
216	44	520		170	430	145		228	1273	572			995	201	332		183	650	132		222	179	199
537	41	326		227	138	149		199	222	203			157	838	135		154	175	111		167	179	201
807	373	191		155	313	170		162	799	174			158	140	561		140	191	144		187	196	206
214	700	142		166	183	317		397	216	207			157	212	388		77	184	145		188	291	595
489	136	196		43	884	132		197	327	583			407	503	372		162	1054	1849		423	288	147
1238	170	1029		2	1012	133		199	498	203			662	235	328		239	179	123		168	188	231
177	655	203		521	286	157		415	388	206			177	171	185		155	168	436		163	670	658
172	223	157		1269	195	486		173	206	828			187	174	199		168	874	109		198	221	653
255	129	200		147	187	396		193	188	143			226	192	199		476	598	914		190	177	300
302	223	180		174	356	2213		411	158	215			187	343	191		505	122	612		181	277	168
450	202	308		95	179	500		200	211	168			332	93	368		570	120	140		194	210	170
174	214	191		416	138	190		172	205	163			205	1699	395		278	176	138		210	508	189
164	162	204		241	517	160		209	208	183			384	736	189		179	166	277		181	250	174
325	637	174		88	523	293		375	212	197			224	515	193		156	859	147		377	255	396
235	138	152		252	2279	161		25	570	24			144	341	172		298	165	143		192	277	498
259	334	392		670	177	126		302	220	150			301	351	176		314	174	164		195	182	192
272	177	384		64	176	834		231	156	386			378	77	165		115	967	1328		246	345	226
183	183	201		174	1336	127		440	152	181			159	173	147		281	169	450		411	222	256
471	202	1801		119	152	134		212	164	165			1	228	201		161	184	136		18	220	230
503	181	534		237	144	161		36	196	177			221	210	178		154	178	138		182	267	507
421	127	190		225	270	836		181	222	201			159	179	182		157	162	289		188	661	261
175	136	401		301	190	672		175	211	158			18	473	202		335	182	589		188	884	221
143	145	539		922	194	166		515	206	197			552	225	189		165	723	144		194	301	163
270	243	343		487	296	301		186	205	150			681	181	175		137	181	454		232	218	151
95	235	183		266	396	322		225	209	186			175	179	165		123	166	132		182	672	291
231	182	195		245	173	169		983	201	191			199	250	145		1246	167	294		188	246	601
366	771	378		243	489	495		215	342	182			225	246	138		123	663	144		193	177	208
902	233	128		221	195	159		193	160	221			3	155	201		135	161	316		197	191	403
303	1150	734		709	170	219		686	221	332			871	163	201		119	130	728		199	487	172
645	221	185		186	665	134		187	156	310			518	175	187		899	473	1723		190	159	173
263	447	300		137	324	451		180	159	177			157	455	198		159	168	268		203	200	297
451	227	147		374	154	614		161	411	156			267	167	202		755	328	290		192	501	367
212	158	196		981	309	605		82	264	201			3	163	165		157	154	283		194	253	338
187	145	405		435	271	167		197	140	1085			1	163	140		179	141	138		347	482	182
174	166	646		174	273	304		236	1328	311			1	338	155		128	169	140		170	280	287
223	229	191		248	604	158		215	121	139			182	500	337		132	119	151		216	234	377
614	122	193		115	200	145		213	560	606			252	163	167		160	416	131		374	219	398
436	193	363		676	568	159		219	362	146			184	169	193		335	787	262		559	204	404
1193	235	1397		736	135	396		191	155	192			414	224	134		478	467	132		187	257	1870
192	234	161		11	1443	580		236	203	198			474	148	128		167	350	249		671	227	300
645	124	172		182	120	622		189	579	146			1	319	175		167	351	542		185	99	296
411	1925	205		184	193	165		227	632	155			157	177	180		576	166	1125		181	297	195
283	416	634		349	171	136		206	155	181			1	199	169		110	368	775		249	195	308
284	166	188		311	157	167		46	306	133			92	164	200		122	176	441		102	262	293
178	192	195		256	149	148		766	183	347			1	182	194		295	171	945		184	223	164
196	209	195		212	710	161		427	184	161			813	239	357		118	162	148		72	295	394
256	1280	198		147	191	286		209	211	139			239	454	564		239	470	289		391	248	187
352	342	199		240	355	274		188	428	156			160	196	192		592	3	147		232	269	1707
285	491	192		272	162	165		173	110	306			1	153	185		118	165	1995		222	205	145
193	432	626		395	165	595		222	199	146			1	136	312		159	2009	125		159	271	273
687	307	801		728	163	724		203	190	147			229	376	938		125	343	394		319	252	220
164	193	196		142	802	147		147	212	373			179	161	366		149	169	2190		222	196	351
258	137	565		251	159	165		221	324	164			591	167	174		157	313	153		651	292	193
267	150	137		204	162	166		205	185	134			772	392	125		107	308	146		186	278	232
3	188	141		55	146	958		206	399	199			447	501	189		162	369	147		233	549	989
242	232	753		231	190	229		198	221	319			240	221	202		120	1443	157		181	162	183
292	187	184		162	121	162		210	159	338			153	190	201		213	177	147		169	186	242
173	141	371		193	1467	162		211	596	174			188	383	908		168	477	126		192	218	257
281	182	789		446	176	488		336	719	200			157	849	737		165	146	1795		422	303	192
504	404	155		636	340	134		225	222	194			225	163	182		309	354	570		201	299	759
262	505	184		380	138	301		216	161	148			537	171	164		351	195	326		218	266	212
2115	1428	189		432	283	610		241	205	181			236	217	153		167	483	150		397	267	908
180	183	208		20	535	484		140	438	202			1	246	142		150	499	143		191	216	165
178	230	188		579	128	152		13	207	559			285	436	154		3	124	459		189	432	289
385	650	371		744	1209	123		217	134	127			735	143	365		122	289	153		159	210	217
194	279	1071		139	382	906		191	375	195			309	163	125		200	129	136		516	297	294
279	127	384		236	172	151		256	219	192			284	746	146		728	132	580		368	251	552
142	210	406		232	171	138		161	219	182			301	196	185		178	842	132		217	260	198
182	135	194		202	1236	127		121	138	194			181	183	697		163	174	447		198	294	233
863	211	195		164	293	127		35	215	136			158	333	169		152	187	117		180	730	281
338	235	190		251	165	162		423	212	149			15	165	183		118	164	122		315	213	221
413	234	204		226	147	163		108	204	355			118	209	397		132	708	140		198	211	211
821	183	195		441	136	144		183	134	100			220	522	197		160	141	275		224	268	794
207	368	140		242	152	145		42	110	206			186	173	194		222	136	124		214	286	547
193	132	168		199	131	160		24	202	147			397	222	186		186	112	2563		345	705	14
41	182	1		276	105	338		199	205	11			226	1334	173		162	175	140		348	225	263
621	222	205		58	143	163		100	200	305			251	167	332		153	531	639		174	120	243
577	226	132		241	194	139		434	209	366			358	234	196		247	500	152		189	862	440
114	415	155		229	983	132		212	205	18			165	238	414		155	136	137		181	235	111
274	174	1201		1075	780	136		67	123	147			508	2587	193		134	273	293		917	233	186
242	127	85		189	183	549		388	152	621			309	163	375		151	170	925		207	608	3522
255	192	203		30	357	159		185	216	180			505	207	367		244	186	3512		187	577	264
2	224	195		150	80	154		1	361	153			186	169	183		150	319	468		8	605	821
558	227	758		224	201	169		137	425	331			315	166	198		264	165	280		517	297	283
437	404	158		222	870	133		251	208	126			493	546	179		161	142	2112		300	269	21
169	163	73		373	743	499		197	167	189			301	174	289		92	1224	546		214	227	207
149	1282	125		262	1436	159		167	215	188			223	227	184		156	179	133		173	921	169
225	250	195		333	198	158		584	128	126			166	212	181		284	161	298		198	187	152
190	583	189		139	174	520		175	206	201			271	167	152		623	155	128		611	203	203
167	556	194		204	192	689		150	223	391			262	179	145		116	374	321		192	753	170
292	5	190		209	184	147		440	220	144			164	486	199		318	156	155		162	165	150
207	215	212		163	152	625		18	218	308			184	226	168		170	124	917		611	287	235
339	238	205		110	305	159		31	166	158			417	173	132		209	185	144		218	285	249
149	191	192		551	148	162		161	214	1317			151	164	503		259	314	473		237	172	286
513	326	191		229	102	463		17	429	440			243	882	175		11	169	288		179	409	252
204	217	193		201	301	173		156	1330	189			153	658	197		176	163	150		202	239	242
164	488	162		862	68	156		201	212	156			291	486	184		71	152	438		338	265	170
282	236	162		164	160	155		226	151	438			192	228	135		363	303	137		171	288	780
291	207	936		164	159	148		194	149	195			320	1086	131		194	143	135		104	213	178
247	646	192		53	137	132		227	230	172			153	230	192		106	516	140		190	170	184
425	205	172		185	467	306		217	198	195			204	312	147		158	889	135		199	1329	191
658	329	173		154	135	806		228	211	675			200	238	502		144	173	451		379	357	174
305	118	190		249	131	161		202	158	142			251	376	61		163	126	297		338	414	436
241	358	164		233	543	330		216	406	143			241	178	344		240	705	138		199	207	289
232	169	153		272	149	171		21	108	184			154	246	194		158	303	3479		233	782	283
218	238	343		42	139	136		736	957	160			730	243	322		159	119	126		461	252	580
234	383	146		239	1147	120		349	210	639			209	430	194		127	175	143		213	894	208
3	128	175		58	177	123		57	228	185			290	161	600		405	171	143		178	223	193
173	403	193		206	515	509		212	182	145			477	165	195		272	169	145		139	252	465
542	146	161		222	142	161		209	298	353			225	152	180		323	354	638		188	284	600
374	133	134		200	168	276		169	200	167			220	169	158		314	430	302		51	278	438
589	683	175		6	158	136		11	213	192			578	211	133		119	727	879		193	276	164
336	486	193		207	145	645		208	224	174			728	231	141		1063	541	303		189	488	180
1112	490	192		151	129	154		4	38	392			166	313	115		657	164	806		188	293	1556
223	139	195		227	297	773		1	155	307			668	496	188		216	334	143		223	563	203
244	216	203		240	153	161		414	164	811			284	142	175		75	794	476		186	410	306
388	160	384		238	186	348		317	262	173			295	164	358		188	188	143		197	153	879
854	1123	199		370	162	815		207	164	164			233	524	150		802	383	110		77	579	641
193	1022	1032		249	132	332		175	205	589			258	172	369		106	896	148		588	81	538
190	197	392		812	161	154		426	88	382			159	206	351		339	352	630		449	146	186
236	231	395		210	322	163		1	192	569			309	1164	355		124	137	137		206	154	164
1	197	197		190	182	156		206	201	206			218	179	141		149	187	155		197	166	247
245	214	197		27	909	981		425	217	192			102	1902	186		158	1917	287		222	712	172
514	481	175		143	1152	485		219	604	386			222	714	193		384	186	133		1	162	627
462	694	187		485	141	681		199	425	188			396	140	362		133	124	117		186	579	570
185	466	586		156	1114	2559		201	156	161			374	347	168		154	375	417		87	211	195
190	420	194		850	295	418		197	167	134			190	369	169		810	167	154		226	249	1092
263	473	199		241	152	141		214	203	140			208	451	191		152	127	990		189	293	856
555	560	201		239	375	169		210	388	220			266	752	777		1220	126	138		186	289	872
461	190	398		235	345	340		217	176	403			188	363	197		184	124	142		171	200	269
12	695	176		197	355	160		87	20	201			159	966	165		515	128	967		195	289	476
312	377	183		205	141	152		3	392	316			232	647	302		148	1749	289		51	597	182
314	165	171		345	145	127		44	254	322			1	146	198		136	164	119		196	190	250
738	135	1625		326	103	130		200	166	182			147	489	332		193	314	254		169	538	837
193	200	216		164	163	156		160	166	205			217	164	176		47	196	147		186	280	220
425	209	1625		208	1104	166		152	398	165			675	204	130		182	148	994		199	502	193
355	517	146		686	145	170		261	208	204			6	233	573		93	114	978		181	192	525
608	404	193		217	154	135		212	39	209			171	242	176		156	173	144		231	281	161
214	185	194		418	187	137		198	490	198			177	128	347		297	396	418		205	1772	221
163	146	188		147	181	335		199	227	163			158	237	396		54	172	112		190	491	433
1	415	207		381	496	1416		212	378	193			150	307	196		118	322	140		848	185	1016
699	191	571		248	171	519		57	1	136			4	481	140		593	126	142		150	273	214
290	420	166		132	135	124		1	184	314			287	167	389		167	163	754		191	304	292
838	734	348		218	266	889		59	81	152			223	240	384		166	157	266		187	662	202
224	236	188		408	150	147		180	164	135			493	239	400		175	519	131		192	271	186
2	139	153		195	678	148		205	167	137			151	169	174		177	186	133		208	209	203
148	170	391		167	338	1342		193	216	414			1530	137	329		529	179	305		184	209	399
502	235	415		221	160	322		190	311	198			376	168	199		116	186	119		188	205	158
129	212	185		229	142	154		217	30	186			309	160	311		496	868	112		168	284	172
249	1452	132		223	399	465		214	60	1562			189	160	174		61	168	160		171	267	207
349	866	1175		274	208	127		1105	25	526			230	180	84		161	164	1051		410	158	247
1	138	191		138	146	300		11	363	184			166	205	197		655	160	287		726	460	231
233	184	200		454	186	287		80	206	130			505	651	356		159	823	10		204	158	213
289	448	338		824	193	341		39	223	368			185	160	393		275	167	305		188	611	169
191	229	355		262	192	969		37	642	308			156	318	190		158	331	143		406	191	285
185	909	200		157	501	282		215	288	187			152	511	202		183	132	415		193	288	174
433	192	160		144	530	134		223	387	339			296	231	397		161	266	146		224	281	1
168	225	339		213	325	150		212	218	188			256	158	141		44	134	291		207	232	1322
132	409	188		211	140	657		217	357	351			201	172	138		775	136	452		559	297	252
310	125	198		218	133	141		185	166	424			32	433	150		329	862	121		157	814	176
226	166	1		1453	357	386		249	190	142			298	171	559		190	584	148		460	212	241
305	200	131		223	189	487		7	210	658			294	174	357		68	179	124		7	381	188
599	210	351		186	147	338		185	154	150			237	469	362		554	485	419		199	149	306
162	408	177		178	185	166		52	445	332			151	227	210		29	180	106		199	1089	205
56	383	180		249	220	348		271	12	196			103	1438	157		148	536	153		236	286	159
1349	155	192		217	149	164		197	206	141			252	181	152		321	123	478		197	287	187
172	129	482		157	443	27		435	187	218			283	1060	147		149	128	145		440	557	208
235	465	247		464	123	127		257	414	119			542	1070	151		233	511	132		186	290	219
244	239	183		132	388	333		2	171	193			156	1244	194		143	180	141		148	773	176
631	233	131		295	173	164		41	419	2666			171	217	199		151	173	114		304	1259	161
239	361	148		191	162	159		210	207	372			233	329	188		126	186	138		166	227	2466
868	134	195		225	125	319		210	220	143			288	495	349		258	146	152		294	345	298
482	419	407		217	2700	340		132	160	141			295	236	173		27	294	146		457	175	201
225	167	336		245	164	141		149	185	129			263	309	126		113	125	144		466	219	367
249	119	195		217	130	294		370	1	682			255	1453	190		130	1328	137		180	291	173
392	134	221		316	468	471		213	224	1927			150	190	158		168	194	142		196	490	957
297	1753	173		181	143	171		214	162	188			153	168	1		517	184	146		526	539	169
166	193	558		187	379	163		638	218	130			244	172	203		108	168	492		199	175	204
198	191	140		317	537	162		50	193	340			533	166	126		134	150	133		200	586	245
828	1424	193		944	171	336		209	411	206			404	323	177		358	129	836		80	286	230
136	227	555		29	165	135		23	198	185			600	178	131		84	261	140		199	192	178
161	1086	205		125	126	506		113	115	210			204	207	393		197	180	156		788	254	976
320	296	86		83	165	334		68	152	439			207	351	191		118	166	138		163	1153	312
379	221	644		197	156	320		233	211	23			1	163	380		897	301	149		355	189	502
1	141	106		197	177	672		194	205	397			275	232	687		163	130	303		210	417	197
760	216	205		113	172	703		159	149	168			233	449	145		706	120	296		367	291	157
195	186	191		383	158	153		283	170	357			153	192	191		1340	132	317		184	290	518
24	233	202		222	460	320		217	209	150			158	348	136		168	134	817		198	161	599
271	621	865		198	142	150		64	174	341			202	198	307		266	335	112		213	259	299
284	180	1		204	190	483		219	217	407			267	177	140		2	158	133		194	279	154
184	547	431		568	1707	335		213	211	195			188	333	175		174	151	774		624	305	290
76	142	346		327	138	136		190	213	162			141	435	593		30	147	118		192	210	1058
1281	148	390		493	552	168		680	227	198			334	177	563		31	122	111		631	275	265
280	142	192		140	368	132		212	113	208			202	340	186		147	125	157		179	293	187
308	1143	380		121	861	137		301	373	130			158	189	143		644	376	148		236	272	298
196	183	191		309	170	135		68	210	182			165	213	472		146	861	148		425	161	165
195	185	417		155	176	631		5	349	183			419	510	132		120	301	322		200	567	183
290	200	144		143	149	345		35	195	208			153	169	127		133	493	151		59	293	191
364	229	142		221	129	167		109	163	155			1155	236	194		127	166	292		242	232	1475
259	540	201		302	105	159		168	231	199			176	240	201		252	547	144		445	267	396
231	251	144		206	882	146		207	258	768			242	434	190		321	178	650		183	286	167
204	231	196		150	154	122		236	187	177			329	211	391		159	153	145		262	499	214
393	244	185		210	156	913		218	144	427			672	193	165		182	470	129		191	205	335
636	168	136		1139	135	156		215	191	198			595	192	195		322	165	312		396	204	161
195	2173	141		129	723	164		428	638	215			170	1067	172		143	121	148		191	189	1203
240	201	192		347	129	324		217	159	429			2	326	172		154	125	520		201	264	220
1240	141	191		247	348	145		220	210	375			420	239	164		160	121	311		198	291	172
400	441	383		600	188	162		340	221	138			202	743	742		25	182	140		10	166	211
381	372	188		88	158	173		977	146	222			1	445	177		168	909	132		169	283	196
522	146	197		150	135	162		548	179	122			226	200	165		7	159	125		200	283	237
473	128	206		122	530	621		376	376	223			607	744	147		185	433	115		229	679	497
272	387	167		230	154	286		189	189	414			281	172	138		155	282	298		207	283	822
138	371	142		152	153	149		212	56	178			172	207	123		169	173	640		457	207	200
522	191	378		314	306	144		218	164	377			228	205	199		176	129	162		197	279	381
223	198	196		293	149	153		479	707	158			1937	346	195		66	112	127		216	427	208
214	236	190		456	390	314		210	222	464			180	394	323		451	182	146		187	136	289
249	203	196		161	919	170		212	204	175			232	239	400		134	186	614		193	356	587
487	240	343		235	682	136		585	150	208			1	242	390		610	181	489		193	237	270
245	806	195		285	163	165		175	184	395			285	160	196		157	168	142		291	225	162
210	525	486		422	415	139		221	161	522			153	169	183		149	115	147		233	723	211
383	220	2221		218	340	611		224	428	140			411	344	167		112	123	467		695	463	450
491	145	205		317	163	110		442	211	137			392	217	130		160	136	124		641	212	176
284	341	197		145	477	311		1	361	155			182	497	124		161	186	398		374	269	193
157	706	168		743	126	168		243	186	140			155	177	190		217	179	122		383	278	303
309	245	201		211	623	163		118	154	193			164	171	195		283	150	145		158	180	1085
243	222	186		401	168	153		209	368	1163			59	517	203		179	131	648		186	248	355
620	366	128		172	158	603		227	982	166			671	200	548		1319	368	118		189	254	157
596	202	394		140	450	157		117	180	377			315	858	354		126	179	608		196	279	189
189	244	191		384	138	153		136	218	505			159	135	158		170	167	995		307	195	243
195	808	406		231	144	150		213	205	202			252	331	151		624	141	151		164	283	600
202	186	189		432	171	159		210	210	30			259	242	136		153	170	294		199	385	300
304	376	349		159	170	152		145	211	142			154	168	194		213	164	146		224	257	484
192	488	195		934	825	157		214	320	134			201	167	183		146	137	302		177	215	174
171	169	208		298	304	153		136	220	162			402	173	188		127	145	898		623	486	189
179	92	215		619	146	140		213	405	489			242	436	393		120	775	151		194	197	369
184	128	194		304	157	134		5	203	159			253	136	314		155	177	159		239	581	195
133	142	834		574	312	171		421	384	573			191	163	413		157	862	463		198	249	467
238	604	358		177	194	164		343	132	140			166	413	2		668	350	457		203	294	1699
1004	427	226		1	361	298		251	354	139			603	237	185		145	696	316		197	274	196
823	193	151		2	319	152		228	165	163			206	240	177		481	327	145		97	270	563
211	164	1491		773	157	490		215	202	389			243	170	177		163	159	121		479	254	830
200	197	306		239	172	664		181	198	205			165	164	464		165	150	325		199	290	535
251	441	148		364	721	688		154	161	164			214	172	571		203	276	142		149	155	590
211	123	190		243	176	120		213	353	177			336	643	4		160	194	1972		8	224	263
242	132	5		199	158	339		192	224	179			232	306	155		366	375	283		225	172	295
227	628	592		207	124	320		193	191	184			1	208	146		158	330	116		232	451	1062
534	399	873		199	391	304		196	357	585			577	146	344		155	168	1199		141	238	243
234	426	196		194	359	317		217	194	339			76	199	197		143	447	280		213	191	431
257	134	392		107	180	1339		221	402	385			235	131	199		177	173	132		199	456	1223
93	449	184		488	144	168		447	212	860			840	160	176		291	167	134		187	285	634
1	500	171		218	134	1166		216	173	168			287	166	138		99	158	117		666	783	176
240	412	351		210	188	152		208	451	779			250	236	1087		366	344	731		236	296	139
1	225	380		536	939	432		404	99	151			157	230	314		118	180	414		161	585	171
324	179	221		159	511	330		231	204	519			99	221	158		109	507	786		229	294	166
38	489	199		241	156	170		222	184	134			595	200	533		154	683	148		245	216	170
561	171	177		4	151	319		214	215	524			89	198	193		192	316	146		225	208	916
247	211	162		228	137	315		215	224	198			160	169	158		130	97	135		191	142	163
406	3871	140		218	88	153		243	184	162			174	161	155		175	509	124		170	172	264
1163	243	138		122	2104	154		164	209	173			232	168	281		147	497	310		162	1389	596
3	699	207		211	446	141		108	208	132			1	521	166		165	145	148		387	496	248
228	451	192		419	157	462		197	221	177			191	293	144		500	295	145		416	198	165
241	215	75		554	152	303		191	170	347			151	175	776		310	539	280		368	257	377
247	132	155		443	173	304		218	844	160			156	166	194		160	332	305		187	182	419
171	631	390		211	175	147		353	204	138			298	170	3		539	150	326		193	217	209
124	541	193		206	117	765		247	179	217			55	421	188		161	314	1		297	236	170
239	286	375		232	196	688		183	205	479			16	247	165		547	469	141		473	747	600
137	241	191		202	352	416		254	216	233			562	217	558		201	139	121		184	280	296
367	176	191		271	135	468		233	139	138			461	455	188		323	142	455		172	541	160
153	141	181		285	119	649		12	208	147			259	168	166		325	118	144		172	528	466
486	426	604		203	303	342		207	385	196			364	165	359		170	621	158		194	627	464
190	146	195		210	129	1495		217	203	811			153	253	335		292	756	153		213	273	491
394	43	150		238	582	158		183	347	207			1	450	135		164	174	131		200	497	173
210	234	190		218	175	152		211	162	176			176	1	359		145	302	153		175	290	455
156	1225	198		136	144	700		210	217	151			152	157	190		113	137	132		223	188	267
299	296	226		231	137	422		1331	625	146			414	168	185		380	129	145		201	298	477
205	554	219		262	143	134		222	397	502			282	206	412		308	131	118		241	207	293
135	181	392		195	148	132		156	209	365			432	229	23		110	123	143		279	573	268
304	169	566		242	129	145		218	359	184			390	1731	155		160	391	898		772	159	165
184	129	204		414	389	488		164	206	306			168	156	145		176	190	143		562	261	519
8	178	621		144	176	145		267	225	196			145	299	136		114	356	135		207	356	179
799	141	397		221	165	337		376	176	215			17	172	131		180	167	124		234	283	470
221	226	1159		244	301	126		225	190	186			711	412	183		143	127	938		409	184	270
274	234	595		225	146	13		225	115	155			147	162	180		120	375	1016		184	220	506
435	172	142		195	192	137		43	219	145			259	1479	189		120	172	279		368	281	1
289	244	196		176	143	157		213	224	186			201	481	359		522	665	148		183	862	206
553	163	193		148	639	455		191	245	323			162	163	175		170	261	873		148	196	201
87	313	347		209	189	264		163	165	211			153	167	150		66	126	133		923	283	569
39	147	384		65	621	140		209	164	183			287	419	11		147	375	115		194	214	290
233	137	199		87	195	445		153	210	205			204	251	136		499	325	284		226	257	213
632	222	193		129	179	163		303	193	620			156	237	165		174	173	1055		771	268	177
173	231	193		220	2439	163		71	199	157			227	218	194		166	124	149		175	294	205
191	581	141		238	331	1174		334	403	146			182	89	173		103	189	832		358	229	194
214	181	168		226	158	141		239	212	215			247	1282	393		147	179	2386		209	219	170
211	206	184		167	598	153		125	162	675			257	147	18		126	348	139		184	215	175
286	194	212		203	451	317		216	219	839			208	91	196		163	136	813		349	291	197
1	449	221		635	139	124		225	167	139			210	165	549		166	144	287		224	288	244
677	238	386		301	189	164		212	381	668			156	162	971		224	168	148		452	299	233
1	206	190		77	195	2072		633	217	191			15	171	16		135	170	679		199	245	195
207	195	373		217	175	159		238	111	465			269	248	344		178	176	304		238	418	209
306	151	128		213	485	132		165	200	174			63	1517	674		147	178	297		376	163	444
402	185	139		920	194	131		178	207	828			267	429	133		490	348	591		187	612	473
217	418	417		404	163	165		218	215	862			221	167	167		167	158	142		150	220	256
216	676	203		192	115	136		377	161	147			159	253	395		128	114	154		423	493	241
444	753	206		568	170	135		393	357	5			237	496	416		178	353	140		170	335	178
577	223	549		448	366	162		219	181	124			226	545	132		114	539	246		206	287	189
253	376	370		228	179	508		220	170	180			194	166	130		165	158	276		43	168	517
762	195	197		210	318	155		209	160	185			162	166	370		134	452	1213		339	190	189
917	455	199		272	407	157		237	160	298			504	175	551		118	126	137		193	293	299
363	147	762		306	289	721		365	334	561			175	480	165		157	124	759		204	277	220
225	429	195		425	182	309		149	142	147			8	101	157		491	271	131		230	208	197
174	337	195		213	327	513		432	362	146			220	229	124		100	120	116		193	233	152
217	175	195		466	149	142		204	206	155			153	186	178		363	531	141		10	159	523
221	411	197		5	476	144		215	166	123			184	227	144		144	330	319		236	160	853
269	199	178		103	497	311		147	450	353			490	522	140		140	1004	142		197	176	741
807	210	176		182	165	165		271	430	198			171	239	366		124	266	317		184	281	177
1092	148	153		1	709	337		137	167	26			144	168	567		542	183	270		192	232	160
669	141	741		208	164	166		443	209	166			544	586	191		231	329	138		322	506	197
205	499	193		140	167	138		214	379	131			157	174	63		215	163	425		188	287	1140
387	228	406		197	131	146		219	410	387			1	168	143		20	165	148		222	833	275
199	236	165		184	197	303		201	372	139			4	176	345		209	130	308		189	294	605
289	144	182		227	533	679		156	836	1001			260	346	196		369	312	139		215	285	388
462	353	605		157	346	522		174	158	219			153	212	181		645	364	149		287	296	204
291	199	154		245	133	519		216	169	182			173	179	366		168	170	153		170	297	842
549	154	27		365	177	171		218	213	142			309	614	168		310	335	408		213	243	181
147	237	390		139	183	336		151	441	134			191	162	147		282	185	306		194	185	445
299	163	207		276	187	299		153	214	158			250	164	346		113	357	148		169	275	302
585	148	157		37	67	140		223	227	209			381	166	371		9	292	314		1225	171	293
196	134	447		52	177	131		51	104	178			157	321	199		275	322	300		178	263	575
202	258	221		154	160	154		225	202	363			239	1523	238		177	141	653		189	515	221
265	175	218		212	164	161		204	212	138			1	196	195		439	173	125		212	223	188
161	150	169		187	226	320		349	417	156			164	382	183		333	149	78		191	264	307
247	159	384		143	173	733		201	234	419			164	158	140		1060	168	146		230	226	169
327	146	197		11	184	334		190	345	176			1	133	157		203	191	302		79	628	562
218	475	612		211	137	166		163	221	227			5	494	296		137	154	458		170	564	286
279	169	205		255	191	171		62	278	452			147	2049	160		156	162	139		1	205	161
173	121	149		6	198	1119		212	52	145			1	185	572		142	535	138		374	837	778
233	289	347		275	179	6		165	164	302			153	887	53		97	520	125		318	204	550
210	203	157		462	178	131		227	221	674			168	335	9		201	118	144		659	289	195
239	936	192		202	159	311		204	177	619			246	170	305		217	1989	309		145	190	205
520	243	423		253	159	306		165	819	322			355	413	169		134	173	129		176	230	1143
109	253	149		230	1230	486		414	153	622			248	247	179		276	488	975		213	280	207
620	243	193		280	130	164		215	204	1			203	217	178		114	159	133		205	275	174
509	239	199		8	107	332		216	190	721			614	437	200		155	183	309		214	237	391
177	121	196		177	342	141		123	212	168			1652	249	24		361	317	324		174	296	154
1506	193	191		207	144	123		147	213	210			726	211	153		141	148	1261		40	253	196
504	760	196		233	131	448		57	213	195			204	167	182		120	127	137		202	208	1563
464	191	178		642	126	305		228	214	11			171	345	140		185	316	828		190	551	953
247	140	179		197	196	447		209	446	148			269	339	173		149	324	142		192	409	1240
460	247	200		236	129	165		398	441	146			499	238	200		212	180	477		423	449	162
322	246	197		654	327	166		223	130	18			49	346	573		128	166	454		246	1089	221
971	575	411		250	163	175		240	353	1357			160	164	389		48	989	298		157	204	295
159	230	507		205	192	163		398	168	412			315	251	175		323	1464	824		375	243	270
137	245	165		208	185	153		207	189	125			225	226	187		139	134	865		14	476	251
216	683	200		455	747	305		417	429	193			195	211	602		425	140	262		219	378	214
263	238	124		208	638	119		280	185	812			1	311	37		278	2402	111		157	207	193
322	424	301		249	183	132		281	231	159			2	180	155		175	181	139		167	556	278
342	1995	360		199	192	158		142	163	167			234	248	171		159	171	643		191	145	202
246	237	185		341	197	158		155	334	185			307	246	184		151	169	457		223	220	200
341	376	199		22	291	167		799	154	219			282	990	132		1089	354	301		1305	175	177
258	2442	887		202	187	167		227	387	223			360	372	335		292	141	113		172	598	875
356	136	398		249	413	166		226	205	142			165	355	192		651	480	295		187	151	547
593	370	214		224	153	154		226	217	135			166	222	13		146	178	863		190	175	162
345	461	322		207	149	308		854	226	158			134	228	152		21	1066	146		177	405	203
1095	165	331		279	132	156		213	221	124			183	1098	198		333	653	297		659	838	924
1067	206	183		242	354	123		205	163	151			191	514	383		192	484	750		15	253	754
227	232	199		129	336	329		203	157	188			775	199	134		163	268	1396		384	196	229
281	152	196		204	331	138		216	358	218			287	213	200		981	124	114		218	284	206
283	407	634		173	154	856		185	207	2			250	252	172		135	114	295		171	210	166
186	202	216		117	145	831		277	149	318			203	162	141		379	188	293		481	405	679
392	472	1489		239	155	326		205	431	150			606	167	452		115	184	1298		233	235	866
933	473	135		388	327	334		397	222	192			263	432	156		225	167	119		532	182	429
406	168	124		199	718	126		233	167	319			251	179	333		116	148	294		456	255	196
717	327	191		198	127	147		208	160	388			341	157	188		183	497	466		193	273	172
273	1187	203		149	288	450		55	210	129			188	157	21		51	188	1074		198	297	147
67	194	202		35	185	135		199	225	127			284	140	160		172	371	143		207	276	1258
81	686	135		213	175	133		480	178	750			155	239	287		662	179	278		239	529	182
301	229	644		176	499	127		219	118	211			183	609	359		128	312	152		189	551	1683
158	204	432		206	123	157		153	185	191			1388	344	353		307	491	145		206	211	619
300	129	168		218	761	163		132	154	220			1135	173	1		563	506	1651		201	228	164
865	190	197		120	127	170		168	203	182			1422	31	200		179	479	2338		643	505	289
257	192	215		468	144	1036		219	206	385			163	342	234		487	519	148		193	289	280
797	714	210		165	380	790		199	622	175			234	166	38		187	176	149		189	152	705
282	893	137		716	186	163		225	170	303			218	249	324		429	185	131		298	471	304
265	206	194		603	172	158		189	169	185			200	391	179		178	171	424		310	224	190
148	255	364		1	148	157		217	163	629			344	170	405		316	160	121		194	695	176
158	493	192		527	472	163		212	158	172			158	236	32		124	168	142		190	280	206
392	204	216		505	137	166		207	231	449			339	165	549		109	128	137		240	154	470
274	156	189		185	290	131		223	18	369			143	168	335		44	119	310		359	416	250
271	556	404		260	136	152		187	105	139			194	1100	153		156	118	142		258	295	242
601	1071	163		229	515	309		177	162	171			128	116	178		341	153	317		218	245	194
93	518	415		209	173	161		187	328	1364			217	167	534		127	133	147		156	283	200
283	255	1253		112	163	332		215	111	123			29	162	307		121	188	147		200	485	170
368	212	202		193	154	156		198	202	170			305	144	192		188	181	625		622	233	290
245	623	190		523	343	307		229	176	137			331	162	403		138	169	278		197	235	538
610	451	587		357	169	126		140	395	160			153	175	183		173	172	150		590	165	560
296	705	189		242	311	1893		390	225	383			170	475	179		552	166	140		190	207	212
277	146	387		211	111	161		432	161	331			533	136	167		472	912	141		384	211	823
860	150	186		205	142	290		205	189	205			805	169	183		132	132	993		376	291	310
478	467	390		599	362	136		144	141	1287			212	1230	184		172	122	769		202	211	288
487	410	198		144	182	825		211	139	1220			70	383	1134		168	125	231		222	149	209
195	177	200		542	160	1744		206	66	157			221	159	326		422	315	303		435	296	179
361	231	196		219	135	133		181	413	153			654	171	167		135	336	801		185	529	172
475	239	125		222	103	326		208	200	159			158	169	404		322	186	144		184	196	1213
534	250	196		233	160	332		146	164	181			1	167	960		151	174	460		160	271	606
574	272	265		220	325	577		8	167	147			185	195	163		163	183	132		200	141	290
594	238	334		136	185	130		279	156	201			960	212	333		1028	377	303		196	248	2333
200	558	987		196	146	140		87	204	442			160	198	198		386	179	440		202	142	954
256	211	198		57	363	164		239	211	1271			287	719	192		152	353	457		203	344	1435
270	233	345		467	193	138		226	228	144			688	491	24		157	309	116		178	284	445
388	2669	171		406	142	156		227	218	28			38	161	334		140	162	143		228	553	177
225	225	172		226	535	338		219	195	1977			254	173	161		489	846	130		177	201	531
500	180	500		86	168	131		300	742	196			233	176	187		285	147	112		254	288	286
606	150	226		140	178	145		221	216	145			212	164	198		187	122	148		192	821	165
130	251	338		467	133	148		184	158	151			192	134	154		143	173	146		162	510	169
201	227	396		842	134	149		169	207	128			248	166	190		177	174	133		155	443	224
1	214	155		200	103	164		230	213	406			444	354	196		156	356	142		203	286	174
530	144	197		73	199	1413		241	157	431			234	218	4		263	123	113		201	236	196
146	920	195		147	169	150		329	217	431			167	164	28		38	148	569		208	272	794
156	235	438		109	478	280		280	203	172			467	351	159		333	175	314		427	220	235
853	869	137		224	497	139		205	199	332			866	139	794		290	132	317		408	199	792
3	156	122		217	139	502		268	208	145			149	174	8		124	596	974		168	390	170
283	23	197		298	199	159		46	209	183			3303	228	132		161	589	470		422	278	362
243	53	180		201	188	337		461	426	163			188	242	174		933	132	145		194	220	576
1	210	195		209	137	161		209	222	1146			314	148	124		323	123	299		251	220	246
475	243	146		92	175	689		410	210	220			409	932	190		61	178	467		187	879	473
799	126	162		731	179	141		179	102	197			196	410	185		224	495	294		189	241	241
446	264	165		68	162	316		236	159	186			307	248	341		510	643	134		212	179	188
317	432	206		350	114	164		329	174	152			305	168	369		160	154	124		369	253	444
1	663	167		340	145	317		229	614	1035			49	523	350		862	432	142		509	142	291
129	148	499		234	189	167		223	138	199			592	214	182		205	361	154		212	251	285
514	111	638		322	398	978		229	172	312			1	667	189		24	365	484		291	273	642
49	193	190		205	169	154		142	187	1202			316	182	127		151	178	145		194	262	151
523	505	365		223	133	456		299	124	688			515	183	184		153	176	287		181	180	269
226	234	439		8	130	160		166	104	536			174	183	391		170	953	628		180	559	159
257	174	474		362	137	290		269	213	223			177	448	197		323	300	147		248	203	219
310	217	202		200	1302	130		222	357	209			197	204	142		261	166	308		192	219	204
336	888	216		224	133	667		222	180	187			815	431	575		124	136	266		192	224	211
473	223	210		230	132	53		198	343	166			527	241	358		180	189	137		202	287	256
271	429	195		652	762	169		222	152	108			232	249	11		351	188	886		181	224	216
234	241	394		15	471	311		272	165	142			3	252	128		173	170	122		226	256	570
306	169	626		152	142	325		231	207	445			84	167	305		24	1213	1083		169	248	213
144	192	359		740	140	164		758	209	133			148	382	193		292	132	152		197	285	213
859	202	161		229	111	307		142	223	382			267	165	200		131	155	284		484	292	167
510	217	1019		247	177	131		152	156	399			220	194	180		142	201	582		394	180	600
212	444	458		155	172	128		203	218	147			170	162	168		153	184	153		822	541	591
177	149	384		225	146	159		670	56	219			342	175	154		12	175	306		242	846	259
56	17	190		337	410	166		217	393	148			739	774	148		199	489	133		247	224	989
1180	142	209		767	278	164		263	211	208			401	179	123		102	167	295		205	495	294
374	191	219		196	151	473		216	226	169			164	386	180		190	167	123		188	291	182
700	529	196		286	378	136		210	177	477			234	232	546		170	181	399		233	233	303
413	242	190		584	133	2073		221	349	172			257	171	178		139	172	303		338	279	424
141	248	159		213	349	443		207	198	177			507	353	347		375	147	152		2316	239	160
1216	153	200		229	160	161		207	211	117			362	171	180		135	373	117		704	272	618
272	161	188		177	151	324		376	527	134			268	141	179		172	177	456		196	1880	194
148	124	194		489	129	1158		187	413	134			288	175	195		181	136	148		1	242	843
164	200	140		206	336	170		204	419	185			680	161	194		537	154	147		517	151	267
508	154	198		299	166	293		185	209	142			165	669	203		317	296	444		13	215	175
261	1434	53		51	165	1115		813	205	214			157	361	41		175	128	126		191	291	380
387	133	831		176	143	166		212	212	183			135	515	153		11	186	122		579	271	574
233	25	190		211	170	167		216	156	1			156	163	386		171	178	145		189	458	909
200	203	193		518	137	164		244	232	176			173	170	27		161	156	146		430	215	427
424	171	210		123	133	356		429	177	155			210	224	173		143	616	1515		174	141	361
321	217	199		194	403	128		199	206	413			211	411	132		132	429	154		382	236	479
194	311	194		411	382	496		212	202	212			157	509	199		60	190	149		192	156	205
496	222	194		345	189	581		378	213	325			39	167	199		125	164	313		249	281	374
258	238	225		248	133	468		377	206	331			339	165	196		139	359	157		202	298	2015
170	237	680		202	571	123		209	392	204			171	237	370		126	181	155		192	274	1867
387	131	457		237	178	331		202	172	650			150	703	191		11	157	115		379	240	199
33	127	205		725	153	162		214	164	228			831	157	189		171	330	109		388	246	286
155	27	382		236	136	166		205	411	161			342	365	178		325	703	123		439	242	1132
243	201	163		622	153	122		674	180	193			216	140	890		155	148	301		238	291	411
1421	257	397		184	181	145		190	163	429			275	411	761		468	132	135		229	52	356
258	135	194		209	693	143		301	165	203			234	136	333		431	115	1468		386	284	187
976	156	214		213	175	158		275	232	219			265	173	179		491	296	303		395	284	207
194	497	173		205	344	155		212	144	202			262	172	126		128	153	284		208	160	161
387	993	191		106	136	161		185	345	149			172	202	322		478	177	134		391	417	218
133	434	197		200	198	270		204	425	143			179	237	136		158	177	313		420	213	209
164	206	197		72	602	149		204	218	1167			193	261	148		151	149	284		219	839	314
153	161	639		181	192	137		173	156	159			278	237	341		139	129	493		455	232	385
191	223	441		212	189	144		244	379	176			452	220	492		161	144	142		397	156	683
41	142	219		206	560	158		472	408	303			295	535	190		170	580	133		42	168	611
329	624	489		24	174	163		168	208	197			928	166	329		372	1062	146		194	240	283
274	2412	397		1181	132	162		200	214	206			225	172	158		463	171	127		200	138	242
169	494	389		230	316	122		206	128	176			160	194	334		90	171	123		189	299	370
775	211	195		234	127	153		177	165	233			1	189	174		139	158	483		626	266	1009
149	798	176		76	433	1101		244	168	566			172	226	184		140	135	448		179	322	437
203	216	171		99	942	160		140	507	159			331	214	189		57	196	816		376	139	174
77	491	148		284	996	167		215	199	186			960	202	203		175	133	153		242	212	164
255	633	193		402	159	140		434	121	204			182	235	15		173	128	139		234	511	468
276	150	209		83	132	147		439	216	352			504	252	35		72	370	803		197	280	207
442	202	399		156	1337	289		174	233	217			323	235	390		176	269	124		193	173	266
302	138	170		164	339	147		302	213	345			243	322	198		1212	114	144		172	281	197
1	255	624		208	153	474		236	380	206			1	336	188		190	173	318		780	286	516
228	191	190		411	143	171		203	404	135			268	329	174		381	364	137		230	219	409
281	616	374		177	152	127		222	196	191			459	194	185		972	162	300		172	553	311
821	245	389		393	127	436		176	197	217			200	183	136		172	152	126		204	277	295
4300	185	185		209	1402	314		693	197	138			236	166	354		78	341	269		174	260	370
253	213	200		239	182	697		425	212	191			230	164	199		154	188	147		197	285	265
95	204	153		183	985	120		180	188	150			290	444	183		950	172	297		255	146	265
123	218	186		194	189	1158		661	177	169			153	216	322		168	182	146		220	239	284
375	186	198		215	148	512		234	217	382			174	179	385		51	168	283		869	261	293
710	125	193		216	601	175		234	453	430			3565	136	155		114	449	144		187	244	150
410	520	327		218	165	326		383	150	127			332	716	129		186	873	795		179	192	290
271	149	175		208	161	142		234	173	146			720	371	139		160	354	130		233	275	298
550	422	537		212	189	145		245	218	220			52	188	607		284	172	790		235	223	1
248	169	204		201	192	1170		268	215	555			272	156	195		188	351	998		334	155	170
640	336	194		194	958	476		1	363	410			1140	544	939		130	501	425		169	434	756
114	432	402		95	168	153		200	157	204			292	197	174		200	148	158		241	242	644
382	213	206		68	524	168		133	170	441			151	373	348		21	289	147		165	236	177
279	856	171		276	187	169		188	204	201			273	553	19		306	118	644		180	259	167
721	209	189		153	148	463		188	383	161			308	174	165		147	145	123		194	218	172
242	173	412		298	169	137		269	307	390			1260	472	147		150	181	280		365	158	1784
320	142	197		214	152	330		1	193	199			208	349	143		425	168	117		193	171	246
273	218	556		465	178	683		434	171	125			169	209	315		3	352	132		222	171	268
276	953	217		196	351	163		215	215	214			5	146	367		154	152	1048		76	188	908
280	92	210		201	154	323		232	214	378			1322	205	919		287	121	136		421	230	486
228	2547	39		172	102	331		289	189	180			486	458	568		164	133	141		636	265	217
6	484	353		171	142	336		162	441	136			582	223	194		148	348	3806		26	259	201
240	161	198		216	184	142		240	198	191			269	473	176		143	167	274		195	197	602
75	341	544		213	190	141		209	188	36			263	665	175		167	165	127		216	594	187
188	234	218		228	363	156		170	177	140			164	713	193		271	324	1191		318	290	766
2772	396	216		566	142	162		198	421	437			402	169	196		133	181	140		209	244	53
158	214	220		386	612	317		252	142	217			213	779	554		261	347	139		1	187	195
208	234	187		55	110	162		74	197	157			194	213	135		159	159	310		666	268	168
245	237	223		928	307	164		85	218	471			89	222	154		157	339	155		153	272	184
287	506	676		222	195	872		233	213	149			154	175	193		148	117	132		175	239	487
796	286	164		220	163	300		243	1	386			151	169	396		204	183	150		179	768	374
496	249	743		225	198	344		203	171	144			507	164	350		322	188	145		246	596	162
343	229	191		207	1466	164		227	620	207			305	187	192		170	165	146		184	1006	290
187	728	206		167	481	165		188	225	133			311	169	197		298	117	1330		988	511	193
230	457	199		216	163	167		280	227	344			336	351	35		809	331	125		200	210	299
983	404	135		152	134	139		546	290	201			325	242	187		130	737	118		239	210	160
228	1197	313		176	197	550		311	371	224			201	347	718		127	173	117		188	279	188
779	241	181		857	762	271		198	107	524			168	346	154		128	914	156		210	195	498
178	188	218		202	685	268		208	155	118			158	529	144		111	181	154		200	561	712
418	135	192		205	149	655		218	206	199			256	481	172		40	186	143		197	221	928
220	942	327		141	181	653		202	206	196			521	1255	194		185	725	311		92	203	198
196	367	324		216	1898	130		279	412	363			201	359	321		162	168	136		277	269	296
144	834	341		34	361	137		222	354	150			195	3621	128		1928	113	142		173	206	301
242	207	205		568	137	162		351	224	842			152	158	555		282	1457	146		248	1146	302
292	200	166		159	150	622		1	160	180			500	157	129		339	133	479		206	269	1125
294	151	193		623	553	679		436	145	193			171	161	554		152	136	741		191	530	306
204	265	378		242	182	313		195	94	168			259	172	185		37	120	587		226	152	214
418	238	199		208	169	671		230	383	1603			208	656	194		119	269	270		228	723	202
285	1158	138		179	134	136		198	189	180			165	954	160		361	116	138		234	270	788
278	236	154		205	129	125		161	428	614			145	970	524		244	629	1521		403	274	201
153	134	196		210	182	159		234	175	129			152	161	375		147	161	359		185	228	184
162	428	216		193	163	877		428	433	132			145	171	188		197	1221	1085		1412	166	236
266	192	704		143	316	259		205	208	157			13	763	171		219	181	3760		853	216	194
1	160	201		246	615	281		154	212	156			301	239	297		175	163	159		218	185	396
711	128	414		549	311	123		245	204	158			220	168	541		195	339	323		202	281	259
1	127	190		400	180	160		252	518	130			8	192	716		101	142	156		233	270	215
242	187	29		335	154	127		212	164	211			270	255	183		121	919	303		364	205	289
271	217	217		230	140	900		191	216	240			172	162	192		125	189	925		200	217	200
161	360	174		226	279	157		1	190	697			154	170	195		720	177	618		438	514	295
93	158	508		122	174	159		1168	220	1			181	169	184		153	180	130		235	230	238
280	336	210		204	148	141		210	212	216			416	243	147		153	544	139		194	246	813
292	206	378		201	115	333		357	106	305			310	419	198		270	317	301		203	89	228
195	256	186		147	130	345		26	173	151			266	275	201		133	182	675		193	480	451
211	1019	351		236	885	334		499	222	158			245	213	193		165	179	295		200	277	624
352	236	339		199	137	127		157	404	137			259	241	135		169	176	113		191	1532	770
188	143	199		179	275	134		331	214	175			161	450	193		189	188	504		170	489	871
193	233	205		190	364	146		691	152	144			665	706	183		338	179	145		217	153	564
224	149	192		259	199	303		333	528	172			246	219	368		168	319	2226		198	202	168
415	136	193		188	175	1252		208	387	573			227	256	322		166	120	324		195	813	223
149	633	184		1125	138	166		195	729	145			166	248	288		156	993	2525		231	217	317
268	233	197		427	175	162		155	225	216			179	174	133		923	167	125		399	419	240
341	208	194		616	178	139		146	374	187			207	521	169		148	186	899		661	139	199
215	175	221		292	172	553		103	218	418			276	185	200		156	168	145		230	171	199
1467	892	668		203	163	137		197	147	145			1	143	320		146	170	154		164	262	371
240	208	183		170	166	130		510	378	153			480	241	158		137	792	161		179	284	274
161	152	383		149	152	152		201	116	218			212	260	126		145	167	230		490	480	271
445	546	791		358	316	169		479	350	133			290	1135	171		240	156	129		239	275	231
317	228	216		209	140	130		215	636	195			150	180	726		169	731	118		237	269	261
5	132	191		440	131	824		162	221	20			171	174	141		242	187	433		229	189	506
177	471	68		194	109	123		401	203	624			917	1011	133		170	184	125		175	168	956
536	312	200		808	382	139		146	184	157			373	201	181		121	336	306		174	197	532
213	219	198		136	352	133		216	140	739			187	322	188		241	74	1112		163	247	205
247	424	203		198	35	145		213	210	228			192	166	163		350	777	393		245	257	175
206	204	143		137	110	154		229	211	167			391	227	364		128	132	300		193	166	239
306	204	194		110	215	165		467	205	218			232	247	202		234	304	135		166	565	178
172	226	425		176	167	323		234	368	158			328	455	143		153	165	145		191	141	237
445	249	456		176	125	161		164	161	140			149	554	314		153	486	1435		213	277	709
236	129	231		214	118	158		240	363	215			256	172	187		134	151	154		821	257	223
871	249	123		99	378	136		274	1045	148			234	181	189		180	150	1136		165	736	212
561	182	323		477	720	152		209	219	458			512	240	157		163	141	135		182	148	304
1322	596	194		232	156	139		373	193	152			1071	159	189		478	362	122		166	466	171
362	207	208		366	395	287		235	210	128			316	411	189		120	350	281		195	286	300
233	564	503		203	189	144		245	204	177			180	757	376		110	495	123		172	514	223
912	452	195		98	357	169		230	196	194			3	165	9		149	156	125		208	217	165
508	318	192		229	172	151		197	187	148			59	167	158		374	156	129		189	158	182
331	243	327		380	170	923		655	167	318			172	370	195		230	382	118		194	688	233
248	194	430		217	380	153		243	212	215			212	211	190		1455	157	649		190	500	473
401	219	195		193	377	146		73	218	218			336	198	141		158	140	1463		197	272	140
410	252	192		203	154	303		187	212	451			173	182	325		61	321	122		170	843	359
541	162	193		197	288	150		223	147	413			625	342	196		159	172	118		591	275	217
1290	175	468		278	293	165		79	568	168			387	173	182		27	250	153		210	219	117
46	242	160		468	153	285		271	208	154			178	476	318		531	183	271		296	480	855
1	270	585		171	355	127		236	220	409			256	1555	356		74	357	643		162	200	285
531	215	189		194	350	140		213	188	191			483	158	198		180	167	144		210	275	94
192	144	662		391	932	311		214	219	122			168	700	515		228	355	139		193	196	247
172	494	128		228	247	396		237	227	213			152	180	535		149	304	143		142	416	242
141	892	1051		3	148	135		82	1121	205			270	139	195		173	145	155		208	239	582
387	156	205		171	190	135		232	210	157			278	125	196		191	123	468		196	130	283
142	162	182		484	389	168		228	215	204			189	988	1098		133	11	449		748	462	617
268	533	560		275	172	161		75	226	39			139	194	702		131	152	600		188	287	609
525	128	356		203	139	169		143	163	192			149	181	198		125	133	164		241	248	181
225	538	208		291	117	507		228	214	157			432	179	127		141	143	183		220	271	145
339	214	152		342	351	165		157	232	473			494	143	356		152	759	299		197	850	164
145	130	203		143	181	167		236	166	162			246	661	162		471	126	127		223	287	680
470	591	174		200	136	150		413	577	210			384	174	174		129	563	144		183	269	203
246	510	404		193	172	279		146	381	762			160	531	794		286	189	608		182	225	589
583	665	226		708	153	159		198	225	199			5	349	192		391	356	150		164	577	418
772	171	396		1082	157	284		222	159	201			273	354	907		142	139	334		614	277	516
1437	224	193		187	134	137		212	388	339			266	169	171		134	398	280		339	276	1558
201	160	173		365	169	164		208	188	187			153	172	318		158	1266	140		191	284	709
227	153	199		185	519	146		167	207	70			237	798	183		76	121	139		252	274	272
576	256	217		224	342	133		552	224	577			271	504	138		147	138	147		403	379	252
219	243	216		207	183	147		213	234	202			382	168	134		1404	157	151		181	221	298
245	667	193		198	183	318		152	393	169			377	226	570		134	130	119		133	214	205
190	200	212		211	994	681		193	528	196			248	255	176		150	129	636		192	213	597
290	130	164		232	139	161		163	211	817			204	177	126		184	163	144		223	513	555
339	879	411		182	654	171		204	319	156			462	253	197		161	128	960		199	209	1336
248	239	211		181	542	165		544	167	428			243	428	177		488	402	303		232	479	264
1456	796	181		194	162	456		277	225	392			161	160	176		89	187	275		253	285	535
512	452	6		376	471	175		213	180	201			166	493	356		704	365	114		182	245	153
264	421	196		430	288	160		250	212	151			232	438	173		693	339	116		174	183	443
156	350	190		232	185	139		214	151	382			979	178	1015		354	328	921		449	281	239
1978	120	169		230	109	126		188	214	156			170	237	139		427	128	315		215	244	175
597	515	195		357	154	316		257	197	192			2	20	201		179	124	132		166	509	179
84	308	193		117	346	153		123	563	143			263	709	196		166	946	127		246	550	230
325	214	595		182	163	171		221	160	145			175	208	191		162	859	158		199	768	434
273	229	199		369	152	169		1034	216	194			249	249	194		351	178	155		241	261	167
537	437	158		208	252	332		229	208	167			1	248	536		173	1041	131		218	251	173
704	190	226		396	141	135		212	145	626			238	3092	193		302	472	293		197	246	274
370	128	223		852	487	139		178	171	197			217	133	199		134	127	1658		182	542	551
505	210	149		370	619	146		143	215	134			157	159	755		250	268	115		244	210	374
263	238	152		15	946	154		217	143	421			299	204	187		195	582	935		645	225	1795
570	981	340		216	163	309		202	225	227			174	203	148		726	144	153		179	915	701
1	209	216		517	293	169		267	151	151			197	157	379		134	133	138		385	153	189
283	639	443		98	162	163		261	517	187			150	168	201		119	301	139		203	139	782
335	182	228		635	164	656		205	389	1089			153	551	358		18	123	144		160	162	167
288	249	499		97	456	673		221	203	133			1	183	601		230	320	1752		200	205	595
225	619	1385		358	708	150		185	213	354			400	160	1311		151	120	448		217	524	289
164	306	569		417	305	331		127	852	1			175	168	167		155	177	149		188	196	417
274	366	160		211	602	342		242	223	147			429	164	309		82	339	144		170	201	436
251	126	362		365	173	168		213	145	229			77	241	189		605	269	430		393	219	252
183	205	190		122	189	156		174	224	230			225	212	341		161	348	130		181	466	302
233	182	348		220	158	122		57	230	146			80	657	185		175	179	618		196	234	290
222	137	182		225	160	143		135	169	343			464	483	136		52	181	129		209	214	403
387	237	523		570	157	491		204	208	231			500	199	1159		189	668	751		243	334	170
479	436	188		207	385	490		222	386	631			239	173	198		116	169	156		212	1075	352
864	1003	200		204	1070	153		509	214	204			499	97	371		353	620	303		188	283	301
157	236	205		152	343	124		576	189	196			328	2238	183		89	627	309		15	253	213
223	212	562		905	169	488		53	460	169			198	237	126		123	165	163		212	267	209
7	357	144		445	176	333		201	160	224			551	248	196		297	195	301		181	205	186
283	274	419		169	363	130		35	119	202			1244	373	165		347	364	286		78	182	167
145	1345	215		76	555	567		211	214	165			119	350	136		358	180	123		183	480	167
399	133	186		41	138	134		218	212	149			253	174	134		21	330	114		192	273	183
58	137	168		316	133	172		210	226	183			1175	236	586		142	2119	145		383	226	240
1	146	186		476	124	153		199	200	134			1551	199	153		124	155	316		183	444	186
425	284	309		282	298	667		202	94	18			1	192	194		154	359	150		196	178	591
332	213	192		147	365	309		65	229	206			338	690	371		1144	328	137		326	286	225
224	239	122		247	308	165		234	153	371			184	165	194		136	142	2512		201	190	178
189	194	369		215	767	166		255	167	148			24	175	765		21	197	168		245	211	288
686	139	221		198	125	303		202	216	192			200	809	154		202	147	161		185	289	281
158	140	211		210	511	125		369	195	219			247	231	199		417	126	155		244	264	274
292	133	162		765	196	1020		217	818	223			445	177	580		146	271	140		198	269	176
159	258	528		122	188	148		67	123	234			662	179	349		175	260	1609		11	218	299
149	123	582		212	187	460		245	219	145			187	615	340		192	174	160		196	273	599
224	140	220		191	336	156		237	157	153			1	713	193		136	161	624		163	223	191
960	201	103		103	353	172		209	161	302			9	192	197		345	196	157		390	278	186
297	219	188		42	152	164		141	170	139			254	149	399		162	552	135		373	232	218
182	251	398		914	397	124		155	213	163			7	133	313		142	360	883		157	500	560
250	250	222		206	184	142		398	210	455			304	323	190		126	331	159		180	210	539
300	639	895		1064	120	127		921	214	214			4	161	129		117	168	298		101	283	721
261	874	201		101	120	154		216	213	181			239	255	186		126	142	266		210	533	639
1065	177	199		163	137	339		208	218	192			940	1426	499		254	391	143		454	282	621
316	129	222		144	1148	164		219	226	209			653	235	201		168	170	1024		699	271	341
202	12	169		88	144	129		209	376	175			3188	236	156		178	152	315		197	201	298
222	505	397		188	148	635		199	212	145			8	195	142		496	176	794		181	257	399
630	193	382		1035	361	139		232	164	161			1032	168	43		173	323	299		181	241	309
547	206	198		202	528	471		201	219	157			1	344	190		151	1300	155		188	528	277
206	245	215		157	157	154		165	180	324			180	244	385		127	130	139		289	240	800
284	130	192		214	149	132		212	126	161			1	173	134		148	125	1776		228	579	301
597	392	389		206	133	169		694	170	155			554	220	336		171	161	117		216	270	211
212	236	203		435	68	136		452	198	468			1	355	538		285	157	758		384	222	458
360	522	197		216	188	485		163	213	432			376	147	188		112	282	1096		239	215	207
1099	473	224		207	1060	292		414	229	420			145	326	149		352	51	1683		250	213	190
1788	248	221		201	564	483		659	148	144			1	169	154		109	130	146		192	453	261
1476	206	166		259	142	156		350	205	147			199	348	159		95	418	635		217	145	225
223	234	347		206	141	322		616	168	408			288	245	205		170	277	120		196	158	216
659	252	207		339	360	165		327	156	95			178	1824	198		150	180	115		190	290	318
841	250	368		219	497	164		227	142	609			206	55	193		54	384	823		165	290	542
564	143	221		211	162	164		208	321	543			308	232	598		317	700	285		194	284	1220
1289	475	414		203	422	156		229	64	352			240	200	197		163	173	1456		24	531	181
157	436	185		189	200	288		224	189	124			549	185	188		213	175	131		214	489	147
259	237	82		322	149	631		224	431	132			532	165	172		168	371	128		678	252	780
1	275	1394		375	135	142		426	198	228			160	318	153		156	178	125		1026	223	717
1082	464	433		153	278	793		222	204	403			490	181	130		161	177	739		188	199	311
459	167	467		246	144	160		532	419	152			1	263	198		456	121	487		199	262	236
498	251	254		113	331	166		1106	102	119			1	207	162		144	126	130		212	512	519
230	233	463		213	147	163		193	165	312			256	615	194		122	308	156		1	261	514
206	253	391		220	185	153		463	208	148			204	323	193		158	399	1488		201	122	595
10	257	155		28	482	312		194	361	180			205	165	186		131	544	117		205	224	221
3	205	190		6	114	166		149	168	428			211	247	311		174	380	116		171	484	184
1	694	211		181	727	272		220	226	147			259	163	146		247	294	436		199	196	309
153	206	437		172	173	143		171	354	189			68	483	193		349	348	1495		1	266	285
185	295	212		499	136	140		255	186	175			223	1464	176		150	627	492		796	432	639
180	236	177		932	190	172		271	185	215			24	462	189		197	155	428		204	266	158
377	533	298		72	190	328		215	229	206			230	250	359		61	351	148		214	256	203
232	705	183		254	177	502		190	1028	200			349	255	369		158	139	160		180	277	358
156	487	724		239	332	164		529	212	209			490	397	2435		166	369	154		179	329	189
270	963	475		230	146	295		401	198	987			275	374	183		236	304	307		196	257	217
1	138	186		142	395	301		243	215	237			192	361	173		852	367	140		212	754	194
359	187	198		2	161	138		2	163	148			150	131	178		435	336	133		185	516	300
207	237	220		172	173	146		211	432	150			101	321	149		134	473	409		499	248	295
603	149	213		331	479	158		201	142	213			229	170	144		498	143	271		186	229	1002
343	259	226		196	180	141		262	168	170			151	208	158		760	143	153		201	551	489
159	511	154		3	332	337		204	153	145			210	183	357		164	336	125		542	1015	180
414	210	221		367	169	164		167	762	785			202	346	168		333	180	117		187	374	1351
151	543	165		473	148	166		209	194	235			422	349	286		130	290	437		198	286	180
177	207	195		298	128	121		338	394	995			169	183	166		421	327	146		443	228	175
202	129	553		198	276	147		185	442	216			2714	511	188		154	392	144		381	153	521
253	285	1180		71	158	163		186	133	317			193	191	196		377	513	808		215	201	670
529	167	195		405	164	317		191	156	192			523	149	394		1217	169	272		194	259	292
1	152	224		212	509	161		145	168	368			53	149	205		373	190	156		181	488	199
664	644	143		1030	189	123		190	170	325			184	265	198		199	165	256		197	561	168
290	885	1041		187	333	332		1427	207	204			485	227	188		176	367	113		256	142	168
287	419	649		198	144	330		193	208	192			10	250	178		251	943	153		174	739	473
134	235	136		195	397	149		283	158	422			263	230	152		110	367	153		181	233	528
3595	198	116		237	177	279		257	209	191			233	172	174		162	142	290		200	260	211
1397	156	920		528	132	145		175	217	155			215	452	176		140	152	139		223	261	1272
183	518	203		207	540	156		143	416	146			220	704	377		308	375	148		167	1320	190
203	135	193		280	346	164		408	231	156			481	252	188		289	186	258		191	196	352
1	253	161		201	361	170		313	224	157			128	273	352		151	181	157		510	196	623
229	193	191		52	133	268		342	166	174			148	136	141		327	111	139		1050	259	280
322	210	2820		185	413	124		351	385	215			335	163	196		143	914	157		600	771	298
298	1311	218		210	449	138		199	382	204			415	344	200		160	363	153		180	270	204
22	260	177		175	190	322		394	210	138			245	168	388		302	85	267		251	394	302
328	210	216		149	336	164		398	438	163			197	227	154		340	172	113		194	207	436
234	238	1091		204	171	1770		168	225	1092			207	188	161		160	163	465		201	267	435
266	9	427		47	483	308		714	368	751			225	173	170		167	354	497		158	210	479
92	190	219		339	294	318		1	225	434			205	362	155		185	192	150		236	406	547
195	159	185		235	169	477		186	443	1019			167	438	353		162	140	133		863	168	230
823	241	162		2	318	136		187	424	205			530	211	131		125	122	290		201	215	183
451	154	132		238	508	458		289	653	214			163	148	198		119	163	314		195	515	211
1014	174	285		364	198	154		192	415	174			241	543	128		277	622	135		205	232	299
159	322	176		180	452	165		469	176	227			168	166	192		186	445	155		162	259	168
359	138	193		475	912	128		345	217	178			177	185	189		183	150	134		243	181	205
321	230	444		197	198	457		140	350	145			210	375	371		155	341	125		465	462	286
161	233	191		193	328	335		289	428	174			1	225	744		126	380	432		184	147	202
160	492	354		250	149	144		113	199	186			6	458	376		149	854	785		192	232	803
747	1811	189		404	152	48		146	358	189			117	211	144		112	321	321		190	131	189
826	229	228		468	152	120		230	202	682			178	225	389		104	151	111		113	156	192
179	165	162		172	127	277		204	176	193			263	258	162		126	329	933		375	62	248
224	1167	450		182	512	144		524	216	235			1472	178	134		158	325	783		169	818	888
288	1364	161		212	175	171		176	210	124			55	136	142		319	189	269		418	255	203
352	464	190		225	170	154		256	217	604			186	218	204		128	175	448		248	174	263
570	228	196		100	339	126		217	228	153			182	268	400		157	1363	143		202	506	177
1225	1035	1		221	137	2001		253	230	132			1355	330	373		135	329	157		197	295	273
217	246	201		194	594	168		201	173	416			3	167	390		99	172	464		237	274	278
216	125	161		201	177	166		195	344	156			286	172	175		121	138	153		1110	185	180
600	147	202		132	176	123		246	222	292			3	1068	156		144	845	139		172	186	171
547	344	197		200	452	141		215	474	212			3	187	376		63	180	294		162	263	157
156	182	182		925	137	147		145	421	621			201	169	195		77	341	117		208	293	217
192	375	147		174	191	154		293	213	419			4	217	147		639	272	122		213	575	206
689	601	410		201	189	151		210	156	213			767	178	382		199	127	124		401	198	286
157	445	180		435	158	144		349	227	157			217	163	339		157	115	150		214	226	306
169	242	173		219	479	141		266	163	130			185	1073	332		140	147	153		369	217	271
258	205	1256		639	184	139		136	414	313			103	262	133		160	180	148		307	140	184
235	21	402		352	356	468		294	400	211			257	1809	166		319	493	140		167	185	409
922	223	225		165	645	139		266	223	194			1	168	173		124	175	260		518	275	170
588	149	378		198	133	144		257	194	367			172	202	506		183	357	487		405	257	614
1180	433	148		415	109	1129		202	168	139			184	511	163		336	173	160		467	524	300
296	965	166		133	128	166		52	534	151			364	217	184		158	129	988		241	265	176
955	784	182		279	177	168		1	177	9			208	212	185		383	395	468		372	266	312
215	219	870		418	158	316		413	382	146			155	150	196		188	133	315		565	225	170
225	253	322		978	302	896		200	453	194			197	345	135		117	302	141		239	280	274
722	146	406		552	133	167		200	213	222			1	500	148		151	607	129		196	183	298
194	876	195		196	147	592		234	430	151			186	166	185		118	349	116		511	519	1049
484	218	535		260	143	128		190	374	186			2	209	201		189	152	139		223	289	227
327	55	218		552	778	1101		454	164	213			452	477	554		195	144	296		199	210	220
258	240	339		84	172	340		181	213	199			175	496	139		175	354	478		168	152	301
293	483	185		214	156	160		194	227	165			161	174	718		126	165	154		452	287	312
165	150	329		526	665	977		234	212	908			884	173	56		923	158	129		217	254	891
212	426	158		166	190	409		148	431	1056			149	1625	174		178	468	286		225	259	215
272	2239	151		212	138	131		442	377	222			247	561	179		714	119	138		191	210	195
505	200	208		192	144	161		194	366	1140			256	244	807		330	192	148		634	247	272
237	923	194		225	429	131		268	391	147			170	235	190		38	168	152		333	206	255
476	294	159		607	330	139		789	224	150			191	166	138		158	169	1217		199	247	165
94	233	880		195	335	124		166	188	162			41	176	154		284	754	147		224	208	281
433	249	206		255	136	136		458	219	435			760	206	173		316	134	155		177	152	284
335	188	190		210	352	159		225	219	1104			189	166	34		149	183	143		264	270	388
974	122	204		1128	199	477		190	216	367			1	350	137		85	169	120		199	486	179
196	677	224		419	176	708		511	151	662			274	541	198		111	145	412		502	246	237
993	228	184		226	139	485		244	427	168			472	236	190		1389	175	981		198	782	134
194	451	606		193	100	527		216	219	311			270	357	184		157	361	133		170	206	303
263	268	202		54	174	166		551	419	676			274	188	180		153	185	121		194	213	298
514	261	220		394	127	234		923	230	465			93	1218	137		201	473	120		194	230	171
190	243	218		183	189	544		279	119	198			174	164	194		957	427	562		199	265	172
1385	494	190		42	371	297		216	366	153			282	324	297		232	345	143		168	149	491
287	187	178		742	169	147		123	22	149			250	501	165		155	159	304		358	255	187
363	157	1037		207	145	317		328	607	214			292	310	183		169	118	144		257	145	289
179	250	399		215	177	166		228	186	404			284	163	348		149	291	139		192	181	233
37	1280	166		212	148	143		254	153	159			44	163	193		92	601	318		183	160	225
223	192	196		221	172	146		543	155	215			2	183	378		111	112	154		212	388	297
204	130	196		205	167	164		279	164	233			242	422	155		135	96	312		257	265	731
169	222	204		209	259	333		814	193	151			197	209	298		145	185	150		205	391	209
207	491	197		206	163	654		174	230	646			162	172	125		249	271	151		192	257	213
1874	272	221		171	189	166		424	163	365			187	213	203		168	109	138		198	273	844
544	949	171		179	192	164		522	221	151			1	460	184		187	1351	124		202	573	317
333	842	200		380	185	351		231	215	294			1050	169	164		347	191	149		418	207	244
1	208	579		522	174	162		464	104	144			388	133	157		146	169	991		202	235	239
220	401	213		471	509	170		252	438	225			16	491	320		1129	171	138		199	1018	888
190	133	198		198	183	158		267	375	168			8	495	188		147	171	300		246	462	289
160	391	191		226	133	295		784	429	175			190	218	196		306	380	268		187	240	169
202	140	206		140	136	155		255	127	228			221	174	198		191	189	907		373	271	291
287	1211	208		200	134	163		269	177	187			378	256	370		167	1388	153		353	229	174
443	378	229		245	125	176		259	227	194			278	239	364		166	174	152		206	218	175
243	214	191		216	558	134		198	166	346			147	901	185		125	133	646		201	252	163
196	246	45		221	141	323		206	170	406			330	235	146		136	296	129		516	269	425
168	158	149		245	872	658		150	453	717			384	167	551		130	569	141		217	225	275
238	164	224		415	126	157		165	142	417			243	653	194		114	192	3199		249	577	183
1	214	194		204	173	611		386	788	230			1147	167	948		170	190	156		173	536	223
721	1415	362		401	181	454		166	216	147			260	211	180		135	173	1154		181	852	402
303	215	445		193	150	165		232	183	120			284	803	185		176	158	135		192	284	488
478	271	642		198	151	158		220	224	436			1298	248	559		156	822	140		224	944	310
2	225	488		206	3111	157		214	157	189			4	169	326		147	196	566		236	238	301
196	130	198		360	174	163		243	166	156			194	167	133		140	862	164		211	146	764
204	161	324		220	133	156		276	231	135			702	168	143		161	186	144		196	245	170
187	222	372		221	272	297		225	172	220			234	823	175		266	439	120		206	172	243
287	245	396		83	151	135		260	635	138			150	998	150		312	197	115		203	659	199
1095	107	708		202	137	145		217	224	446			392	158	189		167	542	430		176	162	409
1893	180	166		190	148	470		259	218	341			286	482	199		552	189	758		433	194	194
610	206	191		141	143	1794		1096	228	345			236	171	197		690	359	151		205	275	800
340	134	196		817	120	324		168	190	152			7	189	143		713	168	155		203	206	298
572	304	195		374	188	286		253	314	153			156	187	203		163	525	139		163	210	300
198	185	144		323	165	274		1141	222	197			178	182	158		127	328	652		246	253	305
213	352	156		3	1520	150		215	194	162			169	487	128		159	156	145		178	176	213
7	202	228		210	122	936		257	349	211			176	424	190		113	1118	117		171	272	304
645	157	194		172	311	151		191	155	143			16	190	142		166	183	238		190	149	195
556	178	1454		199	347	483		244	155	184			54	154	303		160	179	162		247	1004	81
136	268	194		162	352	341		239	106	357			149	761	198		164	179	154		213	273	479
155	149	438		13	162	337		195	879	123			213	160	197		166	188	140		198	138	1398
253	493	371		178	163	827		75	162	945			163	172	195		238	372	148		241	201	193
143	166	200		354	439	259		262	229	203			533	182	188		131	139	145		200	268	525
236	233	200		148	168	120		222	163	137			277	407	158		173	1329	147		204	536	1227
633	193	198		195	116	148		215	215	399			170	982	187		108	140	126		190	479	303
165	486	221		66	148	146		216	220	202			411	142	199		296	141	135		211	154	600
266	246	183		1	794	154		200	169	382			227	164	198		126	118	116		888	257	477
340	199	198		503	163	154		264	172	179			332	354	207		152	136	302		234	344	213
148	258	150		128	160	335		285	182	432			167	219	188		329	115	152		406	223	293
377	430	499		203	132	344		199	364	379			3	193	182		288	141	140		175	239	210
1	160	370		213	181	162		134	208	484			183	124	199		166	767	461		354	857	215
231	150	391		221	341	160		168	225	184			268	352	985		1159	158	306		352	235	277
581	140	164		207	187	282		281	215	169			459	252	562		155	145	149		245	273	294
290	505	165		238	152	1280		278	384	134			246	241	156		446	183	127		196	515	202
313	257	186		134	138	142		207	135	225			222	533	633		306	180	158		195	226	179
280	1212	199		203	132	156		189	223	195			47	434	189		153	172	168		215	271	254
1	425	218		210	102	127		443	373	681			1	181	187		155	350	145		158	138	301
156	130	226		416	192	453		215	169	234			9	172	347		292	126	145		190	203	436
418	144	676		200	390	133		115	225	179			102	361	83		151	154	146		176	220	86
399	150	135		4	160	852		203	220	171			71	167	185		173	187	331		237	200	296
96	158	195		244	335	168		458	138	168			206	167	194		690	136	146		222	267	616
1	506	203		1	130	488		256	236	140			151	249	369		136	127	316		342	239	520
249	430	195		354	207	168		206	182	191			187	1041	757		152	558	498		196	580	574
2	290	197		461	141	156		220	95	218			428	179	187		143	1790	134		92	499	175
265	273	231		442	163	132		160	218	124			548	255	169		148	133	470		191	156	385
241	266	463		206	188	146		1031	220	344			257	165	187		127	421	600		184	2	664
310	192	201		436	499	168		180	153	200			13	199	135		473	258	143		239	248	480
189	170	206		210	185	486		192	162	163			507	183	287		154	174	159		416	142	1269
1	503	147		215	491	1209		209	224	153			357	335	289		157	175	130		203	161	197
205	144	708		3	179	311		274	235	180			169	164	381		159	544	930		245	220	193
386	133	192		205	341	510		26	447	689			337	756	147		136	162	126		402	254	176
2071	726	664		222	146	165		275	221	404			258	189	154		191	123	122		195	261	971
398	312	638		545	148	136		17	251	161			214	854	170		131	145	279		236	249	256
139	136	442		357	177	288		182	213	147			25	244	175		168	308	152		252	251	695
354	494	158		185	171	141		1	368	388			39	224	138		164	118	153		699	702	198
172	197	335		100	317	448		242	805	162			241	606	578		153	305	284		205	647	854
188	186	454		256	130	1757		240	420	144			265	631	591		174	190	313		182	217	574
226	650	208		184	124	161		58	166	707			1	132	197		157	177	482		166	266	188
253	2461	454		406	712	168		330	353	1610			192	342	191		442	340	310		200	264	993
225	151	188		138	151	509		247	486	373			546	166	597		481	440	2325		200	414	160
174	667	201		271	144	126		233	372	130			18	166	405		76	5	141		1	260	225
172	235	327		180	103	307		199	220	159			76	803	184		118	184	152		169	261	194
1	216	170		413	121	170		264	392	122			1	342	157		174	181	808		391	382	1181
13	137	85		192	293	304		683	188	578			165	180	196		159	324	120		280	171	170
335	423	592		206	1052	160		248	222	216			237	617	150		182	118	147		194	9	25
266	238	210		210	297	329		147	174	401			14	168	200		227	182	151		194	248	285
654	104	218		411	379	144		436	215	197			158	176	319		69	180	152		442	198	175
960	214	864		584	185	2014		188	216	172			227	218	543		1315	176	916		192	237	812
254	413	348		186	1172	599		215	451	219			178	329	198		157	142	588		216	262	240
136	389	193		594	156	1308		255	231	200			271	251	195		83	799	148		190	826	419
231	442	398		12	610	166		256	183	132			207	242	186		504	193	433		489	138	647
217	253	416		368	503	139		320	314	335			196	229	189		144	173	440		1046	193	293
437	488	184		206	158	139		285	617	214			202	129	159		190	703	142		502	232	920
286	138	136		152	150	147		215	197	200			169	250	138		158	133	983		196	464	190
544	432	193		186	200	165		172	179	497			156	168	161		132	329	321		1478	277	1575
240	139	390		207	1647	169		730	225	177			231	174	346		118	368	130		194	269	296
136	246	533		201	171	273		224	197	160			338	257	150		150	183	130		416	265	309
169	147	206		93	306	428		709	238	225			177	567	197		146	175	473		214	548	198
177	165	145		210	276	146		101	438	210			290	168	197		158	160	160		194	232	186
216	169	182		194	187	309		291	232	190			155	407	180		158	279	113		196	195	454
555	225	779		465	375	168		780	218	225			282	244	193		240	129	154		213	524	389
104	1847	168		222	143	620		230	220	201			717	646	193		80	188	590		735	260	306
1372	381	199		244	129	168		268	402	145			184	167	336		459	183	151		216	263	254
734	207	306		620	325	998		152	221	613			164	194	134		165	178	307		1106	249	179
1422	128	227		175	199	143		230	145	166			166	170	468		194	480	333		182	265	307
291	257	229		192	185	157		446	406	125			1	256	137		344	328	152		200	263	291
1494	148	225		200	176	163		267	167	408			235	139	176		43	129	155		225	202	297
309	495	154		204	369	339		382	224	1076			235	551	205		173	122	113		167	186	172
380	213	361		344	181	137		172	214	210			256	235	194		186	178	139		168	261	299
215	253	206		425	136	138		224	227	458			665	240	648		151	186	151		190	216	1005
724	55	1392		197	127	818		438	202	393			849	221	160		148	156	318		210	199	219
161	242	228		618	168	122		206	377	176			14	415	383		142	396	320		205	133	196
308	254	202		188	134	124		42	192	897			248	147	183		157	143	134		793	250	180
804	543	175		157	525	162		206	123	236			241	1153	204		283	171	450		184	212	567
1422	173	231		171	942	306		198	216	232			357	125	190		135	675	143		547	179	236
351	135	125		228	146	159		292	228	163			148	176	558		132	514	650		173	185	584
224	409	237		196	395	160		335	223	446			336	212	326		126	161	128		183	699	499
422	371	133		200	712	163		260	621	1214			228	175	613		296	189	1622		238	298	871
312	219	151		202	465	169		41	208	242			236	967	137		815	180	311		200	197	182
1716	240	451		212	724	169		182	182	221			1	642	174		813	366	157		204	474	745
161	918	398		202	181	154		197	214	696			266	448	180		315	194	155		197	248	275
440	416	178		245	358	125		206	567	156			285	645	396		115	168	2190		197	146	293
135	890	162		198	362	582		41	171	787			1080	205	152		823	301	470		347	159	191
312	234	190		181	280	153		258	522	354			1068	135	193		127	121	1584		158	247	370
162	216	895		202	450	166		162	208	213			19	346	750		167	340	269		264	778	1504
599	252	487		193	114	167		185	205	1226			134	357	359		457	492	575		446	189	215
133	263	180		753	697	342		251	217	638			4	181	400		936	190	153		476	1087	175
40	991	201		43	286	158		210	218	153			12	146	193		169	161	141		588	195	267
237	261	190		192	38	162		211	223	157			322	160	193		115	473	647		188	140	442
512	459	1191		219	167	167		177	166	397			210	171	765		55	124	506		174	233	888
246	623	468		218	367	143		213	95	178			1	367	188		75	192	143		375	142	235
194	252	194		191	623	165		237	173	205			203	256	744		137	191	156		255	717	239
1	633	488		235	138	170		193	231	148			286	200	180		463	137	134		386	253	283
254	2097	197		204	114	342		210	196	188			255	682	199		174	148	152		196	179	204
363	881	844		266	621	457		293	387	326			539	495	200		230	133	145		200	274	191
1332	352	149		237	150	482		289	225	150			247	172	146		241	128	592		174	147	297
174	125	193		405	199	127		230	223	124			6	212	530		830	191	133		418	146	204
1	200	192		346	651	145		146	232	124			289	205	382		1015	175	314		7	243	207
214	570	423		193	274	452		54	214	198			265	157	395		173	158	123		154	800	523
576	264	190		473	128	487		210	217	858			179	174	160		753	147	117		394	227	188
189	191	548		202	316	313		261	222	766			492	377	194		140	278	272		166	368	146
612	163	190		198	164	165		295	175	224			262	237	195		125	181	152		200	439	1068
151	305	345		193	134	130		866	220	208			4	349	372		124	183	144		200	1250	206
160	424	385		363	174	166		209	2256	175			157	10	340		81	186	153		198	178	682
313	134	234		194	170	318		386	469	13			750	563	147		162	179	162		166	172	201
147	215	231		198	432	345		172	453	123			269	521	179		1017	173	520		222	787	664
242	201	199		727	756	154		448	408	151			1	178	197		115	316	472		197	256	478
211	144	622		524	126	130		249	131	164			179	661	189		157	184	332		175	231	235
196	326	209		876	178	127		258	174	341			504	2	181		551	176	113		161	279	330
308	205	360		346	144	159		182	361	635			145	969	192		183	396	147		217	240	1249
336	210	178		203	158	506		256	187	399			499	818	191		619	1178	156		237	217	397
977	134	133		122	168	463		384	242	161			488	199	157		155	159	2202		192	261	429
163	142	561		430	167	5		238	217	128			281	526	159		268	129	141		200	537	174
193	319	241		881	174	737		262	219	160			12	156	189		159	135	300		227	207	183
338	260	886		85	181	136		293	183	161			267	248	363		163	181	798		209	394	316
917	213	295		215	175	491		131	183	161			1	200	120		539	184	3584		195	258	1007
327	361	167		247	477	135		287	219	236			158	192	186		487	184	154		208	459	173
195	179	180		355	171	142		532	642	791			159	183	174		170	148	155		225	213	170
22	1287	630		206	133	322		285	452	483			205	164	153		147	167	145		308	221	280
450	310	197		104	188	172		206	127	434			1	166	137		115	534	120		421	411	802
277	221	190		787	187	145		201	111	176			187	252	144		125	173	265		159	404	840
186	724	939		522	150	170		186	349	17			226	1079	195		1	365	338		214	438	1453
223	245	360		212	299	168		253	236	181			470	333	158		140	552	314		171	157	319
601	495	139		212	136	169		241	203	184			1	574	381		139	154	133		216	688	285
1410	249	193		211	325	167		210	210	783			1	167	179		516	461	145		200	201	189
379	531	197		237	538	168		211	583	160			189	345	137		27	464	295		212	242	290
452	532	198		142	156	136		187	224	11			143	208	140		316	125	145		173	342	173
266	204	210		162	146	151		10	169	226			634	735	187		443	588	145		154	199	446
716	162	236		208	384	491		202	452	192			348	885	196		158	174	491		296	256	179
192	353	472		203	182	167		304	228	165			148	155	191		425	166	469		153	215	574
865	840	1410		183	190	160		538	188	158			203	261	382		467	126	298		76	466	249
174	806	177		217	298	3212		241	207	152			337	182	135		158	451	127		371	697	627
1070	252	189		52	272	164		169	168	9			823	273	356		484	470	136		414	234	168
327	228	431		199	176	1292		141	249	646			562	182	193		60	160	328		206	242	172
600	188	378		231	165	503		255	139	175			2923	165	385		311	134	135		211	271	214
307	967	368		197	161	169		287	234	121			575	166	192		125	894	151		246	519	250
445	1211	312		193	658	161		1	224	205			342	179	764		158	260	282		40	548	179
224	258	182		492	138	171		232	510	141			202	228	196		152	162	146		420	242	183
411	196	199		249	176	162		193	174	220			179	169	133		231	171	484		390	464	191
183	230	118		388	1038	484		148	218	223			215	49	176		189	182	480		372	220	176
192	262	193		410	651	312		289	670	194			1146	990	202		152	375	130		641	283	238
185	1211	236		547	191	164		243	141	176			167	6	193		1115	117	312		213	146	1446
220	118	620		192	658	121		72	169	132			193	350	189		186	114	151		182	391	205
859	168	398		228	432	135		115	2348	158			161	169	735		214	603	387		197	250	2045
475	467	189		209	144	154		217	39	345			368	168	189		335	189	269		241	200	739
6	194	195		182	125	162		188	711	128			652	173	1286		125	181	301		530	203	467
343	144	186		533	193	629		329	223	255			266	1222	190		73	531	149		210	222	1147
390	227	185		199	662	438		292	215	198			569	526	154		175	186	135		244	265	151
316	172	303		203	165	138		964	194	210			1	573	202		159	715	128		208	227	293
141	153	197		194	134	136		799	53	310			161	2311	260		153	172	303		166	739	299
180	128	199		67	273	497		152	222	147			495	243	399		305	161	1110		382	470	554
2126	242	247		564	125	150		2	415	148			5	380	129		248	144	325		776	222	886
285	597	233		152	559	778		233	227	226			3	2507	187		118	142	150		191	145	211
219	505	138		429	176	162		207	175	214			927	205	200		169	114	1558		202	255	155
284	247	190		4	124	169		233	397	161			271	160	192		270	469	118		235	308	147
5	171	443		54	343	167		213	218	366			1	176	391		507	335	89		182	205	461
315	152	158		133	191	337		212	203	1651			422	205	191		92	148	483		225	261	244
251	440	325		140	184	162		212	921	178			197	253	399		210	127	163		429	143	294
314	464	73		207	177	125		182	237	200			257	172	391		324	14	159		151	147	738
406	224	184		211	197	143		447	220	387			403	175	408		326	448	636		195	253	377
176	243	231		221	138	489		525	17	117			471	171	198		368	192	293		202	460	2002
203	993	368		16	117	169		243	615	383			261	245	201		780	585	410		203	248	859
406	213	203		117	126	125		242	211	17			188	517	303		167	1661	726		173	211	652
290	364	208		66	197	133		166	150	777			143	207	143		285	182	144		188	445	807
475	131	490		207	165	140		487	416	219			425	177	491		242	338	308		380	466	423
368	204	218		213	113	130		567	717	224			184	246	391		128	162	636		414	154	310
219	918	182		1328	525	148		45	124	552			288	177	198		82	164	162		193	30	597
270	213	195		196	290	315		246	164	164			211	170	366		158	281	415		455	227	382
697	146	194		106	1202	164		1	230	235			153	175	192		29	262	136		212	274	280
286	220	229		178	174	125		208	197	138			299	633	188		311	327	137		532	201	251
623	178	435		523	333	139		1054	167	190			153	438	182		546	152	158		204	267	232
178	253	446		234	136	259		237	227	412			73	147	180		86	382	145		416	435	718
391	329	214		300	181	147		444	374	180			517	244	517		163	176	147		166	261	176
145	347	196		113	1028	128		3883	175	199			202	535	150		169	317	800		431	250	209
929	881	207		191	158	742		576	222	218			232	182	127		162	166	153		166	234	165
413	478	439		198	155	468		279	223	432			188	154	142		111	352	151		198	642	780
327	133	223		70	346	1187		276	9	151			163	128	482		160	1026	155		192	39	176
408	135	375		191	138	168		254	5	186			251	181	198		122	143	134		198	270	904
153	222	210		219	150	146		253	107	342			163	452	394		147	288	125		222	268	666
196	246	226		200	553	120		117	387	238			784	196	132		158	191	141		249	234	303
939	154	287		210	183	137		1528	220	129			280	236	174		652	188	150		188	454	205
306	241	168		344	180	128		393	181	217			939	177	190		153	188	787		191	2179	170
267	413	537		849	164	261		840	148	167			1	168	191		113	274	621		197	251	449
354	346	189		421	164	451		160	160	1			1	168	545		103	118	644		159	199	321
293	209	164		196	138	161		234	164	374			212	178	196		154	317	134		401	281	292
966	376	193		384	185	157		259	387	174			252	1034	144		466	168	293		157	260	298
610	226	224		204	171	163		201	190	208			290	209	144		28	155	128		350	635	691
224	429	532		210	122	165		209	143	227			238	513	155		180	309	116		418	736	426
383	264	153		397	121	169		259	190	465			1491	178	912		149	185	166		167	146	532
188	473	230		175	116	162		294	184	136			240	247	205		171	350	302		424	217	343
331	193	183		611	141	171		594	420	142			850	240	335		181	705	157		509	217	463
259	131	221		154	175	1315		157	231	280			169	165	193		173	115	483		190	255	318
175	132	234		242	145	170		276	222	176			160	348	1993		185	121	308		197	160	221
164	212	229		213	129	124		480	199	446			234	370	370		110	1324	320		226	166	257
107	196	179		219	187	846		231	184	226			244	496	196		309	192	142		220	217	203
315	177	373		200	708	500		191	209	240			449	627	121		230	177	266		201	272	173
299	454	728		189	179	158		35	363	171			1157	195	144		159	117	130		233	258	924
328	146	145		204	333	165		256	742	232			157	439	189		179	179	160		253	241	314
167	307	144		234	255	168		39	462	228			256	2336	129		262	174	154		216	236	229
157	256	184		210	188	130		242	233	150			1	183	138		159	169	858		158	237	177
313	275	327		139	192	307		277	360	181			185	502	18		331	317	125		187	144	356
547	261	190		653	178	848		262	346	632			132	169	771		165	475	151		313	157	1121
204	194	151		118	475	136		212	165	122			85	243	201		974	185	319		182	240	243
211	1701	192		206	274	142		274	187	319			586	196	207		71	532	158		192	273	201
208	1715	192		374	425	321		242	218	168			308	248	187		714	164	269		192	374	182
12	504	190		183	126	134		147	179	181			285	212	193		765	310	122		582	423	278
347	255	140		172	184	2458		97	474	659			477	194	175		294	187	113		205	209	276
561	223	306		151	184	1913		182	174	219			215	204	156		487	165	309		63	256	175
1212	1437	492		187	142	176		162	219	184			152	131	157		126	143	134		186	258	178
222	277	388		195	148	1176		247	162	171			535	497	193		354	299	652		377	237	168
193	251	2305		1174	195	158		225	185	140			1846	506	173		149	1201	147		191	243	710
212	985	349		390	192	980		634	375	155			198	178	309		775	183	306		197	174	575
1584	156	190		175	813	464		176	232	214			569	571	146		63	361	315		378	516	607
657	309	173		194	543	166		269	212	455			164	383	178		153	146	121		214	493	148
1232	134	677		209	170	322		231	180	308			171	389	555		243	146	125		216	203	142
192	797	440		417	168	432		13	210	250			1070	212	374		145	188	156		480	145	1475
148	84	208		224	159	165		309	225	246			295	252	196		220	181	153		551	273	302
188	247	180		389	152	168		189	214	161			160	165	384		61	131	158		717	222	211
553	262	205		155	132	145		269	382	4			7	160	160		152	178	144		204	238	200
10	487	208		202	119	280		369	230	120			5	176	135		149	167	556		202	235	285
335	164	653		208	174	300		50	413	178			233	252	137		131	310	157		201	444	197
818	131	228		62	345	331		172	182	435			8	261	274		360	655	333		224	248	881
180	131	1049		873	310	162		234	937	155			1	643	136		342	157	801		255	176	203
313	243	190		374	185	143		492	109	149			233	534	344		132	286	138		182	227	452
212	402	1109		202	152	137		264	224	406			451	724	135		124	120	476		404	263	236
236	591	223		188	322	146		254	114	847			446	183	380		158	288	469		269	540	298
1	416	377		182	11	152		273	155	240			56	736	174		145	914	133		91	224	354
227	236	190		200	193	140		221	227	166			297	249	196		118	314	114		234	498	199
263	353	599		129	342	162		400	530	213			500	173	170		372	1049	176		191	210	227
646	338	158		414	765	163		40	197	298			278	227	173		208	663	634		451	1566	400
292	133	199		206	359	168		267	61	1007			5	138	144		129	114	153		201	487	587
5	674	198		262	553	504		274	214	359			10	225	202		141	180	141		252	244	177
1	752	241		243	159	152		157	212	151			679	263	189		157	185	1358		202	235	1026
302	196	305		86	147	124		264	222	667			154	238	198		162	125	302		185	151	181
395	162	190		312	123	266		211	53	478			155	354	399		810	191	140		227	138	477
1266	426	171		195	492	128		80	135	389			466	265	154		141	133	150		251	235	1077
148	211	396		188	147	306		475	176	168			1	228	191		721	458	151		157	226	375
239	149	163		222	130	156		10	273	221			3	168	202		161	362	320		196	169	182
132	175	462		239	346	331		5	149	11			1	183	177		214	189	451		96	207	1133
256	145	654		239	101	137		546	241	140			148	150	367		333	183	782		207	271	222
3	148	234		193	148	121		809	425	153			2	140	607		158	154	142		193	164	803
182	1570	379		391	105	473		339	207	233			1	169	204		186	151	1820		196	590	289
251	148	235		125	173	165		238	399	205			290	172	200		171	295	493		159	258	544
184	284	232		214	464	165		287	204	637			1	177	160		158	469	316		178	220	199
320	136	186		193	1241	135		440	151	190			251	253	146		162	286	155		383	234	220
1043	130	189		627	152	139		223	161	187			757	699	140		491	184	144		217	233	288
628	148	189		138	151	9248		204	458	385			141	207	168		430	943	939		205	261	179
214	151	745		201	185	159		313	231	156			944	169	571		358	159	154		174	141	177
698	674	714		208	191	341		812	392	478			141	229	390		127	125	151		195	236	28
2904	158	337		178	373	341		163	507	572			303	266	306		256	122	285		738	198	303
198	163	185		187	183	336		276	381	187			239	333	194		126	287	670		203	249	625
383	463	433		423	186	273		198	186	367			240	227	384		338	387	155		185	372	511
199	1940	392		1018	356	138		30	145	496			132	262	198		147	530	150		221	194	404
231	671	196		193	153	164		262	231	180			238	189	148		450	117	276		201	243	449
665	173	352		185	133	170		2488	213	683			159	203	151		53	365	2534		215	744	722
103	239	357		197	158	161		202	183	154			749	143	400		535	362	38		206	221	506
114	1254	443		378	184	286		459	228	238			240	140	203		154	146	1775		502	211	1252
411	246	217		187	691	429		281	195	52			485	176	206		164	134	158		170	150	255
326	620	182		178	146	670		222	206	236			208	203	193		264	175	158		247	263	209
310	144	1030		32	272	124		1	211	157			259	212	190		829	304	142		700	212	182
304	1033	443		196	265	132		445	198	167			404	221	345		129	579	146		532	182	527
229	235	176		208	151	167		426	107	119			274	727	133		46	369	157		186	217	220
426	512	194		224	155	157		199	167	152			295	155	34		130	139	331		184	260	1728
235	131	705		205	137	172		183	637	212			173	342	919		243	388	626		375	266	1276
241	1225	157		550	456	138		506	402	354			161	173	376		173	820	122		209	392	452
192	797	151		207	1912	156		189	5	33			134	250	175		315	196	123		381	150	211
513	545	1381		208	185	155		264	357	138			221	171	666		149	753	140		198	525	271
607	233	214		186	176	673		4	153	155			151	177	323		461	167	134		187	140	439
392	470	186		762	165	160		186	357	1559			718	164	627		107	36	115		135	153	621
312	1440	219		200	120	140		208	255	159			317	735	529		331	114	155		267	515	190
336	232	185		232	190	1252		192	170	155			617	434	202		272	727	1714		437	247	180
508	245	194		206	387	169		1	916	133			168	400	194		138	175	147		168	1166	176
974	259	182		383	546	163		330	915	197			168	170	176		141	1079	135		336	258	171
1321	655	169		73	138	554		156	186	176			156	134	524		164	301	309		762	266	259
175	190	227		498	134	161		32	393	142			260	224	353		146	465	994		213	220	1087
318	480	246		504	128	168		206	219	187			234	209	205		139	119	158		168	137	211
212	771	1011		209	353	159		190	235	211			48	161	169		208	578	964		225	152	1699
250	262	144		230	181	192		163	211	156			513	607	197		221	138	256		255	478	371
31	134	195		191	164	490		296	180	131			316	1019	204		171	121	165		228	594	309
314	716	196		199	140	474		81	99	50			271	180	185		158	156	271		191	271	178
179	263	191		228	815	474		199	17	151			189	790	703		317	183	136		176	264	306
1496	264	602		401	358	517		206	140	227			471	419	377		152	144	158		196	234	177
311	256	135		186	173	122		75	912	226			143	176	393		164	730	830		223	434	719
243	318	203		357	154	148		242	165	591			323	179	136		159	615	151		226	229	638
224	499	203		400	153	155		707	213	168			286	169	190		491	184	161		211	201	472
147	621	492		217	183	164		175	218	214			159	159	209		534	182	396		247	235	158
336	136	196		215	181	157		248	215	245			596	188	405		294	179	466		164	279	192
295	158	438		242	183	143		138	123	336			163	1097	191		182	134	123		194	159	483
250	273	219		198	174	140		452	339	762			183	141	418		173	131	863		277	158	219
181	233	404		203	501	286		293	224	128			147	166	506		148	137	447		443	233	456
180	185	1328		233	334	439		264	1	1377			479	227	194		348	123	287		261	229	714
2	153	176		199	128	516		227	164	176			294	252	347		45	114	729		178	277	162
225	232	400		697	162	502		608	222	217			2	728	383		124	140	138		733	192	443
286	424	154		428	175	153		149	147	202			243	169	160		109	183	151		221	528	184
71	266	441		211	343	132		195	186	171			1723	141	150		152	169	155		187	266	297
526	150	241		191	339	444		268	488	152			66	169	312		161	175	134		200	233	443
115	270	199		180	1273	143		429	405	169			273	170	744		166	545	1097		194	190	400
285	139	196		189	172	130		473	367	166			825	179	193		158	125	120		185	244	173
333	150	202		218	161	520		306	214	590			106	258	181		536	187	275		256	513	265
309	196	215		173	147	156		277	468	418			291	473	545		550	170	1077		204	721	282
836	143	442		196	162	680		215	194	129			307	170	128		178	167	149		194	277	276
204	142	131		210	521	42		197	220	292			295	255	130		155	299	135		197	250	187
147	242	191		123	189	139		94	224	240			1	207	154		159	135	1720		221	221	455
291	436	915		197	158	151		200	134	154			642	162	391		184	589	1475		261	226	512
353	480	310		215	136	160		187	134	158			392	175	202		31	193	105		204	436	173
269	260	215		213	24	136		517	462	148			4	519	1450		145	182	448		208	1027	527
223	200	322		192	316	286		72	392	162			177	693	190		138	553	158		179	264	560
321	161	348		175	327	141		1	694	239			382	195	161		139	175	282		206	39	390
299	444	209		200	139	673		182	167	141			200	169	143		123	171	119		236	146	199
210	684	176		164	284	582		196	121	350			172	189	189		177	322	160		199	149	171
355	241	164		230	317	123		261	168	130			162	180	574		261	151	458		171	149	219
169	256	192		668	173	125		12	64	538			705	133	166		314	193	124		193	159	468
625	254	32		194	152	149		235	226	177			909	168	137		125	547	137		111	230	282
477	1972	638		151	127	345		129	227	165			152	714	141		470	125	155		192	269	173
679	2512	433		73	101	159		185	111	242			3	246	382		320	342	148		192	230	292
993	281	168		104	1314	268		203	234	140			559	461	595		291	149	156		165	174	938
334	644	479		204	324	1091		195	216	225			154	153	185		150	1004	305		188	149	184
678	263	182		272	181	150		166	387	125			216	346	347		308	173	150		596	253	180
163	496	654		370	171	168		575	252	162			551	175	145		143	123	132		180	537	350
177	391	217		453	153	346		198	181	209			148	512	136		366	274	125		195	168	311
190	168	484		1107	278	140		127	205	178			148	209	169		62	116	790		205	267	296
195	209	208		193	166	129		176	172	186			145	173	192		20	196	399		185	379	199
380	260	369		226	187	139		310	217	185			179	189	195		172	922	327		166	265	194
46	173	119		202	447	162		282	289	339			245	355	188		158	291	139		255	248	176
205	142	5		280	293	156		248	362	227			1	163	194		127	178	450		195	479	187
309	545	436		189	649	167		247	160	525			360	176	190		127	181	137		183	239	305
336	491	319		80	186	148		928	151	908			159	185	195		167	175	308		160	240	434
267	451	164		367	179	145		151	229	167			218	147	146		167	331	153		220	247	680
200	168	139		341	184	510		207	393	129			167	136	400		179	129	152		519	272	582
180	504	60		329	150	154		213	324	136			324	167	196		110	130	301		319	410	659
183	260	226		166	357	146		455	214	345			850	158	188		133	135	125		219	190	246
693	140	240		185	153	330		186	224	344			752	260	145		150	187	157		178	210	301
328	154	1583		31	131	168		181	199	229			327	244	901		67	328	152		210	508	229
1216	242	484		206	107	662		299	159	216			185	434	189		110	167	657		187	198	748
244	260	171		371	194	897		313	152	2307			189	466	160		129	291	976		187	218	188
178	1185	390		197	184	283		217	226	196			1	560	200		189	117	143		195	449	548
182	197	157		372	570	725		249	133	166			1	241	303		278	158	300		251	222	193
238	144	373		105	820	138		299	223	152			335	511	370		187	181	128		369	156	175
1	959	207		183	305	145		213	225	210			198	243	192		161	150	142		238	215	200
231	195	946		426	324	141		194	323	746			282	534	596		96	461	273		198	505	534
71	154	224		230	133	502		192	89	172			1	248	190		151	1130	185		248	978	175
279	485	384		219	120	162		350	214	158			1	260	137		765	150	147		197	199	306
224	322	208		713	194	304		151	219	132			139	204	150		174	275	133		585	187	454
1241	148	578		348	436	329		195	859	218			470	170	199		165	563	132		363	653	280
2	339	195		93	98	173		620	163	202			169	644	1489		165	183	140		239	159	211
69	435	190		187	296	170		256	163	140			145	556	394		65	181	1648		379	152	206
1179	150	655		397	368	163		231	189	228			294	181	144		620	155	156		177	1	179
546	127	108		186	160	136		531	171	130			263	488	1083		164	461	2704		200	531	176
453	208	677		177	176	1293		156	207	216			220	244	198		156	527	141		812	792	378
566	217	438		112	517	485		205	228	1115			301	695	159		1123	549	125		217	239	124
298	533	43		392	289	162		276	224	217			522	647	350		17	330	435		194	230	221
632	649	168		206	488	335		271	699	216			167	172	150		1190	308	319		395	256	177
225	173	138		1186	159	170		775	166	213			612	150	159		739	303	940		176	186	294
296	250	196		197	518	625		219	115	124			248	173	192		537	293	126		221	524	245
164	264	191		322	158	285		175	61	199			1500	202	362		270	198	447		151	357	185
232	206	211		195	987	584		202	225	621			229	521	182		369	1711	432		215	492	299
154	196	864		204	310	142		503	220	538			943	644	197		160	538	155		195	262	276
251	134	214		218	183	157		523	249	170			302	218	207		1052	494	160		174	252	235
147	714	192		227	138	140		239	217	157			283	211	199		290	151	153		687	242	217
344	509	222		481	158	1388		193	187	365			160	255	176		416	130	301		161	247	253
172	239	354		209	181	2871		359	214	510			550	188	557		111	118	287		695	523	661
224	205	191		198	2258	315		232	200	245			320	163	556		322	194	139		183	243	310
253	264	487		194	178	169		287	169	305			524	256	582		146	138	454		182	156	284
211	264	344		184	511	313		528	234	593			226	226	985		162	1212	129		162	1318	308
171	276	639		155	131	152		255	228	161			19	179	721		117	157	921		191	270	163
996	501	236		351	185	270		195	218	228			319	182	191		120	120	1271		508	213	175
763	269	162		219	732	293		182	226	336			230	206	782		120	116	126		449	182	214
341	1612	386		222	316	160		193	218	136			249	15	366		127	170	275		171	358	560
491	253	191		186	182	164		249	222	402			328	826	166		65	188	323		202	305	214
195	177	201		156	172	294		207	351	183			551	258	939		141	340	485		212	165	395
284	1320	191		382	159	141		154	618	334			177	159	161		158	163	126		451	223	858
1041	729	217		151	137	140		194	226	602			160	171	181		156	763	155		194	247	583
368	471	220		349	153	334		206	195	159			149	440	728		483	190	462		121	462	225
212	173	150		211	171	130		253	101	123			109	258	191		124	183	1375		360	232	207
309	671	469		265	163	124		195	191	152			217	146	159		470	130	481		197	212	179
189	588	163		192	175	678		181	166	536			184	140	385		157	185	149		225	155	749
252	145	157		171	155	163		54	249	432			359	649	1064		293	175	138		380	194	307
186	682	589		200	144	678		223	172	158			232	373	207		370	127	787		228	144	623
150	143	157		390	126	159		1173	163	205			170	251	169		15	124	486		513	224	226
526	256	152		200	1013	172		235	651	189			253	214	140		151	173	126		174	192	564
532	521	241		371	514	122		39	3	164			222	635	174		140	117	141		195	443	183
336	361	413		189	1415	131		180	176	201			1148	168	190		173	141	1080		194	208	179
264	208	191		194	563	141		250	195	633			101	188	186		140	161	122		401	175	425
205	244	144		192	654	168		560	344	175			42	249	195		153	137	146		803	428	253
507	383	1240		419	156	335		234	332	164			196	255	196		155	137	145		86	268	258
309	187	762		215	126	318		319	216	12			959	296	199		176	147	156		194	244	534
1369	130	174		191	181	468		218	485	165			536	264	134		122	944	134		233	514	175
2134	263	190		517	172	318		288	228	226			153	316	193		253	140	119		193	715	531
451	225	224		167	331	517		207	150	168			143	324	383		5	124	69		194	196	293
274	204	192		323	143	300		58	180	202			626	164	175		80	127	147		411	1140	173
284	203	239		96	126	163		69	488	319			1	173	142		147	157	315		178	217	904
303	192	487		207	190	341		63	489	774			375	817	384		156	184	317		193	158	530
295	136	190		203	116	307		266	183	172			198	401	184		150	177	667		180	217	274
176	256	190		191	124	161		488	168	308			150	1241	166		136	158	144		193	165	180
303	263	178		182	353	294		196	210	130			656	227	625		600	131	134		200	253	203
232	156	242		197	172	321		328	130	193			2	174	192		300	481	151		201	265	979
471	144	237		174	146	143		2	137	218			195	246	162		270	164	151		87	166	312
258	171	233		185	120	140		222	159	363			242	138	204		164	183	1001		707	232	544
202	58	388		195	290	139		314	580	294			1144	342	154		110	180	81		233	248	316
381	163	417		205	303	465		19	389	622			243	164	164		153	562	673		720	662	184
217	229	395		389	154	131		193	393	340			172	163	138		137	177	148		233	207	191
379	234	337		376	131	153		417	223	134			290	165	189		106	341	469		365	246	68
158	262	196		429	174	167		241	232	234			173	231	181		535	145	315		269	500	868
428	423	151		197	138	170		108	185	167			676	1019	190		147	522	134		408	234	301
140	143	141		190	258	600		296	218	709			463	195	145		130	120	466		193	271	898
196	248	306		142	559	319		553	228	159			214	33	308		88	88	148		198	477	196
310	197	197		227	177	542		166	194	796			259	174	164		93	156	146		382	255	375
150	498	385		192	187	131		275	395	245			7	185	120		296	147	147		218	168	243
302	272	198		193	177	306		258	172	221			1007	550	996		619	556	157		259	192	202
585	146	419		59	138	170		205	213	388			186	434	202		283	181	143		163	20	178
1049	254	212		200	332	419		221	203	215			204	138	175		109	184	135		206	248	242
411	516	197		8	139	141		178	216	525			244	178	354		150	547	1268		265	231	188
225	248	186		1258	417	164		215	101	192			263	195	125		1	118	130		198	928	202
696	673	185		328	570	321		408	224	160			2	211	198		122	358	121		43	235	195
322	438	179		179	370	711		313	224	142			152	150	198		314	143	304		205	997	307
248	333	155		350	164	165		286	205	538			770	187	180		517	153	152		15	472	222
204	42	196		661	134	325		331	219	221			128	253	175		27	193	638		467	260	284
446	1893	231		190	316	146		281	404	208			505	237	154		306	352	661		210	233	270
445	308	159		164	159	136		273	536	187			420	376	598		170	173	141		626	182	166
333	135	574		204	156	190		530	586	239			187	346	157		162	144	306		214	240	213
1816	351	199		172	138	120		318	370	138			577	682	179		326	193	142		216	230	858
291	356	195		533	183	136		191	418	233			1433	498	555		562	331	164		247	309	320
367	878	200		233	332	131		187	116	195			247	692	200		775	296	151		210	274	253
174	257	228		291	143	313		186	169	161			1	427	185		516	122	300		195	753	272
915	228	465		210	133	168		157	191	192			179	184	194		142	190	152		167	429	416
243	242	521		195	126	310		164	223	185			6	15	149		300	163	137		392	507	179
231	259	124		159	309	126		210	228	173			55	218	500		328	183	135		399	151	531
318	184	160		191	183	168		154	170	175			2	261	166		313	342	281		903	1685	268
641	155	198		422	182	132		287	160	432			373	197	201		184	136	144		89	213	360
239	264	1215		199	342	485		374	177	212			172	184	404		176	178	154		185	529	1401
199	268	137		140	132	158		302	716	206			549	1273	204		256	176	436		184	220	575
334	242	393		487	29	353		209	165	351			339	216	197		152	141	157		210	248	461
59	256	906		54	305	167		246	225	244			1	250	862		175	797	302		175	267	128
203	416	373		236	301	854		68	222	107			240	264	161		283	186	138		212	890	817
152	170	206		185	495	143		333	229	137			12	382	127		127	189	123		191	540	199
212	135	672		178	443	167		185	680	340			163	303	299		138	341	149		196	263	183
855	1115	161		64	131	454		258	216	231			47	162	598		155	141	492		260	507	154
252	263	194		172	161	876		272	53	181			193	3845	181		172	457	156		62	250	551
189	259	393		164	146	130		213	216	196			325	208	129		156	430	156		213	262	196
365	515	159		167	126	158		296	180	1335			195	164	200		125	123	454		65	229	441
212	127	180		457	130	313		522	190	369			17	27	563		115	182	116		200	148	262
154	136	196		102	165	781		69	215	133			237	518	188		165	1243	117		197	209	359
367	177	366		192	165	304		231	221	156			154	175	208		124	169	322		188	148	456
54	258	227		545	137	1323		216	232	31			152	260	184		383	176	854		198	158	256
294	251	446		155	163	169		156	174	447			506	255	308		340	194	308		197	173	479
327	333	664		344	197	343		479	225	6			251	135	192		292	191	133		245	191	178
1989	197	697		278	712	329		225	189	165			1	187	193		464	180	142		198	445	176
176	133	225		195	780	167		1932	147	179			1	498	184		155	177	796		166	45	159
1256	512	243		195	130	157		168	187	169			273	197	196		148	238	156		458	196	436
1	248	491		332	127	57		317	221	396			328	158	200		171	176	288		160	161	233
450	924	319		205	182	838		226	572	411			1	138	189		146	1075	300		188	230	1368
301	768	567		463	147	347		156	219	158			1	190	154		176	147	1013		233	221	219
259	190	359		195	546	142		495	227	133			254	222	197		257	132	283		66	261	52
299	153	194		508	401	138		188	185	452			204	332	201		193	167	2181		212	206	202
2136	270	224		181	309	603		187	641	887			1	709	175		417	124	153		606	221	192
1323	259	231		185	636	172		193	172	402			145	245	191		115	403	141		166	244	427
438	369	304		114	179	168		193	928	178			210	229	329		158	149	2012		187	952	280
2	259	143		160	147	126		467	110	187			506	460	203		168	184	443		254	151	278
460	490	173		408	790	136		190	166	162			2	219	355		317	145	153		181	258	370
252	733	383		386	368	301		200	188	135			166	143	126		190	136	315		194	219	672
157	263	423		191	164	156		1799	633	370			1	170	188		199	295	344		193	227	296
1	165	175		1732	142	333		251	371	131			171	262	186		169	123	724		260	225	168
7	220	238		401	127	333		200	683	184			1703	153	203		251	181	274		252	227	539
534	935	505		189	590	342		285	324	924			10	201	159		183	179	152		215	511	285
309	1212	196		125	307	165		256	391	478			1423	129	700		44	177	327		191	233	203
346	272	378		917	141	129		283	227	152			225	184	197		136	122	149		253	219	584
1	736	696		191	364	153		422	114	226			149	166	149		156	426	447		200	238	200
306	479	1550		155	185	170		196	179	236			151	382	149		123	185	117		241	215	211
325	259	315		322	135	169		392	238	1311			159	246	176		279	186	154		191	216	1107
492	149	380		86	135	167		200	144	166			283	519	162		163	178	158		130	248	845
126	12	150		192	191	157		230	183	353			272	188	752		157	174	139		165	334	1510
206	260	187		163	184	153		124	205	4			161	174	197		360	1259	2391		173	259	217
195	179	194		230	521	271		206	403	172			290	317	191		160	326	154		389	238	711
153	201	184		186	171	491		386	164	119			532	189	189		170	136	309		196	86	234
348	234	152		465	165	276		200	198	692			510	240	193		172	126	278		192	260	235
600	178	189		189	130	324		336	184	165			195	228	197		170	187	127		209	224	182
325	805	497		25	166	335		217	393	223			316	230	196		155	184	125		219	149	373
212	2045	197		161	540	165		179	220	341			526	781	177		326	381	146		637	267	307
611	375	189		318	334	160		279	190	182			154	629	155		342	139	153		363	342	227
765	296	207		91	156	262		244	218	164			744	168	717		585	119	167		167	203	295
176	290	142		158	336	150		391	230	496			203	1075	123		158	138	1422		161	1279	681
330	453	638		100	350	152		305	216	300			152	176	200		155	134	121		265	215	178
139	935	577		219	327	169		1	436	157			173	543	189		704	459	461		424	213	275
498	1028	177		189	1524	172		213	226	122			162	506	199		170	317	157		165	325	299
556	268	173		180	1147	284		233	139	877			161	333	191		193	155	146		69	220	183
295	391	132		150	123	122		206	170	158			95	177	415		318	361	1169		184	439	254
1369	145	1326		371	350	138		152	221	140			272	368	193		1104	373	855		199	168	239
383	150	217		202	842	129		189	556	1			167	372	151		335	708	141		436	186	188
1583	257	255		549	145	165		337	169	357			1	255	399		159	167	151		11	239	869
202	199	196		186	434	315		271	172	135			190	181	361		143	850	218		194	248	197
327	135	187		196	151	963		870	179	396			274	195	360		153	485	141		242	726	231
273	449	195		216	184	149		29	214	422			201	172	196		147	302	478		204	561	828
1	160	190		561	174	165		393	218	476			273	184	851		855	182	303		1684	169	256
1160	191	243		203	61	139		296	174	162			177	206	157		217	179	150		320	524	583
688	182	166		322	107	163		688	388	248			171	245	279		152	183	152		207	223	1178
265	226	190		182	144	168		228	399	126			201	367	356		94	181	143		3497	200	591
198	398	232		153	1193	166		198	222	338			195	193	179		622	348	826		168	189	279
1210	505	165		165	391	1810		220	231	722			270	225	140		133	137	799		243	760	161
262	552	185		358	380	134		402	95	228			253	464	160		378	131	152		168	269	165
266	222	199		189	360	131		252	227	552			542	130	189		223	188	127		296	229	938
335	170	189		259	170	1607		225	238	157			271	364	366		127	179	578		196	781	181
520	145	464		354	138	156		511	135	139			607	405	158		159	164	321		676	155	285
328	717	200		182	185	286		47	129	175			137	211	194		112	159	1991		188	223	301
188	469	402		101	187	129		190	185	248			524	356	392		204	125	154		257	461	231
116	130	189		149	151	328		229	226	142			313	216	126		152	184	137		160	507	189
1	419	273		198	130	511		203	149	370			509	733	174		154	1126	477		244	439	182
227	259	171		129	182	1023		178	223	309			204	175	724		141	128	294		196	168	688
527	213	176		203	187	164		303	172	26			586	176	129		142	293	490		394	415	299
540	158	178		189	346	420		722	164	201			275	1084	402		309	511	304		168	255	208
570	145	152		190	181	165		525	175	505			364	186	198		352	158	143		239	179	303
293	186	196		205	417	323		304	219	177			178	141	384		419	116	268		405	349	780
181	271	207		190	120	137		356	22	178			178	221	165		133	154	152		1059	239	206
261	1316	530		182	115	120		238	219	180			235	261	172		156	313	156		365	185	192
327	139	471		172	182	864		194	449	2315			217	170	194		316	461	802		107	437	278
1	515	241		175	172	162		424	156	392			577	176	135		785	151	1116		259	180	891
240	139	200		201	812	1536		510	171	225			1252	178	276		152	164	146		168	266	671
284	130	193		187	179	155		204	408	153			185	168	144		182	151	458		166	213	1142
146	135	198		48	170	453		181	168	191			115	260	188		206	703	120		198	210	773
767	164	136		57	163	659		182	189	185			180	232	195		350	185	122		197	156	237
191	471	210		187	152	344		204	233	220			380	942	37		160	186	152		215	505	268
178	260	193		393	1054	165		207	219	132			811	350	187		143	179	151		180	214	178
1	265	154		433	193	1116		646	231	196			325	205	395		1404	194	1517		190	249	375
1	292	180		160	389	129		168	229	223			777	182	539		128	356	125		770	180	231
301	470	154		310	143	118		268	216	204			148	316	154		19	127	147		533	155	299
216	276	584		353	135	558		254	457	179			834	522	166		471	184	123		197	162	225
357	381	767		199	341	134		203	210	123			149	190	398		448	188	149		257	742	216
228	142	189		188	192	149		201	197	470			147	771	199		134	174	289		607	250	187
526	209	209		201	175	733		5	223	226			240	220	189		333	152	124		197	153	544
210	542	417		192	319	965		202	157	470			268	226	180		120	157	950		186	184	177
201	237	232		359	163	1914		241	462	296			140	179	191		294	346	799		207	213	211
168	130	235		132	125	677		351	219	217			305	180	997		220	177	327		405	227	195
376	215	225		334	1138	280		575	225	352			915	192	191		138	161	154		197	506	203
152	395	249		132	155	309		406	153	194			2	345	179		176	152	3810		160	226	295
290	179	485		181	311	170		298	163	184			238	249	299		302	332	3366		232	190	285
212	853	289		185	189	152		281	439	939			361	265	386		151	515	901		239	485	563
626	527	378		203	182	139		169	1044	162			307	225	182		136	186	163		210	151	320
176	199	378		295	545	131		1	473	162			142	274	173		323	177	497		411	264	206
2	184	1		469	366	966		219	231	156			595	245	135		149	149	132		57	171	393
305	207	640		140	163	167		235	307	254			247	386	174		142	184	131		420	259	807
109	206	149		160	124	167		197	226	1155			282	233	485		1418	175	2503		483	231	462
439	468	421		397	348	169		235	460	186			160	160	196		565	791	116		734	227	548
881	531	216		222	281	330		169	392	301			89	307	193		214	135	119		205	189	297
350	171	166		406	542	170		206	217	131			282	168	177		316	284	146		246	439	211
494	268	345		285	382	597		199	216	169			375	514	157		183	478	156		177	149	304
300	660	211		156	308	157		211	223	624			164	180	130		162	1411	257		763	158	192
10	174	198		529	145	167		231	198	127			157	354	549		874	468	295		210	748	420
334	147	195		186	142	166		216	160	460			171	230	172		575	141	577		450	174	301
250	205	222		86	308	169		163	163	442			198	504	187		146	189	434		179	98	396
359	219	256		213	735	287		292	215	161			138	375	176		210	167	150		200	212	224
140	266	466		198	175	138		17	165	663			685	151	320		115	161	869		203	203	203
1071	187	188		324	156	273		189	26	133			158	138	127		2723	300	156		234	236	271
1	367	549		224	124	162		293	169	173			263	124	404		135	122	642		438	437	298
275	133	213		195	188	161		157	376	237			264	131	176		174	150	153		192	183	178
226	225	280		198	267	128		253	230	122			90	171	397		272	174	152		190	313	209
277	255	64		196	635	1202		218	218	394			716	445	395		188	1116	308		1958	252	1183
265	477	331		596	178	164		68	222	186			230	1351	406		317	631	163		185	223	278
680	142	190		174	173	155		192	165	135			208	227	650		504	196	394		201	225	399
164	144	191		551	167	169		213	391	695			378	147	133		152	366	146		169	194	253
200	229	200		173	156	163		196	216	178			286	170	191		122	178	140		247	824	241
293	71	215		192	142	165		280	639	188			164	320	754		472	177	861		195	166	211
269	163	398		246	139	653		199	167	175			285	208	200		653	485	287		198	194	580
61	320	316		153	911	164		176	444	437			585	291	170		137	121	158		168	819	189
451	143	368		200	168	266		36	412	378			56	181	556		176	990	148		195	501	286
522	351	561		547	433	165		604	202	212			291	178	173		48	361	474		194	176	541
236	1267	236		578	127	164		211	193	151			261	240	176		94	169	477		643	158	1060
613	137	239		186	198	523		270	221	306			409	253	185		148	370	356		156	192	225
739	305	239		205	193	169		236	216	421			207	113	177		805	185	148		203	253	313
393	237	466		105	269	152		195	459	242			273	168	189		300	363	146		177	244	463
207	241	197		194	158	136		475	146	176			359	177	151		249	352	987		194	434	607
207	259	819		174	170	459		272	224	304			15	348	645		218	542	158		192	454	235
508	551	182		545	143	161		201	216	209			1	428	546		168	122	165		171	245	682
891	191	367		175	178	486		251	218	165			325	959	162		560	185	145		236	253	424
310	1036	459		184	165	169		245	172	243			914	231	1143		182	182	302		195	242	641
286	462	239		198	139	157		175	382	134			206	127	136		151	131	924		177	210	254
385	133	393		195	132	135		295	164	218			162	168	374		161	294	114		168	190	810
203	156	213		176	194	158		416	166	168			143	181	347		737	196	563		232	349	186
1	698	1384		185	188	346		148	396	165			156	174	193		314	182	129		909	234	539
553	214	677		213	188	155		209	168	544			268	221	171		909	319	287		209	206	283
28	225	354		371	189	130		337	214	659			311	161	190		150	443	321		362	173	303
1015	241	198		294	191	341		185	192	228			301	122	328		443	137	461		447	153	212
298	541	665		269	187	270		204	169	231			167	760	385		145	187	820		215	348	584
1148	138	207		760	164	132		323	171	174			341	206	202		803	161	165		195	500	388
286	242	183		183	157	169		251	223	157			253	179	196		13	334	152		200	156	209
178	266	944		197	138	503		362	402	149			291	367	1106		136	157	483		372	241	410
274	194	301		68	125	572		346	119	154			273	335	169		166	125	327		731	230	207
493	224	187		466	119	172		220	230	352			298	194	742		313	505	157		445	221	309
247	252	383		278	306	347		13	232	205			212	184	688		143	489	149		176	248	284
1104	276	1378		3	508	169		305	223	231			1	184	195		142	167	131		405	555	438
959	165	240		1	134	161		177	566	133			396	185	54		149	154	146		204	184	176
384	468	187		223	165	161		273	229	211			287	220	198		154	269	120		200	478	458
375	280	991		241	178	116		1121	758	312			257	256	189		451	175	268		194	226	162
1	131	452		898	328	145		244	223	199			153	741	395		148	144	303		207	213	240
74	174	380		202	136	521		249	230	165			163	169	162		150	141	150		38	154	231
543	275	175		198	173	509		166	235	1210			556	786	825		146	183	153		259	236	174
651	252	192		93	149	130		223	1317	212			292	225	195		241	335	158		157	183	252
354	161	1598		80	182	131		222	226	142			167	608	199		164	190	153		198	226	460
1	402	238		180	175	310		254	227	164			179	169	194		171	181	273		223	257	179
229	139	145		670	489	168		209	174	130			226	184	392		147	121	155		250	155	1105
197	257	290		252	110	160		421	356	169			668	819	159		319	112	128		675	221	179
706	264	339		184	1139	665		324	223	159			187	141	141		102	177	147		215	2115	294
444	241	1741		183	374	288		495	307	185			256	359	131		122	176	126		209	188	387
503	212	539		509	178	130		188	169	158			172	245	393		118	126	128		596	205	562
293	183	188		199	364	134		209	641	123			187	277	197		130	822	115		209	174	500
83	163	377		188	282	633		281	171	305			741	264	201		155	328	150		223	217	213
361	161	194		182	107	331		246	206	415			212	152	193		317	147	157		219	476	1846
158	707	192		211	162	150		530	217	173			185	132	185		52	249	141		186	525	735
341	178	190		202	342	162		192	112	298			230	166	607		152	192	266		1172	204	269
625	215	239		206	164	1509		82	298	434			382	169	193		169	363	780		670	209	940
299	1027	302		24	162	320		295	220	302			705	224	142		148	142	155		31	226	287
1163	1427	137		241	147	435		234	176	121			161	166	177		334	717	1206		171	241	485
306	248	217		275	139	156		207	184	321			705	237	345		179	192	142		509	242	231
326	233	194		195	766	291		245	227	1623			303	269	139		127	190	432		164	243	800
1017	232	191		201	189	161		873	194	238			185	197	189		239	177	149		71	248	1491
42	793	194		242	1021	1519		259	162	195			191	190	388		182	304	327		204	455	190
7	131	362		358	308	149		214	375	162			24	170	191		174	429	1334		201	222	158
183	183	203		91	185	150		478	216	172			258	232	537		86	324	155		188	233	172
142	263	199		181	188	164		277	197	160			642	220	184		36	316	159		208	529	197
202	167	1499		195	145	315		291	229	197			184	398	177		470	253	470		169	264	182
230	171	442		213	164	489		205	228	178			689	16	361		116	121	303		185	233	997
172	221	243		347	185	341		193	814	193			519	171	196		587	775	296		195	1052	1006
164	430	592		188	188	165		529	166	173			220	171	396		209	180	921		193	177	285
70	155	648		21	665	269		214	177	133			168	205	180		149	353	403		194	264	261
115	154	193		52	187	123		183	184	191			151	466	193		122	371	305		216	281	219
308	15	186		413	180	124		190	171	223			569	524	404		135	525	814		208	380	273
479	213	769		89	391	155		306	224	1201			257	147	204		68	167	121		913	248	599
325	233	142		277	1125	324		282	708	383			307	167	163		168	198	663		162	246	185
946	249	189		200	130	482		222	221	225			153	169	322		333	170	1086		398	147	572
313	276	1196		216	127	133		208	231	476			188	174	152		151	162	155		238	156	216
28	512	161		450	140	165		247	229	163			6	452	317		157	259	155		429	180	300
757	238	500		531	191	142		268	143	162			308	468	405		153	141	162		203	523	253
314	606	185		216	179	239		291	224	189			540	242	188		491	172	307		319	446	206
185	135	253		422	153	162		382	227	213			226	169	357		311	664	151		201	157	175
310	552	227		200	463	527		199	370	509			251	167	354		138	169	1842		259	229	196
300	160	210		216	379	138		229	216	218			746	193	136		751	153	162		405	255	223
1005	729	426		446	166	137		414	588	156			272	812	128		159	131	156		201	561	303
367	213	685		177	125	155		275	229	715			1734	251	413		163	393	328		366	239	224
1396	179	584		176	196	609		159	173	132			283	433	195		67	195	1791		199	188	278
332	286	195		55	180	170		186	185	378			379	856	147		362	700	139		236	461	236
301	299	142		173	447	165		165	229	161			410	176	169		448	182	152		168	230	179
1715	238	200		178	133	144		154	125	136			393	213	373		137	187	463		411	160	1039
326	456	194		84	137	119		184	214	303			259	178	405		496	171	630		442	177	223
192	639	235		73	309	125		178	163	1222			1669	241	190		155	143	151		178	247	466
233	199	290		213	372	805		265	174	162			157	257	148		538	189	425		206	253	528
212	158	207		93	179	337		152	423	1			186	143	457		169	195	728		455	225	176
150	227	211		207	151	276		1	217	589			1	162	710		125	181	293		158	229	880
181	192	183		78	299	120		772	160	620			361	940	191		116	178	154		181	193	283
1258	428	161		331	124	162		214	84	384			153	148	202		323	171	327		214	341	404
190	155	322		183	195	145		1	741	164			221	163	197		415	154	151		216	160	307
225	66	668		188	160	591		246	220	141			643	548	383		131	135	133		392	267	849
356	214	185		209	1486	485		524	221	220			662	393	187		184	128	142		196	379	204
1463	247	234		177	195	2083		229	98	257			410	174	130		287	176	149		166	151	604
432	525	188		181	172	169		177	118	186			268	217	165		197	363	157		193	158	268
367	218	147		125	161	168		182	778	165			184	253	192		179	176	466		206	182	231
260	1155	186		195	130	153		200	223	216			69	250	196		215	173	1608		254	169	296
194	220	108		187	259	538		199	217	309			294	352	199		192	143	303		241	267	219
231	178	189		102	150	123		237	647	220			279	173	161		348	121	873		117	150	272
528	258	392		203	131	129		172	229	166			192	200	352		171	289	134		892	209	206
542	204	198		233	196	163		454	226	166			286	718	200		1299	183	973		163	176	167
1242	145	238		516	178	331		377	221	210			272	995	186		930	188	351		245	758	206
260	241	398		58	143	154		161	162	166			505	469	151		125	365	304		249	229	480
146	528	183		220	421	173		170	160	208			1	218	138		775	189	148		405	248	474
144	111	731		81	126	163		33	135	239			164	380	186		150	139	755		193	210	278
147	553	243		190	119	969		183	230	295			437	503	200		168	141	114		187	155	178
1184	414	348		72	592	150		214	224	216			947	799	163		160	751	309		202	202	340
324	241	334		234	154	338		46	161	224			1	185	355		125	151	159		221	202	178
308	950	437		204	383	176		278	372	202			169	249	560		215	193	150		352	170	611
143	141	402		223	196	167		264	225	178			464	235	203		398	325	1130		168	196	209
198	251	380		184	354	169		236	471	176			579	435	204		181	156	162		198	163	219
615	266	205		186	523	164		47	216	210			685	207	196		102	642	296		200	167	180
321	528	403		190	174	142		167	875	202			1	244	148		104	181	641		235	209	192
176	593	152		71	156	283		216	178	582			213	149	381		42	347	673		207	161	156
802	509	158		554	156	166		259	982	124			218	168	765		227	181	2230		201	169	237
660	330	191		179	340	164		464	180	205			389	266	135		155	166	159		596	222	194
577	259	700		119	1300	2513		154	171	192			123	1787	852		144	166	154		422	217	426
642	250	138		143	329	141		208	172	226			150	176	191		117	122	680		220	185	217
288	157	230		127	160	324		209	230	193			166	175	200		334	186	783		187	607	276
766	239	196		182	1048	331		212	226	210			150	472	155		487	178	154		53	254	300
347	521	917		195	156	131		276	228	186			610	723	177		63	352	163		187	195	805
262	186	200		111	157	259		478	160	154			585	138	200		167	177	150		196	213	232
863	74	196		360	156	172		229	218	173			134	168	189		293	1515	137		160	515	223
377	474	241		99	126	115		249	222	285			965	176	377		609	126	612		194	254	308
521	423	157		210	128	291		376	622	166			183	199	4		339	635	263		199	183	307
105	247	136		212	140	480		32	213	308			154	1402	166		408	1652	408		258	194	229
255	257	212		183	160	149		293	229	1332			256	270	149		154	188	430		199	1120	431
181	498	252		314	179	495		185	196	209			1	187	299		158	347	310		205	263	286
1020	491	591		184	179	339		442	164	375			247	154	192		79	551	162		407	253	180
312	193	193		192	144	493		172	136	164			672	128	404		157	733	153		178	432	1130
330	131	201		189	186	149		168	184	155			242	38	200		456	524	519		192	227	490
475	137	197		179	168	123		246	202	158			443	426	176		580	201	151		171	236	304
161	254	332		170	141	584		386	231	757			156	474	1992		178	139	436		195	163	249
183	879	194		164	164	91		442	178	202			151	1466	139		174	145	149		245	248	426
438	186	464		232	376	164		225	406	125			165	147	193		329	179	122		243	416	240
11	171	141		218	152	121		244	227	1146			214	127	198		161	185	119		207	236	230
172	190	188		176	179	412		277	201	478			6	176	183		332	136	119		244	203	170
175	432	202		197	177	545		240	148	143			296	170	325		147	126	148		198	203	260
304	282	796		1259	174	297		155	228	442			149	179	284		182	192	636		408	232	306
530	210	212		230	136	160		235	132	680			355	184	384		156	154	125		192	160	88
488	564	8		185	126	164		225	220	236			914	165	128		115	123	131		212	557	1301
493	1074	514		206	143	666		162	221	329			174	186	194		156	135	153		213	257	1556
276	333	199		211	142	142		219	225	159			223	321	198		1110	411	331		193	1309	171
148	279	928		243	152	747		270	561	199			962	167	173		424	160	804		990	241	171
221	132	185		308	413	140		193	561	525			294	172	160		154	149	264		427	816	1129
503	229	120		167	188	140		446	692	343			272	235	196		151	130	611		178	165	180
298	289	173		192	324	341		197	224	315			983	724	202		156	137	666		170	214	183
476	211	370		216	434	169		286	127	133			1	165	397		171	146	120		187	223	589
258	187	472		177	163	321		445	227	196			286	162	196		28	184	314		173	789	256
549	245	524		220	538	315		197	210	206			340	234	172		142	721	157		214	535	154
262	143	194		194	165	706		1074	219	209			221	242	393		343	308	159		299	234	1093
207	1328	243		405	162	165		254	163	485			1	175	196		136	493	418		183	169	305
336	477	183		192	188	1128		295	473	168			536	263	156		254	167	498		166	456	205
152	153	194		334	369	159		486	227	223			156	246	194		162	126	814		207	219	217
145	547	240		153	180	130		303	173	696			273	219	165		358	172	336		538	178	205
222	228	426		596	127	341		342	228	243			2028	463	197		272	160	176		213	849	198
209	488	178		214	186	338		180	229	344			483	690	201		53	182	118		204	195	175
222	516	189		97	114	171		256	222	206			232	371	201		161	199	273		440	238	446
401	374	383		112	153	167		153	422	170			55	210	801		157	651	301		188	228	467
674	257	210		30	136	166		331	444	135			174	244	151		165	147	153		261	177	199
251	273	196		183	565	136		159	209	166			607	414	191		156	184	149		450	258	198
755	272	191		208	181	149		175	167	301			216	179	202		246	799	450		179	188	362
163	255	185		637	674	152		302	454	828			306	197	558		696	732	130		185	695	272
79	207	140		238	173	164		150	621	162			262	184	155		117	179	117		206	164	293
1256	617	190		188	136	163		715	177	237			242	353	506		148	353	162		881	200	168
347	185	186		323	184	688		219	178	196			278	355	353		138	348	1175		236	160	1129
743	123	222		802	188	268		1021	213	232			94	500	592		172	135	147		207	468	450
290	252	672		178	339	146		287	222	169			893	176	143		160	179	152		134	162	187
880	270	181		556	136	163		118	308	134			302	170	201		337	129	337		42	466	265
855	1581	718		129	54	70		113	169	220			218	268	203		610	113	321		255	460	471
161	188	176		571	181	261		224	213	343			997	160	387		122	164	800		196	215	232
248	557	399		157	180	128		315	447	204			305	187	193		145	185	301		574	165	1963
1	361	268		185	137	419		453	222	340			1714	138	199		147	164	957		418	261	150
239	478	1019		89	112	163		200	225	404			249	194	171		164	139	262		380	912	305
315	268	170		181	603	162		206	225	165			368	347	616		590	141	156		647	385	255
266	132	197		1924	146	137		176	7	172			294	183	204		733	535	149		196	469	261
295	514	203		198	123	138		227	179	163			154	472	1364		150	337	141		222	521	232
206	468	133		353	765	299		248	165	229			191	566	156		121	162	1020		215	269	861
448	528	195		436	1351	155		186	173	222			148	339	985		130	793	153		412	247	297
407	217	232		274	363	129		232	169	219			144	167	170		9	189	157		168	272	374
199	242	247		459	156	162		215	379	78			313	490	380		158	726	288		427	208	269
753	192	196		190	526	696		1	386	197			297	938	194		177	341	163		209	372	406
229	696	370		156	513	148		222	180	13			537	202	193		61	130	155		172	259	216
334	240	948		183	176	316		212	228	563			132	128	185		167	285	786		169	173	313
875	250	157		227	169	162		222	164	467			533	173	187		316	183	148		198	518	184
346	199	181		210	166	174		262	636	155			252	172	193		149	300	129		232	195	873
152	648	387		309	308	166		354	220	223			306	193	768		436	143	284		928	200	917
29	206	138		165	130	145		179	341	234			527	261	189		105	251	148		539	230	779
240	235	191		224	372	139		207	137	183			1643	264	196		181	158	1335		456	245	189
792	216	204		229	175	547		208	214	172			154	2031	397		185	573	119		167	258	448
751	206	590		195	170	168		208	74	138			147	395	158		183	1517	589		365	251	3541
4	157	241		209	511	156		267	234	258			227	347	180		352	185	158		509	228	238
632	243	136		526	138	140		174	198	716			1304	257	189		356	127	134		1639	829	176
279	151	188		188	312	166		299	214	175			657	254	568		138	642	139		159	628	176
980	227	1138		591	322	502		243	216	926			169	172	187		145	316	307		412	250	227
635	664	213		601	151	329		329	153	342			142	167	343		140	401	458		196	248	461
657	152	1013		848	149	144		8	229	450			247	434	194		175	358	130		675	402	250
1183	272	148		301	127	159		218	215	174			1207	407	351		152	179	305		264	269	415
231	2304	675		204	167	321		11	159	1033			16	135	198		125	1613	617		263	432	307
254	209	924		383	176	174		190	223	174			27	174	365		688	167	146		171	185	297
174	266	173		209	173	162		222	389	194			298	276	396		154	195	155		237	168	213
315	272	200		166	291	447		187	129	175			1	396	342		345	208	150		196	248	198
833	278	185		221	123	129		150	852	119			862	157	198		114	152	475		193	210	634
181	179	572		407	1109	133		272	687	180			237	337	414		154	296	155		312	399	724
215	141	193		196	190	140		276	211	324			456	166	294		155	113	144		492	148	281
80	690	764		455	183	165		327	667	151			273	214	165		473	359	123		210	198	947
249	280	368		201	177	163		336	222	131			42	272	185		121	678	142		194	539	177
186	264	195		292	173	171		77	230	139			154	384	195		173	149	578		198	242	365
853	197	197		168	163	170		235	230	210			1	229	199		171	395	457		205	779	243
201	170	467		211	132	156		308	235	163			180	275	200		131	355	149		903	281	187
272	822	227		193	432	143		156	184	499			152	173	352		169	174	304		201	205	221
642	279	190		230	124	148		639	459	140			202	233	357		133	154	159		160	157	177
177	178	383		101	179	148		198	1295	217			185	257	147		301	126	146		339	155	189
206	563	620		195	377	509		243	223	590			201	170	196		191	747	507		421	222	186
310	141	124		188	185	172		506	188	131			1	160	167		2498	195	153		202	480	219
554	162	188		290	178	136		298	226	234			164	118	154		119	488	147		439	269	295
545	200	493		569	153	276		232	226	167			646	422	134		172	328	161		263	258	232
814	151	236		166	132	151		539	536	150			279	197	177		175	185	304		202	214	1249
253	271	489		153	133	170		249	191	246			239	174	197		117	183	151		203	241	198
273	137	501		242	119	167		161	165	219			344	547	402		217	371	153		159	178	453
226	343	256		182	126	4		256	214	213			206	228	559		155	145	307		167	238	297
131	223	190		165	193	170		293	229	878			1	314	286		333	952	164		205	236	181
585	1065	414		183	386	469		331	201	522			325	179	134		155	184	306		235	221	262
317	597	255		190	383	469		358	199	166			245	159	204		138	506	641		162	204	204
1	319	190		157	289	158		222	677	117			212	319	201		174	181	152		439	163	190
1195	142	349		189	1128	147		16	226	208			302	150	191		152	476	152		208	505	1389
221	176	251		163	128	156		200	1	226			329	393	157		134	130	324		187	177	247
439	185	183		169	1787	168		433	144	3472			156	7	192		344	189	158		411	213	236
1384	231	191		903	439	343		254	231	530			177	554	165		154	856	1820		265	743	229
173	298	180		681	195	140		201	183	177			2	279	160		1038	1238	166		227	379	296
1709	846	250		257	179	293		219	179	189			311	187	156		47	536	523		422	774	177
815	195	172		196	291	146		591	109	132			165	184	195		153	337	1006		34	396	593
257	263	259		173	260	167		212	178	404			162	172	200		135	130	666		540	465	290
326	286	244		185	125	122		285	389	167			175	177	405		244	122	263		582	214	263
595	270	170		266	347	484		493	421	146			250	175	764		211	120	1018		197	215	225
160	335	320		186	152	1		275	214	147			145	244	300		172	287	155		161	162	914
325	146	190		608	154	162		210	164	558			178	508	151		181	177	162		194	199	285
261	1416	196		213	146	121		224	236	227			200	263	311		156	169	121		497	232	160
204	133	199		300	113	148		162	227	148			158	169	380		114	158	1191		374	263	179
145	247	209		1728	187	151		185	225	207			165	503	168		64	634	319		229	541	261
364	190	1021		187	176	343		206	133	245			64	176	197		313	330	157		174	182	219
156	402	517		447	500	276		403	166	237			218	181	171		186	147	156		193	187	187
634	1458	201		366	147	58		164	379	225			243	264	326		150	256	280		75	241	177
435	282	180		803	121	553		233	189	241			3	267	199		343	172	149		201	182	551
153	533	599		180	162	153		384	215	212			522	1018	192		204	182	324		398	210	521
344	256	218		804	324	153		171	227	142			164	269	393		155	577	671		478	248	237
243	817	693		200	140	25		732	178	143			185	199	197		130	373	154		174	210	241
176	569	1381		214	125	667		401	181	502			181	264	157		164	136	126		201	237	487
632	247	708		636	136	134		240	387	1			1	253	126		121	119	302		225	173	302
300	808	199		56	149	311		193	220	363			1	220	988		292	185	319		265	239	216
200	691	195		182	136	150		240	222	157			257	806	161		6	193	154		172	224	942
329	223	325		192	1464	167		706	180	258			512	151	194		458	184	571		201	160	1156
284	198	188		4	198	645		416	609	145			153	799	189		1065	697	135		328	1375	291
169	286	508		178	187	154		214	915	28			180	223	201		109	169	334		556	253	208
218	143	218		186	177	833		246	220	355			3	260	202		71	157	1385		421	652	173
254	139	134		195	170	293		231	238	1288			1	477	172		88	148	150		223	926	171
699	143	575		190	287	1423		214	720	558			4	169	189		190	752	165		206	258	241
350	495	170		190	423	162		484	472	239			3	177	207		340	180	152		206	239	306
51	146	260		383	353	153		1	210	640			382	576	163		208	173	154		240	581	174
201	203	442		21	178	306		234	204	231			166	194	340		314	157	498		176	166	231
1007	120	205		108	169	164		193	217	188			180	267	548		492	340	729		165	163	887
180	178	186		205	147	156		271	169	20			1	1985	705		204	145	425		248	257	184
157	150	181		181	196	165		515	215	125			11	166	394		134	126	148		182	232	300
291	190	1811		92	146	164		180	236	129			650	595	197		480	1042	444		27	235	1650
207	605	407		197	155	167		509	411	145			411	383	295		104	343	149		210	589	189
243	491	246		193	115	516		264	227	226			345	256	398		1038	157	153		224	223	198
328	283	170		165	164	169		245	176	178			181	738	14		499	152	321		154	520	293
847	192	367		516	174	168		274	646	186			377	246	796		129	172	154		205	484	274
1881	253	190		596	164	130		46	181	181			234	522	390		314	185	786		205	199	275
299	466	331		198	314	134		215	220	164			885	178	147		1009	372	142		203	183	285
161	148	380		71	165	514		201	180	568			368	172	143		243	131	149		432	182	222
204	153	187		198	340	339		166	190	527			161	710	304		134	964	826		175	438	231
364	525	224		178	163	310		218	222	161			152	199	197		88	1689	159		154	191	591
596	136	183		161	184	157		212	126	187			293	143	154		304	382	319		180	267	226
334	1337	248		1	444	147		181	377	169			328	735	202		149	178	1452		210	672	205
249	518	149		184	131	124		538	232	149			489	912	1792		282	1401	152		157	406	283
321	131	127		203	154	397		555	219	460			265	460	596		242	334	288		460	262	297
319	2536	190		175	337	1282		353	434	498			184	170	186		156	182	333		219	237	244
155	340	227		194	170	146		148	457	247			374	154	177		135	722	339		160	211	221
272	997	134		54	118	153		415	227	492			138	163	193		365	524	500		179	180	280
224	244	188		179	711	157		187	1010	242			157	178	779		283	151	134		204	165	278
1	172	232		340	142	340		236	227	205			166	31	160		683	768	769		214	239	205
2503	135	359		402	548	170		21	199	167			1	130	178		143	184	269		198	414	191
381	173	336		186	124	320		1424	173	1019			1	165	195		156	374	152		162	386	184
223	279	237		171	349	417		209	458	454			177	182	203		338	177	1136		482	179	248
241	143	159		183	154	471		197	153	161			1	179	390		165	170	141		209	252	179
164	142	124		222	380	174		242	574	350			227	274	163		548	2873	133		222	224	881
145	243	179		178	176	171		267	226	322			204	489	178		155	175	116		221	534	194
1095	190	613		201	314	153		582	445	161			247	208	196		44	355	158		496	571	301
258	147	407		190	316	132		186	215	406			509	418	174		170	282	160		230	1	270
148	159	167		360	122	149		199	394	247			314	189	163		125	190	548		173	227	594
173	250	190		165	391	307		258	455	357			230	908	175		113	176	495		191	272	8
230	561	191		735	356	166		256	204	179			247	140	396		177	1014	471		172	1194	282
234	140	188		215	175	166		208	126	211			184	264	158		341	150	153		168	173	502
[truncated: 59,492 more rows]

## Sheet: mmCDHR5EC1-4
mmCDHR5 EC1-4		Ca											mmCDHR5 EC1-4		EDTA
	T0		T60		R1									T0		T60		R1
Replicate 1 AVG	432.012		954.572		3825.59								Replicate 1 AVG	447.038		424.549		467.234
Replicate 2 AVG	459.987		769.855		1615.1								Replicate 2 AVG	538.225		553.618		577.129
Replicate 3 AVG	388.991		810.815		2482.69								Replicate 3 AVG	416.101		438.432		441.353
Average	426.997		845.081		2641.13								Average	467.121		472.2		495.239
S.D.	35.7631		97.0084		1113.73								S.D.	63.4907		70.8511		72.0896
S.E.	20.6478		56.0078		643.009								S.E.	36.6564		40.9059		41.6209
Replicate 1				Replicate 2				Replicate 3					Replicate 1				Replicate 2				Replicate 3
T0	T60	R1		T0	T60	R1		T0	T60	R1			T0	T60	R1		T0	T60	R1		T0	T60	R1
50	325	28242		6	3605	2388		121	216	124			177	105	375		126	494	5		65	150	99
22	659	20907		17	29	107		618	792	4263			73	230	103		108	3	772		133	17	190
206	319	210		153	105	27023		62	1106	946			149	345	190		42	94	33		258	38	78
169	454	58400		884	41	1		12	2787	7050			1196	26	9		26	44	41		456	123	129
25	66	18979		46	53	232		25	25	5361			223	175	25		12	152	224		38	101	158
30	172	67409		248	991	227		361	3105	265			901	88	295		227	775	126		326	153	314
170	313	83		273	24	179		193	699	31			24	359	14		819	124	13		299	357	200
190	1064	202		4	3016	74		154	1234	24			116	131	77		251	366	6		103	237	35
914	173	1		244	108	26927		31	532	53			116	523	11		9	114	42		3	35	61
292	788	224		68	49	336		290	1450	21839			1923	662	113		352	114	2930		8	505	227
95	110	331		225	2353	85		109	11	777			38	258	406		754	724	167		748	44	27
30	52	7388		515	384	58		101	794	37			537	3	46		108	143	17		252	43	615
10	14	7090		7	2151	16		142	85	7763			446	1191	52		186	105	64		135	144	5
122	2597	48		180	19	55		648	78	6408			219	124	45		590	473	144		457	286	325
267	421	56		236	3447	41		210	496	3639			166	735	131		11	13	198		209	906	137
306	140	26		1737	116	75		100	177	184			151	78	25		405	172	198		553	254	73
97	82	7		59	284	26		730	89	4467			8	108	137		47	524	16		77	623	334
510	915	315		586	265	33		72	3260	193			446	79	23		319	335	406		648	160	262
5	1	41		90	113	923		67	626	279			842	392	644		385	79	4		299	94	226
101	1	59		52	832	247		88	37	9109			111	190	176		243	776	4		25	286	466
404	137	10018		57	148	58		44	4998	383			36	152	338		426	484	597		556	308	38
26	4	9		119	135	83		56	270	8380			485	525	556		945	257	225		376	211	158
213	147	73		111	269	68		560	266	658			128	339	357		148	490	1806		1	339	167
17	10752	74		90	274	164		52	2524	288			4	205	38		228	344	6		1	191	476
480	138	28		133	155	75		1010	4421	43			233	870	59		197	296	12		241	177	127
369	151	427		520	133	235		134	125	282			140	189	81		102	58	101		339	33	3383
238	1	69		87	262	31		55	5503	11560			48	84	71		1465	626	314		1251	136	204
506	129	40562		186	132	235		203	6199	5192			166	16	99		175	264	741		30	246	536
133	109	781		333	621	30		1976	14	13456			1	152	138		22	234	995		91	190	3
177	4430	91		198	1608	76		93	269	24			108	153	330		97	51	193		538	191	140
1378	295	1		139	2996	58		84	139	560			464	98	272		323	137	839		189	206	32
946	5819	21693		63	16	41		49	176	99			1598	189	24		5	1043	406		117	456	81
199	138	14780		1929	153	9279		489	203	30			453	227	122		53	210	33		298	17	201
245	171	66261		491	155	43		458	245	30			233	151	939		361	389	306		23	181	151
239	129	52		25	150	88		251	145	26			418	43	995		102	201	254		38	92	87
449	7124	65		135	132	52		416	267	71			133	153	214		1253	86	760		226	302	27
514	1986	189		152	881	42		73	250	2			246	6	634		134	1	696		215	15	257
532	138	79		167	151	15418		236	451	1			51	211	87		111	5	113		377	177	141
336	302	46		135	4605	92		274	203	12			323	838	704		9	8	25		2	393	119
222	483	221		414	114	92		452	201	55			127	405	144		193	586	437		3	1287	106
261	1	73		580	278	231		543	1413	15182			283	46	688		195	136	147		36	750	181
262	152	56		5	352	42		1082	74	234			62	23	133		14	2309	534		88	302	221
257	1	61		60	126	88		741	539	2			132	228	607		1057	341	1092		405	304	171
218	171	68		245	106	55		50	4	55			100	216	55		22	15	39		11	115	245
304	132	85558		142	157	63		254	116	1734			124	402	604		57	133	940		42	145	479
250	174	36		86	95	99		671	803	9			5	166	202		11	1239	874		471	232	674
390	1148	288		146	99	9930		214	118	62			294	1	64		427	1100	219		412	64	289
292	2964	53		110	1023	61		236	19	6727			362	217	401		106	166	2515		169	3878	181
135	131	276		338	288	1		277	7	59			91	193	437		82	563	109		258	18	635
498	326	57		337	133	5239		231	56	6065			173	430	322		224	346	341		4	200	386
290	332	32		8	126	62		209	141	31			308	238	129		335	538	25		219	959	545
1330	161	35		4	112	29		436	97	52			246	610	875		1023	430	569		135	767	8
270	2	51794		188	279	7		516	268	2111			426	230	242		61	334	476		42	117	63
383	133	72		18	104	6280		220	353	39			240	235	241		169	1094	266		92	217	244
232	329	44		217	140	420		298	256	37			627	13	249		118	12	518		125	543	816
327	256	78		179	276	257		412	162	9078			763	230	231		665	839	224		1	1	442
269	74	120		452	99	100		3	29	1			271	224	238		137	83	1695		249	821	567
375	789	9		93	149	93		3	593	288			256	227	240		283	814	592		400	337	267
242	167	53		9	93	44		818	1	20			596	228	244		227	214	258		419	322	403
443	133	51		190	137	5883		290	692	18			230	189	492		641	1642	309		575	289	204
248	11	47		108	259	6		260	269	236			492	443	2		71	370	229		172	256	233
275	116	5170		250	439	213		196	657	287			249	408	227		640	403	1374		337	304	597
280	160	50		308	2010	53		1	280	52			237	1333	224		150	136	83		417	28	220
284	298	9		465	272	87		215	85	17			324	271	1636		409	18	107		202	1191	255
1	133	44		242	121	5915		1100	693	10610			338	218	376		118	432	424		322	247	284
557	8	14414		40	119	13		571	2241	37			327	222	242		71	70	144		326	264	274
788	25	224		503	106	229		452	242	1088			1212	563	190		956	196	442		285	277	467
188	1	14843		144	58	1		256	4110	572			246	7	256		388	42	194		232	285	304
1	181	3		58	1152	85		269	481	212			476	639	210		244	298	274		547	334	842
356	312	178		302	141	242		195	1349	51			1127	392	456		946	297	295		466	572	294
250	450	2		183	134	96		725	497	6910			242	236	241		76	765	293		466	644	252
231	150	65		246	5090	98		200	163	47			342	453	248		170	197	406		282	238	279
169	134	74		983	232	40		297	349	398			237	223	666		234	292	1180		474	783	285
265	1	61		846	14980	94		252	183	472			349	203	450		225	1075	399		289	308	209
289	123	55		228	222	497		285	181	290			304	214	244		208	2	417		485	307	424
248	1294	61		231	146	9		227	114	73			484	180	270		233	177	859		796	281	748
435	2102	63		719	113	30		297	574	44			217	434	238		254	14	455		226	331	1
439	2357	220		467	44	4501		717	3259	26334			525	252	232		198	460	1630		269	317	226
443	140	19052		178	8223	3091		204	3844	41			505	2	245		245	281	484		232	320	274
1	2566	6		1	125	78		514	123	43			265	578	4		595	293	206		34	522	614
280	1	224		256	5484	430		294	200	8531			338	1067	640		288	333	172		1014	234	283
287	121	473		92	276	429		269	6581	30			295	1	247		180	320	310		221	290	215
168	314	38		477	142	96		644	202	6510			299	210	1322		190	1120	3		186	568	193
201	584	53		234	1672	737		206	2645	45			449	497	408		211	1116	728		307	340	221
729	196	90		1021	835	131		413	343	12596			302	218	218		599	397	201		298	892	235
176	523	385		449	147	6786		232	1940	7547			454	217	227		274	649	786		229	565	3
267	9721	71		221	402	114		462	182	51			520	23	222		678	719	222		266	712	223
727	878	44		257	8	97		398	99	53			244	812	708		217	144	291		200	312	6
289	136	60		440	380	234		346	671	16301			664	218	220		233	655	679		282	625	981
384	106	642		230	107	52		223	1516	41801			500	221	14		459	185	288		804	289	232
667	531	47		1259	71	14690		184	99	68980			333	460	605		247	352	446		209	298	1462
234	317	35		502	1390	196		859	445	17			507	186	206		551	330	309		577	320	499
275	146	153125		650	106	35		846	598	4605			272	225	229		192	1397	2604		257	337	759
824	125	290		1268	104	518		269	49	514			303	234	272		240	354	232		168	791	402
265	138	85		551	280	1		264	117	10645			1270	201	207		252	1101	585		213	910	258
241	142	102		245	129	9830		423	2847	196			281	219	203		223	342	219		3	296	225
151	125	467		180	4421	20903		309	2221	378			279	406	228		815	687	299		256	445	6
243	145	49		73	11	282		209	1535	173			307	679	226		278	14	1761		606	692	1
487	1749	94		252	470	20500		240	199	51			327	219	1		257	1233	1		1308	768	231
446	126	144		459	137	252		267	755	1			239	473	190		220	933	266		463	1136	40
307	4278	80		334	512	359		277	191	252			673	408	242		490	745	210		235	366	410
276	180	224		629	4559	41		1021	193	4758			31	226	682		279	1085	1781		823	718	696
220	3010	57		228	140	477		321	96	21			338	609	1		466	1334	591		222	314	226
431	124	88		243	553	85		227	1	42			354	215	263		170	40	1080		286	322	1067
77	5342	10082		239	13	254		509	997	8137			363	203	213		221	287	2210		226	261	203
225	763	14		401	117	32		219	191	236			414	221	522		442	334	1		228	295	245
160	215	66		243	237	75		192	666	648			263	144	1941		746	332	403		342	462	252
252	295	52		239	1434	278		400	1580	37			248	202	254		781	335	231		456	542	280
292	129	12810		438	233	88		202	170	270			461	188	182		464	2245	192		231	464	8
619	3143	67		440	393	263		205	14	6			287	209	497		224	347	237		541	579	256
323	407	82		519	7357	335		322	1123	20			288	176	422		743	260	223		1667	252	327
239	375	82		610	279	107		257	1123	19			293	1	238		178	1166	220		444	289	1
436	1918	90		532	130	117		272	198	2			267	198	763		372	655	241		2	486	585
273	4787	9008		238	1	48		426	150	1894			685	189	218		720	202	942		216	346	584
226	2	58		1	159	444		259	164	5			239	261	437		154	583	431		363	351	219
254	436	260		239	126	107		277	445	38			317	201	492		726	2076	215		234	315	210
491	1	80		186	162	252		257	351	59			282	230	222		46	26	302		327	296	48
651	10	33		617	282	261		276	162	45			272	236	1094		173	351	277		250	417	353
266	407	660		222	96	245		534	1844	43			390	445	219		224	375	235		355	262	271
240	5138	92		1	112	6703		604	140	16234			502	625	210		222	1430	422		238	298	8
330	453	159		169	739	107		383	417	53			249	475	983		301	532	395		235	733	242
639	308	12		10	53	93		241	6925	53			628	230	716		713	378	228		315	440	283
524	134	210		17	5346	14529		375	271	267			292	425	886		206	1986	213		955	293	198
480	188	1		905	112	245		284	98	1			239	185	252		405	1922	318		202	295	306
232	3	426		244	112	1		283	176	2			246	225	412		467	354	233		224	313	268
272	141	78		264	296	231		254	107	51			323	844	260		250	333	250		745	340	464
239	883	209		1078	582	51		285	671	7538			848	199	226		282	370	472		414	241	235
279	171	110		12144	430	235		457	371	697			490	224	222		1020	612	230		306	591	558
444	1835	29372		232	143	58		226	577	7167			331	228	470		458	87	229		224	294	222
295	150	75		700	106	79		197	68	21			308	234	747		618	1336	192		209	1256	1098
233	11	100		670	8644	61		248	95	159			624	230	447		210	935	711		1562	613	240
239	306	57		230	161	638		238	269	49			291	456	231		444	1973	498		1028	600	1324
2	142	214		247	260	60		549	299	2834			1064	430	230		172	347	518		503	234	1610
569	150	244		250	104	691		264	680	15			331	235	1010		297	424	261		1784	242	306
783	101	23		344	151	119		329	117	59			288	223	241		233	841	1		226	287	609
357	134	18907		2	3862	260		616	259	54			374	439	239		237	196	760		173	283	207
1046	482	86		239	324	86		265	830	16			289	226	248		257	7	241		232	522	241
629	90	114715		215	86	35652		315	350	64			235	217	533		646	484	45		606	298	230
481	152	10026		316	3799	14		282	190	248			1002	2	568		257	564	617		343	357	220
176	153	311		257	295	99		241	190	198			234	218	217		383	405	217		310	229	272
276	321	69		221	274	92		232	275	378			1067	228	245		258	345	784		242	269	523
264	170	7661		239	149	67		202	1	5			331	230	2		539	343	161		1288	293	267
656	526	11		23	2419	86		251	279	869			600	480	441		361	377	218		650	468	645
254	430	103		788	156	116		266	152	30			318	204	466		168	359	220		355	349	288
546	342	105		203	418	108		22	157	30			942	225	180		589	197	246		690	547	258
224	134	12		403	122	20548		301	28	52			317	414	203		203	675	217		234	646	245
298	5091	50		241	158	50		233	316	28482			347	201	231		194	12	574		195	292	249
271	2371	12		236	909	276		275	88	10			810	168	635		480	427	315		985	232	1053
151	125	146994		471	345	92		526	454	713			719	267	1		202	384	489		291	329	492
714	55	9956		545	407	77		326	1120	804			2	686	219		1507	385	217		238	7	245
758	128	83		232	397	371		443	100	320			341	208	229		259	354	6417		294	292	335
250	852	66		749	586	55		650	13	49			358	234	478		358	355	611		626	289	352
561	149	76		802	145	110		253	284	5			331	217	499		194	360	208		470	1591	284
38	2	45974		475	17	114		245	551	131			1019	203	522		261	383	434		408	1395	753
551	104	249		643	297	439		214	6	12			625	258	340		230	1848	270		181	331	242
233	3965	21459		244	114	233		211	1408	2			249	188	427		171	1117	1035		885	9	232
259	159	107		230	1824	10161		468	3165	59			246	219	202		504	1647	212		171	262	850
392	1036	77		470	538	5225		215	5967	56			374	227	240		652	181	222		326	284	204
295	143	316		398	113	72		650	624	1			14	216	221		557	666	1088		3	467	446
375	200	247		236	304	381		432	4329	50			233	235	265		2144	12	225		331	202	275
231	5956	68		453	142	94		1	191	17			326	654	447		236	344	921		279	800	1
284	197	52		253	7323	63		404	338	10			371	475	217		271	167	2		217	296	690
233	829	14		407	1891	276		486	2940	48			263	212	225		633	618	282		299	299	1
472	348	398		250	285	117		213	110	9522			360	238	533		209	424	1991		254	322	294
312	735	74		250	144	61		265	193	308			1968	208	223		608	12	416		194	336	380
235	202	43		226	288	46		217	437	17			240	480	216		235	364	236		7	27	659
234	2497	129		326	3135	48		258	355	17			883	193	202		516	207	310		1012	326	220
277	473	65		2	113	48		653	306	5556			723	219	838		434	9	975		320	230	1032
241	10	49280		1196	139	94		494	90	502			322	231	220		574	534	7		565	288	371
299	472	212		497	110	16716		341	38	8152			269	222	502		215	319	223		250	227	278
205	1	119		380	12875	43		191	253	10			225	449	289		240	327	208		233	243	276
494	203	55		387	149	81		928	2066	59			410	919	214		456	2742	235		240	1171	1464
232	115	83		237	399	49		243	6660	7			477	828	214		219	381	3407		316	1357	166
3	374	413		704	137	87		206	377	64			364	401	242		1867	6	1654		226	249	229
670	688	20		584	1796	23958		439	263	11			472	480	426		1486	363	214		347	475	1118
246	163	76		318	1	1		5	6071	17347			844	386	508		1948	3026	417		274	282	218
411	5770	62		473	165	406		6	3027	4244			206	4	295		214	115	217		233	321	216
299	277	58		393	153	51		633	51	8683			393	233	187		278	294	230		434	1336	398
365	2260	21016		242	7919	374		271	1715	66			956	629	210		222	614	206		294	850	311
148	3817	241		467	98	29		242	93	61			162	236	217		230	324	562		333	402	1
1	5	54		215	289	208		284	664	252			278	185	395		928	334	678		467	274	294
248	464	43		440	151	108		373	445	2			798	4	229		1005	215	369		171	325	205
468	151	69		249	117	64		280	182	55			225	1	214		815	604	313		312	299	615
275	177	66		226	105	224		319	1059	458			573	252	475		218	329	1278		268	281	74
651	1039	76		951	280	1017		270	148	201			812	1132	269		231	16	908		240	244	462
618	158	14481		642	160	125		253	94	38			375	241	421		481	1	201		307	316	285
293	144	51		250	294	341		284	2230	349			293	227	269		1648	673	405		321	305	207
232	199	137		394	165	146		191	137	54			224	215	200		211	351	449		4	266	256
2078	176	109		195	268	360		288	184	287			344	6	188		774	584	431		190	500	1759
1	344	62		442	5	38		20	390	394			284	240	198		164	291	576		246	191	203
369	525	64		229	989	130		241	96	32			248	227	1150		217	948	492		157	520	441
288	534	13533		18	117	107		254	59	4855			827	218	204		200	279	431		205	372	279
256	99	82		229	99	112		267	57	2802			608	44	222		826	322	215		914	315	3
2407	146	209		400	138	3798		367	92	10002			207	415	227		458	385	262		233	519	1516
389	1037	238		484	8353	107		239	194	1837			505	166	976		172	11	224		553	296	801
174	9152	13		232	305	261		294	557	6866			260	2669	263		2983	1339	242		346	745	227
300	586	77		203	120	57		449	2637	2821			350	1	404		1089	369	3083		240	291	442
277	523	60		1087	304	4		201	112	3612			716	237	216		262	363	586		293	277	422
173	1	153		405	228	319		580	106	65			260	366	228		502	1100	6		639	561	277
8	135	71		225	1636	51		278	86	54			674	1357	425		275	25	209		704	236	361
232	2194	5		229	141	51		307	392	8183			242	230	242		659	860	531		545	881	217
217	329	14		232	425	35		397	390	50			259	185	228		356	2438	487		234	237	281
560	500	116		888	4607	84		203	866	102			305	951	256		630	154	9		1601	278	409
418	145	19605		572	156	81		297	179	20670			497	225	211		220	1	455		337	281	245
511	130	169		242	157	96		405	102	69			291	477	216		299	516	283		242	297	1061
452	201	10		394	252	13822		280	2653	23			316	775	506		178	938	870		424	311	246
307	149	73		703	95	60		241	5083	283			339	466	191		1570	1336	311		838	462	1185
330	186	644		231	384	73		262	32	10			337	468	188		205	246	273		450	1064	187
328	182	227		17	760	8748		287	363	697			209	184	213		206	918	390		642	367	210
271	496	191		336	481	11131		293	2670	7			430	438	694		635	543	221		265	277	251
256	165	1		218	308	121		604	6222	908			280	213	722		818	369	238		239	279	268
700	513	25074		446	119	258		277	141	62			526	204	193		226	10	225		238	200	531
323	4372	284		228	691	194		235	2539	352			311	219	241		465	512	382		744	256	211
472	1	136		323	558	19861		622	232	2888			292	218	464		202	321	238		193	292	230
530	159	339		434	100	503		608	595	2			1070	387	933		74	325	666		287	360	977
231	353	738		243	292	248		290	5009	275			991	229	226		1593	1922	3792		149	1024	242
986	1029	51383		194	116	23821		279	699	21483			314	241	255		166	533	229		167	437	510
169	1722	114		612	282	3391		404	182	1			280	2267	246		425	359	194		621	286	278
196	83	250		246	392	88		215	360	99			3516	427	251		361	3958	304		633	745	613
246	213	88		415	1305	3939		258	405	2291			343	225	259		240	641	255		230	231	283
235	212	1		272	123	2		276	25	61			6	723	446		182	327	256		243	326	339
173	354	101		455	166	157		1214	550	76			295	225	213		617	646	6		225	245	281
321	309	138		343	154	225		786	94	16404			372	706	242		384	3	362		266	343	329
400	101	1		73	136	126		323	1490	60			247	290	279		487	333	270		428	197	210
295	34	1		225	95	5		379	592	285			1105	220	268		183	474	330		229	245	273
295	355	18		221	506	17		205	408	57			493	214	188		368	164	210		185	248	45
214	136	9523		398	139	129		1	543	109			1	898	488		211	380	4090		327	308	235
202	1942	3		237	127	23		227	120	5486			803	215	205		242	219	227		502	330	1
277	462	117		452	298	42		254	1481	233			505	3	231		232	1737	221		289	633	203
231	145	87		648	140	283		605	277	53			279	484	475		166	361	284		771	1058	997
226	3080	149		134	97	91		300	437	3			278	207	1027		466	204	601		577	213	38
309	310	13		237	367	248		230	118	62			3040	219	275		236	349	23		324	640	579
287	109	50		231	147	70		738	1503	64			344	1095	190		423	336	232		224	220	334
446	215	10		345	299	136		399	212	276			242	251	238		1696	699	843		1	284	540
311	218	207		343	4486	50		549	323	5623			279	1	534		450	338	413		332	69	236
312	7	74		511	145	1743		325	11	75			1278	3	260		605	182	208		246	116	316
308	7775	95		241	118	126		278	162	78			887	216	203		421	177	434		634	253	300
300	292	394		459	136	257		203	6033	258			1458	195	213		664	381	179		2	262	255
4	190	54		244	109	87		274	169	1543			236	215	217		519	2545	350		20	294	275
300	705	249		232	154	62		283	10585	2678			295	470	669		394	719	388		459	825	847
155	195	354		334	390	92		195	702	53			263	220	265		410	610	490		255	300	470
247	210	37896		249	123	139		773	139	1529			454	478	189		208	1601	383		225	60	241
693	14957	182		492	139	9		500	373	2613			259	219	179		677	481	460		299	253	535
481	206	127		202	563	90		226	183	70			352	240	256		1904	1649	3233		714	1151	151
235	179	4		371	407	12		259	4036	1153			344	222	228		527	589	302		281	342	35
229	4459	81		493	155	5689		295	2133	112			16	233	10		220	1656	14		465	351	1147
231	394	29910		628	164	17		190	116	6580			313	220	242		289	692	1		254	266	260
284	10724	83		729	287	7072		364	333	60			553	234	224		209	204	211		236	446	587
250	162	61		526	1113	1797		419	441	24063			1	468	520		226	583	431		242	1181	516
228	207	378		222	147	18221		214	274	100			665	214	239		259	370	3		808	264	797
251	312	141		220	144	80		232	251	7400			247	209	430		394	376	2665		4	277	268
24	172	1		921	136	273		281	76	4194			529	197	216		622	1799	217		171	279	530
1098	170	275		449	132	94		263	3595	50			546	1030	514		168	32	215		252	957	273
428	215	43		811	162	124		293	198	12441			241	210	686		553	29	598		367	632	209
275	144	349		232	161	74		22	153	11			540	630	5		215	902	245		436	327	289
313	148	9		227	125	236		288	429	2			339	166	167		264	488	460		237	583	494
315	175	1798		2	132	9869		558	201	36			810	29	3		742	399	1338		408	287	303
262	7	239		416	394	146		433	558	1			656	1382	729		247	406	211		236	589	289
545	198	58		8	114	38		571	215	54			284	471	236		458	2644	218		166	634	255
231	20	274		230	337	453		391	470	74			335	692	242		214	1033	300		343	305	323
349	256	89		461	427	57		221	13695	5350			254	392	1		263	917	303		234	59	305
161	94	61		510	111	536		583	183	55			296	474	2		289	786	250		1	285	173
292	455	18858		192	2585	142		471	532	66			186	564	239		203	582	224		241	538	328
22	3	126		43	135	114		202	19	65			419	1	12		235	346	434		388	301	231
534	157	9039		11	4893	45		334	778	69			5	211	246		202	9	413		632	295	1
266	210	229		218	539	266		570	628	55			256	223	1602		444	315	186		230	227	229
907	135	17		1112	415	95		267	123	62			260	614	469		225	544	479		1	461	272
446	214	4		405	7862	6663		315	172	67			506	190	193		247	369	1324		323	1215	178
393	172	74		250	130	377		252	198	2			305	180	217		215	374	2453		339	413	255
224	1	68		246	165	79		269	356	90			306	667	220		428	1751	668		174	1559	329
278	303	5		246	142	58		490	5256	50			256	221	1		1105	331	246		225	331	187
295	130	65		398	641	55		288	745	71			436	440	580		184	323	212		1	337	365
240	2746	84		399	161	7		373	294	1317			339	213	218		245	468	648		6	1245	457
256	434	439		388	135	295		200	3810	34			244	195	312		419	613	2036		892	260	1100
563	1016	64		15	291	23740		12	199	18205			258	217	461		1247	480	397		269	560	187
491	5	2103		403	971	214		472	209	2706			241	222	188		214	336	1092		286	449	526
1029	1	24		1045	152	248		846	526	80			232	455	206		9	569	532		450	565	246
276	580	89		645	145	19		258	4434	5320			513	201	198		285	351	216		233	200	486
198	125	67		731	126	7675		287	300	87			248	396	226		383	1645	622		2	349	473
267	11533	421		31	287	91		217	4363	1			990	416	215		327	333	14		311	1	211
279	272	287		339	128	106		594	4336	1991			835	534	222		180	288	1758		249	321	2528
572	1446	2		33	150	1211		196	551	46			317	217	1		234	365	382		223	946	272
400	266	24691		226	303	106		381	242	64490			308	228	230		261	360	627		241	295	288
397	200	12		271	148	169		200	104	99			477	211	70		218	335	908		219	301	9
278	5781	2076		229	116	333		303	2093	139			266	455	624		391	961	1283		483	1	6
316	429	213		641	159	25023		190	208	4446			220	223	230		196	327	202		489	224	2566
303	3064	16		229	163	116		1414	115	10346			443	208	542		1264	349	1186		231	224	575
279	428	135		225	2218	632		279	3289	39762			248	410	211		209	850	934		233	253	486
276	6993	349		230	1281	127		267	324	3146			1325	4	514		226	378	387		346	295	965
487	3415	15		167	296	6679		253	137	86			616	452	410		208	604	671		235	307	472
1004	389	84		1338	118	300		296	59	75			1220	220	1342		261	364	246		592	414	394
319	220	10		688	118	16		461	1	31			154	44	225		207	343	241		235	486	242
239	3005	67		894	637	113		273	47	363			289	191	274		460	1243	465		234	1258	217
357	514	56		117	136	96		445	250	232			259	144	188		204	870	230		395	425	501
287	207	173		237	143	302		292	75	224			244	218	224		1299	188	1111		329	296	244
301	463	88		232	118	84		264	731	229			563	215	236		505	319	626		235	579	1187
266	3283	306		242	103	142		448	43	118			271	195	229		484	342	241		226	237	8
621	201	180		322	2242	103		294	679	35399			289	181	210		536	346	564		269	1483	667
674	202	95		235	133	166		197	174	80			284	221	288		456	349	207		326	2415	199
943	238	122		271	110	5807		401	453	14156			629	430	251		204	8	1112		341	27	260
949	178	163		1	860	26237		191	175	76			375	1	186		1468	179	645		620	228	288
250	785	64		245	4098	160		191	117	46			335	246	981		527	554	7		242	494	221
304	56	196		224	130	104		266	393	105			617	449	218		284	247	221		286	288	266
313	218	204		229	289	157		694	182	94			268	239	536		174	380	232		273	269	1
789	3146	179		236	156	90		216	160	80			443	232	238		228	317	911		478	278	399
235	153	57		653	114	18903		1	761	306			267	463	223		229	215	239		221	13	1442
590	219	346		228	384	250		837	36	105			584	382	225		1452	620	406		690	272	280
501	195	1		971	131	107		284	206	6711			274	205	211		197	695	344		465	294	9
754	209	87		646	125	14706		119	89	5125			342	208	1320		199	1006	535		241	419	1353
532	220	14131		39	153	350		386	282	237			358	174	224		220	357	465		266	464	1196
234	136	164		368	611	80		854	308	667			267	174	186		223	647	20		310	292	267
767	3538	559		387	213	296		206	205	63			261	23	266		239	78	1058		734	216	200
161	222	92		232	6199	61		198	274	28353			645	210	201		160	807	370		247	288	222
305	118	84		169	150	230		264	253	86			249	238	440		242	627	264		660	325	245
262	383	249		335	382	152		285	1014	1629			267	188	299		242	373	435		567	570	680
224	541	93		816	102	132		398	186	3			308	188	148		291	363	398		946	553	286
402	40	389		61	277	91		220	306	227			649	532	188		458	962	381		995	25	263
250	333	185		232	167	2		291	117	4755			340	229	606		194	828	340		228	245	237
257	10156	104		219	130	107		210	91	751			248	414	210		637	2345	2284		184	321	432
286	358	165		612	288	122		254	391	4			300	233	231		240	347	376		210	395	484
255	377	30801		228	836	74		477	45	423			257	212	2		237	288	324		350	436	565
284	4262	62		8	1504	59		191	120	309			546	11	354		659	1	327		337	338	208
261	159	184		412	132	165		1180	92	256			239	226	209		923	790	243		232	729	267
485	150	79		201	306	41		315	458	439			572	180	178		199	10	2046		460	2996	982
322	641	100		240	307	119		712	70	72			232	260	211		221	163	477		277	1	295
334	2154	531		274	204	228		288	1034	1			274	449	2		2448	261	278		240	231	373
295	137	34		11	137	113		195	375	1			284	1025	205		451	1155	3505		213	550	352
153	208	10286		577	31	132		325	155	31			263	221	1		519	1207	215		576	279	221
226	857	22351		43	395	112		203	160	8923			330	22	250		437	350	314		682	225	829
735	2142	89		411	317	56		200	214	332			297	208	221		257	276	394		240	290	475
499	301	231		245	166	2487		278	71	295			242	275	218		429	296	20		270	251	280
274	104	191		38	126	17		264	269	117			669	228	235		226	865	497		648	313	334
291	11444	54		426	297	98		232	140	668			376	214	198		444	2	222		274	265	20
291	448	93		911	415	80		275	94	100			595	239	406		198	213	327		226	829	372
304	153	6		505	2808	311		10	2251	55			264	223	421		1282	622	218		637	579	304
280	139	13518		221	123	172		512	125	100			344	20	636		602	1	224		2	330	11
260	224	50		543	253	45		596	122	63			456	229	2		635	3	227		648	708	274
481	200	102		749	122	14		220	132	110			234	217	224		211	377	237		480	290	290
463	4895	4003		5	309	150		226	4365	61			307	449	259		599	1	224		1	319	1321
556	4019	289		220	310	147		327	622	832			245	202	215		607	387	244		344	228	711
760	208	76		829	998	4310		275	378	120			575	228	209		230	349	252		275	236	271
210	459	106		190	148	452		366	233	353			273	506	197		229	318	225		442	825	261
565	356	73		567	110	346		677	275	84			275	232	210		693	683	920		473	297	725
223	4723	45		9	2068	123		195	1372	35			305	222	1081		393	131	625		241	303	214
767	198	159		240	294	143		250	1227	130			1328	237	799		596	350	43		234	276	1093
243	186	66		753	430	102		261	20	1308			309	332	228		469	2598	220		228	584	286
246	215	23		272	306	141		256	216	8491			252	265	466		1411	1884	429		454	1	2
643	220	100		237	666	145		384	178	13			261	228	3519		242	336	221		316	599	275
7	92	43		211	159	142		235	381	14			371	3	571		244	569	405		293	546	355
260	341	250		241	451	101		248	268	123			935	6	5		238	329	261		170	278	245
1031	191	53437		252	157	212		273	189	5186			935	212	195		997	806	259		525	285	1110
499	712	123		243	164	25870		333	3147	288			319	251	190		295	6	261		340	864	269
212	133	16514		224	299	320		388	140	49			263	208	251		498	1990	228		510	721	412
241	197	160		490	112	149		648	213	46			322	226	1		257	2485	208		556	278	436
1132	67	56		533	130	694		261	135	15885			443	237	4		201	286	807		262	230	1364
659	299	78		241	163	120		186	212	611			487	21	1088		972	1280	27		256	725	1760
261	151	37		434	286	117		409	310	69			1499	391	1050		397	642	1340		217	784	442
1027	213	225		237	277	147		866	643	7448			245	236	206		785	588	253		944	531	252
708	475	24004		353	2338	158		272	57	3190			257	1	770		209	1167	270		501	64	1129
671	213	159		364	126	5		492	811	68			1507	195	706		700	919	1410		1	1310	389
296	29	46034		652	395	162		243	198	322			591	1	396		463	603	239		461	243	245
230	1840	92		223	69	414		399	343	112			519	192	230		273	642	733		149	263	246
279	201	299		234	107	11		1	124	82			232	229	235		205	352	429		633	225	696
296	185	72		819	121	46		268	2035	1			252	187	186		216	371	245		161	276	242
1150	5362	372		227	147	189		525	94	113			487	264	222		456	1766	203		179	272	276
298	2338	24		345	162	161		375	9683	269			263	1141	226		1523	1851	1988		209	314	201
257	218	307		1034	212	50		282	426	271			274	186	192		1033	551	475		230	904	1230
439	172	205		208	153	166		234	200	3			264	34	209		427	4	239		227	477	256
1	127	11		224	161	193		418	98	12085			346	172	273		443	655	431		570	226	244
229	5133	53		757	571	153		383	622	1257			652	449	289		548	2693	213		369	254	290
786	215	144		845	107	9		304	205	40			235	679	175		256	380	891		233	299	1650
750	363	21830		226	1296	270		216	235	113			585	687	463		284	2819	297		344	365	356
298	1780	75		20	168	169		448	1066	681			275	213	511		8	199	710		328	310	501
311	332	39		217	5073	62		218	7256	73			221	241	270		257	271	1224		662	336	306
299	95	132		12	421	492		249	281	93			730	230	10		554	731	472		991	780	297
577	4701	102		208	3024	296		263	191	4682			1301	227	171		738	369	264		220	297	305
280	207	526		383	155	18895		249	468	109			158	243	651		284	305	372		591	343	405
263	125	1119		231	1058	174		583	224	3757			254	208	716		1629	384	676		287	252	284
243	745	37		246	167	79		195	2940	54			392	201	277		728	150	436		285	228	255
515	178	130		786	453	7586		636	1	299			247	196	241		208	3	220		178	556	457
249	214	326		139	147	18173		201	331	1			567	484	1		217	352	11		1098	342	356
303	126	101		402	113	160		209	1043	78			249	241	214		180	367	332		257	323	368
719	188	403		389	122	14401		271	99	20			262	451	175		212	487	1575		268	715	279
783	4340	67		225	141	253		559	7	253			521	242	185		796	916	597		292	304	310
552	589	40228		10	296	470		265	93	1359			283	211	177		183	1991	671		689	271	225
507	74	56		1630	2645	399		196	187	317			252	225	453		630	1362	208		624	401	290
298	1651	82		284	152	91		757	294	442			292	219	238		360	1	328		187	330	215
255	187	14		239	160	2		443	211	86			299	229	902		245	346	245		304	324	265
240	719	256		400	811	787		565	291	12477			257	236	374		739	16	209		2592	478	277
268	2707	3		237	3267	148		308	145	83			478	235	619		232	867	392		461	281	309
293	156	99		694	135	158		725	125	8955			273	248	191		13	325	731		264	330	806
133	344	1697		291	423	144		318	266	5412			217	199	224		1	595	482		792	319	214
234	475	8		806	5490	155		389	391	3			412	224	287		705	1366	245		269	1084	419
257	8537	1		229	171	335		719	112	18766			256	219	203		161	969	233		276	579	474
310	340	107		381	1399	95		291	317	118			670	1447	453		397	939	222		234	219	266
225	182	124		196	419	99		448	138	9130			229	369	256		651	8	257		341	225	269
248	562	101		225	621	140		284	4792	8908			246	920	1210		195	352	238		885	779	220
151	1203	95		34	129	3545		453	547	11560			268	181	456		2389	824	998		442	348	247
191	148	20168		822	127	439		1348	951	424			522	218	541		390	338	198		234	287	579
291	127	56		7	1	135		272	111	84			448	233	282		240	527	1227		336	250	208
865	212	1		209	553	109		477	629	1625			271	479	1442		285	332	1536		458	548	602
613	197	71		50	386	278		247	3627	311			335	180	1		270	1689	333		46	278	294
598	5325	60		486	6129	652		302	125	103			589	2	1013		209	905	368		333	330	443
2	5816	79		406	59	10330		239	5030	3571			265	597	175		212	33	352		311	243	474
294	3	40417		179	134	220		201	213	3			272	563	536		579	611	342		224	291	252
244	1445	36874		404	167	90		279	121	5			615	219	634		172	349	334		324	267	444
530	6016	8468		417	151	53		202	1014	86			337	223	16		1353	384	204		420	298	1257
244	198	161		208	119	132		334	144	305			354	476	5		677	1793	2		912	606	644
297	369	5762		408	1168	112		590	99	80			372	234	1		229	352	280		252	664	222
265	130	117		230	102	124		459	183	312			1	690	1		231	390	733		172	212	615
256	336	85		231	3762	160		23	196	1370			454	18	234		1477	387	227		276	254	1323
287	340	1		540	164	6906		32	170	88			301	222	216		908	639	261		205	244	308
285	342	276		219	307	145		395	358	4750			242	189	232		249	9	293		218	290	297
175	706	83		21	542	156		478	194	101			1	176	533		242	570	219		423	328	269
495	5496	377		228	144	283		197	89	14132			472	200	377		264	334	1		283	1153	267
152	316	57		254	2148	8		197	288	10357			2	214	233		194	1477	254		270	281	355
307	191	52		394	887	14479		353	227	101			516	1	1		375	576	2		234	335	14
266	193	67		1	990	18		284	183	7552			274	232	216		204	310	2487		235	319	231
253	189	2		26	808	9962		289	248	84			693	230	655		218	6	317		300	604	436
704	4121	608		1643	137	216		199	552	100			248	231	217		240	615	250		230	251	250
302	176	63		4	169	601		267	261	47			269	3	881		240	897	249		646	316	274
321	356	38952		246	156	369		317	94	94			353	231	492		286	1	231		241	356	212
280	131	62		181	604	108		735	23	18833			763	251	205		1403	251	446		250	247	2
460	110	101		963	152	113		388	193	5912			243	409	397		243	1287	434		336	1498	13
244	549	76		230	291	110		298	133	1394			256	209	6		266	870	479		343	283	948
10	189	30607		4	3390	6		219	323	561			199	416	265		493	340	252		222	285	1
298	362	36		4	178	136		295	208	1159			530	220	250		1180	358	1		231	664	299
1	290	11		784	176	30		605	97	268			237	470	460		240	5	232		1	209	223
276	199	12868		206	538	96		189	341	126			247	1220	192		213	342	252		541	268	257
313	196	60		197	1831	85		194	101	6			258	250	195		251	307	1659		308	632	5
272	598	90		396	157	130		324	325	112			1105	196	257		236	315	358		326	297	208
472	178	64		231	117	239		334	701	258			317	222	227		1311	1557	741		283	1197	440
214	203	22068		544	157	17139		884	520	11			350	4	911		224	324	867		184	562	288
285	180	227		376	182	151		216	181	68			418	509	245		535	565	247		225	350	326
293	172	51		7	135	62		211	648	486			244	1	590		175	341	1507		235	634	437
311	563	71		478	286	101		714	3507	487			292	221	212		787	1313	1397		1	317	326
763	177	100		329	312	107		1	98	578			496	231	176		506	324	203		234	250	275
253	200	70		511	413	138		199	203	93			275	204	224		228	1449	212		17	270	652
154	175	1		1	152	133		231	420	9930			256	213	227		198	858	983		447	323	2
680	2892	20109		694	3275	87		269	203	431			245	280	7		200	302	477		266	634	217
591	5948	24		228	164	7653		312	2210	261			611	218	227		664	603	405		340	221	210
237	1900	248		339	115	3720		196	124	41			208	603	3		664	1340	328		1317	284	584
499	1488	15		412	179	143		254	125	2290			614	5	387		549	35	336		322	218	327
13	349	9576		899	288	439		376	204	68			337	633	1042		169	183	46		231	518	223
101	206	93		3	155	18387		426	71	3657			339	490	278		666	71	383		2	757	600
417	345	85		1	424	106		279	107	280			498	234	252		221	378	254		321	533	329
278	6318	30950		234	321	8		412	1043	1			517	702	7		567	6	272		235	314	218
235	132	27676		253	1921	175		218	5098	7558			288	474	226		573	408	294		232	312	281
14	209	19		318	166	130		5	3074	91			698	475	609		240	283	806		562	603	576
420	125	13		236	317	7922		235	6265	94			1320	384	188		192	726	434		532	544	264
1	325	86		616	163	799		16	275	1			286	691	172		220	586	203		252	321	246
259	489	15428		249	159	238		196	3	7524			245	186	187		219	162	507		245	634	285
579	4526	57		230	628	277		266	664	79			786	399	640		493	368	312		243	495	554
266	199	66		282	106	117		982	1238	3			518	248	208		899	230	258		345	291	533
248	173	76		441	300	15907		208	3257	19			519	226	225		478	348	209		301	621	219
1150	431	69		233	116	92		231	169	2			308	231	469		203	1563	213		240	535	570
329	335	84		224	123	131		248	473	23287			340	432	451		227	1192	219		318	388	295
224	174	80		278	915	127		284	280	5			279	951	2930		221	728	218		745	383	860
434	196	72		211	5809	121		288	929	12			271	472	416		423	1831	292		701	279	278
245	109	35		890	170	85		320	110	29			910	221	1		246	616	749		239	621	252
526	2781	67		385	175	105		276	1465	87			256	229	212		261	9	326		224	253	228
152	201	82		384	177	7450		572	210	34			313	403	448		991	130	1444		335	331	1149
524	178	84		243	127	126		225	120	114			550	211	280		302	1584	585		347	228	257
560	165	65		33	472	312		305	297	9481			312	156	649		553	324	1339		221	346	253
251	198	1		239	145	252		207	4636	2			367	125	433		432	347	455		335	313	850
330	115	20		462	116	124		288	318	9424			290	452	241		440	157	325		207	262	258
268	322	37		303	298	11980		334	88	95			325	434	430		276	374	446		276	253	541
298	500	245		231	162	82		305	197	13089			756	196	236		214	281	5		196	282	294
293	4105	1148		636	113	116		284	3511	78			316	336	1		464	345	360		252	248	665
281	207	99		379	5	129		224	345	5146			1057	214	763		1956	359	1438		234	288	287
216	174	51		221	579	114		610	95	94			379	168	261		845	147	658		248	233	481
835	149	117		237	14276	366		421	213	94			908	241	180		433	551	248		283	239	258
488	174	74		243	176	133		269	270	29071			248	684	219		478	626	1017		250	352	224
250	146	150		164	330	84		594	269	12473			197	726	607		248	309	868		26	329	259
261	355	89		204	142	129		1669	375	2307			962	206	1		528	968	848		620	281	216
257	206	34		391	1	123		471	382	268			326	492	2		212	178	234		309	278	209
229	119	20929		231	334	232		370	1093	4166			281	274	174		385	1348	636		251	275	254
384	6507	80		717	326	436		1107	363	97			233	430	221		225	373	382		318	358	252
280	156	77		181	162	685		399	153	4402			265	216	457		174	337	390		587	1358	252
471	167	20138		245	112	29		256	110	2575			552	229	222		380	189	365		234	277	524
269	5374	69		234	149	75		528	110	17			291	450	314		580	229	280		246	302	219
808	2883	234		277	3144	138		1556	4173	37			653	305	496		1599	658	265		338	687	326
556	280	16415		224	164	6982		270	26	93			176	209	181		471	377	206		248	227	669
391	190	51		934	139	102		220	84	5112			264	413	198		637	2693	1763		682	254	258
661	196	252		232	311	105		304	11	5658			976	208	8		724	336	860		182	314	254
7	190	231		548	129	9392		205	211	4900			264	408	13		200	584	1305		520	981	255
322	2942	345		239	175	698		235	167	9625			291	253	520		390	925	525		225	328	442
594	424	74		880	172	10518		520	5563	11054			252	440	195		543	803	441		305	325	230
1	172	191		220	3419	128		313	201	100			509	207	256		267	506	223		229	212	501
296	192	236		503	119	344		248	205	433			265	13	223		203	296	30		233	684	308
267	205	7		395	4139	413		254	1555	93			537	27	174		1063	421	234		245	295	267
314	185	67		226	2543	6		293	141	275			328	233	469		1100	342	210		355	509	212
335	354	1		391	424	111		1457	1416	94			254	207	1023		513	193	315		505	434	203
294	1919	198		221	6430	130		227	286	6669			1404	396	265		163	383	243		1453	485	222
842	3419	1		232	722	153		249	796	42			597	32	595		620	2261	204		229	215	239
241	657	83		229	149	166		480	454	11732			252	226	427		478	1270	192		271	275	712
244	637	240		152	322	117		294	421	88			256	240	4		514	350	216		234	580	297
536	246	3359		1272	161	313		215	184	175			254	219	278		431	1583	226		338	627	227
497	130	236		208	547	110		240	143	62			284	388	223		169	362	265		603	245	390
429	7979	7959		17	523	11		295	365	76			339	30	195		240	1939	290		824	207	345
287	309	76		225	108	184		305	367	101			359	469	243		179	217	196		178	485	220
240	189	64		6	793	4451		206	310	60			243	220	4		188	636	1		237	1511	360
276	143	82		710	131	256		583	294	337			472	217	229		203	371	1801		232	298	284
60	589	4		1415	3377	104		268	2997	9			711	227	1521		266	304	191		1652	221	782
315	1	160		206	308	214		266	461	426			253	180	187		455	623	464		483	313	4
705	313	30		224	302	140		199	194	99			295	214	1		1274	922	238		349	313	370
219	190	6		414	171	129		611	54	86			979	239	449		245	321	274		325	235	244
456	161	5		1233	129	158		221	1531	93			294	2	292		213	873	552		344	528	290
436	181	110		479	260	6705		294	141	15			585	220	982		219	921	255		496	489	267
297	2641	12		194	1339	105		286	4314	51			339	441	563		188	294	1044		843	397	811
292	1447	328		234	579	100		201	462	24			895	229	941		200	798	653		485	867	220
268	173	289		23	313	113		238	61	16718			533	277	4		216	1951	494		296	353	248
1006	304	10		231	180	16172		459	412	96			288	202	595		1285	2675	214		675	601	371
248	996	19		592	7702	120		558	1723	16750			267	231	236		204	307	490		295	1036	227
304	557	19423		542	125	236		222	138	2537			1359	244	457		220	773	306		210	270	263
295	1197	81		1019	184	295		548	309	19			568	1	628		298	645	201		358	295	1142
339	1587	84		514	311	107		398	2195	415			599	224	196		909	351	4923		343	505	281
281	821	116		235	112	133		231	177	4883			267	866	246		420	323	187		237	243	510
214	290	59103		232	576	177		289	215	89			299	247	833		235	326	3		624	277	258
692	563	100		64	935	165		286	235	17			238	231	188		932	1133	198		1448	273	429
238	2515	60		9	174	97		278	329	88			1249	209	299		229	1741	1		275	698	286
235	7775	8		212	157	269		270	93	6768			285	278	4		960	375	467		329	4	307
312	3779	6414		68	170	153		211	303	93			983	4	428		256	1492	472		145	2626	344
250	412	66		230	183	159		267	96	66			237	698	208		270	751	295		448	367	262
241	743	188		189	111	16624		401	383	11			439	444	232		183	285	186		220	225	285
289	191	365		613	172	101		251	208	395			297	211	203		371	361	252		295	557	896
581	179	87		306	184	627		570	441	2826			375	222	269		468	336	257		234	243	301
304	1975	88		394	122	87		391	1549	99			337	629	935		242	209	433		663	273	1754
313	808	93		69	65	92		295	171	4802			257	217	175		540	542	1915		322	276	717
694	3440	104		235	330	123		1280	26	57086			267	214	10		385	4	467		373	326	271
328	349	99		248	127	88		565	3539	446			523	241	224		1609	190	2849		355	321	270
490	130	87		225	126	101		316	126	12412			256	219	1471		610	573	589		313	416	213
1651	166	213		312	70	256		789	81	465			262	1	906		219	378	214		674	575	288
236	185	102		16	130	490		557	1930	260			485	478	1231		542	359	3675		575	225	198
546	4956	347		308	184	471		314	1252	301			764	267	227		518	954	37		234	423	732
301	7045	67		168	311	406		275	275	85			485	223	229		168	210	191		299	267	312
425	372	10751		11	173	155		991	2262	1			562	420	1		241	371	205		1288	547	496
302	177	87032		733	156	139		682	46	91			268	675	6		225	522	3353		979	634	740
170	366	86		160	144	121		203	2	430			273	1443	244		221	1760	1410		538	327	1741
300	938	55		846	318	92		295	4053	102			366	26	292		793	314	947		231	419	309
446	4	78		5	581	386		2	1990	77			249	235	292		710	359	443		265	1074	329
316	118	92		750	153	129		217	190	43135			633	235	634		1685	190	207		236	308	321
326	460	71		234	278	128		210	88	82			296	225	1662		116	395	592		232	314	817
248	193	56416		228	80	158		276	312	31078			468	490	1006		213	1208	237		242	28	234
424	2723	73		228	130	143		349	115	82			243	225	175		207	511	419		248	233	392
490	169	71		2	526	249		282	2529	49			1295	631	370		275	340	430		257	234	201
434	162	106		459	833	5293		236	215	250			1605	204	21		403	349	301		668	324	1
418	356	88		346	166	8217		200	206	77			364	483	512		488	327	404		338	334	770
425	1233	71		998	177	510		278	84	390			280	233	196		678	936	559		230	504	451
229	103	37		224	177	11079		581	191	1837			346	212	218		467	295	222		331	253	260
176	350	11		351	127	144		282	251	259			295	189	904		221	630	1445		703	290	262
315	9	5103		233	127	254		388	61	10			1	1	250		215	39	214		260	494	199
227	180	260		319	316	103		199	362	9736			381	1	419		238	312	230		146	348	293
594	673	102		250	129	238		974	129	50			363	376	247		276	367	1482		863	966	249
233	329	64		585	3036	109		334	574	111			760	679	674		482	6	413		664	618	1023
246	7170	94		615	177	128		1024	372	72			233	219	1		391	352	365		217	202	1704
433	156	244		222	1421	120		280	86	85			989	470	392		796	1412	694		247	248	989
406	178	80		237	604	21		220	111	17272			305	1380	219		776	780	256		482	273	1344
535	5	53822		361	4659	218		233	403	8498			383	234	2074		178	356	850		236	329	711
264	145	258		216	553	128		456	4226	1			241	229	588		243	557	250		266	266	400
232	376	427		236	304	121		251	185	37			365	202	201		244	654	597		394	272	445
944	124	12965		241	1669	18028		616	848	2883			272	4	1744		251	2334	749		225	318	401
230	54	11279		1	187	104		241	165	5375			249	226	2584		460	531	197		294	311	211
244	183	107		1319	411	648		303	170	257			458	279	15		217	230	807		543	273	298
246	348	239		1298	315	2829		314	186	248			266	16	287		484	3048	252		231	571	205
401	717	89		288	304	99		240	171	326			690	225	259		265	355	259		421	344	196
615	3927	58		268	312	150		644	207	2			574	429	383		214	1114	220		796	251	503
195	190	86		231	2378	99		295	124	50			6	15	793		222	346	7441		237	439	210
276	170	23420		473	4487	118		311	2753	1			284	2	207		470	319	862		1	263	764
258	169	240		214	869	221		466	538	647			371	487	928		215	1503	999		300	523	108
240	6017	106		458	177	877		351	211	88			305	501	439		210	950	473		243	328	535
511	3179	83		468	330	97		532	162	102			308	13	7		901	318	1013		597	217	263
318	5444	62		225	113	6414		262	112	2578			859	223	272		250	255	287		239	245	237
312	163	2		217	295	112		544	4101	86			292	2	255		220	163	238		328	513	341
313	1335	2		1075	534	3330		308	139	3894			304	221	431		996	984	239		321	484	298
240	3926	84		406	478	118		943	200	82			592	213	198		228	627	360		207	341	254
601	4197	265		186	5095	161		200	427	6			32	185	865		257	1685	249		269	614	420
147	130	77		408	131	268		577	2494	68			201	3	405		1046	15	766		240	270	304
1	316	128		230	134	283		622	269	138			524	861	197		442	203	688		241	787	208
217	2783	108		830	427	541		273	109	183			610	442	247		921	1	209		217	271	425
806	431	24876		614	5689	158		304	9263	4885			528	227	578		206	348	219		327	1326	13
308	180	340		214	12	139		224	511	1			386	282	267		271	12	667		256	545	296
406	187	41661		1	155	542		232	1071	288			1	231	287		212	355	210		240	272	458
13	11536	244		240	157	398		205	205	89			343	234	1043		554	346	221		280	1	595
774	6239	1		239	146	246		300	518	75			243	428	480		360	398	413		590	1	357
316	190	36205		537	168	19590		248	258	912			256	230	266		200	325	1280		3	309	430
311	176	229		221	178	110		1510	536	15563			288	399	238		209	774	504		246	316	269
175	287	777		389	276	12444		469	618	6043			248	2	767		214	913	211		213	317	283
306	314	97		5	1064	72		261	344	20			737	400	285		248	693	414		311	349	398
390	126	78		3	393	247		209	204	2510			280	448	406		254	1900	901		743	275	207
314	190	77		461	330	77		737	105	73			520	186	16		1287	354	219		289	1	15500
313	122	88		13	159	84		387	1584	101			337	479	21		355	412	358		482	4	309
252	187	123		579	303	155		272	5532	253			399	383	888		605	661	1		517	6	362
308	335	29		207	176	126		396	1904	359			260	1212	858		583	890	1020		523	314	268
1091	355	78		207	6319	154		334	633	70			289	234	619		732	353	675		397	345	224
176	180	136		6	3066	152		571	97	1963			259	518	215		494	342	287		269	245	93
247	267	14874		231	142	88		308	92	488			261	1214	214		214	19	921		243	494	254
334	185	134		421	105	147		198	213	297			370	220	212		262	349	227		273	606	277
707	151	61		18	441	74		200	323	86			233	371	249		251	372	198		546	560	325
251	618	86		921	144	82		414	402	1435			338	387	157		624	374	861		302	1	260
412	3304	235		6	174	106		288	119	6			603	1	224		222	386	488		485	297	274
289	187	11938		231	149	253		204	334	794			285	216	18		212	359	332		410	213	211
725	3123	22368		228	2349	4873		346	213	81			542	360	551		448	583	4175		264	1008	192
391	297	41959		290	184	10212		557	5903	583			286	209	241		505	163	271		475	298	291
239	118	283		401	174	119		310	3425	56			501	557	1396		201	369	253		341	594	319
248	733	126		682	180	1041		318	256	2762			319	241	500		470	345	14		531	537	473
394	118	88		689	160	102		198	43	5526			296	1	196		485	4	190		363	346	768
853	2390	86		46	1246	127		435	80	15200			539	476	177		251	288	1635		316	783	232
241	847	15		10	2992	9060		312	159	314			291	234	374		378	847	652		521	901	759
266	7722	33		824	139	114		614	355	12674			248	205	400		981	304	479		422	261	263
315	127	263		1186	304	132		291	458	1761			257	389	196		266	159	210		242	328	237
742	466	95		239	199	144		439	166	134			218	204	232		215	346	687		125	217	206
235	2093	137		592	183	6070		470	360	81			1241	590	456		2156	342	23		305	777	174
172	1	121		217	185	136		323	129	7309			260	8	455		460	360	91		332	298	266
253	5406	133		234	552	398		272	124	113			270	716	670		244	2310	1		407	234	313
235	161	404		214	269	156		218	399	278			276	460	842		507	1817	213		240	588	206
681	178	73		385	140	258		296	5073	114			440	462	489		258	942	2033		246	269	349
297	119	73		13	135	148		534	562	62			302	232	239		209	2	31		256	633	297
501	157	125		1971	155	12026		508	296	134			748	517	254		671	255	1346		244	342	319
514	708	126		419	176	141		5	359	280			355	243	178		192	3417	237		443	283	525
1	171	12250		575	157	7613		257	3372	214			369	230	207		269	365	209		420	410	256
422	617	137		435	448	90		456	542	94			325	231	1		598	707	737		244	203	362
301	5900	21229		2011	4	245		218	111	11969			259	1139	275		551	316	806		325	270	203
231	176	234		3	1119	123		315	32	2779			13	267	4		427	670	217		242	541	606
308	319	104		1	103	239		233	90	84			351	204	185		452	350	1166		218	556	469
266	182	100		223	179	65		969	11217	1211			282	205	760		2647	364	235		225	220	261
410	571	245		365	289	157		319	13	139			293	1	305		1298	932	213		348	208	1222
546	383	376		868	305	140		583	194	99			1064	198	207		419	203	226		231	616	90
318	758	143		441	141	7325		952	176	103			583	243	2		643	121	247		472	268	251
241	453	75		21	168	107		332	68	656			256	217	226		508	725	298		242	200	802
452	841	65		225	7054	86		639	916	37			253	682	21		1041	358	680		782	321	352
893	165	81		221	4203	8808		1106	180	4433			268	272	199		207	729	206		176	301	482
346	180	3		809	651	154		297	287	113			302	1038	357		279	11	612		303	627	24
247	312	271		796	394	502		3	183	55			308	236	221		339	455	568		272	225	210
286	413	185		479	590	124		218	120	3739			361	716	217		436	293	1135		349	687	249
271	317	47		229	201	70		261	47	114			869	236	734		569	14	273		351	289	284
224	160	68		277	104	158		310	147	107			343	636	305		329	350	227		603	243	265
255	159	88		242	291	160		249	1401	35			1	245	208		283	251	260		1	278	1516
311	2932	121		11	176	8578		6973	31	121			527	212	659		1739	362	1385		473	507	210
809	115	381		548	119	145		309	154	235			271	227	994		232	1095	500		253	303	310
271	180	140		384	645	123		299	110	269			374	714	311		288	162	369		331	192	628
285	913	9376		425	180	98		372	422	1242			273	224	3		305	1108	1180		246	318	282
944	162	48389		351	3082	86		252	823	359			518	479	278		18	718	212		667	268	216
257	12	4832		230	579	97		201	3728	115			634	208	197		277	868	213		810	535	655
232	310	97		963	301	26		335	97	260			429	214	474		515	285	533		331	258	294
262	1322	104		229	174	80		300	81	59			255	229	265		300	774	262		779	264	522
233	144	58		252	706	6		206	3348	12105			313	202	434		345	584	817		571	317	578
302	125	17723		212	169	7487		613	444	8789			253	236	36		739	344	1086		253	313	220
283	179	62		1233	2805	80		607	181	128			385	221	187		393	1866	5		267	1073	1921
683	282	243		233	3086	132		266	212	5227			765	1019	468		214	1476	351		311	738	692
1405	170	141		440	340	147		161	297	18133			257	183	1083		474	1383	242		1	262	267
1889	189	14426		209	849	78		223	658	8682			254	459	20		222	1132	214		278	1449	385
490	126	2		231	188	352		1321	264	112			280	22	1071		246	319	1006		353	968	510
306	178	34001		1612	105	139		760	2178	8788			794	661	239		173	27	273		278	328	204
204	293	550		343	455	239		301	1993	95			258	203	1		232	354	407		294	681	546
1	172	7		238	179	118		305	194	11324			368	168	298		184	362	283		477	575	590
228	312	110		550	5054	13803		213	142	354			225	241	170		251	32	213		1	562	348
255	327	336		230	3233	73		228	100	306			302	279	169		235	111	579		1	352	246
532	165	66		545	187	89		2	198	1589			376	212	180		747	358	5		2	270	212
331	151	13353		421	1561	112		462	952	125			193	660	7		289	638	667		293	865	694
333	416	107		6	95	68		223	410	3498			318	26	240		207	954	369		498	882	790
406	162	81		666	139	146		475	1581	6			245	219	1027		256	834	735		283	201	676
253	1015	59130		9	195	76		471	439	130			725	226	645		1088	352	198		606	251	293
245	3505	21967		20	129	169		407	435	233			554	242	286		452	608	439		856	1126	293
593	317	133		664	139	4733		210	450	118			295	194	584		942	547	695		231	812	218
739	316	123		5	516	220		862	194	1256			695	28	296		671	621	211		1	316	264
394	3681	249		222	4413	119		485	350	281			2212	6	182		236	198	259		231	578	483
234	4326	3		396	93	36675		305	155	94			246	221	660		634	646	883		217	317	200
8	180	92		229	20	126		294	260	79			121	488	7		707	1114	3		599	316	365
2	163	2		581	183	156		214	1678	13707			729	192	203		199	193	823		651	338	275
551	630	126		699	10	403		270	268	4583			278	232	222		180	368	198		1603	267	217
6097	165	2265		454	174	70		313	343	117			1132	413	212		210	364	1061		277	1503	298
138	457	121		415	481	124		210	157	7357			355	390	190		246	2	413		1121	285	211
204	173	690		374	190	87		593	39	204			674	11	297		800	1129	203		812	302	230
288	313	112		11	328	66		512	7578	99			328	620	29		908	48	713		415	258	331
309	181	91		238	103	282		249	495	10204			268	660	283		215	242	260		1546	446	662
141	181	126		199	3249	285		228	182	135			558	244	400		437	570	190		578	254	286
239	2864	136		153	179	243		213	189	67			324	242	385		208	324	834		940	795	265
702	315	257		449	177	664		313	2787	144			2342	435	205		223	26	1424		315	201	304
210	158	17302		714	401	70		339	188	18331			532	468	204		255	912	432		249	635	221
277	80	18730		247	125	144		262	180	117			221	746	199		682	1130	202		257	312	245
309	315	17925		568	189	159		1518	30	1333			231	1575	720		412	345	442		955	213	203
433	154	136		395	1765	136		310	294	5733			310	704	425		185	240	457		601	230	288
267	124	100		730	303	57		743	3087	499			714	21	32		247	681	660		228	466	353
328	165	8		192	389	353		272	169	270			386	208	201		248	849	259		7	268	357
250	430	259		231	351	13703		428	181	977			492	445	505		274	583	195		303	584	1
1129	52	56		213	570	351		655	270	248			218	202	397		177	1601	898		1396	356	230
230	375	33		423	178	245		202	126	92			526	213	282		421	369	893		204	262	227
288	165	80		300	588	12819		279	145	6			245	1	224		218	331	418		136	261	283
829	562	372		239	178	87		523	190	104			884	896	242		1048	327	246		577	1172	247
427	183	5		731	126	106		321	130	544			259	226	848		4	358	201		682	269	478
267	171	117		156	377	299		942	1491	494			935	816	279		247	681	208		250	266	433
262	5377	112		235	751	128		262	91	152			463	453	215		299	1823	263		364	269	265
214	2037	29780		369	196	286		276	89	430			503	614	767		1038	94	239		290	295	416
269	255	128		1266	377	151		205	172	390			743	563	249		216	670	1220		232	313	213
546	531	137		377	191	135		696	185	32			1988	191	375		247	14	203		34	305	210
328	4659	206		196	347	364		544	379	275			260	445	5		255	563	299		181	222	263
223	115	115		200	175	151		210	189	9560			23	272	194		689	1151	676		257	1686	253
471	803	113		224	287	342		814	199	78			372	545	9		165	2043	3193		437	972	217
270	3775	190		209	4155	300		246	172	2148			276	283	7		178	2031	410		4357	256	990
233	168	113		513	167	74		275	208	2			278	536	316		786	298	203		294	197	265
265	9422	17355		220	5320	83		212	449	93			298	7	317		805	217	204		249	280	413
406	284	1645		223	498	540		306	1106	3533			2312	230	123		913	352	208		239	312	273
1	159	133		543	4966	103		203	328	6518			625	626	575		204	594	367		242	314	196
325	176	90		567	187	121		212	3555	284			248	390	360		527	325	540		344	436	883
542	576	125		892	5249	85		215	558	46			156	238	876		1079	339	698		244	168	235
501	156	13624		236	31	485		254	165	49			654	215	228		431	914	214		250	809	98
278	175	224		215	194	83		237	186	4			2054	273	353		263	371	226		254	303	350
248	153	116		628	319	300		246	155	1818			268	273	1		282	707	861		264	224	297
242	305	114		192	1293	223		223	353	88			4	231	13		843	558	897		255	266	262
277	318	11685		1587	645	13951		298	2066	124			392	220	223		677	35	1398		343	267	1052
525	163	141		227	186	280		346	1	82			290	173	166		221	600	472		805	698	262
567	485	247		524	142	109		237	84	89			162	199	2		212	18	266		277	12	559
9	168	86		789	434	143		247	32	43			308	245	312		271	364	1		260	643	683
270	166	111		730	172	237		306	2287	7201			690	481	8		417	898	400		261	344	425
295	378	103		248	166	83		238	5721	23053			481	271	852		150	1795	221		295	279	216
530	129	92		252	188	1593		678	3778	3005			173	224	184		619	342	1474		201	317	623
583	1757	391		372	165	156		667	265	49			728	442	485		433	2	1247		317	337	715
449	172	96		214	270	285		365	431	68			458	1141	206		498	158	698		1	319	250
303	414	329		458	156	245		2052	33	9			266	209	248		273	1	593		253	1239	1616
413	115	129		3	391	204		642	610	118			243	235	1592		1354	2652	810		275	239	285
397	167	120		907	330	578		235	3398	132			333	220	192		374	358	247		997	412	298
280	2636	263		684	784	4596		307	446	9133			722	419	227		610	359	257		574	463	330
111	166	2		602	5227	4015		593	270	7			274	244	7		251	5	260		350	487	265
275	324	116		201	677	157		269	1253	92			266	433	604		522	835	211		277	214	564
313	386	388		16	180	372		266	1057	9235			1085	6	436		187	355	302		223	592	298
385	192	138		221	173	336		325	85	20			799	518	321		465	3458	256		262	528	342
387	652	127		704	179	22406		277	704	5052			281	6	214		212	931	374		1165	577	465
284	158	439		473	5566	128		213	6447	138			304	216	7		178	323	356		328	308	451
248	124	224		244	5840	213		695	337	102			336	224	279		651	330	221		1512	613	214
261	322	112		246	155	141		259	2439	97			1789	8	553		275	188	24		592	1305	340
685	1272	106		235	144	74		205	162	40103			228	231	783		905	124	668		279	281	407
233	157	253		227	151	234		400	332	28187			1	238	240		214	357	237		515	497	206
1088	169	255		2	190	253		273	1191	1			300	751	352		256	361	227		312	309	348
264	168	104		1725	167	210		467	203	12193			263	747	181		650	277	210		262	342	349
7	302	257		927	448	82		236	339	289			260	215	185		1872	219	221		208	212	592
398	324	119		262	174	145		258	201	2229			569	1	218		768	266	2134		225	477	301
330	310	92		209	179	567		272	289	6			355	1	409		208	595	306		639	346	206
511	438	111		760	722	126		206	146	139			336	289	184		947	25	218		228	263	358
370	17	110		248	299	79		211	444	3954			264	441	464		408	25	348		227	508	7
236	154	104		231	315	236		257	872	2474			528	137	463		862	1116	39		276	293	276
244	12	231		467	1626	71		465	4861	75			690	15	832		524	419	700		252	232	236
431	632	39219		379	115	130		208	45	14			260	228	632		382	329	2302		257	769	230
582	144	16428		217	210	83		229	170	97			565	1847	171		239	212	562		316	262	292
856	12	130		1254	327	67		205	616	4979			239	204	391		1548	352	212		269	504	747
928	4746	68573		381	201	3705		300	347	5452			276	241	192		258	750	353		242	343	206
599	436	92		934	4514	7742		258	589	4708			445	398	442		537	706	451		1310	875	248
296	162	246		2376	363	105		775	560	5			245	241	207		417	853	195		523	239	443
535	156	123303		225	130	215		313	170	9454			1207	1	203		474	864	228		326	440	525
292	1375	206		427	2985	225		348	264	10636			585	208	436		193	352	381		890	238	793
251	161	106		766	456	359		181	309	416			2	219	2		216	398	445		255	689	261
337	308	4		238	279	273		198	170	137			322	225	555		217	1048	249		324	329	227
398	554	124		848	171	238		278	29	145			244	259	215		598	331	271		473	330	411
731	167	563		658	382	151		387	162	290			724	351	679		610	281	211		794	230	867
302	810	351		224	370	140		233	438	96			301	224	466		159	1	233		714	256	251
1	154	51		221	578	93		286	393	6498			261	284	942		219	17	260		247	276	219
283	8164	164		780	3241	73		294	6465	1			292	226	940		195	259	206		205	310	4
1248	515	9243		456	183	117		466	105	156			322	608	209		714	350	249		320	1036	252
414	144	38		430	126	81		594	336	1			280	258	287		539	1020	963		308	492	273
931	116	107		641	303	67		209	88	11402			288	194	541		248	1155	217		589	343	928
211	5028	218		194	136	69		203	422	140			395	597	243		1787	198	562		199	522	685
225	169	12		184	147	128		202	194	91			501	210	2		579	323	397		192	259	270
268	7096	119		232	176	102		708	105	75			324	243	12		696	5164	220		254	563	463
253	155	141		267	190	136		309	100	142			292	32	691		161	297	236		348	208	355
415	6187	101		1388	293	102		1	1054	152			324	612	5		776	288	359		293	466	1082
116	1	99		246	3909	5925		474	889	147			339	227	331		244	351	655		508	314	280
474	7827	134		313	183	267		306	114	216			243	1	610		236	611	11		260	530	277
2	163	18102		202	140	98		489	143	127			261	220	428		632	334	432		637	442	234
289	314	506		559	134	2869		438	109	368			259	236	304		527	784	214		595	262	213
295	305	90		211	842	76		625	123	464			256	502	311		447	354	12		251	260	616
311	1851	16		652	172	223		298	698	144			298	445	456		439	1408	592		232	302	6
187	445	6393		416	141	75		588	565	94			347	209	251		221	349	745		245	268	297
1	602	222		335	206	235		25	1281	1			312	216	210		899	3719	564		373	866	209
488	280	4		884	387	250		666	1377	109			372	224	1182		567	486	236		263	1270	10
269	7263	125		161	187	16313		346	170	52			248	249	11		281	2402	890		449	274	507
408	103	24873		170	5461	326		489	185	16287			846	220	228		241	361	198		470	494	278
239	161	91		460	143	6039		213	115	174			264	206	227		284	252	192		246	331	1181
1330	117	92		427	164	106		197	5234	102			559	234	607		1767	362	224		442	522	226
284	292	131		221	489	88		264	746	102			285	227	217		286	367	1580		432	353	7
263	143	115		33	785	373		199	72	16623			283	378	209		222	354	608		243	287	238
272	111	130		237	428	270		505	305	2482			344	247	254		185	4929	212		35	270	283
265	141	87		213	180	134		285	3562	104			375	222	178		204	1066	216		308	743	538
289	66	2		480	179	930		268	177	62			244	183	192		210	310	258		324	202	423
323	7	232		295	176	121		303	2593	4798			282	205	208		278	345	700		470	307	224
174	805	484		383	292	249		335	131	433			300	658	19		184	920	643		668	531	579
1033	74	6962		209	1207	93		280	118	140			684	244	515		217	173	230		522	220	197
434	471	28474		559	880	118		895	339	54			523	218	1337		451	345	275		245	272	777
390	326	130		230	121	72		281	179	98			273	21	216		250	650	877		254	1149	221
16	481	89		13	280	261		376	404	94			262	782	194		232	543	666		488	867	209
1	79	2		237	160	137		273	115	6527			346	245	197		249	372	522		234	1507	220
303	85	88		338	6177	141		608	193	54			253	441	1		458	2607	689		298	202	248
264	10802	112		5	313	111		430	407	160			486	523	1441		423	619	210		1211	317	322
242	112	226		363	1	139		224	92	86			342	980	687		395	1748	1030		560	254	261
242	26	2		291	1302	117		204	131	418			643	228	164		245	628	484		433	275	342
487	98	788		226	152	106		206	2025	100			85	232	1700		1832	343	392		245	320	224
352	9579	86		229	284	251		285	269	2942			264	209	16		1423	1561	1006		4	193	620
210	356	96		186	1068	279		302	56	4494			776	548	171		237	1614	6		450	822	518
949	271	134		448	478	258		1	7	349			1039	213	192		177	307	1020		240	293	311
399	1689	110		1001	157	134		206	6662	60817			305	406	235		214	384	414		259	317	2525
293	74	18287		930	14309	66		276	100	462			1009	231	969		601	362	253		215	207	207
421	3097	123		246	157	99		311	180	12085			264	298	774		245	340	79		356	773	285
278	1	114		214	1132	257		639	183	94			326	240	1156		187	311	203		270	285	338
290	484	774		66	155	97		247	178	267			282	2	1392		2	298	202		257	250	414
569	737	336		674	176	124		620	4610	100			447	467	749		586	347	223		249	264	448
162	1341	123		239	186	31467		20	10	314			480	220	344		1021	172	462		338	341	311
277	3	106		188	121	142		228	179	117			387	269	188		189	355	199		254	202	287
277	319	92		1195	168	366		305	689	92			314	453	488		216	645	731		254	216	246
225	61	119		197	165	120		949	155	131			432	218	616		237	310	645		384	605	814
243	1	81		551	308	22009		235	164	83746			280	737	524		229	173	5082		346	251	396
274	315	94		386	324	64		318	261	30643			497	418	224		219	350	284		348	2931	305
458	615	92		13	2751	1		267	142	172			364	447	704		385	2576	744		478	363	213
290	294	81		202	161	126		295	1168	142			319	17	699		218	305	190		220	268	346
296	2324	130		233	165	68		411	94	54			817	474	209		386	317	2074		166	278	521
526	9716	71		219	152	337		288	138	159			328	469	210		236	327	502		278	289	249
288	66	81		206	130	318		198	130	169			634	432	830		650	1584	2889		449	220	686
308	81	92		380	686	64		548	132	226			261	216	271		1485	1558	733		207	321	12
318	5	222		599	198	105		236	733	144			1443	6	257		455	359	780		314	576	207
289	30	110		236	166	12930		530	112	373			594	274	901		218	726	442		252	330	229
249	396	209		173	657	109		248	204	1817			1196	476	356		239	329	235		436	261	531
263	75	112		308	776	1129		214	178	12			263	495	6		215	831	268		347	463	203
274	118	112		225	151	252		129	42	36977			434	13	5		216	740	557		241	318	252
282	6523	418		511	173	133		277	409	303			476	499	541		260	330	264		359	952	767
405	84	1781		809	186	495		301	178	115			689	442	9		453	286	206		714	205	492
975	78	225		431	126	115		207	461	4712			338	345	610		1117	521	1782		245	684	63
257	99	221		1	492	990		217	171	92			121	240	153		648	1066	1		717	11	512
267	109	96		457	8761	258		210	113	8260			251	1	431		214	285	1574		139	318	1
557	1976	212		695	6155	272		300	4451	50			1100	286	313		444	608	1353		462	264	255
226	7804	239		178	158	258		264	63	16944			633	702	250		490	580	204		393	506	210
287	78	85		249	5044	362		283	81	149			585	230	343		8	320	482		343	278	245
529	465	95		304	4364	257		293	497	186			252	456	402		466	520	527		3	653	244
798	73	77033		1	308	689		758	1546	5			1174	230	169		210	308	288		533	203	256
296	58	78		2	181	114		138	125	2911			254	184	551		250	345	257		283	219	762
266	4028	304		434	9549	122		214	203	70			234	429	219		238	312	1003		315	999	207
7	119	82		782	318	261		333	138	5191			412	225	368		484	701	252		328	272	266
261	5540	124		220	165	75		285	18	320			1376	195	1		411	1	269		291	311	478
237	100	458		471	521	111		278	133	401			656	9	209		617	5	263		577	1142	300
234	8	528		623	187	4095		423	6837	81			538	237	9		411	980	2547		247	257	1
270	4264	73		421	3539	66		210	83	67			546	710	573		213	311	364		188	526	388
580	340	222		304	341	84		404	22	101			406	731	322		436	191	477		598	302	250
239	1963	342		218	485	143		257	2	140			296	294	690		1116	1161	210		360	251	1090
626	1328	104		209	153	94		227	1988	2458			246	174	712		661	303	219		1194	252	195
1871	112	100		1	161	82		309	120	142			236	7	1212		818	988	214		253	264	665
275	45	78		263	315	104		313	1173	91			489	1193	205		614	2	258		224	547	259
150	11	106		223	186	237		224	4509	3872			1786	1	164		283	864	232		545	338	1141
18	8	102		223	428	85		318	26	179			808	236	886		525	12	437		1342	201	1124
381	490	523		2	3139	139		594	70	186			279	214	263		712	2569	11		287	270	260
262	79	95		230	133	102		233	196	4784			234	275	17		221	182	534		1372	467	752
300	57	114		235	181	113		208	244	151			340	699	205		714	1784	199		1697	258	285
413	415	14381		221	3296	156		580	5290	2			760	226	636		427	1024	12		407	286	293
233	6	71		220	172	249		207	277	284			4	218	262		196	177	355		265	338	225
290	108	229		592	10819	70		237	108	124			378	519	285		169	2	515		708	340	274
268	73	225		224	361	70		239	64	151			820	636	309		768	199	929		709	231	222
295	4	105		125	185	133		247	109	1010			242	11	31		1202	344	1341		726	258	278
238	124	97		231	170	92		290	1	67			271	582	20		1318	621	3355		504	334	291
249	48	73		21	389	4554		294	3949	26059			629	295	421		276	346	244		353	517	548
778	85	238		366	322	124		619	37	2			287	224	529		268	683	269		259	324	611
306	4	88		476	372	217		400	130	6130			267	564	185		1806	943	369		1	338	686
307	4307	60		594	185	134		293	6225	2354			238	192	755		1181	181	192		353	345	255
2133	332	21948		264	443	84		321	84	87			332	218	833		419	167	224		252	267	592
246	98	29		322	2775	67		428	112	91			359	258	505		520	844	713		1020	9315	227
1014	337	190		226	151	78		255	557	145			262	464	1		907	1603	275		336	610	282
161	735	104		228	269	114		742	1290	131			535	647	222		652	325	219		327	321	292
238	466	113		232	355	211		291	3111	332			267	2	8		244	170	229		330	195	603
214	10	19		668	1916	74		269	145	319			255	221	844		226	21	1067		860	228	520
462	2417	74		217	175	4138		275	59	3132			1020	445	162		802	316	2389		289	539	566
232	80	671		223	358	7331		301	166	435			260	155	388		227	835	374		571	286	219
280	2	82		494	321	624		712	424	166			250	10	29		280	327	1741		360	730	839
295	113	60208		1852	2018	41		551	1865	144			254	10	258		199	14	1433		684	439	343
258	112	79		222	267	278		205	333	12			536	215	608		639	343	202		248	440	339
200	5046	96		207	297	91		337	264	300			279	251	200		438	684	223		301	260	254
244	83	221		404	429	252		912	264	1			287	258	327		1	529	837		226	253	646
324	94	108		429	521	23801		281	99	64			279	23	837		240	1863	201		238	709	729
887	856	117		175	5086	5268		244	501	3644			319	192	15		248	770	230		280	326	252
191	75	84		413	208	84		685	758	22799			239	317	1		265	579	396		301	202	267
580	124	71587		192	167	8864		1192	109	94			238	454	281		1195	341	696		308	208	1320
229	11	223		202	196	99		605	122	216			497	215	1248		1500	661	1280		262	493	1133
278	113	218		316	172	114		299	839	147			685	688	193		242	306	1272		466	264	213
227	352	89		87	186	598		735	121	210			384	191	190		202	325	232		322	307	316
230	3172	95		384	3161	301		409	651	83			662	204	463		219	2099	194		213	207	281
778	1051	75		220	138	238		299	289	451			344	214	211		232	883	369		300	1069	1
253	330	104		231	175	94		292	317	907			829	413	326		294	232	205		258	631	908
253	1408	78		213	516	241		264	614	99			516	205	577		196	253	872		460	275	330
644	495	1		18	201	1		271	259	142			272	211	175		238	340	1431		1207	4758	443
550	5784	84		1060	323	7805		600	104	86			567	539	288		186	333	1		460	274	273
495	2	92		227	349	71		259	285	101			320	661	1		204	303	3300		54	323	262
243	283	232		188	2366	258		263	144	99			291	228	188		220	348	195		624	272	1062
226	1873	96		186	133	65		304	1090	149			300	232	758		448	316	284		636	310	234
552	75	107114		421	306	106		1	94	146			656	240	514		247	34	325		321	506	252
301	260	107		197	202	7143		210	71	339			244	537	207		272	1112	197		708	285	279
269	52	41193		213	579	108		231	3	100			884	265	400		234	172	219		212	261	311
267	124	322		186	160	109		329	1520	110			258	1040	328		205	595	247		820	296	601
309	120	317		378	149	9149		288	4510	1250			553	712	155		430	1087	206		255	257	350
297	115	81		228	188	107		313	74	192			1	177	396		346	151	15		338	273	548
245	436	102		222	139	63		203	119	194			268	253	286		233	325	538		346	206	500
847	116	16105		288	114	235		400	104	105			272	227	485		244	332	199		438	278	208
280	902	26644		240	176	68		306	131	94			853	253	242		210	335	1202		214	397	227
180	784	338		437	1	144		330	140	77			288	436	482		423	1019	218		417	470	2
237	131	77		223	183	69		371	143	157			301	220	865		209	2	217		325	315	287
265	7	81		268	304	2052		292	135	5111			274	268	173		607	663	242		16	709	782
288	305	83		258	2636	122		466	96	148			716	257	668		1017	164	381		333	309	498
965	348	75		225	5506	64		307	5948	2616			262	20	268		478	1010	746		340	321	255
395	110	19		301	1986	82		250	510	21693			252	260	273		454	584	392		330	319	315
288	92	86		233	196	67		440	280	277			298	305	264		269	15	417		428	449	254
276	122	233		240	168	104		328	213	17610			258	199	5		215	345	232		490	472	280
498	610	14680		223	156	71		349	272	91			314	352	278		474	656	422		264	587	215
392	89	100		220	362	23		257	103	31741			327	202	580		248	1083	465		318	895	326
250	3562	104		639	1273	63		717	7304	83			413	110	165		662	321	209		319	538	250
604	57	83		29	167	88		331	7	54			197	424	230		234	363	529		256	200	1265
276	2526	72		385	309	67		488	133	90			1031	226	864		614	986	244		337	208	223
361	6480	71		216	766	217		448	151	9357			702	295	215		271	273	840		328	536	265
309	329	12616		256	327	93		285	3364	197			1058	211	1177		224	594	3		752	847	487
285	120	65462		26	163	251		244	628	224			504	437	207		464	346	394		231	596	418
898	2	112		571	366	111		214	574	30			359	227	227		164	641	241		1	208	500
253	312	74		511	318	75		414	1	11324			187	165	509		385	2456	1148		346	573	301
1	727	5052		596	192	94		354	447	137			1	452	259		717	639	208		284	372	230
327	1970	238		1	2918	122		276	2	95			700	297	326		424	348	209		342	654	274
355	341	99		388	171	68		403	1	927			286	237	348		168	357	824		302	645	571
320	111	82		219	172	116		275	283	91			1044	229	188		192	308	1422		239	261	609
601	318	93		408	164	11055		370	149	133			310	200	260		1447	361	1454		652	224	261
528	280	208		525	146	675		777	292	24393			343	212	517		473	618	1706		1288	345	305
449	474	66		172	102	89		231	1058	98			353	252	315		1042	2827	796		207	217	295
274	118	220		278	168	223		214	126	162			222	408	25		314	672	1		573	1491	280
747	5474	77		935	1541	61		215	133	191			249	243	3001		331	293	303		672	348	424
317	312	83		535	662	15960		668	87	140			442	214	213		281	281	436		192	401	249
219	55	78		221	778	104		340	126	6289			276	198	219		232	416	259		351	207	271
308	5	71		222	92	114		270	1019	3929			300	8	638		939	21	274		526	217	819
287	6	237		1726	173	71		297	325	332			264	366	216		388	564	212		297	445	249
898	95	78		371	557	88		269	126	2383			517	220	325		800	599	1042		357	338	213
935	86	74		293	567	19477		810	138	4638			442	744	183		242	370	23		309	555	894
309	2	91		338	152	62		286	145	44			1289	8	367		263	352	504		214	245	264
314	67	84		543	203	11287		490	2830	254			557	196	233		511	820	234		228	267	1424
1272	291	24720		378	1000	123		286	124	138			1320	264	595		429	345	202		1261	304	529
509	301	213		196	195	72		219	444	54			258	218	599		236	333	406		1439	253	279
296	93	16590		935	462	103		279	7436	42			309	22	370		296	361	10		256	1248	289
258	15	119		241	221	231		302	90	4			1242	457	258		293	711	792		232	1	338
242	368	213		215	6649	240		231	292	1989			338	4	644		385	344	1694		219	339	870
254	98	71		206	124	247		518	119	15			368	249	27		245	885	1		648	271	311
327	91	76		370	158	220		305	384	3			672	743	374		211	850	388		249	455	457
297	9672	87		203	127	247		520	1266	75			242	1	348		667	292	210		250	269	275
314	84	70		211	198	101		221	469	156			785	692	951		272	305	431		202	1209	259
183	89	67		445	304	63		256	140	70			467	220	255		288	282	660		247	1380	288
857	71	72		220	197	74		332	699	117			265	343	268		194	487	338		640	343	454
385	115	80		230	1	56		252	1004	192			400	245	188		680	255	484		236	330	244
535	1	88		350	484	13297		288	284	88			259	218	2		572	328	248		223	257	272
415	300	76		206	152	223		235	563	5734			974	794	546		719	342	928		477	651	422
328	109	203		419	379	111		213	134	94			232	1	278		223	338	1258		444	299	975
287	318	66		373	528	251		289	666	37			258	2	3		833	324	251		257	946	5
543	67	3567		213	276	95		296	144	276			242	1	255		1002	26	194		830	530	221
264	3110	78		214	596	365		306	9419	48620			252	194	180		254	367	255		744	339	673
240	2263	221		548	2670	73		261	128	165			239	228	1		1210	904	431		236	433	1699
288	1569	71		236	6058	92		215	155	424			786	2	4		244	334	733		388	270	542
556	262	323		232	170	66		330	288	178			249	222	4		289	351	240		249	225	227
259	279	18707		207	134	234		274	251	6323			555	215	309		216	19	593		1021	275	103
240	8	68		400	137	15		659	145	2630			365	237	172		229	6	1026		147	284	646
1168	154	6760		212	356	222		317	379	2431			369	201	763		352	373	291		739	523	263
255	11021	63		43	89	1717		203	138	48			239	764	13		13195	610	1301		255	201	673
604	249	16991		456	265	97		82	359	18488			684	2185	746		233	315	212		450	256	237
283	590	57		374	104	116		319	2538	170			639	216	367		247	1039	237		291	478	521
522	9370	444		208	487	91		316	794	21314			464	1441	212		749	874	444		307	219	1038
237	295	179		395	166	113		204	3908	13126			301	1	206		625	424	275		1625	329	258
304	66	15835		200	3651	109		290	126	342			305	244	1060		243	338	632		325	213	339
1086	107	1		207	200	69		292	2939	92			675	980	154		462	337	291		249	197	287
250	319	60		2	189	564		342	259	165			572	225	210		253	602	1467		249	268	250
533	87	67		382	164	78		336	333	244			278	706	348		2253	458	211		240	584	267
1569	116	15179		718	173	245		233	579	3058			779	444	177		241	416	263		250	235	226
239	13	87		217	575	186		845	83	247			175	232	1325		261	348	1917		783	266	234
201	120	6402		201	22242	69		283	2277	157			541	384	1013		198	10	244		273	273	244
245	83	74		224	148	1928		428	310	2342			1424	761	1508		260	333	1259		300	226	293
314	305	222		386	1283	284		281	133	331			825	218	700		1828	340	1544		347	414	292
285	556	2254		362	2892	87		580	1014	14408			230	476	371		456	346	1869		584	250	284
285	109	77		418	175	201		472	90	1			238	286	848		405	1280	212		165	565	290
467	69	1725		447	197	59		227	270	124			330	224	262		249	1273	249		422	312	1424
301	1	92		1027	193	72		412	833	1			240	215	168		249	329	211		261	263	1
472	105	104		218	147	70		251	4549	4490			300	874	266		278	331	647		212	641	224
244	117	187		1689	2689	204		402	135	2855			288	228	293		206	1414	949		300	390	589
309	1	66		5	92	68		246	914	155			532	224	706		233	972	70		286	387	1033
308	7352	31		817	274	112		235	3255	4			344	279	548		715	357	259		242	1895	1190
312	9966	9481		424	517	62		303	273	5384			535	46	422		280	290	220		315	491	205
2	109	6604		8	191	185		294	355	190			489	272	846		208	843	1207		355	532	304
616	8482	56459		2453	311	452		220	83	3041			875	227	399		232	1013	235		403	340	764
1109	83	4781		216	9809	80		299	84	28169			516	322	298		251	514	209		1085	513	223
705	65	96		724	8	71		724	267	53			254	257	357		14	345	1263		252	292	333
272	333	252		1708	5108	79		255	2448	64			745	202	323		767	308	255		106	1656	294
284	1	698		149	2483	220		339	8653	167			261	220	733		245	1534	192		640	259	1894
262	10	84		261	942	117		480	3201	454			671	241	168		211	355	506		507	288	343
762	339	240		200	182	192		294	414	146			1161	203	800		241	352	202		348	378	1121
306	9591	48		2	124	459		448	148	182			468	21	8		690	311	1		334	342	232
384	5268	36		219	472	18779		253	258	333			741	240	229		1580	585	866		484	219	315
257	324	350		387	10	218		13	102	138			267	201	373		216	187	702		761	494	290
242	48	106		534	188	7		222	103	38			359	240	571		1257	21	337		648	483	283
291	3	98		223	3165	1		459	257	16			385	250	17		257	378	700		601	524	346
275	131	78		660	386	82		361	95	100			275	5	204		283	337	1167		1014	522	796
296	124	56869		365	144	72		269	100	225			458	694	154		272	585	395		489	338	309
323	470	93		399	176	218		218	444	11291			754	242	183		1149	2942	349		253	223	242
512	19	77		1003	622	67		376	1485	115			357	524	158		237	332	248		253	337	273
270	1080	105		452	1	230		237	401	147			324	14	257		493	117	212		6	208	255
1428	145	100		208	2320	54		71	101	155			757	260	11		236	5	204		334	216	565
168	1985	32		825	312	93		339	151	194			277	298	5		517	344	350		272	507	291
320	144	1		272	18	81		299	288	146			340	216	199		437	1315	260		252	580	454
321	62	89		221	196	90		208	149	152			1254	222	777		280	2371	650		1388	303	471
310	294	252		1223	317	90		218	300	171			274	33	288		292	343	197		522	107	1804
166	274	59		709	131	49		787	70	332			586	266	3		884	1091	2993		245	336	249
242	1	97		223	1070	72		224	292	61			333	201	196		2571	528	294		465	515	985
244	2	65		216	433	68		318	4153	1243			539	223	389		1208	7	194		454	301	292
147	322	273		213	1104	73		262	92	3648			399	195	2		252	351	887		239	1262	222
261	3851	350		226	293	8187		1285	150	8			282	541	959		417	306	1023		246	1006	477
480	834	115		45	96	11445		473	821	99			681	1	323		255	302	3455		470	447	304
468	100	201		1	469	5019		470	598	5284			1	238	507		182	907	427		329	417	311
23	1040	21		602	433	1831		312	3870	80			243	207	158		787	608	610		1	263	2053
247	4000	37		866	465	66		900	291	11			633	1	168		246	161	233		947	586	250
544	320	173		18	359	120		398	401	27190			574	510	198		276	147	508		286	293	295
1082	315	93		159	523	253		260	34	65			287	249	294		577	28	197		1192	429	223
247	333	118		222	191	12453		2263	157	170			238	269	175		220	612	1		894	267	211
260	135	66255		203	517	4663		510	417	541			287	244	330		230	301	667		329	835	1
273	116	32		225	19	222		307	142	229			782	16	2677		286	298	14		892	322	2667
249	134	255		228	112	9436		305	149	87			244	215	209		172	215	928		292	729	327
550	93	58		212	585	92		503	128	44			267	241	241		212	470	206		334	207	433
296	425	38		346	216	4741		274	450	4648			273	231	181		444	295	223		445	477	255
299	151	73		584	189	90		246	295	100			317	234	427		768	353	449		450	416	299
189	651	223		991	164	106		289	579	16890			230	852	1047		626	344	245		238	601	859
630	5681	243		179	149	3649		436	151	9			549	5	15		451	305	1958		879	204	3
420	150	90		245	267	255		276	284	150			281	249	335		829	330	248		312	293	245
934	161	43192		218	495	8844		228	1164	79			372	213	1843		171	502	247		245	316	288
1216	133	74		402	179	96		209	120	6175			280	178	350		205	489	1490		242	317	249
271	4897	117		209	1254	5141		501	1989	104			252	500	291		2805	1593	400		349	260	248
284	3	23794		401	5	193		773	458	82			987	245	152		253	400	769		270	543	336
246	340	82		469	149	237		366	474	153			515	418	10		225	284	589		350	738	316
317	310	80		378	378	75		520	2937	121			692	508	230		213	1311	207		301	1003	229
373	329	97		508	194	484		277	531	69			1302	239	394		453	1750	839		258	217	213
401	423	403		220	519	78		487	104	906			304	235	206		417	1763	2233		347	270	501
249	53	111		577	1499	2500		317	128	80			992	213	165		323	789	344		105	299	302
644	115	93		248	3835	74		257	156	541			353	243	696		256	894	461		258	1124	285
391	115	99		1027	553	123		242	431	76			747	472	831		710	744	270		1	542	1139
569	92	136		406	1498	77		223	758	7			390	414	590		275	351	9		240	329	260
264	1	244		327	205	98		300	98	17			408	548	155		237	606	276		700	193	481
241	1	81		1	150	223		302	744	39			221	214	311		428	560	310		348	246	521
286	333	250		386	16	79		342	449	85			517	256	178		1022	351	210		702	248	444
224	3392	40		226	165	86		299	516	73			293	4	193		709	353	243		753	26	296
253	3	273		579	596	98		280	161	38			237	221	382		427	885	1773		626	202	733
308	169	95		440	757	69		234	749	152			276	2	1183		224	329	696		238	314	348
295	5063	96		231	331	72		277	146	162			1128	694	1165		207	990	717		259	209	275
284	1	21741		212	167	70		494	598	48			566	254	262		704	221	185		235	680	1599
303	320	36364		210	126	71		674	4460	42			282	374	1		1009	1575	233		280	619	243
1111	160	231		1572	370	59		286	294	263			234	253	561		264	488	48		501	334	164
1	8	37		219	85	63		741	148	103			290	688	267		433	142	745		1202	264	540
291	1219	342		439	559	55		303	99	82			268	426	316		269	330	274		459	259	556
323	11	84		379	167	35		344	153	77			283	5	215		357	616	262		285	264	285
293	2	38		226	6255	3		323	2628	27281			316	202	853		212	513	261		381	301	252
290	345	126		9	116	980		234	135	342			641	308	900		615	2068	863		250	625	331
549	331	266		219	204	7		784	283	13			281	16	576		441	42	26		959	192	98
744	421	95		200	131	49		317	554	104			417	231	325		218	585	3361		1122	228	819
270	337	87		206	325	11342		588	3024	77			456	216	728		215	340	256		351	319	259
830	151	8		436	588	26		448	422	50			371	258	430		236	341	247		232	327	1
279	264	8		219	130	219		468	273	32			258	213	222		410	306	950		244	217	257
245	338	125		658	88	11260		319	372	428			1235	3	463		1135	1	225		600	242	472
256	2	92		910	41	5366		273	4482	685			354	343	1245		1197	9	210		1	237	314
305	1	14841		233	449	73		342	101	71			308	217	202		1128	335	668		689	429	349
321	183	12115		827	196	8309		216	121	473			296	211	1		596	339	413		274	251	445
286	2989	107		168	764	68		467	484	66			517	501	218		1245	2532	503		260	208	356
260	1195	361		642	584	521		284	1538	3			288	674	222		1105	300	567		250	879	666
171	4495	263		833	11	70		395	91	56			301	618	214		8	217	187		364	264	243
427	14	85		314	12	209		473	288	304			307	461	19		306	198	211		264	323	458
219	334	220		1	205	290		241	120	1			564	1261	256		185	427	290		350	299	272
556	49	123		1312	126	69		640	1888	1			436	6	273		250	1170	535		618	715	216
270	3739	73		683	301	95		691	315	1			502	753	675		237	343	529		245	303	308
376	505	100		587	3786	87		306	154	102			251	269	281		381	298	255		128	224	1
248	53	89		1	1201	37		215	5533	325			351	232	488		272	333	208		296	306	956
268	399	1		382	148	102		1	114	1			291	248	352		201	976	601		256	547	288
282	155	263		223	84	18372		280	311	6			241	2	14		241	215	282		400	1649	291
246	112	89		708	147	88		294	385	8			236	246	1056		412	336	206		333	327	252
266	5648	65		328	429	107		278	622	59			307	252	311		880	328	335		255	412	304
406	18	119		912	196	80		362	34	155			612	222	1023		243	1162	218		432	711	280
894	1	268		203	68	2911		280	3203	283			622	235	207		678	1643	312		248	408	291
422	365	255		216	170	80		482	290	30435			249	281	6		635	907	433		247	290	302
155	271	120		208	265	591		792	130	200			353	218	292		281	1222	872		363	208	203
254	2329	115		237	390	79		215	147	19			394	236	17		233	955	353		464	494	825
479	944	257		369	115	85		226	136	179			239	3	485		634	157	886		307	323	1099
190	27	452		208	508	92		293	166	144			362	498	342		707	1804	247		256	516	262
686	209	98		396	634	917		221	147	20257			559	719	590		719	620	569		232	329	319
291	317	99		535	4974	53		476	1028	67			456	283	235		242	571	410		1	256	766
2	924	136		225	32	3355		209	2717	78			706	470	819		521	348	196		330	260	351
569	109	80		882	131	111		296	794	153			636	784	204		588	325	586		278	451	277
772	232	65		569	532	112		297	113	110			298	15	2		1520	530	447		253	287	626
272	58	118		223	7142	11		329	679	861			439	238	2618		413	311	952		502	568	314
1309	149	66		1091	298	241		279	334	165			1110	488	368		350	677	413		315	259	209
1108	226	11923		494	459	452		425	406	2			287	439	177		284	315	429		325	208	996
331	171	380		199	1197	90		428	1550	141			364	833	744		229	585	215		782	423	556
380	437	248		227	360	65		301	325	5011			268	250	18		381	550	1601		514	248	315
414	6254	112		244	204	611		395	728	150			295	802	22		215	1	320		335	204	258
248	6410	92		708	321	939		1144	164	534			270	302	419		2748	307	195		406	202	225
388	286	255		216	159	73		434	156	27234			268	274	778		279	2439	269		674	324	245
204	105	123		573	214	386		810	129	357			619	1128	718		172	1867	192		320	1379	233
305	218	136		19	1829	19813		631	133	16883			282	219	147		223	336	234		748	1112	532
761	1196	134		1044	537	272		1	144	863			586	225	1543		1837	339	253		276	1765	1
276	335	80		172	7016	44		304	166	77			242	230	205		235	23	209		322	293	286
254	310	129		370	211	85		355	262	8			1168	419	960		541	313	6		286	259	414
257	339	63468		10	204	242		274	532	179			624	394	509		395	325	207		264	251	4
602	410	130		428	167	12787		290	682	8978			364	283	310		197	1629	726		424	326	284
254	2320	126		288	699	7		230	129	249			104	209	656		227	3	197		339	206	510
89	106	120		219	334	30		306	611	157			445	276	580		667	18	45		256	430	284
283	273	373		4	194	41		295	105	174			284	248	378		5	345	198		260	308	242
300	92	48427		836	152	1		626	529	177			262	245	568		447	315	736		523	565	198
270	1993	349		227	388	79		296	4165	8697			231	238	236		619	169	756		646	195	240
275	266	4883		22	634	59		246	2003	70			525	315	2546		1404	1960	252		343	199	526
263	247	118		680	212	82		558	783	33			3349	1	175		692	221	420		252	588	832
6	115	114		1207	755	9		667	1274	15304			280	224	20		180	359	261		196	239	690
244	238	63		229	170	71		509	174	370			236	497	151		220	856	755		311	502	265
523	171	256		62	28	89		238	762	2			301	196	610		181	940	2211		626	278	1
300	1	14568		230	175	106		250	128	258			359	854	180		382	334	416		235	525	273
255	274	219		13	171	68		380	1395	258			647	488	942		1055	537	401		246	225	801
334	77	34768		370	690	232		287	106	100			298	434	11		435	758	987		73	407	217
495	262	541		372	134	1		283	3027	85			628	291	197		405	288	256		484	264	343
321	306	121		219	12	1015		284	170	78			964	292	739		1594	1139	688		244	211	742
384	103	124		219	12457	233		662	945	68			258	990	196		659	2	440		336	202	964
316	628	2		2152	1070	4878		261	155	116			221	210	383		172	7	451		337	256	438
327	256	133		227	5	10369		221	127	161			274	243	1045		418	2	885		328	562	667
210	1	146		1	194	107		557	448	163			270	1	279		889	363	265		862	240	505
703	198	139		784	805	9273		287	779	26856			311	7	350		463	300	319		303	265	312
272	628	118		220	581	97		748	159	2463			476	230	569		223	1128	723		244	538	219
463	443	21751		696	114	107		348	132	119			314	468	276		1559	606	275		258	305	331
410	1393	1715		856	156	6238		182	109	106			267	203	1859		518	1233	281		352	539	298
227	855	124		220	201	57		256	837	2262			275	11	4		219	11	337		342	311	619
425	321	125		418	199	276		797	140	130			368	442	236		246	416	250		244	318	258
502	268	256		231	83	97		214	138	114			959	232	189		424	170	2429		320	222	7
283	272	1		425	106	46		343	169	9272			335	249	228		795	357	259		790	737	195
444	383	74		221	77	363		249	298	1569			355	180	294		217	868	571		264	478	197
281	918	119		497	165	102		291	318	176			587	497	1		195	451	1280		468	1286	245
322	1334	2070		863	121	12197		283	847	86			250	230	1		2104	810	277		251	337	1677
1601	190	116		214	193	10092		245	3111	270			706	279	279		411	357	311		242	260	745
789	32	133		227	1	83		284	284	9512			288	6	258		243	331	1368		264	449	557
629	966	140		226	586	96		294	367	10530			776	674	575		160	336	236		257	308	21
890	112	779		429	185	7708		499	448	114			822	724	19		227	330	563		247	255	274
317	119	293		4	191	261		916	279	155			299	33	282		8	1	543		262	270	290
291	12471	114		765	209	257		506	1037	7248			378	217	179		568	1451	203		833	819	268
562	136	132		217	496	53		457	21	106			550	2	18		258	258	309		499	506	238
233	215	85		672	420	2		221	65	11078			552	521	312		1768	13	241		274	238	217
272	316	257		221	63	79		1183	168	3774			768	6	3304		283	873	203		248	253	218
262	261	136		524	190	108		518	104	56			1970	733	220		250	330	224		11	228	328
324	137	465		222	163	7160		313	425	4000			278	207	23		323	9	419		318	696	536
167	299	124		189	4525	93		1029	103	42			337	246	700		233	1401	304		523	222	276
294	290	124		315	166	73		239	2993	118			381	205	874		433	309	4075		471	220	1395
431	196	17597		205	1007	9220		296	4230	110			273	1389	1039		260	1639	1435		927	1316	274
328	5723	252		380	178	551		284	493	16164			267	242	466		516	1	585		341	292	244
274	4553	16291		228	138	4		279	2094	166			259	257	170		1126	939	479		260	278	304
294	1996	164		231	391	72		220	139	13936			258	15	7		418	22	1289		255	336	220
557	6918	17839		364	205	34		483	465	71			299	540	247		277	328	23		91	562	560
280	346	171		238	1642	65		353	137	146			615	234	256		52	606	447		251	241	554
272	367	2		387	194	47		286	120	23168			366	7	236		211	287	164		442	253	258
314	230	1		314	285	89		581	114	1317			296	546	1059		222	327	392		244	283	233
234	152	246		438	6522	86		311	317	175			534	247	367		221	8	651		656	274	370
375	215	13293		473	428	117		354	282	74			305	459	158		236	339	1100		3587	229	273
275	121	128		271	999	29		315	864	295			360	263	224		223	332	206		1081	450	243
277	11	150		209	316	48		775	13416	148			833	302	362		1359	803	4		2131	335	477
267	1	509		223	275	7613		341	440	5683			274	215	203		219	863	1		252	1417	15
310	260	118		1777	452	104		508	140	508			251	623	940		182	318	659		239	267	714
498	336	116		223	183	75		202	3157	89			773	207	529		366	24	241		356	192	577
251	96	199		1	174	32		285	124	105			507	200	2031		477	596	241		257	491	301
718	306	126		392	816	77		950	913	96			510	309	296		431	178	3		523	264	351
575	241	271		221	173	237		296	120	84			594	227	70		557	373	1027		289	604	250
410	105	118		474	573	381		303	3940	62			496	237	362		2517	324	242		329	331	299
275	2983	26626		558	9151	41		282	148	1038			255	228	214		229	1603	192		949	316	382
692	95	118		218	91	83		272	144	131			595	312	1159		286	1162	539		295	100	442
308	292	131		216	861	62		319	106	733			274	5	1505		387	911	207		266	422	210
372	349	270		217	133	111		206	442	3096			366	197	1991		399	1284	2186		237	217	503
251	101	147		556	2994	51		1154	3209	8			360	256	278		226	786	402		262	248	1236
258	905	70		251	467	14009		252	158	137			256	214	461		906	325	267		1095	464	292
254	280	17613		236	420	109		309	170	43			253	255	239		259	607	556		263	338	311
291	18	82		288	198	6		304	150	129			624	245	1806		284	316	1451		252	885	1048
248	1	1		816	195	4827		348	128	290			257	244	1		226	323	1		777	310	7
411	38	128		233	22	196		208	169	125			268	272	202		446	531	287		282	333	24
308	126	129		43	173	126		281	318	14532			688	10	333		277	629	337		244	928	214
315	1	141		214	304	36625		229	319	13			277	1	660		517	326	642		291	498	422
260	114	278		530	326	10		361	157	122			801	323	2		258	87	301		244	303	765
817	102	234		11	42	45		319	126	10			292	246	269		718	316	209		333	210	337
487	172	140		17	247	111		250	172	19881			329	208	293		1073	565	373		349	204	773
391	597	244		212	520	1		293	174	1897			271	819	1		252	302	715		989	3031	767
217	228	2		8	305	57		277	114	367			298	227	6		218	7	271		332	340	520
206	103	142		222	192	416		265	273	1			290	5	881		616	625	454		347	520	590
262	110	13303		2	167	107		350	133	1			373	199	8		206	348	299		658	626	1245
306	384	74		230	202	37		633	335	56			862	4	296		430	660	555		526	435	280
248	3295	258		611	150	56		217	151	3519			626	477	477		246	422	521		266	254	279
753	462	122		209	2902	264		254	703	77			480	240	196		188	848	1388		689	207	2068
268	160	128		893	5	521		543	264	112			712	240	320		114	343	265		684	274	253
263	166	138		320	201	256		270	687	85			521	281	382		237	597	413		300	726	231
227	535	136		322	196	694		1211	107	404			296	1154	7		889	661	202		268	267	268
712	200	108		385	344	264		258	133	216			292	255	213		1487	628	440		724	382	598
250	162	131		216	201	14212		533	139	222			283	691	195		177	591	4418		351	524	416
335	4946	173		556	133	348		209	1403	268			272	268	2		471	341	240		558	324	313
619	693	16177		227	208	122		383	141	284			269	211	4		249	338	394		273	250	681
265	1189	110		380	181	58		2072	152	43			251	445	209		162	328	473		28	310	1207
808	94	133		341	385	97		685	5642	17617			236	281	207		176	8	279		301	208	747
492	2401	125		271	344	365		271	657	2			306	252	173		213	1070	206		325	250	287
284	353	118		246	482	265		296	298	175			264	243	202		210	323	214		293	209	444
249	3	101		195	88	13073		470	290	1741			330	709	220		244	878	391		277	207	253
228	577	138		204	597	75		260	150	141			386	228	222		440	1260	1345		242	803	277
288	352	513		4	143	275		224	137	109			752	268	275		542	325	260		143	1442	786
873	9693	234		1	182	46		343	123	2			550	229	1		204	1093	197		731	650	560
473	790	119		558	340	387		1807	4	12			1021	226	7		601	1715	758		357	293	1
1484	117	125		545	329	275		384	6661	13092			543	21	875		231	135	276		250	637	1
159	221	115		363	194	54		476	375	6			1031	228	255		279	637	3886		129	238	258
292	400	123		214	156	177		332	117	15			561	242	551		237	22	620		503	614	230
314	227	21000		311	4	226		244	4342	98			528	217	1633		699	395	746		265	424	333
434	13	141		254	316	88		281	290	117			249	442	306		226	1288	268		437	237	282
308	581	120		203	292	92		471	6	592			292	502	995		382	332	278		348	255	593
174	131	75		213	140	294		275	259	3436			468	224	171		244	350	882		264	812	249
909	4	120		92	166	71		286	225	79			724	203	207		489	831	209		270	311	461
258	184	125		477	167	5		313	986	134			962	483	233		243	554	238		485	307	2
248	232	125		231	4319	10		293	321	4945			598	313	425		801	18	236		357	238	264
442	255	132		210	302	107		204	150	89			209	302	200		2240	656	57		242	510	258
716	221	246		625	191	94		637	5078	4401			705	505	9		810	320	6		271	549	287
312	81	1571		298	2068	10		215	2255	11005			240	15	225		477	3533	301		743	696	275
771	11272	123881		356	3675	90		351	463	13623			469	1	7		189	16	219		1154	584	502
777	105	258		214	159	19		821	170	82			1043	307	659		250	770	201		546	477	559
253	4957	122		278	204	113		203	559	303			226	1	360		705	605	1135		285	209	522
328	121	4		683	157	106		222	176	351			256	217	302		3354	951	659		467	286	1000
293	771	127		279	870	57		303	301	22902			265	494	288		279	304	1020		282	288	236
494	244	70		221	17544	290		419	1103	452			307	291	1015		173	453	6		435	334	1455
270	277	70918		56	363	448		256	117	100			304	396	214		329	1321	1231		251	235	287
328	138	9180		603	142	210		534	186	76			306	215	288		382	338	217		412	260	453
5	433	123		956	1	14113		302	178	560			2002	244	316		235	322	229		355	317	1006
299	350	136		382	178	1290		218	175	298			435	246	200		456	2097	396		330	1364	230
269	187	123		386	495	38		445	179	344			1297	4	1131		232	298	31		517	327	303
296	300	108		222	90	253		388	125	135			324	437	96		281	263	688		122	265	781
793	5247	125		218	673	49		1606	150	141			531	670	338		15	634	253		329	348	498
194	208	17537		556	4401	83		297	169	84			244	5	394		200	598	257		259	334	235
520	116	73		2	151	260		237	120	871			569	223	847		488	319	271		353	620	293
1008	4715	139		224	90	4		218	165	140			284	285	458		326	325	825		213	230	217
1017	1756	118		962	154	108		342	160	117			347	298	211		470	23	7		227	628	2749
273	1	134		648	82	1701		275	12369	100			652	220	227		600	306	264		253	243	222
1259	460	323		1735	291	80		294	2704	128			255	236	28		432	518	2092		729	253	736
284	732	128		343	192	263		210	1293	124			245	1	202		1443	892	1513		348	212	1035
1452	460	6484		192	646	218		657	14634	71			504	295	579		280	299	2		697	212	286
553	489	259		546	141	263		281	114	134			340	217	1729		303	14	5		256	255	1858
409	12	125		776	216	551		277	170	142			428	1	385		356	787	360		520	516	295
287	1786	416		604	341	1		285	127	268			302	1	264		410	1379	1008		756	535	2128
262	104	4650		1196	152	16		195	180	121			252	242	397		224	287	358		771	234	295
297	148	119		222	200	4708		232	274	220			271	245	314		239	980	434		292	303	273
304	469	117		317	6857	364		239	1	6314			352	282	391		218	342	644		506	216	554
236	922	73		219	445	214		279	2034	78			289	248	231		1075	5651	322		279	263	304
578	120	2		218	148	22601		210	108	103			260	551	221		549	623	398		256	248	295
324	325	107		1210	1	85		303	388	252			287	520	251		534	3389	274		245	303	362
497	1911	59		204	191	4101		367	117	106			575	215	63		231	329	278		307	562	992
425	197	89		212	187	340		222	139	145			200	12	1993		221	635	803		252	598	270
163	326	247		184	184	133		485	165	101			275	18	146		230	6	208		240	776	268
395	7	127		215	149	238		245	636	139			261	231	510		839	1140	334		368	215	285
542	450	125		262	1183	121		702	127	128			1016	10	307		676	324	1		307	210	510
249	173	5520		217	193	23		235	8	378			535	240	566		180	37	846		426	330	247
239	96	28636		221	100	110		270	308	114			294	216	643		215	367	468		577	290	300
632	4	127		711	166	85		278	1168	451			115	8	298		268	306	287		435	237	543
548	354	88		199	175	571		241	112	548			210	209	268		1471	351	447		250	331	1
293	2	22403		180	127	248		730	188	30541			262	201	216		291	655	16		178	272	235
918	543	123		212	191	2		283	170	5774			1927	237	601		832	209	250		671	258	269
333	196	241		733	148	249		466	940	139			353	407	313		856	342	1192		268	319	229
284	5001	250		250	505	62		579	132	585			583	438	227		247	576	192		654	713	278
315	230	121		224	3991	37		232	242	137			287	210	1		499	769	529		311	485	265
425	2395	234		201	302	97		221	320	96			627	276	35		782	301	479		272	212	238
265	120	249		212	356	111		215	143	119			1144	204	1552		196	308	270		262	483	614
316	217	127		744	1530	3703		344	175	268			337	215	235		265	311	6		566	475	238
9	65	122		233	1031	133		271	393	92			457	404	2		225	550	193		355	465	300
258	244	608		218	195	269		333	329	10			370	215	1		483	310	240		247	308	245
267	2	133		530	151	119		443	178	6307			368	328	241		444	856	765		374	212	245
217	320	123		219	6073	7521		486	117	18817			204	239	232		468	10	240		516	448	316
303	960	114		516	271	365		236	449	32			265	5	262		709	533	990		247	245	294
294	182	127		467	94	210		276	144	145			4	420	296		579	3260	654		621	321	678
275	2	125		60	165	265		298	3	49612			259	441	190		417	337	194		318	232	369
275	155	246		1235	181	6		285	1788	39			625	242	355		1117	10	20		1907	565	523
288	1231	110		820	85	83		285	1053	100			235	304	23		471	345	357		265	244	223
1093	221	120		221	2	1		236	157	7			770	1	146		681	326	1140		251	297	225
565	4361	109		33	195	143		258	133	16618			307	244	406		419	1121	488		422	21	285
413	236	98		229	280	10		348	12611	9988			309	224	7		336	236	273		304	229	297
315	150	114		249	282	100		202	697	109			296	264	833		246	333	204		269	328	274
415	1	133		219	309	99		244	122	131			17	884	279		229	330	1440		255	1621	712
257	1	85		202	143	107		280	443	101			454	231	505		249	175	681		354	723	1404
682	126	1668		1	197	101		314	386	5391			294	215	145		401	328	246		262	255	580
629	5895	262		5	205	114		16	311	7491			301	728	185		222	565	261		288	280	1321
1	121	120		174	547	120		258	330	3787			705	264	1370		240	897	201		485	334	256
423	232	122		217	195	119		301	1	6			893	228	269		646	285	418		414	591	218
425	4988	119		416	629	124		740	332	136			379	485	277		867	296	419		359	464	303
560	103	93		81	3160	97		461	469	129			727	265	301		204	325	531		301	305	482
248	333	248		208	399	91		646	99	351			384	261	651		806	212	703		254	322	3343
268	787	261		647	160	6089		957	2786	169			253	226	1048		421	319	1625		285	316	365
254	693	272		10	312	81		292	119	5662			815	208	465		222	322	187		290	263	862
252	61	93		208	175	18128		285	113	82			340	317	379		233	296	10		404	611	301
328	44	449		340	322	252		977	388	1752			430	449	252		1129	608	663		342	415	93
262	180	241		587	460	250		226	188	1			250	600	608		218	2730	231		268	669	221
482	1385	252		4	153	272		1525	349	87			277	305	327		224	323	364		258	408	469
937	358	120		323	212	45		782	103	139			791	313	209		259	1365	221		246	227	286
279	492	96		222	192	3089		279	381	82			287	253	780		223	684	259		376	224	1
525	457	78203		147	191	278		643	3658	5846			320	250	914		678	681	377		488	1322	282
264	190	2		219	329	335		259	2019	564			283	21	884		372	338	268		295	253	256
831	244	106		419	106	122		281	117	98			295	399	242		248	291	848		257	326	1000
278	2	379		447	195	44		531	2269	1			500	10	266		457	326	211		664	445	522
267	303	110		203	123	6099		264	115	114			305	2	147		283	1345	259		346	241	321
178	6	105		201	75	275		228	191	380			679	282	144		242	223	316		209	240	247
331	11320	110		205	316	280		329	276	140			229	295	354		278	237	199		767	417	342
250	116	118		223	654	954		645	761	120			254	226	1		223	348	387		233	317	269
282	5868	236		228	119	54		255	556	3082			356	240	6		472	640	394		350	1	581
312	1	135		715	411	286		729	490	1			555	244	321		245	193	194		354	207	359
259	455	561		283	2866	113		214	137	126			680	1499	1296		286	137	229		258	303	1280
623	261	112		186	323	116		236	489	23			471	232	355		746	1209	6		261	196	254
487	209	20		199	1228	92		350	1	366			271	285	494		437	67	822		247	366	567
557	184	79		248	320	132		222	2092	79			310	7	273		225	1459	280		242	252	225
319	188	14376		34	60	293		914	155	984			515	241	1		231	1097	191		288	322	199
360	162	112		202	162	119		638	301	288			293	236	363		252	289	2		262	331	255
476	246	120		217	173	80		286	722	144			254	874	214		245	19	526		529	434	364
414	318	96		218	1306	128		375	111	205			518	462	722		348	406	244		380	423	4
838	437	106		450	24	55		290	440	119			242	240	992		517	38	189		286	583	279
233	417	252		233	190	233		301	665	135			522	2	242		671	341	547		338	302	275
509	436	115		223	195	269		2	147	145			255	350	1		480	811	237		295	250	558
270	146	115		219	399	119		739	125	28			1187	221	700		157	1201	218		1026	326	4
294	2	252		378	51	112		285	127	100			300	278	6		229	485	394		1097	316	259
2270	101	96		222	170	271		565	471	4341			354	239	1263		842	206	278		485	311	225
249	56	115		210	3	245		814	109	29160			293	543	301		224	314	264		253	311	380
281	211	8098		254	468	48		657	6110	7841			216	206	1094		1124	536	322		345	214	255
929	600	112		374	324	96		227	976	111			273	447	470		266	318	747		560	227	336
502	1021	234		326	204	32		555	108	925			875	219	387		236	304	192		1288	490	549
273	552	218		391	166	134		362	135	15632			345	207	226		665	557	357		706	768	1107
412	657	94		213	155	68		874	772	11903			376	293	1469		258	328	300		260	293	300
266	119	90		41	1063	31243		278	512	123			473	4	549		226	308	416		232	201	523
437	2220	153		187	297	81		296	318	138			248	301	216		468	22	220		354	1361	212
325	239	102		723	309	385		174	274	1			255	1	232		625	1095	1617		481	300	234
282	383	402		566	297	69		276	314	572			264	1	348		1019	322	901		241	301	218
262	72	72		511	1389	37		372	18	4995			305	660	353		778	288	374		262	757	4
252	1659	684		218	333	22133		246	395	4503			244	1483	1		281	688	709		341	319	298
277	732	113		1234	173	144		199	463	107			560	223	313		181	305	262		390	389	477
716	121	92		10	6797	89		338	289	130			250	219	551		1144	525	1732		242	221	353
408	47	104		229	1	207		254	302	232			342	254	213		699	2	1258		252	465	543
763	427	105		669	3254	119		218	2695	138			348	221	229		514	301	239		239	501	79
264	157	120		433	141	378		381	138	13906			299	1601	143		298	330	1599		1	240	278
276	262	115		229	145	72		357	223	11229			971	209	3345		397	319	1899		1016	458	272
296	529	243		1602	193	39		226	107	1			271	22	806		242	147	257		263	652	290
263	23	75		653	194	397		364	177	23221			278	222	589		499	339	2497		307	265	253
292	651	90		706	88	13130		640	140	386			276	727	265		279	17	404		242	499	286
285	213	100		289	3591	62		280	279	84			316	317	283		527	589	262		246	307	882
284	8963	234		500	169	134		636	950	488			456	634	426		172	1	647		249	304	589
542	5397	71638		679	13	279		250	183	7			257	213	1		420	343	1152		255	213	231
506	107	107		211	184	1		282	327	133			267	715	740		436	315	660		256	289	590
434	68	208		203	206	479		216	137	139			244	272	2		272	298	291		7	206	1298
298	478	198		17	4437	124		214	104	230			308	33	1008		176	320	854		356	386	333
290	208	131		778	171	138		769	185	388			307	433	24		213	971	482		615	251	514
319	35	117		301	3916	1089		403	1939	80			674	8	405		240	826	1898		275	238	393
658	4257	97		367	198	244		390	292	86			286	315	23		239	2088	3		263	9	709
313	207	104		27	335	361		340	118	78			304	46	838		648	337	500		568	24	5
168	302	95		316	7	310		448	140	114			324	278	200		228	302	286		775	266	514
270	7	63		260	180	279		1	556	794			367	404	2		269	1099	380		352	5	307
308	85	101		436	738	45		285	159	123			260	221	213		474	824	778		354	388	387
1041	42	69		289	327	275		283	129	96			303	412	505		229	508	1		297	238	292
457	507	336		425	150	710		256	2274	119			601	417	1626		234	535	244		820	267	217
1490	166	20251		210	69	39		299	4368	139			4	17	384		664	338	191		291	459	226
421	15	91		373	133	304		303	472	127			495	215	278		182	305	1392		323	234	1384
225	125	308		299	198	83		289	147	127			354	208	216		210	331	372		263	237	398
265	300	97		228	201	125		277	555	233			358	445	465		686	1090	26		267	245	2
275	510	26440		207	166	128		236	114	269			632	259	532		1125	327	390		254	1	291
253	32	352		224	494	63		40	124	4			297	525	1148		213	297	1611		499	229	1
257	5	104		215	796	416		264	398	122			258	293	364		247	771	362		234	232	336
262	4179	12516		12	321	144		3	288	94			306	210	325		1168	969	1264		258	262	446
393	475	16279		382	183	58		248	663	106			322	421	249		161	1465	248		313	54	279
311	336	92		269	178	60		357	193	6330			509	277	265		419	590	687		457	5904	565
209	304	101		212	321	29		271	3	284			443	246	227		393	298	366		346	244	247
302	246	106		491	201	63		287	671	277			281	206	894		224	287	302		241	504	239
284	2972	430		73	141	151		281	273	77			676	223	19		249	340	255		249	275	1
392	215	109		379	327	276		297	124	125			945	521	234		1294	313	1074		276	209	314
268	268	121		355	177	46		296	140	557			390	232	186		477	326	392		889	257	831
275	398	95		365	303	41		359	473	129			574	287	13		357	552	1656		253	515	512
674	219	1279		206	662	3		338	118	362			304	246	2681		185	579	193		347	589	1
218	494	208		215	8	126		1	461	128			307	282	1666		1087	246	180		379	565	235
305	202	113		215	339	61		539	287	638			385	303	15		189	981	393		604	204	352
523	338	108		212	311	164		262	128	136			258	1	208		246	320	581		461	226	990
267	114	123		192	184	84		289	1471	81			735	290	1		226	509	665		236	251	344
310	373	6		389	6873	99		594	406	588			361	7	482		743	320	489		564	1081	594
259	120	17		222	194	114		242	117	104			265	238	1181		427	312	237		284	262	529
255	106	111		197	135	4666		278	768	95			308	275	287		1293	195	4		543	715	282
538	1112	110		563	47	308		2	29	32392			1394	242	477		308	313	350		478	3	296
273	7717	23912		1	3309	1		274	286	53			1041	243	144		995	336	249		458	745	1233
267	1	90		219	79	60		286	99	136			376	219	213		229	307	271		781	246	530
260	638	33519		221	215	40		287	150	243			388	627	434		244	1	216		865	431	592
304	195	64776		4	210	77		902	1	1			230	1100	1527		212	343	192		267	304	3
586	217	43		218	167	96		326	8266	97			219	1111	1608		237	318	195		551	529	825
623	57	237		178	342	280		805	191	59210			240	205	652		235	212	619		240	79	315
424	765	234		357	122	133		312	5729	78			279	543	188		652	320	722		368	258	214
463	194	229		254	98	88		287	280	22084			266	10	2874		265	321	198		262	205	223
706	271	19		257	300	53		263	174	10201			264	222	405		217	346	872		748	218	553
433	152	33		528	207	7108		321	136	114			280	1472	1211		431	667	409		251	450	919
522	4	109		1014	656	173		355	613	3121			544	220	712		208	584	360		302	274	548
266	151	1		1	1905	116		271	380	5581			244	222	274		492	535	225		293	507	703
410	93	51		40	338	147		1917	109	53			376	279	167		219	296	8		281	201	246
299	4328	91		10	3735	628		210	124	122			282	273	243		244	318	243		355	230	293
526	271	196		194	768	7447		580	100	4866			575	270	368		919	343	1		619	442	214
493	10713	107		263	351	145		1141	115	99			338	575	926		224	494	361		357	233	303
302	130	239		220	92	5		460	108	2			716	516	470		240	291	1068		591	246	283
415	97	80		217	1264	5585		346	142	1			636	447	683		493	297	282		511	296	229
318	206	121		220	185	158		569	1191	9233			5	687	1279		261	304	240		259	258	297
612	132	233		5	170	20		605	74	6330			288	503	309		264	796	986		273	548	658
311	142	89		6	468	289		219	105	3933			319	242	143		248	218	6		675	299	293
178	225	69		350	155	8986		308	146	259			733	471	241		200	317	262		308	317	878
564	211	89		471	317	23979		176	332	101			284	625	329		466	819	370		549	304	347
802	219	108		833	77	170		216	135	7			504	313	1		235	2075	407		610	225	447
538	6594	12		227	3	291		762	121	5754			297	225	561		224	292	1675		714	422	277
343	225	94		17	138	177		1091	183	157			1759	824	1		456	144	354		273	688	219
532	205	1		390	3520	668		982	134	417			256	207	254		293	1513	776		634	411	326
568	505	102		537	7941	69		245	289	2171			308	1	1158		191	521	578		479	260	332
1	70	67		219	193	7848		248	808	59			274	247	642		227	281	215		285	537	283
515	333	87		460	213	100		261	182	82			284	421	372		2	308	201		241	301	642
619	141	64		230	558	274		220	308	25			299	237	964		816	335	286		436	1110	227
284	218	112		239	2683	7321		264	115	150			519	253	15		730	1075	297		680	626	303
259	315	61		26	77	181		233	134	6955			341	438	594		432	588	372		367	597	294
275	111	50576		240	73	173		242	942	93			413	301	414		253	346	564		286	600	631
257	264	202		196	189	195		253	108	141			277	240	3		762	1333	71		252	3707	211
704	183	16816		4	194	174		296	428	99			293	21	217		248	1558	373		249	3237	675
268	204	88		7	168	24		423	1729	4			335	649	248		191	35	1713		368	631	290
662	393	74		450	179	30		475	1580	87			275	227	1532		339	288	464		502	203	294
306	229	84		216	524	113		352	192	5958			231	218	283		627	940	203		248	248	1018
621	380	61		224	270	294		808	815	58			482	523	924		1191	738	1		323	269	3
295	2672	81		198	5890	1		268	143	95			621	244	387		675	478	196		306	209	280
316	249	241		184	35	2210		221	414	133			246	296	287		464	567	4		633	232	304
267	57	236		7	2063	68		87	102	98			292	240	1165		1767	311	13		316	258	353
253	11518	76		8	108	17660		307	548	147			564	297	862		1274	323	276		493	580	1023
277	465	90		226	89	95		1	90	342			283	219	1		446	795	568		372	211	797
2	377	65		396	547	87		190	574	1375			1393	191	204		685	297	230		424	248	331
319	302	98		155	249	175		214	268	4			303	562	232		166	181	793		473	313	238
258	174	62		160	690	73		259	182	120			1947	254	176		1065	437	298		342	261	305
287	373	56		318	314	99		499	387	27			288	217	509		174	442	1313		606	30	317
259	97	322		319	2670	150		261	553	142			2279	528	256		216	313	191		325	219	635
497	10	6785		302	9870	5		270	5290	11949			519	246	1153		231	304	411		342	604	1
307	370	61		214	368	67		232	1702	448			220	245	736		480	9	361		993	405	529
791	145	98		13	1013	235		303	132	168			779	210	2199		637	1350	192		271	1241	4
289	5737	68		213	459	56		477	120	339			478	294	232		980	608	509		366	220	988
286	7020	106		177	363	353		278	190	140			384	221	457		245	317	1628		430	306	306
403	236	45999		901	763	32		285	348	14751			4	223	220		197	293	1177		464	670	306
272	63	72		1723	540	198		571	1096	69			260	542	249		227	858	790		590	234	226
265	263	187		327	161	72		296	304	13091			279	227	13		254	267	2		1689	254	284
1668	122	18888		235	3316	131		503	2098	8			496	285	4		250	350	373		847	294	352
597	334	80		229	374	681		660	134	122			205	235	400		273	546	308		1727	313	285
962	687	231		205	494	166		394	881	1			272	248	315		1305	332	331		216	573	89
345	96	3851		227	2	12239		225	179	1			781	225	446		228	1957	799		260	387	213
1	468	96		218	60	255		525	260	302			381	538	246		259	541	919		239	253	561
268	51	91		227	204	67		356	316	144			322	244	729		278	297	282		277	295	285
278	5716	203		244	513	165		424	475	111			599	233	4		238	817	390		229	598	330
209	178	19420		1	289	16156		422	594	3			295	282	5		816	331	255		305	221	283
261	108	4452		784	128	69		5252	1161	121			205	249	916		932	320	3		249	214	275
301	201	325		220	220	139		403	165	116			427	198	525		433	284	202		576	298	238
920	193	235		1003	190	20187		283	1836	95			261	436	289		436	338	389		1	310	219
446	679	10031		1569	7209	162		253	90	10			313	1	256		229	349	230		839	566	297
606	117	218		575	291	11476		562	254	3068			554	1287	529		242	798	1538		356	822	1677
303	431	76		9	329	68		1044	184	96			370	991	845		225	304	417		504	379	1000
592	228	609		439	9	81		836	233	2397			275	310	19		250	490	954		303	254	232
696	444	5873		1038	192	254		275	525	6266			1338	250	308		591	308	266		866	185	217
1381	1	67		230	309	286		1580	8166	99			379	7	475		191	720	929		274	291	15
1191	101	79		206	33	272		806	852	96			566	248	1200		210	343	1268		248	318	297
1080	227	92		1053	8	331		278	307	7087			285	232	293		1009	319	445		264	263	224
295	95	56		387	123	309		468	402	85			833	1046	307		400	297	450		271	241	281
219	226	198		212	508	202		610	353	80			324	1314	49		1080	486	208		308	623	294
270	167	198		213	122	301		1454	167	155			342	292	376		897	2	1		252	293	345
659	211	42		808	135	115		659	197	149			1027	685	153		443	1508	376		375	315	704
315	70	9		220	321	13650		4	314	135			326	305	218		202	1467	1091		228	239	1974
690	208	4		223	549	311		489	129	142			261	1263	16		401	298	762		530	214	519
464	184	7388		224	162	122		254	113	12464			350	640	489		219	289	314		244	261	308
317	149	4861		871	181	276		697	193	25954			342	306	832		413	300	189		268	305	267
315	117	12		178	7480	90		400	323	278			316	277	586		245	306	1165		253	221	217
2	2614	122		239	175	145		373	326	633			682	430	734		499	280	350		1461	465	900
731	244	1047		1575	83	118		553	393	316			216	231	6		612	325	228		281	1514	522
239	527	1399		811	1106	57		283	3353	134			1533	19	304		483	499	1703		490	563	283
270	375	6		280	1828	281		317	4	89			273	302	282		467	316	197		912	324	302
430	307	45954		235	635	47		328	299	347			297	521	1214		759	303	758		262	640	1
714	431	5		1026	196	247		280	161	275			303	238	1177		873	1019	445		524	326	297
685	276	96		241	315	47		33	124	142			1305	345	251		466	301	272		355	265	303
1170	854	245		591	192	1773		768	2192	406			258	226	352		897	1498	661		1650	406	472
481	200	17273		339	410	196		273	1059	129			378	678	13		300	207	707		274	254	273
259	46	102		223	797	89		888	266	277			424	550	464		178	1717	2653		349	252	310
392	4224	23854		218	143	1		266	293	311			708	284	742		205	1014	199		907	299	518
347	205	178		213	798	80		491	87	136			325	225	620		233	300	346		258	599	226
224	4186	104		187	87	179		271	1562	11431			592	677	159		441	630	440		526	409	913
321	217	103		541	339	323		808	2572	132			434	529	1263		259	722	1041		1145	257	366
717	649	124		226	178	97		1083	104	3868			410	245	234		279	328	250		341	494	424
328	185	163		221	308	34		278	96	3465			242	565	296		446	571	268		324	596	229
462	2163	127		215	212	91		294	128	119			278	215	206		2452	522	2		886	296	304
289	2036	255		217	174	611		309	305	244			305	510	1		661	1039	271		251	497	269
299	387	93		198	2	91		131	4236	151			819	438	301		220	297	1189		276	913	36
241	187	126		413	5175	161		219	879	21			608	224	581		850	3	6284		431	208	407
300	497	21809		481	896	1978		339	99	77			292	1393	366		454	9	274		494	219	224
296	813	119		213	174	343		349	97	118			256	819	1579		241	654	188		376	298	763
489	189	106		231	310	188		1047	95	7972			482	267	289		514	773	353		524	223	295
294	213	245		1415	1332	188		231	129	121			487	389	273		273	570	1681		300	449	373
326	310	119		178	45	144		389	1920	716			270	218	300		710	625	1399		957	250	329
412	174	1122		79	1271	38		795	874	482			315	442	921		242	295	444		370	555	263
525	164	318		319	96	152		270	321	351			330	262	1921		266	42	958		775	250	291
326	4926	93		204	783	117		264	141	396			1224	844	257		510	1233	309		294	216	278
286	100	119		485	523	106		236	749	165			282	215	1		192	455	592		354	230	348
621	13	466		233	2796	122		563	112	113			1668	297	1231		596	870	1454		504	242	296
547	460	136		212	141	47		729	137	182			220	237	257		500	314	605		265	303	274
518	3935	75		204	414	13		440	353	209			298	250	452		347	581	400		265	324	341
301	336	103		231	260	49		761	307	265			841	314	434		901	780	241		557	297	473
264	165	39936		231	2485	446		287	3814	158			530	215	585		173	308	319		259	373	588
412	185	127		382	133	127		277	414	273			1667	226	267		254	308	1375		353	219	281
494	6339	229		317	484	218		276	195	119			476	558	265		708	287	1900		1011	308	315
269	149	1675		11	645	157		263	715	196			481	2022	872		255	308	2938		626	212	339
397	350	113		184	501	556		374	1325	6962			248	1775	271		487	1766	534		315	155	547
267	4825	99		1	411	221		528	143	16441			323	546	396		265	305	528		604	205	447
569	124	96		150	585	520		244	182	83			970	1	69		953	1339	896		674	438	272
309	163	125		1590	315	237		277	378	476			347	303	369		473	274	429		260	210	634
292	120	19742		1097	315	3		1399	357	287			294	282	787		310	284	177		279	303	324
680	2976	126		216	180	19222		307	4936	313			270	564	269		3	230	1		294	221	716
1323	360	83		303	182	13		245	8	17727			484	7	243		853	14	248		249	429	318
275	67	57		771	657	48		855	4067	306			274	237	1		222	343	1164		959	276	288
296	447	133		599	96	191		268	567	145			595	4	1053		159	1286	190		258	294	268
256	212	40106		185	299	240		563	14	156			360	13	535		193	497	2		228	301	8
530	157	74		749	297	46		671	413	4788			481	240	151		589	283	1		1739	17	296
613	5	135		385	557	233		247	556	909			274	315	49		373	332	963		369	257	705
299	32	8547		1367	915	150		352	1186	182			2294	481	934		1332	322	365		962	256	225
579	131	121		601	176	282		145	178	397			256	247	199		427	335	292		272	288	300
1550	191	113		17	112	113		293	1577	71			276	245	1		245	316	396		370	335	1472
418	2434	133		473	153	154		1686	533	592			298	261	960		243	1164	565		372	233	315
745	2	5746		209	166	4		226	274	160			307	317	336		612	345	250		637	254	342
182	171	71		197	147	67		299	126	828			9	313	811		211	959	602		294	781	276
272	213	75		217	438	66		1206	5	121			261	455	346		226	1430	255		254	589	705
273	956	346		403	132	167		3	9718	50767			330	213	865		588	650	214		319	211	16
301	336	128		1	595	25103		3	180	76			477	949	324		232	286	736		255	262	394
315	1	50		1	284	90		258	3273	13521			563	1	273		1286	18	667		544	553	268
277	207	113		515	187	143		711	106	169			555	301	4		247	329	1365		633	259	550
255	8467	119		27	4971	142		298	3	124			371	8	795		220	304	1155		340	568	174
1411	348	68		451	301	8276		4	317	177			270	166	893		715	296	187		637	207	315
308	413	134		396	117	46		292	125	347			243	244	245		283	1100	1118		875	527	303
268	163	29134		1704	196	150		285	3265	82			617	278	920		1101	317	1		483	1590	447
773	140	118		1575	133	5252		608	665	177			265	241	675		1114	12	193		260	255	2
201	1788	125		557	638	272		1	261	45			893	760	327		227	1860	317		15	535	1
281	343	103		232	146	88		13	130	151			452	2	6109		256	2093	167		715	322	319
292	69	115		14	172	21464		481	1	142			251	12	348		197	173	734		859	229	552
630	619	38955		237	322	4775		792	378	63			253	276	193		408	122	604		326	554	554
2	215	137		257	170	200		1	105	4211			2279	215	397		228	306	398		878	225	377
1	122	134		199	575	13034		274	123	156			1074	427	141		1201	599	482		272	256	1
1221	4677	1		177	153	56		24	96	119			896	523	162		1797	562	173		511	1059	305
282	164	1		174	21	287		274	1714	374			274	11	271		673	135	198		351	496	237
278	7	24		705	2077	3		4	517	119			216	351	721		532	305	936		297	494	298
939	7920	31		1641	186	107		319	192	8132			247	213	1285		237	35	254		447	507	527
298	199	15682		900	354	3813		535	184	13407			256	225	235		179	1302	191		500	196	243
121	4447	129		135	616	4914		281	338	145			376	250	253		334	320	765		244	437	305
407	323	105		225	399	235		191	46	3			379	10	5		441	3	200		16	283	234
1022	188	63		1023	99	338		556	194	113			532	276	303		247	1101	90		222	272	360
299	580	244		212	78	352		227	1273	148			247	221	5		2089	587	190		242	719	691
709	150	21675		384	171	234		219	136	133			253	9	1		219	299	327		336	286	980
268	3757	110		173	170	106		233	1730	125			833	354	1		639	284	429		242	295	467
502	2628	124		350	139	13633		501	122	131			381	273	231		571	32	448		961	784	254
404	372	19958		186	180	239		604	120	36			2	527	1506		223	605	221		328	207	342
427	63	76		500	77	144		781	1261	6			811	3	382		506	294	3495		251	834	246
298	449	271		921	637	636		521	1280	63			289	417	260		312	116	2896		327	487	1388
319	124	130		192	169	6475		267	147	186			249	256	627		226	293	408		525	299	271
209	1158	118		224	137	192		549	419	78			755	495	526		1464	837	420		25	214	2059
294	471	118		393	265	78		224	85	120			377	270	699		618	1035	524		379	266	549
238	117	35799		232	137	94		449	187	116			247	226	306		191	297	536		710	380	341
278	127	30301		184	173	143		220	284	223			826	231	342		439	475	241		2710	257	282
702	149	256		2	180	161		535	129	36			28	211	172		519	3767	269		261	553	606
336	6241	27982		415	273	118		269	3416	237			321	274	348		258	1023	528		506	508	279
271	5244	124		223	101	278		240	122	5131			475	345	419		399	112	257		265	221	265
539	896	23		55	353	184		962	194	184			714	248	2538		419	625	387		273	488	295
285	61	107		214	166	120		352	381	63			264	234	886		471	2151	1084		230	598	346
293	5840	246		432	184	183		6	854	248			342	2	233		305	330	186		264	242	1
435	354	4		227	166	141		288	181	296			287	227	619		180	318	399		266	305	270
317	7713	23155		658	71	148		271	112	5429			285	99	9		491	744	393		316	264	2390
424	172	91		480	1	88		130	142	4185			536	967	8		243	348	496		246	250	308
315	326	93		223	99	138		269	288	14290			308	9	219		248	317	1058		241	252	297
262	318	135		337	175	417		270	170	310			298	595	190		177	7	1835		1118	313	817
297	330	124		448	99	374		276	291	2493			560	16	738		156	325	553		235	503	360
307	140	112		676	64	22955		222	97	178			706	897	211		203	11	395		29	214	336
299	122	124		218	689	10286		375	590	65			773	237	237		678	808	5		654	236	681
417	351	63		550	169	153		366	385	2071			514	1	242		654	3147	1753		250	256	288
278	1967	663		353	154	166		619	290	221			1203	200	297		965	454	231		7	209	217
499	123	470		210	155	441		265	10302	350			335	315	549		834	570	274		257	420	280
577	69	80		587	183	584		631	159	2623			738	309	44		443	948	244		346	304	271
741	5374	130		574	3	156		298	118	107			375	664	428		316	623	928		670	204	286
1557	492	99		393	707	55		278	1585	176			274	434	1505		988	331	211		272	254	315
232	177	138		225	333	53		450	384	329			750	207	265		180	335	585		274	422	234
494	285	221		730	80	1		6	181	24321			313	293	503		272	293	362		434	302	775
1275	186	213		220	92	70		283	293	118			577	238	1081		498	535	1		273	220	650
306	107	83		729	81	110		642	602	26			257	280	448		395	297	1957		372	252	295
574	59	104		200	345	106		281	109	1055			303	291	367		251	282	214		343	520	264
847	187	25398		306	120	114		478	328	5717			274	258	937		498	2281	532		250	596	392
319	160	216		456	181	98		242	422	106			697	493	337		1045	291	378		257	527	329
530	156	128		226	6089	124		279	3351	119			782	260	337		1876	1389	397		431	256	371
473	1219	270		247	710	145		267	122	75119			267	292	440		4123	1329	237		531	218	339
301	358	128		212	332	16		468	255	9615			316	257	275		446	319	192		522	331	284
177	145	40680		215	168	105		140	422	210			500	2026	330		405	1	816		530	218	266
402	2897	118		195	59	177		247	159	241			268	55	266		887	278	291		256	254	301
307	1564	28991		203	278	23		711	78	191			379	253	2		233	329	776		345	283	99
523	5853	87		1	450	104		551	1646	8506			563	387	219		480	585	506		5	416	283
287	344	93		384	276	149		281	10796	174			304	559	33		664	26	615		224	821	271
400	68	145		378	162	14096		245	512	103			278	418	1		274	317	311		724	216	320
278	157	144		323	520	142		257	126	98			322	6	623		211	317	200		375	453	607
319	142	137		350	177	53		320	302	343			571	261	355		228	322	196		256	309	258
283	186	24845		1450	358	117		3951	95	49			344	1715	246		844	581	311		301	278	288
195	128	133		22	7643	251		307	181	198			314	473	549		245	1850	365		624	297	331
258	6254	20219		339	1083	166		294	83	335			240	492	639		240	648	656		2	706	938
277	493	143		765	2525	259		1	120	157			829	293	505		796	285	389		281	215	304
324	115	136		438	470	279		373	9141	150			270	424	1		164	2	257		274	869	734
324	5613	265		488	128	13712		1742	4853	30420			373	217	345		226	315	318		66	249	380
240	162	99		230	308	46		584	691	81691			304	243	249		270	276	388		333	281	309
273	117	278		218	1022	377		533	121	4562			316	259	242		247	212	200		504	270	598
270	393	3		1	128	121		325	187	1			265	319	354		178	151	227		513	445	441
902	2344	238		269	5633	81		273	4532	1373			411	318	337		233	1493	554		1003	208	441
263	106	131		210	169	8353		263	170	197			499	222	141		420	291	1		646	248	368
780	1	383		206	468	257		34	110	247			729	245	706		2200	316	247		284	225	314
283	153	1		506	159	350		1181	814	260			499	5	720		310	1012	871		273	739	291
838	197	83		460	1726	19079		634	175	93			313	531	185		240	308	749		247	270	384
948	3708	150		220	171	186		303	123	128			22	388	1908		220	41	496		266	298	389
403	507	119		209	317	119		283	141	384			375	976	10		755	224	1578		2638	314	255
241	365	206		201	783	167		369	127	81			570	483	3265		381	294	257		497	261	424
538	1815	141		205	130	60		254	169	1			260	242	621		293	12	923		303	681	5
261	86	100		601	62	1647		260	4896	100			287	497	498		436	2144	348		243	507	4
743	158	270		207	1932	371		919	180	6265			218	368	236		558	1638	229		1023	398	256
534	118	133		313	298	344		1287	103	246			216	481	654		1548	453	1925		257	1039	241
259	173	228		738	82	147		282	3184	1			442	271	2792		248	24	179		1001	236	278
283	300	94		8	80	168		299	316	132485			247	478	1544		241	511	188		299	651	1255
655	12	129		598	6230	300		295	145	1			309	296	333		236	602	400		1423	261	590
280	168	5		632	267	136		774	708	71			368	1	352		669	812	186		451	529	318
620	150	116		853	479	123		281	845	4			317	207	248		188	490	267		264	205	597
265	57	102		1731	184	202		206	4281	9			331	195	291		781	496	723		463	252	749
328	25	378		214	2748	109		1062	158	151			230	513	224		7	312	194		868	641	277
242	34	143		286	150	52		159	470	67			239	318	792		486	4	210		292	327	280
271	2464	454		1591	144	115		283	89	165			220	575	1101		463	270	300		880	291	465
200	7	155		379	84	3196		1	259	1899			493	1661	8		445	587	532		251	268	228
279	109	14437		371	3639	2136		32	73	2949			289	673	4		655	1439	2625		248	395	289
325	482	376		179	507	176		276	102	3			367	231	294		265	498	331		267	526	836
332	273	133		6	2629	182		1	1759	3055			283	303	263		436	480	932		349	680	816
247	1845	89336		222	337	115		288	118	166			518	800	208		181	745	267		514	256	476
294	146	145		222	87	4273		822	20	134			344	411	276		666	310	374		250	214	684
544	11	155		188	1768	391		465	165	202			488	458	301		233	422	662		385	207	309
635	2456	48039		715	411	104		835	183	394			601	282	141		231	300	341		376	300	778
278	28	140		215	103	111		259	153	285			815	15	984		820	105	562		1027	261	259
280	134	140		233	2	129		267	90	453			281	207	442		213	584	1073		679	443	301
319	39	142		399	158	118		276	289	180			667	203	531		259	216	317		397	217	46
342	108	137		472	114	59		263	447	185			276	265	200		284	313	236		280	296	306
273	55	143		414	77	261		294	100	227			795	9	258		234	284	181		1225	322	894
267	194	141		791	783	292		294	173	469			630	268	259		433	2050	198		1215	486	745
442	1	135		2817	126	126		1	168	167			509	342	976		473	295	11		34	248	315
425	139	330		27	136	273		257	152	131			330	242	870		254	786	688		278	780	216
489	2043	92		216	168	5269		363	3884	172			257	317	301		766	651	303		794	279	270
753	190	466		192	337	550		225	4702	283			293	338	11		302	287	372		484	303	549
309	141	2324		386	355	172		737	527	295			276	235	29		9	1051	416		269	313	275
495	8	154		239	272	376		378	405	467			845	25	348		279	313	252		497	544	269
329	152	418		43	47	631		370	1	1			542	265	302		380	327	266		248	223	221
228	1	723		37	3	3452		308	285	170			278	12	411		1119	301	590		284	614	389
464	119	147		197	514	519		327	518	166			316	214	283		1512	312	1483		391	3036	1100
724	308	45		209	219	100		270	601	136			582	36	1142		637	860	525		344	283	775
288	138	142		168	112	314		763	89	11352			349	466	1		585	287	505		258	240	277
270	108	183		220	114	164		270	163	205			372	311	2095		240	304	516		136	886	380
275	137	43		296	111	278		392	3166	428			305	246	348		466	852	489		1138	278	393
468	227	158		209	134	359		433	100	314			408	3	332		221	332	270		474	299	280
606	931	146		487	106	119		244	350	159			345	203	272		249	306	541		484	420	281
331	60	119		10	28	400		718	335	36			362	309	9		285	304	232		274	251	456
454	356	13103		5	25	244		1	31	2738			3954	1	1222		173	304	188		283	259	389
295	151	10		500	9	91		258	4246	135			279	5	1573		266	295	396		243	307	382
842	2	60779		366	3	306		626	105	160			1681	245	194		734	265	170		249	215	12
298	129	95		259	8	269		282	1758	258			384	433	255		254	2	2596		245	293	279
169	2480	160		332	530	109		399	171	15275			800	336	423		252	815	189		246	220	222
189	3118	13602		264	500	148		642	120	157			253	666	1226		175	1622	204		731	271	1680
205	104	7		482	710	147		655	165	2402			377	298	757		275	852	16		6	319	460
1354	2	163		344	4	1183		275	184	217			302	620	404		1235	2867	5018		316	694	1
318	4085	157		20	3636	3		498	101	33983			473	189	269		245	301	806		254	246	751
428	577	158		1	21	221		598	305	3399			257	308	314		182	230	382		489	285	371
310	133	30708		723	6	105		275	19	335			316	1414	8		1153	331	188		242	265	215
735	146	18931		819	115	121		229	7217	554			281	315	234		201	306	320		318	244	336
264	6	65		13	1254	173		507	8371	638			1	663	515		8	1633	477		268	677	1
736	31	142		223	3631	16324		556	871	154			494	348	507		412	468	224		608	286	282
348	139	5		885	93	105		1	414	1			860	1	226		925	805	403		346	323	323
229	146	431		191	116	476		275	168	33			698	267	666		278	27	1208		557	81	277
1249	109	3		10	121	116		268	131	129			600	279	491		398	1145	181		386	1370	549
261	267	41		232	2821	104		270	172	2711			259	262	314		208	1484	286		586	250	423
566	38	20		346	33	127		556	63	37			376	237	31		463	287	2955		1225	249	602
283	8	160		210	403	112		405	1623	316			270	192	305		1026	279	373		497	565	316
549	54	9		461	139	142		287	175	29			828	565	483		17	283	949		258	209	297
548	470	114		865	108	181		743	87	72			516	12	127		832	276	10		240	464	260
8	137	6261		187	120	181		510	798	262			572	252	383		649	508	287		538	934	477
269	115	25001		1149	3473	119		4	290	11			308	215	1		2	2051	602		461	277	374
211	6	102338		403	354	169		268	416	3894			651	494	25		224	316	761		415	768	599
370	14	89		180	71	16628		283	148	267			280	441	268		387	1135	184		355	284	223
304	306	141		195	337	97		208	444	10129			376	28	233		771	301	205		545	1223	307
274	1479	137		225	5586	21905		1396	168	219			190	810	490		580	290	907		367	292	737
292	2620	150		738	337	570		447	177	133			141	227	519		232	172	409		249	530	347
1	1	103		21	526	224		369	104	7014			373	234	366		243	324	250		237	203	582
277	158	273		207	2525	45		274	138	164			278	232	794		581	316	244		242	492	271
409	407	126		968	1971	141		280	280	93			342	307	252		691	817	1350		183	249	227
1072	212	301		421	7764	6		273	5832	7546			516	837	287		427	308	420		282	555	1515
333	305	132		156	1380	112		261	1743	6782			257	495	13		243	297	270		269	307	293
269	80	147		188	124	64		374	78	5198			302	545	266		730	283	297		1471	855	1321
277	283	8760		219	145	14421		300	59	1			320	1	1268		749	623	1		660	443	7
599	33	126		226	717	117		573	535	145			702	305	441		680	320	212		333	409	1140
284	6	274		227	267	63		574	150	12398			956	306	691		207	265	533		238	267	302
266	130	162		400	3606	85		530	589	164			553	208	284		219	283	261		271	272	290
630	1	135		435	3039	78		495	555	141			284	328	479		228	478	195		361	254	279
777	7615	137		7	409	55		9	3534	15203			361	291	621		225	12	190		298	330	563
600	3180	105		13	413	120		1323	162	293			320	576	34		281	743	819		349	658	841
399	2068	65		509	515	1200		290	168	9			415	264	376		228	824	9491		359	207	508
990	263	17490		767	1	403		462	179	218			762	517	234		531	694	188		969	240	308
950	42	140		234	120	217		360	152	32312			262	1252	191		219	281	717		130	263	577
1124	3101	310		8	280	102		322	552	177			792	1244	269		663	309	229		341	222	299
334	340	705		1027	563	512		2	149	421			957	191	264		241	304	1384		590	244	1011
260	459	140		213	87	102		1	100	6			380	464	319		242	747	2623		446	243	204
397	87	3		586	88	253		1454	386	1			460	208	572		862	540	1302		267	915	820
299	5	42337		30	502	14133		505	57	1			932	274	448		233	17	829		689	291	9
538	160	95		224	602	2063		4	120	287			540	194	333		474	323	1		367	276	376
451	79	24440		424	99	51		1140	162	200			902	568	276		241	311	241		378	219	933
85	258	1247		7	271	364		317	113	5561			342	1036	324		171	315	192		635	243	444
321	170	2461		207	4833	528		474	167	356			286	665	818		258	525	1446		445	250	292
417	44	5		401	170	184		217	322	38393			311	769	683		436	469	252		1194	779	9
294	160	125		169	109	154		20	74	214			375	1057	2224		253	311	181		722	450	421
223	305	152		679	147	107		496	142	173			685	308	299		237	328	251		920	287	287
716	3590	1		508	126	193		1069	563	19			262	28	529		261	271	178		239	410	283
872	4633	317		1	331	7293		573	69	168			846	447	391		412	608	641		441	272	892
280	394	189		18	277	84		425	120	4338			677	227	274		259	261	702		554	218	546
1265	167	125		238	90	20040		748	1204	492			668	472	623		960	181	1219		506	1494	260
300	159	157		214	149	5372		516	62	5			191	478	874		227	308	627		339	457	295
277	165	148		602	98	80		497	1137	194			508	243	354		217	279	175		1052	581	1088
436	51	79		1	297	245		279	3804	1			380	277	200		241	335	254		471	215	267
401	4425	262		4	121	106		289	506	8			242	501	294		269	568	1126		666	505	295
330	10	135		9	410	143		299	745	14			219	535	1369		149	467	174		480	267	793
434	159	149		681	141	159		7	378	148			299	1095	232		219	311	1		278	250	306
445	165	103		1105	555	96		431	3186	3172			306	664	573		249	24	521		252	752	5
7	1344	126		716	264	89		293	2724	1			311	293	220		277	851	178		293	292	286
205	5619	118		72	128	155		714	1	334			318	686	20		210	300	192		471	431	964
436	125	114		418	277	11269		366	84	226			671	265	324		224	1587	1		234	284	374
748	115	147		370	87	126		278	1084	20			228	332	365		669	816	784		443	724	12
244	10	35431		893	127	1042		765	426	12			253	9	240		333	1043	304		314	468	274
405	153	67		857	150	103		1	127	145			45	223	318		293	299	191		378	959	319
477	130	13068		966	88	49		383	81	200			338	313	801		920	547	261		277	318	112
714	167	145		555	765	416		303	596	174			297	334	324		952	1135	1		279	313	452
882	439	154		218	252	265		257	54	142			373	567	674		288	273	911		340	178	734
480	181	94		1069	449	191		941	137	197			513	864	369		502	202	405		253	13	629
322	291	73		485	221	10616		367	142	104			576	671	923		1708	280	290		939	220	1
210	141	139		79	145	5993		266	94	299			361	598	381		962	717	204		252	523	286
243	5867	4707		385	162	445		460	280	70			385	1123	803		227	492	1556		347	719	218
332	1	389		386	407	5432		564	436	60			288	41	1		1235	1362	1123		248	252	1108
286	5500	166		189	2714	404		289	298	288			492	280	796		175	969	2		295	278	4
261	1803	139		320	1	340		292	168	457			257	593	306		705	319	729		367	507	268
262	2	155		329	136	5		7	92	6198			382	185	197		238	1444	791		252	248	562
844	142	156		195	505	169		317	6	169			303	317	294		259	2754	259		269	255	589
276	447	33582		164	106	96		291	148	52			282	413	22		193	612	677		359	1058	282
274	160	155		371	1	274		281	240	210			279	1842	209		239	1132	4772		274	412	202
455	93	81		216	3588	150		277	448	13720			303	244	788		254	282	235		279	204	241
303	119	12891		200	130	104		1049	81	177			268	274	215		458	1334	281		314	308	452
426	362	288		9	152	1917		372	53	153			521	170	518		190	22	822		267	325	5
857	63	304		462	4410	84		439	154	2			335	325	305		420	340	392		258	204	274
328	6214	144		174	252	100		645	431	1780			661	347	1545		228	840	190		1550	485	227
409	3528	136		21	107	85		411	376	8920			370	27	443		240	301	580		451	291	1072
306	197	79		1	105	420		286	2112	194			352	1079	900		696	1076	279		354	474	288
594	322	283		1554	267	99		261	83	125			1495	199	1060		250	277	287		242	520	315
254	164	293		206	878	141		288	58	234			269	370	16		249	973	133		820	283	294
233	149	18795		907	2293	66		455	4671	2492			255	361	969		595	287	549		662	469	6
193	330	13		214	409	118		396	315	153			777	405	13		903	292	201		338	476	268
1068	443	1		213	377	16124		1	3360	457			328	261	6		252	741	255		595	215	219
291	94	17309		622	823	237		565	160	6566			737	14	1		222	201	835		1299	245	370
442	1	162		1	125	189		222	1790	297			1	704	595		266	200	1292		968	254	327
404	170	145		182	129	175		366	149	318			529	602	306		437	819	12		252	477	917
291	337	142		780	6	96		790	6238	12151			364	1	10		409	527	1753		359	309	784
278	453	150		489	84	420		1483	35	138			505	343	934		1111	387	2105		351	481	219
467	164	154		227	296	346		1018	126	142			311	595	472		291	320	181		562	222	221
283	326	151		281	120	33483		273	78	19161			497	11	650		538	289	182		251	249	506
355	1317	1598		1175	104	228		580	105	21190			690	210	189		394	898	736		693	258	339
167	30	368		207	134	307		655	850	468			251	307	348		255	68	248		2085	273	284
277	655	245		271	350	1		291	161	191			480	1	595		242	63	328		244	273	607
834	251	92		3	1906	164		520	420	1			327	409	569		279	329	191		260	623	264
597	71	150		402	3060	115		1	278	170			1393	21	325		549	519	1017		252	279	271
253	96	70		190	267	136		11	305	112			477	380	21		671	1291	646		7	224	2
682	325	233		214	5300	215		949	566	101			262	2	54		249	318	2674		2613	277	1318
487	172	164		226	141	155		247	3993	106			674	2	557		329	607	936		531	529	779
578	5893	19		249	302	8422		445	128	305			267	402	379		209	183	582		341	441	302
486	7714	156		232	276	271		277	441	61			339	722	523		238	329	197		542	470	563
508	2625	138		213	88	209		273	101	162			257	1	233		464	311	402		1	269	226
759	156	286		561	544	293		291	180	7891			424	237	826		274	326	3465		279	264	370
292	87	160		210	93	23106		292	3533	185			274	1	914		447	1205	183		765	274	1105
469	324	13928		380	158	270		299	167	4			255	313	520		270	304	353		257	223	1
285	435	13641		217	365	89		1524	19	1			323	675	1549		229	273	189		316	285	282
330	328	161		654	7	6		271	118	204			220	392	332		249	205	413		137	256	269
304	201	111		323	5121	81		306	1122	70			384	1	843		245	322	360		245	252	321
295	84	154		549	286	110		610	446	1655			272	331	625		236	320	306		246	238	322
415	84	584		768	157	146		476	965	99			503	301	560		244	274	413		510	247	612
1115	67	138		254	151	116		267	1759	325			511	317	184		251	236	460		273	1117	550
742	25	90		188	2261	251		268	92	67			676	231	13		278	717	1388		604	244	424
251	71	22317		215	89	165		1197	85	110			438	974	22		180	279	506		335	501	471
275	305	160		334	1667	105		363	309	278			307	686	392		220	269	847		270	296	218
219	562	513		172	36	163		265	5744	349			270	287	320		695	579	326		667	354	385
287	175	17754		252	946	129		281	175	79			1090	517	21		222	543	214		340	800	313
279	196	151		231	122	453		619	103	185			363	1	1565		226	245	253		239	255	284
562	6636	131		211	289	108		599	88	135			286	823	385		587	564	495		274	217	276
343	540	38		359	176	6666		268	143	1			229	198	912		167	510	771		268	486	357
498	293	116		869	119	153		931	166	134			337	33	221		1040	306	175		248	433	293
283	115	164		347	279	207		291	873	557			351	195	490		743	284	480		296	219	297
369	475	4706		239	522	93		286	952	10726			375	270	663		434	270	2951		254	268	618
528	317	154		341	1860	84		228	174	139			267	242	292		1	599	827		263	260	1799
589	96	304		505	522	98		234	253	129			257	575	455		256	274	277		1013	211	287
289	445	8		232	10761	119		540	265	174			321	664	4		205	264	725		206	264	550
761	336	136		380	4835	91		370	94	176			310	587	1851		318	482	181		320	491	2063
295	742	9604		183	87	238		683	63	5361			277	295	2		396	995	1278		238	280	17
325	643	173		499	329	157		265	7	190			540	346	370		834	345	4970		362	282	294
318	492	29198		1203	152	160		390	458	163			318	214	1373		382	1215	239		291	196	1
409	90	636		344	5	3354		518	121	117			338	254	646		838	612	443		327	256	608
288	193	170		217	408	97		327	8	146			391	555	589		465	282	239		264	318	337
900	349	1093		333	178	620		335	1	15652			251	501	261		1203	910	409		36	548	383
305	66	119		221	746	2333		268	20	198			259	351	245		651	451	1249		228	250	294
1	1	53		622	608	9		266	14	192			291	316	255		240	1114	372		243	286	306
1380	294	1281		576	504	137		133	5628	288			361	305	236		976	1516	282		287	560	219
267	323	92		187	138	1		1383	138	62			255	4	1		653	772	187		262	1169	1442
229	423	150		185	95	160		261	1637	134			1497	983	1		444	265	543		496	222	236
435	10487	2947		219	86	5596		495	160	6251			484	10	13		759	993	833		349	243	312
283	5470	56		203	25	299		715	544	128			729	7	660		1	262	200		492	255	274
294	152	331		454	281	124		263	831	15660			828	292	268		538	1714	1842		240	269	314
403	3427	165		198	980	359		352	3612	499			269	281	1779		913	287	813		2035	217	301
275	3475	383		214	243	169		430	86	9192			321	323	343		47	333	258		246	519	295
278	38	235		437	6191	155		447	541	136			826	417	238		193	254	312		360	795	575
219	193	64		226	136	7		293	563	15			265	282	184		251	645	742		270	252	343
297	1356	27655		231	6003	250		303	162	9970			268	329	1064		277	479	424		910	275	725
316	224	229		257	283	2		571	142	40			331	330	719		182	546	289		608	1553	240
166	28	133		778	585	102		285	122	142			692	266	376		245	177	206		239	222	268
600	146	395		225	89	89		613	148	16161			469	17	724		247	303	1790		240	561	304
284	157	18299		397	277	128		277	110	142			311	724	242		238	172	603		378	516	330
300	2	650		5	254	201		248	424	176			937	412	1075		272	326	557		496	924	695
207	92	72		234	3030	13		279	2019	561			257	280	615		249	283	189		15	231	934
285	144	99		253	582	281		629	529	236			441	346	526		436	1816	297		948	245	300
286	4528	142		223	166	29		306	119	17800			441	1	381		786	307	443		749	764	274
540	401	155		221	149	156		988	164	4127			477	671	405		245	323	853		358	313	732
273	264	308		168	5349	85		293	94	78			565	286	279		752	298	210		604	259	603
57	6486	257		202	96	11515		284	136	135			1498	258	622		381	617	239		247	530	1167
4	503	142		727	906	148		675	129	7258			261	210	402		226	298	443		276	423	394
299	337	396		330	116	76		358	112	1			272	499	1		474	303	180		392	224	564
280	88	293		234	96	80		2	535	9556			1285	15	1		232	541	517		239	490	526
896	64	14157		1110	169	6589		569	151	1			663	1015	530		296	559	4041		290	732	607
259	76	223		221	140	161		290	1283	173			874	653	275		1520	282	402		268	1297	310
442	175	96		256	213	65		360	418	59			1215	312	333		213	271	185		272	326	7
436	350	113		199	72	69		520	3719	12			20	589	1492		231	21	376		745	209	913
170	3	12206		423	548	166		363	1109	239			201	1	983		262	1382	171		254	2361	304
284	576	651		456	90	166		291	155	146			566	362	344		283	321	188		423	892	438
500	193	281		200	330	505		981	513	239			441	643	381		438	262	669		260	248	288
283	15	449		228	144	134		2	350	127			309	1098	1387		671	323	247		271	762	297
406	163	90		250	53	149		262	3302	411			534	222	785		380	1128	491		271	306	259
288	109	134		457	554	1936		445	2785	11047			599	298	513		499	167	3153		449	309	510
299	339	14867		18	90	409		259	649	104			1199	244	310		897	3324	638		284	238	1
305	119	247		20	1192	76		757	172	190			41	1	185		985	314	374		1610	290	1650
449	115	112		215	139	104		281	2448	10915			288	271	401		232	649	359		236	269	2
807	2301	86		288	264	66		254	126	58			466	421	1072		863	269	378		351	221	351
542	420	42		1156	152	78		302	301	137			297	244	2015		249	17	916		987	287	521
261	423	88		231	143	18536		272	5605	133			342	655	406		660	302	1316		670	207	694
250	187	29696		546	286	5194		274	369	694			250	912	321		245	333	366		642	254	2004
634	11	486		1462	361	121		295	129	13			1209	2013	286		618	1119	188		256	243	578
243	1100	441		382	432	584		730	83	7338			737	188	378		200	317	916		524	288	222
281	114	82		1104	146	208		277	10	312			235	199	414		246	1147	27		545	272	224
318	126	135		357	92	65		242	158	289			537	236	934		413	1457	1196		392	217	1
451	6448	41977		279	172	153		550	587	164			362	301	176		368	274	10		279	266	313
446	238	145		237	2418	6412		514	1	136			253	324	651		1416	661	378		262	1024	270
272	361	103		236	97	156		299	110	281			244	313	823		227	298	2002		653	319	298
243	137	148		1447	158	161		274	424	2120			211	1415	909		234	554	407		1114	271	800
332	8	258		1491	3570	98		13	245	132			485	1118	273		506	289	292		612	235	356
303	352	118		347	371	6386		305	242	139			373	19	802		598	1011	1087		319	277	215
809	1	2169		52	301	131		293	370	390			294	598	743		254	298	529		252	445	610
284	164	81		1908	100	4536		989	154	121			310	17	260		533	303	796		467	272	451
13	13	6		404	169	143		291	266	13429			320	346	377		586	1234	1614		270	283	292
441	202	87		217	89	454		466	642	49			337	228	567		264	327	669		245	218	1
2	294	139		238	157	6332		316	140	6444			344	221	311		526	321	263		501	263	214
263	21	138		354	129	153		822	152	4			310	249	1307		741	324	210		329	556	1301
258	344	114		370	114	165		777	988	408			314	1523	1488		221	528	223		256	240	219
348	61	135		409	2632	90		304	405	313			3036	309	892		234	273	1		309	266	653
286	286	93		1277	519	239		427	91	2842			335	277	4		282	217	285		352	272	724
628	311	247		223	162	303		501	148	279			269	206	259		1666	914	1340		250	227	264
262	2089	11558		614	91	129		294	389	35			763	327	432		265	288	439		261	87	2051
1011	27	138		376	967	130		240	166	241			328	50	1017		217	546	174		258	271	293
375	121	104		180	123	290		273	2116	67			541	288	1524		464	480	6		243	274	337
181	591	7055		211	76	101		264	105	1009			359	273	1180		968	4410	638		248	1171	1
279	793	256		503	1056	117		276	285	1299			620	719	355		430	300	2052		604	274	559
647	526	115		820	389	45		319	4606	8			341	462	839		243	281	1475		1493	201	540
266	1	128		541	140	117		285	3272	493			339	392	849		278	1488	185		250	254	304
395	6	428		177	145	120		485	2709	467			369	778	638		265	300	390		24	476	1438
460	363	91		576	108	152		560	1774	269			569	600	1294		234	841	378		265	283	296
546	6935	132		369	99	19		336	6149	7276			349	551	1715		491	279	1159		537	254	493
411	6848	120		179	463	17233		284	117	3269			235	20	577		259	1920	408		37	246	451
277	284	110		343	274	93		295	104	111			277	2	709		303	287	2170		248	458	703
301	256	122		219	121	530		11	1	149			308	863	329		196	1	181		390	261	691
304	227	132		211	146	386		266	141	37			310	1	2309		575	414	611		439	273	350
311	252	3302		210	135	301		345	839	148			268	159	383		254	278	2150		280	1126	298
463	627	92		83	81	108		298	95	7191			2484	362	303		222	43	246		247	782	217
256	579	162		1	104	423		284	101	5618			322	331	2353		241	274	1919		273	560	384
413	123	16264		236	5	101		27	306	1			1067	5	763		457	18	724		278	249	285
895	207	97		395	566	243		384	5601	1683			285	271	370		212	1024	410		30	300	249
569	5968	700		217	285	101		296	332	4328			573	607	329		1522	289	2262		288	256	2
306	329	2		222	9793	153		212	4103	62484			241	300	2423		259	292	361		372	571	302
164	357	28		1778	87	74		265	117	134			994	323	470		450	847	2		257	1443	1
266	133	4		77	121	89		566	265	6619			241	271	804		235	260	227		275	295	282
292	2	17483		226	91	245		326	158	4707			232	314	417		464	1152	202		530	218	251
299	4197	20		196	141	117		292	399	2382			1731	792	337		255	310	176		251	250	280
490	119	22062		177	391	136		838	151	131			374	908	1434		183	2443	1		256	408	463
335	279	8173		489	92	307		268	116	1908			355	225	155		796	317	533		278	252	283
1466	151	87		218	556	98		270	450	6611			265	1051	201		710	310	239		585	438	253
391	252	99		188	272	168		548	5387	117			320	333	325		1374	529	238		906	487	314
332	155	258		219	87	161		761	146	152			271	425	235		281	162	443		253	290	506
870	110	29124		220	3304	5025		274	129	132			249	2	479		760	652	388		254	326	308
233	122	84		355	155	98		232	136	27			383	984	1941		1146	313	309		588	204	270
256	2734	81		471	298	93		221	143	38			305	732	980		1225	558	234		484	243	461
216	217	64		449	157	28631		556	1109	153			327	336	391		250	452	248		18	316	1291
272	105	319		436	296	118		246	942	12265			218	303	400		259	16	1761		281	484	224
616	2607	12		193	887	157		875	5	263			543	266	3		1718	635	288		421	513	638
321	260	148		268	169	75		1064	161	166			321	1031	492		1218	2263	245		230	1365	755
553	423	120		1329	285	65		319	118	150			256	391	287		631	476	439		321	1429	505
602	361	284		472	255	86		334	118	157			581	746	334		1034	1268	1360		17	289	488
1	318	95		511	486	16106		275	1704	123			492	753	303		239	345	26		39	537	250
1294	622	91		1055	273	80		492	9	1271			258	318	374		3495	610	261		233	252	328
415	169	88		460	1919	146		611	159	4095			258	801	157		265	300	466		310	284	6
251	316	228		240	144	379		343	151	1495			270	191	850		532	501	172		280	586	723
281	4736	232		611	302	226		337	146	106			312	303	797		370	2799	230		289	254	269
577	84	1429		624	298	150		500	160	46			344	395	1487		218	518	344		262	277	560
539	511	32		183	1160	153		218	162	3557			318	223	161		273	1617	279		258	288	333
311	361	95		466	153	90		255	289	249			474	254	17		895	287	1807		255	436	216
547	52	94		901	109	122		287	21	3405			731	437	257		430	300	238		706	278	364
311	130	324		54	159	52		261	102	125			275	232	303		668	263	492		1358	742	548
310	520	93		209	93	297		274	98	98			609	1208	442		573	466	232		569	440	1086
258	374	107		220	440	187		227	1778	119			230	217	290		185	2239	10		258	286	285
328	1	86		93	141	243		1068	159	35			260	416	29		293	294	190		265	275	878
540	122	89		238	97	144		250	6	67			313	352	358		555	279	195		1156	311	339
220	325	127		212	655	138		902	148	398			553	1	207		214	516	399		239	394	357
707	281	1		205	99	98		292	477	747			1456	293	1046		269	1217	419		273	230	298
395	330	109		445	378	11199		491	1387	98			276	292	434		508	274	392		21	281	491
276	104	8923		216	306	120		295	155	98			506	684	4459		173	569	961		307	290	285
439	188	264		216	4084	137		343	355	1277			260	947	317		1376	720	1089		282	304	290
292	379	152		571	490	365		259	402	236			535	305	698		247	416	280		14	323	297
487	403	34732		883	160	291		445	1623	1605			323	950	21		257	848	428		432	269	221
689	31	4		897	155	147		274	235	1			768	1193	1133		276	610	338		337	307	786
281	360	14081		211	1545	150		713	162	21			738	5	364		302	305	281		31	230	366
282	1339	96		345	10	1743		891	1632	2			224	216	315		1114	704	245		548	617	612
278	236	3		55	352	278		283	153	2309			354	303	383		179	554	251		304	268	276
307	5130	87		323	4401	72		277	287	238			303	1	396		300	283	997		663	241	303
320	609	30628		991	419	348		279	150	8469			1835	206	483		241	296	322		1191	207	959
404	5920	58		232	91	155		272	144	79			904	368	532		587	1	180		419	220	292
266	358	13		610	170	138		374	4662	87			281	296	657		716	301	228		361	1002	293
298	369	5		290	146	276		313	1461	98			329	274	461		229	893	661		359	286	430
308	508	263		32	2	99		1873	3446	141			351	727	371		472	578	248		210	960	1214
124	293	92		522	1337	142		951	120	119			164	297	337		287	335	619		312	237	709
843	7068	170		480	282	119		285	91	1			275	512	205		567	306	1216		261	221	278
549	414	105		277	1368	145		368	422	559			387	300	519		461	278	316		2058	912	548
309	372	85		220	247	224		12	39	850			87	253	1231		651	273	854		570	315	271
598	75	100		218	128	394		243	283	7			3	291	437		988	272	710		289	529	1203
506	219	104		187	155	212		395	122	6655			253	488	409		183	321	192		795	277	231
650	17	77		241	94	201		294	145	76			265	1	360		236	580	185		303	308	1037
176	712	74		87	482	376		285	305	87			273	1832	329		173	289	7		404	527	1073
302	276	379		312	304	410		456	122	12			287	1	703		259	274	266		607	276	560
528	204	48		209	250	167		475	1246	890			280	1441	165		1178	307	378		252	276	566
280	25	1		225	4841	891		289	429	20739			344	195	735		220	267	267		300	2285	309
321	19	29		220	165	141		538	2208	7531			736	294	3		1112	1314	11761		265	874	303
449	213	219		221	137	98		277	2777	2			775	234	7222		234	492	1430		790	272	621
323	47	5		384	93	350		365	605	922			339	186	460		174	5	327		745	276	315
253	960	18		134	472	144		379	223	107			302	309	469		445	307	596		267	257	287
750	423	56		828	362	143		903	139	127			365	348	1553		604	288	254		775	276	272
321	605	16673		268	61	111		1	355	81			273	2026	379		419	542	1525		320	223	250
320	241	22279		302	116	108		3	1174	4223			612	4	338		485	199	249		369	248	16
319	788	18597		1827	546	112		358	157	105			232	283	984		482	256	175		494	514	274
554	202	44620		516	300	159		276	507	99			294	283	558		180	3	203		307	981	229
271	230	34		357	445	336		748	517	112			482	531	873		233	290	652		234	313	343
252	382	90		369	12	125		316	343	135			279	288	1890		627	769	299		306	195	289
552	121	346		236	518	145		321	467	2			610	355	240		1082	286	485		20	461	288
265	891	97		471	144	123		271	146	1			235	30	425		260	279	282		354	237	633
887	266	36767		12	151	87		548	141	97			1172	292	699		253	10	503		458	253	240
591	211	230		217	145	78		342	297	97			517	6	368		900	589	752		312	509	248
199	320	9301		204	167	150		1198	1568	7			317	1452	400		253	275	182		276	232	1112
547	988	14		337	162	80		229	401	4456			260	280	464		194	572	253		258	167	668
594	326	62206		420	107	134		275	1035	282			376	251	1398		1294	794	706		555	271	643
265	251	11809		483	305	70		1003	1005	4933			814	484	2597		223	288	497		245	277	410
440	83	28		35	98	100		519	264	759			276	584	381		503	289	820		599	219	1
212	561	87		594	159	150		477	158	107			358	711	301		919	297	726		260	219	298
763	91	93		355	4803	303		286	166	18889			698	1	1427		2	300	192		736	752	279
759	281	84		410	166	16832		1537	139	4352			259	214	1021		285	289	738		1212	316	676
500	521	19955		550	4414	96		717	2047	191			286	343	529		191	313	5882		342	254	527
290	109	51		211	480	245		217	161	147			635	622	3		397	2235	471		239	204	11
270	31	64		238	408	244		278	115	258			240	9	253		227	951	316		335	267	279
283	1049	71		11	967	132		274	126	25582			389	309	437		235	302	295		253	258	257
597	1083	27		234	512	4404		352	2832	50			277	221	414		259	2579	197		494	250	221
552	8939	25860		181	140	96		966	280	92			303	250	1106		435	271	226		247	279	377
613	473	56		390	104	102		326	901	111			326	320	375		268	639	3613		495	300	558
199	405	372		79	428	64		776	1577	88			31	363	310		198	289	3468		242	780	351
254	84	318		224	112	148		536	432	10			328	406	203		246	281	231		333	270	330
266	829	32		330	850	135		241	406	652			316	3	1291		216	23	500		662	263	338
527	3681	31		207	143	142		358	930	776			410	525	703		241	657	180		280	551	8
287	204	17		213	361	304		1	164	102			329	477	919		266	521	329		1134	491	1071
239	155	72		213	100	25196		302	831	19			269	285	362		645	794	404		306	910	1034
256	267	74		254	135	464		1	273	129			324	331	1		228	1098	380		362	218	271
274	358	227		10	2536	8350		268	155	86			382	17	1003		246	309	611		270	536	694
345	158	30		633	53	135		379	928	6882			651	409	18		262	245	6		286	474	289
303	293	64		358	135	119		350	163	1			290	251	465		1672	473	16		293	223	293
334	271	69		223	1138	9		390	2754	113			271	192	482		280	299	10		857	259	334
337	4385	55		16	2289	297		290	889	53			272	1	603		268	511	594		260	916	276
339	391	48		418	139	146		283	127	268			274	768	277		585	282	372		736	747	712
321	8212	74		254	87	132		266	2	4714			281	292	249		840	302	252		349	231	280
515	737	52		182	385	116		1	120	5			167	1955	921		190	465	246		375	553	502
341	164	6		1050	131	114		277	167	126			1903	343	846		384	488	807		345	334	276
414	409	41		506	292	5282		10	285	88			334	438	756		255	278	334		356	211	10
451	243	688		12	295	3570		274	802	5755			254	351	262		456	495	369		255	253	284
398	364	7771		1048	136	142		636	17	86			582	70	1740		231	330	381		236	489	249
[truncated: 37,554 more rows]
