# Supplementary material for: Heterophilic and homophilic cadherin interactions in intestinal intermicrovillar links are species dependent
Source: PLoS Biol. 2021 Dec 6;19(12):e3001463. doi: 10.1371/journal.pbio.3001463 (PMC8691648; doi:10.1371/journal.pbio.3001463)
Supplement: S5 Data — This Excel file contains the source data for the bead aggregate sizes in Fig 6H. The raw aggregate area, mean of means, standard deviation, and standard errors for the constructs are listed in the Excel file. (XLSX) [file pbio.3001463.s032.xlsx]

## Sheet: EC1
mmCDHR5 EC1		Ca
	T0		T60		R1		R2
Replicate 1 AVG	407.073		436.371		454.099		464.429
Replicate 2 AVG	430.097		407.081		435.203		523.091
Replicate 3 AVG	416.804		454.818		456.904		481.176
Average	417.991		432.756		448.736		489.565
S.D.	11.5575		24.0729		11.8028		30.2177
S.E.	6.67273		13.8985		6.81435		17.4462
Replicate 1					Replicate 2					Replicate 3
T0	T60	R1	R2		T0	T60	R1	R2		T0	T60	R1	R2
437	70	12	265		326	185	119	77		203	122	58	148
152	179	308	92		11	4	488	165		365	86	38	1631
16	27	135	141		17	471	9	106		302	302	123	97
31	97	1	134		155	393	126	239		140	342	110	1285
228	87	95	436		261	196	107	250		280	218	96	343
217	117	11	13		287	2	153	37		306	58	148	527
134	212	7	28		5	5	19	603		28	38	138	332
223	14	22	17		17	67	1017	863		191	5	103	403
443	44	99	272		53	538	494	473		141	100	677	139
247	131	144	830		292	153	218	125		218	196	1	141
162	5	155	8		179	376	237	912		197	284	20	406
76	906	768	938		21	1036	120	439		169	207	11	469
797	791	310	119		239	55	245	46		65	190	6	376
459	532	141	160		495	220	126	105		440	9	182	123
95	117	321	1053		237	173	114	26		227	184	184	523
17	330	634	59		181	186	63	103		200	265	752	294
19	334	7	66		192	177	259	535		223	63	82	574
28	66	541	1372		1069	30	878	158		88	175	159	232
46	859	504	264		218	197	122	179		291	828	1100	203
207	233	316	462		38	12	107	89		407	434	57	176
128	680	41	15		50	525	103	123		5	5	378	267
533	600	180	283		131	239	105	303		138	57	200	4
46	26	158	121		189	195	1100	83		101	256	204	98
60	635	835	1187		1104	101	633	921		211	231	186	598
27	207	543	14		1375	90	9	192		49	14	333	15
517	212	1070	427		157	192	76	632		135	137	53	283
145	462	11	285		21	134	8	207		428	499	16	244
29	138	93	90		551	445	1620	44		124	13	463	254
80	59	152	6		281	189	179	15		395	157	278	3
66	189	351	66		73	75	190	17		75	559	231	96
103	6	30	98		31	25	365	1156		44	382	70	4
1	75	422	593		207	202	5	156		217	343	178	3447
276	18	70	1342		2	462	138	127		221	353	175	126
58	209	146	68		40	18	226	93		7	1	118	4
267	588	316	313		61	264	23	389		36	248	223	179
593	171	137	2		72	70	1268	314		169	30	436	1278
1	513	165	1		162	260	250	86		166	112	777	372
5	53	11	700		35	255	535	864		33	155	116	827
7	22	7	188		128	89	185	626		245	217	252	70
36	207	20	53		48	163	581	21		11	99	484	305
8	314	126	578		48	152	102	282		405	311	215	403
294	1428	74	42		77	95	26	24		12	63	917	38
373	1117	152	152		35	104	109	261		63	213	33	692
849	188	5	213		242	779	14	261		109	36	167	159
113	873	66	1236		44	243	205	346		104	450	120	5
279	306	203	290		151	255	65	337		3	157	124	285
10	602	233	55		393	348	89	33		2	601	14	810
285	312	1604	224		117	483	989	294		437	433	456	114
417	384	7	176		8	250	873	67		80	340	884	103
212	240	150	460		113	26	448	149		188	264	348	553
1	854	1090	124		348	497	602	100		365	228	111	789
309	193	175	747		976	259	322	134		69	118	124	40
34	286	241	3		500	275	219	22		956	208	422	101
232	979	219	53		183	596	1	159		178	393	1400	52
239	318	8	48		280	271	213	16		120	551	18	28
1	326	550	15		252	210	411	166		192	202	34	326
187	1	396	907		525	476	480	208		211	246	297	204
6	215	116	28		357	231	286	257		184	273	71	307
520	237	115	1273		568	207	24	236		151	198	236	768
504	189	165	4		203	242	16	717		570	501	568	250
338	230	213	668		252	223	738	12		527	373	256	139
1209	292	196	462		326	219	256	536		197	374	1051	1010
334	339	182	231		258	289	637	430		197	1790	225	145
196	503	168	694		247	254	575	1580		215	6	365	213
2	282	212	266		267	253	252	156		483	733	1	764
725	180	128	388		267	400	284	597		256	202	510	549
235	820	1497	323		634	1680	239	1122		234	201	883	429
679	602	6	274		343	301	218	293		211	378	400	685
279	315	365	383		345	264	232	155		226	255	1	659
278	390	271	235		332	380	227	5		437	177	499	759
237	187	203	252		270	193	338	566		200	423	239	195
576	190	186	211		216	303	752	1		208	398	496	794
447	142	690	472		314	269	53	715		250	252	806	306
256	184	251	195		336	270	251	388		182	741	449	303
241	777	365	562		331	518	270	194		218	1586	249	12
245	488	3	458		229	196	317	154		222	590	274	266
240	336	230	603		755	314	260	607		159	188	235	414
1006	243	244	297		660	296	198	158		226	472	215	790
686	868	1	480		356	255	1468	353		397	231	219	188
321	202	17	16		275	252	212	195		239	689	713	203
356	305	468	678		720	468	267	269		232	220	195	738
1938	1545	222	994		255	563	1975	1		227	370	302	32
257	538	1	274		276	500	234	1050		196	204	2	500
17	261	229	185		484	387	1078	288		231	218	313	348
264	282	243	250		338	256	1375	3		229	828	268	522
333	258	373	330		1068	216	234	313		626	192	1127	5542
1192	238	469	314		274	201	943	1256		463	283	277	508
274	321	241	192		261	268	516	506		223	225	253	596
413	636	17	208		292	245	351	379		222	717	489	212
311	242	231	264		627	5	300	306		1020	252	260	283
243	293	196	840		409	212	561	1065		221	248	1123	694
253	216	395	299		277	621	239	285		220	528	146	1177
490	331	170	271		261	301	909	291		223	4	321	201
539	361	247	260		734	252	228	225		209	634	1	189
231	189	245	1153		419	452	220	268		180	733	324	277
242	279	229	2674		214	267	425	210		201	203	11	921
581	180	220	118		283	188	417	430		659	15	621	256
282	241	1027	222		211	262	4	311		226	219	551	205
220	363	3	286		387	769	268	965		209	823	162	1046
236	330	408	267		336	276	265	181		258	535	1930	445
719	335	245	2491		269	217	283	1069		187	202	259	260
7	755	240	286		997	261	389	160		437	293	505	1093
346	204	178	565		317	1003	727	293		1100	899	6	282
206	468	248	540		324	460	254	17		191	257	546	275
219	856	174	1		150	255	221	220		214	485	223	272
239	182	416	193		864	250	235	286		262	283	246	519
901	194	183	280		166	1	686	1349		223	2733	249	192
1262	255	484	214		333	216	219	206		245	833	420	746
25	241	204	870		344	859	446	202		208	217	215	598
200	193	234	700		280	293	224	178		1382	1005	1679	448
432	595	233	1540		259	259	437	322		235	207	304	1678
316	1333	236	175		444	296	228	295		223	265	433	15
189	484	484	280		333	20	655	171		265	473	218	566
1	373	247	180		327	242	240	163		233	293	236	295
14	614	223	1		166	893	826	9		453	352	287	1840
309	421	240	286		278	502	240	49		236	359	260	730
292	239	226	293		482	1271	258	314		386	6	1043	1472
11	22	224	876		246	273	7	732		195	227	186	240
170	281	238	13		541	606	230	198		199	307	1035	191
1274	309	593	296		307	552	833	200		221	238	599	1
12	190	210	541		305	321	246	145		229	193	216	2229
368	590	240	1390		930	269	233	654		381	196	1603	219
66	1331	213	731		316	250	253	239		589	252	225	924
220	378	422	1263		254	453	555	232		232	1656	232	2077
337	774	981	433		257	261	376	309		222	171	427	690
229	2007	405	1124		324	296	690	198		469	1011	993	301
245	383	247	201		371	328	408	1189		269	188	255	291
473	317	600	733		270	276	507	1093		135	607	437	258
212	326	2	2464		285	395	257	384		681	266	215	257
236	277	680	417		348	294	1116	553		174	186	28	445
245	187	661	207		1132	253	226	167		245	5	445	262
392	289	403	252		289	270	1784	180		617	289	202	679
532	673	983	27		289	287	423	385		212	281	391	488
612	341	2	316		299	699	239	456		215	197	269	281
400	193	426	201		162	388	287	185		236	807	196	1965
243	282	217	523		328	293	284	273		227	375	267	455
386	10	212	449		742	251	228	12		173	383	202	287
465	317	150	593		297	266	310	600		228	491	234	204
530	249	1	2747		211	211	278	432		4048	192	242	314
910	294	204	558		303	282	208	3		250	193	496	386
27	331	465	313		359	635	249	2034		227	32	271	707
358	286	218	575		233	767	232	336		265	352	461	190
36	176	244	1154		606	264	342	294		220	395	235	519
293	316	799	348		636	286	245	304		242	216	520	507
272	186	430	333		548	264	10	1052		215	254	225	380
44	536	209	284		206	381	405	369		873	1067	258	289
296	790	294	556		660	285	339	461		467	542	389	385
293	505	246	715		275	731	279	209		241	697	258	200
356	370	453	229		322	459	1034	518		246	247	482	430
343	287	251	261		275	257	286	256		199	283	210	284
334	334	229	1464		270	262	1	110		217	284	237	1182
6	304	259	328		332	260	1	164		240	207	513	286
349	580	1	317		381	504	402	236		210	387	300	203
234	316	517	1322		661	294	270	8		220	1	405	606
426	6	224	273		220	554	282	610		228	1367	219	473
357	191	12	330		349	291	636	170		191	189	530	237
583	603	679	822		793	299	320	179		744	278	164	256
238	250	1	928		666	538	648	270		232	384	345	186
281	323	192	1116		4	265	310	781		380	196	932	485
588	245	437	1526		547	259	240	297		434	2229	5	308
399	442	472	573		361	218	208	406		499	443	776	759
11	295	182	661		353	204	216	463		238	473	270	626
217	240	2	257		703	213	225	3		192	232	656	29
11	347	878	464		597	288	1384	547		570	251	854	1037
42	293	996	239		265	271	568	322		377	287	7	710
226	492	645	303		260	734	332	181		189	3	194	192
541	277	1260	296		884	272	577	202		201	237	1204	594
1029	300	438	1225		529	259	341	295		224	207	525	971
39	179	633	186		336	298	218	1141		232	1375	924	266
303	360	258	1693		709	292	474	166		200	204	532	230
160	180	216	543		260	268	334	2005		389	263	228	613
222	869	199	427		259	259	222	184		223	318	317	274
448	336	230	688		318	299	254	267		440	192	243	376
715	333	392	337		319	261	358	1180		257	457	509	2115
600	378	223	732		1443	720	199	198		628	276	236	287
437	603	325	1819		345	439	268	339		406	198	221	411
328	622	232	260		265	229	268	868		234	1	460	97
309	326	511	215		187	291	231	374		188	270	1098	294
288	248	4	607		206	273	6	189		218	797	345	918
245	316	208	317		349	298	767	204		219	505	1615	1103
416	228	426	632		285	200	397	274		690	277	247	326
62	293	240	207		296	239	563	435		258	171	1627	643
14	174	210	268		442	288	541	1761		227	190	248	285
3	254	243	496		353	179	990	352		217	817	378	411
445	354	345	636		790	265	21	650		237	381	5	2671
345	250	642	15		934	1048	525	214		211	230	719	1300
229	576	224	754		294	10	4	437		235	320	250	241
327	173	331	445		649	509	350	764		184	529	284	497
584	597	450	821		281	250	224	573		230	241	399	1173
243	310	261	188		355	259	794	493		635	538	224	306
232	1730	223	581		318	641	239	1292		400	635	253	52
294	722	243	1387		319	251	322	554		231	326	287	181
240	179	140	283		272	11	549	789		637	190	223	1061
872	175	844	320		512	235	28	174		809	217	212	445
861	188	473	320		1422	538	531	182		242	220	205	495
346	226	875	270		266	270	41	1350		267	304	260	266
239	190	216	457		272	249	458	207		249	376	939	185
218	274	378	10		262	2	250	628		224	212	705	424
3	563	233	268		272	841	507	226		130	27	338	2107
38	298	266	252		482	292	254	199		529	262	278	1868
381	275	204	507		262	245	284	240		411	417	218	1
239	322	555	606		681	599	224	1340		228	214	1617	245
324	251	652	260		263	441	368	593		192	199	336	225
328	570	403	1512		294	280	339	249		198	547	1021	517
189	275	221	235		219	1	220	209		199	270	531	597
400	596	487	432		285	298	235	1		403	172	197	211
227	1027	490	208		535	257	268	497		96	553	1	572
222	181	219	214		364	1	228	835		214	420	216	271
183	450	243	296		556	242	1819	486		236	405	237	208
269	248	271	1079		547	930	15	296		236	268	223	290
716	298	225	305		300	410	170	431		239	181	191	279
244	601	230	319		125	280	707	361		196	1	394	276
220	306	421	1976		335	261	726	591		436	249	246	284
20	426	303	323		652	205	359	1		1304	573	405	316
38	235	224	628		639	657	267	623		400	181	229	593
1364	251	254	547		262	217	470	576		429	11	229	1306
406	344	413	1335		339	242	477	1		196	219	452	319
341	329	225	308		544	8	1086	380		418	174	361	297
620	364	255	315		342	13	258	1140		213	303	230	257
311	399	226	2106		351	726	201	275		475	433	485	270
276	239	2	261		276	250	259	182		232	195	207	252
560	232	237	320		279	252	533	186		240	1	1113	212
357	272	444	197		184	467	271	192		188	545	411	261
571	634	219	702		175	1063	288	415		200	755	404	531
445	273	219	887		1039	3	185	75		443	297	693	400
23	367	16	385		293	298	227	239		223	189	292	642
281	283	202	589		1209	1033	401	1344		212	251	1	214
329	308	238	6		1209	13	239	924		951	211	6	250
248	267	1	275		356	288	290	372		136	18	208	261
184	518	240	312		348	398	278	928		251	366	237	795
230	353	237	764		541	299	2	156		996	189	1	291
266	410	238	251		273	255	268	212		195	382	147	1480
1	137	195	1095		257	712	254	327		201	182	475	340
14	317	235	817		348	237	1396	211		969	401	1421	193
29	328	218	1		2197	452	195	841		228	182	243	1116
713	190	236	192		271	1061	204	209		244	645	405	6
629	311	460	906		276	304	234	1		170	678	433	355
331	380	507	316		250	266	251	771		236	321	1833	220
198	182	218	533		343	281	1002	271		227	192	319	206
310	206	248	619		555	286	213	1848		451	216	249	204
241	621	442	730		1116	274	245	252		244	538	398	229
302	323	473	1048		300	259	299	188		238	1183	407	1859
290	239	590	606		734	276	535	382		219	632	229	1044
14	281	382	286		275	1037	256	336		435	267	419	214
234	603	223	273		654	393	342	401		220	196	234	262
299	233	221	939		357	276	255	1		183	210	224	397
4	304	932	199		563	863	430	6		188	260	170	288
1	1	308	453		1059	235	239	191		205	391	185	202
525	511	25	1482		1345	471	234	224		750	203	264	258
346	324	234	332		271	301	824	473		240	397	827	2823
1	429	325	953		331	614	804	320		734	216	296	476
327	298	231	318		260	294	322	174		2	313	525	777
303	232	254	287		698	272	254	318		267	5	1	212
260	285	236	1460		1388	398	1901	264		214	269	1071	1029
298	307	238	275		1884	266	217	869		199	1	252	1227
289	699	294	991		262	288	8	166		187	235	259	276
272	552	317	280		266	626	235	466		383	422	513	371
1	386	239	196		288	291	258	885		986	270	681	287
1	543	256	398		275	301	264	6		230	694	222	191
69	590	225	297		7	1	1144	1194		351	432	224	378
1963	326	281	200		237	654	281	441		337	5	442	269
214	183	671	316		518	258	316	307		230	142	243	203
15	566	166	478		259	236	217	733		124	2	17	439
320	232	915	1		295	795	250	378		853	216	189	283
758	380	141	1081		315	514	553	436		646	467	845	290
382	260	288	415		254	249	398	274		222	200	620	373
250	944	1	316		314	280	240	456		410	1001	451	415
356	555	258	670		1088	205	279	337		264	413	293	19
21	263	254	1572		281	301	608	360		415	398	1407	402
242	330	5	220		293	269	575	301		836	348	197	241
1	250	641	323		566	283	383	515		206	332	231	310
21	328	263	190		265	327	252	426		227	547	1303	502
33	1350	609	251		348	209	221	628		182	478	226	291
64	303	82	285		343	465	664	174		232	415	584	226
220	860	239	1305		320	259	1	602		213	24	261	360
528	296	244	286		604	504	432	2113		240	244	302	1108
43	384	222	1417		523	567	445	288		367	878	554	548
497	187	734	316		275	271	226	394		70	295	195	182
16	304	330	1899		223	278	632	1004		250	204	235	285
234	384	327	245		690	276	343	261		394	969	248	618
359	180	8	248		303	1055	303	324		243	291	1055	320
27	362	444	240		220	296	554	2198		365	468	230	193
660	584	1477	877		267	290	643	462		217	196	248	6
3	190	304	371		276	261	329	522		229	212	441	2045
850	560	222	505		617	850	480	240		222	515	1142	528
347	226	460	502		278	304	1373	345		212	12	235	1383
24	240	1448	247		1103	249	215	245		221	298	246	284
8	260	226	209		331	217	396	321		242	220	265	1217
248	337	230	4068		1097	462	364	1482		183	281	180	530
680	177	529	336		547	214	242	10		207	201	425	214
223	444	244	252		272	238	225	788		242	443	127	340
695	456	451	1460		302	270	270	995		215	748	606	240
244	378	689	331		194	252	449	190		184	189	276	541
223	268	900	6		190	207	453	486		235	225	225	310
23	269	229	256		171	227	222	230		179	201	540	8879
212	344	204	324		919	786	323	156		695	702	160	205
8	670	181	1219		272	294	382	433		401	183	391	213
587	251	284	297		333	523	233	328		370	225	680	466
243	512	227	208		650	451	364	602		202	449	221	293
1189	368	233	584		320	217	310	1858		239	198	221	279
229	921	281	1006		348	671	492	57		484	209	237	1047
248	322	460	805		270	272	958	358		216	242	534	960
340	319	299	283		1152	464	599	436		458	730	242	516
385	915	493	626		314	281	208	489		191	278	439	166
441	184	234	1511		1015	296	467	712		192	307	239	309
304	953	460	248		302	262	468	426		214	575	269	301
348	442	264	313		545	396	454	292		342	345	280	579
268	526	1	609		343	1	245	267		146	212	1635	470
898	254	234	231		528	285	338	277		411	319	228	478
1	564	208	306		341	284	1307	349		417	708	794	219
221	217	573	39		365	274	242	838		254	847	2669	628
340	328	240	173		263	274	426	324		133	1016	246	905
613	180	475	193		283	265	250	331		184	183	168	306
305	182	246	612		307	535	224	817		728	211	201	516
217	147	6	2162		285	1022	348	219		232	351	234	2926
1	338	866	967		522	210	253	1764		234	1	199	281
201	319	253	187		617	221	222	152		399	9	266	298
97	340	10	301		291	267	1	182		413	166	1103	229
335	319	250	1250		301	226	215	201		235	221	239	272
590	282	5	457		375	277	821	502		394	647	408	29
710	188	256	182		272	681	261	2		894	268	231	219
203	221	258	2		551	270	252	296		226	352	256	258
507	294	234	345		445	285	657	1927		654	324	330	266
721	909	223	1		248	244	580	217		256	195	710	321
248	491	240	331		304	670	231	8		177	265	235	296
359	308	190	636		373	249	420	1270		388	836	1	197
885	325	233	293		264	283	298	477		236	1016	399	210
1754	184	205	270		273	242	219	2266		236	253	16	257
237	251	215	496		927	263	237	238		255	225	451	1191
322	961	366	871		361	206	317	161		670	249	259	552
11	690	224	259		630	504	367	1		194	294	21	215
387	395	234	722		327	267	703	7		380	272	2594	201
1	795	260	289		836	492	222	899		421	266	218	430
469	637	1	325		274	301	446	2		228	262	224	265
3	499	1	302		771	1645	1167	253		214	267	1224	609
218	370	227	734		293	274	343	807		227	3	262	201
259	570	485	9		336	300	221	251		465	201	14	1069
260	149	235	381		509	262	511	1		460	766	627	392
1112	249	773	576		242	207	1415	155		926	899	388	195
38	497	253	456		258	323	276	470		243	1105	480	1920
228	220	233	315		371	264	302	173		446	717	1173	300
298	363	224	227		619	455	287	190		684	257	954	318
403	348	1424	300		554	433	620	375		210	227	116	2128
233	315	218	2095		597	273	233	20		212	178	340	871
9	265	417	4		611	729	220	246		464	169	206	12
368	702	252	540		509	233	244	201		422	200	1018	1160
541	1	6	192		243	378	363	634		446	194	262	176
233	448	253	241		454	211	1347	142		215	193	228	599
239	248	362	1109		354	206	378	419		235	218	256	2893
258	1356	234	649		564	428	1576	436		254	197	534	613
35	234	231	415		357	294	235	3		48	294	200	808
26	539	226	3706		760	887	923	398		231	194	250	1543
2	389	239	1124		267	4	232	183		200	185	798	425
250	194	490	923		574	266	352	188		217	246	319	244
514	640	994	329		358	432	290	309		547	229	431	313
413	508	240	299		347	501	235	167		211	186	444	206
233	177	1297	670		295	571	1417	3383		232	175	606	453
252	455	2438	1707		324	21	305	327		228	733	219	259
473	208	1063	454		598	263	250	215		786	525	227	1031
51	282	279	634		350	1139	227	170		238	222	188	1513
457	174	233	2188		299	277	241	521		200	913	948	316
257	172	412	513		343	970	8	194		217	592	242	438
1	460	207	261		369	434	1363	260		274	306	205	301
325	615	618	179		740	13	423	101		224	422	280	219
11	392	1	343		324	321	250	646		445	765	465	664
11	383	400	352		717	501	752	422		208	578	230	2188
219	185	413	809		2045	930	215	465		800	10	213	619
394	334	10	353		1448	244	246	198		217	383	476	518
344	344	236	625		306	283	459	327		235	30	7023	298
315	10	430	729		542	295	217	164		175	615	258	292
261	491	449	1065		558	533	247	280		232	19	329	400
1	11	255	1		363	505	441	15		648	302	226	294
26	278	247	763		274	291	481	607		797	470	647	199
270	316	232	307		2	263	785	227		169	165	430	4
324	647	196	529		275	759	252	972		1397	300	240	1466
237	337	233	1402		336	254	231	357		230	389	225	285
230	652	223	580		454	528	762	312		263	288	231	187
268	334	236	1774		1	20	360	1		264	180	808	1374
328	600	228	396		239	458	259	2		226	372	225	588
250	315	480	311		344	306	280	225		234	232	167	195
807	255	238	919		346	230	250	249		831	300	1	275
338	341	238	6		84	775	267	733		230	400	228	807
24	198	259	617		545	407	237	155		219	516	281	387
208	340	964	274		296	298	381	459		664	307	214	707
266	387	562	781		356	281	239	1106		451	556	168	1161
371	316	237	303		179	305	331	14		449	590	496	3245
362	815	248	799		235	905	224	488		212	272	273	841
462	371	879	1		261	1010	1376	586		220	266	230	2477
248	229	441	804		263	208	542	652		223	199	416	181
350	301	428	556		301	320	213	736		466	474	230	259
121	335	249	557		350	265	226	598		231	264	308	305
368	314	1278	251		273	298	300	155		208	224	345	296
296	409	259	891		264	551	277	669		226	648	11	818
204	1772	265	208		516	262	415	999		239	295	955	478
1280	322	241	1		359	955	271	1019		245	255	714	184
521	742	254	286		548	288	239	947		669	2274	178	539
236	1	550	328		795	274	242	725		209	258	150	423
298	315	221	196		209	269	235	151		297	381	267	1214
229	331	969	239		357	306	256	179		192	287	233	293
1	177	246	326		245	297	280	209		198	218	259	274
307	317	304	308		1060	248	281	336		201	244	289	1024
280	341	230	1522		262	294	5	406		246	645	282	250
254	1185	220	281		722	256	217	221		424	309	438	785
226	642	240	1295		422	269	282	490		256	161	1172	277
324	180	121	185		262	437	849	14		410	185	211	314
9	317	500	195		454	296	652	953		423	10	341	1641
653	253	310	576		364	265	1309	264		489	216	255	289
1057	192	230	309		352	267	287	14		178	187	480	260
657	786	1172	270		5	187	248	326		201	3	223	577
222	1028	472	370		343	447	1213	1		196	279	520	22
595	191	229	1		348	269	290	342		258	454	184	464
174	298	246	232		195	276	220	166		469	538	743	303
198	309	218	188		333	278	678	178		214	255	210	287
251	202	680	269		279	273	201	221		264	244	231	386
272	177	240	327		11	259	254	160		207	603	993	775
423	1006	213	407		187	457	1037	675		207	262	478	538
311	592	208	277		124	218	689	707		240	174	326	1401
343	252	595	8		265	481	274	680		228	386	327	362
243	247	1154	342		284	666	512	174		249	213	238	215
1035	175	261	343		65	306	1289	501		220	229	210	326
23	441	243	436		630	282	607	184		379	175	1163	762
353	1	1	658		359	415	238	640		244	314	280	411
264	331	212	453		278	297	227	1335		262	334	1	275
255	1	531	255		324	660	119	515		247	324	368	191
278	450	228	596		884	423	353	1167		255	197	1	186
202	1004	1013	7		374	327	339	671		191	767	1893	271
186	342	237	405		297	581	250	367		477	448	653	283
513	278	1	390		354	296	430	339		194	215	791	1358
555	244	407	309		289	302	733	211		211	190	308	225
229	668	389	478		733	426	270	509		1053	219	165	263
267	1097	253	511		212	324	256	148		225	4	466	591
263	2334	223	532		351	252	238	895		435	1022	203	178
350	189	427	169		529	504	419	1884		242	1606	2089	288
552	418	497	1403		294	221	1070	324		234	187	151	177
407	287	249	1372		186	275	277	300		386	350	632	728
229	22	247	600		353	620	243	233		223	9	854	1
251	528	231	515		178	232	274	390		735	176	1	238
296	352	369	10		330	436	221	1919		435	738	427	426
259	335	215	303		350	258	265	429		211	286	235	174
426	311	836	210		1	133	621	380		572	594	379	263
483	301	415	736		208	214	381	319		586	251	557	536
654	235	1	764		367	1139	251	696		236	629	384	289
338	464	2	831		691	300	388	616		206	443	4	290
255	510	505	294		297	258	228	987		435	474	460	273
632	324	1	626		672	209	459	313		240	275	1639	558
485	440	7	310		349	262	217	882		234	192	216	44
438	166	217	2		302	2	1341	428		419	188	1193	272
279	528	225	321		894	882	907	334		187	174	301	271
336	182	277	895		466	234	282	358		496	198	422	224
277	325	531	207		358	955	365	2225		651	641	249	326
238	317	758	1705		263	274	455	515		177	163	278	72
380	551	9	650		334	279	242	166		209	438	266	797
290	183	7	189		1210	272	224	568		219	180	241	518
1154	182	891	243		1	275	262	241		189	217	478	300
362	309	240	681		174	223	228	935		578	224	220	613
215	315	246	428		993	1842	253	350		702	751	1204	616
236	304	444	184		316	275	587	6		429	343	296	509
337	329	6	284		330	265	1141	20		463	263	465	237
22	266	238	2248		210	245	405	366		240	173	272	1058
247	279	225	614		297	290	280	150		366	1478	439	934
230	677	200	633		279	279	308	889		204	174	236	1
23	253	701	296		239	300	297	823		198	206	430	410
25	380	203	162		261	252	273	212		226	202	250	218
2	331	267	415		823	301	291	220		231	211	634	671
361	307	226	285		1	268	238	871		229	486	238	803
266	236	245	2409		274	287	696	245		190	276	284	274
402	182	240	277		355	217	795	378		253	171	232	423
285	944	891	305		358	266	251	459		264	220	495	284
229	366	205	186		286	1185	465	1		226	342	446	921
56	315	244	767		287	608	479	356		228	202	1276	213
413	620	1	279		341	276	746	212		241	438	414	5405
256	266	253	386		535	1	250	21		233	569	227	188
1	335	1	1936		370	316	284	243		265	792	222	261
83	1330	21	301		328	254	259	174		263	161	243	295
11	381	248	290		264	493	365	189		794	330	248	457
370	201	213	270		333	427	381	461		414	931	657	529
860	343	1019	1128		304	294	282	456		269	283	217	275
570	346	239	1		285	674	289	298		233	425	221	295
143	302	860	769		160	253	266	158		628	424	1	1033
299	204	263	685		548	677	387	151		452	363	646	184
231	1049	501	668		286	848	234	381		193	208	240	423
673	260	269	1247		315	332	526	185		212	312	467	416
369	21	1	297		542	257	313	154		671	313	328	485
1049	612	466	440		355	1643	237	491		558	190	290	278
182	446	3	1226		274	267	310	3		620	471	437	390
564	346	1824	468		361	260	323	275		342	230	388	256
164	765	213	483		636	236	242	249		227	297	1	440
279	309	420	295		264	262	400	256		420	3	1	240
245	267	244	522		316	264	734	2138		204	440	175	281
337	387	230	321		262	300	526	602		217	330	273	1471
582	1001	291	178		1014	924	22	356		241	173	235	75
383	366	259	9		340	262	611	190		228	958	279	605
1	265	228	359		317	150	251	250		263	595	122	248
507	334	801	2563		287	308	311	325		212	281	272	518
2	737	731	320		483	271	302	563		231	171	2	189
3	347	173	253		319	898	276	983		239	360	256	1120
1	359	263	365		1361	238	306	637		241	239	228	194
1057	180	8	329		283	567	338	846		175	2728	235	438
295	892	243	334		331	897	401	419		193	224	235	525
8	247	229	240		215	262	409	827		231	1706	226	279
360	1458	237	1022		331	697	261	159		236	839	834	254
75	1161	253	317		907	298	250	362		454	609	581	301
2	171	233	840		403	282	1005	389		659	471	1008	942
41	273	463	33		352	263	565	257		276	427	164	188
527	189	1015	259		259	274	257	356		625	791	160	1080
258	32	754	235		308	444	619	231		243	327	1002	2324
624	331	780	329		262	266	1	488		399	44	253	295
1798	270	16	1029		639	992	277	1077		211	234	255	1791
248	298	316	197		371	257	431	359		744	1	269	586
303	2	300	247		720	219	242	1619		226	269	230	298
2	365	1	425		536	803	241	229		216	206	827	419
1	22	2	1446		279	259	1	681		234	1073	294	392
1397	451	242	1005		260	318	1061	153		214	169	453	1003
579	929	274	331		345	281	2	190		1514	8	649	335
340	255	258	260		349	267	245	429		225	322	247	232
348	264	252	487		365	2	640	222		507	198	1374	410
615	424	255	336		314	241	238	283		424	502	312	292
242	187	1	321		281	489	274	1336		262	583	263	1278
1	180	227	192		393	286	638	249		191	193	311	398
335	328	20	191		279	263	286	308		219	331	224	471
221	186	232	522		286	618	231	330		233	266	980	191
327	346	223	204		820	264	580	1298		443	341	398	884
267	356	232	314		1479	293	241	22		233	522	857	261
461	907	277	245		689	280	1049	351		237	18	272	798
397	17	8	539		263	285	1177	1723		218	316	229	390
643	172	249	126		264	230	262	765		207	179	242	225
244	184	1207	190		302	71	499	1292		958	10	386	235
381	242	958	324		295	292	492	377		492	324	229	999
333	523	598	325		484	816	433	1295		475	33	233	868
736	435	389	470		304	844	870	1320		946	392	254	650
402	284	552	290		372	279	258	840		256	666	224	384
278	365	190	242		264	1077	278	680		519	1777	281	279
534	420	264	273		263	235	2064	170		175	634	4	193
232	268	229	431		259	297	276	634		461	949	250	793
494	390	231	275		356	231	310	1940		158	958	869	758
972	461	978	188		301	323	379	685		233	279	266	447
236	371	1	1497		234	289	248	219		203	170	241	308
272	514	297	193		311	275	695	1414		705	217	873	495
297	347	409	966		255	262	233	329		472	234	332	258
2	1059	215	169		1003	260	675	768		682	2	255	1927
23	374	864	319		265	337	588	185		194	168	490	479
365	761	221	184		252	738	296	203		574	338	885	187
253	319	578	346		688	975	802	263		195	317	229	1512
226	247	227	300		280	287	398	370		337	162	11	714
327	259	197	1082		248	238	540	338		638	193	222	214
263	553	303	872		382	1088	454	276		505	12	242	433
5	7	778	322		1004	299	703	40		383	197	461	320
4	729	228	315		256	251	411	167		226	470	265	322
337	66	1962	841		196	204	233	167		530	372	237	286
72	278	703	361		358	1007	300	1531		211	216	230	302
239	533	452	246		317	304	359	257		352	228	351	315
730	301	207	320		381	307	253	682		627	1221	225	1068
11	311	253	290		326	482	256	358		224	8	275	586
430	339	257	618		13	523	240	691		238	9	1242	209
312	250	1411	1228		340	296	409	224		261	2135	1025	229
1	348	341	690		289	3224	280	176		219	341	239	284
66	374	332	1050		946	209	425	141		262	351	191	415
225	365	262	1387		342	233	251	156		1070	220	232	737
1	495	371	483		303	12	249	656		238	370	151	191
137	520	485	292		1494	431	356	1310		186	757	550	212
250	610	234	1866		347	326	287	3171		225	1	288	1176
1077	168	1	781		514	279	238	173		210	470	262	434
234	254	309	1128		299	606	209	691		504	365	411	307
227	261	232	325		562	291	624	228		454	1847	167	8
542	262	232	224		964	313	458	520		230	412	682	248
715	14	430	387		318	12	263	3555		245	463	323	197
28	164	238	190		500	578	893	353		184	15	236	567
338	186	236	297		300	434	285	647		208	777	1353	563
242	179	593	333		351	972	230	535		234	899	478	287
257	11	1629	369		488	1	313	240		246	841	334	348
258	325	321	7		553	235	383	3686		238	206	39	179
5	254	742	2314		283	291	216	246		883	876	507	663
218	642	217	332		690	254	872	166		253	284	217	906
250	265	268	188		198	258	1	28		625	214	228	273
574	1180	298	251		546	257	342	563		220	239	425	575
553	186	450	2173		363	281	250	33		231	649	740	254
1	281	482	230		282	557	497	261		231	628	233	323
408	966	601	278		504	814	652	637		433	262	230	1054
819	328	520	306		298	486	896	711		208	69	562	36
264	640	288	1005		285	672	470	497		232	177	278	789
2	871	197	300		346	292	256	251		626	477	244	356
379	287	12341	297		334	251	395	1098		266	256	318	277
431	1423	1088	240		492	263	266	321		430	260	439	581
830	290	817	281		352	283	1125	425		220	1119	176	1134
736	273	261	295		624	278	407	661		379	174	445	764
346	363	679	627		240	557	319	212		251	1	231	328
1	542	607	272		330	274	297	606		403	657	764	67
391	374	486	200		277	262	244	164		4	165	1	293
329	177	243	414		299	479	2	156		246	324	180	1
383	186	244	290		292	254	370	386		778	223	303	505
315	1014	725	1798		215	947	367	2		202	1181	720	309
275	147	181	644		253	2	252	801		272	199	524	506
219	594	37	508		1	877	375	654		151	614	6	318
210	322	389	259		270	246	403	536		347	405	242	361
234	353	211	1215		284	402	259	362		245	222	3	770
2	487	7	327		302	292	424	17		241	783	465	1180
325	182	784	659		295	890	631	217		592	362	400	239
18	173	277	317		259	267	651	1		243	550	568	3540
303	1	1	192		376	150	485	399		197	225	462	605
269	188	811	938		781	263	1	1		204	456	236	283
391	180	250	350		242	576	210	376		240	264	280	279
291	379	134	289		303	268	293	656		250	687	664	244
358	625	216	534		227	268	255	559		229	475	272	64
580	707	206	1703		357	307	585	314		192	5	297	30
490	2	266	1636		353	517	473	371		211	10	460	1409
1	291	664	2217		746	253	1245	1048		227	966	243	513
447	337	260	550		662	310	284	504		711	312	228	284
65	1050	248	498		580	227	243	614		448	316	242	545
995	189	185	249		291	207	731	359		235	239	1385	239
1181	589	519	261		181	251	436	209		242	171	255	276
333	440	41	391		374	634	217	154		191	514	242	275
358	340	233	255		258	300	349	886		247	454	593	305
236	173	186	994		366	280	1191	325		258	212	652	295
415	612	262	424		584	292	460	340		428	241	4	787
473	282	407	1655		297	974	268	307		202	196	1264	234
675	340	312	297		281	1	227	650		201	351	196	172
283	611	3	354		260	4	238	577		219	805	238	468
251	887	301	1006		358	312	575	601		219	270	377	557
75	1326	1601	310		572	237	347	982		275	176	245	294
6	453	241	318		359	558	277	330		175	509	829	464
334	309	1383	830		507	265	241	231		206	265	990	552
365	7	264	296		630	952	305	704		218	312	176	515
394	315	472	345		354	256	678	1		189	255	225	1958
434	7	217	239		366	243	614	306		173	575	291	327
57	249	261	506		265	342	5	516		364	233	238	954
865	343	700	188		370	286	236	263		214	288	209	188
32	309	681	325		1390	281	212	445		235	701	281	918
581	243	683	355		245	744	227	337		237	355	478	1009
514	396	233	277		314	198	20	196		1419	301	483	556
19	325	240	426		345	282	377	207		539	361	993	1510
330	323	383	193		783	278	405	525		348	682	251	16
1457	258	3	501		353	259	233	257		230	176	395	907
255	296	7	336		312	532	265	1197		234	192	255	298
272	12	2	369		349	232	2781	250		227	1	338	306
252	304	870	1531		519	317	916	335		705	278	285	34
242	525	198	409		377	72	575	686		681	179	880	292
373	327	617	330		525	517	763	2303		200	20	207	473
285	387	321	665		309	266	216	1603		229	3	229	458
3	255	224	623		981	541	201	359		254	1699	287	187
243	376	559	622		329	273	227	165		701	187	277	316
241	345	497	282		290	200	915	759		381	403	445	264
382	538	502	2359		219	268	502	333		1070	185	2066	223
316	552	422	1351		275	1448	707	165		229	471	765	249
530	334	272	921		501	973	143	211		819	633	964	365
1009	268	240	351		325	901	272	3		231	160	262	259
2442	321	250	628		254	272	242	240		171	273	242	219
78	345	394	198		278	540	294	347		234	994	502	2797
235	553	252	321		344	285	307	1		252	235	288	1062
6	401	1296	192		309	202	220	239		276	1229	305	580
592	301	897	294		157	613	218	260		214	831	849	2169
502	166	270	1100		971	215	388	175		181	197	671	125
778	395	288	1038		750	880	581	1456		378	1	225	546
727	268	329	829		314	422	269	311		281	678	617	796
436	1052	251	247		7	264	590	1		889	345	248	193
308	179	255	255		322	288	694	1006		227	8	235	2215
248	362	487	1791		333	202	260	624		267	534	192	742
446	737	230	307		362	1281	277	8		209	589	460	329
262	273	773	2075		630	699	244	216		247	341	278	549
591	174	825	229		266	247	253	390		720	166	643	247
241	225	814	347		989	262	631	352		389	199	244	252
221	709	229	1540		526	317	1081	1090		220	8	223	294
375	282	241	444		350	250	267	360		214	231	807	487
293	346	432	2452		342	120	726	799		230	475	224	496
197	330	199	359		564	528	255	379		246	3	464	1213
1232	878	11	319		302	341	227	315		350	253	505	344
249	1009	255	1052		799	268	836	361		335	591	271	305
261	260	270	287		289	319	238	202		223	479	234	226
236	342	245	485		1083	1277	656	1131		231	146	287	1459
319	396	140	2376		338	560	453	327		232	287	489	482
653	183	3	1281		290	324	265	1285		274	774	1922	1440
274	294	555	1586		350	540	1214	273		186	217	237	305
75	271	576	261		301	254	230	170		238	1020	247	2
380	176	4	257		770	329	365	697		212	542	459	244
601	1	318	262		293	240	683	1805		412	614	455	798
1056	326	248	645		816	267	312	957		258	266	306	223
711	184	267	347		255	645	495	257		257	164	168	429
82	1280	241	335		6	220	248	160		220	57	2	897
569	292	1020	284		684	591	237	221		274	211	170	257
1093	444	1	184		354	264	206	157		196	325	211	298
22	345	469	469		99	298	230	152		211	384	227	424
554	336	238	192		311	292	1003	747		293	629	170	1342
35	266	953	649		575	284	217	359		237	477	435	351
336	751	507	391		852	305	16	232		423	307	278	949
153	378	239	342		527	697	315	233		204	13	809	262
450	1400	189	35		329	1	349	226		655	711	428	1667
29	381	345	359		371	230	465	1086		1396	772	245	191
244	666	269	3100		492	440	606	805		216	176	419	204
234	405	240	1619		314	223	462	374		266	361	945	632
46	294	271	315		252	289	350	254		280	200	298	818
32	1551	747	207		394	843	27	261		235	210	688	780
263	364	239	188		1399	281	273	323		240	236	314	12
160	1812	317	240		390	286	286	827		251	205	485	466
721	373	254	1146		711	190	221	160		453	625	341	840
310	518	209	359		285	269	519	206		489	256	473	1489
2	304	302	198		1631	226	650	1862		242	245	23	320
226	296	424	458		1272	229	259	666		930	240	497	299
394	333	319	523		1806	280	263	244		248	327	410	654
4	321	273	282		285	274	274	221		230	11	181	290
1	617	238	614		523	204	15	1289		270	498	310	274
228	616	235	367		313	258	260	629		110	1	291	479
846	575	713	594		310	265	347	1032		231	128	863	274
3	295	279	247		529	267	344	672		218	164	277	518
23	311	964	884		354	291	253	471		213	222	786	673
347	347	262	961		1006	593	1641	336		156	614	249	513
246	272	257	312		687	301	1091	247		196	170	231	171
493	346	507	745		380	246	440	275		204	229	1226	284
953	343	580	283		295	221	654	161		242	1263	227	3407
243	912	260	818		355	759	245	699		203	714	525	537
116	301	454	949		302	194	432	129		245	310	89	239
49	337	248	370		208	297	235	181		389	220	731	376
427	247	77	335		334	443	284	609		220	237	417	487
66	284	239	760		300	614	367	228		215	240	515	285
764	350	663	228		297	222	1031	378		225	20	241	613
222	1167	574	374		306	307	269	254		212	416	417	540
509	175	5	197		1023	271	532	378		216	12	672	1410
272	305	242	653		293	267	329	508		224	45	251	799
1317	869	254	283		271	259	278	14		218	905	272	253
586	349	386	358		901	578	285	418		243	514	260	267
376	314	556	718		352	703	212	695		220	1381	252	243
19	238	12	758		281	265	248	173		258	185	289	2354
245	325	13	265		266	279	299	398		177	236	585	322
55	583	1	640		352	548	249	351		856	253	250	381
360	866	225	432		364	208	1066	277		446	519	248	191
658	291	263	1014		332	483	221	847		214	209	233	1396
230	450	201	475		688	250	11	346		217	905	482	617
238	171	222	444		737	300	571	556		242	770	312	220
247	859	1493	292		380	285	232	615		237	912	284	31
195	924	261	324		918	296	372	288		282	1	181	329
770	5	264	586		266	219	311	3527		238	2392	232	311
24	292	461	267		356	1	240	1115		237	182	282	255
254	671	194	993		323	315	403	1		241	234	267	259
691	501	505	272		331	464	294	355		228	1113	314	467
235	183	247	275		590	492	262	508		254	1048	454	193
420	257	484	309		264	262	425	470		201	622	727	469
244	297	1120	192		326	204	315	1419		228	398	505	312
678	359	291	1816		276	350	463	656		231	378	241	694
51	414	281	640		278	275	285	1343		480	361	256	520
232	871	706	349		710	259	482	155		470	625	272	187
237	469	202	622		306	257	330	1349		185	1291	528	334
186	361	254	1092		369	246	255	513		407	545	235	298
434	229	534	1		388	505	244	259		224	343	265	525
10	1212	2037	726		622	236	268	556		436	207	817	541
282	334	1062	1205		340	530	769	618		226	232	242	2471
64	598	193	365		348	9	275	486		465	463	620	194
267	315	276	318		310	272	214	394		259	342	440	306
7	362	224	361		225	274	382	404		188	270	1417	9
37	724	218	246		301	562	185	497		454	480	146	267
255	601	421	315		703	246	1170	407		232	300	277	271
280	647	260	394		255	265	1	215		410	386	243	284
248	343	210	433		820	543	268	184		257	182	223	775
245	268	1	254		278	464	220	332		190	1632	248	673
275	310	543	658		255	1009	255	498		227	947	358	192
49	250	596	686		366	272	233	348		188	663	452	443
297	287	318	568		258	507	406	312		214	421	177	261
192	331	206	401		304	224	258	245		235	264	1602	327
30	7	284	333		482	304	242	703		465	689	296	279
551	307	604	1153		305	496	569	313		147	158	24	1843
224	285	274	2054		347	707	386	347		215	652	345	263
1	343	235	985		371	250	258	566		456	331	859	203
356	275	1315	1930		276	263	270	383		228	1301	295	323
311	300	173	184		288	257	955	269		243	157	193	1124
398	369	90	181		628	298	263	339		177	162	625	758
545	799	651	560		324	455	268	955		223	162	203	925
277	283	290	79		371	249	331	1877		210	374	562	547
600	401	243	274		290	296	239	638		244	510	757	299
23	759	643	474		296	285	388	506		1331	162	329	442
142	268	325	371		351	265	341	233		126	217	1792	304
324	472	240	375		842	421	471	362		995	343	504	297
37	328	473	318		459	267	646	368		238	258	264	971
94	493	318	847		296	318	335	244		224	206	508	183
322	322	670	263		816	220	9	345		228	464	3000	880
411	559	195	2		186	266	134	1586		233	230	7	396
425	364	305	220		351	1092	661	2		213	323	575	195
526	1299	261	230		419	239	4	998		687	1	623	347
498	940	822	476		361	290	885	1950		241	239	255	623
239	1839	233	293		268	265	643	3		235	228	433	1374
245	343	282	567		354	268	371	248		1528	821	281	490
317	658	445	685		847	1	10	360		455	1	240	1127
912	927	624	187		826	1317	458	367		253	27	552	1
655	321	235	161		316	289	770	565		1285	164	665	2
278	2087	322	1354		350	598	279	509		271	190	224	232
232	257	270	11		307	251	316	251		499	154	231	7
23	335	587	337		362	456	247	1737		194	212	278	1222
1344	306	1210	178		576	237	152	247		213	201	282	266
349	177	632	293		276	221	229	710		415	344	233	289
531	347	592	331		258	300	6	1172		177	378	174	971
255	641	246	330		522	318	611	337		194	392	699	1
293	313	12	361		648	221	371	331		1080	244	640	783
480	295	353	1648		559	600	217	617		230	369	278	802
236	389	276	890		297	280	635	860		220	304	372	1302
7	539	263	298		588	298	265	246		236	221	236	189
265	278	245	270		205	278	339	218		255	603	231	318
275	858	274	700		271	275	231	242		243	344	235	254
1	174	221	341		693	463	397	405		243	343	884	2411
164	241	342	641		286	258	727	464		244	165	278	335
732	331	553	200		368	282	257	280		491	376	283	811
224	308	272	616		399	314	258	240		261	619	261	318
474	387	272	1684		904	279	1031	320		349	342	198	332
830	421	572	1529		313	276	253	903		444	686	273	666
11	188	212	259		650	277	245	152		670	1054	353	462
50	328	902	1552		306	283	245	1134		245	382	246	686
330	1413	343	246		310	279	1	26		219	162	240	405
241	190	637	1160		606	285	296	274		245	1150	273	281
724	281	9	3925		330	247	235	1510		429	2258	298	276
342	292	1	163		272	219	462	199		225	337	1124	263
484	253	28	231		255	825	225	230		228	299	265	493
295	268	285	1053		361	315	450	189		239	608	14	306
260	178	271	287		274	1391	746	410		451	247	658	355
653	853	569	164		667	507	1577	557		477	175	7940	303
37	479	26	811		361	213	354	418		265	307	434	182
10	259	219	538		365	331	373	353		202	1043	239	205
798	321	627	635		603	265	323	941		210	313	313	255
525	651	308	767		349	229	570	367		382	327	1475	187
490	327	249	282		340	790	264	238		193	392	240	265
254	546	231	297		269	294	262	131		230	1	1450	254
274	279	774	715		362	204	486	212		241	864	254	2021
275	825	648	564		268	278	256	1		253	169	1	772
464	1320	812	497		520	30	243	392		230	26	243	479
239	874	307	878		556	318	240	261		238	253	570	242
15	345	692	654		354	184	240	641		232	12	499	293
238	425	325	366		508	277	882	1		240	922	177	745
43	264	2	1146		299	517	2	232		265	369	156	178
251	309	234	1597		354	207	225	726		233	256	235	293
345	184	260	511		299	250	395	314		221	300	95	277
195	542	191	291		321	774	599	881		260	229	296	597
863	343	279	311		33	492	785	376		204	249	936	421
1	652	776	639		414	280	429	271		441	172	591	890
407	302	1008	996		383	5	215	305		214	723	3130	460
300	298	242	636		1152	301	230	1366		669	517	254	194
633	265	704	230		692	556	409	1046		1391	203	821	421
404	293	1564	245		255	304	294	613		231	239	582	991
384	958	317	274		345	271	337	726		227	361	1748	324
1704	450	4	2246		347	293	666	444		1203	199	220	546
10	258	2	398		367	254	294	1692		470	408	713	596
1	276	228	1146		560	416	280	618		200	408	275	300
521	396	214	472		748	309	289	860		209	451	496	198
303	343	598	807		1	791	827	743		471	2	235	197
403	167	252	273		1108	203	224	2		240	582	290	580
229	387	270	197		618	301	319	244		459	156	873	320
245	793	824	898		373	588	926	243		360	1	285	197
432	259	641	337		267	263	265	266		180	271	329	321
11	263	267	362		702	270	195	493		222	148	271	327
17	1560	271	1030		268	267	1086	420		455	174	441	1570
832	211	3	303		642	258	587	1180		189	256	456	2700
219	310	420	630		651	954	381	897		193	315	225	286
1020	785	587	547		347	300	247	224		450	482	161	284
278	384	2	317		286	305	252	3545		424	694	320	600
1	343	150	874		433	530	241	23		510	202	231	221
309	263	8	336		1333	255	371	5		227	12	608	644
610	297	394	274		454	303	1715	248		239	486	296	289
282	353	270	545		903	1	247	357		262	237	249	673
259	852	2034	379		16	466	584	598		239	331	262	218
546	301	4	692		319	300	671	563		473	160	844	515
496	261	1134	2154		315	235	1	1417		231	361	250	2010
370	363	579	339		378	513	541	250		485	879	2	743
364	382	252	363		376	255	537	931		227	310	204	317
3	279	451	395		338	407	284	248		368	333	316	222
768	314	688	305		280	1	244	374		224	244	305	1247
47	180	268	298		509	296	339	319		251	163	158	439
344	217	272	329		362	264	580	184		229	437	252	265
276	385	241	543		271	314	514	277		246	306	422	242
654	184	273	230		501	263	695	221		392	229	676	1521
477	314	255	710		663	526	255	3992		230	10	302	274
8	203	207	334		245	1019	237	321		198	338	319	260
309	424	654	2936		654	215	371	814		226	366	1087	1416
1297	297	790	542		282	1480	394	21		269	331	254	269
49	319	617	251		253	288	264	387		186	8	306	1275
257	270	226	389		299	274	277	108		785	215	253	633
289	293	696	263		598	288	353	182		260	364	23	307
290	323	510	346		1343	250	694	280		248	361	393	467
277	277	75	332		350	280	24	1703		456	824	1023	283
616	890	234	398		342	286	400	377		246	233	525	355
226	745	289	290		694	542	64	2323		665	292	512	221
65	317	320	490		476	259	238	530		230	588	987	573
588	317	659	927		313	17	226	285		244	324	754	447
258	564	244	603		227	732	461	220		60	1302	247	389
117	315	278	198		355	264	336	245		373	662	207	2065
248	1676	228	324		28	299	388	514		481	245	267	312
241	178	2	710		349	228	237	1366		233	514	534	457
412	319	404	943		247	271	237	234		224	356	560	267
14	360	624	362		282	288	329	272		255	172	236	911
292	190	272	375		311	270	225	515		254	450	252	596
257	289	2298	217		344	205	305	301		430	154	1	328
413	618	456	119		355	262	232	226		190	314	747	298
483	373	330	1997		624	395	433	392		221	172	414	205
1372	870	633	1098		355	486	318	726		469	236	300	288
214	371	266	1884		379	582	1564	931		219	561	403	575
314	307	4	196		337	550	490	2		234	621	687	278
393	2256	287	369		735	271	228	311		250	3	243	203
15	274	1497	833		262	291	269	780		230	6	274	2160
256	939	295	554		561	558	218	340		189	931	293	748
3	274	287	180		340	317	271	491		241	721	565	332
124	647	307	306		357	276	499	243		234	154	238	1295
247	169	307	281		605	307	446	698		231	473	278	316
299	802	90	259		322	266	303	1889		231	618	263	507
1	640	438	1826		566	257	221	155		274	528	334	289
817	200	525	4057		256	278	730	918		414	295	415	677
163	1227	114	1154		324	272	624	581		222	5	278	1578
262	299	417	205		342	304	260	377		1	425	253	312
249	280	455	902		273	277	567	162		743	297	261	555
591	182	3	332		299	7	426	370		196	522	1123	200
82	346	16	175		950	268	237	972		458	197	2698	2655
1960	1076	6	309		1200	545	46	342		21	3	1057	717
1	310	244	357		610	1	234	1409		705	163	320	521
15	320	252	511		347	282	645	341		457	236	239	287
249	284	529	308		982	266	374	566		268	1	274	226
3	1001	5	320		327	3	234	325		382	748	461	268
496	313	264	513		363	487	563	145		228	247	678	506
327	354	555	624		369	186	250	152		272	362	466	559
163	794	308	406		285	295	460	500		559	181	249	2032
390	275	106	600		265	445	649	718		242	182	1	336
7	329	224	541		291	212	314	324		229	1	597	825
81	1921	204	661		356	749	3	227		237	2	245	260
225	287	177	361		342	252	993	423		496	310	428	204
240	1053	13	1084		390	257	617	337		228	269	1644	749
612	471	605	842		300	540	280	852		248	343	459	314
5	186	1947	1304		313	282	424	253		187	374	262	1696
1	274	209	1230		279	296	394	427		627	236	192	1430
238	334	760	854		1139	298	298	506		233	282	549	498
526	654	224	533		264	264	298	112		659	165	519	612
1013	290	309	1284		336	211	834	1312		422	180	402	767
20	282	243	266		251	300	533	367		223	231	251	244
320	351	778	361		343	267	680	1537		456	567	416	561
525	813	401	386		270	711	331	563		371	661	232	874
457	957	379	1205		346	296	3	402		416	196	1096	263
504	778	550	296		646	431	241	940		407	241	247	1294
814	187	753	250		704	1806	270	1047		249	251	275	251
642	792	262	274		665	903	550	666		538	234	200	3620
226	411	233	308		279	1	367	341		722	337	249	393
243	345	241	4713		713	982	222	236		233	324	230	19
710	316	691	272		270	253	411	394		264	451	412	709
410	283	1004	3477		206	242	708	338		215	379	1183	2239
12	316	642	923		373	847	288	280		221	387	461	199
750	300	1030	1181		563	261	195	479		242	240	418	382
242	300	24	291		280	20	205	231		237	365	271	307
1715	623	303	411		345	253	487	1002		217	2004	245	347
615	287	341	2268		498	443	1378	338		752	342	928	543
693	347	255	523		490	237	92	551		539	826	6	478
455	303	217	401		459	732	382	327		226	348	725	295
320	1502	334	190		301	250	500	472		405	161	1133	647
380	334	342	255		343	460	18	707		192	1070	278	840
397	274	329	520		346	428	222	298		349	242	1	268
278	392	4	328		309	507	264	981		246	617	1110	982
1088	235	313	195		217	275	569	334		206	627	1	1
609	431	406	425		273	226	1155	192		1036	1015	280	294
365	329	5	793		308	1049	500	16		253	396	2	292
476	311	266	587		231	282	206	371		430	577	237	190
399	259	251	391		294	263	852	649		224	356	702	240
4	302	286	289		341	259	252	1197		448	305	441	518
268	533	3	588		316	308	592	521		224	874	658	365
239	203	956	693		485	288	235	242		237	403	528	247
233	1	261	274		280	256	283	1		268	2238	500	283
474	566	421	1475		263	533	304	366		194	1	176	297
396	562	249	1		1022	289	369	27		198	28	287	318
5	182	678	290		622	292	563	396		519	709	514	204
9	313	713	277		307	258	1645	318		226	791	258	800
12	327	222	337		504	544	249	1296		241	328	199	294
747	223	187	999		303	239	267	336		257	1857	4	303
467	274	569	301		300	309	323	146		679	264	211	16
216	275	249	3490		339	611	537	175		436	2	746	185
361	301	429	2838		350	235	239	259		449	639	828	1614
106	347	250	500		583	258	692	1058		858	833	322	302
10	308	583	702		212	647	236	1715		203	277	235	254
16	283	557	462		230	498	344	350		239	217	242	312
26	322	789	355		242	271	251	350		408	380	262	304
673	509	1006	360		517	532	284	265		189	162	349	205
396	357	653	408		349	217	263	347		186	260	553	241
456	362	256	1080		277	230	274	658		203	1	253	697
532	170	234	13		321	596	260	14		230	642	287	205
246	181	498	349		1191	291	312	276		263	174	246	284
985	514	247	497		255	283	316	324		240	238	756	655
261	614	259	288		356	1365	246	151		199	304	476	306
740	299	264	617		634	277	249	153		238	177	186	521
390	687	203	3115		322	225	234	172		946	376	681	192
265	273	1164	1428		349	47	223	614		269	373	312	345
250	308	1	659		328	471	245	549		269	823	235	1368
1656	313	1	175		344	274	506	33		390	165	1146	626
575	294	1229	599		256	599	470	232		878	1199	248	297
1	329	359	310		286	288	274	981		223	344	625	240
4	3260	250	409		1055	282	398	248		231	528	225	505
278	561	261	573		863	266	885	877		448	927	268	222
373	309	254	1636		1322	1	216	687		215	326	784	266
34	369	616	350		303	280	272	1748		274	731	712	227
248	186	301	373		362	294	294	447		731	380	420	319
387	658	231	1581		716	1794	705	1072		191	704	1041	272
41	721	226	177		8	435	221	338		226	390	453	823
6	330	931	912		357	216	234	1960		225	279	237	404
16	524	264	291		306	280	325	237		440	16	233	197
279	347	287	437		474	205	236	651		246	533	218	582
261	1134	330	381		501	267	1164	3		395	225	255	511
225	181	437	219		1	1001	360	409		245	211	252	555
240	202	526	234		650	318	500	431		451	669	256	600
755	946	397	495		354	835	838	314		229	325	486	547
1	532	140	2473		516	304	371	369		428	248	253	257
13	592	509	4		685	285	269	223		208	178	260	301
223	347	209	477		313	239	359	1093		650	274	268	369
55	383	309	274		258	475	546	406		209	586	300	331
22	351	253	4274		875	296	477	2045		847	1	267	765
1	1891	518	658		336	262	458	350		253	378	289	6
274	341	334	926		849	7	281	679		186	1228	736	222
9	185	322	1211		279	1038	560	1287		248	233	260	496
348	183	8	238		1	788	329	953		1086	13	477	243
308	5	305	626		320	846	833	782		263	621	242	2208
45	176	277	218		563	735	1	24		224	221	965	433
261	341	288	1478		381	534	673	352		243	377	203	305
14	376	331	461		277	233	551	378		197	727	434	299
14	1138	527	2445		309	858	736	301		472	452	262	202
37	292	268	307		240	288	270	804		239	199	285	246
1	271	274	225		591	527	355	682		221	1	278	1752
7	232	500	472		679	793	490	414		245	215	2455	297
1	718	312	299		912	308	271	408		265	830	243	532
110	1	255	207		277	452	253	452		241	6	372	1044
17	335	251	220		315	578	319	997		254	395	315	297
516	325	659	517		522	302	234	713		425	415	369	317
373	371	236	210		269	343	250	486		950	171	304	312
63	647	343	334		290	1101	545	302		379	615	230	197
385	333	467	1957		637	281	422	532		360	296	205	228
367	395	673	180		631	299	489	295		239	1	312	360
410	231	817	188		347	262	686	1		461	343	281	329
1	552	336	48		539	280	908	263		225	149	296	797
378	343	209	842		572	256	329	1586		185	1	222	277
308	350	627	188		333	19	416	238		844	520	447	315
252	858	281	264		168	1	300	309		245	587	283	365
3	360	341	319		727	280	1280	275		374	513	432	201
882	2005	225	258		360	290	1702	855		186	172	286	496
500	899	406	537		571	306	348	415		590	266	292	278
49	282	80	1844		361	215	928	714		221	4	687	1195
124	379	1542	195		1175	249	358	1171		219	947	859	858
391	1473	274	953		375	299	274	302		226	400	440	1496
423	1168	1	740		371	186	241	2194		239	345	456	878
170	994	317	287		761	239	524	387		226	585	381	268
678	191	735	1307		281	269	248	2924		27	196	243	301
625	1169	440	314		465	271	219	206		380	305	698	240
10	176	326	357		345	285	254	294		204	291	602	999
1	541	199	368		2099	303	274	271		1	154	454	487
312	272	529	1763		457	1060	302	1616		228	1531	290	216
209	576	330	207		316	308	667	526		1	419	588	239
525	357	17	599		350	269	257	172		13	228	233	202
247	361	512	587		560	241	913	244		768	161	244	310
1293	339	1451	392		303	259	728	612		764	304	220	733
400	360	275	562		666	287	529	558		204	359	236	836
266	542	1119	327		358	294	296	487		234	3626	849	211
266	23	184	325		352	293	347	330		448	1197	276	307
327	264	1	322		343	266	650	346		266	1	253	467
238	172	208	557		334	491	336	224		409	227	249	984
3	229	1626	921		668	231	357	302		647	375	263	533
704	301	392	464		266	277	259	877		241	280	306	312
322	495	1	677		312	254	268	389		438	286	263	204
24	978	738	170		353	1	312	317		229	659	433	425
292	290	414	508		496	267	370	526		247	42	3	489
489	330	340	216		361	241	385	855		225	834	290	564
460	318	357	254		323	247	312	489		448	574	263	262
237	288	7	485		567	259	244	1334		256	285	226	971
259	788	427	454		6	273	561	390		922	1464	200	706
5	898	280	316		225	577	291	141		417	655	219	210
499	285	223	342		260	240	266	870		556	565	172	322
41	384	1	699		151	789	270	250		15	432	195	290
354	265	290	2189		297	256	573	8		180	321	206	907
526	678	391	875		534	305	347	872		237	187	214	635
208	323	376	1004		556	298	1	293		449	1735	251	874
521	915	1130	193		290	255	245	2023		208	373	525	416
241	391	551	237		521	295	251	423		226	655	741	345
257	323	241	1131		592	733	493	491		246	344	904	3956
321	696	247	945		280	270	468	178		214	161	442	536
592	916	353	1802		208	325	1237	196		1	276	350	306
651	9	419	311		239	296	885	284		2	302	273	366
330	350	294	185		354	550	284	769		12	431	622	687
329	258	328	261		696	255	1172	609		258	240	258	494
4	524	293	301		324	268	286	157		261	247	610	681
267	249	3	181		286	280	337	1318		619	342	635	656
464	299	583	219		274	51	664	1438		232	227	1202	320
260	256	589	1047		299	234	250	187		231	344	674	903
282	318	16	370		1085	578	327	1019		218	172	521	202
214	265	502	1123		1484	327	3	456		188	235	902	449
343	423	277	645		998	295	882	166		3	2	1654	475
491	285	378	1442		309	282	287	1166		296	4	2931	248
345	637	352	280		317	602	215	1678		239	1588	296	294
417	178	183	1048		333	256	636	244		194	19	299	651
268	760	999	597		222	198	371	328		221	904	1009	330
1	332	281	1021		349	296	651	13		411	174	407	798
464	1406	1063	4105		371	287	259	9		384	6	563	559
246	192	378	660		282	269	263	800		565	258	786	522
1209	162	1091	358		451	282	412	404		941	743	241	241
387	760	291	258		649	289	239	258		213	23	238	2014
262	604	250	2601		271	260	245	146		262	500	226	281
1	350	366	654		322	265	452	631		480	303	471	277
48	212	284	1341		362	764	471	563		205	251	1079	1044
248	376	275	278		377	489	309	360		684	260	261	251
116	175	2	742		341	263	373	227		434	621	234	376
319	427	222	583		307	286	280	11		252	166	769	249
248	320	297	209		361	278	335	232		406	186	746	222
1048	374	317	349		1113	499	317	1		238	303	689	493
1054	1168	327	799		354	295	274	136		246	272	280	224
366	390	1330	753		310	246	690	188		232	210	321	260
4	572	562	311		332	522	916	1995		239	1014	585	1887
360	1593	268	323		354	1	687	329		220	435	187	285
455	343	636	191		702	1	909	2040		418	235	293	247
1613	182	249	637		605	620	275	515		249	5	17	209
625	25	452	252		365	290	5	18		246	349	1	511
245	289	211	331		236	2	325	1283		274	407	280	973
208	1423	97	382		1027	238	465	4		399	470	266	251
6	316	371	8		335	6	239	366		187	639	265	207
489	280	467	548		252	296	263	642		408	288	450	207
362	306	1	320		259	266	323	1670		219	375	871	221
1	320	435	292		1481	267	311	282		228	361	248	240
31	368	790	268		645	313	2	385		424	163	221	257
725	168	424	690		311	810	1783	571		435	538	237	320
10	357	398	212		247	482	239	570		233	351	248	323
225	290	757	571		686	534	336	350		230	786	273	300
1	284	639	1816		354	297	3	1307		222	311	401	288
235	355	477	853		800	243	1018	771		257	348	1447	195
378	697	652	267		349	273	6	231		193	349	486	248
90	385	353	418		284	560	3	497		441	703	25	237
36	181	283	189		179	324	1007	555		258	666	178	315
5	261	4	247		317	291	427	294		417	282	16	4
16	833	354	219		19	290	293	235		229	159	256	1083
336	295	331	720		289	274	247	313		257	14	889	659
482	173	526	260		310	247	247	307		194	712	730	525
357	376	310	423		352	4	663	368		622	420	238	206
444	331	647	332		375	720	327	491		232	576	597	258
201	359	455	1137		832	591	263	2261		1128	338	11	553
1070	302	1033	605		271	296	250	318		598	431	255	340
33	460	1219	580		316	534	569	308		197	727	517	258
17	299	279	488		375	497	2159	363		230	119	298	288
281	649	330	741		347	212	281	834		258	260	263	643
529	261	323	2603		286	313	255	1009		189	256	256	248
168	336	380	955		685	303	978	164		227	181	397	529
361	411	575	285		288	290	396	413		604	243	263	195
483	680	827	303		358	267	91	604		253	752	659	2
1	1395	431	374		298	260	254	1035		694	17	191	467
276	321	1008	926		372	314	294	501		512	195	2	231
21	773	1376	512		513	253	313	1001		7	517	891	437
337	342	271	475		346	271	250	258		229	1	274	507
247	356	267	1578		533	509	1067	16		252	356	825	629
263	379	321	2463		274	269	494	1370		756	194	310	366
49	383	327	581		638	826	288	334		12	408	1446	496
1563	242	867	1397		674	250	1618	310		225	1486	303	456
101	295	231	521		570	301	246	425		508	298	275	256
309	311	268	336		342	493	340	1016		1	222	245	295
239	278	15	332		315	514	253	304		230	178	262	392
230	1307	664	199		719	240	368	262		240	553	186	327
403	391	329	563		342	259	737	175		448	844	208	1676
126	992	1641	225		607	720	386	422		589	992	446	453
437	249	278	475		952	242	393	638		199	271	256	275
438	349	250	345		559	284	352	391		220	170	261	1044
245	637	764	575		290	290	238	728		420	677	2	601
216	327	264	270		314	272	323	548		270	524	301	290
4	272	226	371		309	271	511	553		205	624	262	292
257	167	674	671		361	265	415	403		228	290	234	985
60	177	548	194		598	301	280	323		183	364	408	264
651	1361	1757	225		1361	577	505	1		211	249	277	378
249	247	339	341		264	255	256	336		387	686	99	2399
387	28	215	1213		548	310	219	237		244	402	297	1287
282	1252	234	521		510	292	306	367		452	299	556	512
427	340	355	7		251	902	300	377		5	382	490	239
338	291	10	218		249	254	285	552		234	382	1569	1547
75	375	194	1621		316	525	275	511		242	312	221	202
440	821	306	599		648	320	884	974		244	874	186	273
735	174	239	977		302	251	240	35		238	298	248	383
259	335	634	1508		537	268	267	270		638	370	251	200
5	569	238	989		273	286	1386	804		249	283	3	737
273	328	204	490		352	316	385	410		249	407	711	228
260	343	333	448		353	541	492	723		204	388	832	858
388	296	262	462		337	270	488	534		397	181	256	250
238	695	275	459		310	217	392	1176		260	4	273	941
275	324	293	303		320	273	1	211		302	288	1302	640
1	291	328	265		265	261	314	518		230	1	471	278
552	841	962	258		1022	272	270	158		1	401	995	838
1319	254	379	322		376	265	393	501		250	526	245	2379
740	338	240	320		674	218	215	374		5	1319	111	909
32	305	297	364		349	293	308	275		460	16	518	305
3	722	255	589		353	654	254	1380		258	159	259	245
220	30	218	852		957	414	253	456		263	2	292	497
1176	273	307	185		300	307	357	143		269	936	1858	626
77	656	678	204		320	992	235	199		220	583	263	258
1	615	6	951		353	1081	343	234		450	488	463	344
254	8	1	496		347	204	356	271		439	278	769	208
147	264	282	200		360	294	452	393		241	682	257	217
311	488	1430	186		367	290	264	212		231	93	706	1
225	330	750	1095		1117	260	275	409		222	312	407	326
279	327	524	189		276	437	238	708		211	420	464	1157
295	365	322	355		340	526	237	640		211	534	642	435
332	287	313	1642		357	300	377	308		224	416	309	492
868	291	1773	389		466	270	344	23		470	716	308	827
8	322	4	401		663	194	466	809		225	205	2062	196
1064	598	442	345		906	288	254	350		537	242	252	402
327	464	291	318		294	707	1568	309		232	263	276	1427
411	209	249	1532		349	285	232	356		233	377	363	502
116	283	245	509		591	7	402	496		698	411	294	208
249	1260	1	561		249	250	394	571		203	335	219	652
238	695	575	202		252	321	299	1277		15	341	278	302
260	184	312	860		327	267	1033	246		444	549	235	313
233	286	1470	14		293	426	652	276		679	626	463	276
394	447	1191	823		696	281	289	357		643	679	209	196
1411	313	356	240		287	309	268	310		220	358	258	246
496	699	248	1782		267	473	904	667		689	1539	2729	293
267	959	1380	689		316	213	839	653		225	246	280	764
47	310	279	339		596	288	1473	420		245	283	258	411
330	787	5	366		294	330	303	737		203	186	344	305
390	393	5	563		323	456	346	566		207	431	1564	282
440	376	421	993		339	264	358	2		468	191	262	283
462	1	2	327		292	798	371	859		218	167	244	336
293	1140	207	249		911	546	332	33		243	784	430	406
443	279	527	386		346	253	4	442		412	160	253	208
589	74	264	327		474	241	991	243		181	377	291	595
482	327	300	321		661	275	372	233		263	2722	443	584
891	353	318	372		658	189	273	473		427	11	220	271
276	354	622	213		328	254	261	308		639	389	1	293
1	247	491	328		303	265	866	14		195	285	260	248
372	965	840	209		551	292	313	349		251	301	608	197
493	617	495	241		329	287	16	737		239	365	434	299
244	244	1927	519		346	597	1	372		245	334	2392	288
755	332	201	185		672	690	279	232		271	179	287	605
7	911	314	220		1473	444	700	1813		255	425	433	944
132	351	1	651		293	293	228	369		206	27	508	602
226	1147	309	596		499	266	730	1880		702	790	245	548
445	290	219	223		273	1	274	236		412	342	1419	279
361	267	325	534		351	2	388	144		238	479	391	438
322	534	1305	272		1183	251	280	445		24	450	272	355
375	282	2	1853		271	515	5	318		449	1943	273	313
458	595	17	323		717	297	344	1477		440	285	295	365
269	1	266	329		330	283	719	333		242	156	269	545
185	574	238	706		291	541	409	326		235	1084	263	431
268	296	335	861		821	206	278	2210		259	376	405	342
247	646	747	291		282	691	285	10		447	32	245	276
260	598	1201	619		304	449	672	311		456	271	250	307
11	362	489	341		280	275	252	362		689	388	480	788
270	840	95	338		326	209	567	396		135	395	242	735
292	282	530	189		830	494	412	285		197	838	292	386
595	4	183	388		353	48	329	4		278	375	282	207
486	2	428	896		368	696	241	238		265	605	309	488
568	670	374	1393		358	542	260	322		460	1	456	291
23	391	792	277		282	462	238	452		1545	677	259	340
444	192	344	197		336	6	593	2702		577	194	204	606
332	252	650	1195		318	563	607	198		242	1305	198	193
323	272	517	1021		1519	1	253	317		193	294	219	612
263	346	1115	592		290	1	272	516		722	271	252	263
4	173	225	389		511	325	653	6640		235	180	765	144
423	372	614	871		359	291	420	235		1847	237	850	246
257	341	222	612		969	277	240	224		218	211	283	378
239	957	352	262		938	279	404	584		257	402	449	1417
272	338	1194	365		359	564	602	246		238	171	459	615
5	334	287	792		341	564	280	469		239	1183	322	1311
358	215	250	288		309	985	323	235		228	1230	274	832
475	500	1135	202		350	295	321	354		237	828	911	247
40	326	264	295		494	566	704	536		258	232	267	267
364	556	586	774		335	1103	261	565		26	803	327	214
556	1275	1	335		339	305	249	682		220	1	713	249
641	294	535	213		347	207	842	282		266	688	410	300
262	293	616	324		364	527	792	560		215	107	251	211
233	289	427	369		254	277	306	2068		229	160	3408	207
349	318	13	535		341	550	525	321		985	338	1431	201
738	258	272	712		349	296	566	298		202	332	260	270
3	295	830	285		290	266	407	175		231	451	307	560
477	929	476	337		334	302	252	670		246	1	212	45
273	583	332	296		724	555	254	576		231	342	259	225
250	317	248	200		335	273	376	970		458	252	761	223
246	331	296	272		353	330	765	377		427	367	746	258
234	412	421	527		319	255	377	304		231	467	251	190
351	799	233	696		343	530	27	694		220	979	619	259
387	475	216	891		314	282	248	385		232	398	447	856
352	311	293	196		335	263	535	218		247	524	247	231
264	151	186	937		469	517	761	2838		224	579	263	303
236	273	280	328		371	762	610	2320		239	409	278	1133
244	704	245	760		668	45	261	365		238	230	437	206
1545	287	2	211		308	285	252	435		186	401	390	342
116	342	383	336		309	232	254	2043		500	370	237	560
363	272	855	175		1056	2002	777	285		219	12	256	289
181	292	1725	257		339	294	523	363		699	373	255	274
271	349	552	2341		337	276	867	14		251	435	377	561
227	1292	1	310		382	243	258	500		212	1468	385	236
368	176	1	907		354	233	883	707		230	233	261	1454
273	664	188	309		287	35	382	128		230	381	514	305
701	333	618	296		572	668	282	217		487	613	264	318
8	577	6	371		249	257	277	242		231	1708	285	256
360	354	1	808		296	249	245	1175		771	849	263	307
257	302	278	1428		305	285	712	314		410	292	273	1035
589	528	164	996		301	560	498	332		386	209	270	209
374	174	2285	961		279	553	280	359		510	329	252	267
366	368	290	322		343	286	641	362		508	376	990	939
102	308	359	736		753	576	347	53		242	511	172	1422
719	619	200	993		766	301	227	418		944	707	267	518
3005	1	466	2152		318	300	567	542		246	7	210	245
578	176	322	245		309	282	658	653		188	212	270	528
253	17	115	331		278	1	473	178		271	482	281	277
267	176	258	1142		359	269	268	730		239	362	241	521
522	327	318	1266		344	242	509	20		266	536	245	240
1	654	255	459		374	222	346	229		1272	364	418	705
511	183	464	5464		375	261	4	937		251	482	255	414
651	335	427	310		285	254	442	293		246	250	675	365
34	590	29	205		369	228	1034	604		230	878	257	1216
7	517	26	295		288	290	233	315		1270	381	175	230
63	325	303	862		530	608	652	259		413	724	255	423
370	288	289	355		300	295	385	340		233	834	294	405
308	364	335	371		323	224	1235	217		231	170	713	282
9	222	476	192		934	238	911	663		436	186	221	216
746	333	1372	189		304	282	736	818		587	230	266	202
345	1008	431	356		13	235	853	2333		727	546	147	312
296	168	806	262		288	292	288	731		200	712	442	561
536	336	178	1107		281	237	242	212		479	735	274	198
433	926	844	464		321	288	277	679		674	164	699	268
281	286	5	979		278	10	236	349		1218	2000	613	1800
17	222	879	197		289	293	329	270		198	1	251	203
728	278	315	401		651	302	612	402		792	225	307	217
521	595	1635	622		569	259	255	626		218	261	8	332
738	340	6	1528		312	502	360	354		444	348	193	204
389	1450	2	332		1629	280	387	1285		837	1063	207	812
409	576	2	252		296	274	429	1828		477	156	601	287
162	392	954	1050		284	264	399	263		435	158	40	518
36	174	65	189		292	251	316	303		411	6	10	208
6	300	336	194		599	746	262	363		444	199	678	439
273	332	289	277		502	144	250	1191		252	381	833	318
432	381	277	737		343	269	522	564		256	269	443	279
625	579	1418	201		328	266	1544	198		203	5	217	364
379	380	288	1462		299	262	367	395		1177	338	1495	290
4	692	934	544		537	256	277	616		355	455	413	255
608	234	728	230		912	1	608	345		657	209	264	209
28	316	2990	986		307	261	380	264		231	226	17	240
235	100	431	306		283	294	231	1824		214	220	424	228
232	647	648	348		280	259	291	286		180	243	252	471
15	293	5	1247		839	285	226	322		230	1	919	252
984	329	458	634		305	547	299	375		229	368	796	254
514	1186	777	415		304	245	277	1722		1124	532	296	295
3	2110	16	241		1435	232	399	312		247	738	240	568
827	267	1405	574		663	262	364	368		493	3	220	487
188	313	323	1265		957	300	400	422		266	1	939	720
198	219	415	326		360	270	247	4356		659	205	281	274
376	361	387	228		479	292	269	364		491	415	740	285
290	256	561	509		350	294	342	295		462	71	1701	543
699	337	289	643		298	278	13	330		203	353	250	239
263	589	405	280		564	268	274	427		237	182	541	683
153	184	188	1889		326	196	240	314		239	576	302	201
300	613	251	194		352	337	396	660		623	48	820	203
514	623	197	670		585	761	392	2128		158	814	268	513
243	296	714	381		327	268	270	702		187	895	357	551
333	384	300	292		429	216	249	339		760	311	440	398
243	380	268	438		355	229	409	170		238	566	628	2105
1349	168	727	335		1235	334	699	255		812	721	889	262
263	364	883	423		345	292	271	584		253	908	528	789
247	613	438	157		282	527	476	415		194	10	237	1664
384	160	677	229		259	536	438	381		196	366	195	609
237	179	236	211		352	295	278	387		224	333	256	1980
321	461	1	1872		953	280	283	164		230	306	242	271
250	1462	554	553		334	279	238	325		193	260	463	145
351	1240	308	980		473	289	455	422		229	382	243	1001
295	283	374	272		311	266	319	523		256	201	276	766
683	293	248	872		318	275	617	637		662	301	279	300
610	278	218	373		748	2	473	634		285	721	1602	212
474	171	616	1461		538	804	249	244		683	236	295	447
71	31	295	578		362	620	381	366		440	565	218	371
333	287	337	451		332	291	297	456		460	320	343	236
539	2290	303	174		802	718	524	3679		239	922	1612	268
239	374	326	216		323	905	303	246		247	168	260	359
468	352	319	289		293	498	224	270		228	651	745	304
359	585	1025	2399		294	244	270	252		216	273	578	262
237	507	379	366		326	298	530	290		396	51	255	412
266	1609	849	892		629	305	434	260		502	338	234	280
466	1076	5	2801		104	293	631	1067		284	195	790	228
233	289	461	203		314	287	1138	2056		1015	638	844	545
100	559	2005	194		507	280	254	454		417	612	999	491
249	394	840	2147		258	480	244	262		713	809	250	4493
734	671	237	337		301	301	595	861		260	376	310	256
403	876	238	292		518	272	386	357		230	1068	189	284
370	746	1029	304		320	280	308	240		178	353	192	199
1252	894	329	185		482	28	296	505		887	307	304	428
323	296	870	1845		370	505	527	606		228	235	1431	666
249	284	2761	358		1167	280	691	332		477	364	256	156
384	1115	200	326		452	262	1632	240		237	311	233	230
363	602	246	302		335	291	291	16		249	1191	524	1163
225	604	8	849		353	297	289	1184		235	289	512	318
272	169	309	203		377	451	340	302		232	1	247	586
267	266	273	1258		599	871	295	477		258	378	275	524
291	891	8	499		328	251	501	236		389	332	475	312
779	368	330	384		286	252	1452	361		252	239	300	207
332	354	1	245		269	297	241	163		423	175	511	1745
31	874	356	897		285	11	265	294		217	254	535	244
224	371	1267	313		342	323	240	593		415	385	262	608
529	909	11	378		305	274	228	1441		273	211	317	208
243	501	815	472		349	297	683	451		395	816	591	209
186	371	272	328		330	303	356	588		793	242	517	581
169	663	1434	332		553	280	374	337		609	1163	261	540
688	1418	1154	457		338	23	353	320		195	848	427	126
1	543	501	502		297	263	258	641		263	708	345	254
241	344	322	328		322	619	244	429		255	215	249	294
1497	337	8	340		645	244	714	338		594	419	231	259
246	13	261	638		322	293	596	241		229	427	252	239
480	353	205	314		296	1238	304	557		262	581	21	234
1321	292	334	945		361	280	245	480		259	550	570	714
686	346	345	427		356	526	395	642		275	887	391	215
458	269	981	392		343	277	279	662		398	285	18	1126
141	290	316	437		336	1312	544	1006		226	960	263	807
578	277	330	1127		345	286	374	221		476	1391	219	909
334	300	1434	342		284	751	275	411		254	1671	246	298
264	482	252	346		521	291	386	370		270	615	282	246
826	246	337	238		497	259	621	77		232	551	525	436
652	321	281	748		686	267	272	430		497	207	640	1862
920	278	448	795		285	251	240	2087		393	970	512	299
1011	568	317	274		562	494	751	509		444	1132	695	240
250	274	273	337		295	300	602	580		244	227	450	212
241	406	338	219		560	21	742	442		260	385	652	332
345	1002	558	682		259	1587	333	338		260	278	576	211
355	395	954	482		368	299	417	294		192	212	257	741
62	393	292	361		2	285	558	233		227	314	680	283
639	175	223	312		963	251	246	176		199	260	266	923
9	280	293	204		277	276	359	810		246	442	511	280
404	374	672	323		280	23	261	641		8	168	271	729
250	574	219	250		337	568	1834	407		196	377	181	231
53	315	239	261		504	284	300	341		243	361	262	285
708	404	27	190		461	474	249	757		249	194	236	1298
394	180	344	519		353	304	267	327		208	210	504	248
305	817	790	279		357	262	246	509		238	746	266	226
338	321	242	54		1316	289	915	861		254	956	292	127
328	338	99	250		336	258	894	418		258	161	329	322
257	962	204	887		300	490	475	2777		198	181	271	324
251	187	703	393		335	469	272	408		235	584	254	221
186	468	273	1268		298	1	298	216		4	362	1040	630
266	821	286	273		369	274	245	322		207	425	1580	326
282	536	268	521		266	330	287	1159		202	1423	233	199
236	292	640	511		796	808	1466	330		378	805	849	419
362	610	272	455		556	280	255	559		240	603	276	1657
774	286	2	680		652	294	410	262		255	960	3	286
250	350	830	347		1146	359	527	167		195	316	1142	390
155	350	232	307		308	669	511	1133		233	187	278	215
378	329	1	1432		365	276	14	246		766	652	1158	344
489	544	413	1052		341	265	713	584		440	625	271	197
472	380	351	475		965	545	246	681		251	793	253	224
419	396	382	1950		648	276	249	331		192	329	260	1254
174	25	582	353		365	1742	2	187		228	307	1692	4650
1021	248	210	212		344	730	298	1386		251	1025	189	212
384	1248	287	3910		10	589	266	7		8	198	707	269
461	302	292	503		288	1	255	419		194	459	301	400
808	1332	229	490		352	236	275	870		460	786	1064	313
491	286	191	332		341	282	800	292		224	283	247	386
288	383	301	192		325	525	525	639		267	7	234	277
1005	398	580	668		308	223	1	789		677	222	250	302
1347	308	873	503		310	278	305	3038		192	351	250	272
456	170	40	322		345	246	553	125		580	415	273	869
787	5	322	423		356	570	340	562		253	539	817	228
918	323	287	456		558	339	2185	215		251	280	236	1736
6	369	285	377		348	473	272	1034		249	145	515	707
621	360	269	207		295	270	481	580		671	182	35	556
121	25	627	374		284	1383	673	667		309	272	582	20
645	399	25	689		9	400	287	1706		357	551	501	465
328	196	220	195		309	279	977	1		238	1316	280	213
249	928	295	1199		339	275	911	559		250	254	227	272
395	342	2606	328		616	265	294	235		418	323	623	1379
923	1179	266	667		315	290	335	367		253	32	233	374
286	291	301	396		1	279	410	710		261	272	170	251
7	272	492	462		310	456	4	1976		364	1021	1635	238
656	612	1338	291		310	9	749	275		447	168	328	311
464	2303	441	785		379	287	275	121		236	161	252	796
286	331	314	430		40	470	299	1133		640	287	228	393
469	656	606	103		656	256	954	417		210	375	251	774
1	292	319	479		235	240	579	407		224	361	332	552
420	390	405	514		301	1	394	386		461	387	240	222
1986	307	683	227		291	303	662	423		266	521	265	685
837	283	1309	334		942	446	279	645		224	388	5	333
323	169	7	556		524	235	269	506		369	405	511	329
68	1176	625	1059		330	271	826	306		902	427	279	228
34	339	209	278		513	267	456	1271		199	433	1	1243
236	389	866	207		347	758	258	341		221	4	1	491
389	383	328	945		350	270	322	6		396	405	286	2173
525	340	214	385		356	446	298	501		207	355	815	209
607	499	410	245		566	528	373	415		217	358	695	270
1311	301	271	514		361	301	239	234		732	649	2547	576
415	630	78	202		345	531	409	847		262	189	247	269
903	634	421	340		315	275	933	272		274	165	249	245
134	5	284	734		448	313	241	356		202	157	305	211
392	352	342	1825		629	97	317	538		221	285	266	633
382	42	246	355		274	268	266	1798		195	514	239	215
531	307	521	2746		539	494	252	635		410	398	463	221
539	589	553	319		20	290	282	546		230	421	262	254
263	296	193	3530		567	22	577	933		257	190	716	1005
529	174	201	347		267	247	257	312		254	409	473	960
785	357	293	617		313	625	926	195		1242	253	450	211
100	268	535	282		2	339	244	513		504	193	345	549
887	1745	2595	330		379	500	5	422		639	251	474	294
1488	552	1456	706		342	229	503	1377		220	1539	190	252
481	390	313	883		326	363	664	347		237	312	403	378
4	474	253	756		346	2	280	1498		250	382	216	1000
274	502	303	1376		68	292	681	346		693	1952	438	908
158	288	760	213		575	281	376	807		278	435	275	496
368	1779	395	2658		351	13	1113	199		238	412	426	324
13	307	291	581		295	317	289	883		227	193	248	214
31	682	640	445		422	319	808	482		246	20	259	211
301	297	194	433		354	293	263	261		623	600	790	1552
275	369	438	4		743	297	277	249		245	329	221	427
405	536	280	352		362	552	458	560		423	530	961	1729
19	692	1119	223		357	287	580	246		265	737	423	246
6	175	992	266		716	1	7	521		228	653	474	233
248	15	300	477		301	6	256	1447		245	390	500	232
245	274	1136	318		376	322	266	806		245	584	547	304
285	1024	402	287		366	283	422	422		264	367	309	344
377	636	389	361		345	550	248	706		271	340	241	361
452	42	619	201		326	16	235	962		190	338	234	273
461	1739	308	249		1	283	283	303		227	1825	278	1792
4	4	218	358		271	290	822	588		485	627	349	277
269	470	311	546		315	284	358	339		252	254	258	248
249	300	861	197		318	298	308	266		194	1189	956	216
313	393	437	396		536	10	430	393		189	287	375	214
289	735	372	221		313	258	336	384		266	290	993	928
7	179	756	230		637	277	307	48		270	159	421	497
1103	307	298	481		288	303	257	249		251	175	229	245
314	395	1434	3289		288	237	268	163		199	452	297	689
163	400	303	197		9	283	278	388		668	443	461	457
2	354	313	1688		336	594	214	189		183	404	259	293
616	306	328	406		579	323	423	370		239	363	442	220
1081	231	2	298		186	686	379	382		265	341	249	439
36	328	468	240		493	332	218	304		462	377	350	266
979	324	556	557		1	288	246	164		404	308	4348	911
1279	800	515	182		578	273	249	235		233	303	403	550
133	634	4	445		302	341	258	270		243	405	243	245
272	1318	239	1318		327	275	590	265		234	747	486	313
352	988	589	945		340	220	428	1142		1469	681	469	256
1	435	232	302		347	269	2462	197		452	337	278	504
27	362	3	545		353	300	278	386		250	888	212	697
748	289	1	617		349	266	315	616		1050	1785	340	242
277	1820	425	206		629	287	340	414		237	447	696	717
341	347	1034	496		639	288	338	247		1240	7	252	236
2964	493	386	221		344	525	471	179		705	1586	257	483
1122	370	280	81		543	237	393	264		187	505	744	323
120	349	326	826		622	2	509	385		204	2	662	261
346	605	336	381		300	90	242	364		358	195	254	222
450	1010	687	204		329	302	268	276		196	345	250	244
282	2197	274	441		296	1138	379	283		193	761	132	1025
440	688	1	338		1423	285	272	223		514	587	13	544
81	737	1158	967		567	261	266	342		250	156	1	431
484	391	1042	644		341	918	241	1369		254	20	1520	363
318	558	760	1047		370	274	581	236		640	380	243	205
597	362	319	619		830	332	41	673		655	554	244	1
298	268	1074	298		328	551	280	358		1133	411	709	207
61	384	723	490		551	281	305	779		456	615	1025	237
358	876	678	550		349	227	353	278		503	152	481	741
242	988	768	681		362	270	710	1555		360	596	497	230
1	378	685	514		341	1	248	380		379	1078	7	128
728	344	492	1973		340	263	786	3293		270	342	285	255
455	200	826	1818		354	283	406	660		740	4	747	490
241	651	208	3263		310	1	526	239		614	1420	2349	240
784	312	205	275		265	256	817	253		195	365	253	704
936	104	344	606		667	424	672	1109		213	667	71	314
232	525	937	403		2244	604	354	450		274	618	266	208
390	1175	561	671		1014	296	1512	545		242	594	477	211
315	318	21	1311		641	285	352	949		241	337	244	2085
339	189	380	227		641	300	585	382		201	310	1597	471
267	270	6	194		310	235	497	276		213	607	271	436
255	317	336	239		285	296	659	276		229	614	1028	303
41	527	311	1557		440	287	430	210		248	357	268	316
406	367	331	881		349	462	698	598		236	208	226	531
382	387	36	332		492	308	31	403		246	391	369	1223
882	330	662	354		289	1094	266	408		238	391	276	232
278	270	946	688		249	311	257	343		243	296	276	270
244	311	448	235		839	315	410	339		280	1521	823	410
261	327	241	849		881	570	127	734		196	175	441	221
373	309	635	702		579	289	712	351		224	273	237	226
383	171	24	761		325	287	553	725		255	258	460	223
296	2603	520	397		340	307	294	398		211	21	314	665
1	272	405	916		374	216	287	272		441	179	480	223
578	738	1432	378		330	257	2	351		242	7	492	244
257	613	411	251		272	1719	240	1637		234	9	2317	283
244	296	250	314		182	292	394	291		241	405	569	470
290	300	386	199		299	279	403	1142		288	374	1300	237
2102	611	623	318		382	272	433	344		389	326	2	430
114	18	3	209		497	584	251	509		449	175	317	675
239	380	402	234		1196	324	392	290		260	371	251	379
540	341	563	253		608	265	358	1109		199	611	579	672
872	187	276	665		704	573	245	284		245	249	464	605
344	236	291	203		372	273	288	1741		244	590	1076	267
240	718	263	482		303	10	313	158		247	236	619	285
1087	300	171	399		566	277	264	365		843	1522	600	549
937	381	211	202		306	531	373	343		449	418	272	236
750	5	841	220		863	684	323	350		427	691	722	561
248	365	1014	361		309	242	276	440		270	973	601	950
338	382	2454	942		323	231	801	360		271	366	269	466
52	462	584	3918		312	809	801	260		204	394	267	423
270	640	949	505		328	4	374	655		246	543	417	300
261	817	1088	216		367	236	521	837		237	362	659	249
228	722	353	455		307	288	596	764		236	163	231	298
195	315	345	1107		370	306	234	267		442	206	235	857
294	291	197	271		369	487	266	1553		212	380	278	215
228	365	335	288		323	276	250	242		477	356	283	589
345	169	632	100		325	275	267	402		249	367	246	483
1282	32	302	393		348	475	675	286		251	412	281	816
215	368	795	1014		492	1057	263	615		247	6	1101	683
300	288	758	290		307	545	237	716		227	790	477	279
234	382	419	266		274	283	2	1953		257	345	9	318
561	302	311	503		375	624	453	310		258	175	569	765
398	14	780	318		355	289	291	299		242	342	307	295
719	494	332	180		629	300	757	333		252	948	242	227
1	368	794	234		343	876	483	974		200	302	282	30
399	676	326	697		352	488	489	344		192	544	1276	316
17	368	184	298		353	1037	251	315		235	798	520	304
286	294	297	241		1889	264	1042	529		249	226	265	222
322	189	311	176		369	469	696	232		230	362	245	260
257	314	878	196		300	292	323	1074		199	174	279	302
12	620	802	444		1174	295	414	283		167	405	540	596
334	656	606	1893		296	254	1254	327		444	974	254	9
335	772	201	341		886	275	823	347		206	289	1204	260
337	377	702	244		270	284	320	1973		477	368	677	646
246	389	329	364		284	334	613	905		241	336	244	230
226	366	399	281		298	304	3	396		251	179	257	294
660	891	180	292		341	276	254	952		416	5	341	505
8	279	271	203		334	292	241	321		243	822	249	210
1	357	262	273		331	5	1519	427		228	555	201	249
239	464	302	383		1012	1	1	338		383	228	330	271
282	682	422	218		351	11	545	2478		653	241	658	208
1821	330	538	1		138	281	646	165		239	395	600	332
435	16	377	981		554	293	260	253		233	471	235	280
6	359	1261	198		809	274	313	677		249	285	1704	8
30	56	257	478		541	484	580	275		247	1218	553	3171
495	4933	264	258		330	590	615	293		459	4015	23	796
507	671	1667	932		293	12	476	530		192	352	300	1252
486	720	1416	916		307	332	268	458		252	400	213	465
140	713	236	1397		1925	282	2006	357		474	456	252	540
792	347	339	1704		326	595	307	459		260	2576	264	221
612	256	5	2026		298	210	317	327		640	429	203	334
267	327	262	284		747	208	764	403		260	281	678	268
390	444	1089	557		352	257	406	235		249	471	254	625
248	216	270	2593		543	798	333	373		607	850	44	205
321	330	279	880		1306	320	637	974		1014	904	265	232
290	725	305	2070		305	332	359	558		554	408	651	822
311	285	277	423		349	290	424	358		513	221	595	343
375	336	2279	206		608	213	225	327		244	405	270	307
31	166	521	631		313	298	156	780		199	390	644	253
240	185	321	335		351	418	300	202		243	334	277	255
651	374	239	290		608	22	248	733		232	1209	264	666
551	390	2003	228		682	270	252	260		630	384	339	253
765	248	255	221		631	290	374	296		452	336	976	589
1009	380	485	1506		336	315	2692	839		396	380	1	214
332	266	311	445		371	1113	463	371		193	196	259	254
45	820	391	2187		952	265	314	614		402	379	310	499
387	341	388	283		326	539	270	417		250	390	1	216
277	169	20	359		823	274	277	879		184	1151	248	250
162	1600	288	228		688	469	281	253		377	683	418	609
391	372	366	680		606	315	245	657		241	178	370	757
234	1106	224	280		499	263	529	253		241	222	28	281
233	163	194	655		365	298	6	315		260	404	201	1360
14	886	403	577		1174	265	359	1930		190	681	1007	476
35	614	1636	1022		707	344	285	416		634	1900	253	1256
451	593	203	199		394	671	736	769		248	926	298	252
445	849	255	217		301	280	1	788		445	235	253	546
425	747	23	573		707	459	262	373		235	229	241	299
2	563	328	567		955	347	642	1191		255	379	603	212
247	455	827	465		774	626	1267	235		199	392	430	217
665	354	198	355		310	523	417	15		474	20	310	212
302	725	1311	184		309	11	417	424		280	380	211	185
470	473	965	214		519	320	285	360		471	165	282	222
219	331	348	108		535	504	340	696		346	228	42	557
535	1196	276	283		294	303	589	411		705	910	249	470
336	1355	709	488		641	2	432	269		262	916	484	204
388	595	1305	287		328	572	250	1099		379	416	268	891
1	485	625	809		318	512	532	1479		241	401	534	318
351	365	194	237		284	270	298	1342		486	520	574	324
1	599	552	720		292	266	408	530		238	1	333	417
406	745	1425	196		690	271	255	826		246	428	257	314
346	345	186	294		365	576	510	700		258	931	2338	919
269	667	824	339		567	473	249	239		407	409	665	615
341	566	1163	214		325	254	255	593		224	706	7328	251
1	755	1268	1006		697	301	301	764		866	422	453	265
232	325	875	472		322	973	318	243		202	393	20	483
245	304	655	302		298	288	256	423		463	225	252	501
722	595	192	446		313	273	367	162		268	702	37	213
315	337	279	429		327	467	241	624		254	475	1072	1449
2	172	844	508		356	280	768	374		202	532	19	264
421	1401	309	301		309	231	392	412		453	230	318	283
329	578	340	371		319	269	1105	2567		760	219	7	1594
45	362	680	191		302	236	335	359		246	57	695	209
338	336	253	883		677	296	750	292		285	258	269	405
383	302	378	341		296	266	278	2672		241	339	275	457
357	600	567	882		328	228	417	228		571	46	433	543
1	532	368	293		324	274	556	363		235	619	245	215
5	715	357	206		659	278	647	233		244	399	684	502
528	357	215	581		372	797	702	257		252	1260	1565	484
210	295	300	214		678	296	589	230		386	756	529	480
1	706	341	556		351	939	968	273		236	12	423	282
1287	876	218	729		357	342	346	295		257	202	590	304
261	295	330	1748		624	296	285	216		235	677	427	3485
643	367	301	321		290	295	746	330		1037	252	261	598
13	379	2275	2633		308	283	298	263		1221	399	461	266
269	241	365	715		619	1	266	349		764	1129	254	271
637	314	357	252		797	396	703	607		249	546	1076	272
398	342	292	263		245	301	793	325		255	259	414	585
660	477	304	1152		329	267	257	327		459	305	790	222
2	375	186	216		797	447	273	389		205	1325	206	227
459	174	290	440		83	302	454	336		221	608	845	265
819	280	399	316		683	600	270	233		605	269	297	444
259	242	1412	632		570	273	327	1679		248	1490	1	834
428	265	350	222		799	283	342	231		247	720	59	227
242	451	1341	298		903	1	24	294		205	417	809	1656
274	353	1090	983		603	3	267	840		244	19	276	441
645	190	296	343		474	299	260	681		228	380	226	1051
25	557	382	627		662	784	2989	1097		620	339	425	1047
269	2346	292	426		705	276	286	1298		247	204	645	3
901	14	420	393		308	252	335	428		240	372	260	756
306	523	1239	211		1	272	13	236		271	737	494	218
184	690	386	252		296	785	1395	652		708	199	245	782
265	574	640	886		322	1	259	2560		241	326	187	238
269	337	327	194		283	643	273	657		253	322	3	405
400	1060	243	232		2	273	632	599		273	229	350	407
825	615	370	215		355	282	267	358		257	194	307	279
398	495	302	209		307	1442	245	312		972	287	234	513
1044	388	14	323		308	265	268	527		226	941	248	407
240	377	332	1504		290	303	439	428		252	876	258	1245
311	293	409	320		372	282	1129	973		262	367	1411	242
246	723	238	252		279	1	217	2383		672	266	576	324
239	449	1043	257		308	3	267	227		463	221	248	211
751	316	321	273		310	291	269	363		399	380	542	293
355	351	6	252		333	1	295	509		229	249	636	215
327	291	365	310		320	653	304	614		592	203	253	618
258	318	673	312		504	538	342	228		450	1607	314	231
590	352	462	199		624	481	781	220		626	201	250	1150
493	649	553	494		864	936	545	961		234	1	265	5
273	785	348	566		321	4	504	3173		251	423	444	254
593	197	320	211		295	10	358	501		216	474	504	703
241	3	593	216		517	277	300	629		498	363	192	258
959	310	199	350		369	268	339	665		684	356	2625	286
301	287	591	195		304	278	266	257		635	407	259	10
535	304	339	339		830	943	506	412		235	213	739	536
441	168	197	572		573	258	344	256		241	385	483	553
787	634	279	538		20	292	411	1284		255	657	623	251
252	588	1648	326		598	487	345	1112		603	1120	235	1173
412	178	1997	1606		292	319	431	662		236	386	286	1281
734	171	338	675		1450	279	376	363		499	770	832	1359
797	317	19	395		309	281	270	1072		407	376	249	293
273	382	349	1090		1119	304	278	287		247	387	372	590
270	613	361	296		302	567	259	346		248	1012	256	1780
34	313	217	373		522	293	414	380		279	617	280	242
327	9	1165	633		949	463	444	204		279	249	242	1056
1200	345	415	632		590	336	262	960		6	354	270	334
763	616	693	169		288	10	292	556		227	416	541	378
258	1419	717	832		345	467	236	256		256	19	279	1075
815	650	200	282		585	543	262	383		211	403	155	283
405	920	811	201		515	17	1764	247		252	1	246	1052
554	302	340	1129		1206	267	957	490		198	558	247	215
775	242	23	927		248	279	394	623		272	316	237	264
240	303	428	422		311	306	270	2114		14	738	426	414
647	352	390	212		312	536	250	229		398	386	287	417
339	348	820	674		327	286	287	888		244	261	461	772
57	297	255	3095		316	2	522	716		252	350	532	48
207	352	263	602		338	32	459	225		416	673	1469	1130
481	375	310	608		310	2	264	466		203	159	255	256
226	367	323	256		588	282	507	949		906	250	341	206
772	486	273	496		351	274	654	1107		194	367	264	1228
1659	645	691	585		384	300	321	650		189	590	251	278
4	682	555	213		601	419	550	284		243	287	291	219
268	337	182	228		1132	285	276	600		193	788	283	538
288	273	241	945		297	824	787	341		197	568	1144	434
356	880	1314	329		340	273	703	546		416	405	8	309
258	370	432	300		252	274	458	2789		723	254	1615	211
294	309	2489	389		308	330	266	260		241	8	234	763
374	332	381	210		296	294	293	1065		248	361	413	234
463	784	13	993		850	1	1073	515		624	254	223	1855
736	425	200	247		310	17	276	368		240	406	456	15
380	475	282	543		757	305	250	368		432	387	543	251
225	300	329	431		1060	763	305	448		254	737	745	233
654	193	4	301		616	2	289	335		234	788	280	2206
732	374	224	571		561	572	248	363		203	326	448	384
87	603	271	1182		581	457	540	3		260	814	733	240
242	807	353	248		315	351	601	1852		259	435	9	833
16	1136	328	1354		247	450	310	271		503	256	692	214
415	900	309	559		602	1174	505	462		238	1665	278	702
237	205	253	307		323	565	506	238		30	337	486	757
1125	200	210	488		574	295	1010	234		439	990	539	453
726	382	606	178		311	335	402	244		209	1	251	766
260	1329	749	391		312	1005	825	1022		248	285	240	252
879	456	215	251		334	483	251	868		200	579	288	468
374	336	202	1271		320	304	2	385		952	205	265	216
1530	280	369	285		288	856	671	650		257	568	4	339
1	23	290	286		316	377	920	17		531	9	7	446
1	1108	327	279		318	291	279	675		526	492	1728	213
1440	382	1216	398		374	240	844	6		230	229	322	249
833	387	330	251		298	762	796	364		224	366	291	265
1	294	221	251		301	309	1456	797		246	1532	281	2095
846	32	197	513		659	287	364	412		274	369	1	276
249	342	1001	1281		309	2	248	518		243	34	29	3271
87	1219	203	388		700	285	238	1310		388	266	456	526
109	471	234	1363		387	483	276	352		507	588	679	254
36	309	1086	221		379	4	253	605		246	296	197	84
466	182	412	54		337	645	656	393		560	166	1094	286
451	161	1105	460		887	301	264	2917		252	259	2	462
948	329	1109	536		287	282	332	1347		249	182	430	207
350	343	334	205		581	255	794	371		250	389	355	1187
258	210	421	748		793	275	283	404		265	2708	300	217
111	306	184	576		1123	8	265	581		274	402	277	259
24	385	1186	525		366	273	398	320		245	286	260	425
395	487	409	719		507	558	327	249		272	396	277	692
27	590	436	241		302	252	527	8		202	240	472	1398
385	375	372	312		302	301	262	368		240	443	485	785
1451	580	823	207		2151	266	402	4		241	396	254	235
306	335	320	212		383	614	473	691		496	345	265	247
184	427	670	1490		254	289	448	481		258	264	2288	220
231	172	363	227		297	264	292	449		224	220	458	254
620	199	252	237		304	288	623	361		996	502	288	246
560	342	665	215		375	757	383	574		193	567	328	692
865	370	625	219		377	304	481	243		464	787	332	538
27	237	563	1159		313	143	1044	958		256	233	4	1209
259	29	546	203		543	2	296	8		1898	205	276	241
256	387	1031	518		371	272	328	536		128	973	669	820
490	580	278	567		319	521	293	550		259	396	340	1325
51	614	625	545		674	244	1314	426		255	266	232	935
14	304	1036	529		292	247	410	293		862	240	286	397
356	304	266	558		301	462	607	254		259	25	484	1038
514	354	190	196		381	353	446	246		256	349	256	15
2	360	331	583		299	11	291	346		399	442	474	385
247	213	239	669		337	290	600	691		253	448	193	559
139	1032	319	2285		575	560	289	877		211	763	331	305
707	302	1302	225		369	1	353	913		219	420	60	219
277	654	371	674		495	299	436	224		721	397	11	467
257	4	726	280		346	584	350	374		534	221	827	619
272	689	738	257		327	296	998	405		203	417	570	257
32	357	448	237		665	477	334	298		227	162	312	238
1024	316	207	1599		309	512	397	878		257	527	252	3
3	762	361	203		305	3	721	761		212	307	659	526
86	309	340	397		364	956	1384	486		404	1365	1020	247
400	546	251	268		362	25	594	1776		222	397	261	2243
44	1	654	298		371	278	1186	1831		409	1095	233	247
8	2	219	990		611	694	509	348		430	1670	309	685
216	493	318	420		302	554	426	681		258	151	284	493
40	329	627	223		561	502	332	332		475	412	196	218
351	605	319	214		314	325	257	503		420	271	2669	219
10	209	369	222		373	1038	294	224		223	363	342	1504
253	287	392	2		309	307	434	319		747	1038	284	642
908	309	763	239		316	337	678	494		271	779	559	243
355	597	301	303		1123	267	302	942		254	1217	155	1
320	11	408	1001		588	249	559	360		370	371	3	868
267	273	267	3000		352	281	818	260		251	270	242	4475
351	692	270	629		321	284	377	1289		414	145	254	230
4	1309	361	295		1234	286	282	392		200	1427	286	216
338	342	1294	257		352	281	287	1030		385	590	534	304
407	166	581	374		655	909	268	526		205	903	472	1137
47	854	661	215		118	243	264	409		253	125	2301	251
195	309	3887	204		1099	270	315	1136		717	259	573	223
467	282	396	212		361	534	275	366		209	1364	21	536
53	299	381	244		306	530	345	278		257	288	789	227
11	702	881	4503		581	853	791	1306		248	165	475	267
88	260	296	509		300	298	434	294		195	236	295	488
1683	677	784	303		1206	283	323	455		196	797	262	228
8	1328	211	211		643	364	325	241		199	262	285	218
56	332	331	242		379	325	664	883		453	389	872	3
456	327	281	357		342	19	266	352		490	380	470	228
1	340	446	595		1066	445	300	11		266	188	306	696
18	397	640	388		1071	305	1363	678		1143	408	275	231
24	45	226	2062		328	345	623	309		247	711	18	455
16	181	589	698		324	273	238	664		693	235	246	242
247	341	291	279		376	1	318	409		493	379	286	340
412	379	240	1392		265	311	255	323		235	411	245	753
3	629	219	379		320	289	1138	260		259	1241	884	429
1	393	1141	298		317	343	567	231		981	314	30	1102
554	527	371	261		530	333	646	376		237	425	672	2247
112	758	201	265		689	230	435	363		265	621	556	222
1519	360	207	268		480	303	267	711		672	423	254	235
952	844	275	400		361	277	251	529		488	414	241	226
301	665	265	1038		332	284	292	186		265	367	282	226
64	1292	259	915		368	638	526	2253		261	2417	7	609
3379	691	285	602		374	547	400	563		206	551	935	680
498	298	436	218		282	267	269	1056		463	240	5766	217
407	308	711	218		353	507	353	1718		718	276	271	477
179	281	378	379		272	391	732	456		247	1248	428	690
286	387	369	1144		365	462	672	438		205	395	222	137
390	401	1530	99		325	291	273	413		237	215	650	269
262	171	434	250		341	285	371	229		262	370	265	435
506	613	361	1210		374	877	350	414		255	563	1370	226
546	349	1132	294		262	553	462	2063		238	833	1991	285
258	1165	367	1025		480	511	294	1286		239	1236	10	449
12	741	351	217		675	570	450	792		214	265	10	827
5	466	709	478		359	294	269	262		397	794	509	247
26	364	3658	232		384	473	264	401		238	1310	249	247
67	309	581	202		605	336	281	426		856	421	699	256
317	392	194	245		642	287	405	427		262	229	2056	270
445	622	203	624		747	289	285	1035		710	228	341	242
246	306	370	838		294	281	259	646		256	250	824	242
386	357	664	276		808	327	254	985		221	392	274	1053
388	396	387	309		564	552	626	470		461	284	261	279
282	838	205	1221		291	711	557	256		241	426	2	1103
396	661	550	239		330	312	751	354		7	376	315	1383
969	790	397	885		317	309	418	606		248	270	283	605
377	311	374	1272		725	648	240	1066		421	469	794	1072
2	352	256	503		350	515	416	231		227	307	321	222
178	293	1202	1659		496	713	258	373		237	1128	8	429
262	538	539	2958		266	494	260	1579		200	600	266	428
2	371	579	9		275	296	952	292		240	1499	1562	965
590	350	1020	223		1449	709	373	386		248	318	240	336
56	219	1305	688		769	295	30	208		213	1071	16	547
341	680	859	1424		310	387	452	224		523	366	893	835
204	354	2391	342		550	279	292	963		256	278	251	2612
476	316	311	652		285	9	1216	415		257	598	204	253
57	344	22	327		288	276	4	490		195	703	812	256
326	241	234	220		333	280	256	257		203	339	777	290
315	255	562	357		521	717	499	1870		204	372	2198	389
242	1008	319	402		346	12	419	262		241	483	244	232
577	291	13	695		284	327	968	1183		220	415	1	504
413	7	459	209		14	531	265	285		1424	267	442	229
965	656	559	1644		283	273	277	296		238	492	26	224
243	585	6	488		313	211	283	1179		497	673	4	1276
8	594	190	514		358	274	1063	581		256	494	248	247
1	1507	416	321		484	281	245	1183		268	358	784	592
3	338	653	684		316	2445	259	710		569	202	1043	518
23	954	328	362		326	279	405	522		257	475	463	228
280	162	1329	860		362	585	639	359		237	8	740	389
1398	346	1376	93		345	288	779	309		254	1	577	1037
991	314	206	400		1366	304	607	949		269	369	303	247
749	356	3	305		343	344	477	294		499	751	244	412
1447	359	278	211		385	293	299	265		250	708	601	220
3	14	523	753		293	6	357	2186		1605	218	2	301
458	1705	321	203		369	535	586	357		231	377	428	561
275	310	295	230		6	291	346	406		211	873	284	234
585	290	1798	980		810	938	412	409		227	333	437	242
1205	676	256	202		324	252	259	256		234	282	1	547
835	389	258	907		612	978	641	243		423	420	637	217
1	179	329	229		353	267	284	342		475	428	20	265
364	170	681	562		273	425	416	1601		265	9	429	230
5	21	274	319		4	287	1316	258		205	585	848	226
495	722	1399	246		8	281	266	304		200	586	756	233
383	283	743	289		17	273	433	1291		449	1571	293	238
497	350	8	1643		1681	297	399	222		238	422	1466	466
289	908	33	190		332	317	421	205		500	640	207	295
285	749	91	419		270	385	370	538		270	525	255	212
1	532	234	1096		745	285	300	559		193	396	252	225
198	624	249	449		764	300	257	367		224	8	446	501
276	418	330	277		309	542	372	566		243	262	674	332
4	675	411	321		1114	527	427	2647		397	559	232	388
287	377	68	267		331	273	412	577		498	1131	430	252
780	926	205	1990		285	1060	388	295		270	392	257	496
214	454	513	1010		349	708	621	327		237	358	4887	648
10	918	277	883		315	273	273	298		459	420	1451	1432
95	29	1170	1337		332	540	2116	984		249	831	1127	759
611	170	1646	313		279	1036	672	1329		260	332	266	245
1	1512	372	205		313	273	507	868		237	272	499	303
294	345	396	334		362	281	377	376		249	2038	273	596
254	218	5	917		604	2	512	1768		432	249	310	247
8	212	277	276		277	266	238	201		258	242	277	220
315	213	543	231		289	1	378	330		266	407	2	240
79	310	378	272		622	355	403	1152		254	434	287	340
193	281	859	215		552	256	346	287		252	632	472	268
319	569	327	268		631	279	352	415		380	812	464	471
256	519	1318	215		377	365	1079	186		200	358	20	212
1042	282	448	520		388	291	261	362		242	406	1421	217
28	350	871	252		592	805	289	350		438	222	289	244
8	340	467	300		858	284	758	1112		244	319	949	230
402	508	506	354		338	481	252	226		267	49	306	636
56	734	449	371		461	280	296	351		247	348	706	3386
35	617	864	750		951	294	421	409		628	1544	530	246
5	1250	1207	1053		282	293	1029	446		490	529	1064	1374
1281	574	793	883		391	2	388	1360		740	242	25	266
378	308	379	389		518	287	291	182		259	501	303	240
9	1030	1	387		320	585	510	223		236	383	680	313
266	298	392	854		331	4	1636	247		233	243	1	240
79	494	402	210		338	548	848	236		258	711	287	394
242	526	627	667		291	587	307	677		241	410	640	246
135	333	743	683		595	301	269	374		204	604	510	247
245	168	402	294		724	351	1076	388		220	348	992	2887
898	239	1633	712		657	278	348	255		730	264	310	219
493	235	513	634		53	557	348	336		535	409	258	215
263	1194	208	299		259	7	833	254		199	269	268	220
4	635	551	697		335	2	267	563		207	638	233	238
585	318	416	198		609	11	508	509		454	265	242	655
334	586	969	327		324	341	867	524		218	439	853	2311
382	365	2031	225		289	291	960	226		205	564	267	828
606	976	312	210		318	284	392	329		212	18	805	750
492	240	214	375		324	218	784	269		213	374	499	242
284	270	610	200		698	6	279	255		414	236	473	248
502	358	427	2061		341	977	772	245		207	299	257	1766
637	384	2523	672		318	296	427	372		264	537	244	485
828	2	591	1972		336	838	1449	934		239	533	371	411
98	802	264	750		330	319	285	468		413	232	432	916
425	384	265	321		345	304	259	278		272	1117	464	387
10	1713	1484	586		329	272	430	325		247	234	253	2882
242	385	373	353		319	386	394	369		252	1	603	487
230	324	399	309		281	1	908	276		197	16	252	414
1	360	616	537		294	358	403	398		500	16	245	251
1	1349	1	609		705	491	275	385		480	379	292	236
737	740	588	1592		351	1	1048	1988		257	1020	284	318
268	301	186	366		1092	2	270	296		405	389	929	417
286	1241	441	725		387	728	267	637		235	765	1312	302
19	354	469	1143		284	14	281	1		676	238	1186	397
35	75	371	800		527	257	416	369		232	220	574	735
251	25	364	168		582	601	278	518		265	8	62	435
269	387	423	1836		296	519	298	71		378	516	1	114
14	916	318	585		328	283	1029	223		410	244	333	230
773	164	369	290		381	344	383	374		963	1	550	220
301	329	371	224		1167	410	1	1291		255	3575	239	759
932	378	238	599		313	318	372	632		235	569	28	788
298	368	217	569		331	716	410	306		493	262	298	1813
485	343	224	726		335	289	363	436		202	503	457	243
333	340	209	475		716	482	591	242		645	223	290	241
643	197	442	450		278	303	276	217		460	406	447	242
450	307	202	1333		569	297	587	1109		197	806	475	407
7	330	372	333		876	283	254	493		264	74	262	590
574	391	1127	371		568	330	505	305		225	248	358	772
569	357	282	714		253	540	293	337		235	12	596	249
257	315	229	504		581	281	766	298		688	552	5	470
[truncated: 37,461 more rows]

## Sheet: EC1-2
mmCDHR5 EC1-2		Ca
	T0		T60		R1		R2
Replicate 1 AVG	408.027		415.532		452.2		468.235
Replicate 2 AVG	543.38		560.417		559.817		678.002
Replicate 3 AVG	440.457		425.485		447.141		517.322
Average	463.955		467.145		486.386		554.52
S.D.	70.6696		80.9291		63.6435		109.719
S.E.	40.8011		46.7244		36.7446		63.3465
Replicate 1					Replicate 2					Replicate 3
T0	T60	R1	R2		T0	T60	R1	R2		T0	T60	R1	R2
49	123	143	55		216	126	169	1042		199	146	150	2
389	554	398	3		87	236	6	1		135	1	224	56
249	50	373	348		541	781	14	198		126	228	208	158
219	458	283	571		103	133	261	174		110	110	164	156
30	32	152	1351		120	157	75	33		124	133	130	115
351	334	72	119		1078	95	342	726		31	99	176	32
766	746	155	2		51	772	70	9		125	191	105	135
188	92	997	409		502	30	2990	8		219	200	126	194
1295	447	165	159		384	225	160	126		146	27	120	781
144	290	123	162		34	145	13	30		154	9	205	1147
80	519	351	261		151	274	51	126		2	721	65	170
2	428	59	281		29	185	10	1048		11	164	599	347
669	727	433	323		22	55	265	24		198	587	172	164
154	41	63	131		4	508	210	4		69	540	320	94
104	94	2	206		134	110	388	12		94	226	316	414
159	26	6	649		491	995	141	2179		121	4	54	164
35	334	214	50		22	200	155	312		32	408	419	652
11	192	473	265		203	1005	22	675		3	781	82	177
624	147	23	401		439	2	1510	280		257	153	375	296
2762	19	257	310		62	1018	26	2700		132	14	213	329
266	29	46	29		84	50	624	954		366	64	253	128
488	131	5	2		486	265	516	153		162	219	163	228
215	233	245	595		1136	1111	99	1088		145	341	252	125
288	192	343	2		17	1292	1524	35		128	288	223	2730
500	247	281	211		428	186	496	239		97	149	201	296
282	6	78	313		374	201	406	321		990	376	599	787
79	7	808	3649		209	397	110	31		19	232	524	671
481	255	145	93		3	619	8	235		87	452	42	14
70	8	1966	3		48	15	142	260		158	560	343	7
856	474	473	510		18	246	169	1778		58	361	126	558
312	565	248	681		52	276	202	63		37	136	269	300
760	214	478	51		134	453	12	171		136	244	316	525
214	46	14	981		278	24	105	299		99	128	342	127
289	98	28	299		7	4	64	184		147	49	186	149
791	122	218	5		20	272	2	123		425	6	269	1768
902	474	155	4		221	2222	32	922		16	63	3	860
111	80	332	17		309	56	776	1		196	20	1	28
238	104	44	341		13	45	194	150		74	3	8	239
125	799	211	286		1042	879	6712	5775		244	471	91	763
350	248	865	101		3	2551	484	48		424	126	340	186
415	179	517	36		20	194	464	7		240	6	940	276
37	760	461	12		197	1145	507	26		223	615	441	902
195	7	19	1772		971	577	493	289		285	110	364	270
447	231	747	184		78	120	18	147		222	129	479	264
231	590	208	434		55	490	1142	2		252	390	287	34
623	2	222	120		7	445	800	907		247	17	267	763
840	547	338	228		4	195	2032	4255		241	44	196	438
1696	260	222	163		128	1091	474	1348		263	17	307	2
214	277	265	75		24	167	479	174		518	396	86	230
330	1	233	216		182	299	304	58		232	82	679	1594
4	265	1081	124		190	33	2037	936		238	199	101	53
330	281	326	260		5	1018	176	1827		274	177	289	602
248	289	335	126		40	30	175	1708		229	115	74	140
408	274	247	239		110	2	7	184		284	177	413	1215
617	270	265	3		178	27	72	245		249	29	125	172
476	285	299	511		154	267	106	472		228	289	770	392
236	262	218	277		667	17	1132	527		461	239	282	275
388	250	269	225		1358	38	295	1200		479	38	101	1099
354	879	264	454		242	953	358	25		251	185	32	194
240	471	594	23		1741	1571	51	827		236	336	484	155
137	404	218	1637		81	83	1245	152		229	316	77	185
278	1	20	255		516	9	23	4590		243	187	311	32
525	273	343	325		672	113	1515	3		236	186	362	271
561	296	458	261		123	59	167	565		194	199	350	3
213	251	294	323		294	227	208	15		213	207	325	2221
255	281	270	1678		46	41	781	86		657	205	816	526
335	271	315	229		48	30	405	22		525	300	378	197
318	564	214	467		468	609	1319	234		211	1095	382	3
657	283	605	237		36	89	191	1754		255	227	311	278
643	458	1155	243		79	205	43	3119		251	405	325	1299
303	565	199	314		39	146	426	24		265	240	8	459
263	1126	773	323		526	517	18	1546		1465	279	232	1662
525	9	430	221		403	4	545	19		260	449	606	439
246	256	303	908		255	316	409	8		257	513	310	614
222	263	536	251		2083	1357	454	398		437	182	262	250
485	971	211	262		38	421	407	12		209	193	224	272
486	448	220	414		78	928	951	287		155	208	255	623
633	244	327	224		1	1844	179	22		249	202	2327	1560
728	290	240	317		683	217	34	32		5	450	389	1
235	457	331	270		647	300	523	3		231	257	216	531
468	261	258	242		46	5305	196	187		240	193	1633	209
287	268	9	249		199	201	401	329		249	420	265	540
774	604	252	436		184	204	244	345		223	202	214	290
466	552	717	278		3	1128	25	765		262	245	645	283
436	286	700	900		9	376	5	4		242	178	893	247
417	284	294	335		1	10	189	102		245	279	370	791
233	675	342	695		397	494	193	692		264	425	364	205
244	541	1499	266		1	1254	214	608		255	260	345	576
216	279	1493	225		769	334	214	304		220	191	289	425
765	758	416	226		642	178	237	302		222	546	11	199
1022	507	834	274		195	586	177	930		265	181	2011	258
238	289	261	232		258	692	14	1189		273	665	343	499
270	283	218	312		925	213	2309	3392		446	221	313	270
728	776	472	917		152	571	214	395		218	288	1005	1532
229	235	463	432		219	973	1783	560		1059	233	767	538
244	276	308	257		439	186	473	320		269	1	544	543
234	493	296	5		431	344	250	1266		265	594	244	244
268	284	299	522		581	554	212	161		451	412	271	263
376	278	286	247		187	720	866	244		237	1123	321	271
220	282	386	289		260	1680	1265	238		215	316	678	269
324	302	640	314		222	179	2871	1247		246	299	312	381
2155	560	210	10		8	226	326	379		275	562	303	257
248	571	263	861		171	1	226	8		245	405	300	213
179	273	220	245		525	1006	1	2		248	228	47	495
12	760	426	793		210	8	2525	211		228	254	27	620
126	268	249	453		3	922	199	1288		256	264	347	206
287	258	276	2		291	266	373	54		243	193	332	233
273	283	233	337		774	1074	2	6		257	191	316	296
534	752	247	460		387	830	210	442		251	259	354	280
478	264	1066	514		251	321	231	444		277	1580	508	461
342	275	292	425		1200	290	471	3913		264	350	275	210
348	285	551	223		1497	667	330	481		222	180	278	242
796	234	510	280		273	457	1247	410		236	193	723	556
258	274	299	417		244	321	204	7042		529	849	642	1384
408	483	309	260		223	605	641	654		280	283	641	1235
241	276	528	253		378	3	212	595		238	225	334	2310
475	283	214	241		262	235	373	638		238	778	1255	1849
251	288	316	255		160	789	15	9		227	1688	526	386
186	251	311	463		30	2	424	2712		267	1	516	290
1662	283	185	208		1213	567	2	212		1	236	313	251
292	276	879	477		250	257	237	1236		1087	582	313	539
1376	287	215	310		232	290	411	4406		228	559	559	193
225	280	746	267		612	411	396	6		219	470	294	959
239	315	225	308		367	1137	194	224		237	324	1597	766
348	273	17	293		567	276	407	1507		217	6	347	1320
191	264	397	2		210	963	354	200		224	319	1495	748
230	278	728	541		317	200	238	279		239	226	863	213
227	516	369	229		245	292	218	238		259	210	234	1563
228	283	222	213		261	573	205	1792		244	235	21	1056
1142	279	586	292		212	219	202	32		744	270	316	1413
361	271	854	232		2087	254	183	18		228	201	789	404
541	1	237	324		941	10	195	384		259	191	605	964
235	998	673	530		1	288	2	768		240	1	146	191
249	276	248	247		191	1161	256	192		210	238	26	237
520	502	216	2		239	804	235	168		271	303	345	252
891	1306	213	216		280	3482	204	205		251	276	387	282
238	270	346	1		240	986	206	2092		478	226	74	3145
698	543	236	276		30	182	593	1		265	283	638	206
316	286	266	444		1201	251	215	213		220	307	1383	771
522	274	723	271		1049	621	480	869		252	102	1345	475
273	437	427	707		210	6	943	275		223	313	898	207
412	521	378	276		303	275	186	6		224	268	917	197
1733	661	234	211		288	1569	573	1271		272	1	763	203
416	957	1278	247		49	293	214	583		232	764	105	1041
221	528	599	246		148	361	726	20		489	268	229	200
323	276	263	245		815	369	2	202		523	205	25	242
238	280	344	269		51	1	200	695		250	691	374	275
232	270	5	558		271	587	358	2256		464	229	592	1164
241	270	320	323		311	527	2012	236		259	592	1654	431
356	280	304	333		310	763	1	1776		207	254	338	590
496	253	334	284		299	719	731	1206		209	187	342	201
333	1006	277	463		6	145	501	1346		1720	224	1308	201
464	285	468	442		332	217	185	667		721	330	383	237
256	255	223	219		476	412	521	207		239	186	617	1911
576	254	893	244		262	204	351	9		269	210	1	1635
277	282	215	283		1056	418	265	387		242	239	16	191
360	277	314	251		304	329	1678	256		201	186	431	574
232	259	286	309		1181	1700	559	2		240	191	351	236
378	274	381	313		247	271	2974	186		265	182	143	272
467	509	228	265		1211	43	384	208		250	16	8	690
319	710	314	267		1380	748	217	455		526	606	345	608
322	271	257	222		225	532	188	1209		250	212	328	289
253	1064	223	277		271	664	10	9		210	833	287	1505
638	276	436	312		187	273	22	18		232	224	337	926
297	265	275	228		1	844	219	190		281	213	308	294
250	538	295	257		280	606	219	360		466	312	292	622
622	458	1651	241		1475	247	225	281		509	182	238	217
223	444	242	334		833	314	1237	19		462	284	573	2299
204	255	284	283		207	276	212	34		269	422	277	156
214	243	440	486		2442	46	387	981		250	28	1476	266
1014	276	915	244		1374	468	265	520		254	309	338	383
370	836	277	1		1506	416	190	194		153	195	360	318
493	289	526	261		278	554	4	1991		261	445	339	218
228	264	701	419		202	312	477	201		205	185	463	404
321	820	495	316		458	695	228	477		715	223	10	229
454	1198	667	258		566	1138	192	2		243	346	273	396
610	1	331	540		584	223	11	5		248	297	497	366
332	433	405	219		887	263	205	629		408	385	823	910
337	270	229	272		1088	760	1830	236		228	265	330	697
225	274	2	256		278	207	265	686		249	444	138	684
462	256	1027	432		246	541	209	692		408	553	369	942
316	259	346	246		450	543	1	581		658	705	645	258
320	310	496	261		250	1538	649	261		567	198	961	271
283	209	20	579		273	495	1087	637		8	701	316	279
282	276	276	216		184	1023	690	590		254	456	295	196
180	697	313	793		305	1493	243	218		419	209	16	428
380	265	237	316		227	2301	190	1644		201	281	341	509
286	266	1	702		255	261	13	6		751	267	1142	468
298	719	742	238		265	8	419	205		224	272	619	294
41	283	814	285		254	353	1356	465		70	257	596	894
284	536	333	216		290	448	2705	201		244	720	10	269
201	1318	552	535		533	235	221	186		501	457	368	278
246	581	282	238		476	261	395	1068		471	223	498	419
293	288	540	222		736	402	476	616		239	197	307	209
365	276	245	304		4	400	138	174		424	188	239	2285
249	278	660	288		17	31	206	156		1	206	361	1759
234	278	6	319		8	255	772	43		263	179	1092	271
663	427	229	939		201	214	446	958		236	208	274	219
893	266	229	224		271	671	1373	256		259	281	596	1388
633	478	242	1005		531	354	1688	203		435	560	321	239
252	296	506	420		20	222	688	2858		233	248	635	288
19	268	301	244		1	966	246	477		417	247	1	559
234	277	328	930		878	1022	251	252		261	186	2	282
808	279	229	533		1058	334	347	198		250	29	1435	650
310	510	239	249		286	560	16	619		230	634	642	245
322	475	619	945		398	471	184	319		437	180	332	207
551	526	413	550		1	823	405	163		211	224	690	2
323	538	1035	191		727	834	1084	1		208	182	554	1086
261	153	327	269		285	551	515	194		231	396	261	287
463	268	310	257		746	657	8	327		252	109	802	956
904	937	380	264		535	273	635	8865		615	183	263	529
357	267	38	245		733	2052	243	152		7	187	1	820
424	460	298	217		270	38	268	471		262	231	231	201
226	284	419	288		231	242	2	624		220	402	336	699
469	491	284	269		156	439	196	204		238	307	327	875
225	291	1324	229		403	839	460	705		253	174	623	721
245	275	475	302		18	1636	397	135		416	212	241	287
216	240	639	229		302	279	220	1015		398	234	190	1798
667	241	258	199		495	441	188	173		239	408	370	303
482	289	305	246		1390	1009	234	594		462	168	852	586
251	250	224	178		278	266	4	400		452	185	845	567
234	438	387	580		270	711	218	1563		269	229	321	247
430	666	573	252		8	5207	1157	2711		249	181	322	354
365	455	212	247		2279	3380	1839	818		88	181	592	282
2128	284	551	11		311	4044	802	1092		251	259	482	551
247	435	467	256		2444	981	1938	173		259	213	24	206
512	415	271	464		511	234	123	170		229	229	178	1287
459	281	214	527		548	212	266	626		257	223	24	266
681	276	1238	1371		1	723	390	4370		238	481	336	1425
448	296	378	108		233	353	394	559		778	266	522	248
417	264	397	202		1158	261	221	698		253	848	389	266
241	535	1037	2		243	718	1	1474		216	179	325	671
288	671	215	656		207	291	196	22		243	192	325	296
257	285	519	216		27	278	906	20		255	232	294	478
234	844	278	211		157	211	3	191		265	212	462	549
148	243	300	306		47	304	239	871		254	183	369	249
355	617	274	316		227	1302	442	1154		241	423	1252	376
300	717	231	1366		278	305	159	843		246	262	1578	223
263	220	258	185		462	666	1378	3		209	247	166	265
203	287	1010	410		300	179	701	385		255	1103	305	450
192	278	292	265		302	222	214	277		262	578	179	282
276	542	234	451		4	459	1	889		493	186	341	1128
691	264	610	962		340	675	214	216		259	180	328	204
775	284	366	551		269	242	232	215		233	432	10	219
692	279	524	612		229	2	1	189		217	178	642	253
335	547	485	574		390	264	547	524		251	198	337	236
625	35	477	302		387	599	217	1930		243	209	332	211
314	182	192	240		503	985	443	240		250	863	322	381
543	277	299	11		993	198	377	1		991	394	802	256
647	258	277	491		172	945	189	2557		212	356	264	268
480	481	564	241		782	600	2574	4		231	222	305	197
519	268	254	299		295	291	1	896		218	400	1	358
704	260	273	909		267	294	1352	2		255	533	2	230
241	265	1181	261		35	292	514	397		249	417	638	477
527	231	224	1266		2336	263	12	1520		228	298	298	284
244	290	472	603		178	247	826	7		202	191	334	3746
249	857	343	314		218	430	3	931		265	544	5	555
221	501	441	498		7	558	1	515		417	2	719	373
476	285	212	474		198	303	1460	402		256	522	493	284
483	901	307	280		208	289	180	540		714	1	604	235
347	1214	1398	1193		300	804	11	505		227	505	295	589
310	498	200	256		176	310	189	9		222	377	52	287
262	293	569	517		167	3004	223	408		252	176	1298	499
335	1584	298	213		213	221	434	21		265	378	816	268
564	278	216	273		149	454	737	192		225	1	380	1693
270	277	343	4		702	498	524	505		216	420	307	539
256	856	318	1		2130	273	19	184		254	216	460	521
226	646	216	280		562	391	1103	3539		238	219	304	221
15	483	257	211		244	662	346	1126		253	760	529	270
316	781	518	245		6	310	175	546		235	265	296	1004
1542	276	477	761		17	185	6	15		261	439	306	275
319	443	617	247		214	1322	486	14		493	492	1009	566
253	2	347	253		1	334	534	204		445	1066	308	1494
246	217	198	805		251	8	190	154		3	298	286	410
300	274	207	46		265	217	1	182		498	230	1067	263
233	271	255	326		316	492	887	4		272	194	1463	745
369	267	264	200		16	1187	1008	388		785	15	286	235
313	267	326	225		1097	60	2068	351		521	212	760	267
302	268	216	419		1139	305	2529	220		208	518	1286	272
246	271	311	279		584	738	28	1		243	197	303	198
384	280	350	258		4	633	1	665		229	567	528	556
258	1	608	521		1638	255	1751	1404		252	190	193	496
304	381	218	278		4	1029	1381	374		262	388	266	273
363	501	239	323		594	660	926	599		255	229	455	203
269	1233	306	230		706	408	166	595		236	530	643	308
242	1002	1	832		146	275	1286	6567		221	627	379	461
253	277	290	245		196	274	6	356		384	292	370	197
231	278	239	192		21	305	6	1848		228	363	569	281
584	244	424	1074		797	2	370	449		235	244	629	261
851	280	206	220		260	1099	476	224		244	240	284	263
247	279	353	1		208	252	975	612		228	293	418	489
347	283	209	252		3138	672	2258	220		230	645	228	272
391	274	957	860		377	271	1	22		232	562	562	365
317	290	288	231		15	1310	376	116		248	331	298	836
504	423	224	417		5	336	183	672		475	683	334	252
238	251	13	237		185	3254	304	357		688	1229	327	211
363	515	206	225		320	282	1444	830		250	12	327	265
297	461	601	506		505	595	442	176		260	369	274	252
254	263	279	443		16	402	227	247		258	192	45	516
246	471	336	302		274	279	771	15		251	628	1538	2
228	536	373	219		840	596	1126	133		245	309	561	682
436	1073	257	1341		674	975	211	361		238	174	855	455
284	700	640	1257		355	1622	252	200		1	387	233	439
647	274	420	213		480	326	200	378		227	450	1796	982
270	825	209	341		50	436	270	196		379	182	17	279
329	248	590	628		235	387	727	292		260	407	388	546
239	422	845	316		36	559	199	1		274	4	364	1470
1066	273	253	523		289	2818	349	193		231	227	430	231
167	278	8	234		232	191	1077	262		221	223	717	291
323	228	309	260		196	259	224	1014		223	599	383	204
932	277	216	1432		21	504	247	2032		228	186	22	270
250	280	1	216		510	447	6	345		206	214	289	195
222	274	1735	306		229	298	396	2		229	229	183	476
9	725	322	295		2	786	181	212		272	173	369	217
295	261	774	754		241	727	2578	21		208	296	344	209
268	450	1127	237		150	226	191	1870		247	420	1953	431
922	264	365	269		272	22	226	233		219	179	290	673
880	457	334	424		179	544	9	212		727	186	229	203
7	529	196	247		14	254	219	255		237	248	353	213
229	295	247	517		615	260	236	254		264	180	808	283
1018	988	865	328		616	387	191	23		451	378	334	566
717	264	1	314		439	870	177	1042		416	205	566	246
246	734	312	6		23	2527	1918	474		272	262	1	196
867	272	495	253		595	378	14	1095		247	925	367	284
638	260	213	256		293	399	16	17		220	185	322	1815
358	265	547	299		1490	2054	214	281		238	434	323	524
653	2387	139	265		206	272	395	251		5	291	319	215
291	265	217	232		18	12	5	549		256	315	669	720
495	274	673	409		264	216	213	1461		780	246	24	1767
11	639	255	228		453	744	389	707		258	227	410	389
366	237	212	227		318	272	430	1717		243	481	358	553
490	424	863	215		152	1251	9	9		246	338	284	290
581	8	317	282		1882	1511	1	163		253	195	197	264
131	248	251	269		2632	1	1139	202		276	204	293	210
923	271	351	800		2414	773	3	13		259	244	220	256
345	509	270	390		214	222	488	602		267	267	5	229
231	280	281	239		321	255	791	4		255	307	580	276
927	504	250	1180		1	554	359	7		257	20	274	286
304	1164	213	240		255	255	369	10		235	306	266	191
6	434	768	485		141	461	382	1196		7	874	4	1657
250	5	1080	579		193	254	287	718		893	703	302	407
318	280	272	738		14	608	196	170		647	437	363	150
258	256	510	610		385	1272	483	4473		504	588	315	296
249	276	487	398		225	217	213	238		66	247	244	279
435	286	296	1		247	218	351	248		248	182	41	675
404	265	274	382		474	688	1186	221		234	187	294	672
315	543	1441	270		1606	298	252	169		264	240	162	227
476	264	22	1714		465	415	206	264		217	461	946	276
239	266	469	853		272	286	18	345		209	185	1044	2929
764	1	2081	474		536	565	22	251		499	234	158	384
18	1	337	338		775	243	10	344		252	215	187	267
362	257	538	5		298	1685	2144	172		253	1	346	266
289	265	408	734		234	279	272	2		243	4	530	301
529	259	385	230		1469	277	370	499		675	399	395	214
850	430	371	324		449	369	968	3		454	326	1130	203
299	44	670	257		501	204	628	244		266	340	446	620
246	674	415	489		19	267	556	598		196	185	961	389
330	459	362	235		427	653	241	453		242	179	1	385
798	347	390	246		478	238	1440	872		224	589	828	894
257	262	89	408		17	33	447	168		272	790	443	195
1139	723	290	252		207	246	910	1653		527	194	206	906
304	274	339	321		516	166	13	243		256	189	206	258
233	273	277	1044		5	641	199	16		265	316	246	390
239	265	222	260		37	626	3	2		238	352	558	224
240	275	511	225		19	435	487	892		260	308	322	240
386	276	623	263		201	610	531	182		247	630	539	312
454	425	432	211		1255	252	840	1260		45	256	2	216
896	52	220	3		255	423	399	428		238	1135	250	832
253	249	324	1227		220	639	276	22		237	215	547	563
262	279	134	237		321	469	1625	2175		250	242	1	232
256	270	269	160		288	475	7	10		88	393	448	567
571	270	454	284		683	345	666	2751		204	287	510	314
252	278	379	247		192	385	1196	403		258	19	539	282
243	461	427	297		1337	273	380	1299		245	189	312	183
263	275	256	245		296	615	185	1518		1094	301	1401	275
421	275	216	238		566	279	228	1971		247	231	1214	210
554	283	344	539		1	2952	440	112		1214	194	289	1966
300	510	218	253		1127	788	187	173		213	191	384	2615
247	265	625	233		209	281	167	11		214	317	279	401
465	270	451	244		1	766	26	496		240	709	364	391
252	259	293	441		902	196	1189	394		249	332	348	12
246	261	14	273		2	7	1313	755		219	595	737	965
363	442	357	540		264	1386	1	468		214	455	577	435
661	279	338	226		465	934	411	73		221	184	284	892
513	400	219	376		275	866	379	358		244	213	770	424
268	1	277	1650		211	983	6	164		262	5	787	281
623	460	114	265		250	383	389	352		840	518	190	288
597	262	1044	229		260	289	466	396		258	173	372	283
715	513	256	491		261	323	2728	918		204	942	914	218
499	275	791	1105		681	272	1266	1038		236	281	950	796
641	269	1065	246		480	3058	1356	243		225	291	606	638
267	469	212	899		236	446	237	890		265	195	335	71
11	254	284	13		219	520	439	1		262	871	303	393
341	274	429	283		538	315	200	773		229	1862	806	29
253	514	347	321		484	291	378	215		260	1406	675	184
254	276	269	302		4	643	216	3828		248	360	278	1249
372	268	262	273		976	591	496	4		528	473	1676	288
683	215	684	637		239	300	154	422		264	438	368	502
616	290	379	18		531	765	582	1167		418	243	352	707
363	266	268	304		207	4444	525	1388		234	1155	284	971
252	842	1657	435		665	251	320	333		216	185	653	248
607	272	5	1124		256	643	254	207		214	232	519	245
670	279	1602	230		4	361	216	290		458	1	1141	387
381	264	469	175		158	731	1	407		229	529	564	486
263	445	346	646		4	329	1	1056		267	1152	282	1487
2042	252	212	245		23	383	429	354		252	404	342	239
604	260	252	345		4	322	266	2		255	206	1034	369
318	263	1298	347		731	1645	848	2		456	664	606	222
305	276	313	631		1276	631	452	1548		254	402	274	273
262	268	1	268		774	343	222	2		496	311	305	204
485	268	211	455		449	2077	702	634		492	178	302	265
227	276	261	183		10	717	218	267		433	380	472	269
364	268	459	535		495	824	411	3266		208	170	378	194
288	518	363	848		801	304	15	14		246	273	354	1932
1663	280	324	315		218	1303	930	318		272	331	40	288
247	276	201	16		302	565	309	1371		246	805	172	378
254	269	355	209		259	235	2187	3049		255	1	328	258
257	501	589	718		947	294	881	185		244	181	2182	240
1	1971	263	713		286	227	252	1		222	352	341	299
609	772	249	339		356	390	441	1383		233	192	536	250
330	531	98	313		266	4975	554	214		244	20	1027	201
258	504	216	257		145	303	176	110		238	224	967	1631
485	276	219	256		1422	227	12	325		254	677	609	800
246	271	196	271		274	257	392	345		267	2954	360	784
696	270	1128	234		861	11	199	181		233	733	331	279
253	448	278	237		597	402	238	4816		342	427	533	260
78	513	898	209		540	3135	21	916		218	190	342	498
284	280	194	315		872	297	593	411		250	357	1	534
236	271	193	239		46	338	1	3839		246	72	222	212
715	509	242	224		290	20	1	3136		220	402	37	2
404	885	338	268		203	609	701	1692		212	364	1446	265
722	257	550	234		1896	1272	479	14		230	217	316	279
256	1	625	218		625	1870	247	230		434	2	279	199
798	410	272	879		396	479	892	1033		258	180	277	275
238	992	23	283		717	786	5350	1039		16	174	364	257
253	262	429	305		775	1782	439	183		1173	262	371	201
297	516	364	225		267	302	289	285		435	343	320	2939
293	264	224	228		2025	653	527	2		234	328	97	291
430	334	637	239		1727	990	15	211		264	3113	1011	281
234	265	524	473		2	1258	239	236		7	187	293	2
778	280	200	632		1612	439	7	4336		756	202	327	212
255	452	337	240		644	632	218	1		260	239	578	666
235	267	595	244		463	516	5	345		259	201	285	200
468	476	377	344		539	397	290	1		213	578	379	207
449	278	255	576		281	194	249	1		416	280	564	274
175	285	279	492		451	215	1	191		256	231	311	239
466	461	213	251		207	812	342	182		267	381	318	220
261	514	195	139		245	619	222	470		258	703	16	967
542	248	805	253		266	375	1	3176		231	216	14	378
369	265	490	1324		655	305	4	10		265	320	999	220
730	268	239	334		238	876	415	1487		539	272	219	240
937	1104	1027	541		958	309	214	489		541	198	330	266
697	705	674	227		1149	982	260	3075		908	209	281	283
435	271	965	209		267	309	229	167		234	631	302	208
304	1106	271	259		238	588	518	229		230	352	531	229
289	277	216	248		266	801	2726	264		280	232	116	393
277	270	902	1311		157	343	1023	82		197	215	6	484
324	278	210	271		6	635	598	368		449	3	29	264
1905	256	212	193		483	1031	230	901		379	1	415	401
254	276	204	1382		470	260	574	886		496	420	272	714
230	728	1573	294		302	1	38	323		246	200	1315	762
317	1128	320	228		363	368	1271	283		256	180	882	440
234	249	604	203		692	337	238	182		38	2	338	230
236	263	189	952		331	313	272	407		199	1145	351	259
229	263	719	393		724	1345	780	9		244	570	1182	425
384	259	220	619		303	2263	333	469		249	407	315	252
230	432	226	281		1	246	1	13		526	2	177	269
253	254	275	312		10	93	1	1562		278	4	1016	791
373	271	199	239		240	210	230	327		16	281	287	201
241	400	194	278		33	639	610	638		186	199	284	269
620	287	286	229		718	2314	708	478		651	232	228	294
331	1024	336	509		317	334	235	199		1	189	352	309
254	268	802	447		538	775	436	254		1	411	575	248
301	485	256	304		155	584	214	685		241	2	278	1284
339	268	842	260		269	772	246	5499		216	1959	375	194
277	249	209	208		718	461	723	2		249	770	333	775
1018	260	432	758		188	207	1	461		515	240	338	292
244	415	234	221		2349	665	7	1		164	456	935	219
376	277	295	462		187	1016	184	3949		235	359	3364	885
179	522	335	270		192	600	856	2071		222	919	268	194
269	267	380	230		607	243	204	883		580	177	472	205
226	461	474	703		6	210	747	1516		249	260	950	191
175	262	837	552		165	173	181	248		250	404	327	219
320	266	322	226		357	1588	1	2278		466	8	214	227
500	252	342	584		432	331	236	453		587	189	1162	1079
254	278	199	227		29	703	178	211		198	179	2112	521
20	266	206	405		407	428	194	1245		10	337	204	281
635	1076	258	658		712	439	225	334		238	549	334	3278
559	272	232	573		248	785	238	286		237	6	450	266
182	253	1916	559		235	1	753	2948		256	239	547	269
8	242	305	251		1512	334	1	3		229	1	15	207
331	269	27	425		700	1885	1	22		246	938	362	454
1795	268	530	234		4	265	436	195		247	277	2076	296
296	273	246	596		341	243	455	8		246	327	526	628
272	448	227	214		1679	3007	857	31		490	222	478	660
320	265	292	222		231	318	226	177		449	355	24	265
293	102	338	1202		184	512	6225	833		2	185	637	448
252	260	196	2		1	864	221	237		499	442	314	283
251	277	4799	242		234	2204	2	501		436	219	437	412
634	245	424	328		322	278	3413	250		501	213	218	958
254	281	3	573		590	247	292	228		243	211	86	272
234	410	743	252		1234	247	3036	626		258	262	610	364
210	257	371	338		264	646	237	2		260	1200	283	1062
25	464	2114	397		1371	298	253	10		246	197	1701	904
474	280	752	1		2709	10	237	1		256	218	3201	250
240	254	214	271		762	1	514	1		440	191	864	303
276	234	194	28		125	264	226	834		554	198	300	235
274	267	262	234		2267	270	7	2688		890	399	198	412
183	272	324	721		801	537	1	274		259	228	1119	201
376	274	198	229		508	511	598	192		253	233	1020	281
327	253	187	1318		241	1	3	420		230	205	292	209
511	450	257	256		151	417	219	477		281	181	589	498
829	274	328	560		214	182	1943	157		204	5	296	187
283	710	267	818		127	362	10297	454		249	486	43	198
248	262	221	246		17	860	260	6692		88	225	327	235
485	278	285	321		228	241	578	1723		197	7	711	723
250	285	212	347		338	1047	501	180		205	3754	437	1002
349	278	358	228		475	250	190	2256		466	229	332	949
301	245	1701	643		16	579	350	256		237	174	806	1054
824	260	317	260		2080	1	18	188		261	186	340	3026
358	509	2956	491		340	1129	1320	425		265	212	838	248
502	1031	371	2		330	3	260	274		1	475	259	245
69	652	306	246		1608	408	1058	407		240	252	8	609
940	272	311	1886		484	258	437	165		235	254	1	252
985	277	249	313		1	845	3	2674		696	1	913	251
236	517	507	236		1	298	194	246		278	244	325	397
215	265	264	780		3	322	393	416		508	398	261	448
326	431	326	310		30	278	197	1257		507	264	448	1626
326	230	202	243		3	694	1584	241		284	801	1074	1933
253	257	404	738		273	288	1718	170		212	414	371	581
226	263	260	121		13	1	666	1454		263	197	534	193
441	263	212	249		274	208	2	253		276	404	792	229
219	471	207	774		23	872	462	239		185	178	1	226
7	58	211	471		637	327	247	601		248	916	332	707
328	139	308	442		5	197	240	927		9	204	285	716
322	270	205	305		375	198	238	280		251	190	265	516
255	271	380	1366		2	334	9	326		211	510	341	709
425	259	416	419		260	346	7	132		246	238	298	2064
504	411	995	666		55	1390	7	848		262	1548	341	487
13	265	209	2		649	527	204	230		270	348	630	751
287	423	411	755		327	349	195	713		433	191	671	697
1053	260	611	507		3747	958	2	226		265	344	329	244
606	244	256	234		289	237	502	1		230	8	314	211
2	269	305	268		5	439	571	497		249	11	294	415
237	562	11	208		552	1319	257	14		5	194	316	259
312	263	1288	789		280	1322	279	633		254	228	470	229
228	274	787	281		1111	322	221	1		495	278	275	249
246	255	1105	249		46	336	1607	277		450	715	809	462
426	273	210	1052		495	424	495	37		233	182	179	308
345	535	566	233		214	851	261	580		255	750	655	211
452	263	348	245		181	1940	236	212		254	208	336	373
279	866	201	279		276	313	50	972		40	251	1206	994
465	688	241	204		417	221	1046	715		547	668	315	552
333	243	740	861		508	8	5	298		640	1222	895	265
577	269	212	270		399	1945	20	223		215	563	334	262
472	441	206	253		283	194	1657	392		238	460	323	2471
242	284	247	972		258	197	181	1252		232	431	297	282
257	270	371	299		532	1177	269	1524		263	413	329	204
462	507	561	6		299	205	213	2		239	563	281	239
1354	270	199	276		251	214	391	1116		212	5	2553	817
308	238	330	603		264	1245	22	20		258	284	18	201
212	454	469	214		307	771	1195	239		259	185	366	621
246	679	305	863		318	828	2	522		215	379	1832	232
278	269	504	625		1104	1140	1251	233		251	200	406	188
228	270	804	322		2	182	6	159		297	1	300	977
263	448	362	1520		965	647	34	3937		240	345	42	373
782	257	222	349		355	423	394	335		681	25	282	474
257	414	548	35		1008	893	167	868		266	1	343	434
263	893	334	1		302	5219	265	239		201	333	359	1151
231	273	698	864		300	1225	3983	261		196	298	551	261
400	434	212	320		187	308	235	1770		261	293	330	229
522	253	219	250		355	442	456	419		282	185	496	495
508	263	508	544		180	249	258	1150		195	202	466	302
680	264	190	253		1	520	3	7		230	244	367	446
273	370	892	190		21	207	181	235		253	250	2237	207
715	453	187	304		245	567	905	622		237	348	304	468
622	271	334	1243		166	366	247	187		272	455	209	277
239	235	7	302		406	2850	263	682		266	699	339	720
591	266	218	247		2440	352	178	414		247	15	248	264
297	534	280	273		614	355	1012	765		384	177	693	944
275	495	727	1996		291	323	181	857		878	1035	928	280
254	431	1323	204		211	1001	2	238		242	297	528	216
149	435	356	429		275	262	14	437		104	210	302	735
2	624	262	561		272	272	395	3641		272	466	547	407
368	263	486	330		3010	232	4998	564		206	189	851	741
510	237	697	257		197	331	1586	1		417	996	272	501
268	277	372	249		282	503	548	396		209	258	376	289
1	255	553	433		254	219	863	4337		254	180	343	435
321	258	360	542		244	1145	239	6		261	348	259	957
593	489	355	217		265	299	184	355		257	220	8	252
502	265	250	593		288	2827	410	16		1	399	172	416
1965	269	368	759		263	338	248	469		244	184	363	503
278	272	207	228		552	249	201	417		319	207	24	293
447	260	402	300		691	1891	201	215		482	231	296	245
252	268	250	1052		214	273	770	5		209	639	230	96
309	262	560	225		608	376	253	226		427	318	295	89
938	249	345	2		528	5410	853	266		253	616	515	12
396	260	284	822		381	32	212	894		457	515	18	823
251	272	558	895		300	2931	390	3349		217	196	282	235
226	233	336	380		398	328	1	496		284	1	356	321
451	257	919	499		439	165	214	622		258	190	160	513
294	275	192	229		465	395	589	1033		634	189	2	912
2	267	562	152		318	444	243	3219		669	210	280	479
372	941	359	420		1252	1	240	14		231	247	220	944
834	260	260	435		418	322	16550	319		258	546	563	430
238	430	861	297		314	494	1260	669		618	195	532	241
206	233	375	1		381	1	388	10		276	197	285	251
269	262	262	353		17	316	6	1566		510	523	253	250
383	453	337	222		1858	316	339	1586		280	325	412	216
590	288	210	323		3	385	177	391		252	699	343	201
11	246	344	1559		801	451	31	241		195	233	598	202
1010	240	360	188		1096	320	268	4		224	189	270	1920
246	253	210	338		261	695	185	216		261	366	545	367
577	1284	427	295		156	4	407	32		285	721	293	219
476	267	201	313		514	464	265	242		281	415	261	543
535	508	565	6		310	281	1	326		244	187	630	727
306	462	334	195		646	341	259	199		10	277	931	7
716	248	692	194		453	215	255	708		2060	189	2	266
270	656	295	198		322	194	429	564		293	479	347	220
334	257	551	250		192	5000	279	170		254	272	355	218
248	498	445	244		513	309	834	2		1102	186	509	885
291	263	262	2517		274	367	313	15		199	16	263	699
706	264	489	251		256	290	252	1067		252	178	1201	273
294	257	481	278		258	182	2	174		2	294	334	284
477	260	788	565		23	852	456	147		202	480	901	1211
482	259	398	222		4	239	2587	187		224	336	513	208
322	253	499	351		535	306	245	268		251	728	286	242
233	899	205	233		536	837	14	491		245	177	179	1044
289	247	294	313		267	458	818	245		241	174	643	199
540	271	545	1		296	370	288	223		347	177	339	265
298	268	1030	321		273	647	2	7		239	179	283	434
493	699	314	2502		20	325	301	24		1397	919	350	247
298	251	2083	632		749	353	255	536		257	7	366	1798
339	251	980	1156		800	588	348	272		244	264	374	287
245	415	987	212		215	1	481	20		287	566	635	272
19	247	678	261		258	546	691	261		285	1	2801	604
318	1488	198	324		340	691	212	264		241	1	14	334
219	258	829	122		486	690	41	198		520	535	10	269
274	263	718	298		281	332	85	169		265	481	285	289
284	268	19	372		406	674	171	39		279	833	847	244
314	252	310	256		237	668	383	2512		240	370	299	193
185	261	201	346		342	237	729	403		258	702	198	556
274	248	11	499		235	822	1	21		267	217	655	226
260	256	1754	262		3447	597	257	2819		208	1	1330	264
243	256	214	316		321	176	20	240		480	312	305	202
330	237	360	607		162	346	385	4246		179	541	1027	221
306	276	271	427		18	242	16	399		400	365	306	257
223	583	254	259		477	376	401	421		229	363	587	1078
258	244	359	348		801	5	194	1111		243	473	680	292
223	515	1306	252		690	848	11	1291		280	647	340	296
1076	250	854	329		181	376	280	719		496	344	284	371
288	250	263	211		295	715	553	16		192	171	541	250
1204	911	313	354		292	1313	429	1102		274	523	484	361
518	51	258	301		170	624	285	3105		603	206	370	9604
309	272	203	263		8	255	863	9910		202	270	788	219
831	245	235	782		310	1093	1	2913		623	312	315	751
415	507	286	228		262	1433	193	15		1	483	288	245
539	194	265	317		3	261	405	174		231	36	266	257
508	269	556	486		1	450	1624	352		240	1751	337	1876
224	447	316	2		239	685	205	303		2	244	280	210
279	264	202	247		237	466	233	1342		239	1	270	272
444	260	195	257		333	1273	32	464		237	336	144	1859
268	268	219	600		723	217	1014	13		430	246	338	282
302	501	308	225		223	1	505	67		246	184	289	1448
693	276	259	263		212	5	393	822		1341	14	294	437
605	670	523	260		560	1513	189	4428		15	233	322	3112
1524	272	402	314		135	1091	443	259		260	200	355	1688
583	717	409	608		10	680	198	238		202	222	625	1152
271	278	545	221		497	267	19	496		256	222	323	768
227	256	274	229		201	207	424	502		19	991	641	226
283	257	214	280		356	342	2771	325		292	2	344	231
304	939	203	638		289	365	179	381		293	272	342	261
363	276	392	216		231	805	606	596		864	219	336	403
239	275	498	471		1288	294	9	420		17	337	324	255
330	275	577	5		176	1352	258	23		257	200	440	233
366	253	208	989		689	4099	593	587		229	243	368	781
493	721	400	223		300	633	1693	2680		260	457	354	300
644	270	762	231		292	845	279	1171		578	311	1273	285
1162	270	261	288		712	1268	192	1291		184	320	1379	587
634	15	279	4		851	174	2	181		275	258	1757	41
211	247	1115	426		129	963	888	4		242	266	9	376
1272	458	313	458		328	390	2	576		255	844	644	1214
255	264	305	229		318	182	870	351		207	179	854	335
231	831	907	184		20	771	1204	2175		289	272	639	276
445	218	276	735		1016	979	2830	6392		481	2211	292	247
9	662	399	994		819	278	40	591		252	213	6	595
613	253	492	783		40	1913	623	1568		1	177	591	289
248	1412	774	268		12	741	3	491		372	206	5	460
269	413	361	726		331	704	910	333		305	694	317	568
108	250	20	245		275	179	21	358		240	190	664	289
403	275	289	275		284	222	203	1003		261	176	810	245
581	1732	463	294		298	454	203	210		257	211	898	422
221	248	484	230		7	768	700	387		539	411	376	1178
783	426	194	272		3832	523	6	242		2	9	727	326
286	585	287	1287		2010	592	170	239		316	198	295	104
227	258	291	628		1025	500	251	273		497	264	221	198
580	211	306	353		475	206	180	351		1271	213	702	413
856	271	818	222		276	302	244	232		247	175	323	280
316	255	264	3597		255	1277	231	21		424	31	778	284
572	715	253	175		304	328	884	16		3	354	267	263
925	271	364	249		131	288	195	247		484	331	3	235
229	265	1	421		183	604	3394	4334		189	375	361	287
231	451	590	509		363	348	1442	274		428	305	342	294
1248	644	354	421		301	624	185	586		303	237	295	370
362	260	411	207		1409	244	393	686		9	226	240	704
319	488	754	251		1038	686	295	742		237	323	20	244
267	276	493	199		485	727	249	2288		202	297	358	241
238	234	204	264		693	2011	268	483		228	524	344	199
465	260	653	227		270	288	1793	291		443	458	473	474
275	249	5	299		344	370	196	798		207	470	840	250
649	259	1428	312		243	390	35	2		246	390	12	207
241	270	262	3163		305	326	627	413		1175	172	322	242
300	264	617	293		3060	7929	2851	1110		988	186	772	259
327	503	2	2141		286	967	19	4		1	560	138	193
1	229	230	269		214	921	555	283		254	628	324	261
252	414	42	328		3	1684	207	613		13	407	1770	1055
438	270	390	578		827	237	432	240		233	300	447	429
279	650	782	501		297	309	867	286		560	203	332	1450
217	262	214	605		597	644	844	736		11	660	589	306
277	260	302	194		209	303	1318	214		236	589	567	392
854	278	272	265		686	1	3	592		227	1391	450	448
263	272	267	248		255	370	608	268		251	253	2691	710
899	253	785	208		530	328	204	6		201	205	287	199
815	504	262	2		797	15	3	332		190	794	423	202
1153	945	303	467		1953	562	1162	571		246	419	16	276
256	264	304	241		721	252	237	781		540	366	283	255
269	252	309	333		6	877	549	396		185	391	631	197
781	254	230	306		165	594	645	3201		240	227	492	295
735	244	280	972		27	241	451	796		264	182	21	296
224	4	402	307		253	584	180	202		235	789	319	1027
210	773	506	225		403	270	248	27		275	502	470	215
67	257	546	479		195	370	18	2		230	1184	348	477
218	695	513	279		222	355	722	526		547	349	418	288
915	270	305	248		310	362	1034	23		519	523	369	201
262	758	404	165		778	278	420	2221		497	254	301	230
295	265	992	644		424	615	9	1197		1644	1032	278	318
821	261	250	282		318	617	247	4		361	184	552	273
348	2031	365	337		232	1173	1157	12		460	185	501	954
288	416	384	273		396	208	238	453		199	17	281	262
217	213	407	321		361	344	2518	23		605	209	256	281
492	269	370	469		246	631	252	624		18	220	613	262
644	250	267	250		512	346	22	273		218	375	248	251
192	984	370	364		302	221	223	2551		1	216	586	1318
354	250	206	307		332	1	411	158		810	210	581	920
257	257	475	267		521	1388	2190	7558		234	225	298	2189
567	1713	383	276		1845	259	7	5850		273	190	291	201
282	253	412	175		304	353	5	627		282	9	268	1415
473	428	294	239		1382	308	183	806		197	239	330	254
266	256	261	232		427	669	1064	169		241	926	289	256
468	267	261	588		4	547	584	3224		703	204	723	238
313	525	278	223		200	803	1045	561		325	317	834	1248
256	424	355	492		273	335	514	171		315	237	810	543
216	400	298	236		542	879	233	307		319	204	306	792
443	267	204	335		305	1	295	1259		236	459	361	193
545	249	358	424		294	5	1213	447		1	239	341	314
226	1224	519	2		152	282	1072	518		951	347	922	293
352	639	229	280		186	569	448	234		356	385	347	285
326	267	293	40		384	3258	1	1155		201	208	346	233
376	245	570	258		268	319	207	1339		477	185	1436	247
261	1137	305	271		493	1280	398	12		229	715	370	291
278	445	691	221		496	646	243	162		300	660	1294	840
232	487	305	177		282	908	247	173		234	307	311	231
4	270	538	275		2	1	241	5		5	795	248	241
342	509	340	284		1	480	1126	15		244	187	359	1432
555	423	379	147		317	1255	7	5711		2159	614	656	502
496	256	312	1		2036	3184	250	566		5	424	224	645
251	259	1015	244		164	2734	615	1531		8	530	384	384
341	249	400	485		583	280	18500	3449		222	503	323	256
325	258	275	235		2175	476	1228	365		588	534	357	250
297	442	1	1		711	361	37	1189		286	26	25	192
282	231	15	350		256	330	195	2084		200	5	352	552
382	252	598	465		520	341	718	416		279	566	1281	326
294	255	551	978		1051	372	286	372		201	340	937	287
269	261	258	334		184	814	263	281		272	215	582	520
653	257	257	306		307	298	2063	412		241	309	327	220
409	212	275	240		1216	352	191	32		279	281	315	198
651	266	389	837		1265	284	16	174		257	688	564	1002
298	250	251	301		1389	1	197	306		256	239	310	1950
234	258	421	221		596	319	329	603		270	1456	331	237
290	247	306	244		284	2214	398	1262		491	189	301	285
518	248	836	259		1978	361	952	4316		5	191	288	253
414	260	343	329		222	267	511	617		246	481	313	227
299	250	1	317		1	5	340	3293		9	423	282	483
259	248	243	661		205	1599	1135	378		212	3	298	271
599	462	269	515		210	794	247	784		227	678	517	428
330	486	363	253		4326	271	924	1189		518	653	332	197
939	250	355	320		26	274	1033	2046		757	612	262	836
234	735	295	325		1581	1932	233	173		1215	235	554	378
1600	247	268	448		584	357	327	1679		563	235	12	309
614	231	716	263		856	2220	247	3		275	1164	237	290
1349	480	322	588		168	854	753	375		184	538	322	248
254	802	346	315		1195	263	248	529		237	213	768	258
153	402	198	265		268	366	8	606		251	378	263	299
255	427	638	424		282	626	199	227		250	184	258	14
258	420	588	612		274	5383	242	9		14	557	324	325
273	708	513	284		767	705	200	6		234	379	269	293
220	389	280	595		212	318	5	279		263	335	338	267
806	432	305	560		271	2825	519	2131		484	173	241	242
649	261	198	528		180	212	4	2		301	708	341	279
462	251	265	313		910	414	1	1201		23	1670	327	440
511	694	354	731		367	625	1	633		213	179	282	208
276	525	213	595		28	314	280	1775		197	215	296	227
289	267	17	233		316	265	732	1006		206	185	1211	295
347	271	377	271		190	233	737	426		13	175	368	400
1313	271	853	230		1840	183	1	410		215	4	380	243
360	212	290	224		1	2322	1	4573		272	569	357	230
243	244	208	1031		4765	827	524	619		281	324	272	407
220	246	2	333		157	253	799	42		199	248	1104	231
346	509	252	291		18	253	246	549		269	351	323	758
221	513	853	251		334	645	440	2283		134	995	270	548
241	259	255	298		384	6179	2	200		221	1	213	640
281	498	199	283		465	250	567	1767		720	244	293	852
353	449	439	244		2299	659	763	4		12	1342	206	268
289	267	226	665		304	14	267	187		616	231	357	249
386	249	311	260		296	187	806	166		1991	224	307	1362
574	644	297	454		1018	2264	1	312		252	1	277	493
274	267	396	225		1010	325	3185	480		262	601	23	324
481	260	337	275		1037	500	1595	166		822	256	16	1189
185	256	567	234		246	368	571	887		500	246	596	1
800	259	457	237		181	337	1045	1		209	904	501	1177
322	653	256	244		203	484	195	444		453	409	907	302
487	246	1915	484		452	233	1882	1438		231	386	150	1495
372	261	269	350		185	278	246	841		201	192	208	29
269	1617	317	240		576	2091	450	402		697	187	245	325
490	253	193	795		259	301	1510	768		1072	1708	332	276
383	253	336	464		273	349	715	3399		208	223	954	247
876	707	493	249		2	520	599	32		871	185	967	557
217	270	726	390		510	417	2183	13		262	7	808	560
249	140	297	691		1692	811	937	211		244	316	657	233
358	264	405	5		282	292	458	949		246	1	369	194
277	267	245	400		196	854	1497	1836		299	363	369	250
741	262	1437	270		498	817	596	422		184	288	563	1278
250	263	387	22		244	299	2	559		191	341	179	1560
224	244	1031	620		318	205	310	590		1092	424	320	233
790	240	682	453		610	478	721	543		275	470	325	242
547	251	851	1588		403	573	505	609		234	618	659	200
752	422	257	665		273	1601	7	1431		235	874	322	2237
280	513	224	560		572	1386	8	1		503	1	1683	473
415	758	342	294		275	689	561	267		218	1	22	784
543	268	383	410		187	870	1804	483		884	204	315	366
366	546	1163	29		2037	670	4	334		261	224	1588	1422
327	253	382	258		264	1248	1138	280		299	721	26	2065
738	258	1531	499		3093	954	266	160		449	4	651	1269
328	267	384	328		554	348	249	248		601	811	332	508
788	437	201	238		403	548	633	665		262	767	321	205
363	259	233	280		910	1262	1414	2330		219	498	270	258
326	642	84	200		555	306	1964	37		239	198	277	174
262	257	204	1637		328	194	239	6		183	177	87	666
321	491	335	274		734	586	302	619		355	171	621	688
967	250	24	254		1070	352	263	525		259	12	598	732
482	248	208	254		1309	1567	428	1		188	707	516	801
1407	567	347	5		1279	894	456	161		231	677	199	1871
804	263	264	219		196	416	316	333		7	233	159	2297
312	257	336	921		665	2209	257	2		289	481	357	248
432	475	194	258		573	175	315	255		258	11	780	647
782	254	390	1479		251	586	498	404		743	317	316	432
448	535	384	253		260	342	7	197		472	620	460	448
304	262	372	331		294	383	216	211		227	226	176	241
261	463	252	395		865	568	193	187		506	7	611	199
307	257	336	1		541	1435	187	1158		332	276	305	236
233	255	271	256		351	384	620	21		11	354	2598	521
350	255	255	207		765	203	556	2152		201	198	373	329
548	259	195	708		45	571	1356	2072		247	1028	333	271
234	247	426	321		151	654	1	2906		235	303	261	558
291	246	477	220		16	899	1513	250		177	170	251	1671
229	475	349	487		1	200	685	318		231	196	300	291
468	1045	644	269		1	1168	436	161		3	217	606	982
161	507	309	1122		160	1807	261	251		219	251	373	212
291	245	203	475		867	328	210	2624		251	302	674	274
305	235	340	242		8	680	958	1638		705	189	339	424
380	502	195	286		1387	190	368	359		701	255	282	242
217	252	290	268		484	598	12	332		334	243	575	1281
305	924	539	272		323	1056	544	3644		306	613	1749	274
683	207	253	244		8	1149	29	1126		722	245	258	1101
308	251	1214	225		711	702	192	10529		686	449	1129	250
1	660	262	2		377	657	252	541		499	330	890	233
605	246	2	10		249	284	393	169		108	265	10	218
282	602	188	249		328	268	16	976		239	682	229	209
300	209	193	394		162	488	1179	2654		268	193	533	400
281	264	844	530		1005	297	439	13		541	204	341	328
506	259	200	258		308	446	1372	247		532	1	1666	490
162	255	525	236		278	315	749	28		286	186	324	408
331	489	231	633		2108	310	953	1		294	792	412	201
232	493	622	225		11	320	1667	344		207	246	642	616
477	259	305	156		395	3	431	312		194	270	293	2264
279	420	328	479		315	318	235	1320		230	846	322	1328
449	492	393	4		456	985	234	3348		246	311	995	210
286	272	457	367		14	284	374	29		7	271	269	1389
348	263	221	240		676	277	477	1121		239	202	167	313
255	272	366	339		583	1941	243	1146		239	257	260	308
267	263	1061	781		971	382	1	1274		221	535	285	195
274	254	294	311		4047	496	379	350		251	243	627	297
330	465	476	342		203	1660	229	1993		360	407	175	878
233	260	673	311		1307	273	1	1489		1449	590	814	283
284	263	512	439		328	2248	315	1096		410	378	1340	218
236	13	1225	221		10	746	1	1		232	222	553	502
161	267	1364	278		2451	159	382	312		245	626	30	477
287	251	520	257		312	224	597	203		224	335	671	1669
299	242	379	302		404	316	1132	204		243	961	343	2082
362	387	585	1212		570	1937	256	1		293	221	307	995
315	263	604	297		498	402	579	657		253	212	280	499
509	221	197	476		836	674	565	1787		583	321	267	1057
6	72	586	230		247	1373	1180	22		243	498	574	926
1	238	367	313		555	337	1482	378		26	212	606	272
348	561	1078	524		188	2226	2008	494		1436	487	350	244
277	257	799	156		2657	245	740	8		263	191	378	634
1004	239	251	188		733	1350	488	328		257	1	517	245
317	257	331	293		1	552	15	17		293	352	292	496
319	226	248	259		311	343	241	763		451	198	372	219
281	266	312	319		471	1792	181	212		615	6	306	2244
206	527	328	244		912	376	224	264		3	377	307	276
267	490	386	338		177	353	2	286		283	1239	274	490
840	2	503	546		128	571	433	343		244	273	260	677
359	237	2321	279		201	345	189	241		285	206	313	779
336	217	202	310		300	524	296	9045		300	205	602	409
18	251	326	221		188	361	285	246		279	1	300	1142
270	256	412	426		242	1182	188	257		844	348	270	235
229	262	243	181		255	38	443	1086		684	8	351	248
2	224	291	302		219	208	185	353		218	220	330	293
221	692	451	506		517	298	468	926		13	2	259	202
321	247	245	510		334	274	315	270		220	646	389	602
327	256	299	820		2101	411	1580	254		199	1289	601	246
340	254	516	268		800	1157	2335	216		226	230	320	958
641	677	404	229		307	342	477	7		324	213	314	260
240	253	800	594		328	666	487	280		182	788	270	405
225	825	361	469		359	178	24	2002		207	512	355	444
348	453	202	263		234	307	18	776		433	188	657	221
408	891	745	291		4	312	452	168		441	544	283	4399
342	250	1119	282		823	3751	315	165		735	197	759	2739
358	257	193	478		3437	663	1935	1		1	302	338	2278
758	256	412	228		1348	168	245	361		225	232	611	200
182	482	252	218		281	198	344	173		233	538	579	204
958	797	557	256		297	394	22	17		746	249	760	374
222	249	643	641		409	248	2221	169		275	184	369	411
335	243	332	352		313	678	405	550		242	226	732	268
716	244	200	257		308	1847	1223	360		276	1096	363	268
297	253	202	2		549	304	473	249		561	293	312	2222
283	1267	362	122		684	1004	553	241		316	229	289	233
225	473	367	17		409	5513	2	215		197	1677	2173	248
1346	485	31	232		82	646	19	432		1134	318	772	3857
287	488	1039	22		174	376	404	253		519	195	212	210
335	431	957	507		1	535	445	3987		238	492	2	224
309	292	791	619		322	503	332	453		447	195	728	139
712	865	1811	1		9	314	191	367		11	196	752	231
832	261	246	299		797	679	1545	1078		1	211	306	285
783	241	190	223		683	279	504	256		16	311	328	242
467	245	715	804		325	228	137	13		1	370	275	570
3	1196	975	454		17	259	196	7		255	203	262	211
309	252	284	1342		869	476	1244	1556		269	1	366	1387
347	270	296	1		11	500	290	185		225	384	541	211
366	417	192	436		537	1	1	8784		242	2	2067	250
247	803	194	714		9	447	6	303		509	9	916	358
209	669	198	239		506	275	19	2254		259	216	978	828
1	243	640	377		1	321	2673	6		453	10	487	226
985	259	333	729		16	1286	2198	291		269	448	296	218
1046	106	208	451		294	336	248	793		3	1	30	1003
12	409	199	266		1	535	325	2474		740	411	581	623
347	263	2	220		8	239	420	190		324	464	648	1051
261	708	366	226		1	381	198	327		363	555	272	634
222	260	506	243		323	376	1038	1		244	437	365	476
324	256	233	252		198	280	1509	412		574	331	311	214
105	246	211	230		151	4735	1	168		187	455	512	225
247	251	340	243		1459	364	248	175		8	212	21	375
288	258	501	690		275	780	15	377		273	230	280	319
250	430	757	1410		1454	321	2	262		528	304	251	568
152	258	348	281		195	4	290	398		331	446	257	253
307	252	313	413		912	606	359	9		238	13	283	316
1135	1094	330	254		425	1106	1	962		1	720	856	1473
557	251	3008	496		323	253	1	3638		231	285	364	380
194	258	1821	658		329	490	182	200		245	649	310	460
1017	243	360	420		1009	642	2645	486		289	207	172	875
649	243	345	155		1674	317	4	5973		254	504	21	388
243	266	206	241		604	297	2	297		1	239	304	271
360	258	1931	263		432	266	1207	1559		922	191	432	1138
1	261	417	203		348	941	19	9		290	221	1143	214
248	418	516	485		253	1	452	547		554	245	306	209
513	481	1134	257		296	527	196	456		330	333	1846	437
479	242	189	467		326	2179	764	986		263	447	268	520
536	234	514	554		851	783	528	226		257	192	584	1929
284	252	202	1		483	351	268	208		509	226	305	256
274	678	327	855		346	937	339	3		264	420	276	551
330	232	402	584		214	321	372	451		229	217	267	212
243	81	260	322		23	1499	263	1568		282	191	345	450
363	419	386	271		183	4662	1301	15731		244	193	542	288
744	241	328	302		1851	388	5	586		267	348	212	400
269	249	252	942		222	362	513	1023		487	225	252	1260
448	441	312	890		281	351	227	209		521	17	29	1352
235	241	1275	248		393	289	545	238		239	223	603	1613
279	468	663	264		1	557	5	240		423	1596	264	244
375	455	288	255		224	3411	1030	165		264	468	320	1497
280	431	855	481		12	561	277	708		195	235	304	285
14	260	548	232		495	300	880	2041		208	216	266	700
266	248	356	231		616	259	279	309		6	337	1	275
1110	231	187	263		355	127	297	5520		8	852	303	1122
347	441	254	14		223	373	4919	368		242	654	310	1204
267	258	277	253		4045	1042	207	2207		505	202	24	234
440	244	775	432		1083	1622	486	295		288	271	83	753
229	252	189	284		230	454	1731	163		527	335	600	274
499	266	200	313		548	328	856	190		3	300	592	1879
551	244	1155	313		230	295	283	398		179	264	446	243
631	261	1472	130		280	334	452	1237		198	222	280	489
319	488	194	290		334	2093	14	135		1	187	272	275
732	425	432	404		607	1756	1026	341		1	1248	335	1865
429	665	395	245		568	281	304	561		336	871	318	230
9	1630	3	179		303	386	481	287		542	231	500	469
696	248	364	302		578	342	1554	164		671	262	281	294
1258	464	357	1152		485	257	597	195		1230	412	1618	267
840	251	246	300		319	367	1052	594		198	224	362	1236
157	247	1059	606		2240	2690	395	3741		186	20	263	266
444	422	383	276		1787	761	360	323		200	15	602	569
282	242	358	228		283	1211	412	191		21	213	349	289
167	241	378	295		332	200	1437	354		251	213	339	1047
335	249	815	1200		528	611	485	97		228	210	338	907
2	249	212	580		203	587	301	427		14	224	733	388
218	469	200	1343		496	3083	326	380		287	186	1316	231
237	229	1215	2		8	275	443	379		362	178	1	2279
237	482	354	408		1974	275	282	701		195	251	436	264
224	263	392	249		336	1049	491	1639		238	431	530	260
217	250	332	12		182	721	276	8435		238	386	315	228
343	252	800	238		1	4214	267	206		539	2472	265	2446
446	264	215	318		605	18	5548	279		186	383	319	483
518	671	291	224		596	674	228	1316		757	4	568	1687
7	255	1651	256		322	10	219	1082		229	321	744	746
257	259	346	917		1421	336	281	1733		276	403	321	286
274	489	185	311		747	1276	365	16992		682	8	257	483
237	236	752	258		702	506	279	1384		628	371	955	226
231	564	558	353		290	216	1133	171		190	756	287	1702
275	260	553	242		313	1319	846	53		415	2252	581	288
273	251	916	248		1	276	2220	394		434	223	305	656
516	241	322	221		460	306	289	1435		5	182	257	227
395	253	202	1		704	595	386	28		1203	10	553	295
327	578	650	497		174	263	1647	5058		310	336	282	318
275	256	207	301		26	327	9	993		202	1028	499	1122
260	250	183	175		343	997	190	594		447	340	1601	229
286	491	257	378		256	348	235	178		315	349	343	448
270	246	287	441		485	306	770	365		230	489	482	208
312	532	1768	333		237	739	399	345		245	576	231	224
26	262	329	404		984	264	380	689		33	272	24	215
567	588	702	1182		366	572	1401	3907		260	517	236	205
218	251	367	1917		434	337	313	367		214	529	6	509
236	256	16	515		203	14	1254	243		1166	344	1	1714
322	418	347	534		333	362	288	268		2	389	2	211
325	263	198	248		3759	17	549	520		299	1143	593	228
278	819	1575	261		542	195	1	928		578	635	251	212
224	457	350	314		288	598	2120	1716		259	210	333	493
1461	240	293	347		2	457	485	554		3	184	689	200
139	233	319	268		874	182	923	1067		793	1	288	654
175	481	1	693		306	337	309	194		237	336	278	1158
355	206	2096	257		222	895	17	546		437	393	282	264
355	423	492	302		734	1002	31	355		1458	200	216	194
692	256	225	292		402	1169	437	21		290	675	362	205
835	250	258	342		1121	221	3229	796		1017	190	508	436
539	255	629	405		275	517	1831	1958		252	206	526	429
443	248	330	231		2	303	1342	188		277	202	946	236
241	238	512	419		262	417	196	2194		1	344	303	242
238	593	386	229		431	717	232	3592		225	1	225	256
176	247	467	194		6	7	2506	179		296	233	304	426
977	252	301	450		343	370	225	540		259	500	318	854
312	250	353	241		294	179	255	361		264	210	247	298
266	238	362	287		25	398	709	242		432	182	499	677
628	689	225	296		443	521	10901	2220		340	284	1409	425
308	731	255	222		676	147	212	1806		281	213	1728	222
409	434	259	306		260	501	257	579		20	342	2	751
233	239	192	234		581	264	493	238		312	177	800	322
243	259	288	537		368	237	302	327		45	347	709	393
311	736	387	258		111	347	576	2958		361	289	345	225
316	248	689	567		712	173	326	1415		305	235	316	299
523	258	1052	243		166	396	767	168		41	191	237	621
238	456	337	481		444	193	1166	247		384	359	1776	296
261	255	175	794		959	191	563	288		502	219	338	311
481	239	223	1		289	1283	212	497		856	214	780	603
566	1425	389	882		5484	384	719	2100		280	321	215	247
1	436	297	610		946	317	11	778		217	420	253	250
282	249	350	517		283	919	301	762		299	248	320	294
261	253	875	806		767	764	1062	757		256	340	1076	308
1315	236	318	293		238	386	316	280		259	243	509	240
320	248	934	922		305	1068	273	276		403	178	263	285
525	261	427	302		594	254	249	257		474	184	248	1477
322	239	393	454		293	2201	1	353		273	273	676	290
315	449	388	785		287	240	692	72		1766	1810	306	929
352	222	500	686		412	1032	803	359		299	270	700	238
546	467	316	227		514	259	286	513		30	200	315	572
912	243	528	266		353	181	884	307		189	223	297	216
372	251	618	311		370	363	27	6532		219	53	425	494
258	261	323	296		535	416	895	1		228	431	484	296
448	242	199	279		2	643	760	249		250	259	434	240
1073	922	347	1		729	886	711	434		1	186	333	549
263	251	627	640		354	2876	444	2		1	446	341	246
154	196	650	443		151	662	766	188		1	788	297	312
226	247	397	248		420	532	193	1		245	1	311	275
260	245	282	311		338	313	782	3428		196	231	170	1223
399	241	196	274		530	565	977	3350		274	228	763	275
525	242	688	223		333	195	245	1083		1009	390	350	218
523	249	358	276		18	401	460	2598		192	233	299	1899
241	256	375	517		430	332	334	309		228	606	4292	413
292	209	377	1343		380	1731	1159	509		240	188	255	772
451	247	670	12		347	537	606	1619		258	374	318	526
294	257	187	172		551	609	788	2978		2	516	363	273
423	254	234	267		278	304	216	417		4	352	9	1028
602	251	10	176		351	203	345	18		297	224	341	217
354	254	298	558		9	732	34	293		516	378	310	209
245	790	8	311		1196	294	637	264		14	333	277	632
14	245	683	537		602	295	232	322		214	238	915	286
823	249	503	253		5	809	430	246		235	725	269	242
227	244	366	291		3878	735	5	174		380	740	280	760
292	236	349	280		502	2583	177	185		265	233	202	882
315	252	390	434		275	459	523	891		1316	245	169	270
470	379	308	1356		1229	187	279	772		796	231	314	207
273	35	568	652		353	346	18	965		193	273	285	253
463	218	508	256		249	1010	260	6164		264	188	1322	1626
695	238	202	354		438	360	596	293		555	207	1077	241
355	247	331	168		874	288	2	236		622	649	525	835
240	259	276	622		308	881	9	307		287	764	578	1413
336	254	192	321		12	756	206	292		239	18	1065	1599
368	425	758	328		211	886	426	234		371	1096	5	285
326	759	379	313		320	312	317	364		227	423	573	402
814	191	1276	3221		283	198	251	684		239	238	193	247
346	458	253	719		338	656	183	358		372	283	332	221
319	261	642	239		307	536	1	8		1536	195	342	286
400	241	369	204		651	333	332	351		1047	1570	255	220
275	7	357	431		617	684	509	1772		510	348	786	217
1140	244	270	433		615	397	659	614		254	707	556	203
290	431	190	232		628	286	534	771		202	300	313	311
217	109	377	343		350	1113	1	619		857	195	307	781
563	489	205	540		492	872	1981	15		225	357	297	217
276	496	722	298		172	14	1000	339		460	229	289	251
454	241	613	157		253	320	204	11322		596	203	311	450
233	431	861	338		320	26	296	673		300	208	242	228
221	248	298	220		428	2656	1	459		221	491	785	323
328	232	769	254		718	202	940	1514		231	223	262	467
502	243	394	292		159	184	10	639		1	686	311	214
232	233	260	594		625	1304	224	209		246	26	494	245
213	419	187	246		582	347	194	263		576	183	320	599
281	251	733	237		1212	522	879	580		191	1	1284	407
262	245	342	230		357	203	3624	178		220	480	702	311
1	454	184	243		31	276	1143	509		188	184	25	694
271	255	262	261		1051	336	14	493		186	194	335	744
481	255	625	455		171	835	209	281		202	226	820	247
330	246	276	305		471	3594	384	451		215	186	1056	773
351	250	567	493		435	1004	544	522		3	210	1729	256
356	248	526	709		740	3380	727	384		1882	201	325	1199
493	254	340	859		4	634	408	199		364	544	842	259
670	229	190	270		809	467	350	263		213	210	301	387
334	252	1008	282		270	519	200	5251		409	385	338	1168
332	255	454	1172		278	202	224	499		238	228	1543	722
772	254	1386	225		644	430	259	558		3	228	290	838
441	236	274	917		8	1586	585	331		770	226	1033	205
270	244	643	294		1535	865	257	30310		285	206	322	514
1	242	405	1370		319	1032	179	216		236	181	295	205
1	247	303	463		412	195	196	205		16	278	263	312
203	251	376	664		1	3740	2817	342		228	240	246	795
654	451	381	242		469	557	501	889		138	10	981	537
245	254	183	212		7157	275	801	516		1	185	656	215
672	236	15	1093		313	402	266	4112		1184	308	5	252
291	241	288	3		447	1187	3938	225		1	189	286	1161
285	244	260	602		288	1861	651	254		234	35	290	546
271	253	628	341		856	259	1275	184		331	1	274	238
224	246	189	2621		515	358	1697	309		182	589	333	269
281	760	1031	527		316	324	334	242		293	375	871	281
307	431	2087	261		1258	391	1766	232		182	233	288	278
349	246	465	251		262	364	216	27		1	675	269	259
304	251	375	235		367	573	827	196		454	357	105	444
690	594	342	267		404	291	191	901		186	198	284	278
411	251	200	341		226	306	331	774		608	254	345	211
413	241	239	338		296	708	17	321		530	265	341	218
1028	246	1003	225		202	270	269	5018		227	561	335	224
673	258	262	391		704	295	220	301		344	310	848	477
171	485	227	335		263	1190	1033	681		284	200	251	1022
346	255	384	293		490	424	302	912		368	458	311	4609
8	462	376	268		818	426	638	182		1	847	325	377
405	260	952	230		327	1	1869	5		291	303	259	276
280	264	287	245		573	295	332	360		313	628	206	462
271	243	340	263		331	372	181	1		197	2	547	416
350	513	502	353		474	514	2728	392		429	430	604	290
1004	209	277	310		917	273	364	977		1	521	1072	297
236	1	370	245		5	1517	730	2041		355	385	401	560
819	250	272	210		1753	2444	1284	668		237	207	252	218
261	609	378	707		63	585	569	166		23	1022	248	227
2951	673	518	750		270	290	720	184		225	236	287	3
533	417	1934	28		324	920	1107	1039		970	244	310	525
438	241	414	273		2610	372	1	2052		196	660	323	1070
323	446	724	571		325	539	1	1028		235	215	299	229
289	5	357	1375		1743	274	5	585		292	535	301	493
359	225	985	530		330	289	2	176		1034	346	611	466
327	433	1186	274		1415	282	323	213		330	244	869	276
304	250	296	265		1562	232	1640	818		409	1432	327	221
266	248	443	304		341	256	898	204		267	396	806	269
207	437	427	399		307	815	291	404		39	213	756	218
107	568	327	650		776	374	235	3800		328	331	310	257
486	454	187	211		155	386	290	176		426	598	796	393
764	248	2180	202		758	1753	753	400		437	4	279	207
704	662	382	713		325	253	300	637		271	213	1146	328
253	250	487	428		989	202	721	752		374	896	663	292
2	236	914	270		328	952	301	12		264	364	218	436
287	494	706	312		1504	3134	250	28		642	340	654	200
553	407	202	362		544	639	664	522		242	368	264	721
647	241	486	208		320	2559	704	7		1060	272	268	2374
401	608	761	1095		4356	290	725	357		4	677	319	551
1164	265	256	248		512	289	281	230		251	367	639	258
417	248	262	465		290	273	1282	442		273	11	300	617
267	235	1096	1341		297	306	393	431		448	223	264	634
173	246	381	235		1	354	459	305		1	264	246	274
350	248	13	262		1	180	537	415		287	362	343	253
275	243	304	259		1177	1075	2083	28		215	508	740	274
543	432	234	1029		194	432	921	968		383	318	283	732
468	415	246	297		1	2538	669	257		1	197	497	1083
648	451	382	48		398	10	554	246		229	243	845	258
344	246	262	675		510	337	787	207		2	516	274	312
3	230	612	175		1759	254	1269	622		2	980	266	417
330	435	266	222		7	1005	193	14		695	196	532	3
343	1340	305	214		293	743	1414	336		981	659	321	1078
335	243	560	227		1159	1186	188	625		214	276	325	219
261	430	337	267		688	623	310	236		27	284	290	473
293	848	946	480		281	560	22	397		571	409	491	532
327	647	378	577		2046	436	629	300		625	241	540	210
363	75	932	311		1239	194	263	4896		933	38	1698	312
499	251	1112	289		478	224	191	2195		601	1	481	689
312	242	739	392		315	467	370	5771		280	1	582	402
246	870	645	246		521	933	2273	947		320	233	1200	248
323	216	1914	139		199	355	222	706		314	400	207	237
300	227	948	324		248	368	325	1656		239	5	452	908
478	402	189	12		2258	637	204	176		179	233	36	673
424	245	193	248		1205	1540	635	2198		198	767	255	311
235	5	251	760		465	180	272	175		396	1314	326	259
700	401	380	1049		478	878	2247	864		309	464	625	516
202	245	329	243		1032	1913	854	181		194	194	783	303
222	182	518	199		325	20	260	192		252	14	1209	410
245	239	601	299		353	1218	537	16		445	197	7	229
1	233	364	1512		1610	607	3410	10		389	505	336	671
692	248	236	203		324	276	294	247		256	534	588	293
419	252	719	220		586	624	6	589		71	213	258	635
239	370	264	155		705	302	346	3336		183	408	1039	306
944	631	363	324		718	309	1564	227		250	533	354	308
271	224	229	848		272	749	331	2		911	992	621	378
280	452	9	224		285	341	1	281		185	345	262	426
694	421	605	1009		474	632	20	171		288	187	323	1563
264	420	316	368		331	1454	452	750		593	726	295	262
266	439	332	292		962	378	701	307		1184	563	514	743
422	726	347	506		365	970	3552	342		396	201	282	296
266	245	276	1073		617	280	217	2827		200	23	228	1373
342	243	368	473		266	315	14	284		274	604	668	582
551	238	254	1026		282	746	476	677		522	1082	326	245
650	120	278	238		329	301	641	417		247	285	276	10
701	872	338	286		213	139	720	215		249	351	300	434
555	247	648	261		1	484	277	33		186	567	248	215
302	255	191	264		478	799	261	770		186	525	338	224
734	224	195	525		544	907	514	579		243	362	647	410
284	843	91	644		528	453	55	296		634	419	299	242
265	237	346	505		325	372	565	346		5	193	288	200
260	243	184	18		250	234	297	177		245	195	669	695
628	241	385	306		501	310	1096	937		470	306	293	221
265	255	259	233		210	361	285	7216		293	564	315	618
1005	250	356	1471		800	240	797	1229		283	329	437	215
1	237	942	394		254	706	465	632		782	191	305	272
312	489	288	1015		233	7607	461	278		178	204	317	3191
351	239	388	1059		368	1052	39	187		2	196	580	282
977	243	2798	2228		668	709	407	1539		335	1054	317	224
181	557	2	223		683	723	332	306		188	227	3	538
255	1514	320	527		335	203	387	414		539	310	271	310
342	396	281	277		214	929	1530	203		208	220	312	5
245	253	250	235		175	1	16	260		246	376	513	722
677	242	432	21		549	273	5876	2628		272	286	1	269
249	235	15	118		1342	1202	193	167		182	178	297	713
218	237	386	260		589	343	274	2876		971	203	304	464
371	505	950	242		306	5149	527	1953		305	370	327	482
595	255	325	446		492	1381	194	13		277	972	350	404
332	251	289	676		238	343	2603	1		277	513	318	200
1	235	256	397		1302	576	2084	2218		362	646	292	249
295	917	398	232		222	197	1874	169		543	221	254	1356
206	241	402	925		1807	233	1	216		237	318	255	2119
615	238	255	241		182	672	296	731		1	336	323	1339
1011	956	341	255		220	199	322	335		266	285	606	239
518	393	193	215		448	2251	419	181		236	1	304	78
115	256	289	13		2149	294	1730	1271		12	1488	261	651
299	221	241	3		550	301	249	612		254	650	346	451
334	249	695	358		216	207	8	8591		431	433	763	256
227	242	527	263		405	393	239	974		194	265	164	294
556	218	345	506		281	711	541	362		272	183	289	245
557	255	341	264		309	1167	1780	4777		639	223	248	1285
290	233	180	855		246	385	612	308		230	256	536	737
292	223	188	543		1332	277	223	257		423	775	317	437
241	689	234	222		803	471	1368	564		988	241	331	221
406	244	920	10		357	744	299	615		10	231	326	1196
294	245	330	1		387	557	389	1		217	832	326	327
501	245	369	697		905	1066	28	248		355	214	295	202
275	243	382	6		289	2677	643	352		1	255	225	226
243	238	1678	218		5719	1852	412	331		394	447	305	459
306	728	186	215		1089	702	321	585		194	197	275	465
390	674	412	610		207	822	3121	13		319	779	546	535
276	427	528	443		29	189	1129	11		263	193	297	7
618	250	1007	284		1110	3649	231	5481		258	176	663	513
357	83	191	495		252	496	1170	525		694	201	525	545
260	382	292	261		849	377	2579	3361		345	537	265	280
201	620	306	1495		1094	358	740	213		180	178	317	379
488	243	1459	248		338	281	350	185		255	591	285	239
275	446	342	254		947	449	1283	178		1737	183	332	535
510	235	186	1521		492	275	221	371		191	219	458	262
511	479	1420	323		164	785	4	261		475	218	523	533
248	263	301	259		3314	342	355	760		216	510	540	962
278	234	818	413		2095	512	473	3575		366	352	294	392
591	250	357	1045		461	1146	355	242		193	221	1110	277
466	235	717	414		1	764	3	253		434	330	16	223
328	418	706	245		960	354	300	368		409	354	288	431
337	249	40	265		656	319	232	605		177	247	907	1197
217	237	254	311		496	238	1641	9		447	237	244	657
638	236	289	913		322	341	17	3661		245	195	873	292
236	262	346	1111		288	886	1754	220		179	476	1084	462
682	249	251	476		335	532	552	1452		5	26	295	234
316	408	743	2306		1432	829	436	2832		381	224	602	585
288	242	298	2		574	3102	438	190		282	303	265	1250
260	452	356	336		685	950	232	4		1677	311	257	299
299	435	217	321		230	456	2470	1021		312	297	11	352
572	220	281	197		1434	327	322	476		332	430	817	223
542	246	743	264		20	462	269	282		1	193	296	223
450	464	649	496		163	333	1171	1694		306	270	918	1
349	233	513	214		614	190	360	192		4	429	798	208
311	243	297	972		27	182	1	265		298	292	654	236
438	217	727	513		663	366	1	326		251	363	352	317
302	237	396	147		12	2038	1884	2548		435	2	1994	236
1216	438	310	102		560	1734	1	245		160	219	493	1242
562	242	358	176		3059	2227	415	830		531	359	255	224
2201	423	924	341		331	631	312	927		383	440	1355	789
563	239	567	273		339	251	508	244		9	237	176	1205
465	604	502	412		332	976	1199	1027		390	573	565	235
27	469	411	337		639	1070	225	1113		2	1185	785	444
233	245	784	231		947	509	1113	422		1	364	1335	217
194	245	261	182		216	690	1009	388		293	381	927	296
1806	234	176	128		239	200	2211	1068		650	695	320	304
315	250	492	498		1711	208	1169	1233		5	184	316	241
270	248	187	381		553	631	196	186		224	443	275	288
264	258	391	226		11	1118	310	1071		243	1540	277	220
271	252	305	245		701	339	15	1954		614	247	217	223
273	241	211	176		279	273	3188	531		351	757	303	442
253	486	803	245		697	76	1093	1905		313	1853	936	240
1095	467	397	501		360	614	203	915		572	431	298	314
525	249	869	242		245	395	1153	636		208	567	652	280
616	241	398	239		1	892	17	1670		283	203	327	523
236	848	351	991		474	618	2374	204		342	447	888	222
1051	503	658	526		503	1756	210	215		402	463	464	306
275	241	321	257		623	377	4	1		889	239	289	1
1	256	1970	295		189	731	9	1		1059	296	10	459
241	243	350	527		289	855	325	271		259	1613	320	214
346	452	197	244		576	183	2823	267		314	661	335	215
590	468	536	216		924	1198	1531	297		857	187	33	285
483	590	310	223		286	1990	4030	2337		606	198	334	646
270	429	503	819		389	338	408	392		188	208	344	215
283	1755	1878	260		353	267	231	278		187	590	321	469
263	232	632	274		853	522	350	268		344	313	253	611
269	238	261	209		319	529	264	1105		7	239	809	218
256	694	726	229		10	261	416	2596		385	365	328	457
3	248	1977	291		1872	305	394	352		186	7	340	741
233	246	185	444		971	3915	566	308		3	410	276	2263
228	489	377	241		686	365	1272	507		1219	390	1301	222
23	578	21	325		294	683	411	385		561	346	256	227
264	219	184	312		193	830	492	415		284	191	262	942
442	425	298	263		391	378	915	3818		679	25	298	602
260	238	534	268		167	1902	3219	1630		10	445	569	218
310	250	187	264		4	620	394	176		298	559	559	609
272	240	379	518		815	1063	306	19		40	547	355	253
235	1282	5750	504		3548	662	395	1109		403	200	486	244
218	227	347	265		264	2487	242	3656		2	9	29	741
709	240	214	571		312	267	596	753		422	308	24	208
296	241	1622	695		300	275	184	2479		196	273	328	512
444	227	1177	268		363	375	1810	23		20	235	19	225
227	233	634	169		573	253	404	1416		217	7	619	236
524	625	272	226		318	688	340	14		196	211	232	238
183	247	183	857		705	358	292	329		467	275	565	224
369	396	357	514		815	544	723	2648		893	539	299	998
15	238	1	319		299	306	4	256		1	241	299	429
302	241	623	224		533	867	182	5		243	268	285	894
298	251	328	301		273	232	753	1988		4	186	580	228
313	239	280	678		2801	322	683	1285		337	408	679	643
243	422	331	231		335	303	777	462		364	368	509	295
250	239	379	276		392	242	382	256		188	373	251	998
285	251	234	23		370	226	1310	505		358	187	1097	599
48	236	1094	997		332	258	300	2119		171	196	233	258
249	863	284	1122		1	979	229	365		587	290	231	229
1486	247	242	354		209	317	588	192		669	220	338	878
214	407	361	221		362	381	309	2785		1108	220	336	488
285	234	7	533		685	770	3	209		833	210	856	330
377	252	263	274		576	760	3149	2242		205	401	800	738
719	242	495	277		289	1217	1114	912		1	434	325	255
274	231	260	201		462	66	445	309		625	464	330	257
792	246	277	556		723	1506	1323	188		197	377	320	402
243	236	419	583		320	250	341	181		1	700	304	279
240	244	381	383		1	658	3915	1159		1	368	300	217
1211	426	391	270		319	337	235	176		376	255	579	221
244	408	622	287		1349	324	242	291		286	6	267	29
442	213	1376	260		1	302	396	1362		249	246	510	762
255	227	21	257		4	1198	239	1003		550	238	350	221
315	231	624	250		307	490	601	2151		1187	683	339	300
234	419	199	825		901	327	1543	279		413	305	325	256
293	241	336	227		272	2062	451	170		195	481	295	440
244	235	367	209		299	266	733	138		10	8	244	743
200	238	255	405		9	537	938	283		315	205	220	292
872	693	298	336		506	253	441	2487		265	457	1100	259
515	241	620	567		346	1952	304	78		348	207	503	611
339	234	369	228		1	1460	298	1419		375	326	460	603
254	244	353	254		439	711	3360	385		271	247	22	466
505	251	279	745		493	868	2	176		521	567	200	933
649	254	513	1051		313	336	73	269		333	1234	534	296
266	233	1144	8		175	421	1	904		1135	203	293	494
565	697	385	181		184	546	17	2017		181	1012	165	474
287	242	1105	547		1568	261	1441	213		846	307	669	227
1189	259	296	504		538	378	364	1571		217	215	301	270
226	235	318	250		290	645	707	387		1	247	292	223
312	9	1	244		378	285	1355	356		307	203	694	228
250	258	623	235		390	988	283	1715		314	259	342	611
536	714	375	255		218	1647	905	421		441	228	337	451
286	455	369	53		289	202	250	338		275	19	312	2021
302	232	1091	861		481	336	191	2126		277	269	292	1306
289	270	312	387		349	347	2114	709		358	303	721	1139
510	245	639	227		166	1113	680	212		740	340	524	462
257	644	1249	1381		292	367	575	1004		305	1015	525	257
651	232	1770	200		1	591	259	625		762	423	294	2013
363	435	323	776		686	1242	169	3676		4	317	549	1067
273	243	449	250		512	313	236	981		183	274	352	1328
246	43	1	337		278	745	270	2342		327	442	331	232
303	239	340	1473		317	673	1092	575		484	26	527	393
554	450	456	1		4185	264	200	550		562	268	246	299
261	250	219	246		388	513	503	18		813	185	501	219
294	427	228	272		533	803	476	288		304	209	843	926
267	447	518	510		621	840	672	225		937	1	527	459
434	236	332	434		195	704	254	978		194	419	641	550
630	253	555	262		1782	330	528	31		185	132	529	5257
257	230	283	240		1195	358	299	11532		215	244	498	219
266	228	360	343		3	365	304	39		436	329	249	232
192	597	377	239		233	4302	508	1038		1	338	1143	1838
226	453	357	236		349	851	1612	319		280	239	308	201
623	251	344	446		360	1394	182	477		313	400	335	307
636	463	442	244		672	858	676	434		1	1343	483	255
609	471	371	251		454	193	1106	147		323	6	208	464
688	412	4199	277		6180	2054	560	5119		724	308	623	610
251	240	167	224		803	389	355	638		285	206	291	1110
358	239	909	280		336	254	243	479		479	547	483	221
29	260	388	1729		694	3288	662	2151		6	369	266	1076
572	234	313	8		322	1074	956	1353		258	204	337	219
199	232	341	255		483	249	4	806		4	278	418	230
233	513	205	311		367	393	1679	2413		304	10	529	420
485	242	355	225		310	339	1902	3281		421	388	291	596
250	815	257	1026		573	460	27	714		334	1223	315	434
244	247	291	520		345	394	250	2423		358	325	100	1633
489	251	322	233		322	9275	7	249		6	4	336	247
1	235	332	266		324	349	694	2692		335	231	482	439
248	679	367	322		242	1238	341	1027		2112	7	291	661
2	235	29	457		301	322	578	9		184	294	632	247
293	237	387	611		410	677	1071	458		12	613	249	233
251	247	865	912		23	747	379	207		458	281	706	227
336	239	1189	1588		760	348	463	188		376	44	279	444
317	218	1103	329		825	277	1176	357		305	615	673	708
311	240	352	292		974	949	163	198		295	17	228	220
780	227	350	224		362	193	1748	1		1275	191	1	287
1068	676	1093	246		967	214	660	433		401	212	470	396
298	232	366	734		311	1621	368	2195		191	285	323	228
312	244	1273	234		812	320	583	473		526	330	484	521
298	250	1567	484		517	335	4376	1		13	427	255	263
15	466	333	481		856	328	1900	1257		298	275	534	266
336	240	570	651		268	4096	365	948		170	319	668	249
307	236	497	83		378	2224	190	6714		171	200	474	248
276	657	726	468		334	395	321	1487		181	294	279	224
361	239	45	247		436	1081	1147	23224		4	445	293	237
583	231	956	322		821	280	226	1013		961	313	283	262
242	237	356	348		888	298	777	1302		762	529	835	257
444	249	301	282		567	2117	2915	421		393	191	280	287
304	663	273	259		348	191	431	261		876	351	298	763
239	232	616	1049		337	200	332	171		451	323	276	463
231	247	514	271		1329	631	753	1281		1	181	242	478
268	247	553	254		302	233	361	638		587	4	346	873
268	258	283	625		1	285	310	510		489	690	495	222
312	244	363	789		868	199	979	190		404	16	344	223
587	235	381	271		719	312	650	227		305	342	302	639
607	239	138	260		581	356	253	170		1	234	1027	222
244	229	489	257		787	181	1304	13		240	199	709	238
355	234	1289	303		940	2366	365	482		1299	1090	310	239
501	733	176	485		1	344	356	233		305	193	314	509
593	817	376	205		40	213	197	194		366	387	1413	709
577	404	226	694		15	677	274	365		250	1171	5	282
1165	230	293	505		507	313	1009	555		542	260	233	718
606	252	351	508		7488	277	359	3321		204	261	798	1099
1175	462	307	461		274	349	641	567		1	633	234	214
247	231	693	1324		616	196	747	1244		303	678	235	188
233	255	294	265		400	1100	319	1125		6	217	878	279
275	862	782	255		345	519	5	6865		183	193	339	233
309	232	406	433		350	229	267	178		208	358	650	201
229	243	312	261		98	1066	228	3695		385	507	320	218
10	229	504	313		482	655	985	6386		732	193	319	304
277	231	1068	248		646	213	995	436		275	7	317	207
336	254	491	230		402	6309	357	596		1	412	863	223
259	454	341	373		1023	277	231	237		267	427	248	205
262	414	274	244		201	389	1258	516		363	374	806	795
229	253	731	186		180	956	287	217		294	217	502	222
250	389	296	268		378	2287	5104	997		218	269	288	221
364	413	802	1009		1232	287	282	288		10	415	893	224
707	248	634	1282		2793	358	286	249		18	197	272	443
343	415	625	457		2	745	381	657		432	381	906	1233
293	243	187	165		114	228	294	2638		315	371	349	949
195	687	290	261		2051	328	414	203		10	256	1519	259
348	236	360	456		1562	733	365	3383		437	351	292	253
651	249	936	182		504	2175	218	186		662	184	1192	3147
600	241	387	289		100	385	237	5042		566	384	686	440
268	244	268	641		526	340	1511	4		5	210	244	586
298	418	546	264		317	464	265	179		557	389	473	1279
260	247	326	211		359	386	1067	6078		582	937	227	265
663	824	247	296		1032	333	11	196		166	193	302	206
316	251	422	237		401	250	273	259		201	191	568	248
293	225	366	276		811	1	28	179		578	296	302	230
259	261	1348	1862		352	760	671	1494		752	206	148	1349
741	230	318	283		268	689	1278	359		189	553	915	1347
1549	240	345	1123		345	890	270	2142		297	954	551	282
324	247	822	299		465	178	370	262		533	1052	231	409
270	245	310	255		2	241	203	12891		254	248	329	1129
233	397	331	250		1379	321	1033	630		240	765	244	231
393	241	276	346		190	340	177	8		1563	376	2	236
444	230	304	209		218	688	1377	1629		321	218	283	447
317	657	673	249		2817	302	790	604		199	529	262	219
307	223	374	809		323	190	348	660		448	230	1549	227
297	417	365	275		251	338	522	192		323	150	416	676
339	249	192	277		515	332	378	629		10	194	245	265
289	225	1798	977		3564	204	245	7447		227	271	2	711
265	237	376	281		372	367	716	953		8	256	330	642
347	253	345	219		351	302	276	551		21	562	336	218
315	223	1267	273		372	340	509	182		577	431	1111	233
1110	443	545	705		346	595	200	185		14	3	567	222
307	216	384	544		840	365	1082	373		679	1217	490	907
399	467	285	479		344	638	402	274		522	795	593	259
845	511	310	823		809	200	29	284		205	421	288	219
493	241	185	237		2212	410	360	1		562	395	275	276
320	440	612	2082		16	580	9548	5		16	188	529	208
251	244	193	379		755	942	329	1240		407	4	511	472
238	204	353	431		254	2044	168	761		295	1	282	271
457	411	365	252		208	215	276	632		366	342	353	504
234	239	366	664		298	401	306	2237		361	229	602	288
260	235	329	266		407	1153	261	525		672	217	1238	1264
259	247	300	154		481	310	448	662		282	1897	277	204
266	236	1200	567		265	1097	301	278		4	341	240	240
266	634	242	205		750	468	320	521		2213	330	275	632
261	245	926	420		253	182	656	440		504	459	330	242
276	230	751	687		576	448	1221	201		314	204	570	1418
622	424	489	604		1098	1819	222	430		300	472	290	1028
499	256	349	293		422	583	569	1658		1	385	468	248
576	1655	182	282		1188	180	12	2239		310	514	1298	211
302	229	248	350		2255	277	233	873		390	1321	474	276
299	241	224	274		610	726	800	712		639	1588	280	936
330	687	353	189		2296	212	893	429		191	379	328	227
193	235	178	320		315	1095	382	185		256	199	20	655
251	244	342	319		714	647	348	185		468	998	293	272
699	249	161	165		278	192	13	176		181	377	418	219
690	248	517	156		696	486	502	2727		420	412	13	519
788	234	314	548		304	275	1084	343		433	349	320	1551
852	241	370	247		1323	215	248	418		409	199	245	1001
269	235	568	10		317	378	621	498		2	395	328	818
249	1114	684	257		12	386	222	235		1324	385	571	785
14	253	676	3		2098	352	223	361		383	433	332	231
491	240	180	418		704	697	878	437		265	189	303	2
493	233	363	469		273	299	338	4429		18	196	275	223
317	411	303	671		357	1708	1189	287		2	195	270	249
563	665	365	491		1048	422	290	360		339	365	241	255
570	230	608	487		1135	208	753	178		252	239	245	431
245	242	338	618		997	1691	1361	477		307	419	453	220
386	249	974	304		272	342	1084	252		372	483	300	272
640	250	614	452		217	781	473	2450		1	206	326	932
233	215	58	1249		1057	413	13	196		397	198	915	1163
472	242	238	563		592	193	1	196		851	212	244	216
291	245	1327	861		679	395	6	572		276	1	627	500
305	251	474	295		358	195	1400	530		616	393	234	501
586	239	332	472		209	249	544	258		165	111	231	421
505	256	671	282		942	653	26	342		1	488	2823	449
255	631	196	451		276	371	1303	980		2	1	322	224
7	239	6	632		583	436	760	269		797	7	291	242
340	239	619	280		510	490	524	402		691	279	302	282
211	432	840	14		311	563	294	388		365	191	228	33
213	237	1018	752		409	554	1711	910		339	335	274	224
794	235	1284	750		379	341	463	842		1	49	667	283
252	390	540	240		193	1125	2136	267		221	31	290	241
269	422	338	1019		528	202	276	187		437	225	1087	455
659	906	174	255		350	251	292	290		2	978	276	267
221	595	468	544		342	20	28	177		864	1035	1050	226
659	206	332	229		1384	242	1311	305		620	268	294	648
331	233	876	320		649	4146	673	400		356	181	291	1021
843	239	44	326		2007	1579	991	846		170	1176	967	221
264	243	213	254		594	296	339	927		4	187	611	490
534	478	270	269		639	522	648	866		384	188	538	243
253	240	642	6		295	253	2285	172		882	411	595	505
422	243	46	297		163	305	242	473		966	809	282	208
157	458	180	889		212	5299	323	719		408	432	236	438
316	243	1126	29		187	3651	275	697		283	741	293	222
515	239	359	375		2434	620	1549	10290		486	364	271	218
531	242	2459	601		177	320	2057	1089		462	276	300	230
376	245	650	441		533	836	327	520		422	274	615	295
264	428	239	520		353	194	39	482		515	187	321	289
325	461	919	728		304	204	192	273		265	449	268	518
664	235	637	302		284	470	207	205		201	436	815	274
195	243	645	261		363	1776	239	910		9	193	232	395
5	229	195	271		596	301	1475	179		878	232	218	284
346	699	1	437		295	967	738	160		269	1174	290	222
262	458	351	1219		279	2030	245	414		11	279	327	1379
348	228	544	546		558	509	1201	178		1073	257	331	1309
304	242	294	314		347	308	1332	561		263	202	311	477
263	240	1520	290		1	854	350	17910		1322	196	316	637
516	250	330	358		499	872	177	455		410	271	1000	1200
305	253	1551	263		373	678	4	203		410	15	448	506
259	229	632	293		360	857	740	349		323	371	240	206
262	233	912	322		285	4061	717	1146		2049	333	223	30
285	240	177	237		627	1	496	1150		209	235	284	442
298	248	1176	383		316	1270	183	4978		405	210	250	454
251	233	364	1289		2553	1857	1404	350		328	354	285	246
251	419	180	532		631	3563	1121	350		181	654	103	756
1681	239	177	283		577	4744	182	917		195	255	1993	407
261	233	756	427		357	234	667	275		251	414	507	233
886	248	202	301		265	1149	294	215		269	223	554	241
982	586	390	599		407	199	296	312		9	1011	1161	393
326	241	364	263		599	203	1139	514		394	261	450	435
302	660	274	1175		1342	257	323	360		275	892	233	844
250	243	1010	438		332	1961	277	547		619	253	669	511
809	242	208	223		320	805	141	299		331	197	225	246
283	238	380	294		258	198	438	267		6	341	15	248
245	237	301	651		976	294	264	2297		5	204	286	287
593	249	526	296		2	298	388	271		278	394	284	600
294	231	661	466		1	653	739	756		423	375	542	413
238	470	246	444		251	945	304	1059		208	196	956	251
320	242	349	250		299	312	567	283		337	206	319	438
769	241	494	1749		306	244	932	1447		315	192	319	1006
280	235	378	163		455	313	242	320		434	1	1055	211
837	73	341	286		305	552	222	239		2396	222	285	222
660	724	534	1109		415	348	189	29		16	221	473	1104
265	220	193	539		17	1158	335	807		682	6	236	1160
355	449	222	1085		354	525	3333	201		374	325	65	443
259	241	439	211		3123	339	2860	372		463	317	225	234
263	537	631	271		3248	623	821	783		544	224	1033	657
568	597	1096	868		339	203	867	1447		704	421	325	248
639	224	281	258		3371	1	787	275		115	278	1826	443
334	439	321	636		695	670	309	729		11	198	313	801
1263	258	332	5		181	643	303	187		2	235	511	1225
259	244	325	710		1052	338	2105	276		457	196	233	216
307	240	289	277		339	5686	270	387		459	206	286	230
320	682	823	676		184	348	953	205		512	373	266	845
508	675	365	317		360	3	1392	302		299	3	287	786
7	240	341	791		155	232	8	180		281	318	314	416
294	554	536	10		348	331	353	409		462	390	334	234
330	231	189	273		1	845	266	845		574	411	324	223
187	197	543	297		1251	708	1030	559		1	791	284	1423
775	274	321	159		251	315	358	849		190	2	227	850
1154	234	347	248		544	264	180	1864		522	1	291	237
351	256	188	971		2125	441	339	268		296	203	269	224
257	449	315	267		9	253	32	587		291	191	600	245
7	870	211	268		298	2459	631	1629		1	291	304	536
676	216	361	300		283	3711	1837	1195		12	374	301	1449
307	234	13	295		632	1864	610	82		746	203	291	1388
483	985	1097	319		414	789	333	2821		305	214	259	274
602	251	188	439		268	2112	741	197		578	211	298	237
523	228	514	547		219	190	357	298		203	231	263	204
317	489	207	285		712	3332	1084	2636		294	841	269	242
879	409	865	845		506	891	924	4411		539	406	499	627
266	412	94	283		777	6276	337	297		9	271	13	320
291	474	1	807		988	561	1424	309		372	188	646	2129
712	231	448	273		201	808	873	1153		448	2353	1164	443
1921	237	761	1013		1040	714	1503	967		310	205	331	707
760	255	933	332		278	881	786	7		337	1	642	236
1	230	372	874		669	328	273	1980		380	649	271	3626
481	844	215	272		321	429	350	771		234	632	280	486
317	662	239	257		322	924	374	713		216	1421	391	278
949	428	691	1334		632	204	7246	519		341	408	17	238
260	605	21	191		3711	659	196	1225		259	253	321	449
243	240	764	285		304	1830	548	1056		1	229	440	216
286	226	388	364		462	196	1772	370		354	246	240	452
300	2474	272	982		1279	2196	204	293		494	797	932	264
348	246	368	8		585	342	742	550		315	562	51	532
257	1175	389	238		331	919	2	2020		24	263	207	634
454	214	278	273		232	579	186	310		7	99	304	461
653	407	306	258		1289	1461	3253	271		312	210	281	845
635	891	854	273		331	307	281	4049		279	252	248	3329
266	245	343	457		1	2	474	178		594	294	317	486
229	246	349	841		1870	302	1923	983		841	251	992	219
679	432	198	767		325	2820	357	577		338	191	311	220
5	239	382	1198		779	201	4009	359		198	681	1046	2006
608	456	277	426		289	207	386	807		373	1	276	516
230	236	375	232		1093	2399	15	191		204	238	277	423
370	241	449	1334		678	271	201	1000		258	445	312	222
865	258	858	209		1184	396	223	336		468	216	300	568
825	256	324	257		710	881	3036	171		423	318	698	238
331	231	1533	331		713	346	377	201		461	435	230	1147
292	447	381	276		796	799	1079	583		556	191	1660	290
335	860	166	283		300	207	245	3605		461	197	320	286
5	228	178	639		561	635	479	1983		360	217	546	1529
289	236	400	428		605	647	1064	331		195	416	236	293
673	242	698	277		357	227	801	183		427	208	305	238
1004	238	215	203		282	195	358	439		322	4	329	2827
352	433	699	434		321	373	306	728		7	784	817	707
242	413	325	331		1	306	929	183		478	450	228	1083
355	243	352	265		272	363	408	197		326	199	286	223
288	794	374	548		182	409	271	1788		460	444	1276	712
1349	689	369	452		661	393	340	1		382	1181	285	307
303	481	195	816		277	316	878	793		183	211	246	1150
337	449	308	277		939	334	266	1021		929	586	12	485
399	237	158	1278		349	189	572	1211		336	194	575	1250
640	217	583	385		152	1777	671	179		346	189	282	476
303	232	371	237		358	662	358	409		285	241	315	250
313	451	335	536		9	847	871	1872		435	225	515	643
220	238	377	530		178	4595	165	319		660	674	271	664
276	648	290	319		3940	637	353	2377		208	742	304	652
309	235	180	738		2280	258	513	180		425	1	343	750
289	230	2207	1437		870	307	191	960		611	341	288	246
272	225	371	240		3	318	1961	639		195	194	290	250
309	438	928	280		212	269	176	190		207	376	306	233
294	234	1171	257		217	344	189	356		417	380	312	235
285	281	1235	539		274	6794	279	345		321	525	681	221
318	410	1427	220		302	261	1261	228		4	599	2320	990
751	223	173	301		13	325	436	259		692	2	222	276
352	243	193	381		613	332	3008	309		255	263	2696	233
325	235	289	262		645	582	95	676		222	277	265	218
275	236	305	209		605	299	352	1757		361	1155	249	444
274	242	176	281		479	6682	691	339		394	243	328	427
70	1181	295	621		1228	244	781	186		710	212	284	2155
602	409	324	270		18	299	421	523		318	194	678	1075
279	237	45	273		5758	333	1815	3015		4	15	942	457
12	226	592	539		347	690	262	4101		194	383	277	306
262	506	320	513		1342	206	263	485		280	166	925	485
701	278	322	235		373	399	531	421		529	194	1062	472
203	263	371	192		1359	1778	193	3121		334	413	292	216
247	213	970	190		322	816	508	351		537	583	287	1583
1	237	1033	10		2585	553	2289	633		1	277	279	1180
328	2	367	243		260	339	243	332		213	265	222	191
253	215	484	395		288	9	303	3126		2	431	335	993
303	910	170	205		7	327	333	729		577	205	223	1124
338	482	570	325		277	428	216	670		466	204	289	553
354	228	205	272		352	238	1071	210		648	2	329	232
520	238	235	258		645	526	315	247		330	259	773	508
1363	237	350	715		642	381	550	301		264	345	267	1032
514	480	378	805		201	625	436	2046		425	203	253	265
284	878	945	295		238	8	1237	297		464	911	503	1103
261	568	699	328		863	350	372	392		227	254	318	660
312	227	321	3		586	339	1629	5316		11	512	282	226
182	244	364	254		232	654	588	257		1553	437	278	581
448	235	302	409		1177	617	262	327		615	710	278	228
438	239	1109	1036		339	197	625	14		367	234	507	1460
351	234	617	284		1044	388	3409	262		517	186	544	219
256	101	376	1934		161	666	728	159		369	234	285	910
299	421	323	268		389	1072	322	1		276	3	141	244
360	502	227	449		647	306	255	1		474	3	324	769
2	410	3780	489		365	377	401	685		380	236	267	2679
4	222	556	510		571	579	182	1033		291	230	341	249
15	241	303	861		1339	643	856	156		508	213	288	228
342	244	299	293		329	600	229	198		17	1	571	240
308	2	338	8		912	929	1073	1257		827	210	676	2902
297	606	172	812		259	2948	271	227		384	393	1046	417
257	678	296	260		326	393	228	572		279	270	337	244
262	220	660	278		290	207	343	508		385	367	239	307
332	382	354	941		216	489	415	581		857	396	233	629
23	384	171	310		337	453	241	598		951	203	217	1053
258	246	356	550		277	856	2418	350		436	775	34	252
331	253	265	317		1	660	1437	2601		289	244	1524	933
282	688	632	678		1018	1291	299	230		416	237	283	189
356	545	289	203		319	636	378	19574		260	376	317	421
347	239	213	266		2055	598	1684	8623		421	512	305	605
409	407	620	911		426	1420	953	508		461	466	261	251
320	242	1203	576		386	327	1730	1520		378	346	673	268
455	231	694	296		496	1636	2260	322		340	613	213	226
287	230	495	245		346	356	2370	872		311	309	275	1358
329	239	614	611		150	307	785	354		293	254	205	226
260	647	576	300		555	597	1045	204		211	248	262	583
491	1169	1695	274		1157	1099	280	732		1	581	295	224
534	212	362	285		303	285	235	1449		767	1	286	270
319	239	960	664		413	645	510	1115		274	558	277	1171
308	406	741	312		555	547	510	713		323	371	258	390
740	462	179	261		347	200	530	373		177	894	617	286
264	236	228	279		1617	237	293	275		289	274	217	259
283	244	3	298		345	1102	336	349		195	326	231	300
420	234	359	286		3704	633	269	233		307	391	760	288
282	236	436	267		1	280	383	1488		176	188	230	210
1231	475	332	265		2	197	772	325		206	212	377	234
285	239	117	268		261	202	1210	713		478	213	337	216
627	251	348	224		741	1523	216	174		693	425	14	222
333	221	503	341		697	465	384	321		339	191	299	226
250	230	373	292		360	417	406	384		6	262	286	668
286	461	734	306		489	317	310	192		237	379	421	652
327	711	503	1377		375	488	986	205		339	727	311	229
264	425	367	268		291	190	304	220		554	18	279	232
1154	490	346	963		1404	793	582	235		631	226	306	435
272	435	358	276		213	3329	53	345		178	279	818	275
799	797	326	454		15	207	6712	843		535	413	1308	266
299	417	370	216		194	247	280	371		335	4	55	461
1075	240	661	271		299	963	198	545		1	431	273	2
267	235	287	358		875	203	1495	394		627	814	283	255
270	520	1116	479		269	610	868	272		332	181	3	1536
348	408	588	10		314	843	320	4172		362	189	247	654
578	220	297	311		891	3717	268	741		1092	307	232	256
361	221	243	467		1357	299	1348	573		23	190	336	1439
266	255	332	1771		871	554	177	230		432	639	340	230
260	230	366	1146		394	452	217	2163		477	843	722	718
447	652	295	238		308	453	1574	5443		662	1496	297	243
1197	463	2149	560		304	192	12	382		830	206	1	219
314	229	284	254		1939	218	369	216		575	376	234	1597
602	232	13	325		1096	659	2561	515		230	587	232	496
645	843	294	909		1711	378	11	317		1	573	223	498
280	415	366	261		163	392	359	23409		297	1	10	241
340	490	4	387		560	3015	357	665		458	3	88	2279
748	239	1168	741		366	190	300	190		397	847	319	496
576	235	201	433		218	293	365	589		390	428	602	261
689	226	341	222		268	473	427	280		530	346	810	496
1349	272	331	328		967	765	237	6614		566	257	336	249
5	481	334	324		1262	1776	565	2264		274	260	241	256
296	229	313	165		4461	811	353	1342		664	203	401	492
523	428	321	125		390	526	688	1643		2	213	14	564
341	1354	361	312		626	2048	446	3097		211	191	229	922
447	225	307	216		274	569	402	183		1	276	249	228
473	234	15	489		1416	305	579	877		452	1392	11	259
279	235	322	746		310	595	322	503		396	418	275	225
274	1213	355	274		4	220	295	1309		15	202	433	481
284	219	366	1119		286	2064	2201	1		404	425	301	514
253	222	508	278		287	196	1079	495		386	197	313	411
595	236	293	263		260	646	1683	925		182	209	144	1843
471	244	176	400		322	2694	1053	1330		320	679	326	242
278	243	665	268		598	293	344	1		223	381	1081	425
288	249	625	253		312	510	1236	15		1	343	244	587
498	241	580	263		2566	206	1435	445		494	246	324	279
526	254	540	257		1557	1033	989	355		457	190	291	637
271	227	356	347		698	796	183	331		185	1699	725	603
1790	231	4	267		2057	1344	256	189		1045	505	328	212
327	436	346	269		149	1179	615	324		280	393	613	1333
323	457	785	306		881	212	1590	381		1074	169	569	823
287	230	361	483		1713	1113	188	204		212	385	37	264
229	465	760	516		194	273	1069	1093		209	209	236	255
245	232	355	240		238	204	410	575		279	3	463	393
513	240	359	1		316	953	254	2605		1342	367	244	2008
270	231	291	466		1034	360	364	295		469	221	236	499
286	460	277	486		1965	1756	276	561		306	379	297	408
22	239	662	791		546	368	330	515		813	298	270	229
213	232	355	278		404	1243	339	180		381	402	270	232
311	664	308	238		1104	318	677	385		199	1490	279	258
293	233	372	490		330	387	274	419		430	294	247	267
264	499	341	558		780	361	732	188		314	240	40	238
323	222	588	521		335	1036	189	435		343	1159	231	420
529	1375	585	268		766	2	303	567		412	223	154	1522
262	708	570	284		330	296	567	890		171	205	234	759
316	428	332	302		1117	347	388	1146		633	519	802	1453
296	227	186	280		421	297	219	216		934	583	331	260
267	249	252	285		459	2050	301	1055		478	1404	1232	279
268	647	343	751		253	265	2106	651		409	191	646	245
557	385	380	3402		480	2307	843	400		802	183	329	231
275	224	1	284		588	8	572	3		785	241	340	490
512	419	385	261		730	198	2176	678		240	222	974	671
307	261	366	226		201	602	335	211		182	228	272	593
262	241	12	535		1033	389	696	588		250	1008	282	260
256	243	290	262		2221	356	183	917		1250	1245	279	875
473	234	300	297		617	314	1378	8620		891	13	317	7
292	70	624	176		310	201	344	200		201	995	589	1068
323	238	589	260		1	386	771	241		250	675	957	262
1702	1113	235	283		241	675	582	12353		606	199	642	248
247	1100	570	287		752	1553	8	268		408	837	227	875
356	449	810	781		1	1138	354	261		189	2	275	800
379	420	683	694		201	334	549	2969		270	1847	220	456
274	239	488	529		190	197	595	131		724	457	283	240
287	231	263	509		1106	323	348	189		262	209	275	227
266	1220	193	333		871	297	230	367		930	506	19	87
260	246	171	2050		1	2146	792	365		8	182	301	1013
306	234	33	196		239	663	1182	827		321	241	226	406
668	229	754	9		339	2543	360	353		207	208	307	235
281	733	312	327		1237	1626	368	285		455	235	301	232
251	234	847	274		249	1245	337	932		304	1114	252	237
344	236	316	2		173	257	7508	531		279	232	838	256
665	243	370	233		3409	1121	744	3649		293	194	279	285
343	248	303	489		213	635	2321	1653		504	402	503	231
267	461	385	270		346	635	1495	262		457	618	249	1180
29	83	1	163		13	204	2428	566		250	508	323	398
446	238	553	501		700	207	216	6113		549	278	3069	462
250	260	379	217		428	802	333	1759		314	300	259	237
280	250	446	337		378	556	1071	466		1480	214	230	737
531	249	291	281		310	867	794	203		10	233	228	223
771	237	351	258		2607	17	1320	183		341	382	317	252
10	245	288	450		1772	428	404	1964		579	6	273	1137
663	217	220	260		981	880	1656	5090		345	1341	339	242
333	239	386	172		659	578	403	193		7	760	308	495
962	240	928	519		367	694	20	476		510	352	275	276
234	536	292	522		1493	273	344	196		1071	216	415	681
300	744	273	310		345	235	309	832		397	192	340	2062
257	237	604	1423		1001	208	193	1285		272	2669	325	282
287	276	358	398		3122	359	236	665		5	429	247	258
243	230	165	276		438	771	345	818		323	190	229	522
184	459	218	30		319	776	1288	299		197	196	229	703
268	236	279	987		1366	414	398	1104		315	191	5971	231
498	220	375	249		416	1044	318	18		383	202	549	245
288	590	825	753		21	1	308	386		433	285	314	929
1153	230	388	197		284	7473	312	236		837	261	523	490
265	294	374	941		1382	200	2246	246		5	703	281	479
412	264	304	802		1847	1003	226	376		678	201	239	255
834	1055	640	468		831	222	192	379		221	371	291	247
281	440	382	1483		1134	204	187	1123		394	273	822	401
328	410	374	297		1944	388	296	1631		300	311	1057	242
272	237	368	361		349	188	593	1284		913	278	237	211
269	233	300	237		323	505	343	477		261	222	301	234
4	237	720	847		2	319	741	674		1153	211	282	3520
422	225	173	330		645	305	204	574		292	217	670	242
2262	228	653	497		194	582	311	1228		358	219	280	1124
261	434	2	756		1455	375	359	288		376	2	1694	529
607	688	363	278		500	315	1387	583		560	631	1725	538
272	260	366	300		654	252	296	241		268	240	329	376
266	246	705	1		301	1959	766	224		644	1243	249	227
310	221	352	737		320	663	335	185		523	214	247	233
719	233	295	280		318	690	3674	319		386	6	234	280
289	462	166	526		326	67	1151	612		741	223	331	234
319	539	810	455		986	794	416	401		290	254	217	221
314	242	397	566		2681	1350	377	227		463	194	285	259
330	242	701	1102		684	381	808	13		551	295	306	2189
302	233	344	386		612	340	365	1814		247	674	894	1406
260	238	354	1096		219	309	383	935		338	196	1203	246
570	249	20	341		421	393	21	476		192	375	637	586
492	219	352	503		359	804	253	321		629	581	267	441
586	458	300	261		286	324	1205	220		467	382	248	228
265	234	50	267		7	3476	688	1202		177	341	538	252
203	241	191	276		183	609	340	4319		227	312	601	458
350	236	309	265		13	1158	208	203		246	1	223	663
842	698	1295	433		665	778	333	239		525	213	227	242
259	398	688	450		331	587	307	356		3	551	863	271
338	240	347	262		5112	320	601	404		540	1018	459	258
336	227	362	287		243	643	1662	3695		538	462	325	18
284	237	191	828		1081	405	780	7682		190	374	245	290
1580	228	662	230		967	208	415	315		1403	221	566	293
324	473	287	1052		280	207	551	1085		2	206	552	511
345	238	720	477		645	2050	244	198		893	250	233	1180
894	572	317	568		9	349	127	30		18	389	294	662
1	1097	580	1203		1230	335	191	342		369	443	523	219
307	442	702	340		385	381	313	4603		985	193	1329	247
526	935	1587	1102		227	269	1220	716		404	214	333	234
265	242	319	224		319	257	1020	1052		657	896	965	906
305	240	334	350		65	571	348	285		404	195	273	238
515	250	298	143		288	294	595	171		412	722	1522	1105
308	228	669	525		238	965	1880	365		419	362	493	218
514	785	179	235		249	1209	9875	4228		4	652	622	435
42	247	328	526		280	1936	2	22		8	551	553	248
234	194	363	600		212	335	622	1485		239	209	546	504
266	248	594	298		309	1063	181	3772		375	1	513	468
512	263	169	163		287	297	210	185		426	1	36	228
331	1396	205	19		327	1703	253	191		346	380	231	531
345	413	771	585		664	714	207	1407		526	313	288	1234
754	237	580	267		385	247	274	199		263	494	296	403
561	720	310	293		294	940	199	1		409	250	316	421
283	238	993	409		85	15	1288	1		337	562	266	217
450	237	177	1		482	197	400	843		1595	231	564	1074
291	240	454	284		2	1703	313	872		384	212	264	281
499	249	534	213		1825	1365	364	376		291	197	328	248
286	1134	336	1008		355	1331	3164	725		3	213	474	237
475	408	350	258		2550	821	432	676		421	68	234	236
265	227	922	229		301	450	228	13		264	328	317	251
262	248	546	1128		324	485	1465	3822		367	709	331	1382
328	593	491	665		336	285	478	208		800	481	543	244
262	230	1375	519		1567	282	1	211		388	198	262	231
348	473	863	1098		326	207	386	1387		3	6	243	266
260	453	2	303		315	695	264	590		386	430	15	241
317	227	301	620		3626	1122	3873	794		323	517	669	254
358	426	305	679		265	206	307	360		251	400	244	247
283	289	613	309		211	304	348	202		170	217	771	238
345	235	229	352		981	257	1543	1005		219	610	470	229
747	238	249	622		1541	264	611	2475		234	18	418	236
597	246	335	582		2	213	731	928		820	380	556	555
324	450	179	189		520	1657	1197	3805		30	359	291	245
275	216	598	287		637	330	690	3510		428	219	460	466
349	251	357	240		259	643	317	475		387	1587	797	827
266	222	911	296		323	371	262	365		426	592	1062	245
278	458	717	489		4884	1762	1137	201		363	357	308	796
506	238	369	262		524	378	246	1328		202	213	610	234
292	250	383	254		256	442	189	3		415	2119	728	257
285	222	552	223		586	307	331	267		4	239	521	231
256	239	382	471		1582	1316	196	281		1907	191	314	243
519	433	366	905		391	371	650	2041		680	275	224	239
261	767	1388	198		177	2925	1308	568		530	264	600	647
606	230	295	3		83	252	658	759		530	843	299	256
315	241	709	273		344	285	382	200		316	321	308	251
307	233	369	423		1723	361	381	981		347	436	271	252
261	655	289	281		443	546	248	205		279	201	572	430
430	396	183	408		295	985	200	830		384	352	656	510
340	464	342	297		9	904	600	405		356	395	1246	1160
256	238	1896	280		367	4021	389	177		280	214	301	623
1	1093	297	328		197	3857	374	553		42	227	553	1289
332	17	302	353		310	239	436	1046		359	849	327	287
454	438	195	659		1102	593	1668	443		459	1961	255	1196
313	243	9	111		1043	346	3611	699		1980	403	641	1466
646	228	292	248		336	339	207	4		224	192	285	211
262	221	325	560		921	557	355	196		666	409	244	246
277	232	354	318		729	296	663	195		249	235	291	222
331	682	2835	230		486	2597	288	1069		1476	605	551	249
672	245	1491	405		210	520	222	1792		416	7	269	1058
1147	245	672	307		1521	1096	2724	708		15	361	261	487
348	226	317	241		1517	302	195	934		190	18	272	255
525	440	267	574		335	4147	389	512		11	453	293	957
331	394	302	2253		620	590	608	213		781	1	311	489
258	243	364	1377		301	386	326	208		314	226	222	623
665	469	357	255		563	242	1099	18		477	447	223	665
279	214	280	276		272	399	325	344		1	2	630	495
872	482	653	265		2226	207	407	564		730	1	281	471
264	224	366	2136		1326	419	556	282		788	1291	439	241
[truncated: 38,050 more rows]

## Sheet: EC1-3
mmCDHR5 EC1-3		Ca
	T0		T60		R1		R2
Replicate 1 AVG	372.41		1023.78		3168.36		10882.5
Replicate 2 AVG	416.517		764.884		2448.19		7543.46
Replicate 3 AVG	372.34		684.571		2301.72		5719.16
Average	387.089		824.411		2639.42		8048.38
S.D.	25.4855		177.265		463.889		2618.45
S.E.	14.714		102.344		267.827		1511.76
Replicate 1					Replicate 2					Replicate 3
T0	T60	R1	R2		T0	T60	R1	R2		T0	T60	R1	R2
3	13	57107	125194		600	1599	2661	11975		380	125	6767	9650
138	291	405	187		490	130	1547	144		363	228	5	6
46	4025	236	3		18	85	36455	84		196	92	331	164
123	7712	17643	193438		362	354	40348	94		25	4868	24073	71
58	8	23877	5948		11	152	1670	5		12	3276	7	1176
381	143	5652	379		128	3180	3	37		73	59	29	3349
279	144	93	54		197	826	3612	66		47	584	121	425440
80	139	223	73216		366	189	57	362		105	1294	5583	14087
256	402	36	10400		103	288	102	13059		524	2307	26051	92855
98	150	212	136169		511	424	246	61		16	4235	69	28
6	52	91	15611		238	91	12	106		73	30	7490	77797
5	4199	130	37		311	78	1848	30		116	19	326	33489
418	293	240	28		1242	434	10513	29		233	364	9572	8608
60	146	119	31		261	177	105	310		281	272	203	24895
57	136	103	1		109	86	100	28		29	380	65	1695
822	334	1	16		144	118	210	3		746	254	85	6645
168	603	57	44806		198	158	94	77		230	268	6614	33137
826	75	111	50		818	3516	105	1		24	386	105	202
115	528	31	56		79	21	91	44		247	417	12093	96
25	149	11	42		360	122	86	68		141	128	1224	61
5	74	42	5		288	83	25	366		222	219	288	6468
49	436	55	59		29	249	102	76		47	104	76	209
70	7711	347	1		226	74	1	1		45	3258	67	4924
548	653	203	218		398	257	15160	72		22	149	332	8
201	217	316	10179		27	288	100	65		134	5904	81	346
223	9	33	22		150	267	392	83		40	130	209	225
45	4794	6	46		277	42	118	20		618	146	115	102
25	11223	47	12		10	356	431	62		479	1447	89	595
226	6198	5416	47		44	111	558	73		381	140	102	77
7	375	2	47		26	149	221	212		88	9336	73	14052
212	54	11877	2		259	10150	88	13		114	275	274	109
29	204	210	7		84	158	319	14		391	135	67	217
143	141	59	28		272	3936	118	65		6	134	219	835
76	123	24279	130		202	89	433	83		8	432	21	101
34	31	35	23		406	183	102	194		55	285	326	86
882	8503	12646	37		171	55	57	121		172	144	1789	91
148	185	1	157		262	241	93	117		157	129	1673	97
885	543	130	32		225	501	120	4935		28	281	226	123
191	163	43	32		518	196	60	10		171	137	62	95
6	173	1	29		43	4	121	28		26	249	69	2036
281	1	22	33		124	20216	263	23		219	483	73	1574
458	1019	26	62		93	404	111	68		129	64	6406	97
262	270	59	34		136	61	327	75		190	103	121	27789
1172	139	331	213		130	338	150	39		16	464	3577	124
1481	33	128	49		453	485	10	24		30	285	235	5
175	155	46	42		919	862	107	150336		715	149	31	27642
526	146	3523	549		53	135	1	75536		65	144	722	76
54	121	89	272		315	637	252	51		125	516	94	79
220	1091	129	134		387	377	107	182		236	1	369	70
474	139	1	62		214	130	88	22		294	63	266	109
796	200	222	20		98	123	20592	9036		157	15	28	81
303	302	278	18		342	308	316	33		375	147	76	67
738	8987	47	15		331	21	289	144		445	13	64	94
316	29	47	24		285	218	93	17433		387	54	67	143
598	442	20	1		436	1067	230	8		261	131	433	72
272	136	67	17		982	296	399	88		578	26	226	250
267	373	90	112		557	189	113	1297		668	153	426	59
14	9098	20569	35		214	523	117	24		215	125	202	15
489	187	26	800		216	34	196	18		234	128	32	104
505	609	27	9462		228	163	260	502		231	124	355	120
291	149	134	51		250	2949	66	72		444	26	84	122
307	156	20974	6		216	9270	70	42682		412	150	211	808
573	485	527	483		221	5962	111	44		232	151	384	120
568	70	134	168		514	32	76	280		460	148	55	89
660	288	17	14366		264	181	16222	97		454	19	250	69
309	198	16	64		11	92	138	93		539	112	70	7301
1821	399	212	32		6	189	1994	56		9	119	127	72
318	679	1301	684		402	222	70	17		210	145	50	430
53	19	98	71		266	165	262	14		641	5115	40	255
1647	213	221	38		371	120	14688	238		424	140	69	65
29	145	4678	1		213	226	274	232		226	144	197	117
568	298	23963	145		301	201	94	90		212	5041	103	105
293	193	68	15		304	157	104	85		211	143	254	106
663	162	16788	727		252	413	201	231		221	148	93	110
1978	288	356	47		238	90	425	77		223	394	118	485
289	3777	60	71		23	363	42	47		371	287	123	82
244	155	22	36		236	322	371	41		224	463	91	254
684	545	122	61		264	238	285	28		210	148	71	73313
3	151	1	40		1	259	65	34025		451	30	4761	99
560	480	4	842460		693	48	12	51		210	288	3	92
559	2697	53800	47		214	124	123	192974		210	148	80	128
949	209	403	27		396	1183	98	112		226	122	72	211
308	364	11065	46		254	114	106	47		232	113	303	105
485	198	95	147		277	193	58	14		923	269	38284	196
185	350	127	17		177	527	85	1		210	136	80	30273
297	143	115	157		478	119	12147	67		204	25	32555	249
474	96	5942	1		322	131	4552	106		235	397	467	114
864	2009	65	67		480	469	363	8597		394	264	81	107
304	137	624	71		289	158	357	21393		206	6488	200	359
528	304	6247	77352		235	167	43	79		389	842	318	102
516	511	13	302		530	108	819	1		223	132	119	77
316	215	131	51		552	533	435	95		823	3572	34	111
272	504	115	60120		358	281	4	87		434	150	69	102
434	353	17354	40		327	181	99	22		232	7989	11820	120
317	199	211	497		490	388	867	101		228	3132	80	130
192	695	108	31		281	45	5	221		359	836	77	97
252	7124	16517	281		260	378	15521	8274		203	12	103	169161
250	1101	254	1		18	2506	85	80389		204	286	54	22732
292	1	546	74		404	489	14329	191		437	578	1650	297
315	174	58	172		306	302	138	120		1009	143	79	113
462	5	13	28		282	310	1	79		470	321	82	61
626	50	205	56		294	847	77	385		216	737	430	176946
302	11138	21518	55		565	189	267	93		229	279	120	147
501	593	11506	8		268	267	12	84		232	131	238	123
240	29	126	46965		260	667	83	1		376	118	82	1839
41	10894	80	79		249	429	70	12		410	14	222	124
299	142	37	876		203	161	54	33		367	266	2040	93
306	49	3880	218		236	201	103	105		651	115	13	124
807	104	289	217		327	357	14	87		201	2774	372	45480
658	145	45	91501		236	638	20231	221		218	142	416	124
478	145	107	61		299	77	111	77		227	153	115	125
293	174	35785	67		247	5609	124	82		849	113	14	115
293	210	19397	74		662	184	85	110831		204	163	122	79
493	164	505	42		231	104	9	217726		204	135	20	582
482	4790	26942	60		231	17	108	7		227	139	69	91
723	3259	228	1		369	82	151	201		338	143	3209	115
292	287	218	360639		243	196	107	1		215	140	2	65323
293	274	5	58		234	74	93	118		213	1	3647	391
143	78	11749	79		1260	22	68	44		478	3	23501	63
470	6144	321	207		176	19	95	11		229	142	22865	111
1140	586	70	239		350	831	94	460378		218	1287	24	126
305	399	66	632		211	109	134	233		391	142	121	120
252	397	1	59		117	211	284	136		352	276	61	134
533	4291	38	230		192	157	112	387		681	124	107	10270
300	155	12926	338		335	189	116	75		525	75	103	202
192	83	33	46		266	2786	68	130		360	140	194	106
394	132	119	288		269	281	185	63673		353	150	71	1327
758	134	95	2		201	170	8	105		230	141	111	101
315	158	362	686824		398	197	115	33		217	739	2915	121
306	86	133	25		213	1	108	9186		206	185	117	320
488	371	19830	69		1	2620	96	35		218	111	572	116
303	88	241	46		1539	202	110	105		472	143	129	104
453	498	15030	74		244	17	1	1534		226	355	43064	267
247	129	85	90		232	109	1	9		1132	144	95	108
590	11584	46	77		21	3674	28	16		215	751	86	54
325	132	374	76		397	207	136	102		621	399	295	613
311	152	5	293		213	604	144	94		603	285	128	113
318	15208	12020	80		456	567	67	142		207	144	858	90
302	302	11137	73		714	556	122	102		224	185	131	117
261	200	10	580		526	107	250	61		192	385	25580	128
1213	12	3202	76		893	78	324	68		204	1320	357	542
298	290	57	70		248	197	137	194		128	2583	1	136
558	429	9	61		321	472	355	90		386	129	27	317
495	35	203	23		406	190	5	98		363	143	1	346
323	910	11107	142		340	49	119	69		460	395	1	15
718	135	8113	9		275	139	84	116		473	2509	215	147
131	137	108	353		231	21	103	2		374	2980	1	195
295	582	12	123993		532	1	67	91		230	280	92	131
1309	76	234	68		872	61	96	37		361	3046	107	88
311	154	10902	211		221	14	132	1		222	363	9629	59068
453	325	461	70		282	99	100	74		305	128	97	109
294	9970	1	88		535	201	84	83		221	144	17	81
16	165	23374	4		203	67	12	37		367	118	972	114
496	388	1	78		146	52	68	85		238	141	62	61
226	4859	89	94		573	195	10034	81		390	262	72	117
297	51	87	1		1181	497	228	91		146	124	124	6723
522	554	9886	60		475	224	11035	59		248	403	142	44
464	327	123	121		258	284	39444	1		226	13	118	335
295	73	61	130		234	49	125	60		213	76	320	42
306	768	89	489		415	75	132	53873		211	163	72	116
741	142	22	128		287	82	107	73		221	4458	86	68
312	2790	208	32740		253	66	103	6		227	128	133	292748
548	1	121	4		428	179	97	90		200	287	72	108
1614	131	245	132		215	2565	88	82		368	145	74	56
139	598	59	62		499	200	16828	183		386	3349	222	257
299	50	123	194		24	338	695	99		225	294	120	102
811	9	74	208		477	213	93	121		212	10	142	31
302	3741	113	1		249	436	233	83710		382	424	371	99
690	133	38614	71		284	72	282	67		221	144	69	77
706	9750	99	346		623	160	96	67		216	250	131	115
304	158	516	429		312	72	7	72		388	401	129	247
300	670	996	127		633	61	635	56		217	295	111	113
302	276	99	114564		213	8318	38443	101		461	316	210	97
178	6	113	219		308	96	8106	51194		212	126	81	358
37	1345	68	116		542	169	98	279		225	1484	4	68860
308	783	109	68		323	144	89	388		227	147	78	133
1047	201	88	70		441	283	120	58		589	2107	124	120
429	169	222	78		209	348	269	61		932	410	5499	406
235	373	41	15623		752	138	103	66		233	744	95	8
510	557	255	93		268	178	18886	67		404	387	276	86
315	5389	19905	73		599	128	148	17272		537	121	6075	394
463	558	12440	101		449	143	474	86		929	250	490	22
18	163	12769	1		230	157	18449	64		213	297	1	127
300	312	84	2		867	90	57	7		219	29	6141	24
662	120	324	71611		345	453	78	199		210	39	784	120
23	201	62	114		572	16957	455	58		242	404	67	159
169	2539	55	112		235	444	92	64		491	373	149	139
291	994	102	254		349	13050	4717	57		599	144	168	945
318	583	177	76		267	577	73	22290		213	139	203	39
201	24	248	341		298	278	287	1		225	280	66	114
291	20	167	122		735	194	99	885		364	2340	120	105
472	218	73	76		297	57	81	6		585	2	319	77
315	154	14463	1148		445	89	208	6		1180	410	74	53
444	418	71	334		233	85	33292	1		395	74	110	535
202	132	26	239		250	125	251	49		218	132	223	114
5	68	74	77		244	203	203	66		417	527	39	107
683	382	54	106		212	617	94	57		213	2819	79	30
289	183	102	125		610	104	79	4512		216	400	133	74119
12	173	9669	500		2445	339	290	57		206	140	105	216
316	579	13	154882		492	4901	96	62		190	277	477	30915
647	106	253	123		667	890	154	72		371	141	70	70
4	448	22	7		570	367	4	103		230	7252	93	375
180	2267	14653	5		299	303	151	87		347	291	112	104
295	158	46592	125		268	190	22	201		208	128	567	86
271	261	19323	320		321	278	8721	68		235	136	78	128
552	214	17	2		380	85	273	35777		216	71	235	68
580	80	245	71		18	638	126	79		375	141	73	531
556	401	33	36		794	205	275	175		238	149	88	279
498	448	64	107		307	746	94	3		216	130	267	100
495	139	33	107		214	72	138	26		217	282	100	95
484	154	27	106		1	184	274	17		221	2165	69	383
253	159	14	120		637	347	371	2		192	147	305	102
317	271	1	11		195	155	109	1		208	149	72	123
566	259	1	131		425	633	66	197		751	1	507	16
482	111	41962	101		928	367	55	1		218	1	64	494
287	223	98	113		214	303	289	14685		379	279	6822	1113
272	56	270	1199		339	130	1423	1598		540	385	63	2
505	516	19	121		233	70	3	815		906	147	220	250
616	174	62	101		453	357	3878	80		242	277	218	88945
594	123	45	1628		276	349	82	67		360	153	71	574
299	265	525	15		348	83	89	74		231	147	127	125
285	159	116	121		297	139	154	216		468	115	92	342
939	5092	75	8		388	205	136	68		217	490	92	133
298	4918	58	177096		224	190	100	198		210	147	92	195
912	198	92	10		159	369	129	63		233	585	91	71
360	173	255	78		879	159	81	211		234	13	125	5
158	4687	667	31435		571	215	109	49480		224	124	346	58
7	134	50	124		252	470	99	69		479	290	69	1
528	158	11	258		457	215	373	281		430	261	32	355
367	160	354	335		198	119	164	33849		204	152	131	116
350	506	1	120		300	403	892	58		223	18	155	1059
190	3864	537	117		604	3	155	36209		233	296	7351	1022
306	228	55	29820		197	281	58	65		174	302	1004	110
19	220	52	499		210	100	71	76		200	4255	999	11788
655	62	232	319		254	3624	416	75		230	282	7027	269
120	155	204	92		560	336	274	77		645	134	342	104
309	321	61	94		212	8464	19767	76		398	4527	63	90
294	184	65	110		229	976	124	74		193	143	64	43
330	212	255	12172		412	362	17715	64687		222	270	231	54
309	333	69	106		225	183	165	72		375	275	22	7
558	738	5392	1		270	177	274	85		219	291	2532	198
3	448	64	1		659	211	92	64		199	4605	19066	1624
278	136	27	6		464	292	111	50186		211	2768	9795	2
2	1	17	92		254	75	125	64		849	142	586	96
275	719	6	88		129	168	354	61		225	2324	7	478
320	211	46	112		352	292	125	80		218	6438	108	132
647	18	216	123		326	4828	11	71		387	299	5560	1003
579	212	107	229		290	306	75	176		197	15	269	12
449	132	122	789		228	83	226	39		222	149	396	224
1471	202	337	105		274	77	89	34625		191	1387	419	69
259	408	55	1		234	522	102	95455		196	119	10828	104
8	308	71	1210		343	98	114	1		211	349	3063	256
279	128	262	200		554	490	156	65		168	141	18	86
275	289	251	109		397	862	338	7042		714	440	26361	420
290	228	244	11957		454	504	208	1834		214	293	65	73
481	126	32	2		272	274	127	88		184	143	13	270
320	384	45	94		284	722	4415	172		414	119	628	133
260	734	266	1		252	6337	108	89		216	130	127	1329
315	283	34	100		200	287	142	96		389	121	697	139
544	416	131	106		249	526	90	79		220	13	9	126
278	5884	15158	236		412	221	154	90		220	113	95	26883
458	324	76	231		481	183	23	88		208	3426	71	113
302	7690	95	105		243	218	240	56		200	288	34	103
791	1	15875	100		550	133	284	56417		189	128	14	63
297	142	122	79		586	201	154	185		600	133	3120	256
290	218	250	569701		205	166	2	62		225	144	145	107
461	149	26525	240		280	77	130	45917		548	642	70	160
375	499	78	447		424	3755	19	74		192	133	21	1162
318	386	10626	340		264	80	89	2847		231	138	11944	264
255	8093	126	70		280	332	115	69744		386	294	103	8
1012	228	93	67		230	131	499	603978		232	143	43	281
215	495	73	4046		415	346	137	234		214	3602	2	126
246	55	244	71		228	305	239	70		212	121	264	130
33	129	112	1		407	150	89	71		371	253	173	111
544	286	11949	58		208	515	18225	105		436	152	73	71
340	5	189	93		234	186	99	70		584	502	119	1365
595	261	129	80		333	194	153	298		581	755	69	348
296	13289	10178	83		247	73	286	74		221	269	4	146
590	229	345	84		239	121	166	9019		396	6392	32	254
301	272	133	86		307	90	28903	191		462	2315	90	190746
514	378	356	142151		290	44	138	102		562	2563	36888	106
286	31	272	38786		883	2383	151	49		453	141	105	240
477	133	102	67		261	521	6131	157		1235	18	79	127
433	165	106	82		1227	102	327	97		233	148	71	111
13	134	1768	71		357	545	143	62		224	264	260	151
1	42	280	2624		331	126	98	104		221	279	3	105
300	3079	408	207		436	372	104458	29641		223	393	137	139
291	391	116	473		1	3305	431	108		462	128	427	138
505	35	74	3535		236	344	171	81		481	133	147	312
504	320	1	81		466	340	6	27143		232	138	125	65
314	23	1	182		427	220	171	153		188	8	204	1704
421	304	128	19452		221	152	105	98		224	148	93	134
455	429	115	928		243	130	115	14071		440	138	197	16985
481	7595	9551	517		198	4451	114	321		212	139	56	366
304	167	953	79113		273	138	90	65		219	151	16	127
530	1075	57	303		299	973	168	63		572	267	32	111360
631	188	187	2732		288	52	123	82175		3	135	821	359
1490	379	273	196		1288	82	269	27249		422	250	148	1
281	166	240	77		345	3539	466	53		370	144	140	244
475	134	48	275		792	217	138	249		529	261	81	136
312	465	9	56		271	821	232	11		1194	18	1	126
310	516	12	69		380	5801	98	57		394	305	141	100
672	1453	120	848		224	188	78	63		232	143	127	144
440	197	50	8230		479	387	94	1654		1348	27	79	370
44	132	78	228		502	84	116919	85		18	4933	388	377
557	901	228	548		649	2897	184	227		26	120	108	107
214	389	24476	68		219	211	100	150		357	2	72	80
556	123	229	55		229	8454	8916	87		203	578	98	93
341	455	594	76		430	270	48	91		389	2235	4260	102
293	171	6	71		298	151	308	53		543	424	123	150
498	263	239	228		1233	133	149	88		203	1863	5339	141
18	118	317	45		79	196	95	298		1162	361	69	76
288	956	303	752		712	698	328	166		388	20	41	89
609	164	15236	68		327	822	83	180		213	13	152	127
4	318	238	661		51	2	275	45		388	86	69	296
486	303	337	3		238	196	148	135		217	1467	107	135
759	3	122	89		719	116	11065	7681		606	139	105	94
277	152	11634	33066		301	7207	153	50		237	133	19	137
479	1	240	27145		353	303	430	161		225	136	85	2
324	202	240	178		289	454	1	1518		201	975	100	71
551	451	125	78		310	193	72	66		208	142	3469	135
709	165	370	203		285	308	140	100		41	141	18	86
779	1	3	62		236	158	78	26539		401	133	678	87
242	157	33	62		4	379	171	43		223	1791	18314	187892
298	312	260	520		258	2286	31545	307		214	294	122	138
29	62	16	55		295	193	10	109		628	149	126	91
105	304	51	61		364	6679	24952	23		199	136	109	89914
198	166	252	151		561	213	1311	105		243	155	69	8249
318	1506	67	65		668	127	152	2		370	4207	116	74
696	153	270	84		210	151	204	353		188	138	133	803
272	545	1504	57		567	206	168	37		205	137	8	3009
449	772	423	60		229	211	11427	847		217	128	125	5252
313	159	126	3616		1224	4245	284	39		905	574	12	127
314	1177	24304	259		702	320	97	90		220	309	77	98724
807	322	27	3		397	205	114	69		374	305	34	146599
456	6	128	70		252	619	176	57281		188	2005	68	1928
832	440	25004	69		272	177	21804	113		603	2223	14	115
13	171	35	71		335	513	184	87		238	125	399	131
305	147	130	63		217	212	179	15119		217	2	3874	91
318	596	1	64		642	1232	25646	425		279	16	261	225
287	145	21	3		335	163	1198	79		203	724	345	136
190	303	1971	276		560	337	137	1198		458	748	269	85
254	296	38	431		247	285	81	73043		197	144	67	98
23	1677	18	60		540	16	9758	9		199	75	84	390
305	4407	489	51		397	58	183	1		390	587	136	157
307	314	46	216		345	94	430	235		247	118	87	146
471	34	76	65		376	11	76	59		194	143	21	94
294	194	27	173		627	89	124	926		216	105	131	83
773	208	2	53		247	159	155	5		399	149	75	102
630	353	46	61		212	173	10308	214		226	1326	99	220
315	269	246	67		477	7053	122	60		209	144	768	3
222	612	13858	208		286	682	143	5937		252	500	2085	125
275	35	12382	73		277	157	140	236		467	3	130	8
339	452	61	56		265	201	93	205		201	305	307	114
1044	663	135	155		233	684	129	101		409	2926	445	879
468	631	8	59		236	346	167	68		233	38	27483	156
307	5298	13	385		383	168	93	18		222	68	120	101
295	16471	121	43		2	335	212	12187		212	424	1	93
275	129	1	55		2	91	73	163282		233	137	20751	102
587	198	73	59		202	109	59	36		221	145	208	89
285	195	206	9095		4	393	138	48417		394	153	226	103
436	447	206	58		562	221	872	28964		122	276	249	815
562	114	42866	209		134	3003	34	325		223	139	12332	138
991	535	11536	4374		223	109	160	221		372	381	116	141
291	610	214	1576		249	178	249	15819		197	9	131	281
302	357	116	61		221	741	322	180365		241	138	417	55
36	51	233	117		239	146	1473	53755		198	307	120	201312
554	171	13706	5		289	315	25957	3		233	3292	162	1
306	90	244	16254		414	104	1268	62		226	144	16	68
265	277	46	2301		217	28	95	97		234	141	326	1100
151	643	222	184224		333	85	283	6625		239	149	16506	116
6	120	39	18941		296	38	82	4301		237	280	225	279
1	2007	7620	149160		420	169	143	62		218	280	263	7
1	4482	176	2656		1116	415	132	106247		778	262	39	169
438	458	61	37584		467	208	32664	794		1193	124	76	64
517	3267	222	463		208	154	80	168		228	268	18	115
452	92	240	8		257	94	93	138		203	125	24296	174
135	57	590	145		527	604	404	1516		216	2044	79	118
1931	397	1142	587		440	175	176	20		207	6563	3382	74
305	135	185	746		595	166	154	56		383	324	326	59
440	200	146	148		794	392	87	61		200	484	8	101
308	6	79	1122		476	10230	82	82		229	147	72	359
313	63	103	5103		233	4854	149	77		393	1040	70	325
279	649	777	322		294	292	279	37		200	146	84	105
283	311	356	233		334	107	287	127		576	146	126	152
136	313	1	21		251	120	125	2		374	417	126	60
110	504	128	3793		280	154	143	59		227	46	36383	73
13	281	37	12		234	226	233	177		369	77	289	102
324	395	14275	10196		151	81	170	3		222	390	11540	13
24	215	42	771		445	118	284	47		200	121	1	76
305	298	960	2866		249	1523	75	401		443	1230	117	105
805	178	190	303		128	432	23315	447		455	147	127	480
300	195	2	212376		262	315	13809	173		601	567	98	219
142	378	7	96568		453	213	143	22		219	98	584	134
904	2213	201	5		228	92	101	73		232	46	106	143
182	793	21096	1		143	241	145	264		239	147	90	146
331	146	79	1		183	169	170	88		696	391	109	158539
17	753	286	146		283	300	177	59		235	44	83	8173
907	337	89	857		353	695	280	245149		1185	1225	144	170
782	251	33	1672		311	648	2	64949		235	111	69	289
580	391	8646	58971		17	384	233	87		447	157	12	206
377	7891	193	21		588	259	16657	86		390	10658	228	2
284	141	17	135		215	613	126	29		241	537	221	100
277	2319	246	1		363	445	4755	416		225	332	516	96
726	3689	1	25		408	127	543	86		440	149	18	103
379	136	8477	2		215	196	16181	39		341	1134	210	166
305	1437	60	1		433	1	654	33783		357	142	25488	2246
537	514	11400	25		208	232	187	91		237	83	215	304
289	506	103	30		302	2052	80	57		199	7318	474	247
405	11187	92	364		237	91	138	84		342	46	69	54
299	330	126	2		477	235	283	15033		211	21	256	446
292	92	611	187		187	1	113	52		366	4404	106	127
278	692	65	71798		310	868	25	66		229	388	33895	1
1018	202	27	334		414	493	11	75		237	287	73	38
237	296	258	120211		254	6934	107	62		228	892	2222	117
20	117	44	20		249	93	146	177		255	589	134	91
245	629	361	32		330	348	263	178		996	13	51	21
519	60	50	41881		217	97	124	91		236	388	153	94
273	192	15433	138		11	1785	14501	159		221	130	329	17
1497	535	2	3		315	224	81	85		204	141	215	1
267	168	191	3		983	166	516	57		218	603	60	84
162	9649	61	2		565	388	105	3359		231	8706	118	266
286	174	43429	107		235	152	166	87		196	297	80	69
6	60	48	2		568	4	4624	27		221	380	266	49
315	1515	205	34		622	189	42	92		207	313	160	1357
1912	4373	106	10		258	460	140	157		225	309	121	56
273	132	47	24		1220	379	141	21667		367	203	2225	367
251	2989	420	4		327	263	72	84		191	384	13	550
5	150	57	2		224	667	275	248625		453	375	140	239
306	378	107	83		249	2165	3376	209		221	147	612	1
462	616	454	33		421	395	225	106		236	141	102	1
520	75	25	84811		261	107	13240	5		218	193	533	7
259	193	52	35		700	1108	81	228		225	159	164	25318
321	51	27	12		445	263	156	58		404	135	86	81
273	2	91	1418		269	118	5	228		204	1203	73	404
216	261	107	3		472	161	425	34953		471	166	130	322
300	293	223	40485		251	368	13596	98		209	153	71	31
268	366	45	108		1191	3	112	3859		400	843	1938	38
50	108	11	209		217	629	271	84		386	154	150	215
3	526	128	79		496	447	135	110		518	131	239	772
622	17344	6	15		224	203	735	56		651	398	66	7
470	84	302	1412		738	134	31	232336		354	1248	20922	1
298	175	5543	40		470	220	248	53		385	253	70	69
281	9074	16	44		424	183	165	13627		230	164	21437	10
650	52	214	220		292	711	262	205		19	411	128	96
145	217	7	25		219	278	427	105		695	317	79	81
192	162	16	43		361	5807	108	104		238	563	107	3
277	164	3133	8		348	335	104	91		228	408	213	70
236	272	108	547017		325	261	161	128		4	143	68	3
757	247	199	26		931	337	15273	88		197	317	241	27920
585	394	35	36		464	103	50	91		238	168	4	499
265	1046	40	164		245	369	7384	85		521	179	68	30
391	139	535	44		487	163	110	168		631	3873	487	48
268	165	94	6701		812	101	108	102		222	124	232	170
480	55	11	1		315	4565	1225	315		877	139	118	57521
313	134	2	181		279	788	1	239		221	43	301	62
483	195	25803	32		499	492	5	55		387	149	202	48
842	303	689	235		249	121	116	5738		236	672	141	61
1324	3303	2904	32		234	594	10858	14		242	177	146	136247
17	5116	53	42		242	110	1	109		196	526	144	7471
21	373	169	38		262	196	90	1294		210	160	657	500
318	1	61	34		238	110	10212	11		223	692	30742	90
312	38	174	161		419	180	131	106		397	121	488	35737
288	929	71	20		391	168	154	81		226	1326	11018	87
317	205	16847	24		193	142	130	73		238	321	248	119
275	300	177	508		498	522	164	38		199	147	8	90
200	90	66	151		721	80	55256	4858		632	289	63	270
314	3141	49	36		366	241	5	608		215	152	274	64
533	58	67	21		293	233	141	102		216	1803	144	78
160	1849	54	827		208	356	790	289		231	120	153	3
711	165	65	40		282	172	165	28		240	150	133	51
12	110	70	47		350	523	81	59		214	143	84	1
304	341	70	602		1059	498	233	280		195	903	24	29043
1376	137	59	22		659	529	302	101		215	4486	9	55
502	416	190	103823		266	96	136	118		196	300	75	38748
461	11244	63	30		715	104	117	53		225	271	74	29
504	110	66	12		217	83	134	111		231	636	476	84
272	563	70	380		330	1011	17	2192		1035	579	108	103
287	129	45706	2326		255	212	226	5687		393	157	87	228
835	325	65	15067		1367	78	119	55		481	280	91	948
297	1	635	132		301	46	305	95229		237	1725	115	676
2	324	73	13205		553	7187	679	200		222	406	59	71
1004	175	195	382		601	325	37	310		2	148	70	107
256	178	190	18		433	73	152	361		196	146	122	95
1202	4483	62	1010		445	6391	309	263		388	135	82207	60
263	293	1560	1665		776	830	124	124		395	303	70	82
315	33	310	31		643	407	153	124		427	128	269	118
509	105	16895	30		540	573	543	51		207	326	84	145
272	178	54	1		253	185	146	190		250	157	191	2371
276	221	28756	245		218	574	291	98		185	517	70	738
315	148	938	27		230	1065	2309	102		744	138	65	55
1206	285	277	135194		637	372	249	111		200	480	76	160
457	1090	68	15620		209	113	130	110		205	166	262	210
544	162	6913	56		240	117	96	223		227	145	152	59
772	40	210	4		715	214	245	17913		231	148	102	38
296	2348	303	34		249	510	307	119		468	370	19519	52
438	128	308	22		181	196	161	27		265	242	2655	72
734	326	175	43		274	133	49	92		397	115	347	150
302	76	73	63592		797	160	248	122		232	2149	17	133
248	122	18244	34		275	556	696	72		217	9140	356	93
269	213	63	22		692	142	1	366		385	327	10596	14615
297	146	70	11		413	74	121	27930		237	339	152	83
1476	8	65	38		301	929	21918	242		229	134	63	118
5	270	178	223		707	3161	9954	13474		551	174	235	66
290	215	85	10232		194	187	20279	67		234	143	295	272
640	656	79	17		390	9776	159	89		219	4536	103	98
297	402	201	19		638	560	138	69405		197	305	244	876
307	1	58	55		230	106	156	395		225	13	311	1
300	400	10236	36		189	216	101	544		1317	295	59	74
252	301	70	22		287	307	595	69		242	311	101	86
459	334	64	162		597	213	117	396		789	1169	304	80
464	12217	73	195		1005	319	155	91		245	574	133	101
221	924	70	24		728	671	179	137		240	126	67	239067
382	8587	62	25		212	23	139	2582		809	152	68	240
307	581	48072	36		160	80	300	274		218	4016	525	331
289	115	83	25		561	141	114	185		218	606	268	13186
459	12	73	24		343	27	129	69		234	324	66	66
485	444	81	38		554	814	135	85		221	121	142	4920
931	352	66	47		244	192	61	93		343	403	136	56
287	493	63	233		239	179	86	3310		408	181	60	37
607	154	62	42		242	413	11830	1629		283	140	124	192
316	9359	63	543		639	1217	178	4		227	120	86	75
17	836	68	278		715	121	146	41		325	150	127	135
648	13	64	49		306	225	283	2		359	24	122	280
263	36	302	53		332	227	127	1		238	303	10	11
5	75	84	128		1252	428	292	95		254	164	293	101
307	618	313	23		340	8	158	102		389	5	171	27140
480	851	18062	6		534	222	130	199		383	5	80	284
377	363	72	14		217	149	404	1		224	9	26904	272
299	591	58	121		646	4503	104	45786		187	661	120	210
477	73	1677	7		197	123	162	21615		226	459	63	215
499	8	62	49		584	101	207	159		236	129	81	88
303	118	64	50		208	196	23258	82		230	634	97	500
310	183	168	859		2022	2669	9524	141		219	445	248	2200
281	212	64	9489		230	130	48	49		243	449	278	168
310	8	189	37		456	218	236	7		232	113	565	287
303	468	61	515		414	325	155	5037		441	531	24899	1
312	171	1	165		586	292	159	12		223	2757	15	231
380	510	87	14359		239	136	97	15193		208	26	107	59
242	202	88	73		212	226	5871	339		232	446	232	72
588	195	17912	35		273	126	377	102		431	342	220	62
1107	487	52	70		771	368	214	87		449	3057	61	234
318	263	179	700		798	843	129	53		222	148	1	79
284	385	94	50		470	796	97	99		386	115	496	230
1049	1	174	180		339	294	272	125		226	361	15355	1
305	45	9296	18		348	163	239	78		425	1413	215	8
293	374	83	787		296	91	135	106		219	142	10	271
19	1637	13767	44		422	87	164	81		202	1227	120	112
287	348	72	46		236	92	262	73		187	117	101	223
232	294	24117	18		606	186	23121	113		797	317	66	80
564	185	200	47		175	8	124	684		122	256	63	84018
807	462	87	52		987	399	1	20238		547	165	283	1
298	15208	212	571802		309	530	311	55		747	123	148	1151
229	261	195	44		627	309	32172	114		223	3060	119	100
302	427	214	16		518	280	144	100		191	167	184	36394
300	165	84	218		471	99	133	27507		239	137	9461	43
466	292	57	44		288	120	142	37		480	342	72	507
261	1051	58	26		417	146	70	98		203	745	3902	59
768	48	64	104		189	336	163	204		220	144	355	179
288	472	60959	163		275	1	88	1421		633	95	360	134
266	335	78	324		329	1607	534	161764		233	380	134	33
313	648	81	77627		329	486	155	104		229	266	14043	52
294	8305	165	1		338	95	74	58		1034	132	98	188
499	254	135	60271		288	90	27	114		828	299	127	13441
306	1550	16685	51		480	473	16687	99		224	320	81	493
493	170	98	53		500	4036	44	83		511	161	107	85
546	176	409	54		236	740	2	104		240	293	15810	251
581	394	60	7		256	480	142	23		255	121	71	13067
16	14886	93	309		444	426	12947	403		398	5870	258	31
285	320	31685	510		591	190	89	216		234	122	375	73
306	472	72	51		439	2617	207	18673		382	854	64	29
787	316	221	37		347	161	163	47		402	145	367	5
313	94	25449	38		353	98	79	217		614	135	141	97
280	172	95	40		237	3161	71	1		347	159	128	127
270	642	100	172		5836	916	34058	162		204	265	151	282
257	789	308	10		205	166	149	195		191	443	218	234
473	139	92	47169		239	145	80	264		211	5691	346	4008
1269	125	97	145		554	19	75	46		225	298	129	2408
321	255	531	201		362	2937	206	5041		432	119	102	247
310	324	35713	906		264	1	164	947		242	148	93	49
269	155	404	377		242	643	64	294796		269	387	428	22216
999	252	85	202		347	91	36	105		218	9709	224	133
289	107	98	78415		688	124	776	132940		442	134	73	27528
477	167	1	61		239	753	173	201		185	109	370	77
3	172	13	33		311	306	144	20		209	1733	205	484
542	120	591	91		307	357	3	1359		500	137	64	10138
295	308	83	57		719	2171	99	4243		238	149	213	74
210	195	91	62		453	1608	4	93		218	800	179	7199
288	312	21930	1007		264	160	71	37		234	145	8	521
708	314	19011	285385		225	226	383	86		371	131	33749	12
37	11241	79	80		235	487	1041	339		270	112	102	775
2	166	90	115		611	2084	74	53		233	384	68	254
302	140	556	304		5	237	135	28		452	129	138	113
478	140	386	210		338	205	263	76		241	1023	113	242
161	2415	233	60		351	247	88	80		512	399	47343	144
323	424	656	662		233	865	16137	12		352	155	64	6
296	109	89	241		300	302	356	15		569	467	68	228
230	170	6771	354		218	161	235	97		694	143	175	697
556	122	323	72		804	135	17271	16197		250	131	68	108
271	625	101	6		400	175	90	52		382	182	92	241
281	734	204	280		234	340	139	163		398	141	123	6
336	76	9943	690123		233	314	389	671		454	144	12	123108
504	167	313	167		15	8709	127	89752		213	135	285	92
311	38	96	64		301	209	286	259		862	12	1	136
42	193	88	1		230	665	121	34488		224	485	7	8
1	55	92	165		494	596	14383	273		404	199	32	56
11	797	3348	153		1046	28	106	43		555	130	2945	7
308	180	166	140		317	162	121	93		204	4476	246	36
304	142	47	102		248	15	44821	91		390	137	1	247
301	135	536	359		845	349	11363	406		234	140	271	5
701	303	107	101		264	80	131	109		443	588	23	13
274	16182	109	95		330	827	122	229		415	281	135364	12
442	727	3074	591		239	1036	7947	1307		399	141	45824	41
168	315	236	132		384	123	157	40		256	400	1783	11
169	284	102	64		298	4055	390	1839		231	136	134	1
1039	205	150	74		578	203	268	88		234	159	229	485
489	8	34625	29		231	108	135	64		403	137	30	604
284	84	85339	9		111	235	148	176		626	135	286	28455
316	127	77	186		645	66	92	7		485	1229	226	104
293	174	72	376		1254	204	146	45489		470	122	33	34988
306	312	110	288		2	7420	130	865		832	31	250	490
296	123	60	41		380	207	123	74		203	133	321	202092
466	120	4034	125188		699	187	250	20866		231	131	149	2079
312	143	106	158		237	421	3426	70		233	159	73	7163
873	297	39321	88		398	479	142	100		381	125	112	34335
224	1565	173	5		490	205	145	389		190	117	69	174
142	248	103	51		380	2211	122	550		190	3510	61	6
284	126	8208	107		221	91	89	76		257	283	61	37
164	333	300	9		381	220	3958	110		1347	266	291	55742
310	683	48790	54		449	10600	17	227		412	300	14	66
214	134	101	141		375	360	105	353		409	131	21070	417
239	425	2109	127		420	188	8	42		306	125	648	197
305	328	301	497		233	89	55378	420		197	139	205	495
285	155	196	135		395	121	136	761		231	1518	250	65
578	119	55	140		779	374	154	237		226	3314	281	18836
280	18	73	32932		309	630	147	108		536	9706	160	241
299	471	11215	71		782	773	143	98		228	139	62	46
300	127	99	242		341	1187	6	74		208	128	260	104
268	10	69	195		793	564	111	86		232	293	262	81
296	7275	1117	367		291	551	465	73905		230	299	9311	49
281	196	95	88		394	208	270	65		571	365	55	252
434	311	105	465		353	701	226	59		210	2416	145	1
430	158	99	125		586	212	335	56		225	297	67	2
305	325	216	115974		257	465	130	4700		204	129	370	240
277	52	235	215		300	333	40	26		215	119	144	556
468	114	111	132		221	139	415	74		741	302	114	1
268	11717	67	63		448	4477	87	94		235	160	1598	68
11	299	220	45		932	171	150	87		394	798	74	79
559	334	57	60		303	415	2	20488		187	406	134	173
302	105	66	7374		259	114	421	64		229	133	132	26236
297	292	55	129		399	122	118	73		349	137	142	7
285	188	97	53		13	2975	19992	55		228	550	221	78
472	168	85	123		346	439	249	39342		919	134	52	6123
456	149	116	12		958	315	280	51		414	128	407	82
287	313	66	8		394	124	104	98		401	121	148	819
754	74	267	1		227	220	111	243		219	114	399	59
275	282	15366	72189		590	668	299	42		231	150	1	59
536	435	169	68		218	340	272	38		249	629	21924	701
793	4787	340	123		177	181	120	10054		192	1	137	997
835	398	89	111		556	484	267	61		231	618	142	85
281	436	100	256		233	111	1292	42		226	28	533	252
274	279	233	84		556	178	141	73		218	130	155	13
931	124	5046	337		603	214	12452	77		389	6	73	97
317	416	118	118		891	204	142	806		234	145	121	23323
483	443	124	122		354	1071	270	44		217	1126	13499	1
309	40	11337	1152		317	492	106	87		2	5311	480	17
177	347	23436	318		266	85	144	47		562	1084	212	84
255	4570	57	77		598	208	94	55		216	128	196	1
610	59	72	228		401	120	76	40		222	525	139	733
767	304	12009	117		600	71	1644	246		958	157	66	65
1232	361	105	124		394	535	18415	35		260	398	16	10423
323	251	62	522		256	172	137	30		256	906	870	79
287	7765	115	125		2	475	5745	40		229	2277	495	36
279	2	102	142532		265	207	103	224		202	550	72	493
292	5706	79	12		984	325	129	113		250	6790	12	14771
20	437	291	122		618	179	103	155		218	132	276	254
279	7042	57	300		563	109	133	64		489	318	926	43
308	451	72	68		553	210	255	643		401	101	531	32
249	263	3353	34		790	114	77	50		842	1838	133	68
300	36	33	125		202	237	23453	225		394	150	134	68
294	163	54	102		288	525	127	453		222	149	126	93
290	306	60	6		659	623	29608	38		196	504	64666	1
663	3081	231	104		256	182	85	223		232	303	147	15
774	440	9693	121		1634	168	131	44		234	139	543	53
217	167	313	114		645	212	270	25		232	278	265	2
298	152	115	101		47	341	110	6911		247	127	19	91
265	75	114	19		232	1059	217	46		196	144	207	36
300	321	114	1191		278	440	6326	112		225	141	47	219
277	125	96	109		367	91	122	2049		251	419	4593	657
484	1924	74	118		249	1955	29473	541		249	129	2	44
303	166	247	103		310	183	461	190		232	134	83	97
303	120	332	35026		332	169	82	29		649	912	117	222
285	59	1251	1607		395	291	33734	30		200	469	158	22
283	5308	19727	14		205	501	104	1		512	4278	69	738
434	665	109	93		575	187	42	250593		639	260	262	10
6	54	114	2		302	616	95	148		201	151	363	46
288	461	62	37594		1040	256	96	703		364	130	162	216
306	86	114	25980		357	183	100	95		548	446	138	7390
272	4	13	111		290	186	99	51		416	307	17	226
270	4	120	25553		321	9354	10	2		235	160	137	65
747	458	20367	242		324	213	4445	120		386	1063	481	366
275	214	60	64		245	213	1	1		428	3692	3	367
275	484	9013	104		244	233	6896	1		251	139	8	405
281	275	265	316		746	216	98	9		388	616	133	69
180	269	110	110		225	223	137	4		559	156	1	39
405	268	100	17607		249	9148	152	47		192	286	134	56
648	817	1136	486		299	127	213	1		228	129	11	95
7	271	211	316		425	187	421	42		190	150	126	26
275	136	92	93		271	1748	255	69		392	1030	26	30
298	3202	23452	87		321	177	101	59		226	408	70	147
608	147	16722	103		220	792	309	273		517	259	372	22
250	250	71	6125		233	92	6	179		242	472	344	289
571	350	72	95		270	188	90	49617		254	15	140	8
1322	131	110	1		397	288	128	309		400	310	110	1
455	140	371	7		363	331	7793	167		458	3463	126	57
297	133	680	86		319	366	66	194		675	120	301	336
720	275	53234	34		278	110	141	53		231	120	154	366
276	134	307	121		232	359	96	73		237	441	143	321
313	583	10785	16		656	200	329	299		207	155	145	56
630	148	60	41		283	4039	5741	512		196	4088	68	52
617	269	58	5		1154	1884	65	731		246	311	9	410
186	19996	112	6851		1	214	14	48		244	296	106	77
212	400	5595	647		133	210	601	70834		493	141	10	326
292	275	554	2910		582	1	8	15063		239	328	218	41258
455	279	6089	548864		372	189	1257	4		199	142	32375	33
418	133	109	55039		267	1626	242	184		247	118	130	96
275	136	103	139		790	74	149	75		263	123	144	205
751	122	63	144		406	409	100	1		439	146	9948	220
283	261	116	2		317	1191	100	14		274	157	130	1
273	383	248	1		405	2752	104	164		605	423	207	47
237	129	233	22		695	79	61	195		590	2346	9	21748
260	10476	63	14		1	193	19	54		227	2736	954	552
248	138	69	9		425	329	45	72		255	54	74	248
285	407	62677	196		1268	367	19	50		494	153	133	50
234	270	177	6		438	141	16	67		551	383	344	72
305	212	496	410		244	1857	47	160		486	276	82	541
434	141	106	2		397	701	77	65		420	128	17721	1650
286	124	123	1		330	2172	284	72		236	138	5453	425
485	136	20982	1437		376	1	13	131		226	277	161014	117089
302	8985	11498	727		240	2686	51	62		220	749	26	244
288	360	72	219		9	225	30	51		194	3127	172	228
782	252	107	897		321	329	8114	6602		226	437	26	9
319	395	67	25		559	350	11010	117479		13	151	724	34
450	87	120	1653		198	270	911	66		233	124	6	18
270	349	120	7		229	292	221	6		245	287	415	34548
557	136	272	4		231	192	96	65051		238	1142	137	12
1985	33	35496	129		264	655	5	73		868	5499	399	202
306	4724	116	5		280	182	93	18907		200	296	288	23
463	135	3763	139529		459	1314	73	250146		203	47	104	132
1081	280	106	1		299	3058	88	73		410	1303	127	27
300	98	55	67		212	134	41456	63		227	139	15	226
582	100	405	14		665	430	92	57		477	478	50	40
302	94	239	1		491	321	322	70		231	155	108	51
268	140	26049	16		224	386	551	14		209	129	118	444
535	136	18760	29		597	349	78	67		377	452	132	12
287	383	118	79744		454	3493	63	6		239	161	136	49
291	134	11310	2		382	389	84	2039		585	1459	95	44737
800	98	101	23		240	67	73	59		1013	123	507	59
280	137	74	25		331	76	112	2		348	1056	4209	40
200	132	103	1		245	3890	100	66		283	124	1	32
295	497	12620	30		219	321	83849	60		240	106	182	472
494	3811	100	13		231	162	95	65		230	158	142	141
444	1	110	26		1806	172	204	6		386	1417	354	116
285	612	53	171		244	463	97	335		208	439	174	2
372	150	115	44		215	287	192	78		191	119	280	60
967	6945	109	27		276	75	95	101		189	137	8663	307
748	829	108	18		406	96	91	62		665	7347	233	118
269	841	303	35		765	73	218	63959		230	566	17	4
285	4346	53	113		260	156	22689	66		730	136	46	118
13	141	63	28		704	62	93	68		584	4701	101	139
410	272	2	24		387	192	89	68		688	994	154	352
296	139	19612	25		566	737	74	2		239	128	63	51
148	141	326	924		223	740	598	24320		255	64	89	1
418	145	105	251		212	32	13981	121652		417	111	12	1
36	97	89	32		264	86	82	78		430	149	73	23
4	6582	14829	694		3	77	215	77		234	288	39	5
284	142	102	52		332	285	82084	63		190	1458	259	1
518	511	276	6		392	185	823	66155		233	20	365	88
287	116	107	194		257	881	201	66		223	135	7393	1
559	298	113	343		624	228	106	5760		225	2691	80	194
584	121	224	31		1099	136	115	77		457	1	24	3
473	818	111	32		658	294	13032	57		248	4360	60	27
384	135	248	27		257	289	92	75		233	130	128	25
144	572	11632	202		69	348	99	144		1246	38	33	71
293	132	4827	61673		284	247	103	51		240	136	52	85
262	286	10704	40		376	163	175	94		216	9	11	42
301	789	101	50		219	2786	430	83		222	1	101	13
271	141	2747	29		251	194	75	68		208	13	3	184
298	142	26615	312		235	8110	18370	68		226	302	63	72
308	146	256	1749		409	244	280	15		228	151	18440	4
10	271	128	10		764	106	41	22243		250	366	76	16
289	363	10518	52		325	409	89	303		1446	319	6	61312
398	147	377	314		246	161	339	75		394	1	116	11790
231	265	22814	6		811	148	99	368		246	4	126	55
275	493	94	41		344	5396	13722	427		189	82	16940	24
266	139	104	6		448	491	4528	67		463	420	64	61
285	8078	120	8125		239	76	87	58		195	4156	6	24
598	261	9615	43		464	287	102	76		242	532	102	3894
744	264	107	37		1223	162	89	42198		254	534	56	534
286	7765	102	220		250	5768	304	59		448	437	100	311
2600	278	55	46		453	191	74	235383		216	1	170	309
655	157	102	484095		320	837	232	68		234	1	47	517
314	491	253	48109		298	309	101	580		681	1	323	21488
150	136	73	42		395	496	360	199		236	147	212	18
226	143	107	220		221	125	46743	58		235	127	256	22327
759	137	133	114651		246	286	278	63		260	463	4	33
437	1623	116	28		232	433	236	76		206	138	118	6
26	134	94	38		322	32	87	99066		240	372	13	590
257	90	37654	42		383	83	380	77		416	132	31	2
404	133	117	98		235	550	82	278		257	123	659	208
297	130	478	48		384	208	64	3		406	140	5368	1931
275	738	954	1114		519	306	63	221		379	139	325	55945
274	119	72	31		274	221	69	358		233	866	69	78
291	385	85	20		253	95	105	59		367	1011	7048	178
295	673	94	166		283	8094	14780	55		241	606	116	316
587	139	207	47		339	286	131	10687		228	401	29	27959
271	273	94	630		305	1823	201	167		227	52	246	76
218	836	89	239		221	154	141	2		234	582	62	2546
237	4191	93	676		193	82	103	79		224	115	115	50127
304	136	249	208		245	196	73	58		564	760	65	10
296	5211	11121	345		852	195	207	14313		250	313	203	7
311	34	122	44720		338	179	484	4300		231	345	70	220
277	142	12735	19		213	114	91	55		397	2670	119	200
640	265	98	155		210	63	34	57		208	129	79	29
490	17943	214	691357		395	544	598	191		843	262	103	4753
301	272	2	25		233	188	91	796		488	52	118	237
268	4626	106	13		469	116	652	77		232	142	231	19
298	100	71	1		1007	500	191	83		213	273	264	31
281	496	62	58		441	109	80	83		384	296	117	252
276	362	83	46		297	23	107	67		209	139	8262	62
537	6376	217	41		586	177	415	4		623	315	28	4
30	136	93	153		313	167	2	80		232	134	72	20
470	4542	76	66		1133	169	225	2		208	382	718	87
399	5216	84	19557		621	74	213	30		254	2467	101	24
274	139	14052	47		260	87	237	39179		244	542	547	115
754	229	71	588		1	4659	58	221		694	339	62	4702
239	129	84	17		666	608	92	57		238	167	669	269
285	472	92	67		219	153	217	86		220	132	92	176
280	808	182	163		247	245	291	1		507	134	405	8
295	774	9368	11268		411	178	94	57		820	145	87	1551
295	11103	1015	224		211	295	111	93		223	5024	7251	34
532	140	224	22		969	87	63	65		220	443	241	83
364	366	109	43		1169	359	41	219		342	434	121	12715
413	126	219	312		364	472	111	67		637	151	141	324
269	143	293	14		211	81	105	322		233	7551	127	177
293	99	22270	44		273	143	319	86		213	161	317	25216
766	131	112	58		1	500	64	5		231	136	13659	59
585	141	177	86015		336	301	436	76		196	307	55	10971
293	819	23779	1950		290	434	85	66		206	1310	57	16
447	134	19182	12		245	112	10650	58		881	1709	10181	9
269	381	107	11		334	197	17580	162		247	125	100	172
966	1	107	44		263	363	109	8		887	2889	125	314
1105	273	101	36		460	250	118	858		46	126	115	250
305	268	83	539		326	152	19	32258		266	225	447	60
440	131	77	1		386	45	81	62		499	163	8538	183
294	131	242	72		3	226	10356	78		8	6754	78	475
473	134	51	93		1398	276	43836	221		251	136	81	1
617	145	83	6		410	90	118	62		383	56	76	21
515	277	111	430		480	156	70	95		537	297	1003	20500
12	130	86	5		229	116	69	97		235	302	64	8
281	131	469	64		256	437	116	192		356	4105	74	357
292	130	109	61		1120	74	91	68		1490	135	66	1
480	143	103	202		501	193	109	98		243	182	76	68
464	254	250	54		232	143	414	65		232	635	16769	1280
275	3290	263	1		283	12043	70	83		361	840	47	12415
2	137	752	7		391	1	96	104		228	322	74	845
28	274	104	364		304	204	415	9028		240	148	229	179
121	143	88	49		650	173	103	410867		633	4	125	584
216	134	128	496		318	8375	240	231		247	1249	71	11
284	7511	810	77		783	157	4107	98		247	121	52406	95
310	3371	6228	118425		399	9704	119	178		507	280	69	4850
117	122	6370	58		238	352	9166	58		554	309	70	275
285	141	43	10		247	123	221	8300		196	146	62	1
277	134	632	2		503	546	8808	377		205	635	138	242
282	10920	72	2		284	331	7955	211795		460	4827	12	14
567	1802	13230	2		919	356	91	62		223	940	237	168
274	270	12239	1		350	133	82	99		245	447	79	65
466	133	86	779		268	430	235	114		459	127	60	5
534	542	94	112		376	1028	118	10831		215	140	85	646
53	353	316	15		551	180	7980	33305		233	137	13398	82
278	124	59	92		473	258	84	62		262	408	27143	9
561	230	41	51741		268	282	81	9		244	310	98	2
302	140	14	17		231	284	2482	82		202	302	129	27024
806	115	66	104		508	485	93	10		240	145	69	69930
481	123	16074	107		264	1130	92	97		394	431	123	34
720	258	92	124		494	444	118	188		224	3220	61	1906
145	139	90	138845		233	91	115794	88		226	135	62	2640
555	533	2	63		314	204	107	298		252	141	17533	1
297	157	91	140		247	1652	120	2		223	137	191	46
282	135	264	28		856	5342	118	202		168	1210	76	5
260	19	406	377		507	423	109	153		805	3505	101	66952
752	150	15518	157		460	208	79	8		223	300	236	2656
296	133	1	1199		399	83	72	286		681	134	123	5942
755	139	4	358		288	3385	346	107		185	479	91	7498
479	377	113	65		229	3	114	334		194	130	286	88
286	145	95	9		479	3978	77	81		215	116	65	15
797	270	86	64		272	643	10041	72		248	307	55	62
185	136	26607	2		242	72	12334	370		236	163	145	180
558	146	101	58		979	392	83	27		238	135	34090	15
1546	351	10	85		238	160	178	508		248	583	384	62
277	122	64076	7		246	349	245	65		533	4778	149	72
33	131	96	86		255	426	119	59		192	127	59	67
471	8378	324	94		939	71	6	106		945	138	123	1110
442	131	101	53		805	199	113	106		249	280	246	7939
290	128	103	75		2322	336	113	102		253	299	201	289
282	8333	102	70		291	2	82	229		235	125	265	1
180	121	91	42		255	170	330	242		1868	137	8	59
308	139	318	74		287	147	122	1075		409	1986	50	65
242	504	66	118		234	77	14195	330		492	1422	111	64
826	135	429	3		426	75	123	186		245	137	109	66
278	277	2	101		198	1375	79	24		261	445	63	76
299	279	6324	178839		245	95	372	101		357	145	6467	208302
283	2776	51137	335		581	311	105	90		930	128	88	53
268	138	81	76		235	76	91	65		232	631	50	186
448	137	1	1		564	1045	237	66263		399	137	55	71
290	151	247	30367		227	941	225	652		265	602	359	74
451	1053	86	405		288	465	118	103		221	117	64	2
269	131	82	92		1456	155	9242	109		219	125	68	66
298	134	113	103		509	66	2037	1		243	390	116	52
1096	121	90	79		502	118	126	11629		216	300	72	1
694	225	148	196		230	118	34513	212		202	286	86	61
278	666	15133	23		331	358	212	506		205	409	369	922
248	267	7	73		220	295	241	92		195	130	94	60
182	260	59	7		335	268	18731	99		236	262	253	63
270	139	98	63		255	372	138	224		249	144	15070	51739
561	139	117	127		301	244	96	732		859	126	536	52
719	4441	87	53		13	293	103	14500		210	39	112	195
1733	270	101	44		223	205	118	72		220	293	61	65
930	129	95	124		221	190	218	83		475	1728	92	15293
470	154	229	99		234	247	266	81		254	4233	1	60
290	374	98	5		382	150	260	35719		411	218	112	29
549	441	122	69175		323	4532	255	84		394	382	21	54
656	270	13032	12		867	134	87	4		401	54	82	67
266	463	109	2238		630	133	403	7		247	111	57	185
385	111	101	837		436	285	109	260		341	125	61	65
1311	2509	24102	117		1005	344	120	68		389	137	101	53
535	468	338	283		282	158	431	3		222	134	266	182
288	4849	98	1		256	985	169	368		218	116	16420	15370
461	391	20850	12172		706	426	225	114		866	296	56	60
297	144	7996	212		552	175	387	90		569	133	84	193
301	385	54	12012		205	83	134	117		588	95	114	6
274	150	101	191		1064	74	307	246		198	123	222	8635
1043	254	253	86		662	144	125	108		253	132	17591	61
449	133	68	28884		14	686	17727	233		409	111	70	3
212	142	105	215		670	6225	75	58		190	134	73	211
280	1363	72	165489		297	135	347	2606		388	416	103	62
266	158	345	134		182	252	103	101		202	640	131	60
266	135	461	297076		176	347	128	14		769	7810	5557	64
434	97	51	211		244	351	130	77		229	125	217	60
281	440	121	134		1364	182	269	74		241	137	50	69
296	3664	205	140		867	141	243	90		235	113	9889	63
276	138	14080	391		324	113	330	4357		409	137	5385	66
526	547	6	133		768	6998	2013	90		224	138	66	59
279	438	392	140		1247	20	97	495		207	305	77	19954
264	263	17342	308		350	94	114808	114		409	94	21	41
46	153	84	4107		391	474	123	20		2934	143	249	69
520	2550	37988	152		329	9427	101	117		1128	271	57	101018
441	102	102	99		284	829	74	73		219	11	130	60
290	268	16	123		439	84	138	101		215	531	3831	66
315	360	8	105		1041	82	130	217		417	100	426	2
1	149	224	102		349	338	128	120		504	301	5297	3
6	90	141	134		336	4489	102	119		1461	294	43	2854
639	437	42	57580		349	400	154	90		210	130	291	2
139	359	225	136		529	72	33806	46		253	132	75	38173
626	130	61	17		248	185	129	177936		145	679	191	5990
238	241	12213	2731		249	450	140	42033		381	23	98	65
302	131	1263	1		296	213	127	116		265	120	8105	46
136	138	96	262		346	81	90	127		420	1126	260	25511
471	290	3	1		215	151	88	218		216	559	66	55
290	4049	8227	45		436	329	104	119		242	1	90	70
537	700	770	269		223	1422	88	19261		197	114	49	66
491	156	243	113		262	172	389	65		251	62	407	176
283	128	8930	1605		204	2922	114	10		497	117	3582	54
295	1012	53	503		350	157	280	316		216	1	38	60
274	135	324	21		198	221	105	90		209	291	75	53295
269	143	125	318		231	75	84	62		473	290	66	12085
525	367	80	257		734	92	144	372		520	119	1845	69
282	376	123	124		232	195	877	99		205	1431	2360	48
272	5471	2	81		181	92	331	44545		204	127	19	2014
258	141	302	1		569	154	75	78		465	578	140	68
270	156	29	329		225	633	147	871		264	120	231	63
433	262	1	80		219	49	117	32		191	891	63	30
269	1009	115	1		889	478	123	181		231	371	291	63
1181	10766	122	827		316	209	254	104		429	1144	66	67
822	282	76	126		331	171	130	644		633	120	115	63
295	125	80	99		669	1253	135	52		222	126	38	1187
287	134	59	491		355	1265	111	139		235	1224	38	67
430	146	21	122		432	168	74	366		244	246	97	61
484	377	11990	116		263	90	99	97		190	285	6	13
291	10668	109	72		437	804	133	240		236	2216	6259	29
1254	126	119	746		556	163	68	593		215	1203	80	58
738	121	87	365		692	152	84	271		216	365	11	7
275	111	141	114		181	91	95	35796		217	88	10	1
731	134	252	543		540	61	330	116		229	291	12505	188
1438	5954	17119	244		312	11355	291	93		573	3901	452	283
290	131	219	232		34	175	241	28220		260	120	1818	64
579	1226	82	104		5	121	78	47		239	293	196	255
290	364	124	107		1211	1825	76	6		1360	131	578	1464
432	3154	177	68174		527	180	51	38		407	283	10	58
53	277	1	2336		317	273	388	100		406	127	67	6135
285	135	131	112		261	180	101	101		191	287	25	77228
273	247	25158	4		42	266	8974	79		848	280	72	471
257	1129	390	109		343	1001	94	13117		233	391	253	64
287	132	1	112		305	171	160859	64		402	283	87	58
285	1173	117	100		255	114	284	177		200	284	27689	296
2	298	2552	105		296	1333	78	23431		226	283	22839	59
139	551	15	577		544	2995	6323	120		253	108	833	9
298	122	287	108		449	83	149	254		532	2380	13	57
789	141	74	188		197	3138	109	45		214	111	189	194
252	376	244	98		453	108	113	124		356	292	23	250875
500	399	67	152		243	202	232	7559		697	457	3049	58
297	123	117	371		280	1315	364	139		197	109	1	5
787	11367	283	11261		293	209	150	115		659	279	18	59
262	122	10658	81		358	146	280	67		244	141	64097	63
301	384	193	9900		236	144	378	278		435	6122	2	189
296	7022	136	106		261	13138	108	121		194	285	3	62
471	152	142	5424		268	191	135	351		222	124	108	60
452	276	18	103		317	163	237	126		246	147	28704	1900
400	397	42859	322		239	173	253	73		81	283	458	58
7	268	19255	83		816	1968	38	10396		250	281	3824	62
295	142	2	86		331	197	29812	356		547	257	10529	6
566	134	1767	498		374	2	272	233		201	139	76	84
15	11235	318	46		203	338	126	122		481	707	192	285
275	155	116	5		213	960	12598	122		468	120	234	286
269	119	36	7		747	345	156	193		291	379	1	17
292	280	121	45389		554	190	283	73		776	292	308	63
307	2146	105	10348		224	2465	93	96		418	9908	6217	20012
274	4823	76	168572		364	726	313	70		188	121	23	1982
536	269	1584	11274		202	686	108	241		184	258	1	2902
283	259	132	36491		300	73	117	377		1028	708	3938	7098
272	134	5	874		339	154	121	78		386	116	167	50
924	62	49	1442		88	140	131	46392		242	122	2033	64
275	256	99	11762		1079	134	250	145		232	123	85	190
143	127	8456	66		912	97	119	534		139	221	39	56
274	18	144	78		701	107	424	318		257	133	4	480
632	665	244	71		264	2	129	90		241	6444	8	66
7	103	135	17		703	338	132	114		194	146	198	665
264	391	144	85		289	158	127	5		564	21691	15	57
157	6044	129	12627		18	202	108	737		182	116	1	70
282	279	50	67		730	74	107	670		216	277	363	7
288	123	41	6		224	325	145	8		386	372	9907	57
525	107	291	179094		302	404	132	335		308	26	1	197
277	107	135	3		325	75	100	2		706	573	3	55
1	146	238	341		426	4557	139	93		885	347	1	52
262	135	140	88		545	3438	224	158		212	4556	229	53
295	347	17088	30614		533	5962	79	72		271	5	37	33
814	136	212	357		248	116	131	23		409	111	2	20
711	7574	93	89		402	1623	118	131		1350	275	5731	56
296	406	50	70		233	584	88	211		210	287	2	65
287	130	138	84		945	139	140	34		205	285	221	715
442	546	117	129		382	58	19500	6		187	568	5	32
257	9655	52	7		617	357	111	1		502	116	2	62
253	116	102	84		247	417	126	1		507	149	70	58
412	410	121	42		270	191	114	79		404	299	2	63
291	19921	77	78		227	361	406	70		526	122	11	65
8	127	130	46		321	538	347	7		537	121	9	169
298	126	258	80		252	199	113	28		183	118	22016	66
276	365	143	53		777	187	94012	93		794	128	86	114
275	138	122	95		408	185	256	31		379	116	566	61
271	137	135	93		1125	1088	106	140		517	111	709	1398
285	257	46391	80		253	112	698	20573		217	2549	4	56
291	133	702	69342		2636	3068	105	49		334	124	28	60010
432	111	120	2169		207	1039	132	29		770	2652	25	183
88	120	278	3		262	179	417	102		232	115	5	6
693	421	240	10		529	185	220	17904		445	134	2	569
265	506	77	825		211	327	96	1		1095	29	23	24
926	286	351	80		585	139	121	221		191	276	31399	1
6	691	1699	10		242	242	287	180		363	126	56	59
461	112	17271	251		297	270	105	240		250	112	20440	109
274	271	69	12269		1118	163	104	13		201	141	725	20
277	348	1082	17		207	202	125	79		224	118	248	30004
922	345	29217	198		208	2730	109	87		391	130	364	1
528	271	379	101		322	76	113	189		229	125	89	70
278	375	113	12059		12	122	132	128		242	1324	52	66
751	122	7092	221		301	302	131	115		216	150	210	339
289	144	224	1		576	182	96	84		240	110	26	25
283	130	310	29137		222	188	253	491		201	131	7418	263
281	136	343	6		757	197	136	56		544	117	23	65317
380	263	226	2		186	70	114	64		245	103	172	156
200	123	110	164434		7	442	955	182		219	3494	3	57
477	387	113	210		339	267	76	237		295	119	8	51
289	139	17706	111		247	242	10988	211		230	152	31	125
728	48	105	571862		457	88	119	55		735	293	219	2000
267	214	127	129		365	140	124	27		219	123	2	15
277	123	113	125		313	154	115	248		309	116	199	355
720	54	212	242		208	154	139	94		237	297	40	55
290	16532	42	103		219	37	263	343		225	3758	26	454
264	265	114	15		404	993	1027	145		212	5815	17	239
598	8384	226	4187		879	707	140	80		172	358	49863	24
290	134	56	132		206	336	94	94		184	267	121	810
432	136	10528	106		503	199	156	241		574	3869	2	173
795	128	106	138		650	42	148	217		261	13105	368	4
289	3914	126	57299		350	182	21597	101		552	8231	9824	1
537	332	142	90		215	855	403	40		211	275	19	10
1343	108	121	97		351	171	242	40		402	536	12	52
909	434	134	99		304	564	374	31		269	3	4	67
287	654	124	128		315	687	424	77		215	1820	191	45
964	273	48996	17698		665	586	133	39		407	292	22	90
917	280	113	107		219	77	120	227		253	283	373	18
274	3014	128	2739		991	259	127	87		231	461	922	20796
285	149	115	244		265	1213	336	33		231	130	38	22
476	279	130	2		24	613	740	610		538	305	15752	10
254	117	81	39		243	189	107	21151		217	14	251	71
446	132	128	105		448	184	362	56		193	114	19688	10870
249	274	110	251		613	3738	128	631		381	109	651	750
683	491	127	532		332	232	162	166		242	131	101	5017
21	124	360	343		255	345	140	369		429	597	106	69
298	455	123	568		417	85	22392	53		246	159	39	5
251	652	392	250		578	140	288	166		231	136	203	178
140	130	135	109		351	41	119	51		235	289	46	181
270	123	18329	87		469	200	1616	4		224	40	21890	66
457	376	1870	13		540	367	298	2		206	114	25	12
259	110	69	352		296	194	142	53		257	255	237	56
1	278	83	105		441	187	143	93		255	100	11	2
293	315	122	893		811	282	12133	87		225	669	450	191
25	461	118	1		357	480	121	32		202	255	13	60
18	128	203	130		371	181	389	20186		616	126	89	12
267	559	234	514		237	167	87	58		1105	125	14	86
395	3322	76	120		608	156	233	62		234	277	22	53
292	132	107	69		428	347	90	5		243	254	221	169278
286	372	18196	116		1234	472	97	52		401	447	13654	9059
601	252	64	754		438	136	143	33749		445	7529	65	193
273	269	235	379		414	703	262	33		782	5077	52	131
386	135	81	532		192	2384	148	64		674	114	2	619
631	3723	196	116		291	7760	243	33		246	911	350	29
508	288	9614	249		260	167	116	59		388	265	57	45
4	10302	109	248		206	291	157	232		265	111	485	57
570	258	14056	112		334	184	258	12		180	22	18	57
277	392	136	2316		316	63	146	15		308	562	27	7
258	1002	240	121		255	188	246	1234		410	101	38	66
190	7564	24269	105		479	342	132	66		878	284	471	362
555	284	120	17		239	164	158	11746		234	117	6	828
418	131	256	105		264	89	10230	54		433	455	107	127193
248	390	254	53		316	338	125	1816		243	972	1	47
865	278	1	120		157	271	237	217		232	22	2	187
262	131	248	3		239	184	156	8222		410	120	56254	200
558	365	101	3		908	96	121	21365		192	280	7	58
466	305	77	123		230	5569	138	1		776	44	195	147
269	134	128	603		197	170	136	14447		245	141	452	72
265	261	129	116		223	157	102	39		272	115	2	71
142	340	91	111		265	4772	218	1		420	123	87	438
282	126	62022	195		308	1089	437	107		86	253	383	78
290	8486	123	114		324	192	156	67		244	126	74	73
460	14	253	276		373	511	1	42		739	121	27	183214
298	128	170	72		226	386	1	115		251	14	244	84
718	259	76	386		579	3521	607	73		207	392	31	340
290	107	17347	37237		501	316	14907	204623		220	47	30	5
299	280	457	3227		190	192	430	51		195	15	23	63
452	115	107	125		243	411	353	2630		452	123	229	184
291	4533	107	336		347	321	1	35		262	6648	5	75
448	259	67	89		468	2162	149	5699		203	121	253	63
280	114	129	84		352	93	233	80		254	272	667	61
440	250	32373	225		366	414	90	48		236	435	66	64
299	522	25959	99		637	206	128	6		215	272	44	734
248	129	45	26433		232	76	500	216		191	268	387	59
383	130	107	213		277	1979	133	10		778	122	339	202
266	4491	134	103		807	95	124	7		1217	1002	1	211
260	578	99	33		472	699	154	45		240	1	1	61
257	487	291	89		395	281	102	11		940	49	56	22594
286	105	593	98		159	186	138	152		572	553	21	126217
258	755	66	1		405	113	163	8		232	12	19	365647
416	251	422	8664		250	509	178	1		236	489	334	59
278	272	36385	325		259	186	263	1		1110	24	1942	981
223	389	77	116		397	323	147	161		230	20	124	199
295	454	134	239		983	181	341	2		230	115	252	1
280	134	686	103		346	279	162	45		416	118	12	60
769	129	119	220		343	35	281	276		245	131	7418	60
278	451	76	484		656	39	125	33		263	1	365	55
562	134	22248	3047		735	3318	20076	42		776	57	45	28
266	122	19521	246		315	173	324	36		705	190	26	328
266	480	1	101		220	44	282	46		423	508	1	694
589	129	100	96		235	358	121	19		482	3730	165	6740
280	263	124	3061		4	10478	362	1747		191	11	47	208
301	20280	558	1130		205	221	450	411		494	397	60	191
466	222	398	112		248	41	170	326		256	112	10280	75
461	134	243	126		316	52	60	26		210	110	675	71
1546	564	668	100		293	12	161	30		236	297	56209	72
272	128	6977	219		333	203	159	7		206	21	67	60
268	391	95	99		148	375	238	151		256	111	1	923
289	18975	329	2		1023	112	90	1213		722	119	10	75
263	138	88	220		257	1	262	109		384	4	37271	73
260	510	249	207		250	959	129	336		267	24	15	328
474	359	10110	42658		330	42	16042	10		274	161	50	146
285	512	34	96		289	42	98	34		239	1082	69	47
283	270	344	432		197	116	1971	68		244	982	256	64
447	260	69	108		331	3554	287	49		233	267	250	73
293	150	115	106		255	196	104	35		247	57	11	1
805	271	81	103		1	30	128	38		588	140	14	197
831	133	3428	114		422	137	14212	2		239	64	21	65
691	132	2	108		276	292	259	146		213	41	47	34
283	255	228	100		236	4502	138	41		250	1961	2984	177
363	136	68	5803		283	774	396	24		393	111	63	61
238	118	531	220		249	101	237	61		953	376	28	75
221	475	78	296		24	239	122	334		247	117	45	63
271	292	100	5558		285	273	427	167		543	21	5	2
303	125	3320	90		620	42	169	54		230	543	6	191
424	379	255	82		285	227	152	33		728	19	49	77
285	252	70	101		402	6431	143	47		789	7	72	73
284	277	247	2		267	191	77	213		266	118	194	67
257	265	23898	80		308	1024	255	8365		251	111	220	121
555	9740	122	93		320	109	110	166		1857	126	16	80
263	468	87532	93		452	295	1	58		605	36	136	65
477	130	125	94		214	168	109	70		265	107	7	468
546	263	99	14365		775	938	31	16688		251	3637	62	357
290	340	110	87		1188	811	81	38		480	118	5	69
278	213	11722	1955		333	257	7871	48		248	9	44	30583
452	548	4029	8139		226	139	4356	51		562	120	57	63
579	127	40149	1451		203	207	364	2		470	125	29	65
547	276	62	61		297	202	400	47		262	104	16	83
255	923	241	106		193	115	793	7781		622	114	9	195
292	550	78	265		267	188	64	31		250	4966	2	65
254	142	6	232		202	190	415	42		232	111	96	69
270	781	1	87		227	290	136	509		260	663	380	300
287	123	8609	20678		288	747	123	41740		297	629	108	89
683	132	332	99		277	714	904	18271		345	129	1	83
1003	126	49714	620		278	522	16	51		245	374	26	61
270	16324	86	52668		425	1022	148	60		229	119	1	87
592	128	3	231		255	356	15146	297		595	1757	2	68
600	405	8	98635		319	2363	167	9		197	349	5	210
285	453	239	93		2	107	100	391		529	245	28	214
288	103	2064	3		800	545	14130	53		367	118	23	174
471	121	353	11808		222	242	249	460		223	117	17	64
954	6	104	86		440	4383	95	22		221	120	30	53
296	121	11556	88		368	4	132	35		261	682	1	572
289	838	49	93		431	1	19795	61		249	10	21	84
1060	125	125	580		188	27	138	67		235	118	3	257
8	274	108	410		1	352	77	42		248	124	220	68
1164	408	1193	102		623	486	160	1403		233	4324	24754	90
536	501	92	13		231	191	82	392		229	128	278	34089
357	124	98	220		479	586	84	169		200	110	70	15122
320	378	58	79		246	349	136	38		250	102	259	81
275	3233	245	341		397	8120	9	484		211	32	8898	280
470	130	7	217		272	181	177	48		283	412	9170	65
280	129	239	95		712	271	108	16		199	11	66	26391
284	170	85	94		285	113	127	29		280	280	61	84
266	125	106	61		21	1528	141	408		1319	120	203	260
262	126	242	83		260	345	192	599		629	604	18583	314
239	260	80	114291		279	422	110	33		514	113	43	68
272	772	113	86		500	1395	123	2		558	414	607	2466
863	123	75	92		936	1	93	165		239	298	15	202
284	655	103	81		281	196	105	503		193	233	46	197
259	121	82	18524		432	108	288	40		205	105	604	77
247	116	65	79		1521	458	115	186		375	2334	301	2366
296	353	119	97		339	144	140	78049		731	107	109	2
308	4663	325	672		478	673	85	6		793	4030	19636	6572
258	907	15513	329		219	10	115	36		260	256	373	84
273	264	222	92		281	138	240	67		518	3293	9	6
610	264	313	519		194	250	133	27		199	527	80	61
1459	396	92	92		549	604	29	6		1170	249	257	65
292	103	83	346		240	93	113	1		269	277	57	159
266	639	5205	232		337	2118	132	32		202	120	84	47
298	124	232	95		190	118	59	68		828	1049	3	15
264	268	81	352		213	890	202	5038		244	616	9853	86
397	104	62	409		165	90	152	37		284	653	1	56
280	410	23982	96		359	4666	161	199		483	116	18	56
271	122	11650	86		224	880	135	2		401	123	45	107
260	376	110	11		327	567	85	2		249	222	211	154
485	2	11	79		447	1256	225	2		287	102	143	13
284	135	101	67		251	501	139	1		915	72	100	31
282	131	12450	178569		370	86	301	3		276	42	182	87
262	476	68	755		238	170	133	43		246	13	77	5
257	521	107	63		289	15	373	11		267	38	88	58
399	9267	91	501		1118	2396	112	1		507	327	102	59
259	649	87	89		1053	12	124	34		212	122	11	12
888	381	99	465		233	749	9	281		849	18	255	97
284	129	355	75		407	28	88	30		214	109	91	102
266	115	108	10753		867	459	57	28		226	96	476	82
230	139	3404	321		243	11	68	64		419	1	75	203
201	132	85	84		335	708	105	664		24	367	26	82
251	116	92	88		1361	322	9703	200		70	343	121	64
742	108	71	91		756	744	90	54		224	149	10	22767
277	118	226	121		513	276	258	49		262	94	487	77
266	1286	293	240		274	82	133	13		233	82	9	38381
270	396	9856	5746		431	218	145	28		749	129	9	327
289	262	76	338		619	188	10639	24		825	358	1	80
316	118	74	574		263	259	38267	12		499	256	13	25496
715	123	87	56		265	623	94	17		14	139	223	60
283	259	102	92		267	129	128	210		374	305	455	79
251	120	105	352		456	127	119	15		272	49	381	2248
282	279	206	45182		2	90	133	197		426	311	111	46
10	92	20	81		623	403	16812	194		278	253	427	64
752	121	323	77		365	300	660	33		381	122	64	70
276	271	20575	68		654	128	119	430		259	122	20	85
276	106	80	63		940	118	257	49		456	169	313	60
214	182	789	87		194	4471	120	9		200	241	107	45
272	355	70	68		312	654	264	181		447	693	31	62
406	121	108	67		325	69	73	38		758	110	64840	55157
439	1240	73	218		834	576	8164	34		276	261	279	88
1428	109	1	79		432	373	121	290		214	304	9	7
360	124	67	87		4	747	128	311		468	102	596	14
1035	119	17401	16395		256	203	71	75		256	137	1	302
447	4018	82	230		7	4046	37542	38		1012	4095	245	202
264	262	9094	82		1	1030	285	61		218	1727	56	69
275	264	232	296		277	1908	1	50		328	115	1	83
737	8087	77	2		297	6	110	23991		231	562	55	87
436	350	54	38427		441	295	167	44		276	75	246	229
426	121	241	11073		541	318	18404	38		237	260	202	68
271	11538	813	1		196	169	475	191		382	268	1	88
239	116	12732	75		325	407	18177	53		195	472	56	96
205	9464	110	499		427	111	4	601		423	145	1	79
452	116	6587	88		324	133	470	51		278	494	238	185
262	129	3	216		321	1260	58	50		205	171	188	76
284	512	101	22082		858	3	122	90		252	12648	8489	6832
1340	127	92	193		348	62	9	293		1	152	247	202
282	402	323	69		451	196	6447	233		529	3356	56	66
265	265	73	75		242	388	62	183		274	424	92496	83
449	110	646	309		262	105	280	16		450	249	59	370
251	99	315	318		556	127	145	606		6	54	107	107
250	105	643	23		302	263	32691	10		670	408	66	216
285	275	1323	67		579	98	274	34		210	525	287	228
567	109	12	83		256	275	92	1		213	105	37	97
288	108	6998	74		231	119	215	44		526	7251	10031	81
273	544	9718	60		516	4623	106	1669		354	86	16	71
259	578	5188	1383		207	10092	241	57		199	327	240	88
278	260	54	73		1246	315	142	10		219	92	993	736
241	107	75	226		227	5825	106	157		236	1969	7228	198
224	111	8669	78		258	264	145	76		438	167	43	98
542	119	49	71		191	314	103	85		1381	12661	3175	84
228	105	85	77		280	518	227	214		273	169	7	1537
275	278	81	243		13	2297	297	3		276	243	90	65
569	9389	84	314		353	90	97	40		235	110	22	50
432	133	343	215		228	138	46	536		398	155	245	72
292	778	74	75		301	422	126	226114		219	133	22	83
272	387	88	74		688	407	8427	210		219	100	31252	184
599	260	5439	73		218	201	283	789		1000	135	29	39
226	1663	50	68		181	566	409	12		968	169	32212	72
456	354	80	60		303	155	98	69		251	153	122	73
450	112	242	39738		287	189	303	24		258	298	14709	9752
400	13152	16636	80		268	109	74	2		420	124	132	513
203	257	27	69		242	129	3919	85		561	2559	25	14744
290	7304	10	35561		216	613	59	102		424	136	9802	92
276	127	395	63		290	799	1417	50		205	247	48	73
340	5021	17	83098		832	9	76	58		250	146	11124	91
285	250	99	58		1026	208	116	94		235	126	15535	74
506	224	45	2228		5	1232	107	90		199	5773	223	68
262	463	95	57		337	4445	474	449		369	147	135	67
1316	119	31	22792		285	166	111	157		263	101	14953	229
444	122	82	74		194	286	133	516		334	2178	11631	33209
269	256	89	63		683	5	372	394		755	248	58	422330
283	107	10	62		250	398	12	108		414	5094	13	148
289	1828	64690	47704		337	353	117	6		231	5190	2	24728
268	261	93	60		931	423	875	160		261	3021	15	80
239	1284	365	60		249	734	117	4		230	15	115	6333
286	119	362	52		254	82	115	119		564	1	118	64
283	118	80	60		438	407	4	221		229	140	88	4869
517	130	433	694		17	380	262	38		419	705	110	158
716	352	51999	317		1029	585	388	123		174	145	39	14272
557	683	18	21055		483	314	119	197		202	265	259	79
279	4220	6367	63		536	347	125	82		267	3182	10	213
265	116	68	72		333	476	17434	58		513	13	28	627
284	94	256	55		28	718	199	50		266	2623	1	110
528	124	100	68		197	325	19586	127		228	88	200	90
254	106	87	67		238	2374	92	7056		417	915	300	118
801	256	52	62		484	202	304	369		233	11	74	71
258	292	241	12030		298	205	85	49		225	30	23	49
281	1023	15134	62		429	130	56	384		417	117	77	812
286	124	237	754		500	261	12	256		244	165	267	64
14	256	96	31689		213	2290	79	292		231	180	267	80
290	2784	86	718		201	308	22	31		215	1362	95	69
291	4606	92	208		447	135	128	10135		674	110	133	98
252	400	105	414		177	505	125	128		727	94	63	93
298	119	36	910		73	328	85	94		438	226	84	75
262	109	253	322		1	144	85	125		407	159	127	100
426	123	100	642		251	3870	99	316		220	304	127	1569
283	401	12124	16490		249	74	131	106		488	352	532	70
662	96	347	1		3	353	69	82314		581	396	26	1924
300	216	24135	65		311	656	332	87		207	16	231	27537
234	249	12	60		222	102	4313	31		272	288	167	114
517	383	61	72		294	571	100	86		200	694	24	83
558	341	251	63		288	585	80	75		256	109	2	78
433	109	346	57		227	245	131	65		266	168	33	23
288	110	15460	820		350	789	234	120142		730	257	35331	27661
273	340	78	1		1159	361	76	131		225	136	26	95
282	113	87	883		229	106	239	233		223	277	5	89
422	837	45	275		886	92	198	11		201	109	237	7
382	386	11	186		229	128	145	958		228	137	40	82
278	1	242	2748		223	377	86	64		370	341	210	131
286	98	14028	757		1173	493	1	236		980	133	34	85
429	503	152	61		198	124	206	101		283	154	10608	228
283	7037	4	60		729	261	106	252		665	1800	274	103
297	432	432	16463		225	5125	491	366		228	408	654	66
266	115	105	26		227	133	34	184		404	1629	61	94
231	22	38261	41204		766	125	293	110		400	947	123	114
199	1	12609	74415		273	769	65	31680		597	281	51	747
224	768	251	10		542	271	18355	115		255	262	206	94
481	254	103	3		232	131	115	113		442	104	17	79
560	266	64	17185		837	141	120	4514		1062	243	9353	52
618	53	37	23172		549	78	73	254		274	118	33	7195
392	104	261	91		223	620	270	235		254	169	26	79
276	113	1249	89		1604	516	109	109		382	333	458	70
610	105	12200	888		356	112	28739	116		875	548	547	419
287	550	67	1354		334	3130	48	222		261	1063	129	234
274	75	129	2		591	169	2	1640		270	178	28	102
290	106	8240	2		265	267	245	102		299	2639	1	114
297	90	2	1		2	124	33918	68		290	67	15	90
558	98	10611	2		183	1676	93	65300		519	247	57	354
506	48	41	5		561	6950	6038	5		216	1388	267	31
632	62	110	428		184	164	83	106		204	99	530	101
286	2	1	332		339	373	84	89		243	259	172	105
479	209	333	197		593	566	440	238		263	5696	444	244
282	13	80	1		1	125	85	3866		427	100	102	83
252	97	361	19		280	443	3	23485		357	591	95	73333
278	387	93	284268		261	404	1	225		261	310	810	87
854	275	8	114		239	186	47	131		250	139	36	103
213	1	92	143		333	214	63	7		413	209	407	82
427	41	72	13		304	6565	124	1568		233	1	2	218
274	95	105	351		424	112	59	173		960	802	34	80
262	592	69	36		386	925	89	64450		373	163	31	233
695	70	1	127		216	344	128	314		660	101	133	68270
289	369	28	1		497	142	233	68		442	129	10563	4
280	5764	306	27		271	148	508	98		224	98	3390	196
457	95	16	11		725	90	486	73		522	361	234	82
1132	86	81	1		201	210	29	205		204	2311	43	116
428	107	115	33		207	690	88	63		213	148	160	113
273	762	226	57		541	2	112	2		673	558	66	102
787	199	104	8		916	1391	31	106		294	130	61	341
475	246	5764	890		230	409	23	31		209	254	1	110
508	2666	17217	11		545	137	90955	116		205	266	1	102
278	289	47	1		304	535	11	39		554	1700	2	117
444	258	59	1		1171	530	70	197		255	99	74	90
264	12715	120	1		241	970	1	114		261	172	161	169456
284	667	109	633		491	221	8821	88		227	146	40	92
41	102	12146	19		274	333	87	2		212	106	125	107
286	103	248	17		276	20	241	36		274	397	27	277
260	124	111	17		896	1348	231	90		479	771	19	22534
234	40	45	103698		244	99	43	76		192	1055	135	103
141	473	25191	13		264	83	58	86		267	648	4	102
285	54	434	417		335	165	103	88		916	20	53	96
479	97	3	2404		335	372	78	1		238	555	296	177367
257	2086	2604	40890		192	14	10780	108		208	709	314	1905
1460	78	63	1		271	110	406	975		350	165	55	97
679	48	30	7235		296	167	62	324		236	569	95	116
276	87	247	422		428	341	105	59962		260	76	210	45351
260	86	114	23486		467	212	22135	93		376	253	65	111
291	414	120	29		633	2704	24	81		385	2050	36	54
978	408	284	30		228	352	107	235		206	1107	3	560
280	124	114	36		463	5739	1199	91		206	131	172	12
263	77	232	268		308	113	21521	211		215	105	68	102
251	1	115	3		279	433	65	197		230	259	18	116
492	12	10711	137170		339	4965	147	60922		461	167	60	83
11	52	42735	5		455	214	169	76		305	90	65686	15
623	271	1751	2		644	654	11354	359		848	128	158	96
440	481	59	13		220	263	231	114		234	2344	267	75
540	283	243	28		891	264	17	76		372	492	472	344
8	433	153	23		226	264	80	207		263	1685	284	64877
520	107	104	21		364	2058	102	209		666	11	66	7
251	79	1541	25		228	7683	1	8238		323	247	41	121
680	46	137	20		339	577	70	88		30	358	241	115
465	98	99	13		573	90	6915	76		385	112	32	67
286	175	78	1		482	43	63	430		278	421	200	94
850	353	181	162		361	120	237	193		261	102	86	80
298	142	34	28		278	4162	1	249		283	366	127	1324
927	114	125	88		449	413	3935	80		200	30	72	92
284	26	300	31		362	136	5268	198		205	509	226	219
258	2	120	14		1518	70	2033	79		416	343	17	1347
160	1	159	139		444	130	97	103		243	345	394	9
295	135	163	162		259	78	74	114		208	10	66	89
233	1	61	7		308	2035	421	86		230	392	1	116
7	302	76	22		1001	460	4	98		299	149	1	7
618	801	15064	1		704	292	129	90		199	109	60	248
291	7	63	335		5	377	84	102		1025	89	96	115
744	294	120	15		426	633	559	332		399	105	12364	306
262	152	310	30		267	258	90	237		435	146	13075	106
259	23819	14565	26		281	36	51	70		563	136	122	91
516	660	297	53531		439	124	65	115		399	86	300	551
286	112	161	1		225	269	3434	83		226	106	13939	104
253	45	78	195		471	105	11	102		785	373	1009	68
284	142	29	21		273	6453	135	353		131	417	24	113
736	6765	17321	484		784	275	12000	113		255	160	61	122
1	271	224	12		901	2890	2	89		493	3017	93	122
292	116	280	1		817	508	401	123		203	113	250	532
449	6	156	217		292	141	38856	240		455	560	334	277
570	107	1	206		279	574	33	103		303	296	19471	138
569	101	129	19		259	97	2	5396		288	252	40441	346
463	6592	46	137		345	90	524	103		196	158	30	259
784	9	68	8		4	210	464	57498		236	3803	443	138
1	825	104	2		310	171	84	1100		223	6002	701	59055
294	2885	54	38		259	1943	367	82		353	147	15274	75
575	118	169	9		279	266	256	116		262	347	265	91
262	126	136	9515		336	172	130	114		249	9471	379	76
404	122	116	181		234	29	98	118		843	66	7	102
273	126	282	29		331	149	103	172		215	83	3	95
251	111	137	459		332	3807	376	110		274	99	34282	125
262	122	159	7450		266	400	39	105		407	255	38	108
793	266	174	562		412	6	124	232		207	1337	260	4
295	259	153	14480		330	97	75404	213		538	166	679	118
3	1824	8	1		229	21	302	119		447	1067	635	229
808	714	306	657		665	389	262	77		243	159	139	275415
283	31	197	33		448	513	222	4824		192	392	1542	55
249	124	100	21		242	694	120	123		249	99	92	101
279	82	1777	26		278	112	46	66		1195	484	3373	101
9	589	17317	1844		347	1839	265	235		1814	111	146	85
179	82	96	791		231	213	211	5764		247	143	3924	122
585	187	1	38		273	119	45	98		215	6830	94	84
1363	422	1082	23		183	144	96	46974		232	254	141	85
1021	440	54785	31		1	141	242	82		242	89	111	106
527	573	347	909358		356	138	40	130		423	157	235	58
262	287	30	31282		710	129	61	63		644	420	124	72
379	463	132	38		565	271	14720	88		212	254	76	122
456	53	6882	30		213	210	7	67		362	279	1	329
273	542	22	168		688	137	7718	112		264	1846	20340	68779
253	294	7146	36		1135	282	21282	411		407	161	88	132
290	1498	237	345		246	1	11018	2972		133	2248	87	103
455	592	139	60576		318	629	70	219		359	143	108	371
280	16538	154	33		278	519	83	115		218	154	12195	71
267	117	23	77023		656	4709	100	120		305	257	395	74
267	277	32	22		504	66	203	216		270	3086	435	345
269	97	250	551		357	3330	49	106		282	9049	24	107
261	138	82	38		185	29	3	61		367	166	115	152
450	190	260	162		269	226	123	251		264	101	288	13
758	11	77	5		230	321	75	53		242	99	53	12
1002	474	10709	35		490	481	239	196		755	363	123	130
278	117	140	47724		483	312	117	104		414	291	294	950
514	124	152	47		331	2383	41	90		244	185	245	91
287	128	134	144		380	3315	132	92		262	642	241	8
640	145	96	6890		226	4827	48	64		202	119	32	538
899	165	162	949		350	146	5	104		246	506	51	80
269	452	102	6		260	197	449	14295		254	21	43	111
191	10204	12925	111055		216	387	446	95		233	7679	580	92
286	620	136	1		203	8478	54	66		230	278	1	105
273	90	144	228		481	180	90	54		212	134	1	104
610	2281	153	35		273	150	93	221		366	166	259	35
280	941	136	23		232	175	16	623544		274	16	88	226
621	285	154	61		370	181	182	63		211	4162	350	30772
277	127	149	50		213	656	227	98		307	39	105	363
264	116	155	1		495	188	136	134929		233	461	16	70434
877	18	376	11		354	7876	68	103		427	96	1	117
225	396	97	211		210	39	455	17230		210	37	2	109
181	155	414	36		247	1185	12454	97		745	382	47	98
280	347	136	44		559	663	104	60		289	134	51	535
602	1	18467	714		282	1496	54	72		212	400	2	115
261	133	50	21		1667	129	28	12		209	283	1	416
260	119	52	363		207	390	88	97		271	113	24454	244
268	271	1852	491		346	510	76	108		433	266	2652	109
791	127	145	198		513	327	197	69		286	1389	5	93
1944	112	84	321570		244	100	114	61		211	128	1	117
285	124	147	25		447	201	254	97		199	35	2	110860
263	452	259	1		595	149	117	71		515	105	1	90
437	2852	87	58		6	8815	5	79		210	703	89	498
263	412	325	20		479	49	652	61		548	86	11319	14
252	14	240	29		286	874	73	225		141	89	97	1163
269	149	221	46		26	139	109	94		447	100	111	3
392	26	40	20		265	169	335	93		2011	154	122	14
383	105	156	20		800	223	110	9753		298	94	90	237
402	102	18501	604		235	118	85	1002		395	14596	102	114
287	662	203	302		209	4	83	22747		279	114	43	335
453	288	84	12		261	143	323	15		283	269	103	120
276	152	264	42		274	102	42380	5		223	5	265	578
280	127	230	15		672	499	492	265		1036	2	32	236
240	111	223	28		279	518	565	9		367	387	24128	78
414	127	9782	501		311	531	119	64		395	1534	77	102
403	295	136	35		432	144	109	7211		201	142	57	365
237	123	4182	43		949	3264	140	291		255	117	268	1009
828	145	1361	2		307	122	63	12		324	148	20	115
222	133	95	1		284	112	96	7		324	534	165	11694
463	288	24543	63		265	163	87	56		264	138	2	104
284	400	222	11256		273	124	129	5		272	152	3	994
33	2599	96	6		704	507	108	19		246	131	101	250
291	14403	288	307		277	324	274	11		416	90	235	111
179	152	249	221		872	236	22860	1		218	278	393	97
571	180	65	45		221	146	130	94		289	143	17	90
35	569	92	46		207	272	14306	113		502	273	120	13
614	98	49	26		232	695	25	1		919	6921	5	221
286	119	95	124376		199	202	41	90		377	155	783	1647
247	108	40	39		509	4302	228	95		1234	30	16	461
140	81	34	16126		750	378	108	189		236	145	459	110
280	141	158	48		265	211	15622	12		715	3033	115	992
450	550	149	911		567	776	380	85		460	155	165	117
262	130	220	55		258	27	84089	52		210	272	16677	105
271	437	431	385		704	107	5358	3		840	258	134	263
280	150	232	22		350	47	99	33		405	244	130	65
240	2	61966	442		225	491	249	38		238	134	67	102
467	1	12	72		217	496	13304	207		382	148	37	67
806	331	96	22		214	129	28	232		267	546	10782	427
255	259	241	80		333	7689	104	80		208	388	347	87
237	601	264	252		900	212	110	74		404	306	272	262
273	163	150	32723		265	54	1	458		553	163	78	119
420	703	40	296		587	222	96	60		249	4275	1	1335
3	106	35	39		1062	99	75	319		530	281	37141	124
274	13565	98	33		18	513	18826	88857		1238	129	435	109
271	340	17503	117252		474	118	275	70		251	95	105	118
270	330	27	2		218	125	68	217		392	119	124	105
290	82	61	211		236	130	110	65		223	1242	20	112
476	95	458	42		107	158	104	57		296	267	242	26957
478	620	88	40		250	1577	13893	55508		227	192	6416	265
292	143	3775	31		625	268	102	488		258	292	255	136
276	4278	32116	42		331	118	11	69		234	82	90	245
235	620	156	11		286	3052	64	205		745	293	99	1034
243	314	149	5		452	175	65	148		278	1	254	271
271	151	141	17657		1026	1556	17	200		229	2802	11643	80
678	113	26171	1		250	8028	318	82		234	302	319	110
426	156	41	43		265	128	95	213		241	356	123	119
451	460	82	28		223	3595	169	207		288	15	578	116
384	493	105	37		232	96	12	100		215	124	394	64
715	104	50	70		434	5582	10150	67		207	88	8188	1309
457	163	76	35		376	128	122	67		428	630	942	100
844	152	30	78		150	175	114	544		469	99	428	121
259	777	1	221		721	42	209	834		348	6504	251	340
716	305	623	17		1	575	613	44		210	993	30733	190005
241	144	382	24		353	190	386	17		230	524	5804	116
284	159	10257	216		301	267	48138	80		552	258	29	128
289	257	108	10		226	389	95	129		2883	141	1	99
419	143	714	72341		1	544	382	57		249	143	76	248
575	322	125	33		323	172	192	86		253	9729	297	108
602	122	22370	44		5	1138	433	65		211	113	54	203
268	264	47	21		228	499	2	11		282	10032	51	115
543	284	136	66		499	192	442	57		298	161	2341	113
285	420	397	4		382	548	88	2991		217	97	8	109
653	917	450	175		243	153	127	45		251	113	36	306
268	91	95	239		447	10	87	1		213	536	269	68
228	316	217	45		190	833	7	252		290	1034	66	1709
265	426	237	52		196	417	132	4		409	559	101	115
862	12	722	338		281	222	120	97		722	279	459	110
276	3991	7039	73		223	124	124	805		295	1900	62	16900
279	476	6	14		365	192	299	30		708	150	288	371
270	600	66	98		249	831	72	59		579	115	91	110842
278	140	33	4		368	550	104	169		192	712	61	122
272	276	60	13		255	1029	56	75		646	1809	399	335
258	168	267	1139		393	209	127	19		597	400	107	213
256	21	10202	1		227	406	219	34		285	145	20605	128
8	22	35	8		264	215	239	340		4	106	3298	116
272	291	322	257		301	292	562	64		636	291	21412	111
540	165	128	304		378	33	88	256		404	264	106	379
659	435	66	179		382	116	10	43		254	158	58	378
268	313	17831	89		346	97	51	4		713	261	286	283
228	296	87	542		203	112	88	15		286	118	210	115
577	993	283	116		357	131	707	67		295	416	164	102
441	261	91	32		289	214	137	66		226	137	85	55
273	166	338	154129		823	3321	86	86		125	503	59	53
20	317	495	11		269	479	85	212		585	139	235	207
781	8259	275	319		279	2269	700	1		214	301	4	90
274	131	71	81		272	150	123	513		515	115	5045	125
267	2	3338	29799		407	156	269	8		242	102	93	80
273	558	269	159		278	620	72	168		386	3464	105	116
605	241	38	6		232	203	27377	71		208	96	17	260
270	365	86949	36		322	591	195	111		235	221	54	13
404	506	36185	118		343	600	253	6		216	373	314	81
430	160	126	7		243	148	2	1952		348	96	135	66
260	3535	41	83		78	98	132	108		211	498	123	107
289	253	1	56		557	2225	481	16		284	125	107	97
236	138	127	66		620	901	232	11		827	141	257	111
287	141	383	75		843	197	81	181		218	112	53	1
535	111	146	114		281	634	401	22		203	122	103	99
437	265	96	210		422	438	91	3		388	294	127	80
219	375	199	78		258	512	341	52		309	442	115	78342
269	132	40467	1184		343	139	387	23		257	430	124	113
944	150	285	96		309	2757	139	17401		740	255	153	87
1	7396	68	84		832	204	119	1		218	130	99	89
269	522	156	4		666	94	22	107		201	3629	250	116
287	404	42	1632		230	1212	17687	62		217	451	113	8285
518	381	8621	23		207	2786	62	5927		14	121	887	779
587	245	7	81		205	152	125	13		219	141	150	73
716	197	70	4		332	140	10843	321		249	1327	113	115
793	229	6	159		393	259	65	61		295	103	1	2985
464	272	258	16		280	107	237	441		642	958	8288	5206
28	116	2021	141		825	318	236	70		618	449	48	93198
285	14005	123	7		568	3173	559	138		1031	108	8	1899
451	616	48	29		294	136	110	5		222	1915	112	77613
449	17007	144	141		257	692	10399	139		206	124	192	1
503	314	69	78625		6	605	44200	14		303	113	222	45
213	154	273	115		1221	381	91	1		239	143	221	133
552	159	76	246		1364	527	89	631		406	123	202	97666
280	117	88	15		233	278	74	1365		283	381	53	120
298	134	844	65		878	1671	93	36		402	471	66	125
1884	258	86	1960		1	79	67	87		198	152	369	306
283	148	233	337		493	42	141	99		521	164	1104	108
260	168	241	31744		280	166	65	67		298	6211	160	348
271	327	66	113		325	1766	128	11		479	160	398	111
283	7106	505	26		482	211	502	30		903	4910	57	298
258	136	145	5800		1014	411	958	534		410	91	143	132
263	286	77	30106		210	319	501	12		227	121	65	128
271	326	260	544		229	145	141	10		206	145	1	123
584	823	124	48		165	183	108	13		201	309	130	8
277	3522	52	100		322	398	4102	25		241	93	258	245
270	134	92	85		530	211	63	179		415	2778	74	130
787	98	124	12282		348	834	142	11		319	381	296	92
286	144	1	37		249	860	101	74		216	275	288	97
292	5768	109	41		235	109	135	172		212	127	192	331
270	5629	109	14		259	462	261	6		286	2668	42	871
1021	147	118	3965		323	1048	74	505		307	7	4	110
280	151	67	5		315	136	240	7		207	135	28	115
540	182	369	78		356	912	94	116		321	167	39	93
280	133	257	79		232	159	8602	62		896	286	232	98
267	152	93	40		18	351	75	6		254	97	10284	119
285	275	5219	42		261	4	101	33		275	168	20388	8
273	2217	218	103		396	596	141	3		301	29	261	765
263	56	56	141		305	293	114	8		1462	117	137	109
256	855	130	244		280	503	117	56		441	103	7627	82
516	7400	68	813		674	111	506	196		379	151	36	112
253	133	107	15		281	318	7	204		209	271	165	116
238	134	52	111		269	94	401	72		1043	143	48	226
442	109	132	1273		245	304	66	154		225	116	19	23
283	149	12527	125		528	224	100	149		283	86	225	97
798	152	21988	12253		268	625	104	9		351	159	1	91601
421	303	107	78		400	4927	2881	5520		339	153	122	1112
293	103	343	122		294	111	134	61		5	134	34	97
282	257	92	119		695	591	135	68		271	1701	2	30
585	269	82	242		348	512	233	15		695	233	69	247
369	4986	126	29986		533	2614	11832	10		195	6212	16	88
419	287	113	6178		526	96	4	18		1284	795	79	131
732	466	105	129		1009	1831	1	4		399	98	101	118
252	88	137	275		461	205	340	79		197	95	105	125
284	359	3379	371		250	2634	367	6		294	4043	31303	94
520	143	191	157		441	10233	84	7		297	156	129	58
293	417	273	252		255	147	185	31		279	105	1099	57
260	101	65	469		8	18	20	67		528	147	205	95
289	366	86	155707		407	226	264	185		233	4632	37456	120
256	137	215	69		240	647	82	88		211	159	77	322
275	137	112	364		730	208	117	61		287	95	530	107
274	269	86	4137		29	264	86	6		288	614	671	243
285	146	75	142798		270	444	133	20		347	136	126	110
900	159	20133	103		715	1699	152	1		282	8952	20	110
927	297	238	106		1518	94	259	9		300	538	233	88
254	5799	74	81		1452	536	322	57		195	2522	267	95
288	136	130	59		254	208	270	1		423	184	34274	109
231	189	73	109		276	295	9913	15		212	8	108	389
269	527	41	69		341	438	91	159		206	257	950	115
288	237	578	39303		697	460	77	2		420	560	14707	259
238	1299	122	209		257	3	111	53		275	110	144	93
272	110	61	2		337	204	291	75		88	257	24961	126
736	343	22	162		238	93	60	3		223	128	115	92
418	262	246	532		450	220	68	16		271	118	268	74629
688	129	42	14451		239	10360	2	61		403	96	366	117
507	422	72	22		625	96	257	4		270	102	272	8240
553	4846	5222	3596		1231	151	67	2		390	122	115	231
423	120	474	47		261	311	140	4		943	163	270	19
538	393	78	109		250	121	272	19		219	704	455	228
284	4163	116	27		239	90	67	29		525	6052	48	127
280	118	1518	70		457	201	335	15		330	531	308	2078
283	705	1398	1023		283	220	286	12		240	136	276	79
259	261	6	3249		231	481	223	6		416	6	385	189
275	146	110	6129		649	112	108	20		328	103	105	3544
234	137	43	547		237	658	14514	32		643	123	49	25296
597	142	4	1		1895	3224	20613	83		305	94	241	230
989	369	7004	30701		219	143	122	109		277	101	478	221
232	131	9643	332		636	108	608	18		700	150	46	84
261	133	5189	14		612	125	92	12		571	137	224	90
275	398	55	81		263	145	105	4		433	263	231	95
249	140	75	62		232	457	103	14		259	4555	93	408
611	129	8655	75		219	302	148	4		250	142	51	97
450	243	46	115		277	147	271	15		220	9406	538	122
260	127	84	18		501	114	125	74		518	109	88	109
277	271	81	44		229	5170	152	2		195	124	42	99
349	289	88	98		201	97	33	24		993	8593	4531	2662
450	264	338	31		190	257	13	7		387	306	35616	271
487	136	71	189		964	617	105	61		6	902	112	105
258	127	90	866		615	304	242	2		248	148	367	56
246	138	5439	105		302	221	222	31		208	160	77	50
279	351	48	238		298	148	665	64		301	5457	71	714
250	360	80	8302		223	294	8152	90		361	53	105	1329
264	373	243	56		499	97	68	1		393	368	356	6
248	2805	16642	527		548	207	2038	229		370	420	69	338
141	519	27	5		452	5	6	79		1460	110	151	233
253	13805	9	251		413	150	730	329		189	117	35	1
252	121	390	113		1	430	256	332		202	2	11311	86
30	5084	17	106		897	216	142	204		227	10	114	12921
1019	712	97	815		706	96	19032	210		264	119	98	417
1714	1661	43	112		279	978	73	49508		716	11111	43	29
227	10734	94	85		231	348	116	1		236	124	440	195
260	124	31	418		863	108	24	78		235	288	10246	262
251	133	85	1		800	299	34369	321		774	295	131	89
875	5642	89	711		345	286	153	59		617	289	81	10
211	101	10	22820		303	138	5603	509		498	264	122	590
273	493	64696	14		225	12307	241	752		268	304	122	11
279	305	91	36318		194	805	165	68		267	829	46	8
222	125	366	112		775	14495	205	44760		582	139	118	58
1716	699	362	13494		257	162	215	216		208	376	62	78
286	132	84	71		344	3109	881	55		348	129	350	81
258	137	2	200		345	665	107	14922		597	141	497	103
258	122	432	3970		314	496	99	230		207	120	245	54
281	125	51999	71		5	129	28	191		211	131	5814	497
260	257	21			336	108	30	72		229	96	101	6791
248	253	6369			312	267	443	75		321	298	82	117
223	107	69			283	267	72	76		445	270	20530	44
525	138	259			478	995	11	100		219	126	38	110
432	128	101			292	178	3087	72		240	141	18686	228
424	123	88			302	478	109	53		261	127	89	801
577	293	51			4	152	136	88		237	503	108	56
444	418	241			238	3331	322	209		256	446	5	289
465	266	15124			472	129	100	166		286	440	268	329
258	454	232			234	67	81	13206		221	468	122	766
281	129	98			471	297	119	5434		498	495	200	357
493	141	87			255	682	233	74		571	88	92	88
762	383	94			234	152	70	6		305	688	90	266
244	9702	100			266	150	1068	10795		229	120	6313	71
526	335	35			1038	195	1922	174		253	2406	247	26
260	401	257			272	572	135	8861		458	103	49294	25
408	428	99			534	1391	129	56		371	105	20	2
884	4817	12131			438	279	146	6772		235	296	2	7302
432	210	352			214	163	116195	56		389	101	376	1
281	581	24147			246	190	99	75		567	127	89	36970
229	349	11			367	175	88	55		629	221	23	4485
451	126	61			260	96	74	3771		296	132	249	85802
233	1037	254			1110	313	147	970		251	43	15	79
260	1430	346			260	397	66	80		370	566	32	118730
283	105	15463			637	523	68	576		196	89	46	39
380	2762	76			645	155	99	58		272	135	2	2
224	131	89			262	131	79731	39		276	3929	221	549
254	860	41			335	121	151	58		247	140	231	103992
387	119	13			907	304	99	5885		217	4279	255	43
582	514	243			302	129	125	153945		1267	120	124	2
258	123	14028			242	170	76	19882		277	128	57	205
17	113	156			288	207	126	6189		241	389	19	58
415	269	432			1092	168	339	49573		495	2157	73	34
282	120	2			350	1938	144	8368		542	138	493	12864
927	111	105			248	211	94	79		302	313	353	43
256	459	38275			279	381	91	69		502	981	89	51
483	257	12606			250	117	214	8239		14	135	377	20
580	378	244			9	5244	118	84		211	139	79	48
283	131	101			479	138	194	49		1476	6527	78	26036
440	321	62			452	201	6	202		225	2419	227	41
441	9261	34			231	281	138	80406		334	582	1	185
444	2163	259			273	5537	718	1		301	135	25	51
39	369	1241			20	176	70	123		262	2775	117	33
274	104	12203			361	468	91	15		285	734	10887	18708
922	418	67			603	138	139	65		234	104	40	226
7	2021	129			373	417	327	89		469	617	74	47
269	243	8237			361	147	136	58		617	168	15985	49
388	116	1			284	57	74	376		914	293	1	657
279	133	10602			1033	296	91	65		539	135	85	514
276	127	39			9	877	81	59		343	427	226	14952
282	110	112			340	134	63	58		228	134	4	56
253	7058	333			448	1717	198	81		615	874	268	660
273	111	80			469	10	66	179		1436	109	42	7284
6	365	92			6	590	88	446		339	442	53	9736
294	135	361			287	124	147	13		521	128	74	324
209	300	92			1183	69	141	6		192	148	41	9
406	283	2			559	208	118	66		208	136	160	377
624	699	66			717	3692	84	5		258	4	45015	104
975	123	106			237	194	90	62		1021	265	20	40
255	8178	68			21	127	135	81		666	1752	546	7
547	123	22			444	122	125	181		220	133	8	34
285	116	309			693	281	105	65		271	522	171	49
274	533	12			211	416	145	77		778	134	186	89
251	240	82			188	101	236	112961		218	1339	1	8
269	270	112			410	12	5	215684		276	139	2	63845
256	91	225			361	4360	138	192		351	124	105	49
247	122	100			226	165	237	459727		302	10681	12279	57
221	8	5761			412	9712	138	82		780	126	42594	46
399	220	17212			254	154	288	68		383	16	111	40
225	122	48			365	802	91	11		204	2	85	60
797	136	59			459	104	133	137		291	196	2005	68
228	1212	120			281	111	27334	67		457	100	2	53
474	78	107			284	947	230	352		298	7	65350	3
271	14	12151			1216	187	137	75		333	578	111	83
259	85	253			80	170	6398	209		354	87	1	336
248	6169	112			503	112	81	58		337	272	8	37
285	104	45			345	79	226	62		873	300	79	19973
285	106	25203			271	121	27258	13883		854	418	91	25
258	82	465			32	628	89	84		363	5092	573	57
270	116	2597			692	374	227	128		362	24	59	37
287	420	62			231	1568	65	8793		848	8	8	1148
288	262	248			289	78	1	1		323	134	73	51
272	165	115			898	172	368	142		358	131	29601	320
251	248	119			521	185	69	75		412	132	126	653
244	247	283			519	114	220	1124		872	725	232	76
287	111	117			239	160	111	61		331	65	458	46
275	107	235			597	14	219	2		218	1086	39	45
265	138	114			4100	209	1	356		412	85	111	42
268	84	10703			281	206	2	13		298	3	61	65
270	506	42720			802	2060	134	5		511	6607	21	55
564	116	1746			399	431	132	83		209	138	19994	192
281	166	60			1097	181	140	1		220	1	58	27
269	221	242			332	96	261	74		289	284	54	78
413	77	155			293	108	200	55		145	47	62	209457
277	14177	106			247	215	30140	76		2	23	966	14
267	111	1536			1215	147	12983	10		326	138	101	1
448	132	136			253	749	157	56		552	491	21344	60
291	961	78			208	289	91	69		259	25	116	10
262	1413	98			486	116	79	195		339	97	124	169
406	105	178			233	111	66	581		196	279	20649	7311
700	7905	34			935	166	386	80		26	130	12790	1
259	363	126			233	216	15716	75		499	3924	206	69
212	105	118			346	521	102	63		393	709	9795	64
631	108	299			338	2114	74	1		302	16	203	255
550	118	158			357	317	61	68		501	60	126	49
254	856	165			640	149	72	1606		257	48	53	33
275	112	59			305	321	122	77		212	323	133	226
467	90	77			289	274	17712	1		253	844	102	226
279	102	15062			289	150	2	76		635	7	2	1142
262	230	61			297	25	26	77		291	115	29	25
394	396	118			1139	527	65	22		238	104	53	45
259	340	308			238	58	241	72		302	93	880	72
831	63	14567			238	308	135	73		321	379	250	8
743	286	297			232	109	118	75		240	1	36	24
271	458	159			269	349	84	66		536	13	43	63
233	93	75			478	4300	62	7		220	121	117	206
285	271	32			664	141	72	67		249	7	102	139
677	5403	17319			237	264	141	6		889	6	108	123
241	383	218			242	149	62	64		1088	113	199	60
204	85	270			306	1124	312	53682		218	1042	1	74
287	97	154			415	293	104	56		433	528	110	89
245	84	2			803	438	133	68		394	271	31348	50
194	1374	129			1854	285	206	70		796	506	350	57
228	108	45			1030	110	95202	186		221	598	522	59
388	92	65			315	181	244	84116		286	278	4081	53
279	105	106			242	39	132	53		254	13	272	44
248	398	54			284	2744	194	109		810	144	28	38428
825	82	165			694	9001	115	67		1029	11	228	104143
427	22	138			245	209	420	63		205	4560	567	79
278	102	115			254	379	66	56		580	29	7	74
423	235	280			466	71	264	51373		1011	149	5	18
496	90	135			274	290	84	277		376	272	58	6
408	366	158			14	4868	64	4		224	143	9824	6
280	426	174			829	496	123	65		371	1	2373	3014
269	94	150			474	213	210	67		1195	275	69	7
610	92	9			263	466	2	59		756	143	28	64
246	106	298			300	390	123	61		367	88	10	19251
266	101	190			1334	1635	78	17039		730	52	68	40197
677	77	98			336	205	109	48		379	416	5267	6242
246	28083	1769			560	211	61	67		205	1950	295	69
23	252	17320			230	288	116	74226		255	477	1	47
524	283	97			315	356	252	52		1550	124	57	75
442	87	1075			269	853	272	64		43	93	153	74
251	256	54766			1185	288	130	62		740	119	127	51
653	87	352			376	147	79	22441		419	131	270	73
284	102	30			586	1558	2843	61		274	36	81	2
449	92	133			268	323	68	829		281	134	482	82
278	486	6878			492	282	818	31245		340	1041	1	28
262	129	22			250	331	263	1		862	564	52	15
575	362	7141			317	5	124	10		438	118	3378	12398
314	567	237			383	371	11131	63		837	107	1	66
571	609	138			537	166	65	68		222	32	91	2142
285	81	153			7	295	106	64		679	95	38	5526
268	86	25			232	405	73	4463		703	120	76	46
237	92	27			199	375	1637	54		254	393	407	99
279	92	249			634	108	66	60		252	124	256	62
654	260	82			1810	308	315	55		666	276	210	93
285	8534	255			667	177	194	190		307	140	905	25
219	99	80			291	199	146	30		666	515	359	9
7	325	10699			251	7630	81	2		396	97	376	18704
360	95	134			296	83	63	10		222	891	86	665
457	4024	156			289	200	75	10		953	26	64	209
261	89	134			427	499	507	197		407	421	1	18
1209	701	95			375	316	252	14454		267	97	105	76
286	94	160			545	512	306	1605		307	36	415	52
433	210	104			515	201	139	63		345	287	345	13
277	294	12922			308	157	226	74		275	635	10886	1318
248	926	137			222	160	132	181		223	244	8739	40
284	82	146			249	212	322	59		207	114	62	71
455	77	154			467	422	76	195		893	133	249	17
264	11859	136			649	1251	343	72		1430	142	91	84
276	7114	155			1	190	63	73		245	376	477	6
280	90	152			442	301	64	193		275	126	9127	346
617	77	152			381	155	612	49177		244	146	90	199
284	251	379			326	161	76	69		200	411	66	135
246	90	94			825	294	353	59391		286	546	101	95
199	86	1			738	195	65	31		351	96	601	35
270	123	415			2280	459	79	283		283	299	2452	1580
452	3	135			231	1419	128	59		196	89	254	20
238	82	18457			19	560	370	65		657	92	107	50
262	130	1			262	1179	22622	165		207	286	223	78940
694	101	55			236	308	120	36138		405	274	69	531
269	2623	49			257	139	91	81		211	28	63	18685
247	5506	1846			470	674	59413	60111		427	7	13196	42
412	72	144			243	118	192	53		1076	3	95	26
258	715	80			665	369	4	70		470	409	55	1
441	69	149			578	263	190	65		402	228	224	64
480	86	258			259	1733	70	79		287	88	73	104
278	1	90			454	838	140	82		218	377	330	11
580	93	1			917	7220	115	199		272	90	101	45
412	92	325			1062	322	105	64014		278	136	62	18
274	1607	238			543	1915	224	210		340	143	6485	67
722	242	224			279	163	22548	49264		226	136	61	64
245	2784	40			522	9	288	85		1330	282	225	6
555	226	152			514	92	123	65		573	129	104	31117
229	240	18498			267	139	89	209		255	130	117	299
501	506	5			242	481	8	38		324	3	85	88
459	318	84			511	540	71	86		364	65	103	2121
278	97	193			1	182	250	62		453	2916	272	79
248	6094	1			1254	107	267	31		275	508	131	297
267	309	268			2	127	20	90		922	113	127	55
460	94	234			237	305	18	34184		301	2630	215	309
7	80	1			25	295	204	94803		220	125	104	71
269	401	223			288	285	8	1		257	150	127	42
279	3446	9768			637	282	67	5325		346	114	77	80
260	79	135			239	93	250	6955		195	483	2839	2392
229	326	4189			451	192	95	94		259	260	130	20303
816	24051	1359			257	493	81	1953		264	4837	77	2082
231	79	96			289	291	68	94		224	4007	23	7321
257	88	24545			332	134	252	88		1033	272	255	244
241	362	97			754	151	130	78		882	1115	5	14
289	50	294			551	104	132	95		212	35	26	47
285	269	219			349	140	96	16		229	36	1091	37
274	220	255			637	3947	66	75		243	142	18	108
266	481	62			953	179	10169	56610		14	392	3	82
281	82	94			432	172	257	50		205	133	98	67
455	242	45			273	123	65	46865		411	1673	43	63
459	82	94			246	1458	58	51		1663	881	7	233
269	240	42			366	11123	131	45174		600	117	3	39
[truncated: 32,900 more rows]

## Sheet: EC1-4
mmCDHR5 EC1-4		Ca													mmCDHR5 EC1-4		EDTA
	T0		T60		R1		R2									T0		T60		R1		R2
Replicate 1 AVG	432.012		954.572		3825.59		9967.58								Replicate 1 AVG	447.038		424.549		467.234		572.739
Replicate 2 AVG	459.987		769.855		1615.1		4859.25								Replicate 2 AVG	538.225		553.618		577.129		693.542
Replicate 3 AVG	388.991		810.815		2482.69		4941.38								Replicate 3 AVG	416.101		438.432		441.353		604.356
Average	426.997		845.081		2641.13		6589.4								Average	467.121		472.2		495.239		623.546
S.D.	35.7631		97.0084		1113.73		2925.88								S.D.	63.4907		70.8511		72.0896		62.6462
S.E.	20.6478		56.0078		643.009		1689.25								S.E.	36.6564		40.9059		41.6209		36.1688
Replicate 1					Replicate 2					Replicate 3					Replicate 1					Replicate 2					Replicate 3
T0	T60	R1	R2		T0	T60	R1	R2		T0	T60	R1	R2		T0	T60	R1	R2		T0	T60	R1	R2		T0	T60	R1	R2
50	325	28242	164		6	3605	2388	15319		121	216	124	7		177	105	375	136		126	494	5	185		65	150	99	351
22	659	20907	342758		17	29	107	98		618	792	4263	125047		73	230	103	327		108	3	772	5		133	17	190	194
206	319	210	7		153	105	27023	10484		62	1106	946	1		149	345	190	349		42	94	33	492		258	38	78	51
169	454	58400	2296		884	41	1	1029282		12	2787	7050	212393		1196	26	9	84		26	44	41	282		456	123	129	78
25	66	18979	31010		46	53	232	176273		25	25	5361	32669		223	175	25	126		12	152	224	290		38	101	158	151
30	172	67409	492987		248	991	227	583		361	3105	265	613109		901	88	295	103		227	775	126	33		326	153	314	178
170	313	83	7358		273	24	179	13		193	699	31	115		24	359	14	180		819	124	13	347		299	357	200	258
190	1064	202	20		4	3016	74	3518		154	1234	24	5		116	131	77	63		251	366	6	481		103	237	35	6
914	173	1	63064		244	108	26927	114		31	532	53	12		116	523	11	546		9	114	42	84		3	35	61	163
292	788	224	77		68	49	336	2		290	1450	21839	21422		1923	662	113	1376		352	114	2930	41		8	505	227	156
95	110	331	47		225	2353	85	19		109	11	777	74166		38	258	406	353		754	724	167	1167		748	44	27	724
30	52	7388	204		515	384	58	1401		101	794	37	111122		537	3	46	575		108	143	17	127		252	43	615	317
10	14	7090	79526		7	2151	16	13595		142	85	7763	33308		446	1191	52	15		186	105	64	656		135	144	5	415
122	2597	48	83		180	19	55	3954		648	78	6408	11		219	124	45	401		590	473	144	695		457	286	325	23
267	421	56	35		236	3447	41	252		210	496	3639	88		166	735	131	201		11	13	198	155		209	906	137	157
306	140	26	60		1737	116	75	20		100	177	184	11038		151	78	25	15		405	172	198	236		553	254	73	1180
97	82	7	66		59	284	26	345315		730	89	4467	62		8	108	137	522		47	524	16	215		77	623	334	121
510	915	315	88		586	265	33	303		72	3260	193	2065		446	79	23	100		319	335	406	678		648	160	262	1703
5	1	41	54		90	113	923	107682		67	626	279	93		842	392	644	33		385	79	4	702		299	94	226	706
101	1	59	37		52	832	247	1540		88	37	9109	96		111	190	176	59		243	776	4	125		25	286	466	406
404	137	10018	24		57	148	58	48		44	4998	383	98		36	152	338	50		426	484	597	1015		556	308	38	47
26	4	9	61		119	135	83	86		56	270	8380	248		485	525	556	1029		945	257	225	1085		376	211	158	9
213	147	73	65		111	269	68	896		560	266	658	11949		128	339	357	130		148	490	1806	74		1	339	167	74
17	10752	74	199		90	274	164	443285		52	2524	288	612		4	205	38	204		228	344	6	772		1	191	476	30
480	138	28	68		133	155	75	35		1010	4421	43	239		233	870	59	77		197	296	12	430		241	177	127	869
369	151	427	227		520	133	235	119		134	125	282	22		140	189	81	809		102	58	101	80		339	33	3383	260
238	1	69	52781		87	262	31	93		55	5503	11560	167		48	84	71	847		1465	626	314	467		1251	136	204	515
506	129	40562	317		186	132	235	9711		203	6199	5192	1		166	16	99	107		175	264	741	88		30	246	536	13
133	109	781	3716		333	621	30	89		1976	14	13456	106		1	152	138	215		22	234	995	5		91	190	3	27
177	4430	91	52		198	1608	76	19		93	269	24	811		108	153	330	2112		97	51	193	2375		538	191	140	197
1378	295	1	80		139	2996	58	199		84	139	560	108		464	98	272	469		323	137	839	216		189	206	32	275
946	5819	21693	10		63	16	41	87		49	176	99	1		1598	189	24	212		5	1043	406	233		117	456	81	86
199	138	14780	52		1929	153	9279	90		489	203	30	131		453	227	122	480		53	210	33	599		298	17	201	8
245	171	66261	1290		491	155	43	98		458	245	30	18		233	151	939	530		361	389	306	11		23	181	151	12
239	129	52	37		25	150	88	60		251	145	26	103		418	43	995	277		102	201	254	1		38	92	87	21
449	7124	65	40		135	132	52	1956		416	267	71	6		133	153	214	289		1253	86	760	770		226	302	27	108
514	1986	189	309420		152	881	42	218		73	250	2	120		246	6	634	6		134	1	696	9346		215	15	257	123
532	138	79	25		167	151	15418	182		236	451	1	91		51	211	87	62		111	5	113	15		377	177	141	24
336	302	46	70		135	4605	92	21		274	203	12	123		323	838	704	466		9	8	25	450		2	393	119	1870
222	483	221	87		414	114	92	220		452	201	55	214		127	405	144	65		193	586	437	1060		3	1287	106	664
261	1	73	1066		580	278	231	5		543	1413	15182	4		283	46	688	194		195	136	147	481		36	750	181	4
262	152	56	316		5	352	42	78		1082	74	234	82		62	23	133	260		14	2309	534	2663		88	302	221	361
257	1	61	82		60	126	88	420		741	539	2	40		132	228	607	2		1057	341	1092	418		405	304	171	1335
218	171	68	48		245	106	55	56		50	4	55	18		100	216	55	135		22	15	39	462		11	115	245	616
304	132	85558	64		142	157	63	84		254	116	1734	2		124	402	604	4490		57	133	940	162		42	145	479	1036
250	174	36	1		86	95	99	1068		671	803	9	93		5	166	202	664		11	1239	874	940		471	232	674	136
390	1148	288	1		146	99	9930	77		214	118	62	106		294	1	64	73		427	1100	219	112		412	64	289	3087
292	2964	53	1		110	1023	61	75		236	19	6727	109		362	217	401	1453		106	166	2515	2071		169	3878	181	40
135	131	276	38		338	288	1	229		277	7	59	1		91	193	437	549		82	563	109	4		258	18	635	9
498	326	57	66		337	133	5239	30		231	56	6065	364		173	430	322	17		224	346	341	42		4	200	386	44
290	332	32	8		8	126	62	2		209	141	31	56		308	238	129	1202		335	538	25	311		219	959	545	320
1330	161	35	991		4	112	29	96		436	97	52	49682		246	610	875	85		1023	430	569	612		135	767	8	430
270	2	51794	1		188	279	7	73734		516	268	2111	104		426	230	242	6		61	334	476	240		42	117	63	1342
383	133	72	365		18	104	6280	25		220	353	39	22		240	235	241	139		169	1094	266	534		92	217	244	113
232	329	44	35		217	140	420	55740		298	256	37	1		627	13	249	536		118	12	518	3577		125	543	816	54
327	256	78	76		179	276	257	234		412	162	9078	79		763	230	231	10		665	839	224	175		1	1	442	531
269	74	120	47		452	99	100	79		3	29	1	7		271	224	238	1964		137	83	1695	393		249	821	567	22
375	789	9	782		93	149	93	53		3	593	288	353		256	227	240	57		283	814	592	644		400	337	267	47
242	167	53	67		9	93	44	1		818	1	20	7		596	228	244	47		227	214	258	1959		419	322	403	553
443	133	51	54		190	137	5883	87		290	692	18	87		230	189	492	66		641	1642	309	3871		575	289	204	995
248	11	47	47		108	259	6	65		260	269	236	12		492	443	2	122		71	370	229	6752		172	256	233	53
275	116	5170	14162		250	439	213	2		196	657	287	116		249	408	227	353		640	403	1374	142		337	304	597	463
280	160	50	46		308	2010	53	97		1	280	52	97		237	1333	224	59		150	136	83	81		417	28	220	177
284	298	9	14		465	272	87	87		215	85	17	78		324	271	1636	7		409	18	107	4174		202	1191	255	1761
1	133	44	2		242	121	5915	48		1100	693	10610	243		338	218	376	119		118	432	424	49		322	247	284	3
557	8	14414	182		40	119	13	193		571	2241	37	1		327	222	242	167		71	70	144	3198		326	264	274	409
788	25	224	24		503	106	229	19		452	242	1088	119		1212	563	190	118		956	196	442	114		285	277	467	868
188	1	14843	22		144	58	1	1		256	4110	572	73		246	7	256	17		388	42	194	136		232	285	304	27
1	181	3	33		58	1152	85	88		269	481	212	2		476	639	210	52		244	298	274	260		547	334	842	104
356	312	178	29		302	141	242	1		195	1349	51	19951		1127	392	456	35		946	297	295	2733		466	572	294	25
250	450	2	253		183	134	96	83		725	497	6910	101		242	236	241	1191		76	765	293	232		466	644	252	247
231	150	65	66		246	5090	98	91		200	163	47	120		342	453	248	69		170	197	406	1055		282	238	279	1113
169	134	74	215		983	232	40	81		297	349	398	355		237	223	666	152		234	292	1180	264		474	783	285	79
265	1	61	164		846	14980	94	87		252	183	472	223		349	203	450	479		225	1075	399	1223		289	308	209	2
289	123	55	313		228	222	497	492		285	181	290	119		304	214	244	176		208	2	417	636		485	307	424	116
248	1294	61	46		231	146	9	58		227	114	73	100		484	180	270	225		233	177	859	14		796	281	748	201
435	2102	63	28		719	113	30	72		297	574	44	252		217	434	238	443		254	14	455	2144		226	331	1	365
439	2357	220	295		467	44	4501	5		717	3259	26334	126158		525	252	232	471		198	460	1630	433		269	317	226	228
443	140	19052	166		178	8223	3091	249		204	3844	41	104		505	2	245	413		245	281	484	234		232	320	274	1388
1	2566	6	39		1	125	78	215		514	123	43	339		265	578	4	253		595	293	206	22		34	522	614	1976
280	1	224	55		256	5484	430	96		294	200	8531	99		338	1067	640	382		288	333	172	173		1014	234	283	265
287	121	473	81		92	276	429	81		269	6581	30	104		295	1	247	235		180	320	310	291		221	290	215	218
168	314	38	57		477	142	96	293		644	202	6510	102		299	210	1322	187		190	1120	3	1849		186	568	193	184
201	584	53	15		234	1672	737	107		206	2645	45	1		449	497	408	207		211	1116	728	223		307	340	221	208
729	196	90	43		1021	835	131	11		413	343	12596	1215		302	218	218	209		599	397	201	643		298	892	235	746
176	523	385	201		449	147	6786	103		232	1940	7547	120		454	217	227	238		274	649	786	408		229	565	3	237
267	9721	71	20		221	402	114	183		462	182	51	8		520	23	222	622		678	719	222	913		266	712	223	235
727	878	44	95		257	8	97	245		398	99	53	90		244	812	708	1518		217	144	291	235		200	312	6	497
289	136	60	33676		440	380	234	75666		346	671	16301	120		664	218	220	20		233	655	679	1166		282	625	981	211
384	106	642	34		230	107	52	234		223	1516	41801	120		500	221	14	453		459	185	288	224		804	289	232	420
667	531	47	73		1259	71	14690	131		184	99	68980	58		333	460	605	230		247	352	446	222		209	298	1462	1096
234	317	35	31		502	1390	196	96		859	445	17	125		507	186	206	1347		551	330	309	255		577	320	499	959
275	146	153125	49		650	106	35	82		846	598	4605	52		272	225	229	209		192	1397	2604	1909		257	337	759	289
824	125	290	44		1268	104	518	1		269	49	514	124		303	234	272	526		240	354	232	192		168	791	402	233
265	138	85	34		551	280	1	18		264	117	10645	244		1270	201	207	266		252	1101	585	224		213	910	258	1723
241	142	102	5		245	129	9830	855		423	2847	196	224		281	219	203	834		223	342	219	7836		3	296	225	246
151	125	467	2		180	4421	20903	39		309	2221	378	49		279	406	228	398		815	687	299	193		256	445	6	233
243	145	49	82		73	11	282	71		209	1535	173	39		307	679	226	392		278	14	1761	208		606	692	1	251
487	1749	94	45		252	470	20500	312		240	199	51	12		327	219	1	489		257	1233	1	233		1308	768	231	198
446	126	144	18		459	137	252	716		267	755	1	123		239	473	190	1162		220	933	266	268		463	1136	40	251
307	4278	80	63		334	512	359	36		277	191	252	106		673	408	242	168		490	745	210	9		235	366	410	211
276	180	224	166		629	4559	41	70		1021	193	4758	128		31	226	682	1115		279	1085	1781	227		823	718	696	897
220	3010	57	15		228	140	477	110		321	96	21	1405		338	609	1	475		466	1334	591	192		222	314	226	523
431	124	88	25988		243	553	85	297		227	1	42	374		354	215	263	233		170	40	1080	645		286	322	1067	2005
77	5342	10082	33		239	13	254	92		509	997	8137	26		363	203	213	2		221	287	2210	1599		226	261	203	204
225	763	14	20		401	117	32	76		219	191	236	129		414	221	522	1713		442	334	1	245		228	295	245	202
160	215	66	5		243	237	75	259		192	666	648	115		263	144	1941	243		746	332	403	663		342	462	252	230
252	295	52	11		239	1434	278	93		400	1580	37	7		248	202	254	689		781	335	231	476		456	542	280	248
292	129	12810	24		438	233	88	225		202	170	270	127		461	188	182	540		464	2245	192	209		231	464	8	199
619	3143	67	134		440	393	263	82		205	14	6	352		287	209	497	221		224	347	237	200		541	579	256	280
323	407	82	74		519	7357	335	76		322	1123	20	316777		288	176	422	269		743	260	223	249		1667	252	327	970
239	375	82	277		610	279	107	357		257	1123	19	365		293	1	238	487		178	1166	220	262		444	289	1	259
436	1918	90	225		532	130	117	384		272	198	2	70		267	198	763	238		372	655	241	217		2	486	585	200
273	4787	9008	181		238	1	48	74		426	150	1894	264		685	189	218	212		720	202	942	219		216	346	584	202
226	2	58	203		1	159	444	6703		259	164	5	136		239	261	437	1889		154	583	431	2		363	351	219	512
254	436	260	17		239	126	107	271		277	445	38	51		317	201	492	206		726	2076	215	429		234	315	210	444
491	1	80	63		186	162	252	472		257	351	59	257		282	230	222	233		46	26	302	947		327	296	48	218
651	10	33	76		617	282	261	77		276	162	45	273		272	236	1094	204		173	351	277	266		250	417	353	263
266	407	660	37		222	96	245	632		534	1844	43	20		390	445	219	170		224	375	235	1095		355	262	271	204
240	5138	92	15081		1	112	6703	47		604	140	16234	249		502	625	210	227		222	1430	422	204		238	298	8	200
330	453	159	43		169	739	107	27		383	417	53	99		249	475	983	2		301	532	395	3		235	733	242	171
639	308	12	366		10	53	93	21		241	6925	53	124		628	230	716	948		713	378	228	2106		315	440	283	930
524	134	210	1249		17	5346	14529	4		375	271	267	548		292	425	886	716		206	1986	213	181		955	293	198	211
480	188	1	32		905	112	245	39		284	98	1	102		239	185	252	340		405	1922	318	246		202	295	306	200
232	3	426	61		244	112	1	68		283	176	2	221		246	225	412	715		467	354	233	194		224	313	268	913
272	141	78	1		264	296	231	230		254	107	51	108		323	844	260	214		250	333	250	208		745	340	464	235
239	883	209	57		1078	582	51	52		285	671	7538	371		848	199	226	317		282	370	472	768		414	241	235	708
279	171	110	173		12144	430	235	87		457	371	697	8		490	224	222	191		1020	612	230	229		306	591	558	896
444	1835	29372	185		232	143	58	98		226	577	7167	105		331	228	470	594		458	87	229	2320		224	294	222	237
295	150	75	56		700	106	79	71		197	68	21	95		308	234	747	2499		618	1336	192	215		209	1256	1098	203
233	11	100	21		670	8644	61	518		248	95	159	8		624	230	447	250		210	935	711	828		1562	613	240	666
239	306	57	46		230	161	638	338		238	269	49	110		291	456	231	531		444	1973	498	689		1028	600	1324	223
2	142	214	438		247	260	60	222		549	299	2834	110		1064	430	230	846		172	347	518	2450		503	234	1610	565
569	150	244	55		250	104	691	56		264	680	15	367		331	235	1010	256		297	424	261	193		1784	242	306	231
783	101	23	36		344	151	119	85		329	117	59	111		288	223	241	650		233	841	1	189		226	287	609	944
357	134	18907	5793		2	3862	260	73		616	259	54	1728		374	439	239	358		237	196	760	597		173	283	207	257
1046	482	86	23		239	324	86	83		265	830	16	105		289	226	248	281		257	7	241	210		232	522	241	181
629	90	114715	7313		215	86	35652	238		315	350	64	108		235	217	533	248		646	484	45	249		606	298	230	488
481	152	10026	17		316	3799	14	44		282	190	248	227		1002	2	568	452		257	564	617	688		343	357	220	1268
176	153	311	197746		257	295	99	222		241	190	198	1		234	218	217	1		383	405	217	1427		310	229	272	3179
276	321	69	29		221	274	92	58		232	275	378	237		1067	228	245	215		258	345	784	1167		242	269	523	154
264	170	7661	12901		239	149	67	57		202	1	5	103		331	230	2	160		539	343	161	386		1288	293	267	395
656	526	11	39354		23	2419	86	87		251	279	869	17		600	480	441	22		361	377	218	1623		650	468	645	1
254	430	103	66		788	156	116	6		266	152	30	74		318	204	466	217		168	359	220	646		355	349	288	690
546	342	105	326		203	418	108	138		22	157	30	2		942	225	180	915		589	197	246	1836		690	547	258	61
224	134	12	244		403	122	20548	10183		301	28	52	110		317	414	203	862		203	675	217	265		234	646	245	1
298	5091	50	56		241	158	50	22		233	316	28482	102		347	201	231	218		194	12	574	722		195	292	249	240
271	2371	12	222		236	909	276	60		275	88	10	360		810	168	635	234		480	427	315	246		985	232	1053	402
151	125	146994	301		471	345	92	102		526	454	713	132		719	267	1	239		202	384	489	458		291	329	492	199
714	55	9956	40		545	407	77	460		326	1120	804	638		2	686	219	422		1507	385	217	415		238	7	245	227
758	128	83	1		232	397	371	752		443	100	320	129		341	208	229	663		259	354	6417	468		294	292	335	236
250	852	66	14		749	586	55	20		650	13	49	436		358	234	478	237		358	355	611	333		626	289	352	208
561	149	76	15863		802	145	110	77		253	284	5	4		331	217	499	215		194	360	208	236		470	1591	284	4340
38	2	45974	195		475	17	114	202		245	551	131	113		1019	203	522	239		261	383	434	1023		408	1395	753	214
551	104	249	24		643	297	439	2		214	6	12	13439		625	258	340	187		230	1848	270	2735		181	331	242	287
233	3965	21459	73		244	114	233	31		211	1408	2	109		249	188	427	433		171	1117	1035	232		885	9	232	749
259	159	107	38		230	1824	10161	99		468	3165	59	468		246	219	202	902		504	1647	212	2		171	262	850	403
392	1036	77	34		470	538	5225	78		215	5967	56	399		374	227	240	192		652	181	222	187		326	284	204	276
295	143	316	300		398	113	72	105		650	624	1	112		14	216	221	1472		557	666	1088	4170		3	467	446	1449
375	200	247	41		236	304	381	89		432	4329	50	200		233	235	265	360		2144	12	225	383		331	202	275	245
231	5956	68	29		453	142	94	96		1	191	17	21		326	654	447	267		236	344	921	586		279	800	1	944
284	197	52	8		253	7323	63	87		404	338	10	295		371	475	217	270		271	167	2	531		217	296	690	198
233	829	14	12		407	1891	276	97		486	2940	48	110		263	212	225	1701		633	618	282	195		299	299	1	2057
472	348	398	66		250	285	117	393		213	110	9522	646		360	238	533	989		209	424	1991	211		254	322	294	263
312	735	74	237		250	144	61	332		265	193	308	1		1968	208	223	613		608	12	416	518		194	336	380	1514
235	202	43	3		226	288	46	467		217	437	17	10		240	480	216	1208		235	364	236	210		7	27	659	1142
234	2497	129	23		326	3135	48	445		258	355	17	18		883	193	202	1198		516	207	310	237		1012	326	220	264
277	473	65	139412		2	113	48	25		653	306	5556	132		723	219	838	391		434	9	975	5460		320	230	1032	8
241	10	49280	31		1196	139	94	2		494	90	502	555		322	231	220	2759		574	534	7	441		565	288	371	256
299	472	212	58		497	110	16716	325		341	38	8152	56407		269	222	502	195		215	319	223	381		250	227	278	414
205	1	119	9		380	12875	43	76		191	253	10	104		225	449	289	244		240	327	208	199		233	243	276	181
494	203	55	278658		387	149	81	28		928	2066	59	192		410	919	214	207		456	2742	235	1318		240	1171	1464	226
232	115	83	10695		237	399	49	410		243	6660	7	119		477	828	214	234		219	381	3407	407		316	1357	166	274
3	374	413	53		704	137	87	72		206	377	64	138		364	401	242	206		1867	6	1654	579		226	249	229	710
670	688	20	75		584	1796	23958	412		439	263	11	91		472	480	426	173		1486	363	214	236		347	475	1118	385
246	163	76	24		318	1	1	11		5	6071	17347	132		844	386	508	1755		1948	3026	417	421		274	282	218	532
411	5770	62	60		473	165	406	234		6	3027	4244	123		206	4	295	251		214	115	217	217		233	321	216	269
299	277	58	301		393	153	51	111		633	51	8683	104		393	233	187	422		278	294	230	220		434	1336	398	245
365	2260	21016	70		242	7919	374	217		271	1715	66	83		956	629	210	189		222	614	206	258		294	850	311	446
148	3817	241	41		467	98	29	97		242	93	61	99		162	236	217	180		230	324	562	633		333	402	1	397
1	5	54	35		215	289	208	95		284	664	252	111		278	185	395	250		928	334	678	201		467	274	294	403
248	464	43	42		440	151	108	28		373	445	2	78		798	4	229	383		1005	215	369	396		171	325	205	224
468	151	69	169		249	117	64	115		280	182	55	112		225	1	214	1344		815	604	313	201		312	299	615	899
275	177	66	21		226	105	224	16		319	1059	458	250		573	252	475	1		218	329	1278	387		268	281	74	464
651	1039	76	58		951	280	1017	390		270	148	201	92		812	1132	269	208		231	16	908	750		240	244	462	233
618	158	14481	33		642	160	125	13		253	94	38	118		375	241	421	518		481	1	201	808		307	316	285	200
293	144	51	23		250	294	341	81		284	2230	349	249		293	227	269	235		1648	673	405	1195		321	305	207	1571
232	199	137	17		394	165	146	10		191	137	54	19		224	215	200	720		211	351	449	596		4	266	256	1800
2078	176	109	97		195	268	360	55		288	184	287	32		344	6	188	662		774	584	431	1546		190	500	1759	596
1	344	62	1		442	5	38	172		20	390	394	76		284	240	198	195		164	291	576	3029		246	191	203	780
369	525	64	10641		229	989	130	87		241	96	32	93		248	227	1150	237		217	948	492	2645		157	520	441	201
288	534	13533	54		18	117	107	73		254	59	4855	74		827	218	204	174		200	279	431	198		205	372	279	247
256	99	82	21		229	99	112	68		267	57	2802	112		608	44	222	198		826	322	215	646		914	315	3	397
2407	146	209	198		400	138	3798	81		367	92	10002	301		207	415	227	945		458	385	262	366		233	519	1516	375
389	1037	238	53		484	8353	107	277722		239	194	1837	223		505	166	976	2		172	11	224	206		553	296	801	8617
174	9152	13	66		232	305	261	117		294	557	6866	430		260	2669	263	1088		2983	1339	242	435		346	745	227	218
300	586	77	193		203	120	57	215		449	2637	2821	87		350	1	404	240		1089	369	3083	1146		240	291	442	207
277	523	60	184		1087	304	4	1		201	112	3612	85		716	237	216	1015		262	363	586	245		293	277	422	224
173	1	153	23		405	228	319	92		580	106	65	28		260	366	228	166		502	1100	6	417		639	561	277	1304
8	135	71	385		225	1636	51	106		278	86	54	239		674	1357	425	182		275	25	209	396		704	236	361	188
232	2194	5	2		229	141	51	7		307	392	8183	213		242	230	242	841		659	860	531	885		545	881	217	201
217	329	14	1		232	425	35	111		397	390	50	76		259	185	228	171		356	2438	487	2993		234	237	281	1421
560	500	116	4		888	4607	84	107		203	866	102	1		305	951	256	1551		630	154	9	443		1601	278	409	501
418	145	19605	41		572	156	81	103		297	179	20670	124		497	225	211	2252		220	1	455	248		337	281	245	464
511	130	169	419		242	157	96	1285		405	102	69	120		291	477	216	399		299	516	283	958		242	297	1061	793
452	201	10	70		394	252	13822	95		280	2653	23	1435		316	775	506	191		178	938	870	199		424	311	246	612
307	149	73	2015		703	95	60	176		241	5083	283	516		339	466	191	222		1570	1336	311	643		838	462	1185	774
330	186	644	184		231	384	73	24324		262	32	10	29		337	468	188	2042		205	246	273	2414		450	1064	187	271
328	182	227	275		17	760	8748	71		287	363	697	2		209	184	213	505		206	918	390	384		642	367	210	10
271	496	191	7		336	481	11131	67		293	2670	7	254		430	438	694	220		635	543	221	183		265	277	251	1509
256	165	1	283		218	308	121	90		604	6222	908	4		280	213	722	202		818	369	238	185		239	279	268	234
700	513	25074	2		446	119	258	84		277	141	62	133		526	204	193	1		226	10	225	1037		238	200	531	209
323	4372	284	86		228	691	194	230		235	2539	352	2088		311	219	241	173		465	512	382	216		744	256	211	1163
472	1	136	12		323	558	19861	112		622	232	2888	230		292	218	464	106		202	321	238	601		193	292	230	47
530	159	339	35		434	100	503	720		608	595	2	103		1070	387	933	169		74	325	666	228		287	360	977	231
231	353	738	284		243	292	248	3		290	5009	275	1314		991	229	226	175		1593	1922	3792	202		149	1024	242	206
986	1029	51383	179972		194	116	23821	92		279	699	21483	136		314	241	255	649		166	533	229	768		167	437	510	208
169	1722	114	6		612	282	3391	13457		404	182	1	122		280	2267	246	266		425	359	194	225		621	286	278	724
196	83	250	4205		246	392	88	235		215	360	99	77750		3516	427	251	845		361	3958	304	197		633	745	613	231
246	213	88	38		415	1305	3939	100		258	405	2291	128		343	225	259	221		240	641	255	272		230	231	283	388
235	212	1	27		272	123	2	550		276	25	61	130		6	723	446	742		182	327	256	384		243	326	339	207
173	354	101	10		455	166	157	61		1214	550	76	443		295	225	213	234		617	646	6	416		225	245	281	239
321	309	138	1		343	154	225	17		786	94	16404	81		372	706	242	657		384	3	362	1335		266	343	329	194
400	101	1	1		73	136	126	444		323	1490	60	131		247	290	279	209		487	333	270	1		428	197	210	2202
295	34	1	395465		225	95	5	227		379	592	285	107		1105	220	268	177		183	474	330	771		229	245	273	207
295	355	18	64		221	506	17	1		205	408	57	498		493	214	188	345		368	164	210	865		185	248	45	362
214	136	9523	43		398	139	129	73		1	543	109	130		1	898	488	440		211	380	4090	229		327	308	235	255
202	1942	3	382		237	127	23	224		227	120	5486	110		803	215	205	428		242	219	227	193		502	330	1	204
277	462	117	38		452	298	42	54		254	1481	233	82		505	3	231	215		232	1737	221	164		289	633	203	214
231	145	87	57		648	140	283	27		605	277	53	134		279	484	475	233		166	361	284	187		771	1058	997	204
226	3080	149	254		134	97	91	8106		300	437	3	126		278	207	1027	196		466	204	601	1200		577	213	38	429
309	310	13	168797		237	367	248	852		230	118	62	106		3040	219	275	454		236	349	23	549		324	640	579	700
287	109	50	47372		231	147	70	277		738	1503	64	55939		344	1095	190	204		423	336	232	263		224	220	334	249
446	215	10	212		345	299	136	101		399	212	276	71		242	251	238	249		1696	699	843	234		1	284	540	348
311	218	207	3		343	4486	50	2		549	323	5623	343		279	1	534	522		450	338	413	1124		332	69	236	1
312	7	74	35		511	145	1743	96		325	11	75	286641		1278	3	260	169		605	182	208	1512		246	116	316	422
308	7775	95	15		241	118	126	5581		278	162	78	348		887	216	203	387		421	177	434	258		634	253	300	205
300	292	394	60		459	136	257	85		203	6033	258	325		1458	195	213	6		664	381	179	201		2	262	255	532
4	190	54	15		244	109	87	389		274	169	1543	143		236	215	217	243		519	2545	350	218		20	294	275	490
300	705	249	757		232	154	62	94		283	10585	2678	281		295	470	669	994		394	719	388	225		459	825	847	502
155	195	354	10603		334	390	92	66		195	702	53	140		263	220	265	200		410	610	490	663		255	300	470	416
247	210	37896	44		249	123	139	320		773	139	1529	416		454	478	189	12		208	1601	383	1034		225	60	241	242
693	14957	182	36		492	139	9	216		500	373	2613	266		259	219	179	429		677	481	460	197		299	253	535	711
481	206	127	506		202	563	90	1823		226	183	70	118		352	240	256	1522		1904	1649	3233	261		714	1151	151	253
235	179	4	690		371	407	12	83		259	4036	1153	6		344	222	228	755		527	589	302	1170		281	342	35	198
229	4459	81	24		493	155	5689	111		295	2133	112	133		16	233	10	1090		220	1656	14	225		465	351	1147	200
231	394	29910	36		628	164	17	95		190	116	6580	87		313	220	242	348		289	692	1	1356		254	266	260	265
284	10724	83	37		729	287	7072	116		364	333	60	931		553	234	224	640		209	204	211	277		236	446	587	961
250	162	61	90		526	1113	1797	84		419	441	24063	460		1	468	520	194		226	583	431	827		242	1181	516	200
228	207	378	32		222	147	18221	80		214	274	100	73		665	214	239	404		259	370	3	2525		808	264	797	210
251	312	141	51		220	144	80	93		232	251	7400	72		247	209	430	239		394	376	2665	182		4	277	268	243
24	172	1	34		921	136	273	110		281	76	4194	136		529	197	216	1502		622	1799	217	199		171	279	530	210
1098	170	275	40		449	132	94	29741		263	3595	50	106		546	1030	514	176		168	32	215	219		252	957	273	205
428	215	43	196		811	162	124	82		293	198	12441	197		241	210	686	221		553	29	598	2224		367	632	209	269
275	144	349	37		232	161	74	82		22	153	11	123		540	630	5	209		215	902	245	813		436	327	289	367
313	148	9	211		227	125	236	84		288	429	2	1		339	166	167	197		264	488	460	265		237	583	494	645
315	175	1798	6		2	132	9869	237		558	201	36	389		810	29	3	368		742	399	1338	590		408	287	303	649
262	7	239	777		416	394	146	331		433	558	1	390		656	1382	729	501		247	406	211	699		236	589	289	526
545	198	58	32		8	114	38	104		571	215	54	72		284	471	236	394		458	2644	218	653		166	634	255	217
231	20	274	13		230	337	453	113		391	470	74	142		335	692	242	252		214	1033	300	409		343	305	323	462
349	256	89	55		461	427	57	5		221	13695	5350	142		254	392	1	244		263	917	303	271		234	59	305	705
161	94	61	37		510	111	536	4		583	183	55	48		296	474	2	3		289	786	250	320		1	285	173	188
292	455	18858	34		192	2585	142	73		471	532	66	132		186	564	239	261		203	582	224	196		241	538	328	1363
22	3	126	38284		43	135	114	102		202	19	65	133		419	1	12	186		235	346	434	1049		388	301	231	274
534	157	9039	2503		11	4893	45	65		334	778	69	128		5	211	246	193		202	9	413	222		632	295	1	227
266	210	229	25		218	539	266	30		570	628	55	587		256	223	1602	229		444	315	186	224		230	227	229	205
907	135	17	25		1112	415	95	101		267	123	62	102		260	614	469	197		225	544	479	242		1	461	272	198
446	214	4	19		405	7862	6663	57068		315	172	67	256		506	190	193	227		247	369	1324	134		323	1215	178	242
393	172	74	500		250	130	377	219		252	198	2	270		305	180	217	177		215	374	2453	614		339	413	255	517
224	1	68	33		246	165	79	102		269	356	90	52		306	667	220	1308		428	1751	668	392		174	1559	329	421
278	303	5	30		246	142	58	110		490	5256	50	116		256	221	1	237		1105	331	246	264		225	331	187	211
295	130	65	24		398	641	55	105		288	745	71	118		436	440	580	955		184	323	212	286		1	337	365	1218
240	2746	84	25		399	161	7	112		373	294	1317	693		339	213	218	451		245	468	648	206		6	1245	457	374
256	434	439	22		388	135	295	18		200	3810	34	77		244	195	312	188		419	613	2036	405		892	260	1100	1363
563	1016	64	206		15	291	23740	220		12	199	18205	120		258	217	461	402		1247	480	397	222		269	560	187	236
491	5	2103	22474		403	971	214	84		472	209	2706	126		241	222	188	738		214	336	1092	190		286	449	526	390
1029	1	24	240		1045	152	248	5		846	526	80	62		232	455	206	204		9	569	532	591		450	565	246	274
276	580	89	197		645	145	19	1		258	4434	5320	418		513	201	198	236		285	351	216	230		233	200	486	496
198	125	67	93		731	126	7675	90		287	300	87	62		248	396	226	748		383	1645	622	220		2	349	473	210
267	11533	421	1		31	287	91	495		217	4363	1	410		990	416	215	388		327	333	14	396		311	1	211	2684
279	272	287	17		339	128	106	99		594	4336	1991	203		835	534	222	204		180	288	1758	1223		249	321	2528	555
572	1446	2	40		33	150	1211	10		196	551	46	119		317	217	1	622		234	365	382	171		223	946	272	487
400	266	24691	6		226	303	106	44		381	242	64490	134		308	228	230	241		261	360	627	5170		241	295	288	206
397	200	12	17		271	148	169	99		200	104	99	131		477	211	70	220		218	335	908	254		219	301	9	210
278	5781	2076	28		229	116	333	531		303	2093	139	109		266	455	624	405		391	961	1283	7494		483	1	6	1223
316	429	213	155		641	159	25023	326		190	208	4446	331		220	223	230	498		196	327	202	635		489	224	2566	249
303	3064	16	19		229	163	116	109		1414	115	10346	102		443	208	542	172		1264	349	1186	372		231	224	575	733
279	428	135	513		225	2218	632	799		279	3289	39762	122		248	410	211	1407		209	850	934	269		233	253	486	266
276	6993	349	32		230	1281	127	109		267	324	3146	109		1325	4	514	169		226	378	387	2993		346	295	965	236
487	3415	15	662		167	296	6679	106		253	137	86	65		616	452	410	1070		208	604	671	822		235	307	472	396
1004	389	84	1244		1338	118	300	88		296	59	75	110		1220	220	1342	632		261	364	246	198		592	414	394	1
319	220	10	2		688	118	16	234		461	1	31	105		154	44	225	258		207	343	241	279		235	486	242	207
239	3005	67	413896		894	637	113	802		273	47	363	465		289	191	274	217		460	1243	465	209		234	1258	217	238
357	514	56	214		117	136	96	205		445	250	232	85		259	144	188	176		204	870	230	1705		395	425	501	780
287	207	173	6		237	143	302	108		292	75	224	109		244	218	224	228		1299	188	1111	371		329	296	244	196
301	463	88	557		232	118	84	69		264	731	229	333436		563	215	236	337		505	319	626	193		235	579	1187	192
266	3283	306	17		242	103	142	112		448	43	118	106		271	195	229	378		484	342	241	248		226	237	8	2039
621	201	180	648		322	2242	103	104		294	679	35399	130		289	181	210	396		536	346	564	222		269	1483	667	232
674	202	95	27		235	133	166	83		197	174	80	370		284	221	288	215		456	349	207	230		326	2415	199	991
943	238	122	470		271	110	5807	107		401	453	14156	75		629	430	251	687		204	8	1112	3695		341	27	260	227
949	178	163	138		1	860	26237	326		191	175	76	338		375	1	186	240		1468	179	645	198		620	228	288	201
250	785	64	161		245	4098	160	97		191	117	46	140		335	246	981	220		527	554	7	250		242	494	221	520
304	56	196	25		224	130	104	8		266	393	105	51		617	449	218	373		284	247	221	438		286	288	266	650
313	218	204	46		229	289	157	72		694	182	94	80		268	239	536	238		174	380	232	388		273	269	1	241
789	3146	179	23		236	156	90	2		216	160	80	11399		443	232	238	455		228	317	911	199		478	278	399	255
235	153	57	223		653	114	18903	56519		1	761	306	118		267	463	223	185		229	215	239	506		221	13	1442	233
590	219	346	14		228	384	250	70		837	36	105	8		584	382	225	355		1452	620	406	550		690	272	280	220
501	195	1	25		971	131	107	145		284	206	6711	116		274	205	211	357		197	695	344	4332		465	294	9	995
754	209	87	53		646	125	14706	215		119	89	5125	111		342	208	1320	245		199	1006	535	2877		241	419	1353	263
532	220	14131	23840		39	153	350	57		386	282	237	276		358	174	224	3998		220	357	465	2284		266	464	1196	267
234	136	164	6		368	611	80	96		854	308	667	220		267	174	186	207		223	647	20	235		310	292	267	1
767	3538	559	5		387	213	296	157		206	205	63	113		261	23	266	1899		239	78	1058	242		734	216	200	450
161	222	92	205		232	6199	61	88		198	274	28353	84		645	210	201	249		160	807	370	262		247	288	222	219
305	118	84	64500		169	150	230	234		264	253	86	263		249	238	440	108		242	627	264	202		660	325	245	1004
262	383	249	21		335	382	152	130		285	1014	1629	96		267	188	299	362		242	373	435	224		567	570	680	247
224	541	93	205		816	102	132	47		398	186	3	75		308	188	148	248		291	363	398	4467		946	553	286	433
402	40	389	12		61	277	91	55		220	306	227	107		649	532	188	224		458	962	381	193		995	25	263	571
250	333	185	202		232	167	2	92		291	117	4755	27		340	229	606	678		194	828	340	404		228	245	237	399
257	10156	104	20		219	130	107	60		210	91	751	948		248	414	210	508		637	2345	2284	169		184	321	432	194
286	358	165	561		612	288	122	97		254	391	4	81		300	233	231	203		240	347	376	200		210	395	484	204
255	377	30801	26		228	836	74	338		477	45	423	143		257	212	2	262		237	288	324	661		350	436	565	676
284	4262	62	2		8	1504	59	67		191	120	309	284		546	11	354	250		659	1	327	252		337	338	208	445
261	159	184	225196		412	132	165	213		1180	92	256	33457		239	226	209	202		923	790	243	692		232	729	267	259
485	150	79	23		201	306	41	98		315	458	439	117		572	180	178	542		199	10	2046	1665		460	2996	982	260
322	641	100	6		240	307	119	574		712	70	72	462		232	260	211	1246		221	163	477	421		277	1	295	192
334	2154	531	73		274	204	228	81		288	1034	1	123		274	449	2	248		2448	261	278	436		240	231	373	187
295	137	34	7		11	137	113	208		195	375	1	146		284	1025	205	800		451	1155	3505	438		213	550	352	217
153	208	10286	13		577	31	132	63		325	155	31	40213		263	221	1	504		519	1207	215	792		576	279	221	199
226	857	22351	2		43	395	112	102		203	160	8923	1943		330	22	250	217		437	350	314	948		682	225	829	388
735	2142	89	29		411	317	56	19		200	214	332	64		297	208	221	210		257	276	394	237		240	290	475	257
499	301	231	20		245	166	2487	1		278	71	295	93		242	275	218	212		429	296	20	866		270	251	280	429
274	104	191	184		38	126	17	104		264	269	117	622		669	228	235	248		226	865	497	673		648	313	334	207
291	11444	54	16		426	297	98	4		232	140	668	102		376	214	198	1955		444	2	222	501		274	265	20	250
291	448	93	5		911	415	80	283		275	94	100	152		595	239	406	185		198	213	327	1162		226	829	372	2488
304	153	6	162		505	2808	311	219		10	2251	55	391		264	223	421	255		1282	622	218	201		637	579	304	1305
280	139	13518	12		221	123	172	90		512	125	100	231		344	20	636	505		602	1	224	1216		2	330	11	207
260	224	50	1		543	253	45	75		596	122	63	1726		456	229	2	720		635	3	227	1136		648	708	274	451
481	200	102	27		749	122	14	386		220	132	110	115		234	217	224	234		211	377	237	186		480	290	290	255
463	4895	4003	176		5	309	150	83		226	4365	61	2584		307	449	259	1049		599	1	224	203		1	319	1321	1368
556	4019	289	44		220	310	147	98		327	622	832	221		245	202	215	421		607	387	244	589		344	228	711	3262
760	208	76	200		829	998	4310	902		275	378	120	64		575	228	209	231		230	349	252	192		275	236	271	556
210	459	106	183		190	148	452	87		366	233	353	201084		273	506	197	259		229	318	225	750		442	825	261	259
565	356	73	413		567	110	346	685		677	275	84	475		275	232	210	243		693	683	920	213		473	297	725	419
223	4723	45	9		9	2068	123	58		195	1372	35	87		305	222	1081	752		393	131	625	236		241	303	214	502
767	198	159	54		240	294	143	22238		250	1227	130	140		1328	237	799	696		596	350	43	256		234	276	1093	264
243	186	66	28		753	430	102	337		261	20	1308	6		309	332	228	217		469	2598	220	1654		228	584	286	501
246	215	23	1		272	306	141	79		256	216	8491	234		252	265	466	1200		1411	1884	429	3154		454	1	2	214
643	220	100	27		237	666	145	1		384	178	13	1		261	228	3519	221		242	336	221	222		316	599	275	251
7	92	43	1773		211	159	142	94		235	381	14	291		371	3	571	613		244	569	405	590		293	546	355	817
260	341	250	373405		241	451	101	225		248	268	123	73		935	6	5	238		238	329	261	226		170	278	245	433
1031	191	53437	24		252	157	212	109		273	189	5186	14		935	212	195	468		997	806	259	522		525	285	1110	2220
499	712	123	479		243	164	25870	25696		333	3147	288	143		319	251	190	1342		295	6	261	2013		340	864	269	192
212	133	16514	13		224	299	320	107		388	140	49	80		263	208	251	520		498	1990	228	406		510	721	412	654
241	197	160	37		490	112	149	96		648	213	46	384		322	226	1	3504		257	2485	208	221		556	278	436	287
1132	67	56	54		533	130	694	14494		261	135	15885	11		443	237	4	232		201	286	807	734		262	230	1364	1187
659	299	78	190		241	163	120	229		186	212	611	118		487	21	1088	543		972	1280	27	237		256	725	1760	1470
261	151	37	20		434	286	117	1		409	310	69	156		1499	391	1050	182		397	642	1340	27		217	784	442	228
1027	213	225	27		237	277	147	57		866	643	7448	9		245	236	206	218		785	588	253	208		944	531	252	419
708	475	24004	195		353	2338	158	270		272	57	3190	452		257	1	770	200		209	1167	270	952		501	64	1129	199
671	213	159	18		364	126	5	9910		492	811	68	407		1507	195	706	3986		700	919	1410	546		1	1310	389	3944
296	29	46034	537		652	395	162	476		243	198	322	61		591	1	396	743		463	603	239	4493		461	243	245	598
230	1840	92	10		223	69	414	850		399	343	112	118		519	192	230	154		273	642	733	485		149	263	246	1540
279	201	299	4		234	107	11	95		1	124	82	68		232	229	235	1499		205	352	429	206		633	225	696	202
296	185	72	623		819	121	46	909		268	2035	1	150		252	187	186	499		216	371	245	910		161	276	242	222
1150	5362	372	13		227	147	189	234		525	94	113	148		487	264	222	205		456	1766	203	980		179	272	276	2766
298	2338	24	26		345	162	161	19		375	9683	269	87		263	1141	226	450		1523	1851	1988	1065		209	314	201	406
257	218	307	19		1034	212	50	461		282	426	271	238		274	186	192	388		1033	551	475	391		230	904	1230	2192
439	172	205	13		208	153	166	98		234	200	3	70		264	34	209	270		427	4	239	1235		227	477	256	346
1	127	11	198		224	161	193	1244		418	98	12085	149		346	172	273	760		443	655	431	233		570	226	244	450
229	5133	53	10		757	571	153	98		383	622	1257	794		652	449	289	285		548	2693	213	198		369	254	290	345
786	215	144	6		845	107	9	98		304	205	40	85		235	679	175	845		256	380	891	425		233	299	1650	238
750	363	21830	363		226	1296	270	683		216	235	113	1524		585	687	463	211		284	2819	297	208		344	365	356	1187
298	1780	75	13		20	168	169	1883		448	1066	681	149		275	213	511	454		8	199	710	248		328	310	501	738
311	332	39	20049		217	5073	62	53		218	7256	73	140		221	241	270	506		257	271	1224	1864		662	336	306	247
299	95	132	3		12	421	492	300		249	281	93	114		730	230	10	1670		554	731	472	1051		991	780	297	242
577	4701	102	4		208	3024	296	1		263	191	4682	24		1301	227	171	381		738	369	264	237		220	297	305	238
280	207	526	162		383	155	18895	103		249	468	109	57		158	243	651	1127		284	305	372	172		591	343	405	4344
263	125	1119	2		231	1058	174	196		583	224	3757	233		254	208	716	666		1629	384	676	238		287	252	284	695
243	745	37	106886		246	167	79	2424		195	2940	54	327		392	201	277	266		728	150	436	1314		285	228	255	989
515	178	130	18012		786	453	7586	1689		636	1	299	88		247	196	241	212		208	3	220	228		178	556	457	8
249	214	326	190		139	147	18173	98		201	331	1	418		567	484	1	609		217	352	11	435		1098	342	356	199
303	126	101	150		402	113	160	431		209	1043	78	292		249	241	214	626		180	367	332	215		257	323	368	373
719	188	403	177		389	122	14401	490		271	99	20	271		262	451	175	226		212	487	1575	850		268	715	279	277
783	4340	67	160		225	141	253	107		559	7	253	151		521	242	185	279		796	916	597	496		292	304	310	228
552	589	40228	19950		10	296	470	59		265	93	1359	1000		283	211	177	268		183	1991	671	224		689	271	225	252
507	74	56	2		1630	2645	399	58		196	187	317	155		252	225	453	442		630	1362	208	533		624	401	290	236
298	1651	82	22		284	152	91	97		757	294	442	149		292	219	238	774		360	1	328	719		187	330	215	262
255	187	14	6		239	160	2	80		443	211	86	12975		299	229	902	713		245	346	245	220		304	324	265	202
240	719	256	556		400	811	787	216		565	291	12477	132		257	236	374	375		739	16	209	789		2592	478	277	379
268	2707	3	195		237	3267	148	969		308	145	83	159		478	235	619	221		232	867	392	219		461	281	309	208
293	156	99	187		694	135	158	96		725	125	8955	579		273	248	191	94		13	325	731	818		264	330	806	243
133	344	1697	8		291	423	144	85		318	266	5412	104		217	199	224	217		1	595	482	903		792	319	214	223
234	475	8	24331		806	5490	155	167		389	391	3	154		412	224	287	420		705	1366	245	234		269	1084	419	458
257	8537	1	194		229	171	335	109		719	112	18766	130		256	219	203	203		161	969	233	245		276	579	474	2102
310	340	107	287		381	1399	95	318		291	317	118	242		670	1447	453	396		397	939	222	389		234	219	266	386
225	182	124	105330		196	419	99	93		448	138	9130	106		229	369	256	233		651	8	257	2845		341	225	269	177
248	562	101	24		225	621	140	727		284	4792	8908	126		246	920	1210	264		195	352	238	393		885	779	220	2496
151	1203	95	81564		34	129	3545	110		453	547	11560	8		268	181	456	709		2389	824	998	975		442	348	247	208
191	148	20168	380		822	127	439	106		1348	951	424	4551		522	218	541	174		390	338	198	215		234	287	579	247
291	127	56	162		7	1	135	91		272	111	84	155		448	233	282	369		240	527	1227	513		336	250	208	817
865	212	1	1660		209	553	109	95		477	629	1625	11900		271	479	1442	173		285	332	1536	695		458	548	602	241
613	197	71	17685		50	386	278	224		247	3627	311	123		335	180	1	344		270	1689	333	363		46	278	294	747
598	5325	60	19762		486	6129	652	294		302	125	103	112		589	2	1013	931		209	905	368	2236		333	330	443	268
2	5816	79	164		406	59	10330	210		239	5030	3571	44		265	597	175	507		212	33	352	294		311	243	474	488
294	3	40417	25		179	134	220	84		201	213	3	154		272	563	536	222		579	611	342	1175		224	291	252	2
244	1445	36874	302		404	167	90	37282		279	121	5	129		615	219	634	206		172	349	334	216		324	267	444	944
530	6016	8468	12		417	151	53	226		202	1014	86	154		337	223	16	673		1353	384	204	192		420	298	1257	198
244	198	161	74		208	119	132	104		334	144	305	249		354	476	5	1547		677	1793	2	508		912	606	644	363
297	369	5762	2		408	1168	112	89		590	99	80	74		372	234	1	386		229	352	280	216		252	664	222	372
265	130	117	2		230	102	124	90		459	183	312	136		1	690	1	243		231	390	733	479		172	212	615	201
256	336	85	9		231	3762	160	332		23	196	1370	151		454	18	234	261		1477	387	227	226		276	254	1323	507
287	340	1	302		540	164	6906	208		32	170	88	70		301	222	216	453		908	639	261	394		205	244	308	228
285	342	276	3064		219	307	145	89		395	358	4750	143		242	189	232	598		249	9	293	1450		218	290	297	243
175	706	83	359		21	542	156	3		478	194	101	5229		1	176	533	551		242	570	219	228		423	328	269	196
495	5496	377	256		228	144	283	237		197	89	14132	260		472	200	377	405		264	334	1	462		283	1153	267	235
152	316	57	6		254	2148	8	118		197	288	10357	121		2	214	233	229		194	1477	254	192		270	281	355	576
307	191	52	164		394	887	14479	115		353	227	101	208		516	1	1	701		375	576	2	271		234	335	14	371
266	193	67	170		1	990	18	87		284	183	7552	102		274	232	216	268		204	310	2487	1285		235	319	231	926
253	189	2	117871		26	808	9962	91		289	248	84	410		693	230	655	585		218	6	317	520		300	604	436	1
704	4121	608	283		1643	137	216	87		199	552	100	28		248	231	217	215		240	615	250	516		230	251	250	2628
302	176	63	4254		4	169	601	91		267	261	47	193		269	3	881	207		240	897	249	440		646	316	274	245
321	356	38952	299		246	156	369	347		317	94	94	397		353	231	492	241		286	1	231	188		241	356	212	1272
280	131	62	96		181	604	108	94		735	23	18833	248		763	251	205	520		1403	251	446	439		250	247	2	206
460	110	101	26		963	152	113	1688		388	193	5912	77		243	409	397	521		243	1287	434	383		336	1498	13	403
244	549	76	117		230	291	110	615794		298	133	1394	144		256	209	6	430		266	870	479	400		343	283	948	7
10	189	30607	182		4	3390	6	51		219	323	561	1516		199	416	265	1501		493	340	252	218		222	285	1	1801
298	362	36	319		4	178	136	313		295	208	1159	146		530	220	250	1603		1180	358	1	211		231	664	299	263
1	290	11	293		784	176	30	224716		605	97	268	135		237	470	460	177		240	5	232	221		1	209	223	229
276	199	12868	751		206	538	96	47		189	341	126	4		247	1220	192	364		213	342	252	239		541	268	257	504
313	196	60	389		197	1831	85	532		194	101	6	112		258	250	195	492		251	307	1659	201		308	632	5	249
272	598	90	125		396	157	130	215		324	325	112	384		1105	196	257	202		236	315	358	232		326	297	208	1289
472	178	64	38692		231	117	239	96		334	701	258	266		317	222	227	1267		1311	1557	741	247		283	1197	440	502
214	203	22068	9		544	157	17139	7473		884	520	11	547		350	4	911	2432		224	324	867	208		184	562	288	274
285	180	227	106		376	182	151	99		216	181	68	13192		418	509	245	1689		535	565	247	241		225	350	326	1597
293	172	51	1		7	135	62	209		211	648	486	7		244	1	590	230		175	341	1507	262		235	634	437	197
311	563	71	1196		478	286	101	89		714	3507	487	115		292	221	212	2		787	1313	1397	822		1	317	326	191
763	177	100	111		329	312	107	182		1	98	578	106		496	231	176	221		506	324	203	403		234	250	275	1263
253	200	70	21		511	413	138	90		199	203	93	141		275	204	224	722		228	1449	212	219		17	270	652	245
154	175	1	2		1	152	133	96		231	420	9930	11447		256	213	227	2578		198	858	983	27841		447	323	2	275
680	2892	20109	78114		694	3275	87	1204		269	203	431	16		245	280	7	634		200	302	477	535		266	634	217	2255
591	5948	24	318250		228	164	7653	91		312	2210	261	1		611	218	227	203		664	603	405	209		340	221	210	668
237	1900	248	42		339	115	3720	101		196	124	41	148		208	603	3	2268		664	1340	328	1874		1317	284	584	254
499	1488	15	5		412	179	143	193		254	125	2290	130		614	5	387	218		549	35	336	1587		322	218	327	1558
13	349	9576	23317		899	288	439	95		376	204	68	2520		337	633	1042	1036		169	183	46	199		231	518	223	446
101	206	93	299731		3	155	18387	96		426	71	3657	150		339	490	278	165		666	71	383	211		2	757	600	735
417	345	85	550		1	424	106	6		279	107	280	125		498	234	252	190		221	378	254	73		321	533	329	231
278	6318	30950	55		234	321	8	102		412	1043	1	103		517	702	7	239		567	6	272	246		235	314	218	725
235	132	27676	1		253	1921	175	2467		218	5098	7558	569		288	474	226	380		573	408	294	410		232	312	281	257
14	209	19	16		318	166	130	82		5	3074	91	118		698	475	609	3688		240	283	806	1943		562	603	576	502
420	125	13	422		236	317	7922	699		235	6265	94	153		1320	384	188	368		192	726	434	62		532	544	264	254
1	325	86	90		616	163	799	90		16	275	1	10		286	691	172	1380		220	586	203	211		252	321	246	235
259	489	15428	77		249	159	238	3181		196	3	7524	152		245	186	187	223		219	162	507	651		245	634	285	2551
579	4526	57	60		230	628	277	94		266	664	79	283		786	399	640	484		493	368	312	1316		243	495	554	190
266	199	66	1		282	106	117	94		982	1238	3	132		518	248	208	290		899	230	258	724		345	291	533	2283
248	173	76	59		441	300	15907	147283		208	3257	19	49		519	226	225	243		478	348	209	206		301	621	219	397
1150	431	69	234		233	116	92	1		231	169	2	446		308	231	469	435		203	1563	213	204		240	535	570	407
329	335	84	374		224	123	131	84		248	473	23287	30		340	432	451	406		227	1192	219	211		318	388	295	1241
224	174	80	9090		278	915	127	472		284	280	5	298		279	951	2930	233		221	728	218	224		745	383	860	225
434	196	72	59		211	5809	121	95		288	929	12	397		271	472	416	165		423	1831	292	205		701	279	278	383
245	109	35	3683		890	170	85	86		320	110	29	158		910	221	1	905		246	616	749	562		239	621	252	249
526	2781	67	27333		385	175	105	2383		276	1465	87	505		256	229	212	900		261	9	326	253		224	253	228	202
152	201	82	66		384	177	7450	68		572	210	34	12148		313	403	448	415		991	130	1444	231		335	331	1149	705
524	178	84	79		243	127	126	84		225	120	114	134		550	211	280	453		302	1584	585	358		347	228	257	194
560	165	65	70		33	472	312	92		305	297	9481	135		312	156	649	169		553	324	1339	515		221	346	253	196
251	198	1	325386		239	145	252	94		207	4636	2	137		367	125	433	410		432	347	455	215		335	313	850	384
330	115	20	922		462	116	124	80		288	318	9424	146		290	452	241	807		440	157	325	242		207	262	258	248
268	322	37	76		303	298	11980	82		334	88	95	478		325	434	430	237		276	374	446	223		276	253	541	254
298	500	245	76		231	162	82	93		305	197	13089	1		756	196	236	237		214	281	5	279		196	282	294	205
293	4105	1148	104		636	113	116	204		284	3511	78	140		316	336	1	540		464	345	360	2630		252	248	665	197
281	207	99	113		379	5	129	78		224	345	5146	133		1057	214	763	218		1956	359	1438	202		234	288	287	250
216	174	51	57		221	579	114	93		610	95	94	156		379	168	261	426		845	147	658	192		248	233	481	275
835	149	117	1096		237	14276	366	76		421	213	94	304		908	241	180	173		433	551	248	827		283	239	258	220
488	174	74	105		243	176	133	74		269	270	29071	131		248	684	219	695		478	626	1017	222		250	352	224	534
250	146	150	61		164	330	84	94		594	269	12473	7568		197	726	607	246		248	309	868	2706		26	329	259	192
261	355	89	82		204	142	129	94		1669	375	2307	1263		962	206	1	171		528	968	848	510		620	281	216	222
257	206	34	277		391	1	123	234		471	382	268	148		326	492	2	184		212	178	234	7		309	278	209	456
229	119	20929	63		231	334	232	102		370	1093	4166	524		281	274	174	211		385	1348	636	197		251	275	254	241
384	6507	80	1047		717	326	436	197		1107	363	97	12432		233	430	221	600		225	373	382	210		318	358	252	476
280	156	77	1		181	162	685	82		399	153	4402	149		265	216	457	235		174	337	390	375		587	1358	252	240
471	167	20138	34		245	112	29	89		256	110	2575	147		552	229	222	231		380	189	365	1381		234	277	524	257
269	5374	69	341		234	149	75	104		528	110	17	68		291	450	314	191		580	229	280	2273		246	302	219	481
808	2883	234	96		277	3144	138	76		1556	4173	37	90		653	305	496	220		1599	658	265	786		338	687	326	243
556	280	16415	27677		224	164	6982	222		270	26	93	145		176	209	181	251		471	377	206	223		248	227	669	253
391	190	51	67		934	139	102	72		220	84	5112	586		264	413	198	830		637	2693	1763	287		682	254	258	10
661	196	252	268		232	311	105	211		304	11	5658	153		976	208	8	217		724	336	860	252		182	314	254	12
7	190	231	210		548	129	9392	90		205	211	4900	248		264	408	13	208		200	584	1305	1978		520	981	255	242
322	2942	345	77		239	175	698	222		235	167	9625	118		291	253	520	519		390	925	525	218		225	328	442	584
594	424	74	81		880	172	10518	99		520	5563	11054	148		252	440	195	434		543	803	441	924		305	325	230	211
1	172	191	41		220	3419	128	327		313	201	100	129		509	207	256	360		267	506	223	202		229	212	501	382
296	192	236	113		503	119	344	242		248	205	433	159		265	13	223	586		203	296	30	415		233	684	308	365
267	205	7	54		395	4139	413	318		254	1555	93	110		537	27	174	239		1063	421	234	194		245	295	267	196
314	185	67	14208		226	2543	6	228		293	141	275	111414		328	233	469	796		1100	342	210	214		355	509	212	931
335	354	1	75		391	424	111	208		1457	1416	94	755		254	207	1023	2103		513	193	315	221		505	434	203	263
294	1919	198	103		221	6430	130	223		227	286	6669	146		1404	396	265	1154		163	383	243	415		1453	485	222	197
842	3419	1	21		232	722	153	85		249	796	42	497		597	32	595	176		620	2261	204	1150		229	215	239	1017
241	657	83	267		229	149	166	209		480	454	11732	151		252	226	427	1049		478	1270	192	1445		271	275	712	485
244	637	240	68		152	322	117	192		294	421	88	144		256	240	4	1144		514	350	216	233		234	580	297	670
536	246	3359	317		1272	161	313	87		215	184	175	268		254	219	278	209		431	1583	226	394		338	627	227	438
497	130	236	110		208	547	110	88		240	143	62	280		284	388	223	353		169	362	265	196		603	245	390	210
429	7979	7959	23202		17	523	11	71		295	365	76	964		339	30	195	1307		240	1939	290	221		824	207	345	850
287	309	76	67		225	108	184	99		305	367	101	134		359	469	243	501		179	217	196	261		178	485	220	1392
240	189	64	160076		6	793	4451	96		206	310	60	75		243	220	4	480		188	636	1	2179		237	1511	360	281
276	143	82	102		710	131	256	858		583	294	337	19907		472	217	229	1473		203	371	1801	2624		232	298	284	203
60	589	4	283		1415	3377	104	239		268	2997	9	40514		711	227	1521	170		266	304	191	841		1652	221	782	622
315	1	160	64		206	308	214	131615		266	461	426	86		253	180	187	1		455	623	464	101		483	313	4	215
705	313	30	28		224	302	140	225		199	194	99	134		295	214	1	415		1274	922	238	183		349	313	370	223
219	190	6	46		414	171	129	9801		611	54	86	455		979	239	449	239		245	321	274	269		325	235	244	251
456	161	5	95		1233	129	158	104		221	1531	93	68		294	2	292	590		213	873	552	705		344	528	290	888
436	181	110	623		479	260	6705	378		294	141	15	157		585	220	982	400		219	921	255	444		496	489	267	260
297	2641	12	30		194	1339	105	89		286	4314	51	119		339	441	563	1170		188	294	1044	1203		843	397	811	243
292	1447	328	69		234	579	100	77		201	462	24	12		895	229	941	238		200	798	653	238		485	867	220	391
268	173	289	114		23	313	113	86		238	61	16718	60		533	277	4	198		216	1951	494	232		296	353	248	215
1006	304	10	1		231	180	16172	213		459	412	96	1409		288	202	595	529		1285	2675	214	559		675	601	371	193
248	996	19	42		592	7702	120	77		558	1723	16750	70474		267	231	236	617		204	307	490	426		295	1036	227	405
304	557	19423	26		542	125	236	158		222	138	2537	152		1359	244	457	232		220	773	306	762		210	270	263	186
295	1197	81	33666		1019	184	295	78		548	309	19	2		568	1	628	727		298	645	201	416		358	295	1142	1212
339	1587	84	31		514	311	107	314		398	2195	415	41		599	224	196	1360		909	351	4923	409		343	505	281	677
281	821	116	25		235	112	133	83		231	177	4883	1		267	866	246	988		420	323	187	5572		237	243	510	756
214	290	59103	71		232	576	177	84		289	215	89	197		299	247	833	1369		235	326	3	201		624	277	258	922
692	563	100	41		64	935	165	1982		286	235	17	347		238	231	188	209		932	1133	198	204		1448	273	429	477
238	2515	60	58		9	174	97	1		278	329	88	76		1249	209	299	2340		229	1741	1	799		275	698	286	210
235	7775	8	173		212	157	269	827		270	93	6768	21		285	278	4	526		960	375	467	197		329	4	307	406
312	3779	6414	17		68	170	153	85		211	303	93	36		983	4	428	147		256	1492	472	415		145	2626	344	198
250	412	66	1		230	183	159	79		267	96	66	56		237	698	208	155		270	751	295	1914		448	367	262	673
241	743	188	95		189	111	16624	77		401	383	11	5		439	444	232	239		183	285	186	472		220	225	285	276
289	191	365	25910		613	172	101	84		251	208	395	86		297	211	203	227		371	361	252	404		295	557	896	208
581	179	87	11		306	184	627	99		570	441	2826	93		375	222	269	2020		468	336	257	231		234	243	301	468
304	1975	88	168		394	122	87	59		391	1549	99	46		337	629	935	1045		242	209	433	384		663	273	1754	638
313	808	93	110		69	65	92	71		295	171	4802	93		257	217	175	366		540	542	1915	228		322	276	717	342
694	3440	104	87		235	330	123	209		1280	26	57086	2		267	214	10	218		385	4	467	841		373	326	271	1366
328	349	99	199		248	127	88	1		565	3539	446	130		523	241	224	185		1609	190	2849	172		355	321	270	670
490	130	87	204		225	126	101	366		316	126	12412	35		256	219	1471	237		610	573	589	760		313	416	213	760
1651	166	213	75		312	70	256	74		789	81	465	257		262	1	906	224		219	378	214	542		674	575	288	466
236	185	102	178		16	130	490	112		557	1930	260	135		485	478	1231	846		542	359	3675	212		575	225	198	421
546	4956	347	73		308	184	471	2002		314	1252	301	13		764	267	227	208		518	954	37	205		234	423	732	279
301	7045	67	38		168	311	406	78		275	275	85	144		485	223	229	492		168	210	191	253		299	267	312	1692
425	372	10751	19726		11	173	155	81		991	2262	1	858		562	420	1	1740		241	371	205	215		1288	547	496	553
302	177	87032	42		733	156	139	217		682	46	91	102		268	675	6	7		225	522	3353	2363		979	634	740	208
170	366	86	430		160	144	121	96		203	2	430	119		273	1443	244	268		221	1760	1410	537		538	327	1741	567
300	938	55	1225		846	318	92	92		295	4053	102	1061		366	26	292	221		793	314	947	353		231	419	309	386
446	4	78	24		5	581	386	85		2	1990	77	10		249	235	292	397		710	359	443	374		265	1074	329	542
316	118	92	65		750	153	129	84		217	190	43135	349		633	235	634	2669		1685	190	207	167		236	308	321	203
326	460	71	58		234	278	128	3812		210	88	82	381		296	225	1662	221		116	395	592	276		232	314	817	255
248	193	56416	208		228	80	158	89		276	312	31078	37938		468	490	1006	278		213	1208	237	837		242	28	234	260
424	2723	73	38		228	130	143	122		349	115	82	893		243	225	175	477		207	511	419	1178		248	233	392	238
490	169	71	71		2	526	249	59835		282	2529	49	456		1295	631	370	636		275	340	430	441		257	234	201	250
434	162	106	1		459	833	5293	83		236	215	250	886		1605	204	21	343		403	349	301	214		668	324	1	2582
418	356	88	16		346	166	8217	150		200	206	77	289		364	483	512	805		488	327	404	488		338	334	770	238
425	1233	71	5897		998	177	510	77		278	84	390	142		280	233	196	278		678	936	559	221		230	504	451	395
229	103	37	94		224	177	11079	1992		581	191	1837	8460		346	212	218	615		467	295	222	204		331	253	260	2151
176	350	11	7254		351	127	144	59		282	251	259	108		295	189	904	371		221	630	1445	916		703	290	262	203
315	9	5103	13083		233	127	254	225		388	61	10	139		1	1	250	7		215	39	214	225		260	494	199	408
227	180	260	209		319	316	103	8		199	362	9736	137471		381	1	419	583		238	312	230	1091		146	348	293	3428
594	673	102	39762		250	129	238	1		974	129	50	145		363	376	247	398		276	367	1482	689		863	966	249	196
233	329	64	56		585	3036	109	48		334	574	111	89		760	679	674	544		482	6	413	237		664	618	1023	573
246	7170	94	4		615	177	128	51		1024	372	72	125		233	219	1	689		391	352	365	686		217	202	1704	289
433	156	244	73		222	1421	120	21		280	86	85	1		989	470	392	459		796	1412	694	200		247	248	989	223
406	178	80	360		237	604	21	76		220	111	17272	514		305	1380	219	204		776	780	256	220		482	273	1344	808
535	5	53822	199		361	4659	218	22192		233	403	8498	110		383	234	2074	256		178	356	850	453		236	329	711	401
264	145	258	77		216	553	128	69		456	4226	1	151		241	229	588	235		243	557	250	253		266	266	400	442
232	376	427	306		236	304	121	81		251	185	37	369		365	202	201	1		244	654	597	190		394	272	445	226
944	124	12965	95		241	1669	18028	69		616	848	2883	129		272	4	1744	1581		251	2334	749	459		225	318	401	206
230	54	11279	218		1	187	104	82		241	165	5375	96		249	226	2584	386		460	531	197	1072		294	311	211	496
244	183	107	31		1319	411	648	212		303	170	257	2410		458	279	15	632		217	230	807	253		543	273	298	517
246	348	239	84		1298	315	2829	70		314	186	248	8132		266	16	287	245		484	3048	252	480		231	571	205	528
401	717	89	47		288	304	99	75		240	171	326	90		690	225	259	161		265	355	259	202		421	344	196	889
615	3927	58	16		268	312	150	64		644	207	2	142		574	429	383	163		214	1114	220	876		796	251	503	482
195	190	86	276		231	2378	99	59		295	124	50	145		6	15	793	166		222	346	7441	1105		237	439	210	415
276	170	23420	319		473	4487	118	75		311	2753	1	145		284	2	207	199		470	319	862	258		1	263	764	2997
258	169	240	81		214	869	221	78		466	538	647	125		371	487	928	1		215	1503	999	409		300	523	108	256
240	6017	106	26		458	177	877	297		351	211	88	135		305	501	439	1049		210	950	473	574		243	328	535	243
511	3179	83	251		468	330	97	355		532	162	102	1		308	13	7	201		901	318	1013	418		597	217	263	450
318	5444	62	61		225	113	6414	74		262	112	2578	107		859	223	272	230		250	255	287	480		239	245	237	445
312	163	2	138094		217	295	112	261		544	4101	86	91		292	2	255	232		220	163	238	217		328	513	341	3375
313	1335	2	78		1075	534	3330	289		308	139	3894	129		304	221	431	244		996	984	239	270		321	484	298	870
240	3926	84	280873		406	478	118	174		943	200	82	185		592	213	198	791		228	627	360	207		207	341	254	1438
601	4197	265	26211		186	5095	161	35		200	427	6	24176		32	185	865	262		257	1685	249	237		269	614	420	251
147	130	77	38		408	131	268	73		577	2494	68	261		201	3	405	979		1046	15	766	196		240	270	304	385
1	316	128	23		230	134	283	737		622	269	138	652		524	861	197	238		442	203	688	1202		241	787	208	192
217	2783	108	44		830	427	541	66		273	109	183	111		610	442	247	1		921	1	209	191		217	271	425	1175
806	431	24876	48		614	5689	158	55		304	9263	4885	14003		528	227	578	420		206	348	219	210		327	1326	13	256
308	180	340	37		214	12	139	219		224	511	1	286		386	282	267	165		271	12	667	1132		256	545	296	242
406	187	41661	30		1	155	542	81		232	1071	288	77		1	231	287	550		212	355	210	466		240	272	458	545
13	11536	244	2		240	157	398	338		205	205	89	134		343	234	1043	1587		554	346	221	764		280	1	595	205
774	6239	1	10		239	146	246	66		300	518	75	363		243	428	480	1057		360	398	413	1021		590	1	357	750
316	190	36205	311		537	168	19590	59		248	258	912	349		256	230	266	259		200	325	1280	692		3	309	430	285
311	176	229	53		221	178	110	2487		1510	536	15563	500		288	399	238	425		209	774	504	244		246	316	269	244
175	287	777	42		389	276	12444	62		469	618	6043	121		248	2	767	636		214	913	211	229		213	317	283	15
306	314	97	67		5	1064	72	212		261	344	20	30		737	400	285	388		248	693	414	389		311	349	398	1119
390	126	78	118		3	393	247	33		209	204	2510	6162		280	448	406	705		254	1900	901	580		743	275	207	212
314	190	77	58		461	330	77	250		737	105	73	231		520	186	16	230		1287	354	219	228		289	1	15500	1342
313	122	88	10724		13	159	84	58		387	1584	101	226508		337	479	21	249		355	412	358	1178		482	4	309	499
252	187	123	45		579	303	155	4470		272	5532	253	28		399	383	888	404		605	661	1	444		517	6	362	238
308	335	29	28		207	176	126	50		396	1904	359	156		260	1212	858	221		583	890	1020	818		523	314	268	1
1091	355	78	73		207	6319	154	70		334	633	70	134		289	234	619	746		732	353	675	2762		397	345	224	1
176	180	136	241		6	3066	152	235		571	97	1963	161		259	518	215	427		494	342	287	246		269	245	93	194
247	267	14874	22		231	142	88	82		308	92	488	115		261	1214	214	361		214	19	921	224		243	494	254	213
334	185	134	1640		421	105	147	76		198	213	297	122754		370	220	212	248		262	349	227	570		273	606	277	243
707	151	61	47		18	441	74	72		200	323	86	7		233	371	249	1479		251	372	198	229		546	560	325	251
251	618	86	43		921	144	82	71		414	402	1435	147		338	387	157	221		624	374	861	199		302	1	260	2512
412	3304	235	73		6	174	106	63		288	119	6	14		603	1	224	1332		222	386	488	457		485	297	274	245
289	187	11938	41		231	149	253	3		204	334	794	4697		285	216	18	240		212	359	332	399		410	213	211	921
725	3123	22368	463		228	2349	4873	73		346	213	81	34		542	360	551	1127		448	583	4175	206		264	1008	192	1076
391	297	41959	2061		290	184	10212	119		557	5903	583	102		286	209	241	162		505	163	271	282		475	298	291	604
239	118	283	171		401	174	119	574		310	3425	56	373		501	557	1396	13520		201	369	253	2209		341	594	319	211
248	733	126	416		682	180	1041	55		318	256	2762	117		319	241	500	212		470	345	14	203		531	537	473	262
394	118	88	329		689	160	102	75		198	43	5526	226		296	1	196	385		485	4	190	280		363	346	768	226
853	2390	86	69		46	1246	127	97		435	80	15200	104		539	476	177	823		251	288	1635	201		316	783	232	634
241	847	15	44		10	2992	9060	298		312	159	314	120		291	234	374	422		378	847	652	400		521	901	759	475
266	7722	33	88		824	139	114	73		614	355	12674	121		248	205	400	478		981	304	479	783		422	261	263	271
315	127	263	44		1186	304	132	209		291	458	1761	32		257	389	196	11		266	159	210	3791		242	328	237	1199
742	466	95	1		239	199	144	331		439	166	134	1		218	204	232	169		215	346	687	223		125	217	206	616
235	2093	137	291		592	183	6070	72		470	360	81	46		1241	590	456	202		2156	342	23	514		305	777	174	227
172	1	121	180247		217	185	136	336		323	129	7309	55		260	8	455	595		460	360	91	495		332	298	266	590
253	5406	133	69369		234	552	398	391		272	124	113	124		270	716	670	1011		244	2310	1	235		407	234	313	1612
235	161	404	122		214	269	156	49		218	399	278	138		276	460	842	233		507	1817	213	244		240	588	206	532
681	178	73	4159		385	140	258	62		296	5073	114	251		440	462	489	214		258	942	2033	220		246	269	349	401
297	119	73	15		13	135	148	86		534	562	62	96		302	232	239	341		209	2	31	208		256	633	297	209
501	157	125	66		1971	155	12026	407		508	296	134	84		748	517	254	1		671	255	1346	521		244	342	319	824
514	708	126	27		419	176	141	93		5	359	280	145		355	243	178	1253		192	3417	237	195		443	283	525	404
1	171	12250	12		575	157	7613	82		257	3372	214	83		369	230	207	1092		269	365	209	657		420	410	256	259
422	617	137	393756		435	448	90	62		456	542	94	137		325	231	1	506		598	707	737	1265		244	203	362	214
301	5900	21229	44		2011	4	245	6517		218	111	11969	2673		259	1139	275	234		551	316	806	489		325	270	203	267
231	176	234	35		3	1119	123	81		315	32	2779	268		13	267	4	149		427	670	217	257		242	541	606	508
308	319	104	5		1	103	239	64		233	90	84	152		351	204	185	402		452	350	1166	237		218	556	469	227
266	182	100	354		223	179	65	8		969	11217	1211	136		282	205	760	224		2647	364	235	226		225	220	261	362
410	571	245	40		365	289	157	202		319	13	139	49		293	1	305	423		1298	932	213	4		348	208	1222	462
546	383	376	27		868	305	140	76		583	194	99	115		1064	198	207	282		419	203	226	220		231	616	90	347
318	758	143	265		441	141	7325	16447		952	176	103	172		583	243	2	217		643	121	247	634		472	268	251	280
241	453	75	166659		21	168	107	227		332	68	656	151		256	217	226	219		508	725	298	460		242	200	802	232
452	841	65	47462		225	7054	86	57		639	916	37	5193		253	682	21	353		1041	358	680	211		782	321	352	227
893	165	81	199		221	4203	8808	76		1106	180	4433	10		268	272	199	874		207	729	206	1733		176	301	482	1943
346	180	3	453		809	651	154	75		297	287	113	6432		302	1038	357	212		279	11	612	401		303	627	24	438
247	312	271	49		796	394	502	53		3	183	55	78		308	236	221	165		339	455	568	200		272	225	210	270
286	413	185	21		479	590	124	92		218	120	3739	3040		361	716	217	653		436	293	1135	2005		349	687	249	259
271	317	47	7		229	201	70	61930		261	47	114	109		869	236	734	1685		569	14	273	1129		351	289	284	1448
224	160	68	4		277	104	158	1380		310	147	107	33303		343	636	305	641		329	350	227	411		603	243	265	425
255	159	88	14779		242	291	160	72		249	1401	35	118		1	245	208	248		283	251	260	217		1	278	1516	227
311	2932	121	21		11	176	8578	209		6973	31	121	25		527	212	659	455		1739	362	1385	1190		473	507	210	809
809	115	381	26		548	119	145	178		309	154	235	148		271	227	994	538		232	1095	500	658		253	303	310	224
271	180	140	67		384	645	123	10040		299	110	269	124		374	714	311	165		288	162	369	239		331	192	628	195
285	913	9376	10818		425	180	98	223		372	422	1242	767		273	224	3	377		305	1108	1180	806		246	318	282	429
944	162	48389	44		351	3082	86	90		252	823	359	341		518	479	278	380		18	718	212	184		667	268	216	231
257	12	4832	838		230	579	97	121		201	3728	115	2		634	208	197	753		277	868	213	209		810	535	655	3077
232	310	97	69		963	301	26	284		335	97	260	133		429	214	474	584		515	285	533	423		331	258	294	517
262	1322	104	721		229	174	80	1125		300	81	59	43926		255	229	265	480		300	774	262	262		779	264	522	635
233	144	58	50		252	706	6	73		206	3348	12105	4917		313	202	434	1		345	584	817	1230		571	317	578	458
302	125	17723	51		212	169	7487	73		613	444	8789	12347		253	236	36	451		739	344	1086	787		253	313	220	1308
283	179	62	1		1233	2805	80	72		607	181	128	156		385	221	187	368		393	1866	5	493		267	1073	1921	805
683	282	243	1		233	3086	132	86		266	212	5227	253		765	1019	468	159		214	1476	351	1102		311	738	692	276
1405	170	141	58		440	340	147	95		161	297	18133	154		257	183	1083	233		474	1383	242	216		1	262	267	424
1889	189	14426	35		209	849	78	215		223	658	8682	5		254	459	20	221		222	1132	214	213		278	1449	385	1025
490	126	2	44		231	188	352	236		1321	264	112	253		280	22	1071	157		246	319	1006	412		353	968	510	765
306	178	34001	44		1612	105	139	63		760	2178	8788	357		794	661	239	832		173	27	273	1407		278	328	204	640
204	293	550	68		343	455	239	60		301	1993	95	129		258	203	1	707		232	354	407	4852		294	681	546	371
1	172	7	39		238	179	118	64		305	194	11324	450		368	168	298	4		184	362	283	4238		477	575	590	1
228	312	110	35		550	5054	13803	45		213	142	354	132		225	241	170	573		251	32	213	699		1	562	348	236
255	327	336	220		230	3233	73	690		228	100	306	281		302	279	169	258		235	111	579	1567		1	352	246	257
532	165	66	30		545	187	89	60		2	198	1589	244		376	212	180	459		747	358	5	1494		2	270	212	463
331	151	13353	36		421	1561	112	80		462	952	125	382		193	660	7	248		289	638	667	1063		293	865	694	242
333	416	107	39		6	95	68	77		223	410	3498	125		318	26	240	422		207	954	369	598		498	882	790	858
406	162	81	184		666	139	146	83		475	1581	6	71		245	219	1027	196		256	834	735	468		283	201	676	246
253	1015	59130	1		9	195	76	57		471	439	130	13795		725	226	645	436		1088	352	198	3090		606	251	293	200
245	3505	21967	814		20	129	169	74		407	435	233	124		554	242	286	254		452	608	439	280		856	1126	293	1321
593	317	133	48		664	139	4733	84		210	450	118	105		295	194	584	217		942	547	695	549		231	812	218	253
739	316	123	183		5	516	220	100		862	194	1256	1497		695	28	296	297		671	621	211	1975		1	316	264	234
394	3681	249	32		222	4413	119	69		485	350	281	25109		2212	6	182	265		236	198	259	1201		231	578	483	217
234	4326	3	2593		396	93	36675	50		305	155	94	457		246	221	660	246		634	646	883	242		217	317	200	387
8	180	92	48		229	20	126	75		294	260	79	362		121	488	7	1365		707	1114	3	810		599	316	365	247
2	163	2	27		581	183	156	228		214	1678	13707	153		729	192	203	356		199	193	823	216		651	338	275	236
551	630	126	197		699	10	403	66		270	268	4583	130		278	232	222	178		180	368	198	435		1603	267	217	207
6097	165	2265	27		454	174	70	399		313	343	117	77		1132	413	212	242		210	364	1061	1		277	1503	298	281
138	457	121	487		415	481	124	64		210	157	7357	15		355	390	190	168		246	2	413	2082		1121	285	211	455
204	173	690	44		374	190	87	69		593	39	204	2		674	11	297	243		800	1129	203	443		812	302	230	252
288	313	112	33		11	328	66	214		512	7578	99	435		328	620	29	1548		908	48	713	233		415	258	331	233
309	181	91	54		238	103	282	52		249	495	10204	98		268	660	283	228		215	242	260	278		1546	446	662	256
141	181	126	54		199	3249	285	24		228	182	135	101		558	244	400	488		437	570	190	377		578	254	286	392
239	2864	136	31		153	179	243	43		213	189	67	1		324	242	385	877		208	324	834	858		940	795	265	667
702	315	257	233		449	177	664	198		313	2787	144	1748		2342	435	205	175		223	26	1424	1160		315	201	304	227
210	158	17302	22331		714	401	70	63		339	188	18331	1		532	468	204	697		255	912	432	1084		249	635	221	184
277	80	18730	253		247	125	144	189		262	180	117	124		221	746	199	1031		682	1130	202	724		257	312	245	8
309	315	17925	19535		568	189	159	275		1518	30	1333	4		231	1575	720	163		412	345	442	218		955	213	203	497
433	154	136	15		395	1765	136	191		310	294	5733	119		310	704	425	1433		185	240	457	1392		601	230	288	206
267	124	100	97		730	303	57	212		743	3087	499	1528		714	21	32	668		247	681	660	2535		228	466	353	562
328	165	8	41		192	389	353	207		272	169	270	469		386	208	201	230		248	849	259	388		7	268	357	460
250	430	259	72		231	351	13703	210		428	181	977	6873		492	445	505	957		274	583	195	261		303	584	1	777
1129	52	56	14		213	570	351	230		655	270	248	144		218	202	397	189		177	1601	898	172		1396	356	230	221
230	375	33	32		423	178	245	67		202	126	92	1652		526	213	282	849		421	369	893	467		204	262	227	248
288	165	80	19		300	588	12819	233		279	145	6	123		245	1	224	1		218	331	418	240		136	261	283	246
829	562	372	200		239	178	87	79		523	190	104	224		884	896	242	259		1048	327	246	1038		577	1172	247	1299
427	183	5	31		731	126	106	67		321	130	544	91		259	226	848	687		4	358	201	2227		682	269	478	196
267	171	117	577		156	377	299	77		942	1491	494	143		935	816	279	732		247	681	208	216		250	266	433	1205
262	5377	112	21		235	751	128	60		262	91	152	46		463	453	215	266		299	1823	263	982		364	269	265	258
214	2037	29780	701		369	196	286	4		276	89	430	176		503	614	767	1184		1038	94	239	682		290	295	416	112
269	255	128	415810		1266	377	151	73		205	172	390	13		743	563	249	220		216	670	1220	2414		232	313	213	231
546	531	137	15		377	191	135	29672		696	185	32	279		1988	191	375	2		247	14	203	347		34	305	210	250
328	4659	206	520		196	347	364	346		544	379	275	7087		260	445	5	2166		255	563	299	216		181	222	263	247
223	115	115	640		200	175	151	296		210	189	9560	22		23	272	194	176		689	1151	676	469		257	1686	253	524
471	803	113	1		224	287	342	76		814	199	78	5773		372	545	9	1064		165	2043	3193	187		437	972	217	1985
270	3775	190	468		209	4155	300	65		246	172	2148	104		276	283	7	499		178	2031	410	201		4357	256	990	978
233	168	113	205		513	167	74	68		275	208	2	1		278	536	316	33		786	298	203	215		294	197	265	1263
265	9422	17355	50		220	5320	83	81		212	449	93	82		298	7	317	960		805	217	204	579		249	280	413	460
406	284	1645	246		223	498	540	9796		306	1106	3533	78561		2312	230	123	266		913	352	208	596		239	312	273	716
1	159	133	34		543	4966	103	64		203	328	6518	91		625	626	575	387		204	594	367	211		242	314	196	429
325	176	90	46		567	187	121	70		212	3555	284	316		248	390	360	253		527	325	540	473		344	436	883	456
542	576	125	15		892	5249	85	97548		215	558	46	29545		156	238	876	433		1079	339	698	185		244	168	235	419
501	156	13624	26		236	31	485	70		254	165	49	13		654	215	228	215		431	914	214	395		250	809	98	224
278	175	224	27		215	194	83	75		237	186	4	92		2054	273	353	288		263	371	226	1320		254	303	350	254
248	153	116	369		628	319	300	195		246	155	1818	124		268	273	1	286		282	707	861	213		264	224	297	200
242	305	114	192		192	1293	223	325		223	353	88	35		4	231	13	443		843	558	897	221		255	266	262	396
277	318	11685	11		1587	645	13951	18138		298	2066	124	274		392	220	223	797		677	35	1398	824		343	267	1052	242
525	163	141	24		227	186	280	178		346	1	82	6236		290	173	166	324		221	600	472	1572		805	698	262	461
567	485	247	218		524	142	109	140		237	84	89	75		162	199	2	544		212	18	266	2		277	12	559	502
9	168	86	65393		789	434	143	236		247	32	43	86		308	245	312	1659		271	364	1	411		260	643	683	300
270	166	111	193		730	172	237	173		306	2287	7201	17829		690	481	8	295		417	898	400	3890		261	344	425	429
295	378	103	167		248	166	83	65		238	5721	23053	110		481	271	852	516		150	1795	221	680		295	279	216	261
530	129	92	23866		252	188	1593	71		678	3778	3005	2899		173	224	184	4836		619	342	1474	743		201	317	623	256
583	1757	391	25		372	165	156	47895		667	265	49	534		728	442	485	162		433	2	1247	250		317	337	715	700
449	172	96	30		214	270	285	230		365	431	68	99		458	1141	206	169		498	158	698	1067		1	319	250	731
303	414	329	223269		458	156	245	8986		2052	33	9	193		266	209	248	198		273	1	593	225		253	1239	1616	192
413	115	129	32		3	391	204	67		642	610	118	53		243	235	1592	206		1354	2652	810	389		275	239	285	211
397	167	120	1		907	330	578	56		235	3398	132	49568		333	220	192	621		374	358	247	485		997	412	298	507
280	2636	263	70		684	784	4596	322		307	446	9133	146		722	419	227	296		610	359	257	385		574	463	330	408
111	166	2	36		602	5227	4015	12698		593	270	7	101		274	244	7	501		251	5	260	209		350	487	265	244
275	324	116	55		201	677	157	492		269	1253	92	136		266	433	604	1601		522	835	211	461		277	214	564	580
313	386	388	105		16	180	372	77		266	1057	9235	139		1085	6	436	421		187	355	302	202		223	592	298	217
385	192	138	47		221	173	336	65		325	85	20	7386		799	518	321	234		465	3458	256	456		262	528	342	228
387	652	127	48		704	179	22406	219		277	704	5052	126		281	6	214	584		212	931	374	445		1165	577	465	261
284	158	439	227		473	5566	128	410		213	6447	138	337		304	216	7	469		178	323	356	212		328	308	451	262
248	124	224	31		244	5840	213	66		695	337	102	246		336	224	279	436		651	330	221	230		1512	613	214	228
261	322	112	35		246	155	141	1		259	2439	97	48		1789	8	553	1232		275	188	24	898		592	1305	340	1227
685	1272	106	56		235	144	74	75878		205	162	40103	19169		228	231	783	225		905	124	668	1111		279	281	407	425
233	157	253	220		227	151	234	287		400	332	28187	10		1	238	240	559		214	357	237	226		515	497	206	237
1088	169	255	2		2	190	253	37		273	1191	1	43		300	751	352	901		256	361	227	884		312	309	348	1516
264	168	104	1		1725	167	210	62		467	203	12193	109		263	747	181	558		650	277	210	210		262	342	349	258
7	302	257	1		927	448	82	67		236	339	289	81		260	215	185	212		1872	219	221	205		208	212	592	2318
398	324	119	41		262	174	145	67		258	201	2229	7463		569	1	218	285		768	266	2134	204		225	477	301	189
330	310	92	68		209	179	567	52		272	289	6	58		355	1	409	370		208	595	306	228		639	346	206	399
511	438	111	65		760	722	126	62		206	146	139	99		336	289	184	227		947	25	218	961		228	263	358	401
370	17	110	32		248	299	79	203		211	444	3954	115		264	441	464	212		408	25	348	394		227	508	7	3067
236	154	104	384349		231	315	236	105		257	872	2474	277		528	137	463	544		862	1116	39	925		276	293	276	165
244	12	231	43		467	1626	71	35		465	4861	75	98		690	15	832	895		524	419	700	1167		252	232	236	202
431	632	39219	529		379	115	130	106		208	45	14	135		260	228	632	633		382	329	2302	467		257	769	230	485
582	144	16428	13		217	210	83	544		229	170	97	3360		565	1847	171	396		239	212	562	252		316	262	292	250
856	12	130	17		1254	327	67	66		205	616	4979	52		239	204	391	220		1548	352	212	2423		269	504	747	478
928	4746	68573	28		381	201	3705	71		300	347	5452	10		276	241	192	230		258	750	353	1273		242	343	206	228
599	436	92	360		934	4514	7742	48		258	589	4708	367		445	398	442	2274		537	706	451	226		1310	875	248	222
296	162	246	26		2376	363	105	61		775	560	5	129		245	241	207	1352		417	853	195	393		523	239	443	442
535	156	123303	30		225	130	215	115		313	170	9454	262		1207	1	203	8		474	864	228	240		326	440	525	1348
292	1375	206	41140		427	2985	225	75		348	264	10636	17698		585	208	436	367		193	352	381	227		890	238	793	732
251	161	106	16		766	456	359	66		181	309	416	730		2	219	2	1213		216	398	445	1628		255	689	261	482
337	308	4	569		238	279	273	5363		198	170	137	129		322	225	555	434		217	1048	249	378		324	329	227	959
398	554	124	161		848	171	238	1085		278	29	145	87		244	259	215	274		598	331	271	1257		473	330	411	491
731	167	563	22		658	382	151	58		387	162	290	141		724	351	679	1448		610	281	211	7		794	230	867	244
302	810	351	585		224	370	140	67		233	438	96	172		301	224	466	196		159	1	233	2169		714	256	251	2016
1	154	51	3		221	578	93	57		286	393	6498	6758		261	284	942	456		219	17	260	602		247	276	219	226
283	8164	164	3		780	3241	73	56		294	6465	1	6		292	226	940	622		195	259	206	847		205	310	4	251
1248	515	9243	14		456	183	117	82		466	105	156	2		322	608	209	441		714	350	249	607		320	1036	252	208
414	144	38	20		430	126	81	6		594	336	1	132		280	258	287	252		539	1020	963	747		308	492	273	210
931	116	107	11		641	303	67	183		209	88	11402	86		288	194	541	268		248	1155	217	224		589	343	928	236
211	5028	218	13		194	136	69	206		203	422	140	87		395	597	243	904		1787	198	562	226		199	522	685	568
225	169	12	1		184	147	128	73		202	194	91	12		501	210	2	847		579	323	397	236		192	259	270	235
268	7096	119	207		232	176	102	369		708	105	75	36		324	243	12	680		696	5164	220	600		254	563	463	896
253	155	141	196		267	190	136	73		309	100	142	8436		292	32	691	214		161	297	236	383		348	208	355	1334
415	6187	101	25		1388	293	102	204		1	1054	152	1504		324	612	5	254		776	288	359	837		293	466	1082	256
116	1	99	396		246	3909	5925	51		474	889	147	37		339	227	331	500		244	351	655	1302		508	314	280	235
474	7827	134	38		313	183	267	64		306	114	216	10833		243	1	610	700		236	611	11	7367		260	530	277	491
2	163	18102	20151		202	140	98	77		489	143	127	747		261	220	428	348		632	334	432	551		637	442	234	193
289	314	506	33		559	134	2869	199		438	109	368	855		259	236	304	388		527	784	214	1056		595	262	213	409
295	305	90	33646		211	842	76	21925		625	123	464	136		256	502	311	240		447	354	12	2596		251	260	616	199
311	1851	16	24		652	172	223	45401		298	698	144	119		298	445	456	178		439	1408	592	589		232	302	6	375
187	445	6393	22		416	141	75	65		588	565	94	37881		347	209	251	757		221	349	745	2290		245	268	297	221
1	602	222	155		335	206	235	1236		25	1281	1	391		312	216	210	253		899	3719	564	16		373	866	209	1285
488	280	4	106402		884	387	250	74		666	1377	109	158		372	224	1182	370		567	486	236	222		263	1270	10	1193
269	7263	125	34		161	187	16313	290		346	170	52	107		248	249	11	173		281	2402	890	274		449	274	507	588
408	103	24873	18143		170	5461	326	327		489	185	16287	75		846	220	228	180		241	361	198	821		470	494	278	410
239	161	91	25		460	143	6039	2465		213	115	174	258		264	206	227	260		284	252	192	379		246	331	1181	916
1330	117	92	3468		427	164	106	348		197	5234	102	258		559	234	607	155		1767	362	224	537		442	522	226	245
284	292	131	196		221	489	88	57		264	746	102	163		285	227	217	196		286	367	1580	4750		432	353	7	1440
263	143	115	33		33	785	373	67		199	72	16623	49		283	378	209	230		222	354	608	230		243	287	238	257
272	111	130	37		237	428	270	46		505	305	2482	95		344	247	254	560		185	4929	212	1507		35	270	283	247
265	141	87	34		213	180	134	67		285	3562	104	3152		375	222	178	565		204	1066	216	2643		308	743	538	571
289	66	2	338		480	179	930	80		268	177	62	2		244	183	192	227		210	310	258	233		324	202	423	522
323	7	232	1		295	176	121	5731		303	2593	4798	904		282	205	208	397		278	345	700	215		470	307	224	208
174	805	484	565		383	292	249	62		335	131	433	17972		300	658	19	427		184	920	643	820		668	531	579	726
1033	74	6962	206		209	1207	93	2226		280	118	140	10962		684	244	515	250		217	173	230	241		522	220	197	642
434	471	28474	31		559	880	118	321		895	339	54	1486		523	218	1337	247		451	345	275	226		245	272	777	196
390	326	130	24433		230	121	72	127		281	179	98	91		273	21	216	313		250	650	877	245		254	1149	221	200
16	481	89	204		13	280	261	211		376	404	94	213		262	782	194	1050		232	543	666	1656		488	867	209	400
1	79	2	318		237	160	137	332		273	115	6527	513		346	245	197	217		249	372	522	5396		234	1507	220	1
303	85	88	50		338	6177	141	86		608	193	54	273		253	441	1	183		458	2607	689	171		298	202	248	1155
264	10802	112	106315		5	313	111	71545		430	407	160	132		486	523	1441	515		423	619	210	603		1211	317	322	239
242	112	226	1		363	1	139	62		224	92	86	44		342	980	687	275		395	1748	1030	1338		560	254	261	767
242	26	2	91272		291	1302	117	325		204	131	418	96		643	228	164	244		245	628	484	2438		433	275	342	231
487	98	788	19		226	152	106	54		206	2025	100	45849		85	232	1700	200		1832	343	392	1634		245	320	224	363
352	9579	86	174		229	284	251	206		285	269	2942	1469		264	209	16	213		1423	1561	1006	205		4	193	620	228
210	356	96	1		186	1068	279	119		302	56	4494	105		776	548	171	194		237	1614	6	218		450	822	518	232
949	271	134	716		448	478	258	67		1	7	349	686		1039	213	192	245		177	307	1020	1285		240	293	311	282
399	1689	110	17475		1001	157	134	2014		206	6662	60817	8		305	406	235	229		214	384	414	221		259	317	2525	1065
293	74	18287	46		930	14309	66	73		276	100	462	25248		1009	231	969	227		601	362	253	730		215	207	207	239
421	3097	123	19492		246	157	99	4		311	180	12085	207		264	298	774	412		245	340	79	229		356	773	285	228
278	1	114	195		214	1132	257	4505		639	183	94	1201		326	240	1156	221		187	311	203	211		270	285	338	765
290	484	774	9561		66	155	97	65		247	178	267	5833		282	2	1392	5031		2	298	202	928		257	250	414	507
569	737	336	184		674	176	124	63		620	4610	100	278		447	467	749	373		586	347	223	222		249	264	448	259
162	1341	123	7		239	186	31467	59		20	10	314	76		480	220	344	271		1021	172	462	667		338	341	311	639
277	3	106	8		188	121	142	192		228	179	117	115		387	269	188	401		189	355	199	223		254	202	287	450
277	319	92	4		1195	168	366	441		305	689	92	120		314	453	488	239		216	645	731	661		254	216	246	436
225	61	119	391		197	165	120	84		949	155	131	3120		432	218	616	399		237	310	645	216		384	605	814	215
243	1	81	22		551	308	22009	59		235	164	83746	44		280	737	524	727		229	173	5082	2585		346	251	396	541
274	315	94	192		386	324	64	195		318	261	30643	316		497	418	224	377		219	350	284	579		348	2931	305	292
458	615	92	13		13	2751	1	62		267	142	172	88		364	447	704	270		385	2576	744	579		478	363	213	227
290	294	81	33		202	161	126	71		295	1168	142	123		319	17	699	841		218	305	190	163		220	268	346	209
296	2324	130	14		233	165	68	75		411	94	54	125		817	474	209	529		386	317	2074	197		166	278	521	8
526	9716	71	179		219	152	337	61		288	138	159	17822		328	469	210	797		236	327	502	763		278	289	249	626
288	66	81	121772		206	130	318	372		198	130	169	126		634	432	830	232		650	1584	2889	199		449	220	686	429
308	81	92	322		380	686	64	338		548	132	226	74		261	216	271	206		1485	1558	733	397		207	321	12	656
318	5	222	23		599	198	105	68		236	733	144	6566		1443	6	257	191		455	359	780	878		314	576	207	458
289	30	110	299		236	166	12930	66		530	112	373	106		594	274	901	210		218	726	442	218		252	330	229	467
249	396	209	12		173	657	109	289		248	204	1817	745		1196	476	356	230		239	329	235	233		436	261	531	240
263	75	112	7		308	776	1129	312		214	178	12	103		263	495	6	413		215	831	268	234		347	463	203	228
274	118	112	196		225	151	252	71		129	42	36977	1488		434	13	5	405		216	740	557	4		241	318	252	39
282	6523	418	324		511	173	133	350		277	409	303	101		476	499	541	1150		260	330	264	499		359	952	767	183
405	84	1781	780		809	186	495	61		301	178	115	1101		689	442	9	254		453	286	206	248		714	205	492	241
975	78	225	17		431	126	115	70		207	461	4712	466		338	345	610	432		1117	521	1782	838		245	684	63	831
257	99	221	144		1	492	990	81		217	171	92	317		121	240	153	166		648	1066	1	926		717	11	512	245
267	109	96	286		457	8761	258	106		210	113	8260	2		251	1	431	242		214	285	1574	207		139	318	1	400
557	1976	212	301		695	6155	272	59		300	4451	50	13508		1100	286	313	89		444	608	1353	249		462	264	255	446
226	7804	239	178		178	158	258	51		264	63	16944	246		633	702	250	3		490	580	204	841		393	506	210	20
287	78	85	63		249	5044	362	67		283	81	149	258		585	230	343	6		8	320	482	182		343	278	245	256
529	465	95	3		304	4364	257	208		293	497	186	279		252	456	402	158		466	520	527	198		3	653	244	253
798	73	77033	78		1	308	689	61		758	1546	5	13		1174	230	169	829		210	308	288	203		533	203	256	499
296	58	78	165		2	181	114	36		138	125	2911	252		254	184	551	273		250	345	257	576		283	219	762	372
266	4028	304	42		434	9549	122	1		214	203	70	256		234	429	219	325		238	312	1003	1133		315	999	207	759
7	119	82	314		782	318	261	310		333	138	5191	538		412	225	368	388		484	701	252	346		328	272	266	936
261	5540	124	136		220	165	75	538		285	18	320	87		1376	195	1	256		411	1	269	244		291	311	478	686
237	100	458	51		471	521	111	431		278	133	401	18		656	9	209	224		617	5	263	256		577	1142	300	541
234	8	528	2405		623	187	4095	315		423	6837	81	57		538	237	9	635		411	980	2547	962		247	257	1	200
270	4264	73	19		421	3539	66	163254		210	83	67	114		546	710	573	412		213	311	364	1007		188	526	388	392
580	340	222	19		304	341	84	85		404	22	101	4		406	731	322	169		436	191	477	219		598	302	250	265
239	1963	342	139		218	485	143	943		257	2	140	23		296	294	690	204		1116	1161	210	424		360	251	1090	267
626	1328	104	811		209	153	94	57		227	1988	2458	10		246	174	712	827		661	303	219	492		1194	252	195	194
1871	112	100	12		1	161	82	190		309	120	142	12304		236	7	1212	482		818	988	214	215		253	264	665	210
275	45	78	148124		263	315	104	60		313	1173	91	271		489	1193	205	1462		614	2	258	226		224	547	259	248
150	11	106	6		223	186	237	347		224	4509	3872	9		1786	1	164	202		283	864	232	1		545	338	1141	218
18	8	102	5		223	428	85	56		318	26	179	62		808	236	886	338		525	12	437	1562		1342	201	1124	836
381	490	523	5		2	3139	139	63		594	70	186	36		279	214	263	231		712	2569	11	223		287	270	260	224
262	79	95	3		230	133	102	59		233	196	4784	37		234	275	17	466		221	182	534	221		1372	467	752	1039
300	57	114	1582		235	181	113	222		208	244	151	8985		340	699	205	221		714	1784	199	232		1697	258	285	1
413	415	14381	16175		221	3296	156	63		580	5290	2	7663		760	226	636	237		427	1024	12	675		407	286	293	216
233	6	71	250609		220	172	249	133		207	277	284	9206		4	218	262	109		196	177	355	184		265	338	225	197
290	108	229	59774		592	10819	70	60		237	108	124	119		378	519	285	3723		169	2	515	1461		708	340	274	2
268	73	225	171332		224	361	70	67		239	64	151	10184		820	636	309	257		768	199	929	393		709	231	222	238
295	4	105	294		125	185	133	277		247	109	1010	100		242	11	31	489		1202	344	1341	227		726	258	278	1
238	124	97	167		231	170	92	67		290	1	67	224		271	582	20	12		1318	621	3355	657		504	334	291	254
249	48	73	189		21	389	4554	68		294	3949	26059	271		629	295	421	234		276	346	244	1863		353	517	548	219
778	85	238	312		366	322	124	56		619	37	2	63		287	224	529	481		268	683	269	439		259	324	611	412
306	4	88	292		476	372	217	256		400	130	6130	9		267	564	185	312		1806	943	369	781		1	338	686	233
307	4307	60	782		594	185	134	25		293	6225	2354	176		238	192	755	879		1181	181	192	210		353	345	255	578
2133	332	21948	406		264	443	84	19314		321	84	87	239		332	218	833	231		419	167	224	218		252	267	592	387
246	98	29	173		322	2775	67	229		428	112	91	2731		359	258	505	284		520	844	713	465		1020	9315	227	4088
1014	337	190	81548		226	151	78	56		255	557	145	7		262	464	1	249		907	1603	275	497		336	610	282	1311
161	735	104	6		228	269	114	73832		742	1290	131	231		535	647	222	1350		652	325	219	232		327	321	292	199
238	466	113	3		232	355	211	93		291	3111	332	1444		267	2	8	225		244	170	229	400		330	195	603	493
214	10	19	228		668	1916	74	63		269	145	319	262		255	221	844	235		226	21	1067	385		860	228	520	443
462	2417	74	273		217	175	4138	547		275	59	3132	288		1020	445	162	225		802	316	2389	1031		289	539	566	548
232	80	671	37733		223	358	7331	72		301	166	435	117		260	155	388	283		227	835	374	2073		571	286	219	295
280	2	82	176		494	321	624	219		712	424	166	99		250	10	29	1434		280	327	1741	221		360	730	839	26
295	113	60208	128		1852	2018	41	32		551	1865	144	95		254	10	258	206		199	14	1433	514		684	439	343	192
258	112	79	4		222	267	278	71		205	333	12	29		536	215	608	239		639	343	202	209		248	440	339	565
200	5046	96	200		207	297	91	53		337	264	300	12		279	251	200	202		438	684	223	947		301	260	254	238
244	83	221	223		404	429	252	72		912	264	1	807		287	258	327	176		1	529	837	263		226	253	646	645
324	94	108	159		429	521	23801	227		281	99	64	11197		279	23	837	13		240	1863	201	271		238	709	729	575
887	856	117	817		175	5086	5268	235006		244	501	3644	37109		319	192	15	828		248	770	230	213		280	326	252	1520
191	75	84	1654		413	208	84	73		685	758	22799	15468		239	317	1	261		265	579	396	227		301	202	267	249
580	124	71587	170		192	167	8864	190		1192	109	94	1107664		238	454	281	1282		1195	341	696	671		308	208	1320	3524
229	11	223	148		202	196	99	64		605	122	216	490		497	215	1248	630		1500	661	1280	598		262	493	1133	1202
278	113	218	70260		316	172	114	565		299	839	147	25374		685	688	193	167		242	306	1272	2502		466	264	213	226
227	352	89	542		87	186	598	62		735	121	210	37056		384	191	190	235		202	325	232	1081		322	307	316	245
230	3172	95	281		384	3161	301	59		409	651	83	3		662	204	463	187		219	2099	194	912		213	207	281	540
778	1051	75	167		220	138	238	65		299	289	451	54		344	214	211	1165		232	883	369	311		300	1069	1	3546
253	330	104	172		231	175	94	57		292	317	907	16		829	413	326	2129		294	232	205	225		258	631	908	1167
253	1408	78	178		213	516	241	66		264	614	99	1120178		516	205	577	416		196	253	872	207		460	275	330	3080
644	495	1	490		18	201	1	56		271	259	142	7		272	211	175	428		238	340	1431	215		1207	4758	443	239
550	5784	84	178		1060	323	7805	54		600	104	86	59		567	539	288	199		186	333	1	3787		460	274	273	7
495	2	92	230745		227	349	71	63		259	285	101	22		320	661	1	218		204	303	3300	566		54	323	262	283
243	283	232	47587		188	2366	258	210		263	144	99	53		291	228	188	1882		220	348	195	255		624	272	1062	263
226	1873	96	261		186	133	65	226714		304	1090	149	1450		300	232	758	264		448	316	284	233		636	310	234	16
552	75	107114	693		421	306	106	60		1	94	146	78739		656	240	514	175		247	34	325	667		321	506	252	290
301	260	107	413		197	202	7143	70		210	71	339	244		244	537	207	472		272	1112	197	809		708	285	279	261
269	52	41193	1046		213	579	108	63		231	3	100	114		884	265	400	698		234	172	219	453		212	261	311	376
267	124	322	385		186	160	109	58		329	1520	110	36		258	1040	328	160		205	595	247	1520		820	296	601	198
309	120	317	185		378	149	9149	122		288	4510	1250	1533		553	712	155	230		430	1087	206	409		255	257	350	231
297	115	81	318		228	188	107	305		313	74	192	2810		1	177	396	212		346	151	15	125		338	273	548	211
245	436	102	174		222	139	63	14775		203	119	194	89		268	253	286	1702		233	325	538	470		346	206	500	495
847	116	16105	3570		288	114	235	57		400	104	105	88		272	227	485	3149		244	332	199	436		438	278	208	500
280	902	26644	12145		240	176	68	62		306	131	94	85		853	253	242	2662		210	335	1202	192		214	397	227	241
180	784	338	40920		437	1	144	219719		330	140	77	234		288	436	482	399		423	1019	218	207		417	470	2	215
237	131	77	182		223	183	69	63		371	143	157	244		301	220	865	852		209	2	217	463		325	315	287	242
265	7	81	324		268	304	2052	1		292	135	5111	88		274	268	173	187		607	663	242	236		16	709	782	280
288	305	83	3		258	2636	122	62		466	96	148	214		716	257	668	342		1017	164	381	259		333	309	498	5561
965	348	75	183		225	5506	64	177		307	5948	2616	92		262	20	268	227		478	1010	746	227		340	321	255	407
395	110	19	168		301	1986	82	558		250	510	21693	77		252	260	273	1300		454	584	392	823		330	319	315	260
288	92	86	721		233	196	67	245		440	280	277	86		298	305	264	792		269	15	417	213		428	449	254	228
276	122	233	156		240	168	104	66		328	213	17610	87		258	199	5	368		215	345	232	241		490	472	280	2909
498	610	14680	144905		223	156	71	68		349	272	91	100		314	352	278	292		474	656	422	450		264	587	215	251
392	89	100	181		220	362	23	61		257	103	31741	223		327	202	580	222		248	1083	465	583		318	895	326	1135
250	3562	104	61		639	1273	63	67		717	7304	83	44		413	110	165	986		662	321	209	211		319	538	250	210
604	57	83	153		29	167	88	108		331	7	54	90		197	424	230	162		234	363	529	247		256	200	1265	1534
276	2526	72	182		385	309	67	1		488	133	90	324		1031	226	864	368		614	986	244	206		337	208	223	465
361	6480	71	531		216	766	217	2736		448	151	9357	517		702	295	215	226		271	273	840	213		328	536	265	270
309	329	12616	340		256	327	93	57		285	3364	197	87		1058	211	1177	241		224	594	3	219		752	847	487	525
285	120	65462	63513		26	163	251	236		244	628	224	205		504	437	207	230		464	346	394	267		231	596	418	1
898	2	112	36359		571	366	111	40		214	574	30	72		359	227	227	964		164	641	241	1506		1	208	500	115
253	312	74	422		511	318	75	64		414	1	11324	52		187	165	509	172		385	2456	1148	196		346	573	301	260
1	727	5052	177		596	192	94	35199		354	447	137	84		1	452	259	155		717	639	208	214		284	372	230	216
327	1970	238	27959		1	2918	122	66		276	2	95	208		700	297	326	1448		424	348	209	387		342	654	274	18
355	341	99	160		388	171	68	67		403	1	927	82		286	237	348	2557		168	357	824	498		302	645	571	268
320	111	82	2		219	172	116	65		275	283	91	89		1044	229	188	612		192	308	1422	5142		239	261	609	2969
601	318	93	188		408	164	11055	34178		370	149	133	96		310	200	260	378		1447	361	1454	423		652	224	261	38
528	280	208	3		525	146	675	460		777	292	24393	259		343	212	517	228		473	618	1706	1228		1288	345	305	568
449	474	66	6833		172	102	89	59		231	1058	98	91		353	252	315	225		1042	2827	796	230		207	217	295	369
274	118	220	12783		278	168	223	491		214	126	162	27		222	408	25	257		314	672	1	223		573	1491	280	234
747	5474	77	188		935	1541	61	63		215	133	191	95		249	243	3001	224		331	293	303	255		672	348	424	985
317	312	83	2		535	662	15960	72		668	87	140	73		442	214	213	259		281	281	436	410		192	401	249	216
219	55	78	12		221	778	104	295		340	126	6289	72		276	198	219	222		232	416	259	2122		351	207	271	234
308	5	71	479		222	92	114	66		270	1019	3929	221		300	8	638	389		939	21	274	384		526	217	819	680
287	6	237	295		1726	173	71	409		297	325	332	682		264	366	216	229		388	564	212	254		297	445	249	1603
898	95	78	2904		371	557	88	66		269	126	2383	235		517	220	325	944		800	599	1042	973		357	338	213	8
935	86	74	8		293	567	19477	992		810	138	4638	232		442	744	183	234		242	370	23	399		309	555	894	632
309	2	91	171		338	152	62	308		286	145	44	84		1289	8	367	504		263	352	504	455		214	245	264	215
314	67	84	180		543	203	11287	90		490	2830	254	98		557	196	233	455		511	820	234	923		228	267	1424	230
1272	291	24720	530		378	1000	123	71		286	124	138	99		1320	264	595	620		429	345	202	245		1261	304	529	2981
509	301	213	82146		196	195	72	65		219	444	54	79		258	218	599	230		236	333	406	237		1439	253	279	950
296	93	16590	609		935	462	103	196		279	7436	42	1		309	22	370	232		296	361	10	385		256	1248	289	194
258	15	119	182		241	221	231	280		302	90	4	69		1242	457	258	235		293	711	792	212		232	1	338	265
242	368	213	1		215	6649	240	182		231	292	1989	267425		338	4	644	180		385	344	1694	4441		219	339	870	575
254	98	71	6		206	124	247	60		518	119	15	81		368	249	27	164		245	885	1	792		648	271	311	1231
327	91	76	17482		370	158	220	69		305	384	3	97		672	743	374	570		211	850	388	205		249	455	457	208
297	9672	87	458		203	127	247	244		520	1266	75	211		242	1	348	2479		667	292	210	272		250	269	275	735
314	84	70	480		211	198	101	306		221	469	156	98		785	692	951	342		272	305	431	911		202	1209	259	410
183	89	67	161		445	304	63	1421		256	140	70	225		467	220	255	168		288	282	660	389		247	1380	288	1
857	71	72	1		220	197	74	22		332	699	117	206		265	343	268	201		194	487	338	562		640	343	454	1272
385	115	80	1		230	1	56	60		252	1004	192	93		400	245	188	269		680	255	484	212		236	330	244	2229
535	1	88	24664		350	484	13297	1		288	284	88	36		259	218	2	63		572	328	248	213		223	257	272	278
415	300	76	164		206	152	223	361		235	563	5734	99		974	794	546	227		719	342	928	451		477	651	422	30
328	109	203	2		419	379	111	359		213	134	94	115		232	1	278	181		223	338	1258	247		444	299	975	998
287	318	66	170		373	528	251	355		289	666	37	87		258	2	3	222		833	324	251	2861		257	946	5	562
543	67	3567	18214		213	276	95	63		296	144	276	1		242	1	255	212		1002	26	194	193		830	530	221	490
264	3110	78	25677		214	596	365	206		306	9419	48620	36		252	194	180	608		254	367	255	219		744	339	673	218
240	2263	221	185		548	2670	73	54		261	128	165	170		239	228	1	271		1210	904	431	473		236	433	1699	194
288	1569	71	89		236	6058	92	30		215	155	424	5513		786	2	4	621		244	334	733	897		388	270	542	465
556	262	323	4880		232	170	66	350		330	288	178	16		249	222	4	663		289	351	240	736		249	225	227	114
259	279	18707	1		207	134	234	71		274	251	6323	40		555	215	309	682		216	19	593	3900		1021	275	103	255
240	8	68	8623		400	137	15	196		659	145	2630	29		365	237	172	872		229	6	1026	225		147	284	646	3002
1168	154	6760	95299		212	356	222	61		317	379	2431	88		369	201	763	160		352	373	291	217		739	523	263	218
255	11021	63	1		43	89	1717	215		203	138	48	348		239	764	13	181		13195	610	1301	245		255	201	673	531
604	249	16991	4		456	265	97	19		82	359	18488	33		684	2185	746	243		233	315	212	355		450	256	237	228
283	590	57	6		374	104	116	891		319	2538	170	5		639	216	367	242		247	1039	237	444		291	478	521	1166
522	9370	444	195		208	487	91	376		316	794	21314	24		464	1441	212	2		749	874	444	222		307	219	1038	494
237	295	179	176		395	166	113	53		204	3908	13126	5		301	1	206	641		625	424	275	207		1625	329	258	1526
304	66	15835	2884		200	3651	109	58		290	126	342	216		305	244	1060	1008		243	338	632	614		325	213	339	860
1086	107	1	1		207	200	69	173		292	2939	92	8789		675	980	154	240		462	337	291	2376		249	197	287	237
250	319	60	1643		2	189	564	61		342	259	165	37		572	225	210	223		253	602	1467	216		249	268	250	254
533	87	67	56640		382	164	78	58		336	333	244	231		278	706	348	599		2253	458	211	229		240	584	267	247
1569	116	15179	3952		718	173	245	76		233	579	3058	126		779	444	177	627		241	416	263	917		250	235	226	139
239	13	87	7363		217	575	186	57		845	83	247	1		175	232	1325	198		261	348	1917	1438		783	266	234	5
201	120	6402	6		201	22242	69	1		283	2277	157	174		541	384	1013	894		198	10	244	1150		273	273	244	203
245	83	74	176		224	148	1928	63		428	310	2342	108		1424	761	1508	734		260	333	1259	7		300	226	293	207
314	305	222	324		386	1283	284	438		281	133	331	93		825	218	700	223		1828	340	1544	665		347	414	292	411
285	556	2254	1		362	2892	87	116		580	1014	14408	81		230	476	371	240		456	346	1869	210		584	250	284	242
285	109	77	169		418	175	201	291		472	90	1	90		238	286	848	742		405	1280	212	413		165	565	290	1040
467	69	1725	173		447	197	59	53		227	270	124	65		330	224	262	120		249	1273	249	863		422	312	1424	204
301	1	92	1		1027	193	72	82		412	833	1	88		240	215	168	4		249	329	211	603		261	263	1	278
472	105	104	178		218	147	70	84		251	4549	4490	241		300	874	266	306		278	331	647	398		212	641	224	1509
244	117	187	2		1689	2689	204	72		402	135	2855	102		288	228	293	186		206	1414	949	218		300	390	589	691
309	1	66	5		5	92	68	68		246	914	155	27		532	224	706	1		233	972	70	230		286	387	1033	313
308	7352	31	4		817	274	112	37		235	3255	4	90		344	279	548	385		715	357	259	609		242	1895	1190	2484
312	9966	9481	1460		424	517	62	61		303	273	5384	2592		535	46	422	229		280	290	220	214		315	491	205	809
2	109	6604	18		8	191	185	1385		294	355	190	86		489	272	846	419		208	843	1207	447		355	532	304	234
616	8482	56459	88		2453	311	452	57		220	83	3041	194		875	227	399	260		232	1013	235	918		403	340	764	562
1109	83	4781	1		216	9809	80	25034		299	84	28169	96		516	322	298	10		251	514	209	620		1085	513	223	501
705	65	96	111411		724	8	71	1		724	267	53	101		254	257	357	1909		14	345	1263	239		252	292	333	610
272	333	252	8783		1708	5108	79	69		255	2448	64	123		745	202	323	2150		767	308	255	653		106	1656	294	490
284	1	698	16141		149	2483	220	61		339	8653	167	1		261	220	733	178		245	1534	192	249		640	259	1894	472
262	10	84	1		261	942	117	67		480	3201	454	85		671	241	168	238		211	355	506	218		507	288	343	209
762	339	240	128		200	182	192	71		294	414	146	218		1161	203	800	16		241	352	202	702		348	378	1121	12
306	9591	48	197		2	124	459	96757		448	148	182	103		468	21	8	239		690	311	1	252		334	342	232	250
384	5268	36	192		219	472	18779	391		253	258	333	108		741	240	229	1078		1580	585	866	220		484	219	315	1250
257	324	350	157		387	10	218	74		13	102	138	90		267	201	373	222		216	187	702	1346		761	494	290	558
242	48	106	8		534	188	7	57		222	103	38	221		359	240	571	419		1257	21	337	207		648	483	283	426
291	3	98	87		223	3165	1	110		459	257	16	6		385	250	17	220		257	378	700	211		601	524	346	133
275	131	78	4		660	386	82	60		361	95	100	386		275	5	204	1		283	337	1167	362		1014	522	796	260
296	124	56869	177		365	144	72	98		269	100	225	6		458	694	154	238		272	585	395	215		489	338	309	203
323	470	93	96764		399	176	218	316		218	444	11291	85		754	242	183	764		1149	2942	349	2324		253	223	242	393
512	19	77	2		1003	622	67	28590		376	1485	115	91		357	524	158	213		237	332	248	285		253	337	273	239
270	1080	105	2045		452	1	230	18		237	401	147	104		324	14	257	4		493	117	212	1631		6	208	255	214
1428	145	100	10879		208	2320	54	57		71	101	155	61		757	260	11	253		236	5	204	643		334	216	565	13
168	1985	32	1		825	312	93	72		339	151	194	94		277	298	5	182		517	344	350	3586		272	507	291	1042
320	144	1	1		272	18	81	75		299	288	146	214		340	216	199	292		437	1315	260	424		252	580	454	407
321	62	89	4		221	196	90	59		208	149	152	24566		1254	222	777	265		280	2371	650	458		1388	303	471	1342
310	294	252	1557		1223	317	90	1		218	300	171	24851		274	33	288	471		292	343	197	752		522	107	1804	7
166	274	59	286		709	131	49	63		787	70	332	4		586	266	3	234		884	1091	2993	244		245	336	249	2747
242	1	97	1		223	1070	72	84		224	292	61	28		333	201	196	852		2571	528	294	194		465	515	985	198
244	2	65	777		216	433	68	61646		318	4153	1243	103		539	223	389	346		1208	7	194	405		454	301	292	229
147	322	273	259		213	1104	73	67		262	92	3648	41		399	195	2	841		252	351	887	211		239	1262	222	195
261	3851	350	697		226	293	8187	207		1285	150	8	1		282	541	959	204		417	306	1023	255		246	1006	477	744
480	834	115	172		45	96	11445	59		473	821	99	81		681	1	323	166		255	302	3455	438		470	447	304	438
468	100	201	3		1	469	5019	69		470	598	5284	72		1	238	507	368		182	907	427	224		329	417	311	1609
23	1040	21	958		602	433	1831	70		312	3870	80	90		243	207	158	452		787	608	610	225		1	263	2053	401
247	4000	37	28		866	465	66	58		900	291	11	72		633	1	168	301		246	161	233	226		947	586	250	1268
544	320	173	260		18	359	120	45		398	401	27190	107		574	510	198	695		276	147	508	426		286	293	295	231
1082	315	93	178		159	523	253	66		260	34	65	96		287	249	294	204		577	28	197	957		1192	429	223	212
247	333	118	11		222	191	12453	61		2263	157	170	80		238	269	175	514		220	612	1	155		894	267	211	240
260	135	66255	788		203	517	4663	13726		510	417	541	112		287	244	330	257		230	301	667	194		329	835	1	523
[truncated: 41,089 more rows]

## Sheet: EC1-4R82G
mmCDHR5 EC1-4R82G		Ca
[truncated: 84,156 more rows]

## Sheet: EC1-4E84G
mmCDHR5 EC1-4E84G		Ca
[truncated: 83,382 more rows]
