# Supplementary material for: Heterophilic and homophilic cadherin interactions in intestinal intermicrovillar links are species dependent
Source: PLoS Biol. 2021 Dec 6;19(12):e3001463. doi: 10.1371/journal.pbio.3001463 (PMC8691648; doi:10.1371/journal.pbio.3001463)
Supplement: S6 Data — This Excel file contains the source data for the bead aggregate sizes in Fig 7I. The raw aggregate area, mean of means, standard deviation, and standard errors for the constructs are listed in the Excel file. (XLSX) [file pbio.3001463.s033.xlsx]

## Sheet: C5EC1+P24EC1-4
hsCDHR5 EC1+hsPCDH24 EC1-4			Ca
	T0		T60		R1		R2
Replicate 1 AVG	71.2323		73.5375		64.1902		87.2607
Replicate 2 AVG	54.6018		92.8922		88.0427		335.954
Replicate 3 AVG	88.0971		144.61		551.193		1394.57
Replicate 4 AVG	47.421		65.7873		81.9406		96.6529
Average	65.3381		94.2068		196.342		478.609
S.D.	18.1568		35.4829		236.784		621.389
S.E.	9.07839		17.7415		118.392		310.694
Replicate 1					Replicate 2					Replicate 3					Replicate 4
T0	T60	R1	R2		T0	T60	R1	R2		T0	T60	R1	R2		T0	T60	R1	R2
4	131	9	461		27	46	27	2		96	7	11282	1		78	29	64	54
2	126	57	13		159	9	840	298		73	1	15156	82		235	1	2086	28
2	1	67	1		122	1	64	3582		253	1	315	9477		2	48	90	199
629	2	9	131		64	7	2	2		8	1794	18048	3215		37	52	337	102
247	1	257	2		361	11	42	64		55	15	56	15173		172	162	38	1810
98	3	25	5		105	71	1	20961		12	1	8151	2		246	367	7	8764
238	45	399	10		601	175	102	3402		58	1	4990	6036		2	10	172	29
110	107	32	32		57	1	2	5060		3	1	9123	579507		8	47	1	66
204	127	62	1721		17	8	67	1		44	1	1486	288015		109	4	2	725
39	97	175	19		3	82	60	27		78	1448	24282	253		6	78	2269	1
29	23	17	3		2	24	93	13200		19	3	9213	1		126	85	21	9
89	213	109	3		34	75	38	2		49	1	1	1		13	59	265	11
83	97	103	200		2	220	39	72		152	99	28493	1		22	5	277	236
116	2	57	1		2	132	14	6		73	1	1	1		6	1	3	3
80	47	93	90		25	150	104	1		204	7437	1	1		98	57	368	336
74	32	2	2		308	1	89	1		204	6	1	1		11	82	2	483
58	1	3	6		9	20	21	1		467	1	1	1		162	462	4	14
59	55	27	1		3	1	41	1		14	1	1	1		42	5	169	1
109	71	1	1		16	1	6	1		91	1	1	1		170	80	2	142
89	114	1	1		25	2	212	2		101	1	1	1		243	11	103	38
92	1	1	8		64	176	1	2		86	103	3	2		4	5	1493	1
1	128	1	88		15	1	230	1		30	3	1	7		78	1	1	1
1	183	174	130		2	2	27	1		69	9	1	2		106	5	1	16
1	181	3	1		96	2	4	200		15	2	1	1		1	43	1	16
1	205	2	68		19	1	5	1		79	36	1	1		170	420	1	4
1	192	1	11866		26	1	1	1		236	1	2	1		22	94	4	3
1	1	182	1		5	1	1	1		96	1	1	3		1	1	1	5
1	119	159	1		108	8	1	8735		89	1	1	1		145	1	1	27
3	190	1	149		421	1	1	1		218	14	1	1		258	107	4	40
383	1	1	1		136	1	71	78		134	9	1	1		1	1	5	10851
1	216	1	2		1	11	85	1		91	1	1	1		111	1	3	1
99	1	113	5		1	146	146	1		371	1	1	1		1	103	1	2
117	1	318	1		2	12	98	1		82	7	50	1		1	263	1	1
106	1	1	1		2	1	1	1		1	1	1	1		3	337	1	1
1	1	1	1		2	41	1	1		110	2	1	2		1	1	1	2
144	1	140	1		52	1	94	1		135	1	1	2		324	1	1	2
135	96	101	1		5	86	296	1		279	1	34	1		410	1	1	1
73	120	2	1		3	5	394	3		105	4	4	1		1	1	1	1
1	56	155	274		2	54	75	1		95	1576	1	1		1	1	1	1
114	1	188	5		1	1	76	146		122	2	1	1		1	39	1	1
107	1	1	7		125	1399	2	1		346	100	1	1		60	1	1	5
102	1	2	4		1	1	70	1		86	3	1	1		5	1	1	1
1	1	1	24		1	2	1	1		1	1	2	3		203	1	1	1
350	89	4	1		223	1	184	2		109	1	1	1		1	1	1	1
122	1	89	1		1	13	1	5		91	1906	1	3		1	1	1	1
1	1	1	1		1	53	1	133		70	133	13	1		1	2	1	3
1	1	1	1		3	1	1	1		114	1367	1	1		45	1	1	1
1	277	1	2		42	128	515	1		122	1	1	1		1	3	1	1
130	172	477	1		177	1	1	1		29	585	1	1		1	1	1	68
118	108	98	1		118	1	1	1		309	1	1	1		1	102	1	1
127	101	1	2		56	1	553	1		259	1	1	1		3	196	1	2
212	1	1	1		1	1	201	2		1	1	1	1		1	1	1	2
115	6	2	99		1	1	1	1		118	98	1	1		1	1	1	3398
1	127	660	1		1	1	1	3		130	83	3	1		1	2	15	1
1	4	235	1		267	983	12	1		130	1	5126	3		1	119	1	1
108	1	1	69		1	1	80	1		200	51	1	1		1	1	1	1
128	1	1	1		1	204	197	1		76	1	1	1		89	1	1	2
193	250	23	6		1	1	277	1		121	3	1	1		3	1	1	1
203	98	1	93		122	56	6	2		1	30	4	1		1	221	1	3
178	84	1	1		122	1	226	1		114	1	1	1		114	2	1	1
1	1	1	52		1	6	1	2		1	1	1	4		97	104	1	1
1	1	202	3		24	87	2	1		128	7471	17	2		1	1	1	15
106	166	391	1		1	1	2	1		1	1	1	2		36	2	4	3
103	1	5	65		259	1	1	1		139	61	1	2		119	3	1	93
194	1	188	2		1	1	1	15		156	2	1	4		1	1	1	3
110	121	160	90		10	2	1	8		319	63	1	1		1	1	2	5
102	1	224	1		3	62	80	1		2	1	1	1		1	1	1	2
138	493	714	3		2	3	1	1		1	2	11	1		4	1	1	1
1	1	1	3		1	1	1	1		81	1	20	3		75	3	71	3
1	103	1	1		1	1	1	1666		208	1	6	1		3	2	2	1
110	125	1	1		3	54	1	1		1	17	1	1		123	1	326	1
1	1	1	1139		53	1	166	5		1	1	1	1		2	3	1	1
1	41	1	1		4	6	49	2		165	1	1	1		14	1	1	1
120	1	416	34		46	2	216	1		192	1	8	1		21	1	411	1
136	100	1	247		1	1	83	3		115	1	10	1		1	56	1	1
166	1	1	1		1	26	93	1		116	42	1	1		1	22	1	11
1	1	1	73		1	63	104	2		106	1	57	1		1	860	2	1
161	160	1	1		1	1	233	1		98	1	2	1		1	1	3	94
1	1	97	2		106	1	1	1		97	1	1	6370		1	1	1	1
186	1	148	1		1	134	3	1		92	14	1	11		46	1	1	33
116	1	112	6		1	1	188	103		119	1	1	1		69	125	76	17
1	60	88	1		1	1	1	6		100	2	1	1		298	83	1	3
963	1	648	1		1	38	50	1		108	2	11	1		1	1	1	1
221	1	1	1		386	1	1	1		90	2	1	2		1	154	1	1
1	1	1	1		4	1	81	1		92	1	1	2		16	1	1	3
101	92	124	100		134	1	156	7		1	14	122	2		1	93	1	1
89	138	111	1		2	1	64	1		457	105	16	1		1	108	1	86
108	1	1	2		22	1	92	1		122	144	5	1		2	1	1	1
1	1	1	913		153	1	145	1		117	1	1	2		54	1629	1	1
1	540	1	2		1	2	1	1		1	1	1	1		2	1	1	1
127	1	1	1		111	65	86	1		1	3	130	1		1	1	1	2
94	365	1	1		1	168	80	1		1	1	1	1		1	1	210	3
1	105	1	1		1	24	3	1		1	2	1	1		100	1	1	1
1	122	1	70		1	314	1	1		1	1	2	1		1	1	1	1
1	166	1	35		1	501	221	1		469	1	32	1		1	710	1	38
1	1	1	187		280	52	86	1		143	1	1	1		1	1	1	44
1	1	42	17		1	1	212	2		103	1	1	2		256	1	1	1
127	71	116	1		91	1	2	1		1	3	1	1		74	5	1	1
90	3	1	1		103	1	1	2		86	1	1	1		2	2	2	1
126	1	105	85		180	197	104	36		106	10	1	2		1	1	1	1
1	1	1	820		86	89	102	27		125	40	47	1		1	190	6	5
93	1	126	121		39	5	1	1		111	108	77	4		1	5	2	2
143	92	1	61		1	17	79	1		200	1	1	1		1	1	1	1
1	1	1	31		1	121	79	109		192	41	1	1		1	1	2	1
116	1	1	6		125	5	714	1		1	1	3	1		1	1	73	1
1	1	6	112		1	1	78	810		123	2	1	1		1	3	1	102
1	127	1	1		7	171	24	1		129	30	1	1		117	1	1	1
3	111	271	1		1	173	311	1		89	5	1	1		83	1	1	4
135	1	1	20		1	21	3	2		1	144	7	1		239	87	1	1
123	1	1	104		1	3	34	1		244	1	1	1		1	4	1	8
57	106	1	112		1	1	77	1		117	61	1	1		128	360	118	1
1	1	105	51		276	1	1	1		78	1	99	1		1	151	2	2
3	1	1	1		1	1	63	10		121	1	3	1		1	99	482	1
257	186	1	1		100	5	180	1		184	3	4	1		1	1	2	1
1	1	290	1		1	1	108	1		1	1	3	1		1	1158	3	4
1	102	1	5462		242	5	97	6		137	2926	1	1		1	1	1	1
1	97	1	9		2	1	3	27		1	3	1	2		2	444	1	169
107	1	1	2		1	1	79	1		1	4	1	1		2	1	60	1
1	75	102	237		1	1	97	65		230	1	2	4		203	1	2	9
1	115	1	1		1	81	1	86		115	1	1	1		1	1	20	1
1	1	127	159		1	48	90	11		73	1	1	1		1	2	1	2
1	270	1	5143		133	1	93	2		98	105	87	1		62	1	4	1
1	1	1	81		1	34	94	1		1	116	1	1		1	100	1	95
93	96	1	1		2	2	263	1		92	1	1	1		1	122	1	1
1	2	107	10		1	1	101	18		120	3	2426	1		1	1	2	5
1	158	57	5		1	2	1	1		73	15	1	2		1	33	2	28
231	1	141	140		1	8	134	14		117	2	1	1		1	1	16	1
118	1	2	71		165	166	1	1		414	1	1	1		8	2	1	3
109	250	1	80		1	1	112	2		41	1	17	1		1	1	1	1
171	1	94	1		1	1	56	3		119	33	9	1		1	258	1	1
1	75	226	249		1	133	86	1		54	1727	1	1		1	62	3	1
104	7	98	1		1	1	108	5270		134	10	1	1		1	2	1	1
1	1	101	3		151	1	1	10012		135	3	1	1		1	3	1	1
3	167	896	59		94	1	228	3		63	57	1	2		1	3	1	3
134	100	1	1		1	1	33	1		86	5	1	1		1	662	1	2
130	257	1	1		2	2	1	21		103	1	1	1		83	1	11	24
118	85	1	58		1	154	2	1		93	8	1	1		81	1	1	1044
2	1	1	1		120	501	1	1		3	7	1	1		1	1	1	3
1	2	188	1		1	3	85	11		1	1	1	2		1	95	3	1
109	1	1	92		1	31	1	1		1	2	1	1		1	104	1	23
116	1	1	93		1	1	96	5		127	57	2	1		3	1	3	354
1	3	1	1		1	1	5	5		194	38	618	1		1	1	1	1
1	1	114	1		4	637	1	1		796	2	1	1		1	1	1	25
161	1	1	42		1	53	100	1		1	26	6	3		1	1	1	1
1	122	1	1		183	1	1	1		3	1	1	1		1	212	1	1
488	1	82	1		106	93	1	2		166	283	6	1		1	184	1	1
1	407	3	3		243	7	2	1		227	1	57	1		98	416	2	1
121	345	1	4		1	99	80	2		4	590	1	7851		2	91	2	2
1	1	1	1		24	1	119	7		1	1	1	1		1	8	1	76
2	395	1	1		638	1	67	75		79	1	19823	4		1	1	4	1
1	1	105	100		238	39	1	1		96	2	1	1		111	1	1	1
1	1	1	111		1	1	1	1		67	1	1	1		104	1	1	24
1	1	3	1		1	4	193	1		1	22	1	1		110	1	1	2
105	1	1	104		1	1	43	1		143	1	1	1		1	118	1	73
245	128	118	1		1	3	65	14006		108	1	1	1		142	1	1	5
1	1	220	87		1	1	1	1		93	102	1	1		1	1	11	1
1	115	1	1		1	1	1	1		97	239	1	1		173	2	1	1
1	66	1	1		1	3	104	1		121	28	1	1		1	1	1	2
456	1	1	11		1	1	1	1		78	1	1	2		1	107	1	262
128	1	1	1		2	1	64	81		1	1	1	1		1	2	1	74
1	296	1	43		121	2	1	1		92	1	1	1		1	2	1	39
1	1	1	107		116	89	78	3		1	1	1	1		111	2	1	2
175	147	99	6		217	1	6	1		169	1	8	2		1	99	1	1
229	118	3	3		1	1	3	1		126	1	1	1		2	247	1	2
145	82	110	2		1	1	1	1		1	4251	1	1		1	585	8	5690
5	1	122	1		1	2	161	1		93	1	3	1		1	1	1	2
1	111	4	55		2	2	169	10		1	4	2	2		171	341	3	10217
1	1	1	90		1	3	113	21758		1	1	1	1		7	1	3	1
1	1	154	56		1	200	3	2		136	1	8	1		2	580	1	10
97	1	1	1		4	304	1	1		193	1	5	1		52	1	1	1
242	329	1	1		1	100	204	1		127	25	1	1		1	98	1	1
1	1	1	1		1	2	1	1		105	1	1	1		1	1	1	1
2	1	1	330		6	6	1	1		133	22	2	3		1	1	1	1
1	1	1	1		1	1	872	1		125	44	1	3		1	1	1	2
1	1	1	1		1	1	1	95		1	1	41	1		1	1	1	5
119	146	3	1		1	366	1	1		1	1	1	1		1	5	3	1
93	1	130	1		95	1	2	1		96	1	1	1		183	1	1	66
140	1	138	5		1	494	1	14		186	23	1	1		132	1	24	19
94	1	3	6		1	52	1	1		97	2	1	4		5	1	527	1
112	1	1	39		1	1	25	2		52	1	13	1		1	3	170	8
107	1	1	4		1	1	1032	2		198	1	1	6		1	1	1	4
117	117	1	50		1	120	1	76		87	1	5986	1		51	1	1	1
1	190	1	4		1	119	4	1		100	2	23	1		1	1	296	1
1	84	158	1		2	439	1	1		383	159	69315	1		1	3	1	4
126	1	1	1		1	1	1	2		121	20	2	1		2	3	1	1
136	1	1	112		1	1	78	1		44	1	1	6		2	94	1	264
1	1	1	144		155	125	68	1		1	50	117	1		1	641	1098	5
1	1	290	1		1	6	198	1		1	84	4271	1		112	7	5	58
1	233	104	23		62	109	85	1		104	3	1	1		1	1	20	4
117	183	370	1		1	42	63	3		70	129	79	1		2	114	6	59
238	1	1	1		1	131	2	6		110	1	1	1		106	194	1	1
90	1	51	34		288	20	1	1		1	1	1	1		1	1	5	1
1	159	1	2		1	1	80	1		1	1	1	1		99	185	3	1
752	1	1	5		6	360	91	3		1	1	4	1		112	96	176	1
101	4	1	2		1	1	1	69		96	1	2	1		1	12	2	1
107	216	139	3		1	1	1	1		53	1	28	1		1	1	1	1
1	1	1	1		101	1	2	3		2	1	1	1		1	98	1	2
1	382	129	18		134	4	1	1		1	1	1	1		105	1	2	1
1	1	1	1		1	1	676	1		77	1	1	1		1	452	4	2
141	6	1	85		1	1	49	1		117	1	1	2		112	1	1	2
223	95	1	45		8	104	31	1		3	1	7	1		128	1	4	6
329	1	5	82		1	1	1	1		1	5	68	1		1	1	1	1
88	1	36	138		1	1	2	140		99	1	2	1		2	1	11	816
1	1	1	5		1	1	29	2		1	1	1	1		443	1	1	1
127	1	104	1		86	168	79	1		1	32	1	3		2	1	127	1
113	1	3	8		104	1	95	5135		1	1	1	1		131	1	2	66
5	1	2	1		97	1	141	1		201	3712	1	1		221	97	412	1
1	1	1	1		39	1	93	1		110	1	1	2		1	1124	1	1
1	5	73	204		1	1	56	1		261	309	1	3		1	63	3	59
304	576	335	3		1	35	97	9		1	3	1	3898		10	3	1	1
1	1	1	37		1	34	1	39		106	1	1	3		1	610	1	1
81	1	186	1		1	2	88	1		1	1	36	5		1	1	1	154
1	70	2	1		1	1	1	71		117	2	30	1		1	1	1	4
1	1	1	136		5	1	1	19		1	6	74	1		1	3	1	3
222	4	2	1		24	87	3	1		66	1	1	1		1	1	442	17
1	1	1	12		3	16	119	1		1	98	1	1		59	1	1	1
424	1	1	35		1	162	125	2		66	1	3	1		1	129	1	55
4	1	124	285		429	1	116	1		103	2	5046	1		1	91	3	1
111	86	17	3		85	1	1	1		9	1	2	1		2	1	62	3
3	100	1	243		1	18	1	1		120	23	1	1		1	1	1	1
1	113	1	1		95	97	70	1		117	1	39	1		1	1	2	85
3	180	2	81		89	159	1	73		64	6	1	1		46	1	40	1
101	1	229	36		1	491	1	1		113	11	7	1		111	1	1	1
122	2	1	1		1	69	11	1		72	2	1	1		62	1	1	1
1	2	7	1		7	1	1	1		1	2	1	5		1	1	1	1
247	53	2	5		1	38	69	4		2	2	1	1		152	1	8	2
1	1	6	5		1	598	102	4		4	1	1	3		1	3	1	72
69	1	52	3		388	1	1	1		581	1	9384	3		1	335	1	5
114	1	160	80		1	1	99	1		300	1	1	2		1	1	1	1
84	203	24	1		115	8	79	3313		1	2	1	1		1	4	1	37
101	1	2	3		1	4	95	1		1	3	1	1		5	1	2	86
1	1	2	11		1	265	590	4		1	1	5	1		1	1	1	1
373	1	1	1		1	5	1	1		122	5	1	1		1	119	11	8
143	102	135	83		1	1	89	1		102	15	1	1		1	1	27	1
113	1	1	16		3	1	249	3		67	1	1	1		1	1	1	1
130	320	131	159		4	1	102	1		3	1	1	1		6	1	85	1
1	70	1	24		1	262	43	1		1	1	2	1		26	5	276	1
1	2	1	1		1	1	121	5		110	1	2	7607		155	82	1	1
111	1	5	250		92	1	4	1		3	14	19	1		148	606	1	3
1	36	1	80		178	4	1	2		259	28	4	1		3	2	1	1
1	1	1	68		1	1	20	1		226	28	2	1		8	1	7	1
1	1	1	25		2	93	266	5		96	1	1	1		64	1	1	1
323	170	98	22		1	50	3	1		3	204	3	3		7	2	1	1
200	1	133	26		1	209	7414	3		127	2	1	5		1	36	1	1
92	1	1	74		77	1	5	1		123	104	1	6		174	1	9	1
134	1	1	159		117	6	1	1		131	3	1	1		3	1	1	73
7	60	1	1		1	1	1	49		1	1	1	1		1	1	1	1
113	332	1	1		1	56	1	1		169	93	4	1		1	1	3	1
1	117	1	1		1	63	1	1		276	1	5	1		1	81	1	3
96	1	1	99		1	409	6	2		110	1	3	1		2	1	34	1
79	119	1	1		1	104	102	1		1	1	1	1		1	1	1	8
69	181	1	1		2	55	86	1		1	5	4	1		1	1	2	586
1	1	2	100		27	485	104	2772		262	1	1	1		65	1	23	5
162	1	2	70		2	8	163	1		116	68	17	1		1	1	1	990
1	97	1	79		1	1	1	1		85	13	11347	1		243	1	1	2
1	1	1	1		1	72	2	75		386	5	1	1		86	1	1	3
1	1	1	2		1	67	1	27		108	12	1	1		1	1	2	2
1	172	1	1		1	1	4	1		113	1	1	1		3	1	264	3
113	1	3	1		1	133	81	1		133	1	14	1		1	83	1	246
99	1	1	1		1	103	76	22		176	3	20	1		6	107	1	81
341	1	1	1		10	1	1	78		80	5	2	1		1	2	292	1
121	1	1	8		1	339	2	3		140	1	1	1		1	3	1	6
1	3	1	48		17	7	60	12		103	41	1	2		94	550	1	1
142	179	1	71		1	42	85	1		125	2	3	1		1	3	51	3
126	1	215	88		1	1	338	1		89	2	4	1		300	235	103	1
120	1	92	44		1	1	69	1		86	1	1	1		1	1	12	1
1	309	1	17		1	1	75	1		2	102	3	3		116	1	1	1
90	108	1	84		1	2	103	1		1	336	2	1		61	1	1	3
1	111	1	1		1	70	1	1		109	1	3	1		1	1	1	113
104	124	136	99		148	1	1	1		103	22	1	1		4	3	1	5
424	6	1	21		100	1	206	1		1	7	2	1		1	1	1	87
5	432	106	4		1	130	1	1		113	5	1	1		7	1	1	1
1	1	1	1		1	2	1	1		133	2	1	1		4	100	1	1
1	120	1	65		1	1	1	7		12	671	2	1		147	3	1	1
1	321	2	13		1	9	1	2		132	42	1	3		155	393	1	8
126	119	1	86		1	1	49	3		112	39	7	1		1	1	11	1
97	1	1	2		1	2	1	7		475	3	1	1		66	1	2	68
123	103	1	1		6	1	5	1		221	1	1	1		1	1	5	1
1	72	1	1		1	178	1	20		115	1	1	1		1	1	12	70
1	1	345	27207		110	1	89	1		108	7790	1	1		1	1	1	1
1	340	1	1		1	105	1	1		235	71	1	1		30	284	1	1
1	220	1	23		23	4	82	44		138	4	1	1		1	1	1	1
106	181	1	10		140	1	630	1		3	2	2	3		1	1	2	1
1	198	4	5		1	83	1	1		124	1	2	1		1	2	1	102
1	361	1	1		1	1	1	1		117	86	11886	1		1	1	1	1
123	119	21	7		59	1	1	2		96	5	1	1		4	1	2	1
131	1	329	83		1	1	92	1		62	3	1	1		1	1	40	1
1	1	1	23		1	1	87	3		80	1	3	1		3	88	1	1
1	3	1	5		3	76	16	6		1	1	4	1		3	1	1	2
2	1	166	67		1	1	99	8		124	15	2	3		69	3	12	12
1	55	1	2		7	55	9	1		125	1	9	1		1	1	1	191
1	136	1	1		13	10	3	2		232	6	6	3		1	101	1	1
88	1	229	169		2	45	9	2		2	1	1	8		1	1	1	3
222	1	1	1		3	35	164	2		1	3	56	8		1	2	1	1
1	54	1	1		1	1	1	28		1	1	1	1		1	1	1	1
1	1	118	4		1	1	1	38		88	1	1	1		4	96	1	8
2	1	1	1		1	1	2	1		115	1	60	2		1	1	1	3
268	1	1	2		95	87	40	1		107	7	61	1		132	1	1	1
1	1	1	86		227	1	1	1		109	3	1	1		1	1	226	3
1	1	208	1		1	117	69	2		1	20	1	1		1	1	1	3
328	93	1	8		1	8	1	1		152	1	1	4		1	2	1	2
125	1	1	117		2	1	2	1		75	15	1	1		1	1	1	8
108	3	536	3		120	185	55	50		189	14	1	1		232	3	1	156
1	256	1	1		2	73	1	6		166	3	1	1		1	26	1	245
121	331	112	8		1	1	58	1		128	1	6947	5		587	1	1	1
1	1	80	1		134	1	1	1		154	1	1	122		47	1	1	3
1	1	517	108		156	3	1	2		113	1	1	1		1	1	5	1
1	1	4	1		74	133	15	26		99	6	4	1		1	1	2	2
1	102	1	93		5	43	1031	1		1	2	5	1		188	3	3	19
1	75	1	1		12	42	1	1		153	1	8438	1		98	1	1	1
97	8	85	62		44	1	1727	3		1	1	1	1		58	5	1	1
108	2	1	1		7	41	5	79		61	1	38	1		1	1	1	6
1	269	364	1		103	59	1	1		86	39	1	1		1	1	3	1
1	1	493	53		100	94	54	2		115	1	1	1		1	22	1	2
113	1	4	1		81	1	4	1		220	3778	1	1		1	10	3	61
167	79	1	2		122	1	72	1		118	1	1	1		1	41	1	1
1	210	80	180		3	1	1	1		89	1	1	1		1	1	6	2
1	131	1	36		1	1	92	1		95	75	69	1		1	3	161	1
1	88	1	2184		291	1	93	1		143	5	1	1		2	1	1	1
1	1	1	1		1	1	1	1		1	1	1	2		4	1	1	1
1	1	1	5		1	480	3	1		320	1	2	1		1	2	1	9
1	1	293	37		1	16	76	2		61	73	1	1		1	1	2	1
109	128	7	1		72	1	62	4		178	1	1	2		1	1	1	3
325	236	1	80		1	1	73	6		1	111	1	1		2	155	13	2
230	139	84	1		130	1	195	22		113	4976	1	1		1	112	1	6
1	76	1	4		1	2	1	1		128	250	60658	1		1	1	1	1
93	77	1	1		1	1	1	2		151	1	5	1		433	156	1	950
1	107	108	1		1	1	7	1		111	1	1	4		1	79	1	1
1	1	1	13		1	128	21	1		111	341	1	1		1	1	1	1
109	956	117	3		1	1	95	25		1	1	6	3		1	178	1	74
121	1	2	1		1	1	1	1		1	1	1	1		122	1	1	1
2	1	370	68		1	1	1	1		90	1	1	1		3	1	6	468
283	1	1	330		1	4	1	10		115	1	67	1		693	1	6525	1
1	1	157	57		1	154	70	1		119	122	1	1		1	5	1	1
1	3	153	1		147	1	81	65		389	1	3	1		3	86	1	1
1	175	95	208		106	1	1	8533		1	1	1	1		1	88	1	2
126	1	282	1		216	1	1	15		126	2	1	1		1	1	146	7
109	1	1	7		120	232	1	2		1	2	1	1		1	1	1	1
124	1	3	86		4	1	168	1		214	1	1	1		1	1	88	6
337	482	118	1		1	1	1	1		120	4	2	1		1	2062	3	1
1	1	202	1		1	1	1	1		1	69	9	1		1	1	1	1
93	213	1	2		132	2	170	1		74	1	1	1		201	1	1	1
101	130	1	1		1	1	16	1		99	1	1	1		82	1	1	372
116	127	1	1		1	1	26	1		86	3	3	4		123	108	1	1
1	199	99	3		1	11	1	1		2	1	2	1		1	1	1	3
12	1	4	100		1	1	1	1		210	6	6	1		1	1	3	3
1	1	102	1		1	1	3	12		1	3	1	3		1	4	1	337
111	1	1	5		5	2	31	20		55	1	1	1		1	2	123	1
130	1	87	1		113	1	1	3393		121	16	1	1		1	1	4	1
127	98	1	2823		1	1	89	35		90	1	2	1		19	1	1	1
1	307	1	26		2	232	1	1		128	1	23	2		99	136	1	94
125	169	1	346		344	76	287	1		95	1	1	1		21	96	1	215
4	104	1	234		76	769	7	8		1	1	71	37		1	3	1	19
1	1	1	1		1	1	1	1		128	4	7	1		126	2	1	1
3	2	1	15		1	76	47	1		118	9	7455	1		1	566	1	1
1	395	1	38		2	1	151	1		85	1	2	1		1	1	82	34
84	113	422	2		97	1	5	1		1	1	1	1		1	2	159	471
103	108	1	50		1	1	79	1		1	1	1	1		1	1	1	55
1	1	44	3		7	1	1	1		2	1	1	3		99	1	461	6944
289	1	3	3		142	1	1	40		124	1	10	1		1	24	1	1
225	187	81	3		1	1	315	4		73	1	1	1		63	149	189	1
1	75	128	10		5	1	1	28		535	1	1	1		1	1	4	1
1	114	1	1		2	4	193	2		1	70	79	2		314	2	1	6
117	1	1	16		3	1	41	1		265	1	24206	865		1	1	2	1
101	69	164	101		1	1	63	1		212	6083	2	1		52	1	1	1
100	122	1	7		1	1	74	1		112	121	1	1		1	3	2	1
108	1	130	1		1	1	1	70		91	3644	7265	1		3	1	5	2
206	73	1	1		115	3	1	1		101	20	1	1		334	5	9	1
123	120	1	1		1	22	182	2		2	1	1	2		1	1	45	1
1	2	1	3		3	1	8	1		1	1	1	1		1	114	2	1
98	119	1	9		2	1	91	2		109	1	1	1		1	1	14	1
1	1	1	270		1	48	4	1		2	1	1	1		32	1	3	14
1	94	323	1		1	1	132	2		219	1	221	1		8	1	1	126
1	134	129	1		1	15	2	2		110	2	1	1		1	597	6	1
2	1	1	8		1	1	1	1		119	1	1	2		81	1	5	1
107	1	1	68		168	1	1	18		666	2	1	1		1	2	2	1
654	102	1	1		1	178	4	12		76	92	2	46		132	605	1	1
1	108	109	1		1	1	1	1		112	119	4276	1		1	1	1	3
1	1	2	2		1	178	130	1		160	1	1	2		1	1	1	203
1	1	1	409		1	1	1	3		1	168	1	1		59	1	2	74
346	94	165	1		1	1	46	8936		235	57	176	1		72	1	5	76
1	204	1	1		164	1	1	1		1	1	1	34		1	24	3	1
1	115	1	51		2	178	2	3		2	1	1	1		126	1	29	4
62	326	1	1		1	1	1	71		1	3	1	1		1	1	1	3997
1	1	74	205		1	7	348	26		1	3	1	4043		1	2	3	1
1	1	61	85		86	1	1	1		1	3	1	6		138	1	184	1
71	293	1	2		1	1	1	1		380	7	5	1		97	100	13	76
105	486	1	107		87	25	172	13		1	4439	45	2		3	2	37	183
105	1	1	1		1	1	53	13		103	83	1	2		1	2	1	10
227	1	1	33		1	257	528	107		211	1	12	4		1	2	1	3
23	1	115	2		1	1	1	31		77	72	1	1		1	164	1	1
116	106	1	1		1	1	1	1		1	1	16	2		1	116	1	2
119	1	1	1		231	1	2	1		90	1	1	1		3	113	1	1
100	1	1	224		1	1	1	2		116	1	3	1		3	1	3	81
138	215	1	465		1	1	1435	2		468	1	1	1		20	1	4	1
132	1	1	1		1	412	57	3		1	1	1	1		1	1	1	1
131	1	2	2		73	82	2581	1		1	1	1	1		349	1	1	1
1	256	114	1		1	2	1	1		54	48	56	1		1	4	17	1
1	1	78	1		109	4	1	1		103	118	1	3		1	1	1	1
127	1	286	1		1	1	78	1		117	1	1	1		1	100	1	3
130	1	1	1		1	125	88	1		87	8	1	1		1	110	3	3
109	1	1	1		2	1	1	10		1	4	1	1		89	1	1	3
1	105	1	69		1	1	529	1		1	2	1	1		1	1	1	44
97	217	1	318		1	24	162	1		120	2	1	1		1	181	1	1
122	1	1	76		46	13	1	1		122	1	2	1		1	1	1	1
90	2	1	95		1	1	74	61		108	2	1	2		20	57	40	9
103	1	382	72		96	116	81	10977		1	5	1	3		61	1	1	28
123	1	1	55		100	101	1	1		232	10	8	1		1	4	1	1
90	1	170	1		1	197	98	1		97	5	62	1		1	1	1	3
2	1	70	7		97	1	1	1		123	1	1	1		150	6	1	1
45	1	1	102		112	46	1	2		116	11	1	1		1	4	3	1
85	132	1	1		73	623	91	1		124	121	1	1		1	104	160	1
93	1	111	6		592	126	265	12		113	4	5	8000		1	1	12	290
127	306	100	1		1	1	145	5		227	1	1	2		1	3	8	1
125	122	4	1		1	105	210	1		99	3	3	1		239	140	94	161
164	1	121	1		6	1	85	3		1	1	2	1		2	1	3	2
1	86	258	1		1	1	51	1		1	1	6	1		1	1	2	1
109	1	1	1		1	1	88	1		221	1	1	1		1	1	1	1
76	194	1	1		1	64	122	87		114	1	1	1		1	213	1	1
115	65	1	9		1	1	1	92		1	1	3	1		3	4	1	1
88	69	205	1		64	24	1	6		1	1	1	10049		1	2	1	36
105	256	204	1		2	1	104	3		123	1	9	1		66	1	1	1
1	123	2	2850		107	356	1	1		166	1	1	1		1	1	3	1
1	79	2	1		106	40	1	1		85	1	15	1		1	1	3	188
328	86	1	58		125	1	1	1		4	2480	1	1		1	71	9	52
1	1	1	1		1	33	93	3		1	6	3	1		77	101	1	1
1	1	1	87		20	1	61	1		77	116	2	1		1	2	161	1
112	1	1	1865		1	1	1	1		3	42	1	1		1	80	1	1
116	1	1	1		3	44	156	1		110	4	1	1		1	104	1	1
124	1	207	1		2	95	146	1		120	6	36	1		150	1	1	1
121	168	136	1		1	1	93	1		115	1	7020	18		1	10	1	36
127	322	113	112		1	32	442	108		1	2	1	1		2	1	1	3
122	1	1	1		119	306	250	69		98	1	1	1		278	1	1	1
1	134	1	5		63	2	61	1		85	5583	1	2		162	1	1	6
80	110	1	150		132	505	131	48		6	1	1	1		1	1265	1	2
1	1	248	92		1	97	1	1		1	4	1	1		3	1	1	1
131	164	1	1		1	1	159	86		1	33	174	680		3	1	1	1
132	1	15	3		1	1	1	1		1	7198	55	1		1	1	2	11
122	1	1	1		1	28	1	1		159	1	19	1		2	1	2	1
1	1	1	78		2	1	1	6		126	2	1	1		1	1	2	537
108	5	275	1		2	1	267	1		320	2	1	1		1	1	1	173
107	1	1	187		96	360	49	1		1	108	3	2		28	1	1	1
368	1	1	43		119	73	52	1		1	1	1	1		1	1	1	1
243	121	229	90		1	2	1	83		60	4	1	1		1	894	1	23
8	1	181	1		1	1	1	1		107	15	2	1		1	1	3	3
126	1	2	1		5	1	94	1		122	78	1	1		1	3	3	12
1	1	1	1		1	3	1	1		1	1	1	1		1	3	1	212
135	294	78	1		96	109	9	3		107	2	1	1		126	189	1	2
17	1	1	1		1	29	98	19		97	1	876	154		1	1	1	7
197	1	314	194		1	1	66	1		1	1	1	4		129	1	2	4
72	88	1	1		1	63	1	1		186	1	1	2		1	1	1	1
95	3	1	25		1	1	49	3		71	1	3489	1		1	1	51	3
120	3	1	823		1	1	81	4947		86	2	1	2		445	1	1	1
1	5	1	4		1	1	1	1		501	3	1	1		61	1	1	6
1	1	1	1		1	162	1	1		1	5	83	1		2	1	2	1
95	6	1	1		398	1	8	1		109	3	2088	1		2	2	15	2
65	102	130	6717		2	1	3	5		309	1	1	1		1	3	3	2
103	13	35	1		45	1	59	1		1	22	18978	1		312	1	1	1
1	96	1	1		178	277	96	1		144	1	1	1		234	1	1	3
40	1	1	1		1	302	68	1		141	7	2	13		1	764	1	1
89	1	1	40		148	1	88	1		1	26	1	3		1	45	1	1
102	1	22	338		106	1	90	1		105	1	2	1		1	75	1	4
215	567	1	1		2	227	131	1		438	7	1	2		1	112	1	1
91	136	1	91		1	1	265	1		105	1	1	1		1	1	2	3
1	122	1	3		219	181	1	4		147	1	1	6386		138	1	4	1
213	1	9	101		1	84	1	5		1	1	1	75		121	2	3	3
1	1	1	148		1	1	1	89		1	3	1	1		1	1	1	51
413	104	1	179		1	1	4	1		110	10	8	2		1	133	1	3
99	427	167	1		1	36	1	1		87	1	1	1		1	1	6	7
121	3	2	1		1	291	133	1		112	94	2	2		1	3	1	2
236	20	235	2		110	1	7	1		1	2	114	1		1	1	3	8
1	2	3	7		1	200	1	146		197	2	3	1		1	1	1	94
82	575	1	2		1	3	98	1		134	8	3	115		23	1	1	109
1	1	1	6		98	4	79	1		138	396	1	1		283	109	1	4
150	1	1	72		226	88	82	17		307	1	1	5		3	1	4	149
110	2	7	57		1	1	184	4		114	13	1	1		400	83	1	7
109	245	83	135		287	1	1	371		108	8	3	1		135	1	1	1
107	60	1	3		1	1	108	5		129	8	1	1		70	2	1	1
116	2	120	1		1	1	177	1		69	1	462	1		1	1	2	6
1	1	1	7		123	1	1	1		45	2	1	1		1	1	1	1
1	1	1	2		109	146	60	1		72	17	1	30		113	495	1	1
1	1	467	1		4	4	6	7		115	1	7	25		292	55	26	1
133	133	1	1		139	1	209	22		1	199	1	60		214	1	1	2
1	256	102	316		1	9	1	50		264	1	3	3		1	88	4	4
204	1	109	142		1	1	111	1		77	221	1	1		1	259	1	51
103	133	1	29		145	3	22	1		96	1	52	4		1	1	1	2
248	93	116	11		1	104	80	2		103	2	14	1		216	1	1	3
234	1	1	1		104	99	160	65		146	2	11	1		2	264	80	1
88	80	2	1		1	2	5	1		1	1	1	2439		117	269	1	4
117	57	1	110		1	436	260	1		1	19	2	1		1	1	451	1
171	1	21	42		1	8	545	1		1	1	1	1		1	1	6	1
1	1	4	1		319	1	514	1		98	46	1	1		1	1	1	1
1	1	1	1		1	1	92	1		224	2	3	2		52	1	612	6
109	1	3	48		1	1	1	21		73	1	1	1		69	1	1	84
2	1	5	1		295	9	1	7		96	2	1	1		1	1	1	1
316	303	1	1		1	81	90	58		119	162	1	1		1	1	1	1
1	83	45	1		219	1	212	1		141	1	2	1		60	1	1	1
113	2	823	1		114	1	9	1		310	1	1	1		1	274	8	1
1	1	2	1		114	1	8	220		128	1	3	1		1	1	1	1
107	1	638	4		1	4	82	5		209	1	1	1		1	1	4	4
113	1	1	111		1	2	50	1		88	100	123	1		150	1	6	1
114	108	1	1		116	4	3	52		1	3	1	3		1	1	1	1
1	336	1	1		110	3	55	1		120	1	1	1		1	2	13	18
196	1	262	1		1	1	1	1		108	62	1	1		3	1	1	12
1	1	3	80		94	1	112	1		1	1	1	1		1	1	1	1
124	1	1	2		1	1	111	3		109	1	1	2		1	976	1	4
106	1	1	7		97	4	88	1		1	15	1	1		1	1	1	1
483	231	1	1		1	1	1	1		1	1	1	1		1	1	1	86
373	216	1	67		105	1	87	2		1	137	53	1		93	3	1	2
1	2	1	1		1	64	24	1		1	1	1	1		1	1	70	4
116	1	2	34		1	1	1	3		286	1	1	1		1	1	12	13
87	1	2	1		1	115	52	2		338	3	1	2		2	53	1	1
98	385	1	9		1	1	1	2		111	1	2	2		203	83	1	1
116	1	102	1		276	55	2	36		3	1	1	1		103	114	1	2
98	1	103	1		2	84	100	63		126	1	1	1		1	4	1	1
1	1	137	1		6	79	3	1		1	157	1	168		1	2	1	1
1	1	574	1		1	8	1	1		91	1	1	1		1	250	1	1
1	89	1	1		50	1	1313	4		98	1	2	1		1	57	1	1
113	1	2	3033		1	1	3	22		1	20	23	1		1	1	2	65
86	1	4	3		2	1	5	16		268	2	5	1		476	1	7	1
207	3	1	2		235	1	2	31		84	1	1	1		1	1300	5	1
2	3	101	1		1	1	221	135		1	64	1	1		1	1	1	1
1	1	112	1		123	10	1	1		116	223	13	1		1	1	1	1
87	120	569	16		2	116	10	1		131	78	1	1		1	7	1	1
1	1	7	13		229	1	90	22086		320	108	12487	1		1	1	15	6
127	1	1	21		1	1	1	5		1	1	1	1		59	1	11	11
1	489	1	2		1	111	169	1		2	371	1	1		1	1	1	2
1	108	5	1		1	11	1	3		271	3	1	2		63	1	3	1
1	104	1	59		242	49	62	1		34	15	15	1		245	1	1	1
244	1	93	312		5	40	211	13		2	1	1	1		219	1	1	90
1	1	1	1		2	1	1	5131		1	1	1	1		1	169	1	1
1	1	1	5		112	56	1	1		87	5	1	2		2	101	1	1
113	132	1	1		1	1	1	1		312	1	29	1		90	59	1	409
349	1	126	1		1	1	1	3		124	197	1	2		2	1	1	1
1	1	121	1		1	1	62	1		107	5335	1	1		1	1	1	1
234	1	72	3		2	1	11	55		128	1	64	1		1	1	1	1
120	326	1	1		1	99	2	1		103	4	4	2		2	3	655	6
117	92	1	63		1	3	58	1		1	4	1	19		1	1	2	2092
1	1	1	1		1	1	90	23		1	1	1	1		1	1	1	1
1	4	1	62		1	142	14	48		1	1	1	1		162	100	73	2
1	1	1	43		1	1	1	2		118	1	1	1		1	77	1	7904
71	1	1	112		1	1	12	42		114	1	1	1		1	2	1	1
2	127	122	1		1	15	1	2		3	1	2	82		119	370	1	1
103	79	164	3		1	1	1	1		1	1	1	7		30	1	1	1
120	1	237	1		234	1	1	1		96	1	1	1		1	1	1	3
80	195	12	1		1	9	1	1		1	82	58	179		1	1	1	4
94	130	277	29		315	1	62	9		151	1	1	1		1	113	1	78
1	304	5	3		1	1	7	4		240	1	1	1		121	1	1	44
883	1	245	1		1	1	213	1		146	2	16530	1		2	1	6	5
1	1	1	35		1	167	1	1		135	10	2	2		2	1	154	3
113	1	1	25		2	177	159	12		90	1	1	1		1	1	676	66
121	126	18	1		1	1	186	1		360	56	1	1		1	466	177	1
1	1	1	2		52	82	1	2		72	123	1	39		130	1	1	3
121	1	247	68		1	1	73	1		264	1	1	1		1	1	1	1
1	105	1	3		232	23	32	3		133	1650	1	1		1	174	1	1
1	223	99	1		60	10	99	3		1	1	2	6		2	3	17	1
1	1	117	1		1	298	1	2		1	1	3	1		1	1	57	1
1	1	1	1		1	1	1	60		113	1	1	1		4	1	745	1
1	11	1	4244		85	8	2	33		96	1	1	1		1	1	1	33
2	1	1	91		1	29	1	84		118	55	1	1		1	1	1120	17
115	249	100	12		3	1	1	1		1	5	1	2		114	1	1	1
104	1	1	248		279	1	38	33		77	2	5	1		219	2	2	1
229	491	1	33		138	303	148	1		245	3	2	10		19	1	1	1
117	1	5	1		109	1	107	1		129	4	1	1		1	96	4	7
1	31	1	12		1	134	198	79		245	2	19022	1		289	1	3	1
121	257	1	1		111	1	66	71		1	3	7	1		1	1	2	1
157	1	1	187		1	1	365	1		83	2	42	1		1	1	1	1
1	1	116	1		1	1	104	13		103	1	3	1		1	3	2	1
1	326	134	1		2	4	29	8		265	8	1	19798		3	1	4	241
1	397	2	3		225	1	1	1		1	1	11531	2		1	1	1	1
1	4	1	249		1	73	6	46		150	26	1	1		141	2	3	1
1	252	1	1		1	4	37	1		248	236	1	1		1	1	3	2
1	70	1	6996		1	3	3297	8759		124	1	1	3		1	1	1	4
262	96	1	1		1	70	1	4		1	2	6	2		1	1	1	1
1	1	1	1		1	1	1	1		62	2	1	1		1	1	21	1
130	146	1	1		103	220	1	1		1	1	10	1		1	2	2	1
1	266	1	1		117	7	72	3		246	65	64	1		1	1	2	1
1	2	2	81		108	64	48	3		106	3912	1	1		1	97	15	1
1	213	1	1		1	1	1	54		1	1	1	1		1	11	1	4
115	1	82	24		1	3	69	1		131	125	1	1		1	2	1	2
121	126	2	1		1	1	78	2		1	31	34	1		1	5	1	1
81	793	1	1		100	1	185	11		739	25	51	1		95	1	59	1
78	1	1	3		1	3	1	7		100	223	2	1		108	9	1	4
111	96	18	49		204	1	204	58		1	1	1	1		1	2	1	18
1	61	6	2		1	2	95	1		113	1	1	1		1	1	1	3
1	203	1	44		167	81	1	15		1	56	1	1		1	1	4	2
117	1	1	1		51	45	94	154		155	1	1	4		1	3	1	1
1	1	130	44		1	1	24	1		1	414	1	1		1	1	1	1
57	66	79	1		1	14	3	1		1	41	4548	4		2	1	1	1
1	115	3	1		1	1	1	1		203	1	4	3		58	3	1	13
265	1	1	101		233	21	78	1		1	33	1	5		41	479	1	1
98	1	128	4926		3	51	1	1		133	1	4	1		1	323	1	1
675	1	90	3		1	2	164	1		1	60	1	4		1	5	6	233
1	1	1	99		3	81	44	127		438	420	1	22470		1	2	2	3
1	158	279	2		1	73	85	370		1	1	1	1		1	242	194	79
170	1	55	1		113	1	82	1		182	7	1	2		1	1080	1	1
1	461	1	87		1	125	122	26		90	1	1	2		1	107	3	1
1	116	1	94		110	1	174	1		168	1	6	1		142	108	1	1
1	1	1	3		1	29	178	166		117	1	1	1		1	1	1	3
1	174	354	1		66	1	12	2		131	3	1	1		1	55	1	19
1	64	1	18		1	1	37	4		1	1	1	1		50	1	1	2
1	1	1	151		1	601	241	15140		124	32	3	1		1	1	1	52
292	112	1	140		1	2	265	2		100	69	1	1		1	255	1	8810
98	263	1	16		79	188	1	4		236	1	38	1		48	1	1	56
115	1	1	183		1	95	169	1		125	1	1	1		3	1	1	1
2	1	147	103		112	1	1	1		1	2	10	1		1	1	1	2
6	1	1	4		1	1	77	1		133	1	109	2		94	3	3	2
123	152	4	61		99	87	147	6		128	3	4	1		2	1	94	1
248	1	2	10		2	85	71	94		128	1	7	1		20	83	13	2
1	118	505	1		1	1	262	4		112	1	12	1		376	2	34	1
1	88	3	1		1	39	99	1		1	1	14	2		1	242	3	6170
1	1	1	1		1	1	75	1		195	1	1	3		1	96	1	1
1	2	99	1		1	1	89	3		125	5	2	1		1	1	1	1
1	521	1	1		124	1	96	144		1	5	2	1		196	139	4	1
1	1	17	45		1	3	157	1		112	1	1	1		1	174	4	2
132	117	4	12		1	577	7	1		117	1	5	1		124	1	3	5
125	342	1	1		291	17	82	3		213	1	1	1		1	2	1	20
3	97	92	1		2	1	3	1		107	7	1	2		104	1	93	2
268	2	92	3		4	877	42	2		121	1	1	1		1	78	18	3
121	84	2	4		1	1	1	51		14	1	4	3		1	1	80	1
117	1	259	87		1	180	1	1		70	5	1	1		1	1713	2	1
178	1	137	10		248	1	192	1		1	1	1	5		1	3	1	2
113	1	3	12		1	1	3	1		110	1	65	1		1	1	208	1
1	1	77	1		2	363	2	1		95	5833	1	1		1	1	13	1
1	320	2	135		1	1	1	3		1	1	1	1		1	1	1	34
150	119	1	1		136	1	1	2		96	1	6	1		1	3	1	72
138	128	150	1		2	1468	114	1		1	3	5	1		1	2	1	2
120	497	537	1		1	1	193	58		76	2	1	1		9	1	1	222
58	71	2	115		1	3	226	1		3	8	1	1		1	389	1	1
2	602	1	324		113	112	3	63		1	1	1	1		608	1	1	82
2	256	1	1		112	1	95	2		234	3	1	1		1	1	1	1
94	561	1	1		127	1	1	42		160	34	1	3		272	1	5	1
1	1	123	1		111	1	126	1		109	4	1	1		108	1	1	8
1	1	3	1		1	61	201	2		116	1	2	1		1	114	1	8
112	1	102	1		1	96	114	205		52	24	1	1		1	276	2	2
135	1	118	84		3	1	73	1		237	1	1	1		1	3	2	1
1	1	1	1		60	2	1	1		1	2	3	1		1	1	57	9
1	251	1	2		138	69	65	2		227	18	1	1		1	1	1	293
129	133	4	168		1	1	16	30		85	333	1	1		1	113	13	1
129	1	1	13		31	6	1	57		245	2	5	1		3	106	1	1
1	1	540	2		150	15	1	2		96	15	3	1		9	188	1	1
109	1	61	24		143	4	1	3		109	2	1	1		158	1	1	1
87	1	63	76		2	56	125	8207		1	7	4	1		299	1	2	1
3	113	2	31		1	1	99	23		1	10	36	1		56	1	1	8
118	225	1	1		1	121	297	5		115	1	1	28		1	1	1	1
101	1	1	1		1	1	87	1		60	4	3	2		1	1	518	286
1	115	7	24		113	61	37	1		118	2	1	1		112	2	1	1
1	1	1	103		92	1	7	1		52	30	1	1		1	17	1	34
1	1	1	3		1	1	1	1		1	1	1830	1		1	73	194	201
1	1	1	198		200	78	1	1		1	1	58	1		3	89	1	2
143	1	137	1		3	168	14	1		120	1	5	4		2	1	1	1
132	1	1	110		3	673	116	19		307	1	21521	5103		1	1	1	7
119	425	732	7968		1	1	80	1		135	1	1	20		73	5	3	11
1	1	198	163		1	7	88	1		104	3	6	1		79	1	62	1
116	1	102	53		1	47	5	1		108	7	21	1		1	120	1	1
1	1	1	1		1	34	1	1		124	2	1	1		1	113	1	1
246	1	1	175		114	44	1	1		138	2	1	1		1	1	11	1
1	1	1	5		1	15	1	1		1	4	1	1		1	1	1	232
91	1	3	1		1	4	2	11632		1	7	6	1		1	98	9	1
112	470	2	28		3	1	85	1		1	1	1	1		1	7	2	3
1	1	1	9		1	1	2	1		1	2	1	1		1	1	1	1
105	222	1	1		1	5	23	65		110	5	4	3		1	1	1	1
117	131	68	109		1	1	68	27		99	1	20	1		1	1	1	68
113	115	1	19		1	2	8	1		1	1	1	1		1	1	1	511
121	84	259	75		7	2	65	1		202	3	39013	1		165	101	5	6208
1	108	1	1		1	1	1	1		1	2	1	1		1	959	7	1
102	101	1	1		3	587	93	12		100	1	1	1		1	100	204	1
1	1	1	2		76	58	256	1		127	20	1	1		1	1	3	1
1	1	1	1		3	75	1	4		1	6892	1	6		1	141	3	1
2	117	1	2		117	1	1	1		1	3	95	14		1	1	1	103
97	203	88	1		73	90	2	50		127	3	1	5		2	6	1	1
1	367	1	3		1	1	1	1		94	26	5	5		324	1	1	3
83	170	1	5		1	51	3	1		226	1	1	1		1	187	1	1
253	1	1	2		1	216	70	1		4	1	51	1		198	1	4	1
91	2	1	1		1	1	1	4		102	1	1	5		1	1	92	2
2	107	1	1		1	1	97	13		146	45	107	1		1	1	2	120
135	102	1	1		1	1	117	1		219	29	6	2		1	1	1	1
299	1	1	1		1	473	112	1		1	82	44	1		1	3	1	1
137	90	1	8		5	96	1	1		229	71	1	4		1	2	63	47
1	117	1	5		121	1	110	2		98	6	1	1		128	3	1	1
1	1	126	9		128	159	1	1		114	61	1	1		168	1	23	1
100	120	53	342		1	1	112	24		122	1	1	1		73	6	73	4
206	1	1	3		2	1	38	2		221	1	18	1		1	1	3	1
98	118	127	2		5	1	2	1		90	535	1	1		5	1	10	1
78	1	1	103		1	3	43	2		1	1	60	5		1	239	1	74
129	2	1	4		1	2	1	52		88	2	4	2		114	2	1	145
149	213	74	79		1	257	1	1		211	1	2	3		1	1	1	3
1	266	78	1		72	2	91	20		2	1	8	2		86	1	1	1
96	1	1	64		2	1	1	3		105	1	2	1		1	658	7	1
146	116	1	1		1	1	76	55		104	3118	1	1		1	1	1	3
107	1	1	2		99	95	10	7		27	2	1	1		1	6	3	1
1	1	1	1		1	98	1	14		131	2	1	4		3	4	25	1
471	2	1	1		1	1	1	58		1	4	3	1		3	1	7	1
319	76	412	116		5	1	97	5		1	3	1	2		1	56	1	1
1	115	1	1		1	37	35	1		110	3	133	1		2	2	49	75
1	76	1	119		1	149	3	3		1	1	5	1		2	1	1	1
101	1	1	186		111	6	98	31		116	4	1	1		1	1	1	62
123	255	1	1		4	1	95	1		167	1	1	1		1	1	1	1
1	1	1	5		1	2	82	1		1	2695	1	1		1	1	3	2
173	315	1	1		4	32	74	38		841	1	1	1		2	1	1	1
3	1	1	4006		1	9	74	2		68	1	1	1		1	1	1	93
225	119	1	1		145	413	85	308		129	2	1	1		2	60	1	401
108	1	1	22		3	146	1	1		1	68	1	1		1	1	1	45
123	1	1	1		135	1	87	4		1	14	1	2		1	115	1	1
137	136	1	3		6	1	99	1		1	1	29	3		1	116	2	1
1	1	1	1		188	1	76	2		3	6689	1	1		2	1	159	1
133	5	1	3		1	397	87	13		62	2	1	1		33	1	1	1
240	111	110	70		1	1	1	18		114	1	1	1		1	62	4	549
96	110	1	1		1	148	7	1		138	68	4	4		3	1	13	99
1	191	1	6		14	67	1	1		15	1	1	1		1	11	3	4
1	1	1	1		1	1	82	2		1	2	3	1		1	1	194	1
1	1	1	1		1	114	8	68		1	6	34482	2		484	1	3	11
1	1	1	1		1	231	64	3		1	1	1	1		1	1	1	1
125	94	1	1		104	172	60	3		91	17	79	2		1	3	2	1
1	2	395	5		94	3	3	1		125	1	1	1		81	1	1	12
440	1	1	41		1	3	1	13		113	179	98	1		152	1	1	1
331	1	358	1		1	98	1	89		1	1	1	1		3	1	1	1
2	13	1	2		3	51	82	1		4	28	1	4		18	71	1	122
1	1	1	1		1	1	84	62		1	3	1	1		1	1	1	52
116	1	1	31		1	1	1	5		116	1	6383	3		1	1	1	4
1	125	79	3		1	1	1	60		82	4	1	3		2	96	1	1
1	1	135	1		1	1	142	2		88	1	30	1		1	1	6	1
115	136	1	1		1	1	1	48		2	1	1	1		3	1	1	3
105	3	1	1		119	408	61	2		77	1	9880	1		1	1	3	1
17	57	1	1		123	1	248	1		1	26	1	2		1	1	1	1
110	95	3	4		1	2	1	57		1	5	1	51		1	1	3	142
100	182	1	2		1	1	299	3		321	1	65	5		1	87	1	1
3	119	96	1		73	39	218	2		130	1	1	2		1	1	1	5
1	1	1	1		81	1	2452	1		1	2	1	3		1	1	3	1
93	206	1	1		1	51	49	1		1	1	169	23715		4	1	3	2
7	1	112	6		298	1	85	1		3	10	1	2		381	1	1	1
1	106	1	2		221	241	105	83		1	1	2	1		1	1	1	4
111	89	1	1		1	1	1	29		1	51	1	1		1	1	2	7
87	1	1	1		1	36	57	1		541	1	92	1		1	1	1	3
323	1	128	25		1	1	1	58		321	8	11	1		10	1	1	185
348	1	196	1		1	3	1	1		13	71	3	2		1	1	1	2
115	1	104	94		121	103	1	2		1	47	6	1		9	2	609	159
106	1	123	1		1	1	501	1		101	839	5	1		1	89	1	1
93	1	1	40		117	1	25	1		119	1	2	1		49	3	2	5
101	115	59	1		1	2	1	27		1	35	1	20		5	37	3	1
125	145	1	1		5	1	1	1		1	1	1	5		90	55	1	1
97	120	1	1		2	3	11	1		79	1	7	1		5	5	1	1
104	169	120	1		150	83	100	1		1	54	6	1		1	518	125	1
116	484	1	20		1	123	46	1		1	321	14	1		1	1	8	1
127	1	1	1		1	1	6	29		1	1	3	4		1	2	3	21
122	111	1	167		1	103	207	34		1	1	4	1		1	84	1	1
1	1	123	4		1	1	45	523		105	1	1	1		1	1	117	1
110	283	115	182		1	1	24	1		1	50	6	1		191	1	1	42
125	280	3	144		1	4	28	1		1	1	1	52		1	314	1	1
335	92	1	1		3	1	1	1		66	1	1	1		1	92	14	1
1	1	60	1		107	106	98	59		101	5397	5	3		60	1	1	1
106	483	1	1		1	1	85	4		115	65	1	1		1	1	1	1
132	45	1	13		51	1	55	28		122	1	1	1		1	1	1	80
2	1	1	16		1	364	72	5		110	5	1	167		133	1	1	2
96	221	97	267		1	57	1	1		115	4	1	1		1	367	1	1
140	1	1	7		1	73	1	9		1	8	1	9		1	1	1	2
137	1	1	1		1	1	75	1		1	1	69	1		1	1	1	3
675	1	188	3		26	1	26	2		1	1	1	1		1	1	23	1
30	106	1	4971		9	3	95	1		88	76	1	1		1	1	4152	10
1	220	1	1		1	20	1	2411		207	124	38	1		86	1	168	1
1	169	65	1		1	568	1	9		109	25	1	20		210	89	2	1
130	1	1	4		1	67	1	1		650	4830	1	1		1	124	1	21
235	274	1	2		95	1	1	1		103	272	1	1		1	1	1	4
1	1	1	1		1	1	62	212		236	9	1	66		1	192	1	1
1	261	2	1		1	42	71	1		128	1112	1	1		1	1	1	1
382	106	368	1		1	78	1	15		1	2	3	1		166	1	1	2
103	1	417	1		108	110	5788	208		220	101	1	2		2	2	1	16
1	94	1	56		118	123	157	2		108	1	15	1		1	1	2	1
1	1	105	90		2	1	84	1		1	10	5396	26		1	1	23	1
215	179	17	3		1	123	103	1		87	1	1	2		1	1	1	2
336	1	20	1		117	2	79	4		227	1	2	26		1	1	5	1
1	1	7	14		1	68	203	69		303	16	1	1		1	1	1	9013
132	210	1	7		1	4	1	41		1	1	1	20998		1	1	379	195
115	1	1	1		1	32	3	1		120	1	1	1		2	1	1	3
206	1	1	1		1	646	39	1		73	2	2	1		1	1	1	1
1	232	1	1		1	47	289	92		111	1	1	943		1	233	1	6
113	292	1	1		111	127	1	3		242	1	9	1		11	134	5	37
1	203	1	11		110	1	1	1		516	111	1	188		1	1	1	1
97	179	1	1		1	2	1	9		101	1	1	4		1	729	1	4
99	110	1	10		1	452	1	63		135	1	1	1		1	1	1	1
130	380	1	1		1	1	73	7671		312	236	64	1		3	1	1	1
52	1	3	1		1	1	62	1		431	2	1	4		1	1	1	1
113	1	107	165		1	35	84	1		75	1	129	1		1	87	1	2
125	1	1	1		116	4	90	4		1	1	1	4		113	1	1	1
114	1	1	2		15	1	76	1		54	1	1	5556		1	328	1	3
1	1	2	1		2	2	77	5		1	19	6184	1		4	68	1	1
119	1	1	54		1	1	80	2		85	21	1	1		1	109	444	2
150	144	152	52		257	3	1	76		115	11	3	1		1	1	1	2
1	127	1	3		248	1	3	2		123	5	2	2		2	1	1	3
133	286	219	10		109	96	945	1		132	26	2	9		422	1	1	1
120	196	117	1		198	84	1	14		1	1	1	2		1	1	19	1
247	224	1	1		1	135	280	1		2	1	1	1		260	4	1	1
98	1	1	302		3	1	91	59		1	27	1	1		1	1	1	1
397	465	201	4		4	226	1	2		1	1	1	1		331	1	1	1
1	1	1	22		1	1	1	1		67	1	2	1		113	1	2	1
1	1	101	1		1	1	1	8		356	8	1	1		263	2	1	4
106	76	3	1		1	92	1	1		191	158	1	2		1	1	1	1276
1	1	159	1		1	1	99	42		72	1	6067	1		1	1	4	65
357	115	1	1		1	2	70	1		75	6	1	1		1	115	1	4
265	1	1	53		90	53	4	1		76	1	1	86		1	1	1	2
1	97	127	227		109	1	43	2		277	3	1	3		249	1	3	1
109	1	1	1		1	7	61	3		238	2	1	1		116	1	1	4
253	179	1	13		1	5	1	49		207	18	4	1		119	1	1	3
79	215	171	102		1	86	70	1		125	11	1	1		1	1	1	1
197	1	1	1		1	110	45	1		132	1	3	1		1	1	7	79
107	2	1	44		1	1	63	1		91	25	33	1		1	3	1	268
158	128	1	551		1	1	1	10		93	66	8728	1		1	1	3	2
158	1	1	2		1	260	1	14880		23	17	1	9		1	1	2	1
108	97	1	43		1	1	72	1		103	238	2	3		1	1	4	151
1	239	197	1		1	1	1	7326		895	1	6	1		3	2	1	7
1	967	18	4		2	216	94	1		140	5	2	1		3	23	1	6
127	1	1	1		1	77	4	1		78	2	1	1		1	28	1	3
1	82	1	48		186	18	1	4		52	1	1	76		1	1	2	1
125	345	3	53		162	151	2	2		357	1	9	1		1	1	1	3
147	125	577	6		1	79	81	1		239	3	1	2		1	1	1	3
81	299	1	17		142	89	339	1		124	18	1	1		2	3	4	1
132	104	1	47		1	1	166	1		127	4	1	1		1	5	1	1
112	231	318	1		147	1	1	7		1	1	1	1		1	1	32	1
122	368	1	1		133	1	1	1		194	2	62	1		1	3	2	1
311	1	1	1		1	418	2	1		118	5	1	1		90	202	2	3
159	106	214	1		1	15	1	2		1	2	1	1		6	1	1	1
1	105	133	2		1	143	299	16		139	1	130	4		1	1	1	4900
1	1	300	1		1	1	100	6		90	1	1	1		91	85	1	11
111	210	264	3		1	74	134	1		210	33	20	14585		7	1	1	1
114	1	1	1		1	63	154	1		65	2	3	3		1	52	1	2
1	1	1	13		1	43	1	1		95	238	1	1		1	1	1	94
98	1	1	2		1	1	93	13		103	115	1	1		1	1	1	1
231	343	76	77		270	74	83	68		6	1	12	1		1	2	2	85
122	101	1	1		1	1	35	17		243	8	5	1		1	1	43	4
108	296	1	91		1	1	2	1		122	93	1	7226		1	1	4	1
105	1	6	1		118	1	1	1		76	21	8	2		97	105	1	1
125	1	1	1		3	2	259	1		82	1	1	32856		117	2	7244	1
134	198	1	87		133	8	471	1		1	1	1	1		24	2043	2	1
1	86	125	3		2	1	142	17		103	1	10	4104		104	1	3	1
85	127	98	2		3	1	32	5		86	2	1	1		65	2	1	17
93	254	1	31		3	29	96	1		101	201	1	2		67	1	1	4
108	71	1	1		1	103	64	1		103	1	5	1		142	2	1	1
202	1	1	1		1	33	37	2		89	1	1	1		1	2	1	1
127	1	1	1		94	6	1	2950		82	1	1	13		1	2	2	7
292	67	101	1		2	214	1	16		262	1	1	1		1	6	1	1
120	60	1	2		266	1	128	4		71	30	2	1		1	1	1	8
125	86	1	130		131	1	1	1		1	5	1	4		300	1	1	101
1	1	1	1		123	117	1	5		1	84	101	1		1	169	1	6
1	1	1	1		1	83	3	16		1	1	1	32		48	92	1	1
103	1	1	1		141	3	108	1		189	4	1	1		1	994	1	1
149	1	8	1		4	1	52	3		1	3	3	1		1	2	3	282
122	1	2	59		92	1	1	1		93	61	1	2		4	2	1	4
6	1	88	3		119	3	16	1		70	15	1	3490		130	1	1	7
112	1	1	1		1	74	1	19		56	1	1	4		1	1	1	2
1	1	1	1		82	1	1	5432		99	5	1	1		1	1	1	2
135	212	1	4		1	55	4	4		54	1	7180	1		239	403	34	73
135	1	1	3		1	64	20	1		1	3	1	1		1	501	1	1
75	254	1	1		1	1	37	12		1	1	109	1		1	107	83	55
1	3	1	5253		1	1	238	9		488	1	29	1		1	1	198	1
100	1	6	1		125	69	76	276		219	17	2003	2		3	1	1	288
1	1	1	3		111	101	197	2		104	1	1	1		1	1	14	1
102	1	1	460		1	262	104	14		1	3	2	3		2	1	2	1
107	1	148	1		166	427	129	1		142	22	10422	1		1	3	155	4
213	101	1	1		288	1	1	59		215	1	54	1		1	92	1	5
47	74	58	1		1	2	1	1		116	6	1	1		130	1	1	1
295	1	1	28		1	1	62	137		203	3	3	6		1	1	2	1
101	1	1	1		1	55	45	1		188	1	52	3994		200	107	7	1
119	1	118	1		1	90	1	1		113	1	1	2		61	2	1	1
1	1	1	1		32	761	1	72		1	258	9	1		13	1	1	1
119	2	76	1		1	1	1	1		204	3	3	1		1	1	1	1
1	215	116	1		1	1	3	1		1	1	4624	1		1	1	13	1
108	269	1	14311		3	58	33	94		269	5	14	1		1	1	7	59
136	105	2	1		1	1	3	1		235	61	2	1		77	1	1	1
102	1	1	133		1	1	1	127		103	1	40	1		86	1	1	1
106	1	1	50		3	101	104	1		220	311	1	1		1	187	1	144
1	264	1	1		161	1	191	58		1	5	2	1		1	4	1	2
9	1	1	5		1	156	133	8205		124	1	3822	1		1	332	1	2
1	2	243	12		1	76	47	77		40	1	1	1		1	1	24	1
304	1	326	51		229	86	1	65		1	1	2	1		1	1	1	1
107	279	1	176		1	1	654	50		1	7	1	1		1	1	1	1
199	1	2	73		1	1	64	1		82	21	1	1		1	1	107	1
226	301	1	72		93	3	61	9		1	329	3	1		110	1	1	1
116	116	1	1		1	7	1	2		114	1	2	1		1	1	512	1
119	138	145	1		15	106	193	1		130	1	4	1		1	229	1	1
1	1	76	92		62	1	100	46		103	1	20229	1		1	1	114	430
2	5	206	1		1	1	1	1		70	25	1	4		1	2	1	1
101	1	3	1		1	57	79	32		57	1	1	2		1	105	1	30
1	1	1	1		68	20	6	15		109	29	1	1		1	167	1	8
124	248	1	5		2	1	403	1		212	2	6	1		296	8	2	1
116	1	1	41		48	1	73	1		114	1	1	18542		1	619	1	1
65	1	90	9		1	282	1	9		176	1	1	2		1	1	1	1
1	337	286	3		1	37	194	1		122	36	84	8908		3	97	5	282
83	1	1	209		70	57	66	5		103	7	1	1		1	1	1	7
93	1	1	11		92	1	124	1		134	2	1	1		1	1	1	1
1	1	1	70		1	1	113	276		1	3	5	1		1	188	1	1
2	615	6	1		1	1	1	1		106	3	1	2		1	227	7	1
90	1	1	332		112	26	1	1		1	42	1	3		302	69	69	127
114	1	3	1		118	1	176	1		93	5	1	1		1	91	1	69
1	1	98	1		1	2	447	1		91	1	2	1		90	443	1	1
122	111	389	66		88	1	88	31		158	64	3	1		66	1	1	303
271	1	1	217		1	4	1	5834		1	103	1	11911		78	1	1	3
1	117	1	1		7	18	21	80		100	1	4	1		1	1	10	80
89	1	92	1		1	1	208	38		109	1	1	1		1	1	1	2
1	116	121	1		108	1	15	1		107	1	1	1		80	1	4	5
7	138	1	1		1	23	3	1		81	7	1	1		1	1	1	65
122	1	38	150		4	1	1	1		119	542	17	70		1	1	1	1
35	169	1	118		99	2	31	1		103	1	1	1		1	2	1	4
266	1	2	1		1	2	83	75		1	3	4889	1		268	1	1	1
101	1	123	28		1	437	1	4		71	63	51	1		1	1	1	1
110	213	1	1		1	1	1	1		1	1	9112	1		1	63	1	38
115	1	124	5		93	1	51	70		134	1	3	1		1	1	2	6
124	130	158	1		1	1	157	91		1	88	1	1		126	1	1	1
1	119	104	8		1	104	8	1		214	244	1	3		31	1	1	1
103	193	79	61		1	485	3	1		71	1	1	50		6	326	1	1
274	97	22	5		2	45	1	1		112	2	2	3378		228	1	1	102
92	103	1	1		5	324	87	1		232	3	2	9		1	6	1	5
4	2	1	208		189	1	76	45		115	1	3	2		1	1	1	1
1203	103	1	16		125	2606	723	1		351	1	1	20		1	1	2	1
1	3	1	1		184	1	1	1		236	1	109	3		1	1	1	1
91	189	1	136		1	1	2	1		116	44	1	1		1	97	1	1
107	1	1	1		87	1	2	1		127	36	346	1		1	1	1	1
1	1	1	46		1	22	4	7		1	1	1	1		1	1	1	31
3	1	1	1		96	142	1	1		210	8	1	1		1	1	1	11
103	139	3	1		135	28	69	3		322	34	1	1		210	1	3	1
1	101	1	127		330	311	26	73		18	9	1	1		360	1	1	1
6	1	1	49		1	202	2	3		34	2975	1	3		2	1	114	2
72	1	132	111		126	308	6	1		114	1	2	6		1	1	257	1
1	1	78	270		1	82	60	5		1	1	1	1		1	1	1	1
1	273	86	201		1	150	1	1		1	1	1	2		1	82	6	1
1	1	133	164		211	101	1	62		1	1	1	1		1	1	1	1
1	1	1	1		1	1	85	1		108	19	4	1		62	1	1	1
116	68	1	1		1	1	109	4		97	72	1	16647		243	4	1	1
147	1	1	15		1	168	1247	1		335	2	10	1		1	1	1	68
149	1	1	2		1	93	1	1		237	2	6	1		3	1	15	1
94	1	1	1		1	1	6	2		239	1	1	1		307	1	1	10
116	553	63	1		1	33	1	1		123	51	1	1		2	1	15	1
124	1	1	8		138	64	1	1		1	1	4	1		82	4	2	109
114	285	105	94		1	224	6	6		117	3910	1	1		59	213	1	1
114	603	1	1		1	8	185	1		174	69	2	8		1	6	95	2
136	120	233	3		3	5	1	1		238	1	1	1		1	1	24	45
1	774	1	3		2	244	4	2		167	12	742	2		1	1	1	3
117	1	1	3		1	223	531	1		103	4	1	1		1	1	1	1
1	1	1	64		3	1	83	3		136	2	1	1		120	1	3	1
1	123	1	608		129	67	101	1		121	12	1	1		1	3	1	1
115	1	88	217		113	93	75	3		105	2	2	1		1	1	1	1
213	1	175	3		540	10	23	45		217	2	83	3		7	1	1	59
1	159	1	2		3	1	104	1		451	30	1	6		3	168	1	46
225	1	1	1		1	54	100	3		2	7	1	1		1	1	2	1
103	81	1	3		130	1	171	1		74	6	3	1		126	90	1	1
123	1	90	1		84	73	57	1		143	68	53	2		151	3	1	1
1	1	93	1		196	1	1	80		222	7	20	1		1	45	1	1
1	1	7	5		1	1	1	1		118	1	1	1		1	1	12	2
144	1	6	2		1	1	2002	1		79	1	764	1		1	1	592	5
1	113	2	1		1	123	286	1		221	29	3	1		1	1	1	1
1	100	4	2		275	1	68	1		103	5	1	1		191	1	1	1
1	106	1	110		119	1	81	1		51	1	1	1		1	1	1	3
3	159	3	2		63	46	255	4		1	4594	1	1		1	1	1	100
121	251	1	65		26	243	70	17		124	1	14	1		1	1	1	1
112	118	1	1		1	189	84	1		236	1	2	1		1	1	31	1
95	1	94	1		1	232	7	1		105	7	1	1		1	1	1	1
129	241	1	22		3	1	5	78		118	3	2	1		1	1	313	1
116	87	1	1079		169	77	1	57		115	12	1	1		178	28	1	5
102	241	2	2		125	1	38	1		57	1	1	1		223	1	25	1
1	109	1	1		94	2	168	11		227	23	4	1		1	1	1	1
105	92	57	1		1	46	5	77		121	68	1	1		262	1	1	58
1	300	1	1		94	1	152	66		106	1	87	2		196	11	27	2
2	1	564	2		241	123	189	15		120	4	1	1		63	105	1	13
118	633	8	5		3	114	585	80		123	1	31	1		622	166	25	1
1	1	1	3		1	74	3	1		135	66	1	1		3	1	462	1
1	1	1	1		1	57	2	1		94	2	15	1		3	258	1	1
200	1	1	2		1	103	1	1		205	4	8	1		145	1	3	1
294	209	111	1		75	1	372	1		100	88	1	1097859		9	1	1	1
297	1	1	1		2	784	1	12		127	117	54	1		1	249	1	1
115	93	108	1		2	1	1	1		209	1	1	1		1	1	2	1
1	118	1	1		137	1	58	3		1	2	1	1		1	1	1	1
127	1	1	9		93	1	35	3		1	1	1	1		1	668	1	2
117	1	140	79		1	39	96	1		1	5	1	1		1	41	42	1
115	119	2	44		1	1	1	1		86	1	19	12		1	97	1	1
122	1	260	3		1	1	1	3		242	1	4	1		1	1	1	1
142	1	1	9		53	113	98	2647		277	1	1	1		1	1	1	11
1	241	158	6		1	164	1	1		205	8	1	4		1	1	446	1
1	1	1	1		2	138	1	1		1	1	1	1		1	3	1	146
1	304	1	1		1	1	105	1		119	3	491	1		1	3	1	841
107	285	1	1		1	123	40	58		134	8	1	1		1	1	1	3
1	119	89	5		127	104	92	1		1	14	3	2		271	1	1	1
111	1	248	1		1	1	1	1		95	135	9	1		1	1	1	1
11	428	3	48		150	110	1	1		84	2	1	1		1	1	1	1
149	74	1	10		347	108	61	1		1	1	6	1		2	2	11	1
547	97	1	7087		1	1	1	19		113	4	1	3		113	3	2	16
107	265	359	4		1	123	457	1		1	7	2	1		8	257	1	1
101	98	130	1		1	184	2	107		96	1	1	1		1	374	5	139
118	116	3	1		3	60	1	1		109	359	1	1		156	71	25	1
210	1	42	1		1	1	1	1		95	1	2	1		1	101	1	212
126	149	515	1		1	281	1	2		590	19	1	11		1	1	1	3
3	444	1	2		4	1123	1	6		260	84	1	1		1	1	1	165
79	123	1	1		2	28	1	3		1	336	21582	1		1	92	1	1
104	1	3	1		1	1	68	1		94	19	1	1		1	6	399	1
117	1	1	2		1	1	70	1		115	1	2	1		267	1	1	1
243	201	1	1		95	143	1	103		150	1	19	1		1	1	1	1
124	154	1	1		1	5	91	2		109	7	12	1		39	1	1	3
92	1	557	1		1	64	1	52		125	3	3	40		2	1	3	1
119	1	1	1		1	242	61	1		239	41	1	2		1	1	1	1
3	121	1	1		130	190	2	1		1	1	1	11693		103	1	2	1
1	106	428	1		150	85	107	271		135	1	1	1		1	1	1	49
231	192	5	1		92	1	52	77		101	187	1	1		1	1	1	1
42	106	84	3		1	224	8	14		57	1	1	2		269	113	508	146
1	127	77	1		2	1	10	7		1	1	1	2		1	97	220	221
1	1	1	47		167	3	1	8		201	4477	11	1		3	68	3	9
248	112	1	2		1	1	1	68		1	1	1	6		39	1	1	129
121	1	1	1		1	1	1	1		221	7	1	28		223	1	1	1
224	71	1	1		1	1	77	82		131	1	1	656		112	1	1	1
1	301	1	1		1	1	1	4		1	1	1	1		49	246	1	1
1	87	1	1		1	1	105	1		96	1	1	1		1	1	1	1
210	1	2	30		1	1	110	1		1	1	32	48		1	1	3	2
1	211	3	1		1	130	1	9		90	3	1	1		1	64	1	1
134	1	1	34		1	88	40	83		1	1	62	1		2	50	1	1
121	1	144	64		118	205	1	1		102	116	1	1		1	1	1	1
105	129	1	2		1	55	41	2		90	1	1	1		1	1	4	1
129	153	1	1		1	2	2	8		122	1	11	2		1	1	1	89
121	1	1	1		2	1	1	8		6	1	2	1		1	1	1	9
98	1	197	1		1	64	1	1		1	1	1	7		1	1	188	1
1	306	72	1		3	1	4	75		222	8	1	1		319	1	1	1
118	113	133	1		1	1	180	40		127	54	3	1		1	2	6	3
1	197	1	1		131	212	1	47		124	1	1	2		3	1	1456	3
241	1	1	70		47	222	6	68		113	1	21	29		1	1	2	1
99	1	130	3		1	4	97	1		116	201	1	74		1	1	1	1
89	1	114	23		1	180	73	1		141	3	1	1		219	1	2	3
208	92	1	3863		1	42	3	1		1	1	1	1		1	1	1	11
259	154	12	1		125	1	2	67		180	6228	72	1		1	1	4	1
117	205	1	78		86	1	55	80		147	1	1	1535		1	1	9	1
99	1	1	61		38	80	2	57		129	1	1	1		150	1	2	2
108	1	1	1		1	212	2	46		100	1	1	1		1	1	1	1
1	103	12	20		1	70	1	2		224	3	36	1		1	109	16	4
1	139	118	3		2	1	98	75		416	1	1	1		1	101	131	1
104	114	1	1		317	81	117	72		106	1	1	1241		4	1	592	37
103	1	1	215		1	68	69	69		166	1	14544	8		1	202	1	21
218	91	403	1		129	5	4	2		1	2063	4	1		126	1	2	1
71	1	2	68		1	10	1	1		156	1	8717	1		117	1	2	136
107	138	1	5		1	1	3	75		83	1	1	1		140	1	18	1
1	95	1	190		1	47	3	70		123	1	5715	1		1	1	6	466
335	1	1	2		83	178	5	1		41	1	68	1		1	3	2	2
1	1	1	1		109	1	27	1		105	1	2	1		1	1	4	1
109	1	1	399		114	99	128	15376		235	2	1	1		6	1	1	1
133	1	1	110		2	53	1	18984		110	1	1	3		1	171	6	1
121	104	1	183		199	1	21	25		3	1	1	1		1	335	1	1
1	1	121	2		1	909	16	58		105	459	27	1		1	55	69	1
117	206	1	2		333	1	72	18		274	74	2	1		1	314	2	76
1	120	1	3		1	458	80	4		102	51	5	3		1	1	8663	1
113	1	1	1		7	1	53	9		114	1	1	12		1	683	1	1
114	1	109	1		272	180	1	24		123	4	1	1		1	146	1	1
111	42	109	1		132	43	45	3		1	1	1	1		1	104	1	1
125	1	1	1		1	77	9	1		1	5	2	1		1	71	5	1
233	1	97	68		120	122	1	1		1	20	1	8		14	278	1	1
92	1	1	1		1	7	207	1		1	26	1	1		1	1	1	1
1	135	1	35		159	184	1	2		124	140	1	1		1	1	3	4
120	207	168	3		199	1	230	67		1	1	1	3964		1	4	2	1
123	1	1	5		5	2	2	2		87	1	1	1		239	1	1	19822
1	189	1	4		46	1	1	1		102	1	334	1		1	1	1	1
1	1	85	1		265	4	9	27		1	1	1	186		1	1	3	2
1	196	1	1		24	1	90	1		1	5	1	1		1	1	1	16
115	594	1	5		122	1	150	72		108	53	1	1		1	108	1	1
390	1	205	127		1	72	2	74		209	1	1	1		4	1	82	449
109	1	1	1		1	156	98	1		348	39	6	17		1	1	1	3
108	105	1	1337		10	1	83	82		196	1	9	3		1	2	3	99
104	32	1	88		90	107	43	1		1	47	6113	1		124	2	3	4
115	210	1	78		1	2	96	2		1	10	9966	5		1	1	1	1
1	1	1	105		1	1	31	4		126	156	129	30		1	1	1	1
126	484	417	1		204	2	4	5		1	222	54	1		107	1	2	1
1	262	1	4		1	110	1	1		1	1	1	9		1	220	1	3
115	6	1	10		1	8	145	1		178	1	1	3		1	7	1	72
194	1	9	1		2	1	1	1		336	1	117	23182		1	1	1	3
106	1	1	2		172	1	21	1		78	2	1	1		3	1	11	1
1	133	74	1		1	9	1	48		133	75	2	1		204	1	1	1
1	112	88	1		1	1	496	1		101	53	1	66		1	1	1	615
90	1	122	18		1	1	163	5		110	1	1	1		1	1	4	1
113	111	1	1		1	69	89	1		239	1	56	1		1	271	2683	1
126	348	1	19		44	1	5	5		126	1	1	2		1	73	1	1
1	8	206	2		1	1	1	79		130	151	1	1		1	113	1	7
132	1	237	1		1	70	1	72		1	1	1	2		1	56	1	1
392	1	244	1		1	39	3	2		114	1	1	1		1	3	652	1
1	110	1	2		1	1	1	57		105	2468	1	1		1	1	115	1
1	2	1	125		3	1	176	7		184	5433	2	1		1	1	2	1
1	93	185	4		74	24	94	9078		90	123	1	1		1	2	3	21
109	1	1	9		128	179	1	5		77	1	2	1		1	1	1	1
89	118	1	2		1	556	1	1		120	1	11	7		1	1	1	1
105	65	1	4		1	1	105	1		107	1	3	20407		23	1	5	1
116	118	1	116		1	19	1	12		125	3	1	1		164	102	1	3
125	1	35	1		6	1	328	11		1	7	1	1		1	369	1	1
314	67	3	1		1	248	467	3		1	1	1	1		5	1206	7	37
211	3	147	1		1	301	95	21748		646	1	1	1		1	1	32	70
233	122	1	2		1	62	7	13		198	10413	1	13		8	1	18	1
1	111	107	3		3	1	80	1		233	1	8884	3		7	1	1	4
116	41	155	1		1	1	132	3		107	60	1	41		1	282	3	6
1	105	152	1946		37	1	1	4		1	1	1	1		1	1	8	1
1	1	116	1		1	4	99	1		163	2	4	1		1	1	1	5
2	3	1	5		163	1	86	1		329	1	1	1		1	1	4	403
113	1	124	3		70	97	2	2		154	3	1	2		1	1	1	191
116	456	1	26		1	82	2	2		1	1	1	3		1	1	9	77
1	101	1	129		1	1	1	48		112	1	1	1		23	1	3	255
335	8	118	55		14	375	1	72		1	2	1	1		138	26	94	3
110	1	1	34		1	78	56	1		121	58	1	1		93	1	1	1
89	121	1	1		2	1	3	751		81	74	13015	3		1	78	5	1
132	94	1	85		1	1	34	7		159	47	4040	2		1	66	1	1
105	1	1	24		1	1	1	4		2	1	56	3		1	1	5	1
109	205	1	2		1	1	1	1		131	2	1	1024		1	1	1	1
137	100	3	128		1	1	108	4		115	1	1	1		394	1	1	2
1	560	1	1		3	1	103	14		343	14417	1	1		1	1	1	1
1	96	1	4		1	17	74	1		1	604	23	1		1	98	27	1
1	1	1	1		1	52	99	1		1	1	17657	1		1	70	2	84
116	1	1	40		15	417	22	1		1	1	3	7		1	182	1	306
124	2	227	75		1	4	1	3		124	211	3	1		3	185	714	96
121	124	1	1		2	68	1	6		353	1	1	1		55	54	1	323
110	105	1	52		1	1	121	26		82	1	1	10692		1	1	1	1
116	1	1	197		132	1	90	1		117	1	1	1		2	1	1	2
1	99	1	4		229	3	1	1		81	251	4	1		1	74	1	1
93	1	1	2		1	389	196	1		1	4	2	1		1	256	1	2
195	253	51	4		112	1	43	1		107	60	2	3		1	156	3	4
105	195	1	1		1	78	765	1		119	1	1	2		7	3	1	65
119	115	2	4916		114	1	175	62		129	1	1	1		162	1	1	203
115	70	1	1		1	5	32	1		135	1	5	1		65	1	2	1
295	1	1	8		1	81	1	60		114	1	1	1		1	1	6	37
86	1	3	188		7	81	341	183		191	1	6	20511		162	1	314	1
123	1	15	1		153	612	1	56		21	166	1	1		1	108	1	1
137	183	4	1		1	6	19	5		552	2	2	1		1	28	1	40
102	97	1	11		147	143	38	5		1	175	1	2		1	273	1	1
2	1	65	1		118	39	5	1		1	2	1	78		56	8	1	233
120	1	121	2		1	1	112	1		1	1	3	1		73	1	1	1
1	308	1	2		1	5	461	1		20	1	123	10		115	1	1	105
136	147	1	9		1	1	1	1		1	1	1	1		1	1	1	4806
52	232	115	5		7	7	5	1		362	4234	2	1		1	3	1	1
137	216	1	196		3	48	79	13		294	7	6	2		4	1	1	3
1	240	262	1		84	1	85	2		1	1	1	1		1	1	62	1
1	1	1	47		2	861	106	1		236	1	794	1		5	1092	1	1172
3	221	1	38		1	180	42	67		2	2	15	2		171	1	1	136
1	178	62	1		135	286	9	18		1	1	1	2		1	2	1	1
1	81	126	1		1	1	55	1		107	1	1	1		1	1	110	186
1	1	1	5		1	380	1	2		430	1	24536	22		1	1	3	1
408	1	1	57		1	1	101	1		36	3	1	1		1	1	1	79
223	299	1	14		1	1	1	88		1	3	19	1		4	3	2	4
98	116	1	102		3	27	1	1		10	1	117	2		5	479	1	40
99	55	1	1		1	1	184	2		1	3	1	1		1	123	1	4
1	1	4	1		1	220	1	9		111	1	53	1		125	1	1	61
152	138	1	3		1	1	1	9		255	1	2	4		1	111	1	4
1	76	215	6		336	192	678	1		1	1	77	5		1	1	3194	1
1	106	96	137		1	1	1	52		89	2	1	3798		1	1	1	1
146	2	231	1		1	1	85	3		120	51	3	2		62	1	1	93
108	1	3	1		274	3	1	38		111	1	1	1		10	1	13	1
159	79	1	7		130	1	124	69		119	1	6	1		236	3	1	1
1	90	1	7		1	1	57	101		1	1	14	3		1	549	1	62
203	1	1	7		70	118	47	35		1	295	1	48		2	1	26	3
1	220	1	267		1	1	86	13		4	85	4	1		131	1	2	1
170	1	1	1		1	2	34	42		1	137	1	1		152	1	1	1
1	1	1	5		1	1	1	1		4	43	4	2		1	1	1	1
3	1	17	12		1	51	216	328		1	1	42	1		104	95	2	1
111	1	8	3		94	1	74	4		111	1	1	1		1	1480	4	178
1	791	1	2		3	113	107	1		3	31	1	2		1	1	1	1
97	1	1	76		181	1	86	3		1	1	1	1		3	1	1	1
74	1	130	7		191	1	55	76		1	75	50	2		2	1	1	36
108	257	219	67		1	2	431	51		320	1	104	3		3	1	1	62
73	1	1	3		1	1	650	1		1	91	1	1		196	3	1	92
1	105	67	1		3	70	1	1		1	3	2	1		1	387	1	1
135	228	1	1		1	80	1	7		4	88	1	1		1	1	1	1
109	1	1	16		99	1	114	2		3	1	2	3		1	83	1	6
1	1	1	155		1	4	1	1		106	5438	1	5		1	1	1	1
143	1	77	1		3	84	83	6		85	14	1	2		2	1	2	1
1	1	1	1		3	5	321	53		244	1	1	1		1	76	70	1
81	115	128	2		22	2	1	3932		295	1	1	1		1	102	1	5
1	315	1	1		1	1	1	47		5	2	18	3		144	8	1	203
127	139	534	4		1	1	6	2		116	105	69	1		1	1	1	1
109	49	1	2		1	1	85	5		1	1	174	1		1	1	1	61
193	197	1	85		6	236	433	1		5	2	1	1		89	1	1	1
237	199	98	4		1	2	1	421		1	1	1	1		1	294	1	4
107	1	1	3		1	1	163	2		118	430	1	1		1	96	1	6
1	117	72	1		145	1	18	1		2	1	1	1		292	1	1	2
128	576	4	3		4	273	1	1		1	2	1	1		1	1	1	1
1	130	1	2		1	1	101	69		59	1	7	1		116	1	1	1
114	544	2	1		1	1	235	33		100	72	2	1		73	132	1	4
108	117	1	2		1	1	37	41		82	1	1	1		1	1	5	1
125	118	59	18		308	1	1	107		115	1	1	1		1	2	9	3
1	390	1	1		1	18	1	1		103	150	7370	2		1	1	1	15
1	1	3	1		6	1	124	27		158	2	1	1		1	68	1	1
27	105	1	1		1	40	2	3		4	1	1	1		166	129	1	1
1	4	1	87		1	71	2	54		230	10	10	1		226	2	1	1
97	1	101	2		1	41	1	2		1	79	1	1		1	2	1	46
254	1	118	3		3	1	23	75		77	1	1	1		349	1	2	4
119	214	248	1		58	1	1	1		1	2	1	1		1	1	1	1
195	1	1	146		80	1	3	41		198	1	84	1		3	566	5	65
125	89	1	1		205	20	1	1		1	53	135	10		1	1	1	1
127	116	1	8		1	151	104	15		1	1	2	1		1	244	394	100
9	1	1	4		242	84	16	1		103	131	1	6		1	1	1	59
1	1	1	3		1	28	110	32		4	43	6	1		1	1	2	2
1	1	66	7		65	80	176	1		113	1	1	1		1	105	1	1
235	355	1	1		2	1	1	1		115	222	5	4		96	1	473	1
115	1	1	1		138	19	1	12751		1	40	1	1		5	1	1	1
114	1	1	2		1	2	4	197		65	1702	30	1		1	2	1	16
97	213	144	1		266	1	1	2		246	129	2925	3		73	1	1	6
134	88	1	9		1	104	28	10609		378	1	1	1		1	9	1	2
2	67	1	21		1	30	1	1		246	1	2	1		1	1	1	1
1	150	144	1		1	119	91	1		1	1	1	1		1	1	1	6
1	1	57	1		127	1	1	1		60	1	1	1		80	539	1	1
1	1	2	8		1	3	61	50		127	4416	30	1		1	1	1	1
1	1	1	1		1	115	1	1		108	1	1	1		1	3	1	1
128	1	1	1		393	96	3	1		212	1	1	1		96	152	7	2
1	332	1	2		218	100	72	1		115	3653	2	1		1	181	1	1
114	1	45	3		1	93	1	1		195	56	4	1		113	3	12	6
105	210	1	48		118	1	1	18		1	22	2410	5		1	1	7	3
391	121	113	1		3	1	1	29		1	65	1	1		1	1	7	28
89	1	1	3		1	554	1	9		114	98	1	1		1	1	2	1
113	116	1	1		2	2	107	1		3	1	7	1		1	503	1	1
126	2	1	1		1	3	96	52		8	3	1	1		212	83	236	38
125	236	1	1		1	1	75	7		136	3	61	1		1	126	1	1
1	102	8	2		1	182	8	1		338	3	10	1		1	90	3	1
82	122	1	3		1	1	45	1		2	1	1	1		3	1	79	1
1	85	1	1		329	109	100	13		2	1	37	2		5	1	4	2
207	225	1	1		2	973	37	1		198	1	3	1		1	1	1	1
1	1	1	1		1	1	138	9038		116	2615	4	1		1	105	510	2
110	100	1	1		2	1	1	3		117	1	1	1		151	349	1	68
93	731	1	2		447	61	1	6		3	1	5	1		1	275	1	1
1	90	1	1		1	106	1	5		123	1	5	5		127	3	1	1
73	1	5	8		1	14	197	75		140	1	4	6		1	1	10	179
319	95	4	99		116	9	1	14		93	1	1	1		92	1	1	1
1	103	2	1		1	117	144	1		1	1	2	1		1	3	176	1
118	102	1	16		2	16	445	1		92	1	28	2		347	1	1	1
197	139	80	1		1	83	1	750		120	59	2	1		1	1	1	1
1	62	1	1		1	106	111	1		1	1	2	1		2	1	3	70
202	103	1	1		129	110	166	62		74	1	1	1		1	3	1	2
2	133	1	1		116	1	1	1		127	1	7	2		99	1	1	352
252	87	88	202		51	1	198	1		1	1	1	1		102	4	102	5
1	118	1	1		1	465	73	17555		65	61	1	1		37	201	1	4
119	97	4	1		1	72	1	1		1	1	1	1		1	74	1	5
125	2	1	62		1	209	98	2		121	36	1	1		1	48	1	2
102	1	180	7		32	612	65	57		130	1	2	1		246	74	1	1
122	97	112	1		6	1	1	1		92	81	1	3		360	1	1	1
105	97	1	666		2	1	14	12		4	3	1	2		1	1	1	1
118	121	1	176		2	58	100	45		46	2	1	1		1	4	6	1
121	1	245	1		27	1	65	1		215	4	1	1		104	208	1	1
113	1	195	15		2	268	23	66		1	1	71	1		191	106	1	3
354	1	1	31		100	7	1	27		133	1	1	1		1	1	2	1
92	1	5	2		1	1	369	73		127	1	2	7171		1	1	3	1
1	78	3	8		122	172	70	4		197	1	1	1		1	599	1	1
1	3	3	1		157	1048	106	3		213	466	1	1		1	1	1	1
306	1	1	2		240	1	1	8570		215	3522	3	1		1	1	61	1232
1	1	1	2		81	2	2	2		112	45	4	1		1	1	5	33
210	1	189	3		341	202	108	202		43	1	1	683		82	1	1	6
1	347	188	167		1	1	1	45		94	112	1	1		425	1	1	1
97	113	1	13		1	2	1	7		88	19	2	1		1	2	1	1
243	1	1	1		1	456	96	72		85	1	1	1		1	7	1	1
288	100	1	4		1	1	107	1		1	1	1	10		1	53	1	1
1	1	1	11		4	1	1	1		120	1	2	1		213	1	1	93
223	123	1	1		1	47	3	4		106	159	2	1		1	1	1	1
136	1	2	50		1	2	249	1		174	357	3	1		1	1	2	3
1	96	1	15		1	55	1	1		95	1	2078	57		1	1	2	1
1	342	2	4		2	1	2385	53		97	112	1	1		1	1	1	62
102	226	1	3		108	1	44	1		186	48	1	1		1	3	1	1
107	1	1	177		1	220	258	1		84	175	13	2		1	1	1	1
112	124	100	1		3	842	1	1		210	1	2	1		5	192	11	1
94	1	199	3		1	1	1	1		121	6453	2	53		1	28	40	21
118	118	80	2		1	56	210	1		1	1	1	2		1	2	235	3
1	114	105	45		1	1	1	1		1	4	1	1		6	3	1	14
1	105	1	126		142	1	89	1		29	1	13	3		1	1	1	109
1	123	529	1		109	99	3	1		227	1	6	1		1	1	1	1
208	113	88	1		100	14	81	1		119	1	62	1		1	1	1	1
284	104	120	111		5	3	64	178		134	26	29	1		58	1	1	1
110	119	1	1		146	78	1	1		135	1	3	36886		219	1	1	1
76	92	133	1		69	54	57	46		84	1	2	28426		1	121	1	1
96	1	122	1		1	201	1	1		147	1	1	74		1	1	1	1
124	112	1	120		1	90	1	1		1	1927	1	1		3	1	2	62
1	1	23	1		1	1	54	62		119	17	1	34		3	1	1	4
1	149	1	43		1	1	104	1		103	11	21011	5499		2	1	1	1
110	80	134	1		130	108	174	3		57	1	3	63		168	1	1	21
103	112	1	2		126	1	1	37		96	3	2	52		1	1	2	1
91	227	72	2		12	822	316	68		93	1	1	2		1	1	1	90
233	325	74	497		1	1	88	49		81	1	1	1		1	1	3	1
143	101	1	130		129	485	116	1		196	1	1	1		1	1	1	1
135	128	1	1		116	1	111	97		115	3	1	26322		1	31	819	3
132	157	1	77		12	15	64	1		1	3	1	1		1	1	1	1
1	222	1	2		1	288	1	79		130	1	11	1		287	1	2	1
180	1	1	1		146	1	3	3		1	86	14	1		1	1	3	87
205	72	1	1		1	57	1	2		124	1	11279	8		1	93	1	1
127	119	1	1		2	79	149	67		1	2	11145	1		1	1	1	1
1	220	1	4		14	41	552	49		50	41	1	1		1	1	2061	1
1	41	1	97		1	1	75	1		76	1	1	1		426	9	1	29
110	229	102	1		10	1	106	1		288	2	1	1		1	1	1	4
113	307	1	1		106	96	119	1		527	8	3	1		7	1	1	6
1	1	2	1		1	227	80	1		1	7	1	1		1	1	1	65
105	1	1	1		186	77	1424	18		129	2	18	1		1	75	1	2
96	93	219	70		2	1	95	66		96	1	1	1		1	50	60	11
1	128	75	3		1	1	79	1		152	1	25	1		1	1	1	64
1	293	319	90		1	1	177	4		1	25	1	1		1	1	6	133
121	99	1	1		1	1	7	1		1	1	227	14		1	74	3	2
199	426	1	1		2	1	191	42		239	1	2118	7		160	1	12	1
102	116	268	15		99	103	169	1		1	50	65	1		1	1	1	1
94	101	1	104		3	366	1	1		101	22	109	1		145	1	1	1
1	376	1	1		1	3	95	1		102	1	4	1		1	1	2	5
129	1	1	1		1	278	116	1		95	1	1	1		1	66	1	1
121	278	158	1		121	456	1	3		135	1	1	1		5	1	1	1
113	1	89	11		96	42	1	93		181	1	80	2		93	1	1	1
130	129	3	1		92	116	5	227		90	271	1	1		106	193	1	1
1	104	1	1		1	112	7	6		182	3	1	1		126	1	2	1
1	88	135	1		1	335	3	1		122	1	2	3		2	1	1	1
200	50	1	2		1	1	92	43		1	109	53421	1		1	99	1	1
54	106	1	1		132	1	1	29		192	3	1	1		1	1	1	2
233	1	1	1		1	313	1	1		80	1	1	1		236	1	1	114
85	1	1	2		1	1	104	1		1	1	23	3		313	223	3	1
129	2	129	1		1	420	89	57		89	18	1	1		2	2	4	1
168	80	1	4		89	1	2	80		128	2375	50	4		1	1	3	93
1	121	1	87		15	185	2	1		130	1	1	1		158	118	1	2
104	1	131	1		3	74	1	1		1	2	9	5		1	233	288	1
314	110	459	111		1	72	12	2		121	22	5	2		1	1	2	29
1	1	328	1		1	1	69	82		84	76	216	1		1	1	22	1
1	107	19	2		132	92	26	72		127	3	190	1		1	1	7	1
1	284	19	9		1	44	1	1		112	1	1	1		4	2	1	1
1	253	84	1		3	1	9	54		117	17	2	1		101	111	2	176
1	138	1	92		2	33	90	130		87	21	1	1		53	84	1	99
1	98	1	1		271	81	232	45		77	7	1	18		1	98	1	12
1	93	2	1		102	74	34	3		270	23	1	22		2	57	1	1
222	130	1	1		167	2	1	71		74	1	21	1		3	1	1	10
132	1	1	1		1	1	441	1		2	2	4	5		1	1	52	2
71	1	102	2		1	63	1	2		146	166	133	3		1	1	1	2
95	1	1	1		1	30	83	67		115	33	2	3		1	1	1	1
96	463	8	3		1	5	47	116		1	376	1	5		1	543	6	1
109	95	1	806		1	1	2	1		88	68	4	1		1	1	3	3
110	1	140	156		145	111	100	1		130	9	3	20		7	1	1	1
79	1	263	1		40	1	30	3		234	62	1	1		1	1	159	1
107	1	1	12		1	1	3	14		1	41	1	1		1	1	3	1
285	59	1	1		15	1	3	48		100	10	1	1		39	2	1	3912
116	127	5	2		1	3	1	1		1	300	1	1		1	131	1	3
1	2	1	1		1	89	1	69		130	1	1	1		1	127	1	1
99	99	119	8		1	137	70	1		113	2	3	1		212	283	1	1
124	115	208	62		2	2	2	73		122	216	1	1		7	1	1	1
215	101	3	1		225	1	68	1458		119	1	14928	1		1	49	1	1
117	1	1	1		1	1	94	2		1	12	1	2		1	1	1	82
112	1	1	1		1	123	337	3		154	1	1	1		1	67	1	3
103	1	1	56		1	9	1	3		484	2	69	8		56	233	1	1
238	211	1	37		125	1	144	65		107	13	1	5		1	1	111	4
126	229	1	228		76	117	525	20		108	328	1	1		1	1	4	100
231	131	146	1		106	1	71	59		223	1	1	1		2	81	9	1
137	1	1	1		76	1	2	17		124	73	1	1		10	1	93	1
122	1	81	3		96	56	137	4		1	1	76	1		1	1	1	495
243	1	1	53		1	1	1	6		90	61	1	1		1	1	1	173
320	1	1	38		1	1	1	68		1	1	23	1		2	51	3	374
294	123	4	1		1	329	236	1		629	1	1	1		128	1	1	1
110	66	1	88		71	2	2	3		233	1	1	1		481	1	2	1
1	1	248	1		12	13	350	9		1	2	1	2		175	1	1	1
1	1	141	72		5	1	8	1		107	1	3091	89		1	296	1	1
97	1	1	3		2	366	1	2		75	1	45884	3		1	61	1	2
1	110	1	4		1	1	99	1		73	9	1	6		1	471	1	4
121	1	1	11433		1	657	100	1		120	1	4	1		2	2	1	1
133	1	1	1		1	16	49	2		139	73	59	1		1	1	1	1
1	1	233	1		1	132	74	22		106	3	1	1		99	183	1	54
118	94	114	109		112	107	71	67		1	2	2	2		1	1	2	231
112	1	1	152		1	538	776	363		1	36	272	421		1	633	20	530
293	244	1	19		261	142	109	55		1	2483	100	1		118	205	1	1
132	100	67	2570		91	141	95	11		109	1	1	1		115	1151	2	1
98	307	1	4		89	38	166	3		269	5645	5	3		1	91	1	1
185	330	1	3		252	1	1	2		110	1	1	1		1	1	357	1
141	1	90	1		131	1	1	1		1	58	6398	1		1	1	2	1
200	223	1	65		2	96	1	3		80	1	28	1		1	3	2	1
119	132	7	1		1	747	1	1		124	1	1	1		1	1	2	2
1	178	10	1		120	95	374	8215		128	3	1	1		1	1	1	17
108	1	1	69		1	448	1	79		296	1	55	1		3	1	28	4
130	88	1	3		44	1	1	3		1	1	84	5371		2	1	1	1
96	1	1	51		3	1	192	1		123	4	3	1		68	1	1	1
111	96	83	102		67	22	109	1		78	1	8	1		92	45	2	1
88	408	94	160		1	75	100	31		101	1	1	1		135	1	66	1
108	115	108	3		17	100	148	64		95	1	10	5		1	154	13	2
78	75	113	71		1	131	207	1		1	2	1	1		1	158	1	3
1	104	117	1		127	568	36	1		179	10	1	1		1	1	1	110
92	1	2	158		1	1	1	1		552	1	1	1		1	3	1	64
142	22	1	1		6	1	2	73		300	44	1	3		191	1	1	134
202	116	1	3		1	112	332	1		1	1	2	9		3	1	1	5
114	119	1	31		72	1	74	78		112	1	2	1		99	1	5	5
112	3	43	4		118	110	100	1		101	3	10	1		1	545	1	1
117	101	1	153		122	1	199	3		1	5518	3	1		1	1	1	1
1	1	120	1		1	64	1	1367		95	1	1	1		1	117	1	68
1	216	457	1		159	53	77	1		1	1	5	1		1	1	189	152
230	106	1	1		1	49	1	78		3	36	1	1		1	4	1	1
153	1	1	1		239	84	65	1		1	2	1	10		4	1	1	3
111	1	1	61		140	109	1	82		1	7	3	1		1	385	3	1
1	340	191	5		280	1	1	10		107	1	1	1		43	86	4	1
134	97	110	8		118	1	1	6		110	101	1	9316		1	2	1	262
104	1	380	3		1	237	177	33		120	2	4	1		1	1	6	2
99	223	1	1		2	2	1	1		147	1	1	1		1	1	2	3
109	129	1	1		1	1	204	12341		3	1	1	60		1	1	1	112
226	133	1	18		1	1	1	1		60	57	164	1		4	2	91	94
126	117	3	1		1	1	1	1		68	36	1	1		107	1	1	1
116	118	1	9		1	1	3	1		7	1	23	1		56	1	1	6
1	1	1	1		1	21	1	4575		1	2	5	1		1	78	7	3
1	120	1	174		108	44	1	103		1	62	1	1		1	1	1	105
1	296	1	1		1	180	237	1		88	1	1	3		13	1	56	3
1	105	1	1		18	4	71	265		130	18	1	1		105	1	9	3
118	158	1	1		1	1	180	1		1	1	3	1		1	70	1	1
112	214	1	1		346	71	1	2		151	450	21840	1		1	1	2	1
178	415	1	2		1	86	129	41		1	18	3	1		2	1	117	1
1	212	2	3		114	1	1	1		107	3	94	1		2	1	92	1
75	216	7	3080		2	8	105	1		329	238	1	39		191	3	28	1
98	1	119	1		1	1	305	1		108	1	1	1		2	2	1	1
142	113	115	13		1	24	1	1		216	1	74	26		1	1	1	3
1	1	1	7872		1	1	1	6		253	1	14991	3		1	1	1	2
114	1	1	69		83	2	203	8		1	8	2	1		1	1	111	139
231	114	1	3		2	3	1	4		1	15	2	1		185	450	1	1
434	1	326	1		117	335	158	90		98	2	1	1		1	2	1	3
117	130	229	252		1	21	3	1		111	170	1	1		1	1	1	6
1	117	1	104		1	1	1	90		1	1	2	1		1	91	3	92
499	1	1	12		1	1	1	20		60	4440	1	2		1	3	1	140
176	110	156	34		1	1	1	7		90	4	1	1		1	1	10	1
152	142	4	221		178	13	81	44		97	1	11	4		1	1	1	133
158	77	1	45		106	93	95	1		2	3	1	2		1	1	1	1
1	99	1	84		51	969	103	14		1	11	1	8		1	4	2	126
131	1	2	6		1	113	144	4		200	10	8001	3		1	1	1	1
87	119	177	40		1	1	1	1		122	1	1	1		2	1	1	1
1	246	3	9		3	1	491	5		112	520	1	3		1	1	1	1
1	1	1	203		1	1	109	66		1	1	1	1		3	1	1	1
209	246	1	3117		1	3	17	6		157	1	1	1		1	1	17	5
1	2	137	1		1	2	86	6		160	3	1	1		1	1	5	389
1	109	200	1		1	1	1	1		1	144	1	1		1	2	1	4
190	228	1	1		67	34	1	7		1	1	49	1		1	1	1	1
194	1	48	2		194	90	1	4		93	1	1	2554		2	1	2	1
1	1	47	72		116	306	1	14		3	1	107	3		1	130	7	1
108	1	1	71		76	716	369	3		108	237	1	1		1	1	8	4
102	1	1	487		3	1	50	4		1	4543	14	1		1	1	1	2
125	95	1	1		80	168	111	4		128	1	44	1		1	1	2	1
1	253	1	4		1	80	174	1		88	5	2	6		7	1	1	1
131	1	2	48		122	1	100	1		122	1	2	25		1	1	1	1
99	87	1	1		92	58	152	2		1	1	1	1		1	1	1	1
208	73	1	1		258	2	66	1		1	112	13	2		1	1	1	186
1	1	1	3		100	1	1	1		109	24	8003	1		1	2	1	1
122	98	13	2		134	218	106	1		1	1	3	1		1	1	1	3
469	134	105	1		338	1	6	5		1	14678	1	1		1	1	1	1
121	1	2	1		91	110	101	63		240	2	1	1		222	59	24	34
190	119	1	4		237	1	2	1		68	1	5	1		75	1	4	1
1	374	1	1		3	1	3	3		214	2	19	1		1	5	7	1
1	372	113	6		1	54	14	5		58	1	12	1		1	115	4	5
306	301	1	74		5	85	54	3		1	4	4	34		112	1	8	944
257	132	1	1		128	1	1	2		1	1	16	1		106	4	4	364
1	1	3	6		1	1	1	1		41	190	1	1		1	354	1	2
301	1	4	1		4	174	1	62		106	1	1	1		1	1	33	1
112	1	1	32		2	1	211	8		105	102	9	1		58	132	1	409
30	1	1	1		16	1	112	4		121	1	1	1		1	1	1	4
117	122	1	3		1	1	85	1		83	2	1	1		1	1	1	77
104	88	181	1		108	37	1	1		1	1	10	1		1	57	1	1
1	324	91	4		68	14	63	1		27	1	1	1		3	1	2	1
123	110	84	1		1	1	95	1		96	1	1	1		1	1	463	190
190	113	243	1		1	83	54	5		107	1	2	1		5	1	1	1
125	94	1	2		146	3	1	21		1	248	1	3		2	86	1	57
116	89	2	1		1	118	1	32		110	290	5	1		227	1	36	103
1	243	1	1		122	1	70	29		96	28	1	1		1	1	1	1
21	1	1	2		1	1	69	3		90	1	1	53		5	1	3	1
145	1	80	1		87	1	288	11		94	1	32	2		191	192	1062	4
280	46	1	2		1	112	145	68		19	1	1	1		1	3	1	3
224	129	1	1		115	92	62	201		75	1	3413	1		1	153	2	29
120	79	1	63		97	1	105	76		2	430	29	1		1	1	192	7
371	114	2	1		4	2	59	1		280	1	24	2		1	1	23	4
297	117	1	3		121	3	5	2		3	16	1	1		3	1	1	1
110	1	1	6		1	1	103	1		102	1	1	1		116	1	1	161
7	1	1	3		164	103	68	15		1	1	5	1		97	1	1	1
362	140	1	5		193	1087	1	5		1	2	1	1		1	84	1	1
122	111	1	19		1	1	121	1		182	1	1	1		2	1	2	1
348	1	99	25		3	96	1	11		74	1	17802	4		208	292	77	3
128	1	108	1		1	1	1	49		121	1	1	1		1	341	3	1
110	1	1	3		1	1	495	1		1	2	3	3		1	1	3	2
1	1	1	40		115	3	1	58		250	3	1	1		1	1	6	7
1	128	159	2		1	1	1	2		84	35	1	1		1	1	23	16
122	204	102	56		2	1	1	1		97	1	1	2		1	7	1	1
87	205	1	1		87	67	1	1		281	8	2	1		1	1	1	1
1	137	1	179		1	56	1	60		131	1	1	1		103	5	4	392
1	829	211	29		324	1	2	3		133	97	12	66		127	1	4	153
1	121	111	1		112	725	46	45		233	21	4	17324		1	1	2	1
88	91	1	1		5	166	90	1		1	74	3	1		103	73	1	1
1	1	3	1		227	2	96	1		99	3	1	1		58	10	1	1
1	96	1	5		258	826	40	210		117	114	1	1		1	1	1	27
214	41	120	6		4	320	1	1		102	16	8	1		3	1	1	3
156	147	1	3		2	436	124	1		150	1	1	1		109	1	1	8
88	85	122	1		1	1	51	40		100	4	6	2		1	113	1	1
284	151	1	6		2	1	1	6		109	1	2	1		110	1	2	1
127	102	1	1		1	195	1	36		106	4	18	2		1	1	1	2
130	1	1	2		265	407	151	86		224	4	6	141		1	2	1	1
125	1	1	257		1	93	104	1		303	1	2	4		1	1	2	1
1	1	10	187		1	231	145	1		243	59	4	1		1	112	1	94
1	246	296	1		1	1	10	52		1	1	2	2		3	10	1	1
109	259	55	1		3	205	149	110		77	18	3	1		1	4	17	1
104	2	1	2		1	303	42	1		513	1	1	1		145	5	1	492
319	2	7	37		119	1	67	1		183	1	1	4		3	10	1	119
421	1	1	25		1	576	334	86		108	14	3	4		1	2	1	1
113	1	1	1		156	544	3	1		95	1	20	2		1	1	1	7
120	11	141	8		1	57	3	10		1	1	6	1		1	1	1	1
126	1	125	299		2	6	278	1		183	1	95	2		1	4	1	1
119	114	141	7		1	217	1	2		90	1	264	1		3	1	1	1
108	1	100	126		1	35	9	6		93	2	1	1		3	1	6	3
102	79	103	27		111	1	1	44		120	2	7	1		1	1	1	130
120	92	86	3012		1	1	70	1		96	13	25	2		1	3	6	3
90	292	3	7		1	1	1	2		216	413	1	1		1	308	1	8
1	1	1	3		1	1	135	1		110	2	9	1		1	1	15	1
135	1	96	1		1	99	123	3		1	1	1	1		302	8	17	1
1	215	1	1		316	39	113	1		1	1	1	1		341	273	6	3
118	93	309	46		72	59	161	3		1	10	3	2		1	1	1	1
126	590	1	357		159	59	101	49		179	34	1	1		113	1	25	99
118	2	121	3		1	1	22	5		93	2	3	10		1	1	9	2
107	1	134	51		2	23	49	13399		97	1	7	1		3	1	1	3
217	101	2	50		1	1	38	109		85	69	48	6		1	95	1	1
112	259	1	1		1	76	1	251		181	105	2	2		377	5	1	7
1	139	1	3		133	309	1	37		372	21	9772	1		1	90	1	1
1	628	1	1		103	212	1	51		190	11	1	1		176	2465	364	1839
371	106	98	200		118	1	1	6		141	82	1	4		1	1	219	1
128	110	1	325		123	369	1	7		1	1	1	2		1	39	1	1
77	178	1	64		165	1	129	1		86	15	12061	1		1	11	1	1
120	1	1	3		1	5	16	1		119	1	1	1		21	2	1	4
95	92	97	1		1	1	11	2		101	1	1	2		53	1	1	2
264	2	1	1		1	544	1	22		1	3	1	1		1	1	1	58
3	124	1	43		1	1	2	1		1	64	1	1		1	1	1	1
2	386	1	6		70	1	267	14		116	66	1	2		1	1	7	84
94	149	194	15		1	1	1	1		124	1	58	1		1	83	5	36
58	1	102	1		1	156	1	3		60	6	20	8		67	338	216	1
212	123	1	108		138	1	117	3		1	1	1	2		30	83	12	11
112	1	2	2		1	1	1	1		1	30	1	1		91	1	1	5
138	1	78	1		137	93	78	1		170	46	3	1		1	1	2	1
120	103	155	4		89	242	1	5068		93	82	2	1		1	1	1	25
118	1	1	7		125	32	125	2		97	78	7	1		1	1	1	1
123	239	1	1		1	71	2	58		495	19	1	1		1	5	1	5
1	207	71	12		1	1	1	1		87	152	5	1		2	1	1	1
102	160	128	547		1	1	82	2		443	1	3	1		1	83	1	1
1	169	1	5		147	176	86	1		1	2	1	5		1	1	2	135
118	105	230	3		7	5	1	1		56	1	3	1		42	1	1	115
1	200	1	103		1	1	77	3		111	167	1	1		4	1	1	1
133	3	1	1		1	561	14	1		108	48	1	1		75	1	355	4
106	274	1	9		1	248	71	1		1	9	1	1		1	76	299	1
110	1	1	3		79	3	103	2		121	7	1	1		1	42	1	1
115	422	101	84		133	73	614	1		118	4	2	1		120	1	5	1
121	119	2	58		1	144	1	1		141	9	39	1		99	1	5	469
76	209	135	4		71	102	76	2		124	1	4170	1		1	13	2260	2
110	197	144	100		3	1	1	57		130	70	1	1		1	1	1	100
106	1	1	7		1	1	21	1		1	3	1	37987		1	1	1	1
98	324	112	267		1	95	77	119		73	2	1	1		1	1	1	153
109	214	1	218		1	1	1	6		133	4	1	1		1	1	1	3
125	1	144	1		1	1	93	1		122	44	1	4		1	6	30	9
92	1	108	2916		117	99	2	25		170	79	1	1		4	1	1	342
1	1	2	1		116	2	682	4		222	1540	1	2		1	21	1	1
80	224	1	5		1	82	116	1		102	56	1	1		1	1	1	191
1	125	143	2		1	88	53	5		307	3	5	1		1	150	77	1
50	84	15	11		123	138	4	1		210	1	110	1		1	1	2	1
203	1	1	15		2	1	1	1		59	1	1	2		1	1	1	5
138	1	102	1		229	80	1	104		1	85	2	219		1	1	1	11
103	103	1	1		6	1	1	21		102	2	1	185894		114	2	1	6
178	213	205	1		213	115	1028	14		88	1683	8	3		2	1	3	3
307	1	105	1		7	331	99	23		1	1	45	1		1	198	16	9
1	91	189	100		1	72	1	1		112	1	9	1		112	104	4	98
67	37	102	16		1	60	133	6		104	187	1	1		125	2	1	2
196	1	200	1		2	276	723	7		1	3	2	1		1	5	3	1
118	278	249	45		84	98	1	1		97	1	1	9		101	6	1	1
162	96	1	76		90	119	68	8		213	5	1	1		1	85	1	64
1	204	1	28		138	187	1	1		249	1	60	1		1	69	1	1
211	359	1	27		262	69	9	1		107	2	3	2		1	1	185	2
1	297	1	90		3	122	1	304		98	1	3	1		281	1	13	1
121	509	2	51		2	1	1	32		106	1	4	1		1	247	1	1
1	688	1	3		1	1	81	26		187	163	2	8		1	1	21	2
121	63	1	2		1	39	107	1		100	4	2	1		2	1	192	4
218	1	1	1		1	78	1	3		123	5	1	1		345	3	1	15
115	113	98	1		51	2	95	444		111	1	3	1		146	1	1	113
130	112	6	1		1	2	284	4		210	3	1	2		143	1	1	93
91	390	2	1		1	80	2	6		112	16	71	1		1	2	297	78
1	119	110	1		2	31	86	6		297	5	1	3		18	179	1	12
220	129	1	2		1	54	1	1		1	50	3	1		258	105	2	1
807	1	1	178		79	1	2	224		90	2	2661	3		272	82	6	1
138	2	101	3		1	28	1	1		280	1	1	462		164	65	1	1
89	261	1	1		3	1	1	62		114	1	1	6		1	1	3	3
116	86	9	1		1	623	199	4		103	1	38	1		213	3	1	6
1	118	1	3		100	90	134	55		1	1	7	1		1	1	155	1
111	240	1	1		78	175	185	14		112	1	1	1		1	50	1	1
135	128	7	28		1	91	1	6		212	419	1	1		1	222	1	1
98	1	1	1		1	1	25	42		119	2	5	1		1	1	1	3
1	71	42	1		69	173	131	1		217	1	1	20240		416	54	1	1
213	735	1	1		132	87	36	20		71	1	3	1		1	1	3	1
184	1	1	1		144	1	83	24		104	1	1	1		1	1	3	1
222	115	1	3		1	190	236	1		114	4	1	7		1	539	3	13
122	1	1	1		1	126	1	3		112	1	64	4		102	96	1074	2
91	1	1	1		1	2	1	6		64	198	2	2		1	2	7	28
132	1	200	1		2	98	17	11		230	50	5	1		112	1	1	2
138	113	1	1		92	321	71	1		108	8	1	3		1	1	1	1
203	179	1	1		106	128	91	70		1	6	64	1		1	1	1	97
1	128	820	19		1	1	15	18		59	1	1	995		8	214	1	2
220	222	696	1		158	54	168	4		109	4	1	1		14	99	1	1
92	114	24	35		1	43	102	274		110	1	2	1		1	138	1	54
269	302	3	535		158	508	1	117		94	5	5	5		1	74	2	1
113	120	1	1		398	9	1	260		114	3	2	1		1	106	1	5
95	62	1	1		1	152	89	1		197	1	1	3		9	83	1	1
1	293	2	1		1	1	1	1		188	1	6209	1		305	2	1	1
107	318	1	1		8	6	2	3		80	1	3	1		1	250	19	1
114	262	1	2		1	125	1	1		112	190	9	1		1	1	1	269
124	106	1	1		120	78	104	1		239	1	2	3		1	10	1	1
1	1	1	103		1	122	1	126		97	1	1	11		6	1	4	1
128	1	236	8		1	79	579	79		127	1	1	1		1	69	16	1
98	123	5	486		2	1	74	1		118	1	1	1		134	1	1	1
106	1	3	29		479	1	10	3		1	1	31167	1		1	1	11	1
128	1	222	293		1	316	209	1		118	3	93	1		93	6	1	6
1	497	1	95		11	3	132	6		1	2	3	6		115	1	1	3
67	224	88	59		1	36	1510	1		89	16	1	2		1	3	1	1
331	1	1	2		82	122	1	13		128	1	1	5		1	1	2567	6
217	146	2	173		130	1	286	1		123	3	134	1		1	2	4	15
71	83	1	456		1	53	142	35		131	1	1	1		1	139	1	1
157	106	1	56		8	1	1	1		96	1	1	35679		1	2	3	24
60	1	1	48		2	121	1	98		121	1	1	1		1	3	1	50
115	182	1	1		1	1	2	6		214	1	1	3		1	1	1	86
94	210	1	4398		126	1	112	61		199	26	1	1		1	1	1	6
1	42	1	1		114	2	64	1		1	5	142	1		92	351	11	4
107	2	117	148		1	1	1	1		80	1	8	1		137	63	1	172
106	205	116	94		1	1	1	6		81	39	1	1		2	21	17	6
226	1	68	104		184	1	1	61		124	1	1	1		80	184	58	1
115	200	1	2		88	73	1	17		104	1	1	1		1	1	2	8
142	1	1	1		4	34	1	1		96	1	3	5		1	1	72	1
183	98	1	443		1	1	84	2		126	1	1	20		1	1	1	1
175	512	139	10		1	310	58	8		203	5	991	2		1	1	1	293
115	1	1	30		1	1	73	1		100	17	10	1		26	3	1	3
1	1	108	1		107	71	407	1		85	1	1	9		1	4	6	4
1	238	1	1		104	384	1	1		106	2	5	31		1	1	34	1
133	1	185	6		1	62	85	152		90	9	12	4		278	1	1	1
69	1	278	3		1	110	1	166		112	1	1	8413		10	1	1	4
199	42	3	1		1	1	1	3		1	2	1	1		4	2	230	4
95	6	1	2		93	1	62	75		106	1	1	1		1	98	1	1
1	1	56	1		2	288	93	3		83	1	7363	22		1	221	1	1
1	1	89	108		145	89	87	73		1	1	31	18		2	131	1	5
1	227	126	308		2	1	1	1		124	3	6	2		1	1	1	1
128	111	1	14		126	84	71	1		108	9	3	1		1	1	1	8
121	80	107	1		1	95	179	1		97	5	2	1		2	1	4	3
116	73	118	46		2	117	111	1		2	245	3	1		17	7	1	1
94	278	1	528		1	1	1	48		1	1	6	3		1	1	14	14
127	113	1	1		114	153	50	11		1	1	1	4		1	1	1	81
130	3	1	49		90	92	38	32		90	1	1	1		15	1	13	6
108	1	115	1		54	81	63	33		109	1	1	3		17	3	2	1
138	4	91	2		1	132	2	1		90	1	5	1		1	1	3	1
140	128	1	76		71	1	77	1		110	1	1	1		87	5	1	1
387	1	1	1		144	1	2	1		99	1	1	1		1	1	1	1
217	102	131	72		3	59	71	48		103	1	3	3		142	397	1	1
122	292	126	4		2	101	35	1		1	70	9052	2		1	993	1	1
114	1	1	4		9	3	115	1		259	31	1	1		1	1615	2	4
133	122	3	17		1	1	66	68		113	14	1	1		3	6	326	2
1	274	1	2		1	392	1	2		1	291	3	2		1	1	1	2
146	102	1	118		5	83	1	64		119	9	7	1		1	1	1	1
114	347	1	1		1	1	75	9		231	5	3	1		1	1	2	2
133	128	1	1		1	35	97	1		95	2085	1	1		199	1	21	5
1	109	49	58		130	9	86	88		233	1	1	38		1	1	10	6
160	120	116	9		104	1	128	15		126	1	1	1		26	37	3	1
1	1	397	1		83	2	88	1		2	6	5	9519		1	89	1	1
1	223	58	11		2	97	229	3		1	1	4	13		1	1	1	5
1	97	93	131		1	1	1	61		77	573	1	1		3	29	1	35
1	188	648	5		1	74	1	1796		1	105	1	98		1	1	1	1
1	2	262	16		1	81	118	1		109	1	1	1		1	1	2	2
91	350	302	1		84	1	1	2		14	1	4	1		1	891	1	6
152	75	1	2		137	1	104	1		1	55	1	1		1	1	3	1
107	259	1	1		86	1	1	42		1	82	1	1		1	1	1	5
1	159	1	267		250	1	1	3		113	112	22638	1		1	1	1	12
1	180	95	3		1	225	33	42		388	12	1	1		473	191	3	23
145	245	1	93		1	117	1	1		110	1	23	1		17	2	1	12
90	1	207	1		1	91	12	1		1	2	72	1		264	1	57	97
222	1	4	2		1	100	98	1		88	4	3	1		4	1	17	173
107	83	139	31		2	1	103	10		120	1	1	1		1	1	1	3
1	219	167	1		1	549	1	1		131	76	1	1		1	1	209	2
1	1	1	1		103	80	602	35		47	3	9	4		1	1	1	12
124	130	1	2		39	1	4	52		1	11	1	1		1	1	4	19
69	99	59	1		1	1	1	1		86	1	8	1		1	1	866	2
97	121	119	1		99	1	110	1		3	1	1	1		1	1	357	5
120	157	3	24		1	314	79	106		108	1	1	10475		4	1	55	2
73	1	86	1		5	89	3	1		68	95	4	1		1	3	1	1
1	106	19	18		1	107	1	76		186	23	35	1		1	110	1	2
1	95	745	4		27	1	4	7		88	1	1	3		1	1	1	1
135	4	211	60		22	1	1	2		2	76	9	3		12	811	1	1
78	148	1	51		3	75	1	1		356	91	1	1		410	1	2	1
114	1	1	138		6	13	70	1		111	560	1	1		2	1	1	145
189	93	1	1		238	3	446	48		46	1	80	17		1	2	3	135
243	1	3	1		114	179	3	1		81	1	2	3		114	2	3	1
1	1	390	75		7	1	1	78		44	75	55	1		1	7	5	1
1	1	13	8		179	7	3876	1		271	1	7	3		1	1	1	2
135	2	83	48		129	17	57	7		120	236	1	7		1	235	7	9
3	344	1	1		1	1	150	44		1	2	59	1		1	79	1	88
218	1	2	78		1	45	81	1		1	72	23	1		1	1	2	1
132	1	233	2		1	211	62	8672		99	1	1	1		2	1	1	2
2	107	1	1		388	116	73	1		211	5	103	1		1	1	1	1
105	140	1	29		267	3	2	1		1	5	5	1		1	1	1	16
98	230	1	2		264	11	52	1		1	1	3	1		1	1	248	92
125	3	4	99		1	170	58	1		122	156	42	1		1	1	1	1
363	130	1	1		279	1	1	1		120	1	3	6		2	2	1	7
114	1	5	1		1	233	1	1		1	176	40	1		596	1	2	3
296	122	1	1		1	205	2	43		122	1	1	1		1	1	1	5
203	1	99	3		30	1	42	5		135	21	4	3		1	2	1	1
103	300	1	2		229	1	85	2		3	94	57	27		1	1	1	1
108	2	1	14		213	149	93	4		95	42	9	3		1	1	1	1
127	1	1	1		95	120	1	8		96	164	1	47		1	1	1	1
204	1	54	68		1	1	1	6		3	3	5	42		1	67	385	5
100	93	1	6		1	218	1	133		195	174	14	3		123	1	483	7
101	80	1	1		1	150	91	75		118	1	1	1		1	394	11	14
118	1	118	1		120	57	1	4		109	9	5	1		1	1	1	1
111	282	1	66		19	1	320	338		1	70	1	1		1	1	3	1
1	78	52	1		1	1457	123	8		106	1	1	4		1	150	1	1
352	1	91	50		1	104	100	2		128	41	1	2		1	1	2	2
142	1	1	19		65	1	3105	7233		112	359	1	1		1	1	99	2
95	88	1	1		1	28	1	2		348	1	1	1		1	1	1	3
118	81	1	3		1	1	81	1		1	1	1	1		1	1	231	1
1	1	1	10		118	40	1	54		49	4	13515	6		1	241	1	2
169	204	3	1		1	3	70	66		131	1	1	1		1	124	1	11
110	105	95	1		124	4	66	92		82	1	1	1		1	4	1	438
41	122	1	1780		118	1	79	12		90	3	4	1		1	1	1	2
135	1	1	1		104	1	27	77		157	2	5	3		134	2	5	35
234	234	1	1		111	1	101	12341		162	1240	3	1		166	261	2	1
101	102	1	1		111	75	1	11		101	6	5961	3		54	1	47	90
113	213	1	6		115	3	90	2		218	1	1	2		1	1	1	2534
1	118	965	1		331	49	88	52		155	1	12	1		1	1	1	1
234	1	4	133		69	2	25	4		1	1	1	7		1	1	1	1
130	81	1	1		131	4	1	1		117	1	3	2		1	2	1	1
126	1	1	95		121	354	99	1		1	6	1	1		1	1	1	1
1	1	1	1		1	420	21	1		129	1	3	28		119	158	3	1
111	109	1	3		5	2	92	1		155	1	1	1		1	219	1	10
101	1	1	40		1	286	1	2		1	8	2	1		1	3	84	1
126	237	1	1		77	95	89	3		251	1	1	1		1	1	1	1426
1	1	95	5		1	1	661	1		108	1	4	1		32	1	127	8
142	297	129	2		1	1	90	1		1	32	10	1		128	1	6	1
123	105	1	1		1	10	154	1		206	1	1	4		1	1	1	7
128	1	13	115		128	61	186	10		118	1	3	2		3	1	4	26
1	3	273	1		1	112	69	2		144	1	3	1		1	1	2050	1
124	142	1	1		348	29	149	1		213	296	2	1		1	1	2	1
1	792	4	1		63	61	89	17		109	1	4	1		119	1	1	1
236	70	87	68		2	7	193	1		104	1	1	1		1	1	1	2
1	334	5	2		1	11	256	1		1	4	100	3		25	81	1	5
1	112	357	72		92	602	1	1		148	18701	5	1		2	1	1	4
121	117	1	75		1	1	26	68		1	12	62	1		133	1	1	1
110	1	2	1		346	187	2	1		1	145	1173	4		1	1	1	1
238	97	1	102		4	26	9	1		86	28	2	1		1	1075	3	3
1	1	5	7		1	1	37	17		255	34	2	9		1	4	2	1
222	1	125	17		1	87	19	4		1	60	1	1		5	1	16	1
221	38	113	34		12	87	1	120		118	48	1	14		75	1	1	1
135	114	1	2		2	112	356	12194		1	97	26	1		11	1	6	4
134	242	1	8		1	31	112	1		345	1	10982	166		1	1	1	1
1	125	212	114		1	17	86	10		133	150	1	1		1	58	1	1
118	117	111	8		3	1	104	1		135	1	1	29		1	60	1	52
1	1	1	3		1	33	8	76		1	263	1	1		1	2	1	3
117	113	7	1459		45	90	8	6		1	1	11	1		221	50	1	1
111	117	1	82		51	185	1	1		562	1	1	1		111	1	1	1
255	68	1	1		1	150	86	6		1	1	1	53		260	1	1	1
113	112	1	1		1	173	31	26		1	2	1	1		1	1	1	1
129	234	48	91		110	116	1	53		1	1	59	4		1	1	1	6
1	119	1	4		117	1	148	1		91	56	1	1		134	3	1	1
113	94	1	1		223	159	117	2		1	329	1	2		1	1	25	203
134	1	5	2		88	276	10	1		1	148	1	1		1	1	109	1
222	13	1	73		184	1	93	60		103	3	4	1		1	160	1	1
175	226	2	1		1	3	19	77		1	1	15	1		125	4	1	119
237	108	1	1		1	1	387	1		97	2	2	1		1	2	1	160
86	5	1	1		5	126	1	7		1	14	1	1		1	2	137	1
117	207	6	1		1	1	339	6		145	44	1	1		9	1	308	1
1	1	383	1		7	46	112	1		3	276	1	1		1	1	1	15
282	1	89	1		1	1	11	72		1	1	1	1		1	1	1	5
138	116	1	1		163	1	167	74		1	54	6	12		1	1	4	18
87	122	1	1		1	1	1	1		119	1	1	1		1	124	1	1
76	101	1	1		115	4	1	1		120	187	10	1		127	1	2	1
123	109	233	2		114	1	1	1		1	1	1066	1		163	1	1	7
125	1	105	1		1	221	1	2		1	3	1	1		81	1	74	3
29	1	1	6		1	537	86	164		530	5	1	1		1	1	1	9
1	1	166	237		61	257	1	7		100	1	3	5		2	1	3	2
165	1	110	2		69	1	1	145		53	2	3	3		1	1	1	1
103	196	1	1		1	1	68	29		112	180	1	3		3	1	1	1
241	369	2	107		1	81	98	1		107	1	1	1		2	1	1	28
235	1	1	8		1	1	178	1		128	1	1	1		124	1	2	1
1	1	1	278		3	5	1	6		1	1	1	1		140	1	3	107
1	134	1	80		239	1	1	55		5	1	1	1		1	97	1	1
201	1	1	5		1	20	80	2		1	4	1	12		1	2	1	9
448	1	92	1		1	59	15	1		324	3	1	3		1	212	1	2
1	1	1	3		1	91	1	13		114	1	3	5		1	1	1	114
130	114	1	5		124	102	1	1		98	6	1	1		1	1	5	4
114	71	235	1		70	102	78	30		147	42	1	1		1	1	1	304
93	93	1	23		1	346	3	42		578	1	1	20		1	265	1	2
1	1	1	205		1	75	78	7		93	1	555	1		101	3	173	2
92	1314	101	61		42	200	1	59		494	1	3	1		263	1	9	11
113	302	85	413		106	1	67	173		1	65	77	5		159	1	1	435
191	326	366	88		1	153	27	2		109	1	1	1		1	58	36	1
99	1	1	1		1	72	476	1		92	184	1	1		1	1	13490	2
114	97	92	1		1	1	81	4		1	1	1	1		1	1	1	14
227	220	1	1		76	1	41	67		147	1	1	1		1	3	1061	1
122	1	1	12		1	152	96	1		1	1038	1	36		77	143	1	2
262	1	224	16		114	1979	1	1		1	1	1	1		1	1	4	9
131	122	488	1		1	1	1	2		210	1	12576	1		1	4	2	2
1	2	1	46		1	1	44	1		108	3	2	1		1	1	1	1
98	1	1	5		77	47	2	4		103	4	2	1		1	103	1	12416
228	1	102	79		1	315	1	1		165	1	10	1		1	77	1	1
1	1	1	1		1	159	1	57		141	6	1	3		1	1	1	1
1	248	54	1		159	87	17	1		1	210	1	3		1	1	3	92
109	139	1	2		1	118	1	94		110	38	1	1		83	1	1	1
138	59	212	11		1	5	1	85		114	1	2	1		107	1	75	122
109	200	162	4		1	4	451	5802		98	65	1	2		3	3	109	3
98	1	1	1		215	137	187	1		130	180	70	1		1	101	1	2
1	2	1	1		1	1	1	2		109	49	1	1		1	1	1	10
172	1	1	70		240	203	90	1		1	1	1	1		1	2	3	1
1	213	1	3		3	94	5	1		1	1	1	3		1	1	2	1
99	128	2	1		110	108	65	2		250	1	1	1		1	1	92	1
1	276	1	1		1	1	1	1		1	1	1	1		1	1	1	2
1	222	584	4		2	31	1	1		142	1	1	3		48	1	24	2
1	124	117	180		120	3	106	2		1	2	1	1		96	1	1	1
1	99	473	30		1	5	1	3		132	1	1	1		1	5	249	1
111	114	1	96		91	1	1	2		222	1	8	1		1	1	3	55
194	206	1	5		110	67	1	1		1	11	1	1		1	1	1	1
1	246	1	1		93	1	68	2		141	1	1	2		1	1	1	1
139	1	266	1		1	115	38	7		121	9	1	1		402	1	2	1
1	1	1	6		103	1	1	10		16	88	12134	1		1	2	1	2
153	187	1	2		1	272	97	4		107	5	3	1		1	75	1	1
1	332	1	95		1	1	1	1		128	54	1	1		243	1	1	1
1	252	1	1		115	1051	1	1		116	60	1	1		1	1	1	2
1	246	1	10		1	1	2	2		1	91	1	1		3	1	1	1
106	116	1	3		1	3	1	2		92	85	213	1		1	1	19	1
105	343	51	3		267	58	23	2		115	1	1	1		1	430	1	1
1	116	78	1		1	89	74	131		137	200	1	1		104	1	1	2
264	99	328	141		1	74	110	1		227	84	1	1		1	7	274	5
82	110	1	335		130	266	1	5		1	1	1	1		1	1	1	58
78	82	502	13		451	1	5	4		131	38	1	1		1	123	10	3
234	1	1	63		13	2	2	63		88	193	1	1		1	1	1	1
105	290	1	16		148	63	100	4		123	2	5	2		1	1	2	1
1	1	1	90		123	65	475	4		101	1	1	1		1	1	1	1
114	1	103	1		169	1	2	4		1	1	1	1		102	57	8	1
3	92	110	3		137	86	30	133		1	1	1	1		1	347	1	2
108	523	2	3		2	1	1	14		1	1	1	2		1	1	1	1
92	297	1	113		82	259	1	46		210	2	9	1		78	1	1	2
1	1	1	3		10	1	86	4		116	1	1	1		107	130	28	1
113	227	1	242		372	85	1	5		307	1	4	1		89	1	4	15
105	1	3	1		11	1	95	114		99	1	1	4		143	1	1	1
126	404	3	1		1	1	209	1		123	4	1	1		1	1	1	1
97	1	148	1		1	52	2	1		1	1	1	1		1	1	1	144
1	107	1	3		1	42	1	1		1	4	1	1		1	1	1	117
283	149	127	1		1	19	32	1		1	27	1	1		1	1	1	1
67	1	332	1		2	676	73	141		67	148	4	3		1	184	1	1
224	1	365	70		1	617	1	47		1	162	1	1		1	91	2	1
1	86	175	85		96	389	94	2		120	15	1	1		1	103	1	25
103	123	1	231		1	1	86	6		100	13	1	1		1	1	1	1
104	1	1	6		1	3	76	112		100	38	1	1		1	1	1	155
444	98	2	3		2	87	94	7		319	1	1	3		1	1	1	1
114	116	1	9		1	1	89	102		100	1	1	1		82	1	3	1
116	121	1	2		1	1	85	1		150	1	3	3		443	1	2	1
252	132	5	2		2	2	132	57		205	2	288	1		434	1	2	1
1	1	1	137		1	1	89	5		111	72	20	5		22	1	1	1
1	1	2	1		121	219	59	1		205	13	30	1		30	101	81	1
1	189	1	501		395	1	1	16		81	1	1	7		1	1	6	3
113	1	9	77		259	2	110	1		1	7	1	1		1	78	1	11
1	93	150	1		62	58	195	7		105	1	3644	1		1	64	14	139
98	111	109	4		79	2	4	105		115	42	81984	1		291	1	1	93
1	83	1	1		1	39	233	2		1	1	12	1		220	1	213	1
226	1	90	1		1	1	143	1		93	1	1	2		81	1	1	1
1	1	1	4		3	103	5	3		103	1	1	1		1	1	893	1
217	110	3	46		1	1	13	1		109	1	2	1		4	1	1	3
216	69	1	2		170	1	12	74		1	1	5	1		138	1	1	7
1	113	1	1		115	66	36	45		96	44	1	1		1	1	8	1
71	1	172	6		102	50	75	1		117	127	6	1		1	1	60	1
88	1	1	296		1	61	55	1		1	1	3	1		4	1	92	103
135	111	2	1		1	217	12	5		124	141	1	1		1	378	1	1
1	257	9	4		92	55	1	1		122	4	1	1		1	1	1	4
140	113	1	1		1	1	1	41		81	4	5	1		1	1	1	10
119	2	1	5		1	1	50	21		114	66	1	279		117	1	1012	1
96	214	1	1		1	88	95	2		193	1	8	1		1	1	3	3
106	243	1	57		88	451	1	20		94	1	1	3		1	1	1	96
89	1	1	1		206	157	119	1		196	50	78	3		1	1	1	139
1	135	92	5		1	82	1	54		215	1	3	16438		569	3	26	1
186	107	1	1		1	273	91	76		92	1	28404	1		114	1	1	1
101	115	133	55		1	1	5	3		1	25	1	1		43	161	6	1
125	1	1	1		1	1	283	56		212	1	1	3		110	4	1	1
245	194	1	1		1	124	1	8		166	2	1	43		348	1	3	1
1	196	1	1		139	17	1	71		458	89	17	1		1	143	2	1
101	111	1	82		1	85	3	14		120	1	76	2		1	102	1	1
56	195	1	1		1	108	3	130		123	25	1	1		137	2	1	78
120	3	87	3		1	29	52	80		195	1	1	1		102	1	11	37
114	159	135	1		121	1	93	1821		1	1	4	4		1	132	43	3
127	1	1	1		131	59	100	1		263	124	4484	1		1	587	1	308
1	117	1	202		1	1	47	6		71	70	1	1		1	1	1	1
1	412	1	90		1	1	101	1		127	29	90	2		83	9	1	1
126	305	1	4		1	7	37	2		138	24	1	3		1	1	1	1
111	1	217	6		127	53	109	40		182	1	61	1		1	2	6	1
118	229	1	429		1	34	76	4		89	1	29	1		1	145	1	3
82	131	1	176		1	235	73	64		129	806	4	1		1	355	1	5
1	1	4	6		1	88	69	4		100	48	4	2		126	203	2	74
99	2	1	1		1	47	7	6		122	15	1	1		1	1	1	2
111	1	6	58		105	112	81	8		99	1	76	1		128	1	1	164
94	49	232	60		72	69	150	1		180	2	1	1		1	1	4	327
122	177	133	1		67	1	1	1		93	56	1	1		1	1	1	1
74	99	1	73		1	2	1065	2		177	1	4	3		1	194	1	28
112	50	4	2		5	1	1	3		1	1	1	1		90	2	1	1
136	1	4	2076		1	1	63	96		1	2	1	1		1	1	1	2
100	1	1	1		1	1	1	3		77	29	8	5		1	347	3	2
102	1	301	1		263	158	4	1		95	1	1	1		45	115	82	3
104	254	1	1		1	68	455	3		128	20	5	1		1	50	1	2
1	161	1	83		119	81	1	23		84	4	1	97		1	3	1	1
76	87	927	67		5	1	3	1		98	4	1	2		1	1	1	3
199	1	1	427		1	1	134	1		86	15	1	1		1	1	47	1
1	221	1	1		125	189	59	17		194	2	1	1		3	1	1	1
118	1	1	1		1	1	90	69		222	1	1	5		1	101	1	52
166	5	1	23		1	5	2586	12		129	1	2	1		101	1	2	1
98	1	129	2		1	1	4	64		1	2	1	22		1	1	1	1
108	1	1	21		106	1	155	69		231	2	26	1		20	1	1	1
1	1	93	87		19	2	196	1		1	3	4	6		1	318	2	2
1	1	1	36		6	1	209	49		15	67	1	2		1	100	2	1
50	1	183	1		123	1	59	1		115	1	1	1		1	3	2	1
1	1	162	1		1	1	1	2		108	10	1	1		112	1	17	624
110	1	1	80		63	106	2	134		45	12	1	9		1	1	2	1
1	1	1	1		147	8	214	1		1	3	1	2		1	1	2	1
129	1	1	1		1	4	48	1		2	1	39	1		2	3	1	1
1	1	1	1		122	3	10	1		245	123	1	1		1	1	1	1
130	1	1	1		1	9	289	47		95	1	1	5		1	1	1	2
266	3	1	6		137	314	1	20		431	3	147	6708		3	697	81	161
116	1	150	3		9	162	56	1990		2	1	1	1		1	118	56	2
115	1	1	2		83	2	1	6		1	4	18	2		371	3	2	128
94	135	1	1		123	85	448	63		114	5	10	1		4	1	1	58
123	1	1	1		2	1	56	9		73	1	35	1		1	1	1	4219
124	1	2	51		1	1322	1	2		113	15	115	1		1	1	1	1
370	1	236	8943		1	171	1	1		81	8	1	2		81	1	1	1
100	1	307	7		140	197	234	140		210	1	200	1		1	1	1	1
196	220	116	1		113	283	45	1		105	14	7974	2		1	1	1	1
98	107	1	1		1	1	1	2		171	30	1	1		95	250	1	3
3	101	1	3		3	90	1	3		117	1	1	1		1	152	1	2
145	140	2	24		4	76	1	8		88	2	10	1		1	1	1	1
193	146	198	5		2	223	64	3		90	4	2	80		1	4	2	324
99	1	1	157		1	87	1	3		122	2	1	1		223	1	1	3
1	101	1	1		2	55	91	1		207	1	1	1		66	1	294	2
114	378	223	1		190	234	6	106		104	2	3	1		1	1	1	2
98	65	1	65		1	150	41	7363		1	1	1	1		1	1	1	201
230	1	45	27		106	102	1	86		1	1	1	1		22	1	1	1
174	1	1	1		1	3	1	25		141	1	4470	1		1	505	1	4
119	102	1	1		84	79	76	2		81	1	3	1		1	1	1	1
1	1	359	4		1	1	82	17		104	33	1	12087		269	1	1	1
1	1	1	1		1	54	82	1		121	1	3	1		1	1	14	3
125	78	1	1		1	177	516	1		2	1	5	1		1	118	5	1
116	294	245	1		1	393	1	1		73	1	2	1		90	2	1	2
123	98	1	1		1	1	293	44		351	1	2	2		1	45	1	1
1	124	5	1		263	53	1	116		98	3	1	1		1	1	1	2
113	124	1	1		1	73	2	1		104	2	1	10		1	1	97	1
1	103	1	1		1	106	242	21		105	140	1	3		1	1	2	1
169	214	95	1		1	400	831	6		357	1	1	1		1	46	1	1
493	1	209	1		125	1	316	53		145	5669	4314	9		1	60	1	3
131	130	1	85		77	1	40	1		108	85	31	7		97	92	1	1
43	287	1	83		1	203	3	4		133	39	4	2		1	1	1	1
117	120	127	30		151	56	1	159		234	11	1	1		6	3	11	2
1	1	403	68		1	115	218	1		120	1	1	1		1	1	1	24
189	123	1	1		113	248	7	1		94	2	1	2		1	78	2	1
259	99	191	1		75	621	1	1		57	1	16336	1		90	1	1	1
1	102	1	1		72	210	2	2		222	1	4	1		205	3	1	67
1	83	110	1		1	83	95	3		97	5730	5053	12		1	1	194	1
1	1	1	82		182	1	4	16		454	3154	3434	5		1	5	4	87
1	118	65	67		1	30	120	1		124	1	41	1		1	1	334	304
131	110	129	3		1	117	1	21		387	1	3	1		118	96	1	1
341	1	1	1		198	165	1	4		124	1	1	183		71	1	2	1
265	256	1	5		108	216	1	10		186	1	2	1		528	3	1	177
111	1	1	1		2	99	108	10		64	1	4	1		1	1	14	196
178	2	1	91		1	1	487	10		125	4	1	1		1	428	1	4
134	1	1	1		1	203	86	69		273	23	1	1		83	1	3	1
212	82	1	6		122	1	5	3617		1	1	2	1		161	1	1	1
151	4	1	678		106	124	34	1		73	45	26	1		5	371	5	1
75	1	368	16		1	1	1	9		101	3	12	1		3	1	1	2299
111	3	1	1		4	29	108	2		95	101	1	1		1	147	8	1
101	70	539	2		1	360	3	9		311	1	1	1		1	1	1	1
314	115	76	1		1	58	144	64		221	1	2	3		126	993	1	1
93	1	1	5		1	2166	158	12		214	15	11	1		1	1	1	116
129	189	1	71		1	25	1	7		97	1	2	1		53	1	8	99
1	115	1	6		1	199	2	1		343	40	1	1		1	1	3	1
121	190	111	1		1	147	1	67		1	5	1	1		1	5	1	5
111	1	1	1		3	1	1	3		98	1	1	1		1001	1	1	1
106	122	44	1		118	323	400	5		106	3	1	4		1	1	1	1
108	1	461	1		119	63	1	176		80	1	1	1		52	144	1	1
134	210	1	1		1	298	1	18		1	7	1	1		2	78	1	1
113	137	86	81		1	83	1	15		140	2	11	1		1	1	1	1
119	292	511	1		139	308	1	72		104	4	1	1		80	1	59	157
133	224	2	175		2	1	88	15		106	1	1	1		1	2	5	58
1	1	1	127		249	1	190	8		91	76	1	1		164	6	3	261
106	165	239	1		169	1	1	40		1	1	1	2		110	1	1	1
77	591	1	4		119	194	47	2		96	1	1	1		1	1	16	2
105	418	221	112		90	85	1	10		199	4	10	1		206	1	1	1
1	85	41	49		137	31	1	1		62	211	1	1		76	4	1	1
124	245	1	1		1	1	43	3		86	3058	12	1		131	1	4	13
141	190	128	577		1	57	207	1		104	5596	3	1		1	1	1	1
146	114	195	1		105	162	1	1		73	1	1	1		1	118	551	9
1	126	75	1		85	3	1	12317		229	2	2	3		1	1	1	1
119	103	1	1		1	119	1	2		1	2	4	22411		1	6	51	241
134	176	117	71		1	1	72	15		1	73	3	45115		144	22	1	435
89	110	1	88		145	1	1	3		83	1	1	5		1	2	5	1
130	128	1	5		1	11	1	3557		237	1	44	2		1	1	1	1
1	124	1	2		1	2	48	1		1	1	1	1		1	1	1	1
308	259	1	6		191	235	1	2		88	1	3	1		104	1	1	294
101	99	1	1		10	5	1	5		101	13	1	1		159	4	5	1
131	1	1	97		1	1	4	2		119	208	2	1		1	3	809	58
1	1	1	1		1	1	228	1		123	52	1	1		1	1	1	3
123	69	1	3		137	1	1	7		1	3	1	1		376	2	1	16
256	297	1	1		92	58	117	1		105	24	1	7		77	1	1	1
98	1	1	1		342	2770	1	4		169	52	4	5		79	193	2	122
1	182	2	2		84	3	1	125		109	1	7	1		1	154	1	1
122	134	1	51		1	91	1	5		128	5	1	1		388	1	1	1
107	185	1	2		119	1	1	4		27	1	2	1		178	100	1	2
323	1	1	6		99	1	123	7		111	1	2	1		1	3	22	1
120	115	90	8		114	2	877	53		115	1	7	1		1	1	1	3
321	140	1	1		1	1	131	3		106	2	1	1		1	1	1	1
1	1	304	2		1	1	1	1		1	1	71574	1		1	376	1	1
133	87	3	32		1	624	2	273		1	4	1	1		200	692	3	69
129	1	1	6		30	3	1	3		341	1	15	1		1	1	7	12
1	108	1	9		3	14	1	1		75	6	1	1		1	1	4	11
82	391	206	167		73	70	5	13		115	9	18552	1		1	3	1	88
268	1	1	78		4	95	1	1		1	25	179	1		6	1	1	1
[truncated: 64,307 more rows]

## Sheet: C5EC1-2+P24EC1-4
hsCDHR5 EC1-2+hsPCDH24 EC1-4			Ca
	T0		T60		R1		R2
Replicate 1 AVG	38.5974		137.272		279.478		561.568
Replicate 2 AVG	87.5371		129.464		229.824		625.486
Replicate 3 AVG	84.797		151.15		190.489		347.351
Replicate 4 AVG	95.2247		146.334		401.304		819.249
Average	76.539		141.055		275.274		588.414
S.D.	25.6766		9.63389		91.5707		194.501
S.E.	12.8383		4.81695		45.7853		97.2503
Replicate 1					Replicate 2					Replicate 3					Replicate 4
T0	T60	R1	R2		T0	T60	R1	R2		T0	T60	R1	R2		T0	T60	R1	R2
262	24	2	3256		68	5	6	16698		178	462	142	289		157	289	1242	31572
1	134	20	1349		108	3429	118	8		88	61	30	1		343	61	5	1
73	38	120	8669		119	13	556	3520		363	164	3138	6		6	548	25497	7
99	41	997	17702		23	1	7387	1		43	34	1	186		152	58	160	11
48	1	16	33		18	200	2	1		54	212	1	3		98	166	3082	2
34	12	1	10117		1	626	28	2110		84	1	434	1815		5	67	1724	1
93	5	1	66		1	88	6	12060		37	6	1	1		12	5	4001	3
8	11	1	7		2	45	1	26094		69	342	1	362		97	1	2734	189
45	49	7627	1		6	172	2	4		99	4	1	2320		60	184	2500	219
117	10	1	1277		215	285	32	9112		78	1	19	3		298	27	17877	25115
28	4	98	1		1	1	3	14361		204	407	1	5315		111	55	1	9534
9	1	1	1		188	1	1	4		45	1	1	7		45	2	1	3566
163	223	1	119		2	4	1	4		17	60	1	2		91	5	1	3323
124	208	8125	21		1	42	2	5		41	3	1	2		94	411	1	45
6	13	1	79		395	1	3	3279		135	77	1	403		199	27	7	586
1	1	373	57		1	131	1	17467		3	1	1	45		72	39	174	908
302	73	1	1		1	1	12	1		9	1	1	1		206	1	134	5
3	34	2	1		5	5	1	49		40	1	1	1		75	1	84	52
1	92	1	1		1	5	1	1		32	1	1	320		36	1	163	33009
1	1	28	3		1	1	3	1		140	1	1	75		27	83	1	636
10	5	13	1		2	109	1	2		16	1	49	9		358	1	1	605
1	13	4	2		130	1	1	2		22	1	3	1		399	1	78	64703
164	1	1	1		266	1	15	1		5	168	1	1		107	1	1	1
1	64	1	1		1	1	5	342		4	15	3	135		117	3	3	1
1	1	1	1		1	81	1	9		28	29	1	1		107	35	15	14
1	1319	1	109		2	1	294	2		1	1	1	101		111	165	4	1
63	63	3	1		1	6	1	1		96	1	261	2		1	238	4	1
140	4	1	1		2	49	53	42		281	1	1	1		121	252	1	1
1	1	2	78		1	5	4	1		230	207	1	241		116	10	1	7244
112	1	1	1		1	1	2	1		64	1	1	1		120	8	1	1
6	1	1530	22		129	1323	1	4		1	566	1	75		113	1305	12778	7
1	65	1	1		1	5	20	67		2	117	3	1		192	84	1	1
1	3958	1	164		2	26	1	2		1	66	1	1		114	1	1	1
132	1	4	1		103	1	1	2		2	149	1	1		1	1	3	2
116	1	2	1		1	1	1	1		5	1	156	1		218	40	7	1
123	1	1	1		1	29	65	1		1	3	1	12		47	1	18	1
1	1	3131	1		3	17	1	3		2	6400	4	1		206	2	17	1
4	82	18	1		117	91	3	1		1	1	1	106		116	3	34	1
1	11	1	1		2	2	2	1		28	144	1	1		1	3	42	2
1	1	1	2		1	1	6	3		12	1043	1	6		100	1	2	3
1	76	2	5978		1	1	8	1		1	1	5	54		158	1	1	5
1	14	1	1		1	1	1	1		1	1	2	27		359	2	7	2
98	1	1	1		1	939	1	10		1	1	6	1		1	85	1	2
1	3	1	15210		6	1	1	4		14	1	1	1		3	1	1	24
8	2	2	3		209	3	4	1		1	135	3	1		89	1	5	1
110	3	13	1		144	1	2	1		1	1	2	1		292	1	1	2
94	1	2	6		1	439	13	1		127	1	1	3		104	1	1	22847
250	191	1	1		1	18	3	1		1	1	169	1		2	1	1	1
1	1	1	1		4	6	1	70		1	1	1	2		81	1	1	18914
1	1	1	1		44	1	28	95		1	3	1	4		67	1	1	1
1	47	1	1		1	132	1	1		1	1	7185	1		96	3	3	1
1	1	2	1277		1	8	5	1		1	1	1	1		1	1	74	3
2	119	1	1		1	4	1	1		3	2	34	35		1	1	464	1
44	1	18	1		1	3271	3188	65		1	6	3	1		1	85	1	1
2	2	55	72		3	1	1	53		1	14	3	1		1	1	65	1
1	1	205	1		1	117	6	1		2	1	1	1		1	92	4	2
57	1	93	3		116	1	3	1		103	1	1	98		1	47	3	1
1	3	396	5		121	3	1	14		108	1	6	60		1	2654	3	1
15	1	129	79		117	13	1	2		188	6	1	1		1	744	1	1
1	484	1	29		1	83	1	1		1	3	1	8769		1	96	29	1
149	1	1	1		1	80	1	1		1	1	2	1		95	78	114	1
1	7	1	1		1	20	1	1		6	1	2	1		1	85	3	1
1	1	1	1		7	1	9	1		96	984	1	66		118	560	1	7
84	50	11	17		2	39	10	1		1	1	2	1		1	1	1	1
1	6	3	5		3	6	17	1		1	1	1	7		2	53	3312	8
1	1	1	25		1	94	1	3		1	1	3	17		31	2	112	1
126	4	3	1		1	93	1	1		1	162	1	8		1	2	1	1
105	251	1	4		1	102	594	1		2	2793	1685	1		323	3	1	6878
381	2	1	1		2	109	4	1		1	6041	1	1		88	1	1	95
135	32	1	1		1	39	4	1		1	67	9	4		80	1	1	1
9	824	1	1		1	11	1	1		1	1	2	1		1	175	1	44
4	58	1	27		1	1	1	1		103	76	1	1		50	1	148	5
1	1	4	2		1	1	3688	3		1	1	1	17		123	1	15	48
1	1	1	1		1	78	4	1		5	1	3	1		498	1	3	1
1	1	1	1		1	1	107	1		1	465	1	4		204	83	1	486
140	1	3	1		4	1	1	83		131	2	1	1		1	1	1	33
1	19	1	1		497	5700	8	3		121	14	1	5		1	1	4	3
1	22	1	2		1	3	21	48		1	1	1	7		64	67	11209	1
110	68	14	5836		3	1	2	1		1	1	59	334		122	2	1	2
126	111	1	50		1	1	2	68		1	1	1	3		254	1	1	2
1	2	7	2		213	4050	2	1		1	11	363	2		92	1	1	1
1	3	28	1		129	1	304	85		1	1	2	1		97	1	3	1
163	1	6	3		123	233	2	3		1	1	1	8		1	1	151	1
821	1	1	2		1	19	8	1		102	1	2	1		2	202	1	5297
114	1	187	1		1	216	1	1		1	1	1	27		2	50	7	54
154	171	48	72		1	1	15	1		109	1	1	1		1	101	1	139
254	1	1	1		1	44	1	2		389	1	2	87		211	1	1	1
1	36	4969	982		1	2	1	12		1	1	3	2		114	3	126	1
1	1	1	1		1	23	1	1		1	1	2	2		107	75	2	1
143	1	27	1		1	1	1	1		2	1	1	298		119	1	1	1
343	13	5	1		115	1	1	1		1	1	1	55		103	463	4	1
93	1085	1	8		147	30	1	2		1	1	4	1		105	90	33	87
1	60	1	1		1	1	11	1		1	1	147	1		1	1	13009	3
82	67	13	1		92	53	24	284		1	61	1	1		335	97	102	1
3	145	6	1		1	2	1	4		111	1	1	2		1	105	27	1
1	157	1	1		266	4	86	1		1	1	2	2		33	164	2	77
68	4	1	1		111	1	1	44		1	1	18	1		1	81	40	3
1	1	4	61		98	188	57	1		1	1	1	3		114	92	1	1
92	1	12	78		1	67	290	87		1	1	8	11		1	619	3	18
144	3	1	1		1	82	1	10		1	4	1	11		175	3	1	3796
1	1	1	3		88	1	1	1		1	1	1	2		1	2	1	41
2	91	1	70		189	742	3	1		64	1	47	6		79	87	1	1
7	1	127	1		219	2	100	1		1	1472	1	7		4	1	1	6
1	2	1	763		2	1	71	1		286	1	1	2		136	1	1	1
1	1	1	1		226	30	8	1		1	1	10508	82		107	1	1	1
1	1	1	110		3	1	1	29		1	1	5	1		280	1	1	2
1	81	1	1		103	1	1	32		1	1	1	76		62	10	115	4
1	1	89	77		1	1	1	9		5	2	1	1		98	1	67	33
1	1	1	1		234	1	1	3		130	1	1	1		1	1	1	1
1	1	1	252		1	501	1	1		86	1	1	1		118	1	1924	1
2	6	1	1		5	1	1	1		1	2	1	1		116	4	2	1
174	31	1	1249		1	36	44	15		1	1	3	151		116	4	1	1
1	1	6382	1		1	24	96	2		1	2	5	1		469	8	8	40
2	1	1	613		1	1	73	1		1	31	1	1		1	1	18	46
1	2	30	1		91	56	5	1		1	1	1	38		138	49	1	1
2	103	6	1		1	727	1	13		120	2	49	1		93	84	1	1
1	4	176	1		1	38	12	9		101	4	1	1		92	85	1	1
1	1	1	65		19	3	17	1		149	182	1	1		122	1	64	2
118	7	21	31		103	59	1	2		1	2479	5	1		107	69	4	3
102	1	89	55		1	1	9	3		1	1	1	6		107	2186	135	1
5	1	1	7		9	64	11303	1		1	2	209	1		1	6	23	1
1	46	1	1		1	7	1	3		1	1	1	2		1	431	7328	1
1	2	1	1723		109	1	1	1		88	1	1	2		218	1	2	2
1	1	4	581		90	21	6	3		168	1	1	1		1	3	3	3
1	36	1	5		1	16	61	1		1	1	1	10		1	121	1	3
8	1	2	1		132	1	1	1		280	1	1	3		93	1	17937	1
29	1	6	1		127	1	52	3		7	2656	3	3		142	92	1	121
1	1	1	1		1	1	314	2		157	3	2	68		111	2	1	1
1	6	1	11		49	1	1	1		5	6431	1	1		111	1	9	16
1	29	3	1		1	55	2	3		1	1	4	1		97	263	10	12
1	631	1	1		1	1	4	1		243	1	1	118		1	2	1	1
1	1	3	4		137	1	1	1		1	1	1	3		105	74	3	4
1	913	2	1		1	1	12	1		1	87	1	1		112	1	1	3
1	99	1	12462		96	23	1	1		1	1	1	1434		1	18	15	1
252	65	1	3		1	2	1	1		4	1	11	29		120	1	33	1
1	1628	1	1		1	4	1	1		1	1	1	1		203	25	1	1
1	1	1	6		2	1	1	1		125	1	1	2		1	17	1	59
1	21	1	1		2	35	104	1		1	233	364	3		45	2	1	1
1	1	1	1		1	22	1	1		3	1	1	1		113	8	1	283
1	8	50	1		3	1	140	1		1	54	1	27		1	54	98	1
3	1	321	586		103	1	24	3964		1	1	41	1		2	8	1	1
231	1	1	66		1	28	1	1		1	4	47	9		1	1	2	53
3	1	1	1		1	2	77	1		1	1	5	1		185	4	4	1
61	2	6	60		1	2	5	1		1	1	1	377		119	4071	203	1
14	1	708	4		1	307	1	1		8	1	1	1		128	1	11006	2
1	40	5	23		72	1	1	1		1	114	145	1		77	93	45	1
1	55	1	18		105	1	1	1		1	48	1	3		144	1	4	6
1	1	141	47		1	1	1	3		161	1	3	1		109	1	1	2
1	72	58	7		3	1	17	3		1	1	6	2		141	1	1	2
153	51	3	1		2	3973	295	1		3	2	1	3		1	237	99	1
8	146	2	68		323	17	51	13		1	1	1	7305		5	2	1	1
2	173	296	5		244	120	2	1		89	3	3	1		114	1	1	1
1	1	4	24		2	54	1	74		1	1	7	58		117	5	1	5114
98	399	1	1		2	1	1	1		1	122	1	39		142	3430	1	1
2	1	568	72		2	82	62	1		1	1	1	8841		7	5	1	131
1	1	8	3		1	145	1	1		1	3	1	1		1	1	1	1
1	1	1	33		1	1	144	1		5	110	729	12		179	171	1	1
1	1	56	2		1	481	2	2		1	286	1	113		1	1	1	7
1	1	4215	1		1	1	1	113		117	1	1	57		11	1	2	177
1	97	1	3		1	2	1	1		189	2	2	2		1	2	1	1
1	3	8	153		1	1	1035	1		1	162	1	2		136	2	1	3
1	1	2	1		1	62	1	1		55	120	1	1		81	1	1	1
126	1	46	1		1	1	6	1		1	736	1	62		119	1	1	12246
1	8	1	1		2	1	1	1		86	7	3	1		428	1	1	3
1	1	1	12		2	1	1	2		1	1	212	2		91	185	4	2
1	2	1	2		117	1	2	17404		1	1	5	4		1	77	4	5
1	16	1	1		3	97	1	1		1	1	290	87		90	1	7	1
1	2	1	21		1	1	88	69		1	1	3	681		107	1	1	1
1	145	1	71		1	449	2	1		1	1	1	2		112	613	1	1
3	1	1	20900		1	1	2	20		170	1	1	1		1	34	5	12
2	1	1	2		1	45	1	1		4	518	1	64		136	1	6	1
1	49	10394	1		1	1	87	1		1	213	3	48		131	367	1	1
1	1	1	72		84	6	4	1		149	3	1	1		268	1432	2	1
1	1	1	1		2	146	1	13		305	2	2	1		132	1	34	1
3	1	1	1		123	1	19181	3		128	1	1	7		1	126	3	2
130	1	18	2		4	2	1	45		1	1	7	3		104	50	1	1
1	1	2	56		2	455	1	8		75	1	1	16		1	1	1	7
1	1	2	9		1	1	1	70		5	1	1	1		2	1	1	1
4	1	1	46		1	52	1	56		1	1	66	1		70	96	76	63
2	46	1	2716		1	1	1	1		51	4	2	1		118	683	1	1
1	1	7	290		86	1	1	1		1	1	35	1		184	2	1	3
1	1	1	38		4	46	1	86		85	2775	1	1		120	1	4	1
9	5	1	40		3	2	3	58		1	1	2	49		109	9	1	2
1	111	12	51		3	1	1	134		124	1	1	1		1	4	192	2
60	1	1	3		1	1	56	1		88	1	1	235		194	1	1	10
138	2	2	1		100	1	31	1		187	1	1	1		121	6	3	12
3	4	3	1		136	7	1	1		112	49	1	2		1	3	42	28440
1	4	1152	3		7	5	1	1		126	1	2	1		69	1	1	11973
1	1	149	433		2	1	1	1		1	1	1	15		87	3	1	1
1	1	2	5		1	1	1	1		1	7	3	1		129	4	1	2
1	1	43	9		500	1	83	66		1	1	1	1		1	16	2	1
1	2	1	51		139	2	1	163		183	9	1	237		304	14	3	2
1	4	14	21887		391	2	1	20		2	1	1	1		227	147	1	2
1	3	3	1862		165	1	260	1		1	85	1	1		225	205	2	1
1	1	311	14		3	12	1	1		1	849	120	1		1	2	14	1
1	1	14	1		1	115	1	1		285	5	1	1		1	91	1	1
1	3	5	1		273	470	16	34		122	1	1	1		420	27	2	6
16	143	1	1		204	1	1	1		93	1	3	1		127	1	1	2
1	130	2	57		1	16	53	5299		116	1	2	1		122	101	1	2
1	13	1	1		1	1	1	56		262	1	1	1		124	1	1	2
7	598	1	40		2	47	45	1		2	75	2	2		1	1	1	1
1	59	1	1		2	1	1	86		1	1	4	2		130	1	1	1
1	1	3	1		1	1	37	552		106	1	1	1056		198	190	28	1
1	2	4	1		1	1	5	1		26	1	1	1		63	1	4	1
105	1036	2	1		96	1	1	5		1	57	7	1		102	1	7743	1
49	1	4	4		351	1	8	1		3	1	14	2		124	1	2	1
2	2	1	7331		1	1007	63	1		1	3	2	1		110	30	76	14
5	21	22	1		2	1	1	5		1	1	1	1		131	8	1	2
91	1	2	3		1	3	11	1		3	1	1	4		3	1	266	1
1	1	1	6		80	6	1	1		118	1	1	1		78	2	4	11
1	1	1	3		1	59	1	2		2	1	3	1		1	37	17	20
6	4	1	1		2	147	7447	2		6	975	84	6		115	3	1	3
1	1	1	4767		1	1	28	1		19	2	1	11		112	1	83	1
1	1	1	1		1	183	1	1		338	179	4	1		93	6	1	1
1	1	1	1		1	1	4	11		2	1	4	1		250	12	1	2
1	2	40	1		129	1	1	1		1	1	1	1		1	1	3	6
1	171	1	64		2	2	1	1		1	1	6	92		179	1	1	44484
1	1	7	1		2	101	1	1		2	1102	1	3		328	1	1	2
6	5	33	9		1	211	1	236		117	1	1	7		71	2799	1	1
116	2	70	1		2	1	1	1		87	1	1	4		136	69	1	41
1	1	2	1		94	1669	1	1		1	1	1	1		86	113	1	46
1	65	621	1		287	8	1	1		100	1	4	7		115	7	1	1
1	774	1	11		3	223	11809	1		1	1	3	13		1	2	1	5
1	2	1	4		123	1	2	1		1	1	58	7		108	1	4	1
221	1	1	1		1	1224	1	1		2	548	77	3		94	2	1	1979
129	1	1	1		1	3	76	2		61	1	112	1		94	1	281	20467
3	330	6	113		1	1	1	2		1	1	4539	1		104	1	1	4
1	1782	1	3		29	1	1	2		1	145	284	66		106	3	1	1
1	34	8	34		1	16	49	1		276	56	1	1		78	1	2	2
77	1	155	37		18	1	3	1		1	717	1	1		123	1	1	2454
1	1	1	1		1	1	1	1		1	65	6	2		106	4	1	1
42	1	1	2		127	3	5	1		1	1	1	1		233	2	1	7
1	6	7773	5		170	1	1	1		1	1	1	1		90	1	1	12063
1	3	2	4		2	90	1	18		2	1	81	1		440	1	1	1
1	108	23	1		3	993	1	8		1	1	51	1		81	1	1	1
25	174	3	2		114	1	39	7		1	51	776	1		341	1	7	4
118	1	2	65		1	1	4	1		1	1	659	2		217	7	1	1
88	1	46	1		4	1	11	1		135	1	1	1		121	2	12	14
100	3	1	1		98	243	1	2		248	2	1	3		95	1	76	1
2	4182	3	1		1	643	1	1		223	1	1	1		122	1	44	33
131	59	1	10		2	9	1	2		1	1	1	9		100	1	8	40
96	1	8	63		275	3	6	1		1	78	1012	1		268	6	2	1
53	52	1	2		337	1	22	1		1	1	1	1		107	4	1	5
1	4710	1	29		1	1	3	2		1	5830	1	112		1	1	1	1
1	1	3	1		1	2	1	4		3	1	67	1		65	1	15	1
1	1	4	15		290	1	1	21		1	1317	1	7		126	1	3	1
154	1	519	3		113	1	1	1		148	46	1	275		125	1	1	7
1	11	28	1		104	1	111	1		26	1	2	1004		1	105	1	1
4	2	3	1		1	83	1	1		149	1	5	1		207	386	27	3
3	3440	3	1		2	1	1	2		1	2	55	1		1	2	1	7268
379	1	18	1		1	214	1	1		119	734	2	3		1	2	1	3
74	1	4	1		120	1	1	1		1	1	4	173		118	1462	4	1
51	96	148	1		3	3	1	27		1	207	202	2001		1	1	1	2
3	1	84	1		4	107	4	4		159	1	22	2		1	1	1	3
1	145	1	1		269	1	1	5219		1	243	1	2		127	1	115	58
13	1	1	94		105	1901	1	40		1	1	1	1		108	4639	38	1
1	1	1	1		6	15	30	1		1	2	27	1		147	1	15	1
1	1	286	1		1	1	5	8867		116	3	1	1		1	1	10	5
1	3	2	5		100	1	7	1		1	1	2	30		146	1	1	1
25	3	1	1		133	1	2	2		1	359	1	1		99	184	1	1
1	1	14	41		105	1	48	1		3	1	7778	3		1	1	364	1
124	1	1	4		4	1	4	1		1	1	1	1		1	1	1	1
1	1	2	24303		77	1	2	1		5	2	1	3		105	1	1	161
1	1	1	1		1	36	2	1		1	1	1	1		337	31	1	1
1	1	1	3		2	6	1	2		1	1	107	11		1	115	1	7
1	1	1	3		1	54	24	108		6	159	33	154		97	2	55	1
1	1	951	4		1	78	458	1		1	392	1	305		35	2	1	1
1	1	9606	8		1	1	6	58		139	1	1	3		196	151	6	1
2	2	28	104		1	39	1	10		1	1	3	1169		1	1	1	1
1	1	1	6276		177	1	1	85		1	1	3	5		81	101	2	3
90	1	64	42		108	1	92	3		116	148	1	1		103	94	1	1
1	5	5146	2		1	4	106	1		55	1	397	2		1	1	16	1
109	4	5789	8588		1	2	3	1		71	89	1	1		110	1	3	1
252	102	2	1		116	1	78	1		66	6	1	7		30	1	1	1
1	1	3	1		1	1	1	92		3	2	292	1		93	65	5	1
1	1	1	1		1	1	72	64		1	5	1	1		215	1	1	1
12	1	168	2		1	114	2	7		1	2	446	7		61	43	2	1
1	1	2	4594		1	1	1	1		1	2	2	1		139	1208	1	2
18	18	5	2		1	2	1	1		2	1	2	1		118	618	2	1
1	1	13	2		1	13	1	1		193	1	1	1		142	1	2	3
63	1	716	51		1	1	1	1		115	1	1	82		87	1	20	1
139	168	1	1		1	1	48	5		90	1	1	2		142	76	1	1
107	116	3	1		1	1	1	324		2	404	1	1		86	34	743	1
1	1	189	1		137	1	1	1		2	5	57	1		1	1	1	2
1	2	12	1		100	1	1	1		6	1	1	171		121	4	5	1
51	2	3	1		1	1	287	62		2	1	120	1		147	11	207	1
1	2	1	1		1	1	1	1		1	1	1	18		1	1	27385	3
7	42	1	1		1	1	453	59		24	1	1	1820		5	7	1	1
115	1	13931	1		1	60	1	2		325	1	52	406		186	1133	1	5
1	3	1	5		1	187	1	1		1	265	2	59		214	1	18	1
83	1	1	1		1	1	1	5		94	140	1	2		124	2	1	3
91	1	5	1		1	1	1	3		1	279	1	1		162	7	1	1
119	6682	5	1		197	1	1	54		94	40	2	1		1	78	1	1
3	3	45	7		2	1	6	1		1	4	1	2		102	1	47	2
238	1644	1	1		1	1	5	3		1	2	1	309		115	4	3	3
86	1	1	16		66	1	74	41		1	10	968	1		116	960	1	5
1	2	1	1		1	1	1	6920		1	1	974	4		113	186	1	2
1	1	22	3		132	1	1	1		1	8	40	2		1	146	2	6516
322	3	16	2469		1	1	1	171		183	1	13	1626		1	1	1	3
1	86	1	8		1	54	56	1		1	57	400	12		66	1	1	4
121	1	49	1		1	31	1	1		1	1	1	81		119	87	16	4
56	280	1	123		1	79	810	5		303	2	1	1		1	1	176	1
75	1	1	456		1	4	48	2		131	1	1	254		2	101	1	1
76	1	1	11265		198	3	3	1		1	1	2416	4		488	2	4	1
4	75	1	2		1	23	1	1		1	134	1	2		412	1	5	50
252	13	114	2		1	25	2	11		1	1	1	1		121	1	1	3
227	1	191	1		123	105	2	79		3	77	1	26		78	59	1	1
1	384	3	3		160	31	1	1		1	1399	1	1		84	1	1	2
1	2	3452	1		1	17	70	8530		208	1	1	1		111	46	8	1
1	1	101	1		1	1	1	1		9	94	388	10		189	3	6	32
275	2	1	1		5	124	4	99		1	1773	77	3		28	401	21	1
94	83	5	1		1	1	1	180		1	493	1	67		145	3	4	5
1	1	1	1		3	1	2	50878		2	1	564	14		105	86	1	6
1	1	17	6		1	352	1	1		1	175	1	1		92	1	8325	5
105	1	3	1		1	91	1	2		4	2397	1	1		124	78	36	1
1	74	213	1		10	9	2	129		81	4	3	98		118	3	1	2
1	501	1	1		105	1	1	4		1	3	1	40		118	155	1	2
1	84	1	5335		206	1	87	62		1	1	93	1		1	2	79	3
166	63	1	1		2	4	1	1		1	1	1	1		56	1	1	1
1	62	1	1		1	793	87	35209		2	1	1	1		117	94	1	1
104	1	43	11		1	308	1	2		3	1	784	237		95	134	12592	2
2	1	1	1		1	30	1	1		1	1	1	386		92	71	3	167
1	1	6	1		93	1	1	4830		1	1	1	1		105	7	2	5
1	1	3	127		8	64	10	93		1	4	1	1		103	6	1	1
9	63	28	4		33	265	1	1		1	1	1	1		11	7	1	105
1	1	1	1		1	1	36	2		1	1165	2	1		225	4	1	1
1	3	2	1		15	43	23	1		90	1	41	1		216	2	32	1
1	1	1	1		1	1	1	2		1	1	166	1		1	1	1	1
1	3	2	1		2	61	71	6		10	1	12	63		119	1	1	1
274	1	68	1		1	1054	76	1		3	1	7	36		114	1	1	1
1	376	2	1		249	151	2	1		8	271	4	1		204	18	1	1
1	64	53	1		5	4	1	1		90	129	1	3		81	1	59	1
2	7320	3	2		1	1	64	1		1	14	4	13		107	3	1	1
5	1	1	727		1	1	1	1		1	1	2	1		1	1	1	1
4	1	1	1		2	2524	314	1		1	1	1	1		105	1	5	4
221	52	1	16		1	1	393	6		1	3	1	1		131	1	4	3
2	1	2	1		1	1	101	1		1	134	1	1		96	3	9	40
1	3	25	4		1	1	1	1		1	2	122	1		225	3	1	1
180	7	1	1		1	84	232	1		214	152	1	1		83	64	1	1
83	1	1	1		1	16	8	1		105	79	4	1205		1	1	20	1
138	551	1	1		135	2	2	1		1	1	1	46		117	1	1	1
102	1	1	1		1	1	7	1		8	1	16	312		123	123	143	1
1	1	7998	1		1	1	1	1		111	1	4	1		150	73	3	1
1	1	1	1		1	1	1	1		96	3	1	1		128	61	1	1
1	231	58	7		1	2	2	2		1	1	1	1		109	51	169	8
1	58	1	94		151	1	66	1		20	1	1	1		1	3	1	1
1	2	2	1		6	143	1	6		1	1	1	61		459	46	1	1
1	107	1	191		129	1	200	1		3	2	7	4		1	438	4614	11
1	31	202	1		197	186	4	5		30	1	4	1		181	4	19	1
2	1	1	37		89	2	49	1		1	1	13	2		214	94	2	53
1	1	65	1		1	92	2	9824		2	1	17	3		270	375	1	9
1	1	1	2		230	40	128	1		130	1	1	46		1	1	1	1
1	29	1	1		224	245	7	3		149	75	3	17956		112	1	1	54
146	1	1	1		89	2	26	2		1	1	2	1		1	2	7	1
1	102	3	72		655	31	74	1		1	1	945	1		75	5	1	48
78	1	1	1		94	4	8	1		1	1	59	48		306	3	5189	41
1	1	2	52		304	1	1	1		113	1	2504	3		128	40	1	1
1	1	1	1		117	34	17	1		1	54	1	234		1	86	6	1
54	60	3	1		95	31	1	1		1	83	2	9		1	163	33	3
92	1000	4	1		4	1	1	1		111	1	1	1		1	1	1	1
1	1	2	7		2	1	113	4797		2	1	42	4		111	1651	1	1
98	3	1	3		1	45	3	1		2	148	1	322		1	49	16455	1
12	3	1	1		1	27	9	12942		1	1	15	6		1	89	772	2
100	3	1	1		29	1	1	1		1	1	1	1		1	180	1	31
1	1	1	4		2	1	59	27		1	97	1	2		1	218	1	232
1	1	1	36		3	555	1	1		69	363	4	1		95	3	1	1
1	5	12705	1		3	2	1	1		1	5	1	65		1	3	1	130
1	1	321	35		5	1	1	1		7	2	1	1		190	31	9	1
1	135	2	82		1	84	208	1		1	1	35	1		113	414	15	1
1	1	1	77		1	51	1	5		1	1	1	59		187	1	4	1
84	1	427	3		107	4	112	1		107	1	148	1		262	1079	2	114
48	1	1	2		3	1	1	3		1	1	1	1		122	68	1	1
1	1	4	8		3	58	1	8		1	3	1	3		100	1	3	1
174	1	1	9330		267	2372	1	20		1	2867	1	7		236	160	30	1
3	93	1	1		112	143	1	1		1	1	117	3		104	250	2	1
2	1	12667	1		70	8	2	6		1	1	1	1		1	47	1	15
108	105	1	82		42	100	1	3		1	69	1	331		1	1	1	1
120	1	8	74		1	1	1	64		1	1	1	224		109	1	6	1
1	1	1	8		1	167	7	5		1	1	1	26		1	2397	63	1
1	169	1	112		1	11	172	1		2	1	2	1		116	2	2	1
1	1	2	2		2	2	1	1		1	1	1	59		102	86	1	2
6	1	2	1		1	1	1	217		56	1	1	3		208	183	2	2
1	1	1	2		471	82	715	9		69	1	1	1		1	1	113	3
266	79	2	7		1	9	78	26426		1	2	2	1		1	1	1	11
1	1	1	1		218	71	889	2		1	1	6	10		124	9	55	6
1	1	22	2		114	57	3	1		144	11	57	9		213	82	1	1
1	1	1	3		1	36	1	2		3	1	3	226		87	85	104	6
1	3	2	51		2	4	84	1		55	1	5	3		122	86	1	1
5	1	2	1		104	1	1	2		1	3	1	232		375	1	1	6
78	1	5	4		5	98	9	42		2	1	1	1		152	232	1	1
1	2	3	1		1	1	1	8		316	79	107	1		102	1	1	60
1	1	1	1		221	1	1	1		1	1230	1	213		163	228	1	1
1	1	1	34		1	19	54	3		5	123	165	1		97	1	15	2
1	8	2	2		1	3	1	7		2	3	3	4		1	197	1	1
137	12	47	1		1	3	176	1		1	9	5	1		52	574	3	8
3	186	1	1		1	1	1	76		2	5	163	38		1	20	140	5
1	1	427	1		122	2	113	1		11	1	1	1		1	1	1	13
21	1	70	4		1	5	3	2		159	30	1	69		86	20	1	1
1	5	16	86		1	339	3	31		1	2	23	1		98	70	1	23
328	28	77	109		2	11	1	1		1	640	3	8		104	9	3	2
1	2	196	1		1	2	204	45		1	242	8	40		1	1	6	3
1	1	81	89		4	149	1	1		1	235	225	3		1	2	1	1
1	1	6	1		3	1	4786	1		2	4	78	26		96	10	1	3
1	2	240	1		223	55	257	10402		1	2	1	2		1	88	1	8
1	1	5	1		1	1	1	1		1	3	16	2		1	1	3	1
1	1	2	1		1	4	16235	1		2	20	1	1		1	88	1	1
244	1	43	85		1	1	1	19		8	1	57	4		136	260	1	10
207	1	1	1		1	1	1	2		112	4	1	2		139	139	44	11
1	2	5958	1		1	1	1	1		138	1	1	1		105	141	1	1
1	1	5	6		109	139	1	1		1	1	53	8		1	64	5	176
22	3	2	2		45	1	1	1		1	2	98	961		1	168	1	1
1	1	48	2		1	37	152	1		1	4	706	7		107	2	1	1
1	94	2	1		247	4437	3	1		107	89	1	1		1	4368	1	23298
138	1	2	3		1	307	1	125		1	1	25	1		139	1	6	2
18	44	1	1		2	1	1	1		61	1	3	14		1	1	1	2
2	82	1	29		1	1	92	1		1	1	1	1		111	63	4	1
1	1	1	3		5	78	4	79		1	7607	307	1		112	1	1	1
2	1	615	298		1	1	1	1		1	77	280	48		74	22	1	2
19	1320	1	1		70	466	1	1		250	4	1	1		114	3	1	3
1	46	1	9		79	3547	1	1		1	442	5	1		70	93	19	1
1	64	1	1		204	60	1	2		205	974	44	1		89	98	4	1
1	303	1	2		1	1350	2	1		1	307	3	108		95	225	2	1
1	1	3	46		1	103	71	2		1	99	4	40		90	2	12	30628
1	3	1	3		1	1	1	1		2	5	5	2		102	139	1	2
1	122	30	202		1	1	1	1		1	726	1	1		179	247	2	1
167	1	1	35		1	75	1	1		1	1	162	2		86	11	20	1
96	88	17	1		103	1	406	1		2	160	69	5		125	1585	1	1
5	1	5	35		1	4	1024	2		1	22	522	1		228	41	2488	1
1	67	4	1		1	177	1	114		2	1	4	1		112	155	2	3
1	3445	1	116		5	8	231	1		3	76	50	1		118	1	4	1
31	1	3368	723		405	8	1	1		1	1	8136	15		140	1	121	1
93	1	1	22		5	5	1	2		1	85	466	1		225	2	2	1
2	1	1	4124		207	37	1	1		4	1	1	6373		82	9	1	11
1	2	3	1		1	210	1	88		67	1	3	1		79	1	3	1
1	1	9	24		1	214	4	1		1	190	8	1		169	70	1	1
2	1	1	3		1	102	62	1		4	68	23	1		1	5	1	1
141	1	1	1		50	19	6	1		117	1	69	834		123	2705	18	1
3	3	222	1		1	1	85	7		37	840	1	371		111	1	1	12
5	2993	2	52		1	7	187	1		1	73	1	66		112	1	392	66
118	1	21	66		121	71	16	9		5	1	1	1		111	1	1	1
1	1	3	4362		1	88	1	63		6	1	1	1		183	58	6	3931
103	1	1	29		1	4	1	104		1	6	6	1		1	1	1	1
55	1	64	9		2	38	4	3		2	1	64	6		134	1	1	38
145	1	1	2		3	11	1	21		235	1	3	1		103	99	2	1
83	1	2147	1		8	1531	2	4		1	1	1	1		244	226	1	2
218	1	5	5767		3	81	4	2		1	78	1	1		117	1	1	2
1	2	90	6		2	185	53	1		1	2	4	1		107	1	4	4
5	4	913	1		113	51	100	32437		281	340	1	3		228	1	4	1
1	97	5	1		126	1	15	12617		144	73	3656	158		100	95	3	5
129	1	1	5589		233	1	1	1		6	89	101	116		87	3	1	1
1	1	1	1		1	286	57	22		1	67	78	708		102	97	1	1
1	1	5	3		1	521	8	19		139	875	173	1		1	1	2	1
1	1	26	1		1	29	234	1		2	15	1	1		119	67	194	2
1	36	2	1		1	1	4	7		216	113	1	1		215	10	632	2
2	28	71	2376		110	1	1	1		1	1	15	83		119	135	5	1
1	947	6	1		1	1	7	1		1	402	4750	283		383	1	1	1
1	12	10	88		1	1	2	11		1	82	23	47		221	1	6	1
2	1	4	4		1	1	5	1		111	1	5	17		617	1	1	1
2	1	1	225		1	7	4	1		1	1	63	1		65	3	1	47
124	6	8	1		1	1	28	52		131	3	1	1		88	3	1	2
90	1	1	1067		3	1	1	2		5	8	4	1387		1	70	1	8
2	1	6973	1		110	2	89	1		3	239	75	1		111	1	1	2
1	3	1	1		1	90	1	1		277	91	1	1		111	87	4464	1
59	1	1	34		128	1	4	1		1	93	6	3		104	1	1	2
1	16	1	77		97	1	3	1		1	4	1	1		101	22	1	32
4	2	1	2		89	157	1	22		272	1	9	1		112	1	3	1
1	11	11	1		91	1	53	1		1	1	1	1		207	83	6	1
1	9	296	1		1	283	9	31		1	1	1	2		1	1	2	1
1	1	1	1		1	2	2	1		1	1	1	1		98	87	8	1
2	1142	2	1		1	705	21	1		32	1	156	123		353	8	1	2
1	1	1	268		130	83	997	7		3	213	1	343		81	3	1	95
5	1	259	590		131	1	3	1		71	1	1	21		1	1	47	179
68	1	43	1		41	2326	21	1		1	2	4	3810		61	1	1	2
1	43	4	1		4	163	5	1		121	1	3	1		106	131	1	3548
316	1	6	2		350	4	3	1		129	57	1	1		1	87	1	1
256	1	1	1		1	1	1	1		1	1	1	1		134	1	1	1
1	5	4	1674		214	1	1	1		1	246	1	56		110	1	8	13807
1	1	1	4		114	46	1	247		5	2	3	433		93	92	2	295
1	3	1	1		111	1	92	6		5	3	9219	55		1	225	1	1
1	44	6	5		106	1	100	1		3	3	1	1		1	48	2	1
1	215	8	1		116	7	1	1		1	1	152	1		125	70	10	1
95	99	1	1		1	182	1	2		1	3	1	77		8	1	1	1
212	1	1	1		111	1	1	2		192	1	5	1		112	311	20	1
1	1	2590	1		114	101	1	1		1	3	1	21		110	1	81	6
1	35	1	1		1	129	2	1		1	1	4	267		104	630	1	1
1	260	1	6		1	1	1	1		3	1	12	3		1	53	1	2
4	24	7	664		1	1	1	1		111	1	2	72		108	8	69	4
4	116	47	98		1	85	34	82		94	1	3	1		5	1	1	48048
3	3	111	64		64	9	3	39		95	1	1	4408		277	152	7	1
1	4	5	3		1	1	1	3		149	84	3	2		1	190	1	30
1	1709	1	1		154	143	1	2		1	34	1	1		243	3	1	1
382	1	82	9526		1	104	1	1		1	485	3	1		3	45	60	1
1	1	3	1		88	1	1	1		1	1	73	3		1	151	7	26
1	1	33	16		1	793	1	52		56	436	1	62		107	1	6	1
103	355	48	27		1	44	91	1		1	61	76	1		113	48	12831	12
1	1	1	1		117	3	1	1		103	140	35	1		105	4	2	3
1	1	14	149		137	17	443	1		1	1	2	3		3	1	1	3
1	1	8	29		5	69	2	5		1	2	1	1		261	1	2189	1
1	27	1	3		1	9	17	1		1	1	1	1		80	371	6	1
1	3	55	1		98	1	1	1		148	1	1	2		113	4	110	1
1	1154	5	1		1	1	1	1		1	1	8	540		58	1	1	331
1	11	15	1		1	1	1	2		1	70	1	33		152	81	51	7
3	1	1	1		86	69	1	1		5	1684	1	2		116	45	22	19
1	3	804	6		103	198	52	1		3	1	2	1		1	3	37	2
5	1	18	1		219	3	1	1		102	1	1	40		1	109	20	1
1	1	141	1		1	2	10	32		108	1	11507	1		175	378	1	1
1	1	1	2		98	39	519	5		116	124	1	144		293	1	4	16
1	6	32	1		161	474	3	1		1	425	1	1		3	4	5	105
183	1	1	16146		115	1	1	1		1	163	3	66		277	127	58	97
1	1	137	3		1	1	13	1		1	1	45	1		203	85	1	1
1	1	1	4		1	2	3	1		90	224	1	2		1	2059	6	1
4	1	74	21		139	1	1	1		93	77	1	75		212	83	1	1
1	162	1	539		273	1	91	1		108	1	76	93		1	1	1902	9
1	1	1	8		103	7	1	3		81	1	1	1		109	1	1	79
3	2	1	1		476	5	1	3		15	227	1	207		104	1	1	1
139	1	9662	1		1	2	1	1		1	2	62	3		128	308	1	2
1	81	1	7		91	1	6	38		86	24	1	1		1	84	76	1
104	3	13	59		1	2599	2	1		82	155	3	66		111	5	435	1
69	1	1	1		121	1	16	33		206	42	1	1		1	7	16	1
1	1	17	1		284	1	1	1		1	1	83	1		82	1	2	1
279	1	1	1		1	1	1	1		1	1	4	364		1	1	1	1
5	11	72	37		1	1	2	1		91	22	1	1		132	5	1	1
1	2	1	1		1	1	4	1		3	1	75	132		189	56	252	1
234	18	1	6		2	1	1	1		1	2	81	789		314	2	1	1
30	1	12	1		133	2	22	1		23	2	80	9		82	184	3	6
1	1	3	17		124	1	11	2		109	1	1	2		48	71	1	1
1	2	2	6		302	5	5	1		245	1	84	2		93	8055	2	2
21	1	1	1		1	1083	1	2		1	4696	1	3		101	157	1	1
2	2	1	10883		1	1	1	2		1	46	62	1		105	68	1	1
1	3	1	4		1	1	3	2		1	482	18	41		1	212	10	1
1	5	4	3		1	1	1	1		1	1	1	1		66	1	39	2
486	1	10	40		98	353	1	52		38	2	5	1		1	210	3	1303
1	10	58	1		76	93	41	1		154	1	1	1		555	1	19088	3
106	1	2	1		115	70	25	5		1	69	31	1		153	10	1	3
2	7	160	3		2	7	49	1		60	1	157	69		112	6	990	1
1	127	398	126		1	41	343	2		343	1	63	8		240	81	11	2
174	16	4	1		200	3	1	1		1	129	5	1		124	14	1	7
1	83	1	1		1	1	1	1		228	1	2	1		91	673	1	5
72	1	85	2		93	1054	518	1		52	582	429	1		178	125	5	2
1	65	15	1		1	8	1	1		1	1	1	3191		83	1	852	8
1	152	1	11488		68	1	44	1		1	2	1	2		69	51	550	5
172	387	94	1		146	3	1	2		1	39	6020	1		3	2	1	1
1	51	6	5		5	717	1	1		1	1	9720	2		134	1	273	4468
1	4	68	3		3	96	2	1		1	1	2	13		65	2	4	1
1	374	1	1		1	78	8	1		1	88	1	3		90	7	1	1
14	1	1	65		1	1	49	13546		1	137	1	1		126	5	1	1
361	5891	1	63		78	163	4	1		1	7	1	12574		4	69	56	1
1	205	1	1		1	217	1	1		125	484	1	1		118	178	3	1
1	2	461	1		1	12	3	8		2	1	1	1		99	383	1	115
1	71	29	3		3	1	85	39		1	19	14	4		80	92	3	1
115	6	1	81		1	1	2961	1		27	1	1	1		121	3	1	2
174	1	1	1		410	6469	4	1		1	375	1	1		135	16	2	1
1	1	1	4		1	64	1	9619		3	2275	1	1		214	33	1	1
1	9	65	1		1	1	8	1		1	90	1	8156		80	6	1	84
3	1	60	1		1	3	1	1		1	4012	5	2437		571	3	77	2
1	14	6884	12		3	1	211	8		1	1	1	4		1	1	86	2
129	1	9	77		3	1	1	1		100	863	5	1		1	4309	1	1
240	1	246	1		3	1	1	56		1	1	1	1		79	1	423	2
1	1	2	1		1	1	4	31		72	2	76	1		1	1	1	1
3	4	2	1		1	1	427	1		1	2	93	1		1	56	1	1
1	1	1	1		23	291	2	6		1	6621	30	1		230	1083	6	1
5	2	19	3		1	88	170	3		1	1	1	41		158	1	2	153
1	1	1	1		85	61	12	1		1	78	75	294		150	153	1	1
136	47	2167	59		121	3	1	1		1	61	1	1		117	135	69	1
5	1	1	1		423	1	2	1		1	1	946	1		1	39	72	214
94	1	1	1		93	1	8	29		1	1	26	27		1	4	1	1
1	1	1	5203		101	90	1	1		1	13	44	3		1	1	1	1
1	2	1	22		197	874	1	134		1	1	4	284		181	78	1	1
1	1	1	1		1	1	2	42		117	9	14	1		3	79	1	6
1	1	80	9926		1	72	10	1		5	47	1	2		87	111	1	4
94	1	1	19		1	1	10	1		5	1	1	20		224	145	41	1
1	1	1	1		1	6	1	1		1	1	115	3		38	1	9249	1
1	1	3	49		1	1	1	1		3	113	20	1		2	131	2	1
149	3	10	3		91	54	3	1		52	1	1	3		116	1	9	1
218	2	8703	1		212	268	1	1		6	1	20	2		80	1	1	38
1	229	60	46		3	4	1	1		228	71	2	3		127	90	1	11
8	1	17	237		2	1	1	1		1	29	91	2		1	70	366	1
1	269	1	1		1	90	15	1		1	1	1	1		1	142	13157	1
118	57	1	5579		1	4	1	5		1	1	142	1		1	1	46	1
254	3	15	1		3	30	13	1		3	2	3	1		109	1	83	1
1	1	1	3		1	1	368	1		1	1	2	1		176	1	13	1
1	133	1	164		1	1	1	3		172	1	9	1		104	359	46	1
1	1	1	33		1	1	1333	2		134	47	1	2		65	8	9	125
1	1	11	2		1	10	10	1		3	117	5	196		1	90	1	1
3	665	1	1		3	6863	1	1		1	1	1	1		142	257	1	1
1	1	111	1		1	2	1	106		1	1	1	1		76	201	1	64
1	9	3	1		103	1	6	1		7	7	1	1		313	6379	2	1
1	1	3	71		120	2	3	3		102	9	1	11		121	1	10	1
1	46	1	1		1	1	3	2		208	274	1	2		188	1	649	1
68	1	1	8		3	39	1	1		1	2	1	99		1	1	239	120
1	4	22	4		120	385	44	1		118	4	1	72		1	1	1	1
2	2	1	47		1	2	3	1		146	3	46	21		123	1	5779	1
1	1	2	3		1	261	1	2		51	1	75	6		99	1	1	2
1	12	8	16		3	43	1	78		7	1	52	2		283	1	114	1
1	1	6	2		2	3	4	1		224	1	851	2505		94	6	1	6
2	5	4	1		4	98	1	1		1	1	11	1		100	160	419	1
1	1	2	1		82	2	2	1		1	77	50	1		1	1	67	1
125	139	1	3		1	1	1	1		1	66	38	1		132	1486	1	8
1	14	1	1		1	186	3	1		1	217	2	1		88	60	1	1
59	625	72	1		1	1	8854	1		1	594	72	1		161	94	108	8
277	44	94	1		1	806	366	3		1	898	334	1		210	122	1	43
1	2296	7	9165		1	17	4	1		1	2	1	1		121	172	203	7
90	1361	60	1		1	1	2	1		1	82	1	2496		184	7	2	2
92	3	1	1		118	1	3	37		1	1	78	1		297	1	1	1
1	2	398	29913		122	105	45	1		98	9	1	2		75	81	1	12
96	34	1	26		1	2	10	1		1	1	1	1		22	1	1	1
140	1	1	1		1	1475	329	1		154	1	2	1		111	4	1	261
1	1	1	11		1	21	840	1		2	33	2	1		3	1	1	1
69	1	30	1		1	4	1	1		1	1	1	1		96	58	1	1
116	3	6	95		1	589	1	1		3	1	1	8		123	44	1	1
1	553	3	1		1	1	2	3		74	3	1	8		1	1	1	1
1	1	3	1		112	1	1	2		2	1	1	1		112	1	5	1
3	8	1	1		10	1	23	5		294	2	23	6		112	27	5	58
1	1	2	411		136	1	7	1		116	1	804	1		125	74	3	1
1	1	114	1		2	100	1	1		1	1	1	57		122	3	28	56
37	1	1	1		1	63	16	1		199	1	1	9		125	1	1	4
3	179	1	1		1	85	2	2451		1	1	11	1		549	55	1	1
6	1	1	1		1	53	1	1		1	1	229	3		83	245	1	1
4	11	1	1		1	3	1	1		113	3	1	31		144	4082	1	2
14	1	1	58		2	97	54	1		2	235	1	497		1	1	8173	11
2	1	1	1		34	1	1	1		1	2	1	1		1	197	1	5
1	438	1	33		80	1	2	46		1	143	1	2		1	118	10479	1
1	1	14	2		90	336	1	77		1	63	1	41		1	1	6	1
1	1	4	1		1	1	4	1		1	153	1	420		4	56	1	9
1	1	1	1		1	1	1	68		123	104	1	119		81	1	1	36
1	1	106	61		1	1	1	3		52	2248	3	123		1	3	294	2
1	1	13	1		1	71	26	1		1	1	1	1		243	1	6	13
130	1	35	151		1	6	4	3		1	901	1	82		104	1	1	12
1	1	2	2		139	5	1	3		1	63	2	11		56	1	1	2
1	6	75	73		1	1	20	36		289	62	1	216		112	2	1	2
1	22	2	2		1	11	44	1		1	492	1	2		1	1	466	1
3	1651	1	1		1	20	4	1		337	2	1	1		112	1	3	1
9	1	10	1		187	204	4	1		706	76	6739	2		243	316	2	8
100	2	6	1		2	2	2	3		4	6	1	3		135	2	1	38
1	1	7	1		1	1	73	67		1	1	1	1		1	74	89	1
2	29	110	2		207	55	3400	1		1	5	1	2		2	72	24	1
2	1	1	3		1	3020	1	3		228	2	4	1		104	30	4203	1
186	1	1	1		9	1	73	1		1	3	1	1		1	1	1	1
56	1	52	1		2	46	526	1		1	521	1	1		176	12	5225	5
30	1	1	3		2	1	1	3		368	333	2	1		72	86	1	1
1	1	1	1		1	1	1	1		2	77	1	1		89	1	18	1
1	1	1	63		1	3	2	1		1	218	9	7		78	1	1	643
1	1	130	1937		1	69	7	1		1	1	1	2		90	6	4	1
1	70	1	1		4	7	7	11		1	249	1	1		52	153	12	39
109	105	1	1		1	2	68	1		1	3	35	1		102	1	1	2
3	1	3	1509		14	230	1	1		1	6	1	4		1	2	25	1
6	183	1	89		130	63	1	1		1	1	287	3		29	85	11	1
25	34	5783	113		5	2	2	3		1	1	90	1		187	33	1	3
4	1	57	1		1	5	3	49		21	7	160	1		103	5	1	65
1	1	24	1		1	1	1	52		298	1	78	1		103	112	2	5
1	1	3	3		5	119	111	3		409	571	340	1177		103	994	1	1
87	1	1	1		2	67	1	1		153	1	1586	1		121	1	1	1
224	1	1	1		1	1	29	1		2	5	61	1		1	1	16252	1
408	1	1	3		13	95	6	1		120	3	1	15		324	102	1	44
1	4	8	1		5	284	2	1		1	12	25	1		1	8	1	1
1	253	1	1		1	384	1	4		1	1	1329	1		77	1	196	1
5	17	169	224		1	2	65	3		1	1	2	49		116	1	6	1
1	81	54	1		5	3015	3	72		1	91	1	1		123	47	1	1
133	215	6	1		1	1	165	1		153	5	49	1		123	1	9007	1
1	3090	3	1		1	30	2998	49		3	76	140	6		1	1	2	1
3	1	1	3109		121	13	106	11		1	3	212	1		1	1	1	12
2	1	170	27		4	61	1	2		140	33	57	1		72	1	155	8
1	1	1	3		3	4	1	2		1	1	2	1		123	1	2	26
4	1	2	87		1	1	52	1		3	2	2	1		157	216	1	1
142	1	1	4		1	8	3	1		2	1	1	10681		1	1	6	55392
169	1	4	1		1	149	1	1		131	2	1	1		121	110	1	7
1	1	1	2		1	1	1	1		1	99	47	38		207	1	67	2
5	71	4	2		89	1	1	1		1	2	3	1		117	1	1	135180
1	115	1	58		1	4	5	1		1	1144	1	1		143	4	1	1
6	3	36	2		7	1	105	3		1	1	1	5439		72	32	1	3
1	1	1	11		4	1	9	1		1	405	3	1		1	3	1	39803
1	1	2	32		106	1	53	182		1	390	3	1		101	1	1	64
105	1	19	1295		1	5	1	1		251	21	1	1		114	4	120	1
1	157	1	2		7	1	1	1		1	1	2	84		108	68	14	2
1	1	2	14705		1	1	1	1		1	1	1	3		246	1	1	1
2	121	3	1		68	391	1	1		1	1	63	1		121	1	79	1
218	3	7	71		1	3	3	1		89	88	17	49		117	86	1	1
1	2	28	1		1	12	13	7318		4	1	1501	1		4	45	3	1
1	85	3	1		1	57	9	1		1	51	2	1		115	148	1	44
1	401	1	1		1	80	218	3		1	112	1	8		97	104	1	1
1	1	22	1		218	1	1	17548		1	1	164	1		125	6154	1	1
7	1	1	11		1	265	1	13		7	1	1	1		52	1	1	24
1	1	1	1		1	1	3	5		168	525	1	225		82	1	1	1
1	1	12	73		3	1	2	24		2	680	97	1		111	86	4	1
1	2427	181	1181		42	1	1	31		102	168	123	1		105	7	8	1
3	1	3	1		4	1	579	4		89	7	171	2		4	60	2	1
75	1	10	97		1	68	1	81		219	6	2	1		17	779	1	1
1	1	3	2		4	150	60	1		3	256	222	1		1	3	1	76
2	2	1	1		1	52	82	1		1	7	1	1		96	1	1	1
127	1101	1330	1		119	64	1	1		1	83	9	178		85	1	1	3
202	1	1	180		1	1	1	1		1	57	2	1		58	2	20	2
1	76	1	65		1	2	3	2		1	1	2	1		1	80	1	1
3	2	58	1		1	69	1	3		9	172	2	1		132	1	1	1
1	2	12	17		3	1	1	67		91	1	24	1		114	1	1	159
1	1	11	2		1	1	1	1		1	1	1	1		127	82	473	1
1	2	123	1		113	1	3	1		102	1	12	16		4	75	1	1
1	1	23	1		1	1	1	1		2	1	1	2		93	1	160	1
1	110	5	70		206	1	1	1		89	1	65	1		151	109	9	1
2	1	1	518		87	97	6	38		1	1	43	3		80	82	37	2
1	1	1	1		104	90	15	82		1	12	1	1		76	166	1	1
1	1	3	1		1	32	1	20		1	254	1	331		116	72	1	1
1	1	61	1		213	256	1	10		1	3	10	1		140	100	2	1
1	1	31	3		1	2	1	2		1	72	2	1		215	2	1	1
148	1	1	1		132	15	1	1		44	82	1	1		250	108	1	14
1	1	1	81		105	67	1	8383		1	2	1	1		113	1	1	1
1	1	11	25		1	1	2	59		155	1	2	4		3	1	9	2
1	1	1	3839		151	1	5	1		120	2	4	5		132	4	1	6542
2	1871	246	1		84	1	11	6		31	2	147	1		123	1	13	1
1	6	92	56		161	1	1	3		1	1	1	1		102	2	1	6076
1	1	5425	1		115	14	20	1		118	288	113	1		2	94	1	1
1	1	3	1		1	33	11	56		42	71	1	1		123	815	32	1
1	1	1	1		3	6	1	6		1	900	2	3		88	18	1	57
555	360	1	85		1	1	1	1		123	7	1	1		33	91	43	1
1	1	2	2		102	1	1	16148		1	359	2	1		1	1917	2	44
5	1	21	1		91	1	1	3		1	1	3	1		105	1	1	3
4	1	1	1		1	16	4	1		1	1	1	1		203	12	4	1
12	1	34	1		90	3	3	5		268	1	1	1		120	73	70	36
1	1	1	1		244	1	1	1		1	30	68	1		184	5	27	1
1	1	1	1		111	1	1	15		12	123	1	376		219	346	290	1
1	172	5	1		1	65	221	1		212	80	189	1		122	1	26	2
117	1	178	1		131	25	7	1		119	4	155	1		86	1	1	94
85	1	46	29		1	1	1	2		144	225	1	1		3	1	3	5
1	1	114	1		116	48	3	1		2	7	59	1		1	78	1	1
1	60	1	121		1	1	32	72		1	335	39	3		1	159	1	1
4	1	6	2		126	1	1	1		1	1	1	818		125	66	2	1
2	1	2	4492		282	1	1	1		1	1	3	1		5	3	1	1
4	2	1	45		141	107	12676	1		1	3	181	1		111	64	1	2
1	1	15	1		1	1	1	3		44	2294	1	1		74	72	1	9
1	1	2	64		124	3	1	1		1	1	7264	1		25	1	1	1
1	7	1920	1		109	115	1	13		1	1	1	106		1	165	1	1
1	3	3077	1		185	4	4	1		3	1	1	72		101	1	7	3
1	6	2	5818		173	1	38	1		279	1	1	1		141	98	194	9
1	1	1	2		1	43	1	7867		1	1	13	13		2	1	1	1
4	1	1	25		114	138	1	9		1	1	1	1		77	1	1	1
1	1	1	1		1	1	48	1		1	1	1	1		94	15	15585	8
1	339	2	2		276	130	1	3		1	3	1	30		97	1	5	1
1	1019	268	1		101	26	36	8		1	1	2	2		445	2	1	26
1	1	33	129		50	74	2	3		26	277	1	1		1	1	73	1
82	1	83	1		6	5109	2	1		1	79	2	1		1	74	1	1
100	2447	3	4		2	68	1	144		164	95	1	1		1	2	7	45
1	1	18	51		1	146	7	1		1	3520	346	42		208	1	2	1
1	8	1	3281		1	105	1	39		89	26	1	148		178	1	17	1
3	1	1	90		193	1	96	34		1	812	1	1		106	1	3	1
1	471	17	3		118	119	5227	4		1	1	1	27		100	3	1	2
1	1	14	77		134	3	1	3		1	2712	3	1		95	82	10	1
1	1	1	7		107	1	4	11		7	1	1	1		107	3	50	1
2	1	5	30		1	2	1	1		1	1	1	6		110	6	90	206
2	108	1	1		1	237	3	1		23	35	115	1		134	1	78	10900
1	1	14	75		2	82	17858	60		235	47	78	60		122	6	1	2
5	1	1	1		1	280	1	4		1	1	1	1		110	1	1	1
1	3	7	2		1	1	1	7		1	1	1	3		1	2	4	1
110	1	2	3		123	1	266	6		1	139	4	263		1	22	33	1
1	1	2	2		93	214	2	10216		1	596	7	2		105	1	2	2
1	1	10	1		90	210	74	105		2	1	1	1		104	3	141	1
1	2	1	301		1	1	117	70		86	81	1	1		133	6	15	1
1	1	1	1		1	95	130	69		1	93	2	1		146	1	1	4
1	1	22	6962		20	52	20	1		3	64	130	1		1	75	1	1
1	1	1	4510		3	15	1	15		100	1	89	1		112	39	23	1
1	4	5	1		237	84	1	26		1	1	91	1		189	1	3	1
7	1	6	1		1	1	1	1		1	1	1	604		1	1	2	1
1	2	31	710		80	1069	1	4		1	96	45	1		281	67	57	37
4	1	71	1001		1	53	1	1		1	1	1	179		1	91	2	2
116	11	1	2		1	1	11	62		167	73	43	183		139	1	1	9
142	3	1	5		89	702	1	6		2	2	124	1		82	1	26	1
1	67	1	1		100	2	1	1		1	13	4	1		106	7	3	5
243	1	2	1		365	1912	49	1		72	1	1	15		1	4	5	2
1	63	1	4		159	1	59	1		3	1	10	1		1	1	7	1
176	1	1	1		1	1	1	1		320	71	2	1		1	49	1	18174
2	1	137	1		7	1	10	1		1	889	12	1603		526	6	6	2
1	64	1	6		1	1	2	32		1	1	2	13		1	66	1	16
1	1	3	60		1	2	1	12		480	1	46	1		115	1	179	5
1	314	52	20311		6	81	1	65		1	10	2	2		1	1	3	15
1	1	34	4		98	1	1	173		2	1	1	1		180	16	4	1
1	1	47	11692		1	4	1	8		3	1	4	163		124	2273	29	1
1	1	1	1		1	1	1	7		50	1	8	1		63	1547	1	1
1	1	1	2		192	2	1	6		4	1762	1	2		70	75	1	1
3	1	180	2		1	1	9257	1		129	3	17	64		294	4242	39	1
1	2	3	1		150	25	1	335		1	1	1	1		116	1	1	3
2	1	62	9526		1	1	8958	1		112	3	1	4		216	1	46	1
1	1	2	1		94	10	1	6		204	2	1	1		138	53	13	3
1	7	50	1		111	15	1	1		1	16	1	5		109	1	2	1
142	1	30	1		115	1	2	3		89	273	16	3		107	123	3	1
1	1	1	2940		151	105	1	1		1	62	1	7		137	83	4	6
2	3	1	1		1	1	1	9		52	1532	11	2		125	77	1	11
1	1	1	2		188	96	1	1		1	1	3	6		181	203	1	1
1	51	1	4		223	2	2	68		1	1	2	256		139	1727	82	6
5	3	1	35		245	78	37	4		221	1	1	1		106	3	21	1
2	6	171	70		1	374	1	3		1	1	462	1		496	3	44	2
107	30	61	285		2	527	1	4		1	1	8	4		221	5	2	2
1	1	2	89		1	1	1	120		76	169	1	4		110	5	1	5
8	1	73	1		1	1	51	1		118	3	1	134		122	1	1	1
5	1	41	1		1	1	1	1		128	3	224	1		103	1	2	43883
128	3	7	1		285	12	292	1		196	1	1	1		133	1	3	7
2	67	4	1		3	1	93	2		219	1	1	1		88	148	59	1
1	3	87	8		92	1	1	96		1	1	125	100		178	42	1	1
1	9	36	8644		46	1	2	1		1	1	1	95		80	2	52	1
354	1	1	4		59	8	22	1		1	1	240	5		98	27	35	1
2	14	95	19		1	1	1	1		1	893	4	146		107	95	25	1
237	1	57	4		1	1	1	1		2	47	400	50		134	4	683	1
169	3	2	19		58	128	27	2		1	1	19	1		94	9856	115	1
1	543	48	1		1	72	1	3		82	1	1	1		128	1479	349	8
2	1	98	10		1	52	3	2		1	1	3	1		116	53	6	3
1	1	4	1		220	19	166	56		1	1	6	3		69	3	1	13
1	507	16	1		135	1	1	1		1	1	10	1		100	100	1	2
1	3	30	1		1	1	9	1		1	13	1	1		120	1	1	1
1	1	81	1		1	757	62	1		1	4	6	1		33	82	1	1
82	169	905	1		2	9	1	1		116	1	7229	296		25	1	4	1
4	1	56	1		127	283	1	1		418	50	269	35		3	75	197	1
193	76	12	64		161	31	1	30		45	20	81	1		91	56	1	4
122	292	5	108		1	11	6	1		1	1	1	1		122	1	5145	1
32	38	1	1		176	1	3	1		1	17	1	1		120	1	15303	1
1	134	10	3		100	96	240	1		1	1	2	1		3	2	14	3
4	5236	2	1		1	1	2	2		250	1	9659	1		1	1	1	1
1	1	37	65		1	10	1	1		65	1	1	1		1	5807	1	1
124	43	10275	13		1	10	1	1		1	1	1	13		115	1	1	1
8	1	60	4		99	1	5	64		4	36	70	1		163	2	1	3
1	1	364	2		192	395	3	1		1	55	1	1		1	1	2	1
1	15	1	3		279	3	5	1		1	4	2	1		124	1	1	1
1	931	3	2		1	65	27	1		187	1	150	1		118	1	1	1
1	6	1	17		1	83	1	1		105	9	1	1		101	1	3	1
1	1	1	1		2	60	1	70		1	1	7	241		77	1	272	1
552	1	1	1		1	103	40	1		2	1	1	1		92	51	2	2
1	1	1	64		2	1	8	1		226	1	52	1		58	4	5	1
1	1	2	248		84	1	1	1		319	1	60	1		110	1	21	35
1	1	1	1		72	43	1	1		1	317	1	3		1	5	16	1
1	166	1	87		160	120	1	313		1	1	1	1		65	76	9	1
1	1	18	1		1	1212	132	1		1	1	1	43		1	9	6	1
74	44	28	54		1	60	1	54		146	85	2	3		1	1	21	1
1	1	92	62		1	346	1	1		1	328	1	582		129	1	1	1
1	1	1	1		1	763	1	3		1	1	2	5		1	2	47	1
1	49	2	110		99	7	6303	1		96	183	1	1		109	64	2	6
1	8	77	52		1	16	81	79		5	1	1	1		1	1	8	1
1	1	2	3		3	47	1	6		106	2	1	62		118	1	1	1
1	4	1	1581		162	1	1	69		1	2	8	42		337	1	3	1
46	16	10	30		1	85	48	76		1	1	1	1		112	1	1	1
1	1	61	36		236	16	1	5		1	73	1	527		153	1	1	1
1	1	41	126		5	931	1	3		1	119	3	1		53	1	1	1
1	72	1	2		3	322	4	42		123	1	1	1		111	3	35	1
1	2	12562	55		5	25	1	1		202	9	3	1		227	1	44	1
1	1	1	4996		100	1	222	49		255	2	1	27		188	6	391	76
1	1	1	1		1	1	1	35		331	228	3078	1		1	1	1	267
1	1	1	1		417	1	3	1		275	1	1	247		178	1	33	1
1	1	1	1		1	1	1	52		1	2	2	23		1	65	14206	1
3	1	1	11028		1	1	5	1		3	116	3	3		87	3	12	1
1	1	1	56		96	141	1	1		88	1	3	109		3	1	1	1
3	1	1	1		1	3	14	1		1	1	3	1		1	5	1	1
1	1	2	156		265	67	1	7		6	1	3	1842		252	1	1	1
1	2	12	380		1	1	3	1		1	1	1	2		1	1	1	1
1	1	1	1		4	1	5	2		1	1	7074	2		373	1	1	63
1	1	156	2		1	4	1	1		1	1	1	1		177	75	2	244
1	1	1	2		1	1	1	1		1	1	16	7		4	1	41	3
149	2880	2	109		110	1	1	1		1	7	146	1		87	7401	3	1
2	4	2	428		107	1	1	160		171	3	1	181		123	1	1	1
1	563	1	1		113	34	1	2		1	1	83	1		1	1	19838	1
114	1	2	1		118	39	2	5		1	1	374	1		80	1	50	12005
1	1	42	4		1	37	1	1		2	2	1	8		1	1	5	2
1	1	1	149		125	82	24	68		87	1084	15	7		104	172	319	1
1	7	72	8		241	71	1	1		1	7	120	4		285	1	1	2
1	1	7	1		115	3	5	95		2	1	13	3		98	99	3	1
357	1	27	15		1	1	772	44		1	2	2	1		65	7696	3	1
1	1	3	1		1	1	14	2		136	64	29	1		88	1	26970	1
2	92	448	12018		1	69	6	16288		192	75	1	232		71	2	2	1
2	1	285	3		1	172	54	6		76	1	162	3		71	178	1	1
2	1	77	1		1	1	80	2		1	52	404	84		1	1	441	1
1	2	1	1		1	5	1	8		1	13	1	95		1	155	1	1
173	1	39	1		1	24	3	1		1	1	95	2		96	1	1	1
1	64	1	1		96	10	1	1		100	1	1	4		92	2845	11519	130
3	1	1	6		113	42	1	5		1	1	1	1		110	2	1	1328
131	1	1	8		1	3	35	1		1	1	1	1		166	152	4	1
1	1	1	1		247	48	16	1		1	1	16	1		390	69	1	1
2	135	1	14		227	96	3	19		1	173	217	1		1	96	1	1
1	1	67	1127		35	3	5	1		1	8	5	1		294	51	1	1
1	1	5450	1		1	8	2	1		131	1	70	3		257	146	1	1
25	1	1	83		1	102	1	65		3	6276	1	1		107	104	1	1
254	83	2	4		1	346	4	1		1	80	3	1		1	1	2	1
76	2	2	15		177	2357	2	1		88	1	5	64		1	2	1	10761
262	39	1	233		121	168	50	2		1	3	257	1		1	43	1	1
1	2	3	1		233	155	1	2		1	5414	446	1		57	1	1	1
1	15	24	79		109	82	1	1		37	1	1	1		88	1	54	1
219	1	53	9		100	1	2	1		151	1	6	78		1	81	11	1
1	3	1	1		2	73	1	7132		1	2065	273	5		97	2	1	1
232	1	1	1		107	31	1	1		1	91	3	82		131	1	1	75626
1	1	70	3		1	2	1	1		113	1	135	734		1	1	1	1
3	1	2	1		1	1	1	38		1	1	1	79		106	1	1	1
222	76	1	1		213	3	1	1		123	1	162	1		1	1	55	1
102	1	1	2		103	3	148	1		106	53	14	143		1	100	2	7
104	157	1	4		1	2917	2	29		1	96	1	1		102	5	1	3
2	1	1	13		1	30	2	4		1	1	2	7		110	1	1	3
1	393	1	1		114	109	68	3		1	851	1	49		2	1	80	1
3	3	147	3		1	55	7	1		1	437	1	1093		128	153	1002	33
1	76	1	1		118	86	2	172		164	1	2	2		33	2	1	1
1	3	1	3		1	54	1	1		1	1	22	11		106	91	5	1
6	102	1	9016		1	1	5	2		1	1	1	95		96	719	117	1
1	3	1	1		117	1	1	16		112	6347	1	383		114	5	1	1
2	1	2	4		108	32	6	1		1	3	2	2		115	1	1	1
1	2	3	3		37	2194	1	14		10	3	458	3		97	4	70	1
1	657	1	63		1	144	32	229		2	4	89	1		109	16	77	1
1	1	4	1		1	1	190	97		105	5	381	1		1	1	1	3
54	2843	169	1		128	625	106	7907		1	1	1	1		88	7	49	1
1	46	1	2		137	2	45	29		1	1	1	41		114	1	3	1
210	47	1	1		273	1	1	19		1	1	285	1		1	200	5	1
94	1	6	93		177	3	1	46		1	1	2	1		1	4	1	1
2	1	1	2		1	123	1	1		1	100	1	1		82	1	9	1
1	1	1	1		1	1	9	6		1	1	9	1		119	1	1	1
1	1	1	1		196	40	1	62		117	1	8	12		1	1	2	1
1	755	56	1		103	6	1	5		13	1	1	1		121	1	23	1
147	44	1	17897		135	145	10	1		159	1	1	3		1	2	1	1
5	1	41	547		1	72	1	1		1	21	1	15		81	1	1	1
1	1	594	2		109	1	2	37402		1	1	1	4		116	1	5	5
1	11	1	19		117	2	62	1		107	801	22	29		1	99	1	1
270	1	1	55		102	1	1	71		2	1	1	1		117	3	1	1
1	4	20	1		1	34	1	2		1	78	5	1		222	90	355	1
1	1	1	9		99	1	4	1		179	6	47	1752		129	68	2	10
1	1	1	1		110	202	1	1		1	2	12	3		1	1	1	224
1	1	170	1		3	225	116	65		60	1	8	1		411	4	2	2
1	76	4305	187		124	26	115	12532		150	1098	1	5		110	2	14437	1
98	1	15	1		218	1	85	1		218	1	2	4		1	190	1	47770
1	1	4	10		87	1	2	18		103	7	1	5		138	458	9	1
1	1	62	9027		67	98	198	46		318	714	1	31		97	1	1	34
1	1	1	16		2	22	73	1		91	1	3	2		287	83	6	1
1	1	1	13313		1	1	502	5		1	1	786	1		147	1	54	1
1	1	1	137		2	1	300	74		1	3	93	12		109	97	1	1
1	1	2	2		124	205	2	100		1	110	100	3		78	1	3	44
35	137	3	1		1	1	69	1		1	95	1	3		1	3	1	1
1	2	3	5		1	54	2	61		128	1325	1	54		159	10	1	1
1	1	77	1		8	11	1	91		1	45	1	15		212	3	3	1
134	1	171	1		131	1	1	89		2	4	1	1		265	1	1	1
1	1	1	2		1	2487	64	8204		1	626	1	5		1	103	2	1
129	1	44	1		132	1130	419	59		1	1	1	2		95	631	1	1
1	66	1	86		1	1	82	140		274	1	1	638		1	2	141	1
6	1	1	1		4	4	617	1		1	1	1	6495		92	1	275	1
152	2	225	143		90	1444	149	63		1	57	1	3		112	2	2	1
63	2	40	1		2	1	1	4		158	3	1	1		316	3	1	1
9	25	1	1		1	9744	177	70		1	16	7430	177		2	1	5	69
6	1	6	1		52	1	1	1		1	179	1	1		120	1	1	1
195	1	14227	1		121	1	12	1		19	480	1	107		1	6	19	1
1	4	3	1		3	1	1	74		101	5	1	1		516	67	20	1
1	4	1	8		1	3	2	1		1	2	1	4		1	3	1	4
1	6	18	2		97	1	2	5		140	106	1	3		1	1	24	1
114	1	1	1		197	7	1	7		97	4	1	63		100	84	1	1
1	1	1	2		83	1	51	1		3	1	1	1		102	246	2	1
2	1	2	6998		1	1	1	3		113	2	4257	3		221	2	1	34
153	105	110	1		108	1	1	2		1	1	73	80		1	1	32	3
1	5	112	1		1	3	1	563		113	2	213	2		1	162	53	132
4	4	321	11		1	5	2	1		125	2	2	45		74	1	1	1
1	22	208	1		1	4333	1	1		82	27	22	38		1	49	1	9
62	62	1	775		130	1	1	62		1	16	1	6		207	84	20	1
100	106	12	2		3	163	30	13		148	5	1	9		117	1604	5	1
94	368	1	1		333	1	5	60		140	1	1	1		1	422	2	2
97	209	1	1		150	4	3	1		1	300	2	2		103	72	65	1
1	98	1	1		296	1	9	1		107	91	40	4		2	3	1	5
62	1	9	1		1	69	1	22		142	171	1	1		1	214	18	1
8	168	9	3		432	1	1	3		1	1505	5	38		1	5	2	1
1	12	1	2		99	33	1	1		20	1	17	3		137	1	3	34
3	4	54	23		106	1	1	1		1	3572	3	1		1	350	4	5
95	2	349	2		1	2	1	5		129	1	2	4		122	2	4	2
2	1	35	4		122	4	2865	111		1	1	13	35		2	79	27	691
8	1	2	7		2	5	5777	21		105	284	14	1		110	1	1	1
1	187	1	1		1	33	1	2		1	48	448	4		123	1	263	1
137	28	2	1		124	17	68	3		882	1	1	29		85	72	25	1
1	85	4457	4		1	107	1	21175		1	3	2	3		97	1	1	9
1	1	1	1		1	1	148	1		1	4	1	2		99	2	1	1
1	1	2	1		1	1	1	1		136	91	1	1		1	114	3	1
1	6	1	1		2	73	58	1		1	1	1	62		126	1	2	1
1	1	38	14		88	43	1	2		1	8	1	1		85	1268	1	6
1	75	73	1		88	53	152	9		1	230	1	4		275	1	2	45
107	1	76	2		1	179	129	3		1	335	202	16		1	1	1	1
1	1	1	11		1	3	1	1		35	1	56	3		1	1	1	2
1	893	1	1		112	48	1	3		1	3	1	41		132	2	3	1477
1	3	1	2		132	1	1	1		281	629	1	48		1	16	38	1
1	122	40	107		1	1	1	16		1	1	102	1		92	1	10	3
233	1	1	63		1	1	1	21		110	25	58	36		28	1	4	1
25	50	1	273		309	1	13	1		3	1	1	341		1	2	4	1
129	8	42	1		1	1	74	16978		1	99	48	6		1	1	1	279
123	58	1	1		95	1	1	24107		2	788	1	9		1	96	3	1
121	1	1	1		114	70	1	1		3	1	1	1		1	69	1	6
1	3	2	1		1	90	1	17450		1	3	78	1		1	101	214	1
4	3	157	1		3	2	3	32		41	333	72	224		122	1	1	1
1	49	1	1		132	6	1	1		1	1	112	1		87	83	481	8
1	1240	1	2147		4	1	1	11		124	7	1	1		121	96	3	1
82	184	1	100		100	5	2	13		234	1	68	2		1	48	18	1
1	2	8	2		1	2	1	1		1	1	1	1		1	1	1	1
1	1339	213	2		9	80	1	9		1	3	59	1		1	1	1	1
2	1	1	14		163	1	1	27		5	2	1	10		1	82	66	1
1	503	12	4		1	2	27	272		212	1	52	46		366	1	1	1
1	3891	86	7		121	1	99	1		99	1	97	3		104	89	3	2
1	1	1	8269		1	3	1	1		282	1	1	139		88	69	1	1
1	1	2	2		280	1	1	1		3	54	188	24		117	6329	34	1
1	1	53	1		1	1	1	1		1	1	70	324		1	963	1	1
40	1	1	333		1	1	1	1		1	1	389	1		182	5235	1	1
1	1	1	2		7	43	1	1		482	1	134	1		147	127	4005	1
4	78	1	1		2	107	5	2		125	5895	3	2		156	76	436	9
8	121	4	2339		3	1	1	1		123	1	3	6		2	92	1	1
3	4	1	1		8	4	1	4		1	4	2	121		109	71	53	1
2	2	1	1		5	2	3	1		1	1	1	1		135	89	24	1
2	1063	18	21		1	59	1	7		132	1	2	3		1	72	15042	1
1	267	1	1		1	45	1	3		1	1	1	397		89	149	114	2
1	1	1	81		41	62	1	20		13	103	24	174		3	135	1	6
42	14	1	3		1	1	1	1		116	1	1	2		1	286	6	1
1	1	1	77		375	1	10	5		1	1471	1	1		97	102	4	1
89	1	1	1		136	2067	1	1		1	1	62	6		119	1	7	5089
1	1	1	474		62	3	3	57		1	742	458	3		86	5467	1	95
1	88	19	14		1	2031	78	1		1	1747	29	66		1	12	83	29
1	169	96	1		1	3	5	72		1	2	70	20		115	66	9	5
192	88	159	3		1	469	3	1		1	1	6	16		1	47	14	21
1	1	417	24		102	3	67	1		2	69	79	1		166	2	1	1
1	3	183	86		14	260	88	832		104	69	6772	1		1	1	3	1
351	868	1	37		73	1	1	9527		9	1	2	1		1	183	4	4
1	245	27	1		4	73	1	1		117	1	3	1		104	137	1	1
1	3	66	2		353	2682	1	1		1	1	1	1		99	139	1	1
2	87	1	84		4	36	1	4		262	1213	102	158		105	126	1	1
1	10	2	1		172	5	99	1		1	2	1	1		113	250	18	1
2	4	391	1509		1	84	41	1		181	1	81	17		130	51	1	1688
1	2135	345	1		1	77	1	1		70	1	1	48		144	1	2	1
1	1	4	1		1	3	1	91		1	333	102	19		122	1093	145	3
42	10	1	10117		1	83	685	9		175	36	1472	33		1	252	1	1
90	68	58	1		104	4	1	2		1	306	1	3		274	1	200	1
8	1	203	8		124	1	99	13552		1	1	2	67		243	47	2	3
4	8	5	1		1	71	1	1		1	56	4	2		111	1	2936	1
1	1	1	1		218	5	1	2		86	1	30	37		74	1249	1	55
1	1	1	3		188	39	6	1		109	23	1	2		191	1	4	1
1	2	64	278		1	1	121	25		8	1	1	1		134	637	1	2
1	1	25	2		1	58	71	1		2	1	1	1		87	1	5	1
1	1	1	88		1	3	108	6		121	163	3	1		109	43	1	1
1	80	201	1		1	1	61	3		81	1	33	1		94	13	1	1
2	2	8	1		1	2	1	16		222	1	5	1		71	1	22	13
42	1	1	97		122	1	1	1		61	1	1	2		137	229	1	88
1	50	1	1		115	397	1	20		3	1	78	1		112	4	1	1
1	1	1	3074		1	58	183	2		100	2	6	153		95	97	9	1
1	61	3	1		133	5	320	1		89	1	3	543		189	11	1	1
1	9	1	242		198	1	2	1		1	3	512	156		101	3	6	13
1	1	11	1		111	1	1	1		1	1	1	13		82	66	9598	1
141	3	1	4		1	7	1	1		1	75	1	1		127	6	1	2
1	1	2	1		1	2	91	18096		1	167	10	7		86	76	1	1
1	1	1	1		1	65	6	31		96	1	1	3		128	1	48	2
1	38	88	1		1	12	1	41		7	718	19	1		101	132	1	4
1	1	1	1		1	3	2	8		66	1	12	3		1	4	47	249
5	10027	1	7		1	3	21	1		1	1	20	2		110	10	115	2
1	56	1	8		1	3	1	17		1	1	3	1		1	422	5	1
5	1	73	1		1	1	1	3		1	1	9	109		1	1	3	1
1	1	1	6768		123	74	1	73		143	1	18	194		105	1	1	1
3	1	2	307		1	3	1	158		87	1	1	157		107	101	11	1
1	31	1	1		2	72	1	1		1	1	997	2		44	1	1	1
141	1	2	1		1	1	1	3		68	1	20	7		663	94	1	1
231	2	4	1		1	1	11715	1		188	169	1	2		1	893	45	9666
222	4	5	2		1	1	542	1		1	1	186	138		59	86	23	3
1	2	81	1		2	1	2	4		2	1	2	5		109	1	2	1
5	206	63	1		3	2	9095	1		2	23	90	5		103	83	1	162
1	7	1	4599		1	23	1	2		183	3566	1	42		116	1	1	1
1	1	1	1		1	9	1	1		84	2	1	1		1	1	12204	1
1	1	8	5		1	1	1	3		1	1	1	69		222	7	4	1
81	1	4	13		120	120	11	1		1	933	38	10		1	73	7	1
1	1	1	1		114	65	54	1		2	1	1	75		101	1717	2	71
2	16	27	1		115	51	10	1		1	3	95	4		134	2	1	1
1	1	105	1		129	29	2	1		55	1	2	156		151	340	2	2
34	1	65	4		109	1	2	1		1	1	146	1		78	1	1	1
1	1	34	1		132	47	1	65		1	24	100	24		1	424	28	1
1	16	10	1		1	86	1	1		9	1	516	1		1	566	1	1
194	2	262	1		1	1	1	1		1	84	1	1		116	77	2	3
1	50	1	1		1	1	1	6		1	3	3	14		168	567	1	2
1	1	1	2		1	1	5	1		111	87	4	115		6	3	83	3
229	1	3	297		1	1	1	1		210	354	2	700		404	287	1	47
14	39	1	6		94	1	14	15		53	1	43	1		1	74	300	1
157	1	52	4		1	70	1	2		1	92	6	460		114	2	1	1
129	1	1	1		203	9	1	3		1	69	44	1510		94	36	3	14
59	1	1	20		193	2	1	1		1	1	14	4820		196	162	123	3
1	1	110	4		1	1	21	1		121	3	5	1		1	70	9	4
1	20	26	1		1	1	69	1		1	76	1	1		1	4	158	1
3	1	1	1		73	1	1	1		1	1	47	1		121	57	15	85
1	151	1	80		116	8	18	4		239	6	1	49		116	1549	2	1
3	1	1	14		3	1	4	3		345	319	1	1		102	69	28	1
1	2	20	16		1	1	3	1		1	2323	2	2		108	1	2	6
1	3	1	12233		1	3	1	1		1	8	1	1		110	8	2	1
5	1	10	1		1	1	3	71		214	1	4818	2		82	16	1	2
2	871	8	1		1	158	1	2		1	2	8	60		106	77	81	2
90	2	1	1		125	1	64	1		133	1	1	14		99	41	7	1
1	1	2	29		205	194	6	63492		1	1	1	2		138	173	1	10
3	1	101	96		169	612	23	1		143	1	13	1		1	2	1	1
1	1	17	1		2	1	65	29		1	1	2	1		46	70	1	1
1	131	10	1		89	12	257	1		1	1	1	2		111	218	4	1
1	61	170	1		6	2	5	60		4	1	1	1		118	7	111	17
1	427	1	1		131	11	1	1		1	293	1	1		1	11	1	236
2	1	195	118		115	1	111	31		67	1	1	1		136	123	1	1
1	1	53	1		169	1	4	1		114	1	2	42		68	321	4	3
49	1	1	1		77	5	9	1		1	228	7	1		190	7	13	1
197	1	2	1		1	3	1	1		4	1	2	1		120	5	5	12
204	86	14672	1		3	1	9	5		300	515	2	2		90	1	6	1
1	1	1	16		252	1	1430	1		133	1	1	33		90	227	1	28
229	1	57	1		1	144	1	1		1	1	65	19		109	68	3	1
1	1	84	1		192	1	13	1		18	1	1	1		1	29	6	2
7	2702	57	78		1	2	9	1		118	1	1	234		113	4065	2	1
1	22	63	1		232	4	7	1		7	1	1	1		135	1	6	3
1	1	135	2		1	2	5	10389		9	1	3	3		97	1	2	1
1	6	4	6		1	65	80	2		1	1	113	1		93	315	1	1
1	1	88	33		1	1	8914	57		2	1	1	44		1	1	1	1
1	1	1	1		193	1	2	1		1	1	210	33		110	45	1	1
1	1	14	3		4	2	1	1		11	30	221	337		126	8	1	1
1	1	55	1		61	14	1	1		119	32	101	1		109	1	1	1
1	3	39	1		1	1	247	1		1	1	1	2		106	46	27	108
93	1	70	1		1	1	1	1		367	2	85	1		96	86	1	12515
1	3	441	8460		1	1	1	254		1	1	2	71		121	1	1	2
1	2	9	1		6	90	1	1		126	1	50	417		142	259	1	1
1	3	1	1		1	233	3	1		1	3	31	161		132	6	1	1
1	2	8723	1		242	1	1	1		253	1	5	5		62	1	1	7
18	87	3	13		2	87	5	1		117	107	384	1		70	1	1	1
2	4	2	10		1	46	1	1		71	1	1	1		80	95	1	6
1	1	8	1		119	1	6	1		97	65	93	17		107	80	6	5
1	1	7	66		1	14	112	1		5	1	994	220		123	3	3	1
1	71	13	1		1	21	15	1		105	6	36	47		73	1	3	2
1	1	1	1		1	2	1	2		1	11	6	1		114	5	81	3
1	14	1	1		1	6	1	1		136	1	40	1		655	1	34	1
1	1	1	1		132	38	1	4		1	957	6	330		133	1	1	1
1	3	2	1		2	1	230	1		109	1	575	171		132	45	40	1
1	1	2	1		1	5	1	1		105	1	1	7424		85	1	7175	3
1	1	8	9		1	6	239	1		17	1	1	1		105	26	1	48
1	2	1	4		1	250	81	14		1	34	1	3		106	3	11	6
3	1	63	27		112	1	1209	11		106	2222	4	7048		1	2	8	49
60	1	14	1		1	92	166	1		1	5	288	35		85	190	622	1
7	1	3	1		328	1708	1	1		244	10	3048	127		213	150	296	1
2	316	2	1		117	87	1	1		134	1	1	25		423	1	79	1
1	190	1	1		113	1	50	1		1	1	2	1		101	4	2	1
1	23	1	13		90	1	1	5609		90	1	81	1		215	94	1	16
3	1	1	185		292	1	83	1		1	25	40	136		152	62	1	1
1	2	8	244		1	1	1	1		1	1	4	1		438	1	1	109
138	1	1	1		2	1	188	1		161	1	3254	1		117	1	97	2
1	1	1	2		115	2	1	1		110	3	1	44		1	50	150	35
1	2	7	4		1	8	1	1		131	11	2	178		1	425	1	1
1	6	2	86		256	1	5	1		111	146	12	91		1	1	4	2
1	76	1	21		86	1	1	1		301	1	3	161		97	14	1	1
2	80	71	13		1	1	2	3		118	1	1	1		346	8	152	1
3	1	1	2		1	3	1	1		110	1	3	5		86	1	1	1
1	1	2	11		1	1	1	1		37	1	1	2		97	285	132	1
1	1	1	4		1	1	14	1		119	1	1	1		183	1	1	1
1	2	8	15		1	118	12	1		2	1	1	1		117	5	1	9
1	1	30	1		1	5	6	1		119	1	1	1		179	2155	1	1
1	44	26	18		1	464	1	9		3	85	59	1		83	30	148	1
1	1	3	2		1	1	113	1		1	9064	128	170		119	3	1	2
19	1	3	2		1	1	1	124		1	1	1	2		312	6162	1	146
116	170	81	6650		132	222	38	161		1	1	26	48		441	1	1	55
1	3	66	1		1	3103	2	1		1	680	114	1		130	1	1	1
34	1	1	70		6	181	4	4		380	4	1	10		89	1	1	14
1	1	1	2		107	1	1	3		127	81	2	339		1	126	1	1
1	1	4	2		115	1	3	8		222	1188	22	240		132	11	1	30968
1	93	1	1		1	93	1	1		145	1	1	19		98	48	13	23801
144	281	71	5		1	71	1	1		246	2	38	3		96	1	9	1
2	42	1	7		1	62	718	2		1	1	1	54		128	3	21456	1
1	183	2	43		228	108	1	16		2	3922	1	1		74	1	40	3
1	4583	1	1		100	1	1	1		144	1	58	76		1	411	16	1
49	3	270	5		53	1	44	1		108	1	1	1		1	37	167	1
8	194	5	6		152	8	94	1		1	1	5	1		127	94	64	1
1	101	2	10		98	163	1	1		318	3	8	85		227	1	1	1
3	66	4	42		99	1	1	1		1	1	51	1		104	6	1	1
1	1	91	4		1	129	1	20		81	5	2	84		105	66	309	1
124	8	279	1		1	48	3	1		103	12	141	65		127	1	1	1
3	1	7	41		106	2	1	50		110	1	4	1		1	52	1	1
12	3	1	10		121	1	1	1		111	1	466	2		181	1	1	2
102	2	47	1		4	1	3	9		1	1	2	1		28	1	1	1
3	1	3	3		1	1	1	9		151	1	178	1		1	2	191	2
1	78	1	1		118	176	2	4		1	473	1	95		248	1	1	1
1	627	19	10875		1	1	1	250		1	167	2	42		1	78	1	1
67	73	4470	1		199	2	1	15		1	1	53	2		64	52	16	1
241	1	46	2		167	1	91	15		142	1	1	6		191	37	1	1
89	53	2	1		1	1037	6019	1		95	1	1	5		327	15	10	1
1	4	187	1		117	1	9	1		107	61	2	3		125	2	3	43
1	1	1	41		1	4729	57	16		222	1	2	1		322	1	3	1
1	1	79	1		99	4	1254	1		80	2253	23	2		79	1	1	1
1	2	1	171		241	1	1	9		113	11	4	752		111	153	1	1
329	41	2	115		1	1	20	1		92	63	1	10		115	1	1	3
1	3	30	54		125	2	1	1		1	3	793	48		118	1	1	2
6	27	5	1		230	4	1	97		390	1	799	2		1	1	43	1
46	1	6322	2		3	25	11	1		1	2550	409	1		113	2	3	303
1	1	31	1		2	10	1	1		1	1	1	2		115	2	21	1
1	1	4	59		299	586	1	1		1	4020	12	5		100	72	1	54
1	10	3	2		72	1	1	2		78	1	1	4		112	81	3	2
1	16	116	106		1	103	1	3		114	1	2872	1		105	150	160	3
3	4	2	3		1	798	1	84		1	341	1	1		1	1	28857	1
2	1	1	1		135	1	3	2		1	2	237	1		47	2519	2	97
95	111	60	1		103	1	4	106		1	1	1	1		139	1	1	1
103	1	1	65		133	246	480	9		1	1	132	36		102	1	1	1
143	2	1	1		65	226	4	1		1	1	3	2		173	301	1	1
1	7	1	10357		109	4718	12	1		1	1	1	1		81	1	10	3667
1	1	1	2		1	9	2	1		1	1	8	8		82	1578	1	3
1	1	65	3		194	1	1	19		1	1	1	83		2	7	91	198
1	1	1	17755		1	138	1	45		1	1	1	3071		1	2	6	1
102	1	19	1		124	72	174	2		1	1	156	10		152	1	1	2
1	1	4	2		323	102	29	2		1	7	2	1		113	80	80	1
1	132	49	2		1	51	1	74		330	12	3	1		376	14	39	2
5	1	2	1564		1	201	1	1		224	2	318	91		1	1	1	79
295	58	2	1		1	1	31	3		89	1	187	1		184	84	1	182525
9	1	1	2669		142	4	1	9		126	1	1	1		121	83	17	12
115	83	6	1		239	5	80	57		121	90	51	2		1	45	1	1
2	1	1	1		1	86	106	1		1	3	3	307		1	2	90	1
1	3	1	1		1	3203	4	1		1	1	169	65		2	1	1	1
1	1	1	28		89	62	1	1		1	1	3	14		215	1	7	1
138	4	3	1		1	3	47	1		1	1	1	51		1	44	1	82
2	1	4	26		2	252	3	1		188	1	21	68		88	1	16690	2
1	11	102	1		1	1	2	8107		136	1	243	1		1	135	5	1
1	372	64	1		6	5	88	4		100	5	1	1		83	1	217	1
96	1	1	2		1	1	1	1		1	2	33	72		1	1	96	4
15	3	1	3874		85	1	279	55		1	1	1	1		1	86	1	20
1	130	11	1		29	1	1	1		184	1	2	164		170	1	127	98
3	20	1	1		12	1	67	1		1	1	133	123		97	57	3	2
137	1	1	1		281	1	1	1		1	1	192	1		106	1	104	107
1	1	31	1		1	44	1	102		1	1	101	6		115	2264	1	3
113	1	1	2		1	8	97	1		1	438	1	12		141	80	1	1
254	8	97	4		1	623	5	1		1	1	1041	63		86	232	1	1
1	359	1	1		90	2	91	1		1	1	2	421		347	327	8228	1
103	6	6297	11		1	3	53	2		1	1	1	3		1	387	75	2
14	1	5	1		131	1	1	181		161	51	256	1		128	2	1690	1
1	77	1	1		1	105	152	22652		39	1402	1	1		207	1	2	16
1	1	63	1		98	54	1	246		70	1	1	1		119	1	1	3
100	89	1	1		10	10	6	3		97	2	1	9		1	181	5	1
1	5	1	1		3	1	26	1		8	86	3	1		194	1	1	2
1	1	1	81		1	10	3	1		3	8	1	75		116	1	1	51
1	1	2794	6		93	99	3	1		19	68	43	1		180	1	1	1
1	1	1	1		127	397	1	123		510	83	1	1		110	94	1	6791
81	1	1	5		1	1	1	15		3	2	1	82		1	1	1	84
552	198	7804	1		1	67	1	9		2	1	1	3		131	1280	91	3
101	25	10	5		245	1	1	1		3	4	1	123		93	1	3	1
1	926	49	3		1	55	2	11621		224	57	1	1		503	1	1	1
1	84	74	5		1	1	87	1		11	1	1	1		115	81	1	1
49	1	1	47		1	1	6	1		52	334	1	8		79	1	1	60
1	1	11	15310		195	1	1	1		100	4	1	1		53	1	80	316
1	1	209	1		1	101	1	1		2	2	1	1		244	1	141	1
39	1	1	2		132	73	3	5		1	1	1	2		113	52	1	72
362	1	3	3		1	47	1	1		3	1	253	1		142	1	1	1
1	1	75	1		2	83	1	2		1	1	778	136		66	12	5	1
1	88	41	54		1	7	9	1		1	2	15	1		1	1	73	1
1	8	1	63		113	1	2	1		1	2	72	8		368	53	14	1
93	1	5	1		282	2201	73	1		2	233	1	2		117	1	3	1
95	15	1	1		32	163	1	1		1	1	32	91		118	7272	3	1
1	1	10	1		1	1	9128	244		94	2	6	1		116	1	1	1
3	1	1	1		1	66	2	1		98	1	1	4		123	1	1	1
208	483	72	962		94	176	2	102		1	412	7	1		437	1	1	1
5	107	309	1		1	1	1	1		1	3	1	3		87	1	1	1
146	1	224	8		1	33	1	1		2	175	1	1		92	4	1	2
118	1784	69	1		64	1	4	21239		1	1	1	43		209	67	1	2
106	2	17	1		546	25	1	193		1	1	2	1		347	1055	1	1
6	66	1	1		1	1	1	1		5	1	1	1		107	2	1	1
1	42	1	2		113	413	1	22567		1	3	1	1		73	343	2	2
107	1	3	1		1	64	1	65		1	1	1	1		115	1	48280	1
1	1	4	3581		1	5	3	106		3	1	9	28		1	1	2	1
1	1	3	3		1	1	62	7		344	2	226	16		135	3	1	151
1	4	321	1		1	52	6	1		1	796	3	212		1	78	55	2
4	21	4	1		1	1	72	30		113	1	794	8		81	71	1	1
118	1	87	84		125	4	82	6		3	1	186	30		59	61	22	1
1	1	3	3		1	76	3	60		1	1	108	25		1	21	7	1
82	1	1	6		1	1	6	51		1	1	1	1		64	83	20	1
86	2	1	184		107	1	4	1		1	1	133	13		98	87	1	1
52	79	1	1		88	1	10	37		1	1	303	14		66	3	2	2
1	1	31	1		187	70	3	4		1	9	1	1		96	30	72	251
1	19	88	2		1	73	93	2		1	2	22	1		128	1	63	8
181	1	90	13		130	6	1	21		234	70	1	129		1	39	1	1
1	44	1	17		135	77	126	1		148	3	58	1		54	213	38	25
1	1	80	6		112	1	2	2		1	1	89	1		1	2	2	1
1	1	704	1		1	559	4	5		1	1	10	1		119	446	2	285
240	9	1	1		126	65	2	1		95	4	197	1		109	688	2	1
214	1	1	1		128	5	35	2		113	1	1	10		208	46	12	1
1	1	1	1		1	91	9	1		128	4	1	2470		94	1	1	70
1	50	30	51		1	11	3	1		36	1	47	26		99	2262	8	3
162	133	177	272		70	2	7	1		1	12	2	5		1	28	2	125
1	1	2	16		1	3	97	95		131	3	97	1		67	1	1	7024
1	1	1	1		3	4	67	1		1	2	226	5		127	377	72	23
34	1	10	10		1	729	49	1		1	1	7	3		109	541	5	1
2	1	1	11		164	1	2	1		1	1	1	132		1	248	7	1
1	126	5704	7039		80	1	5	1		116	125	81	2		1	2	1	3
73	1	5	6		1	1	1	1		81	88	1	134		295	1515	2	1
136	229	24	1		124	7	4	24		1	2	2	51		268	1	1	1
1	1	1	1		1	1	1	3		1	32	76	1		192	821	1	2
1	1	17	3		86	1	5	2		1	2	695	1		121	4	19	46807
3	1	16542	1		1	32	1	1		3	84	119	1		320	55	3	1
1	1	1	1		1	1	31	1		1	1	1	2		230	96	2	1
45	3	50	3		331	27	21	17		143	1	4	31		257	76	1	1
46	2	1	1		1	3	70	12		112	2	1	4		93	2	2	71
1	207	2	1		1	2	1	5		100	1	85	3		86	98	1	1
71	4231	1	1		416	1	18	1		2	99	14	5508		109	1	3	1
220	1	2	1		70	117	4	1		1	1	145	1		134	1	2	20
1	1	1	1		100	1	68	1		1	37	12	1		59	1	2	1
1	1	1	88		1	1	1	2		2	97	4	289		90	2	1	1
1	1	42	1		3	91	1	80		1	1	82	12		2	5	1	3
1	1	84	3		312	1	153	1		189	1	68	2		1	141	69	1
2	3	1	3		1	92	1	81		136	2	1	1		119	5238	5	1
1	1	168	4		1	1	1	1		1	155	303	52		70	4	5	1
95	2	6	1		1	1	1	1		1	1	114	11521		1	62	102	7
1	2690	58	9		303	41	6	50		1	26	27	6		102	88	1	1
86	3	1	44		1	79	2	1		139	1	1	1		87	38	24968	2
95	1	1	3		115	1	1	80		1	1	123	4		102	1	3	1
1	1	5	1		105	275	1	6		1	1	6	645		1	77	5	1
146	1	13	1		1	1	1	5996		72	4	68	7		415	6	2	1
1	3580	68	2		122	141	23	2		2	1	14	7299		129	2	82	1
1	2	1	1		132	85	14	1		2	1	8798	13		1	82	1422	2
1	1	109	173		84	54	304	107		1	1	1	1		102	3	157	18
257	1	84	1		82	108	10	1		201	773	29	1		113	1	9281	4
58	1	17	8565		34	87	1	7		80	1	1	1		195	1	13	3004
4	1619	1	1		4	1	3	121		43	1	98	1		423	1	1	1
385	404	1	1		2	1	2	1		116	1	493	32		103	1	26	20249
1	1	1	4		1	1	1	1		63	2	2	5		1	3	1	16
2	1	12	1		1	122	1	20396		1	2	118	1		206	1	1	1
1	3	1	1		206	155	1	244		1	6	1	61		291	10	150	36
1	1140	60	2		2	4	1	1		96	636	1	1		178	116	1	3
221	5379	149	2		124	1	82	1		1	75	1	1215		70	1	2	2
2	93	2	4		72	32	24	1		166	51	1	2		108	1	7	1
3	1	1	73		136	95	1	1		1	763	6	6538		97	1	1	1
1	1	83	1		2	1	1	1		86	1	1	228		145	2055	1	8
1	1	52	1		112	1	44	1		195	3	2467	4		102	5	78	36
2	91	107	1		1	152	1	1		147	82	93	164		249	56	1	1
124	36	13	1		4	380	1	226		180	1	1	5		100	1	1	3
97	105	1	40		1	2820	120	84		1	192	2	1		272	1445	7	5
1	1	30	1		1	2498	1	33		1	723	1	1		82	32	80	1
123	1	3	1		110	71	1	1		1	1	1	158		1	1	1	1
1	1	78	1		114	3	1	1		2	1	1	56		224	10	4	1
86	1	1	1872		106	20	5	2		116	1	103	470		1	1	2	1
4	1	2	1		173	1	32	1		3	191	41	1		136	2	17	1
173	1	5	3		1	1	9	1		1	76	7	26		91	71	1	1
1	1	6	2		1	1	1	10		1	514	1	9		73	95	3	1
2	1	1	1		1	48	4	6		77	3	371	1		280	5	4	9
87	1	1	18		1	41	47	1		2	1	222	1		1	16	1	1
104	1	1	663		93	4	9560	1		1	2	111	1836		1	613	61	1
95	2	1	1		1	41	1	4		479	1	2	9946		112	1	234	92
3	1	2	1		1	456	14	123		150	1	1	1		133	27	1	4
1	27	67	12901		1	56	1	2		138	2	322	1		104	82	1	12
3	1	312	1		116	1	167	7		61	76	73	9		1	1	3	15
2	1	1	1		121	1	5	2		1	26	1	1		88	24	3	4
639	63	38	139		1	1	1	1		1	1	8	53		132	1	1	1
1	1	34	7		250	82	35	2		114	1	1	52		111	44	1	5
113	1	1	1		104	91	9	56		1	1	1	18378		271	1	1	6
134	1	2	1		119	4	127	9		78	2	1	23		111	2636	1	1
1	77	2	1		1	54	1	1		112	11	80	169		1	72	9	3
4	1	2	1		1	5282	3	1		1	3	5	1		108	164	1	85
1	1	2	29		121	95	2	2		330	2	1	3		85	20	1	1
2	1	1	5		1	506	11	2		1	1	3	64		108	1	82	1
12	1	81	1		122	12	1	303		2	1	26	1		6	3	1	366
1	100	3	1		1	1	76	149		1	70	1	1		1	1	94	2
1	1	3	113		1	31	1	1		102	51	100	2		97	185	121	9
1	1	724	2		25	1	5	12		70	67	1	1		130	1	9	1
83	1	13	6		70	1	1	1		9	1	39	4		182	1	2	1
99	76	59	2		204	62	1	1		1	1631	1	3		64	1	40	5470
19	1	3	7		1	1	1	2		1	1	1	2		1	213	1	1
1	1	1	1		1	75	3	3		1	1	3	1		1	4	1	1
1	1	64	25		85	64	2	1		1	1	1	15		351	33	1	23
1	44	3	1		1	1	1	1		1	1	1	3		119	1	2	145
1	4	74	10		101	1787	1	1		1	110	4	3		1	80	1	1
2	123	57	3		118	3	2	1		1	1574	422	53		1	3731	7	212
1	1	1	2		116	3	9	1		88	1	1	1		129	30	1	3
1	2	1	1		5	1	1	67		117	1	9085	17		114	5	1	4
87	4	2	1		105	7	1571	11		1	1	16	2		180	6	1	1
2	210	5121	1		1	1	94	10		105	1371	60	24		523	1	3	1
127	5	7	366		250	3	3	1		338	2	163	1		69	5	1	9562
2	1	2	2		4	75	1	2		93	9	8	1		72	1	3	4
1	279	1	2		94	1	355	1		111	1	1	2		89	130	1	2
1	5	7	131		113	4	5	2		1	2	1	2		114	4	1	7
1	1	1	1		84	7	173	13		1	2	1	3		172	1	1	8
1	1	25	1		1	1	1	1		1	480	1	1		426	1	1	6150
1	1	1	1		119	29	3	1		333	1	403	6		116	1	18	1
1	126	1	1		87	5	100	1		102	1	1	1		1	2	27	1
1	545	1	73		70	6	1	1		2	32	1	1		3	2	8	4
1	1	1	74		105	64	643	44		1	6	3	41		97	1	1	3915
106	101	1	40358		1	76	63	1		104	3776	1	1		237	1	7	1
93	1	1	1		210	99	2	1		1	1	1	57		179	1	1	1
1	1	59	6		1	4	497	6		1	1	105	1		138	2	1	1
1	3	45	2		106	79	2	1		1	21	1	6		81	3	4	1
9	1	5556	49		1	168	1	8448		3	74	122	5		1	3	1	1
1	1	1	703		120	1	67	1		1	7	78	3		220	2	1	29
1	6	2	1		89	1	55	3		141	4	2	1		107	131	1	1
1	15	1	1		1	68	1	1		210	1	2	120		1	82	10	1
1	3	105	1		758	4	1	1		204	165	10	1		72	1	4	2
130	1	6933	60		119	1	1	1		11	1	68	1		1	25	8	2
1	9	4754	4		97	1	1	1		89	98	1	1		67	568	1	1
1	40	49	54		85	21	132	1		1	1	1	1		123	3	57	1
1	1257	1	1		1	1	157	1		1	2317	1	1		134	54	1	2
1	1	11	1		1	3	104	9896		91	1	1	1		85	60	8	1
1	1	95	1		3	2	30	4		1	191	62	3		244	1	17	2
51	1	3	1		1	4	1	2		1	1	69	3		77	26	5143	1
1	1	1	1		93	3	3	1		1	3	266	1		111	40	1	77
178	1	21	1		221	1	1	1		156	18	76	28		111	3	1	66
1	1	6	68		3	2	3	1		52	145	4	181		115	4	2	141
1	4	1	80		120	1	7	46		3	2686	338	3		122	4	2	2
269	1	50	1		60	4	5	18		218	170	1	2947		312	133	24	1
8	1	1	2		289	3	60	4		223	1	185	30		107	2	11	1
241	1	3	1		1	1	1	1		113	2	54	8		1	34	18	4
1	15	1	1		184	2	2	2		1	1	59	48		99	3	9931	67
1	23	3	1		1	66	1	50		127	1	42	5		120	2772	2	2
1	1	3	71		1	107	2	13		47	517	1	3		1	238	1	1
2	1	1	377		1	1	1	1		1	1	89	3		138	1	2	1
101	1	14	2		1	46	180	1		1	1	104	1		92	21	1	1
128	1	1	1		167	70	1	1		1	1	128	1		1	200	7	3
113	3	9	1		515	31	1	20		1	99	1	2		112	1	1	11
1	64	32	2971		240	1	1	3		1	96	82	1		1	76	78	3
1	1	2	8		110	577	1	7		77	1	1	3		1	1	3	18
1	1	1	13		1	1269	5	33		117	1	1	1		1	33	1	1
2	1	70	1		1	114	2	1		4	1	1	1		127	1	1	160
101	46	24	1		123	1	8	97		1	1	3	105		1	191	1	2
1	5226	1	2		1	7	2	1		94	1257	1	1		86	448	1	8
1	1	51	1		1	18	2	2		218	371	1	1		106	44	21039	8
32	2620	1	6309		135	28	1	1		1	837	3012	25		89	1	9665	35
136	4	11	1		265	1	1	4		1	1	1	61		1	23	86	1
1	17	63	4		122	71	1	1		135	1	64	123		148	1	88	1
82	26	1	43		122	656	1	1		1	448	4	8		116	43	12614	2
195	5	35	4		114	439	1	1		1	1	1	2		115	1	1	729
1	1	877	5408		1	238	2	3		136	4	2	1		1	1	4	1
1	39	1	15227		184	1	1	1		1	1	1	1		224	1	1	1
1	1	1	1		106	95	96	3		1	7	1	14		105	2	2	1
1	1	4	2		110	116	1	2		5	1	2	1		98	1	1	14
1	1	144	7		2	29	15800	1		58	1	1	3		1	490	1	1
1	1	12	1		117	1	5	2		14	1	9	1		132	4	84	1
1	3	17	1		114	232	1	49		1	3	9	1		155	1	2	1
4	1	1	408		114	151	3	73		1	3	2	1		1	146	1	1
1	1	81	5		1	529	1	1		121	2	196	1		226	1	2	3
1	1	1	1		120	3	1	6		1	1	3	3		1	21	3	1
69	90	2	103		1	45	3	1		200	1	12	2		418	1	1	1
1	11	87	1		1	80	8	1		176	1	6	256		105	41	57	1
4	3503	6	586		108	433	1	2		1	273	1	191		77	208	1	1
1	7	82	1		124	68	1	59		105	1	1	7		87	4	1	1
1	61	83	1		171	124	6	1		119	1	78	1		221	4	3	3
1	5	3	2		1	1	3	1		1	3	1	1		194	1	60	2
194	1	1	204		99	241	1	79		1	4	205	1		69	1	2	3
97	94	1	15		133	2	1	1		1	1	171	6291		132	990	1	1
196	226	1	12		168	1	1	1		1	102	1	1		102	31	1	1
2	1	1	1		100	23	1	1		1	1	1	1		276	2	1	496
231	17	2	1		97	1	41	6		128	1	3	1		110	1	7	1
1	251	2	1		139	1	3	30		69	1	1	80		67	1	1	81
1	5304	2	1		2	56	1	1		101	1	1	1		140	1	15	1
1	1	1	11569		448	92	1	1		1	1057	67	12		120	4	2	5
1	50	2	5		1	1	1	1		94	2	63	1		312	88	1	66
130	1	2717	1		204	111	103	12		175	1	3	1		84	85	1	1
1	1	3	12901		2	58	30	3		125	110	1	1		64	74	5	1
1	83	171	1		167	81	1	4		127	3	1	67		17	1	1	2
200	1	12	26		327	1	92	5		163	1	2	2		81	73	1	1
3	1	18	1		351	2	6	1		81	4	57	1		1	1	6	4
120	1	1	1		2	1	71	1		147	65	6	1		1	1	73	21
1	1	620	1		542	3	1	96		95	16	1	88		119	2	1	2
1	1	1	10		2	3	1	1		210	53	4	35		147	6	1	1
1	36	14	1		590	1	51	1		1	105	31	953		304	1	1	4
214	7	8	2647		118	84	93	125		216	36	1	1		131	159	1	1
175	1	1	4		150	374	597	2		1	18	12	73		265	87	1	24
9	1175	1	1		2	40	1	131		1	4	25	571		1	1	1	1
1	443	150	7		2	84	3	1		115	472	379	1		106	1	1	1
1	84	3	3		1	2	5	99		122	1	9	1		84	66	1	1
2	100	6	64		1	1	2	24		73	1	2	72		220	537	1	6
135	2	1	2		106	361	1	3		125	84	5	3		94	92	1	3
1	1	7	1		90	88	1	2		1	2	1	1		100	114	1	1
1	1	592	27		2	1	4	1		96	1672	182	1		6	3	5	1
4	1	57	1		1	70	7	66		1	2	1	445		1	182	1	90101
2	1	141	1		1	388	6	7		73	1	1	141		103	2	15	1
4	1	1	1		83	1	23	1		4	1	1	1		8	9	2	2
2	4	1	29		198	1	1	1		108	1	90	1		232	3	1	1
98	1	3	1		103	79	6	1		2	1	1	1		100	106	1	21108
114	1	31	30		107	9	14	84		90	1	76	858		79	2	1	1
2	62	1	3		116	4	3	18		1	13	1	12		115	3	1	25
1	1	77	29248		1	1	36	537		110	4	1	1		112	1	10	1
1	185	71	4		1	10	1	1		1	83	43	1		2	1	2	369
1	1	328	2		103	8	3	1		1	664	46	3		427	1	1	3
1	93	1	1		1	1	21	1		1	166	3527	29		1	5	3	1
5	144	13	14		116	70	1	66		21	1	4	1		287	1	4	66
1	132	108	10		250	66	38	12751		1	1	1	628		95	1	13	1
109	1	1	4		192	5	93	1		1	1825	84	1		74	3489	13	1
1	3	1	1		116	1	1	3		1	27	16	3		97	1	5	1
1	1	21	1		1	3	1	1		1	967	1	7		92	103	2	1
92	1	1310	5122		118	3	1	1		387	1	480	1		87	2	24	346
1	1	5	9310		133	418	2	1		120	1	1	1		181	2	1	1
147	18	7	1		124	67	3	1		52	1	1	250		84	1	145	1
150	5	1	1		1	303	1	1		1	262	22	78		133	1	4	1
1	3	10	1		92	1	1	2995		116	1	1	1		103	27	2	1
132	1	3	5655		1	612	1	280		110	1	2	1		97	1	2	1
1	1	4	1		118	48	1	1		229	105	1	1		105	1	1	2
1	1	1	1		1	262	1	1		1	1	1	1		1	72	1	1
76	1	1	1		317	825	4	1		105	1	3	1		118	1	46	1
5	1	20	1		3	127	1	8		179	763	146	1		1	10	1	1
1	1	33	1		1	33	1	1		1	1	105	1		93	1	3	50
1	6857	4	1		1	79	65	2		1	1	117	1		120	1	153	4
204	125	3	4		2	1	21	6		67	1	1	6845		135	1	23	1
1	1	12	1		1	1315	64	1		87	1	2	94		126	79	22	1
166	1	1	1549		133	183	78	1		1	1	1	2850		151	89	1	2
92	1	1	1		154	205	75	3		1	2	73	28		121	94	60	1
129	66	1	1		120	7	40	446		254	4	11	1		111	1137	1	39
1	147	1	90		1	1	116	6712		1	242	3	1		119	1	1	87
1	1	19	1		200	42	1	1		1	58	212	135		232	53	2	22
1	2	4	39		2	1	11	1		130	15	3	2		98	1	1	1
84	246	17	2		1	151	1	1		118	3	7	3		1	43	1	1
122	1	2	1		3	88	9	23		2	1	41	3		95	13	1	1
2	1	92	32		1	3	1	16		1	1	1	2883		204	6	1	1
1	1	1	3		1	236	4	1		1	1	2	28		127	2	3	1
1	87	17	1		109	1	79	1		67	3	1	1		124	343	7	44
1	1	2	5		1	167	4	1		115	2893	1	1		137	1	1	1
1	29	7	2627		112	5	5	1		1	122	1	6557		1	1	4	6
1	2	20	1		114	96	106	1		151	1	1	2		87	5	1	39289
1	1	1	1		1	1	1	1		136	1	1	3		121	2	1	252
1	1	7	1		229	1	1	1		1	1	1	8		125	95	4	5
1	1	1	194		1	638	3	5		113	1	1	96		104	1	21	5
109	124	85	1		1	94	30	1		313	2	5	1		1	1	3	1
1	3	8	3934		120	1139	1	1		98	6	48	298		123	164	2	2
1	1	100	1		369	331	38	1		1	3	4	19		87	1	1	1
1	1	99	13		122	1	1	104		87	1	1	1		711	526	1	1
109	1	1	68		1	2	4	1		66	1	1	1		163	1	2	1
1	1	75	95		1	332	11	1		113	148	206	1		106	1	2	57
1	1	90	1		231	7	2	1		1	2	7	9		54	25	3	1
92	1	160	1		1	2	1	1		1	3	951	2		105	39	5	3
1	6	7	1		237	150	11	4		125	276	1	4		72	3	1	582
91	1	136	1		111	1	8609	3255		103	7	1	190		207	1	69	142
126	2	9047	1		72	1	3	7		1	1	57	2		118	91	18	1
117	169	6	1		3	109	17	1		88	89	63	40		126	3	1	1
78	1	1	5304		1	2	4	3		1	1	7	1		186	5	3	6
1	2	1	650		121	196	7	1		85	1	81	1		118	66	1	1
1	71	3	65		99	172	4	8		313	1	3	1		1	70	8381	3
90	5	23	1		16	196	584	16321		93	1	6	1		138	104	13	13
147	36	1	1		194	80	1	136		108	1	63	1		345	4	1	1
1	4	39	27		1	64	3	1		137	1	1	38		1	1	1	1
156	1	2	1		4	1	1	1		1	69	75	2		130	394	1	1
334	1	137	3782		1	32	22	1		91	1	30	3532		83	395	1	1
201	10	6784	1		117	50	1	1		157	1	1	1		123	1	2	1
90	4	74	18		185	1	5	1		1	1	3	2		185	7	36	50553
116	1	1	1		130	1	9	8		1	8	4	7		85	1	112	3
465	3	12	1		2	5	3	67		1	3	164	3		132	1	72	4
1	1	20	1		122	29	4	56		37	3	3	1024		90	1	1	73
198	1	1	1		207	1	1	1		106	73	9	2		241	44	1	2
29	1	13	1		104	137	1	1		50	113	4	1		132	1	1	1
4	141	150	3		1	67	2	1		59	1	87	2		96	34	123	1
1	70	6	21		1	122	1	1		1	2	3	6		189	1	11788	1
4	108	5	1		1	87	1	1		1	298	2	26		89	1	16	1
1	80	1	1		115	1437	1	1		1	207	1	1		119	141	25	3
1	84	1	12		342	1	1	1		1	1	3	1		2	2	2	1
1	1	6	2		1	290	2	11		1	1	29	52		171	83	3	4
92	1	9	27		1	3	1235	38875		115	1	39	4		2	1	1	2
2	89	1	5		84	1	1	1		1	1	112	2		120	73	20	1
115	39	1	1		116	63	2	1		1	1	1	75		116	1	1	2
1	1	1	6		1	51	4	2		73	44	10	3		77	51	36	1
1	11	2	3		243	12	8509	1		1	1	1	2		386	210	10	1
1	3448	20	1		1	3	15	19		1	688	1	27		561	1	1	3
1	517	1	7		90	60	10	2		1	1	1	6		4	671	1	1
11	1	91	1		146	76	99	56		1	16	7	119		97	1	6	41
1	2	1	1		1	3839	264	1		1	82	269	1		114	102	5953	20
16	2	1	1		77	111	1	2		82	1	11	619		435	1	11	1
84	1	1	3		1	81	1	40		214	1	16	1		1	126	1	692
107	4	1	1		1	85	306	1		1	1	1	1		88	25	1	1
2	1	290	1		149	95	38	1		111	1	47	3		122	2	1	69
12	11	1	1		206	92	11	378		285	1832	1	1		102	4	247	1
1	1	9	1		251	1	1	1		93	8	20	46		1	2	1	2
6	1	181	1		1	29	119	2		91	7	1	5		129	84	5	1
1	1	67	5		113	2	1	1		125	230	99	1		88	1	22	25
95	287	2010	1		1	101	1	1		131	1	2	7		144	9	2	17
2	1	38	1		1	1	1	2		9	72	7	1		209	527	1	104
1	2	4	3		122	1	1	1		1	1	1	81		118	1	5	1
1	1	65	1		223	64	1	1		103	1	1	2		112	40	6	1
1	3	5	1		108	103	1	1		1	30	282	3		100	9	1	10
1	5	7	2		4	5	1	1		1	3	45	1		84	1	134	1
1	2	1	2		1	97	1	80		1	1	94	6		88	2	1309	28
2	4	39	7		77	34	12	1		1	4	41	1		116	50	6	1
1	7	2	12878		131	721	1	1		1	1295	35	1		129	1	3	1
1	1	1	827		57	40	91	1		122	670	55	1		1	1	1	172
3	4	7	20		407	1	121	6200		2	335	1	1		2	1	1	56
437	4	1	1		1	60	938	1		1	1	82	2		116	1	60	63
2	5	2	152		148	1	1	1		1	3	8929	6		3	1	1	16
3	1	1	23571		324	41	1	1		111	2	51	115		1	56	1	5013
1	1	1	68		232	1	1	4		15	3	1	92		10	1	172	3
125	1	15	195		94	54	1	1		16	1	1	104		238	2	1	1
1	1	1	9		195	58	1	2		128	1	218	1		338	157	1	64
1	1	42	1		1	1	1	513		1	27	1	1		102	1	2	2
1	1	1	1		138	1	5	1		143	2	573	1		121	1	14	1
49	1	212	187		113	4	7	11375		1	1	102	3		96	2	14	1
1	1	18	3		5	27	3	1		112	43	11	2		4	1	2	2
305	1	1	11		135	2	22	1		322	1	71	106		117	1743	1	1
1	2	1	1		61	1	1	1		1	25	1	7		378	6	1	1
1	1	111	9		1	173	3	1		1	3	1	7		1	71	1	13489
1	1	1	1		1	70	3	4		100	8	1	67		1	1	5	7
93	1	123	2		1	9	1	1		190	105	1838	1		1	1	4	2
47	3	92	3		1	1728	1	1		78	4	2	95		104	8	1	1
4	1	1	2		1	6	1	1		1	1	7	24		107	1	1	116
1	17	59	1		1	1	1	1		1	155	5	2		96	4	1	27548
82	1	539	1		3	88	1	1		3	1	33	136		109	1	1	1
257	1	10	1		2	74	10	1		1	1	4	12		51	33	129	1
1	1	75	38617		5	47	70	7539		466	1	70	1		1	1	1	11
2	3	65	4		33	53	2	1		1	1	2	72		1	621	30	3
1	1	3	1		140	1	67	1		123	5	5	1		198	1	1	6
1	2	1	7		133	301	1	1		1	1	4	419		116	43	1	2
156	3	1	7		73	126	14	82		94	129	140	213		390	1	1	10
99	1	25	1		1	81	6	12430		1	1	1	1		151	8	1	1
6	94	5	1		2	1	1	16		90	1	11	389		132	3981	2030	6
1	1	1	7		1	70	1	3		112	1	76	1		89	12	10151	1
126	1	1	17		87	6	1	2		1	13	3	1		1	1	1	2
1	95	6	2		163	154	1	2		1	6	1	2		120	1	5	1
64	312	2	2		3	8	1	1		149	10	1	6		132	1	2	1
1	1	1	3837		95	1	6	2		3	518	1	6		122	3	43	5008
2	475	15	2		1	252	102	10		99	34	69	73		1	1	2	22
1	1	11	13238		1	1	6	1		3	4	21	138		92	1	7	1
1	47	1	1		1	12	53	1		199	1	4	152		197	1	1	42
1	3	15	29		1	1	2	2		108	11	2	51		100	4	207	1
1	8	12	1		4	128	75	7		97	4582	595	1		68	2	41	1
3	1	1	1		119	280	2	1		109	67	1	9		99	1	2	49
79	17	1	47		96	294	1	4		86	1	10	1		93	77	274	44
5	3	5	1		1	2	10	1		1	4	309	3		117	1	2	1
1	1	103	73		1	1407	9	1		92	1	276	288		129	1	2	1
91	456	1	1		1	56	1	1		1	1	1	36		86	1	5	8
16	1	2	26		1	1	61	24393		111	23	154	1		1	11	1	1
1	2	1	5		1	1	1	1		3	1	69	1843		97	1	1	1
1	2	1	1		110	699	2	50		129	1	7341	3833		91	1	1	1
1	1	6	1		1	1	51	3		1	1	109	10		112	5	1	1
2	572	1	3		1	2	23	4		1	1	90	1		108	2	107	1
1	248	68	1		1	150	10	4		89	1	5	1		275	1	4	1
87	1	1	35		1	7	4	2		1	2	1	2		94	1	406	7
1	1	1	1		1	221	1	2		128	14	4	1		255	1	2	3
1	1	1	1		1	6	1	3		124	4	3	5233		1	4	3	1
1	1	1	4		23	1	12	1		49	1	1	20		177	5558	1	1
1	1	84	1		4	1	5	5		111	1	3	2		100	191	8664	158
1	51	6	69		3	1	6	31		108	1639	27	1		108	27	1	1
3	4	70	1		1	1	1	30		1	2	12	39		113	2	4	3
1	9	4	91		1	90	2	1		102	256	7	1		64	2	1	1
95	1	2	3		1	124	45	6		272	85	76	1		113	1	23	376
1	1	2	3		1	1	4	35		2	1	1	1		1	1	26	1
3	1	1	17		1	89	28	3		219	1	97	472		616	10	1	9
1	7	4	261		1	80	81	11		128	7	3	1		260	1	735	12
986	6	1	1		1	12	2	1		17	2842	4	3		126	7	11	4
158	137	11	12		122	417	246	21		119	95	21	43		1	5	1	1
246	1	74	3		122	1	1	1		117	178	2	5		90	1	1	1
5	3	5	15		86	79	2	1		1	1	1	67		334	2	2	7
199	4645	1	1		261	78	1	1		1	1	19	1		169	29	55	4
1	1481	1	1		1	3	56	3		118	1	1	1		117	1	12	1
89	2	3	2		1	1	3	1		5	1	1	242		90	170	1	1
76	292	2	18		1	43	1	2		82	1	78	13		102	1	1	14
59	1	1	4		122	23	1	1		96	2	2	137		1	1	1	5
1	1	85	9		104	7	1	6		131	2	95	5		101	177	433	5
1	1	1	1		1	60	12097	1		45	1	1	3		106	2	2	4
2	1	2	2		1	16	8	1		2	49	3	3		107	94	1	1
2	1	5	1		113	71	8	3		77	3	1	353		135	3	18	1
4	1	4	14		1	2	101	1		113	4	1	59		111	1	161	3
1	1	1	1		1	1	1	1		1	18	32	165		224	4	1	2
1	44	1	111		95	1	127	126		122	1	1	2		281	1	2	1
1	5	1	1		1	131	2	1		1	7	1	1		202	1	1	170
1	383	3	7614		4	102	4	1		1	4	1	1		91	4	1	6
1	1	2	2		244	3	3	403		1	2	4	1		91	1	3	1
193	1	2	1		132	29	1	1		1	1	26	2		105	1	2	1
1	1	248	3		147	1	84	2		460	1	10	38		86	78	1	3
1	1	131	4		1	55	323	1		129	3	1	3		1	3	1	1
1	5	84	75		3	19	1	1		1	1	79	7		89	4	8	274
1	1	10	1		347	80	3	18		3	1	2	91		1	58	3	1
1	3	4374	1		1	3675	1	1		1	3	1	104		1	1	1	1
3	1	3	2		1	59	1	62		1	2	103	2		120	6	1	12
1	1	1	4042		1	1	6	37		173	518	44	3		93	16	10	1
116	2	1	1		365	163	3	11		128	1	7	14		122	1	8	1
1	110	2	22		2	58	4	1		307	6	36	1		86	1	1	1
2	3	2	1		180	26	8	1		1	5	2	626		280	46	3	13594
6	1	1	1		104	1	6	134		109	28	5	287		233	3	1	2
6	1	603	3		88	9	2	16		126	119	1	55		101	11	9	1
103	1	2	3		526	1654	1	1		120	5	9	10		112	6	2	138
83	1	81	1		118	441	1	2		186	2644	1	3		116	160	1	1
96	4	5	51		5	1	1	8		1	1481	7	1		230	9	4	1
2	3	1	1		1	8	35	3		199	1	102	5		221	16	1	1
1	1	1	1		115	55	5147	24279		100	1	1	7		128	8	3	1
2	31	1	1		4	1	1	1		118	1	6	3		94	1	1	1
1	1	1	11934		74	1	2	1		1	2	1	2		117	2	612	2
3	154	21	1		1	45	87	1		191	1	10	376		1	80	175	3
1	21	383	2696		1	2	3	2		1	2	1	482		106	33	11565	1
62	1	9	1		119	2	1	4		153	4	68	1		126	1	1	1
1	1	14	1		111	2	2	1		110	1	4	3		117	1	8	1
1	1	420	3		120	2	2	1		138	1	13311	53		115	1293	3	1
1	18	31	1		126	9	12	1		1	315	1	208		12	11	1	1
1	70	12	1		1	1	12	2		1	1	5257	1		6	1	3	3
1	2	1	2		211	100	9	1		224	1071	1	49		109	377	12	1
1	2	1	5		394	99	195	26		95	1	1	8		89	13	2	1
1	1	283	1		66	1	1	55		98	1	1	16		193	14	3	1
1	1	1	7		1	56	1	83		89	758	1	140		4	1	3	1
3	1	3	1		221	1	1	1		224	1	7	1		1	157	2	40
2	1	3	1		144	93	1	1		1	186	1	11007		75	1	1	1
1	1	41	6		90	104	25	1		1	12	82	13		113	221	3	1
1	64	1	1		103	1	13	2		114	1	34	4		106	33	1	2
1	1	2	1		86	99	1	13658		1	199	5	3		371	1	16	1
1	2	302	1		84	41	3	1		121	3	5	10		1	91	12806	1
1	172	67	1		735	1	13	5		131	1	58	1		231	1	20	316
66	6	1	1		1	1	1	192		1	2	51	9		163	13	3	2
106	1068	10	17		1	18	3	2		124	1	123	1		64	1	2	39
1	88	3	1		123	63	1	1		127	1	2	2063		1	4	1	1
2	1	17065	4		547	1	22	1		115	1	7	1		9	1	1	4
1	1	18	1		1	6	3	12		95	10	2	1		103	88	5	16
1	1	1	1		199	28	3	1		127	1	75	1		85	7	27	1
1	17	1	60		114	1	1	1		1	474	14	1		1	3	3	1
8	4	1	1		110	11	2	1		116	1	3	1		97	1	90	1
4	3	5	1		166	1	14	1		91	1	53	85		1	5475	6	1
1	1	1	1		104	7	22	17		101	1	1	3		56	1	1	1
108	1	3	8499		215	1	2603	2		121	1	1	1		119	3	1	1
139	5	16773	3		91	1	1	385		89	3	1	1		1	1	1	1
3	1	5	2		227	85	151	1		109	1	70	1		236	1	1	1
1	3	1	1		1	306	3	1		1	1	1	63		1	1	138	1
1	1	1	2		128	269	1	12		1	1	306	84		153	1	1	1
1	3	138	28		1	75	1	373		218	1	90	820		75	5000	1	1
13	1	120	3		150	1	78	8		129	1	47	1		3	1	19664	105
6	1	5	641		205	1	52	1		185	1	3	3707		91	878	31	1
1	3	38	6		84	37	1	1		419	86	1	1		1	1	6720	1
1	92	1	3		196	112	3	1		88	1	134	235		102	36	1	1
3	1	1	1		73	189	2	40		115	1	1	1230		152	106	84	1
71	1	1	1		1	2	20	51		125	1	550	59		1	65	11	7285
1	117	25	2		201	1	1	1		1	7	1	1		191	1	1	85
1	1	1	1		113	25	1	40		130	27	3	436		91	158	1	1
3	1	47	1		152	1	1	1		1	1	268	583		98	309	1809	8057
1	1	21	1		1	3	1	1		106	2	1	152		38	1	140	1
1	3	1	1		1	75	6	1		266	488	1	4		252	59	2	5
2	1	508	1		132	1	1	66		206	27	6	5		1	1	1	2
3	1	3	3		281	36	16	5		107	88	8	8		1	1	11	1
102	1	4	12		509	45	1	48		126	192	3	1		1	75	1	1
1	2	75	1		1	71	1	4		1	1	1238	1		1	1	1	1
3	15	8	1		1	227	1	1		1	1	1	70		1	3	5	1
97	1	1	86		95	89	134	1		130	2	206	1		192	2	69	1
2	4	1	17324		73	112	10200	1		84	1	586	1		168	10	15	21
1	3	1	76		1	87	31	1		130	1	1	2		240	245	18	1
2	79	20	28132		1	1	1	1		1	1	1	1		1	15	5	1
1	2	37	1		3	50	1	1		113	8	78	9		93	76	2	1
1	341	4	1		152	4	5	2		104	1	3	1		106	6	31	1
1	130	1	4		56	153	2	1		109	5	1	1		125	1	1	3
100	102	1	1		80	1	7	1		1	3	55	66		105	56	51	25
124	78	52	1		132	94	30	1		1	1	6	3		173	5	1	1
58	1	35	63		1	26	69	1		122	1	20	1		1	192	58	1
21	1	1	5		1	439	87	1		1	127	1	26		1	1	1	1
1	79	1	1		132	8	16	1		1	29	120	2		111	84	3	1
94	122	9	1		1	16	91	1		65	1	105	1		1	76	273	1
1	7	1	2		1	3	192	18457		1	3	1	60		105	1	1	1
1	1	3	3		115	1	74	41		219	571	2	1		225	21	1	3
8	5	13	1		92	1	7461	41		210	1	22	1		177	1	15	1
219	6	4	1		1	1243	5	1		1	2	1	4		50	1	3	1
109	1	98	8		2	1	2	24692		96	1	1	6435		399	73	2	1
240	1	6214	344		1	1	2	1		1	1	7	6		1	1	1	1
2	216	68	18		1	6873	2	1		253	8	8	19		115	1	1	1
105	1	38	1		1	25	1	234		1	1	1	50		124	1	1	2
139	3	19	1		130	3	1	1		111	2169	529	32		120	73	103	8
1	3	1	2		1	46	1	1		1	631	92	1		1	1	1	1
121	1	74	1		3	6	1	1		1	1	75	1		95	129	1	2
1	1	1	1		111	2	1	12		108	1	30	1		1	641	1	1
84	2	239	27		3	1	1	1		123	1	87	8		77	1	1	1
1	1	1	3		829	89	1	2		103	1	22	173		220	39	11	1
151	1	1	1		3	2	3	1		135	1	46	42		245	1	6	31
1	2666	2	1		2	1	1	1		152	13	8	1		5	4	1	1
83	11	1	1		259	23	1	1		330	16	4	1		1	73	2	8
35	185	30	1		1	86	1	45		101	362	77	21		229	1	1	1
72	1	1	1		121	2	3467	5		110	59	1	6		109	90	42	409
1	2	16	69		102	1	58	49		1	1	46	1		80	41	18480	1
1	1	199	6		106	424	140	1		84	4	75	50		116	3	4	67
1	4	1	1		1	1	45	2		100	2557	6	338		47	11	963	1
1	9	1	1305		109	6	18481	2		284	1	831	5		207	1	1	1
195	19	84	1		1	3	1	42		58	15	1	86		172	3	1	6
51	72	36	1		1	1	136	1		126	1	3	4		122	266	8540	6
1	1	1	393		1	10	1	1		3	669	1	368		190	19	1	51
1	1	1	33		2	1	70	8		1	3	3	1		243	1	3	212
1	1	1	181		121	1	1	1		209	876	9	1		122	201	7	4
1	1	1	1		97	1	2	3		128	1	115	13		112	3	3	1
1	3	51	1		1	1	39	1		91	1	168	7		105	2	2	1
1	1	2	1		1	1	1	1		121	558	152	11		99	5	9	1
102	1	1	2		1	2171	1	1		1	31	1	229		356	13	108	8
1	1	243	1		120	3420	48	2		1	2	39	1		111	1	280	3
83	1	1	1		2	11	1	1		119	1	3	257		99	1	19	1
140	11	1	1		112	434	73	19		1	2	1	2		82	32	98	1
138	289	12	1		1	123	2	1		1	1	3	1		96	1	1	2
1	112	1	1		1	41	8690	1		328	1	1	4		102	1	1	1
2	17	1	13		3	164	2	1		10	2	50	9815		80	1	1	1
80	1	2	4		1	3	1	2		118	211	1	46		163	304	1	3
1	7	70	8		1	1	1	1		1	514	6	2		1	1	2	1
103	1	5	2		1	1	3	4		47	1	1	91		1	3	1	1
1	1	1	151		123	39	4	1		2	8	171	2		130	1	12	1
12	1	2	47		122	91	9	1		186	1	1	1		267	2	5646	1
1	2	16	1		2	64	4	2		224	299	2	1		196	4	1	5
2	1	2	3		1	106	1	18		117	1400	1	4		204	7	1	7
1	1	1	8		120	77	1	12		1	3	1	330		1	2	1	1
1	4	1	65		1	464	6	1		442	2	1	2		176	2	1	1
2	2	2	1		3	2	1	98		4	1	1	1		141	15	1	2000
117	1	10	1		319	51	1	10		1	10	12	623		104	5	1	77
13	2	1	1		108	182	1	1		83	1	67	5		231	3	1	1
273	2	58	80		73	3	2	6		164	3	3	93		1	1	10622	4
1	5	31	3		1	58	1	156		1	2	2	1		188	3	1	7
1	1	89	3		16	35	45	5		4	1	1	27		86	1	2	1
1	1	1	40		1	222	1	22		6	840	9	1		123	1	1	1
50	1	6	130		1	221	1	2		2	2	1	99		285	102	3	1
2	7	1	1		228	3	32	1		1	1	10	59		1	1	1	306
1	2136	1	1		3	47	1	5		1	1	3893	239		1	3	1	22
127	1	2	1		2	8	4	1		1	4	20	30		121	1	3	1
144	284	2	1		137	1	1	1		235	1	1	6		1	2	17397	3
1	2	61	1		1	184	1	2		23	1	10	223		114	5	3	1
5	1	1	1		1	79	1	1		200	1	1	40		96	8	1	1
1	3	1	3		1	1	34	1		1	1	72	4		1	2	1	1
109	420	2	2		1	1	1	1		127	2	1	1		1	1	1	3210
10	4	1	1		227	27	1	110		37	1	1	4		6	2	1	3
1	25	1	11		1	16	12	1		1	2	1	306		1	1	9	7246
1	25	184	7		354	54	1	1		1	1	4263	1		10	1	1	1
1	2094	1	5		2	14	1	6		1	1	3	8		1	3	1	5
352	88	1	604		2	67	1	1		1	1	1	61		1	1	1	1
2	98	12	4		1	81	1	70		153	3	1	1		112	48	1	201
144	26	1	22		80	5	116	21		1	1	2	1		274	65	1	2
75	1	68	1		104	87	1	1		94	3	1	8		1	1	1	4
107	745	5	1		1	1	654	30229		129	3	1	14		1	1	1	1
1	79	1	1		1	115	88	1		7	1	2	1052		304	594	1	1
151	40	1	10		56	58	1	1		96	409	1	387		114	40	7	1
1	76	35	9		1	7	1086	16		1	45	3	1		297	4	63	2
1	1	1	5		138	5	2	1		106	1	1	1		82	98	2	1
1	1	3	35		105	3	1	1		1	1	1	2		184	8	1	1
101	36	1	7		382	65	1	200		116	1	6	1		205	211	1	32
242	1	81	68		1	53	5	1		1	1760	4	104		36	1	2	1
1	89	55	54		278	3	138	1		102	1	189	1		103	1	64	1
1	34	4	1		1	1	2	1		2	200	79	39		400	53	196	1
1	3	2	68		173	1573	145	1		1	1	87	2		108	1	1	1
1	1	1	1		3	3	1	161		1	3	100	1		98	2	1	1
81	1	30	37		108	11	1	1		127	2	4	73		124	1	1	1
114	1	1	29		105	8	57	1		119	90	1	76		95	40	1	1
1	196	34	1		120	70	1	4		64	1594	61	7609		1	18	7	1
115	1	110	1		95	1	54	1		1	1	389	1		138	70	5	3
1	181	5	1		1	12	1	533		28	3	2	81		4	1	1	1
115	1	41	1		134	56	71	1		128	273	155	1		131	1	2	4
1	1	1	1		1	73	3	88		258	1	49	1		71	1	68	25577
2	83	1	1		1	1	2	5264		1	1	23	2		44	1	1	1
1	2038	6	136		263	2364	1	22		6	4	4	1		1	123	2	1
114	124	1	1		1	4	43	11		149	1	1	151		1	41	1	1
1	1	3	2		185	137	4	1		134	5243	73	12		89	4	1	1
2	1859	6	1		1	144	55	1		101	158	72	7		97	1	21	20
91	1	77	1082		1	184	1	1		76	6	9	1		81	1	57	1
4	1	1	2164		1	5	5	1		80	1	114	125		69	293	1	1
87	23	1	1		1	1	1	1		1	3	246	4		110	1	1	1
137	5	1	68		1	1	1	1		4	74	1	10659		253	132	10	1
76	95	6	1		148	81	2	39		75	1	36	1		114	218	36689	90
123	3	61	1		63	4	7	1		63	3	1	3		262	1	157	1
57	1	4	1		1	3	1	5508		1	1	1	1		91	2	1	1
1	93	115	11		1	9	1	1		1	81	1	134		122	44	164	1
1	3	1	1		1	205	24	1		103	41	108	1		201	1	1	3
1	5	6	4		92	1	2	75		374	2	1	1		1	42	379	6
2	3	1	16782		189	3511	530	1		1	1	1	1		208	129	492	1
1	18	3	4		1	155	3	34		3	1	70	1		1	190	1	4
1	1	133	6172		1	100	170	1		55	218	1	29		224	1	239	9
219	5	82	1		1	111	12684	1		196	1	124	174		114	172	1	1
1	55	59	1		3	178	1	1		23	1	114	136		116	96	1	17
2	1	3589	1		1	99	1	1		196	4671	394	2		103	10	2	1
1	2	19	2		1	3	1	1		108	89	1	5328		116	385	1	23
3	1	409	24968		119	2	1	2		99	1	1	1		98	1	3	3
1	1	76	38		129	65	1	1		132	1	27	4944		122	66	131	1
76	1	75	1		1	343	47	1		2	2	415	2		127	1	1	7
82	270	1	1		265	1	1	1		241	1	94	1		98	1	5	1
1	7	89	1		1	2	46	2		1	1	1	48		87	1	17	1
3	963	1	3		77	81	1	6		2	1	4199	3		1	1	15	8
8	2	2	1		86	35	122	1		1	1	1	546		248	95	3	6
1	4	2	2		129	80	448	1		100	1	47	94		139	3	3	1
9	12	1	4		3	4	6234	1		110	1	5	4		220	1	1	10661
3	216	380	1		1	1	3	1		631	1	3	5		1	640	1	1
1	4	1	2		215	26	1	12649		1	1	3	36		91	76	1	1
90	1	8	1		2	1	23	9		71	3	41	562		288	29	1	65
121	1	64	5		1	28	115	4		95	2	5	12623		377	1	1	1
251	50	2	17		1	80	6	1		5	12	84	117		193	36	17	1
121	15	1	10890		1	83	1	1		222	1	1	1		128	152	26	5159
116	1	3	25		2	1	76	19		1	5	1	1		96	157	6	15
104	74	1	1		82	392	7	33		1	19	1	1		293	2	1	1
82	1	2	1		467	1	1	45		1	29	5	1		71	7	1	1
1	1	3	5		67	69	1	17		1	1	26	91		1	1	3	1
99	1	8	1		206	71	3	6		127	1	95	31		146	2293	1	236
1	98	163	1		1	121	1	1		366	1	158	129		62	317	1	2
1	1	12	1		192	1	53	28		1	723	250	2		73	52	1	3
3	1	22	2		1	1	1	1		5	1	1	357		21	1	3	1
93	3	54	11255		182	6198	1	1		1	1	102	519		105	1	85	4
1	1	47	1		86	2	11	1		1	1	65	1		1	263	134	3
1	1	1	12		124	122	1	1		6	1	3	15		5	1	126	2
112	1	1	1		88	1	29	3		130	1	1	230		101	5	14	1
131	2	4	1		133	1	91	1		1	21	1	416		120	171	1	1
338	44	5	1		99	1	1	1		90	3	13	1		103	1	1	2
5	90	18	5		1	92	21	1		94	3	79	1		115	1130	8089	1
1	2	3	664		1	669	42	1		1	85	1	22		117	4	36	1
94	2	1	1		1	1159	1	105		49	2	1	8		136	1	1	1
1	1	1	1		125	1	1	7		6	1	74	1		111	13	1	1
24	1	73	15		1	1	22	1		1	12	74	2		663	1	122	1
3	1052	5	3		1	1	1	2		141	1	1	1		92	9	4	1
1	1	3	1		139	1	1	106		30	1	1	1		106	1	2	1
44	204	2	26341		413	2	2	2		105	3	65	1		304	2	1	1
1	32	41	26		1	1	1	1		96	3	15	214		109	14	1	1
1	279	44	2		1	1	2	2		138	2	2115	1		1	1	2	4
79	463	1	12		1	3	3	4		142	1	74	2		1	1	1	1
48	84	2	1		1	2	1	1		462	1	4	14		175	1	1	1
1	2	24	353		209	26	1	2		282	3	3	3		195	1	8	1
1	1	54	1		37	1	1	373		253	1	34	1		107	1	2	1
143	2	36	1		3	1	1	20065		92	1	280	70		111	2	9	1
370	105	17	1		248	68	86	3		124	32	105	4		70	3	34	2
1	1	62	2		1	93	1	2		81	1	1	306		98	2778	1	1
2	1	4120	1		3	1	2	60		128	1	2	1		85	1	304	1
1	1	42	114		1	13	1	2		128	1	1	2		107	406	37	3
74	1	2	1		1	62	1	1		1	1	2	81		1	1	112	1
4	1	86	1		1	52	1	6		1	1	1	1		89	1	1	1
1	1	1	239		35	12	1	74		79	4	1	1		105	3	1	32
1	77	322	1		206	3337	159	45061		134	80	5	1		323	1	669	101
167	26	69	1		3	95	1	84		1	2	1	610		128	1	1	9
15	208	34	2		4	1	1	6		123	1	352	1		234	1	1	1
151	247	1	1		1	1	1	23472		1	5	1	1		118	49	6	1
1	72	1	3		148	93	165	1		136	4	1	1		106	1	1	1
3	91	1	687		148	64	3	1		90	1	1	5178		76	63	1	1
1	3	68	106		1	1	144	1		102	2	41	76		115	12	1	1
3	4	108	53		2	127	2	1		217	1	1	62		256	1	8	4
1	56	425	49		3	3	2737	3		1	1	2	65		122	1	1	11
86	1	1	1		1	2	2	1		99	1	1	1		214	2	56	15
10	1	1	1		1	109	63	1		112	3	5	2		191	2	1	27
1	2	254	1		90	97	62	1		1	1	48	1		96	78	1	1
109	1	1	1		1	3	163	1		1	4	1	191		105	2	17901	1
1	41	1	1		109	5983	69	1		1	3	1	1		104	1	2	37
1	2	1	1		582	11	1	6		119	1	3	1		380	3	16665	1
1	2	1	83		7	1	50	346		100	1	1	1		123	83	1	1
1	1	1	4794		1	39	1	1		11	6	1	4		116	284	1	1
1	1	256	1		7	2	3	5		124	154	1	1		162	1	1	4
1	9	1	1		116	231	1	1		109	1	39	421		207	88	12169	45
1	1	42	202		1	50	1	1		1	1	8	1		61	3	1	1
5	1	6685	1		1	49	1	1		107	1	77	1		117	1	3	1
175	52	1	25		114	1	5	3		1	59	1	58		1	1	1	3
1	1	1	2		1	1	2	1		141	98	1	3268		317	1	1	1
1	519	1	1		63	37	1	1		66	1	2	10		169	1	32	1
108	311	13	14618		1	3819	1	1		131	7	23	93		36	196	12	1
2	1	1	1		1	1	1	4		60	1190	5	1		227	1	58	1
1	1884	1	6		372	1	1	17		222	1	141	1		1	1	62	14
1	69	4	1		103	1	3	4		119	2007	1	21		1	1	27	1
148	1919	1	1		86	1	1	50		124	1	7	1		2	24	4	11
1	23	8	2		86	425	38	14		96	559	1	1		1	46	1	1
124	5853	91	5		1	2	1	1		341	4	1	32		128	4490	1	1
15	48	1	78		95	150	6522	9478		282	5	11478	2		246	104	32	1
1	44	1	1		130	117	1	1		1	2	7	85		141	1	8	1
1	1	1	2		576	112	24	1		61	1	16	1		2	10	1	1
1	1	1	1		1	1	3	1		205	1	12	1		6	1	5	1
1	6	4	1		124	1	1	1		119	1	7464	1		100	2	3	1
1	1	8	1		1	1	2	3		1	99	2	1		528	1	1	2
1	2	1	4		88	1	1	2		1	1	1	1		345	4	1	4
28	2	13	1		129	1	4	7		1	3	1	14		115	2	3	1
92	682	4	67		153	1	1	1		195	2	7	2		94	2	4	1
1	107	3	1		1	226	1	1		1	43	87	2		101	180	6	78
57	1	15	1		109	141	2	10		1	1	1	2		1	6	2	1
1	4	48	1		57	108	2033	4		1	1	1	16		101	7	1	1
7	4	1	1		126	3	48	1		223	1	69	4727		108	1	1	43838
1	1	1	14		1	1	1	7		1	8	1	1		53	4	1	9
335	2	1	1		232	2	305	1		42	1	361	30		103	1	1	1
4	7	1	1		133	66	1	1		1	1	3	1		1	1	10	1
1	1	1	425		1	40	3	1		79	5	8	1		114	1	3	1
1	1	1	72		1	2	19	1		1	3	1	232		78	1	1	2
1	1	1	1		103	36	112	1		1	1	8	1		113	2	1	1
1	1	1	1		94	11	1	70		1	1	701	1		1	7	89	32
6	146	1	1		1	73	1	2		1	1	5	11		109	27	25	1
113	1	1	2		1	9	1	11		94	1	19	505		1	1	3	1
1	4	1	1		1	11	251	3		1	1	2	1		327	3	129	1
1	2	1	4		1	282	6	2		1	1	1	1		109	13	4	1
1	1	4	27		331	1	1	46		133	74	4	1		526	1	1	41
2	1	1	1		253	44	55	1		1	1	1	1		1	1	1	1
6	429	1	3		255	30	3	1		229	3	71	1		215	17	3	5
1	1	1	5		145	13	1	10		1	350	506	1		320	1	1	48
2	8	4	1		114	106	1	1		88	1	18	35		114	36	5	1
2	84	1	1		3	569	122	1		60	91	99	1		1	1	1	90
219	3	1	62		114	2	2	1		110	4	227	2		1	4	24	1
1	1	1	1		1	7	9	4		128	95	135	1		1	1	1	1290
70	1	1	5		48	1	617	13		116	411	42	1		97	26	1	1
83	1	1	1		159	1	17	1		1	1	19	2		308	1	12	3
2	1	1	1		108	1	1	1		93	1	111	3		111	2	1	8
26	2	1	1		1	1	1	1		98	2	94	3		218	115	2	1
1	22	33	1		1	21	15	283		3	413	75	1		250	1	1	2
1	3	70	1		1	1	2	36		3	1	9	1		122	1	1	13
116	1	17	1		1	1	1	1		2	1	1	1		44	70	1	1
1	1	1	2		144	1	69	1		114	3	99	1		103	1	1	10
1	318	237	44		144	1	4	1		1	1	254	1		108	1	1	16581
1	1	48	3		1	1	2	10		1	1	1	10426		94	3687	1	57
8	1	1	8		1	6	1238	3		251	241	1	9		347	1	2	336
114	17	1	1		2	28	1	1		1	2	1	3		162	183	1	1
1	1	1	1		78	1	1	3		58	4	4	1		169	40	1378	917
1	1	120	2		3	57	1	1		1	1	1	1		87	3	1	82
1	1	1	4		130	132	1	156		152	1	3	429		1	1	1	1
338	168	101	263		1	257	61	1		115	180	3	70		1	1	1	4
93	15	1	68		1	62	1	1		1	4	2	134		107	4	68	1
2	8	12	1		1	77	32	1		156	1	2	1		1	1	1	1
1	1	1	4		3	1	1	3		205	21	7	56		3	144	1	7
461	1	1	4		1	86	1	12		60	24	1	758		35	3	1	1
34	2	1	1		1	42	1	1		99	1	10	1		74	1	1	3
10	3	1	1		1	2	175	1		1	8	337	1		1	22	39	91
126	121	1	12		5	62	1	1		112	1	3	1		1	4	58	9
1	1	1	1		1	2	50	31		110	64	4	1		115	53	1	11
139	16	1	1		1	1	1	30		42	115	1	5		163	3	9	1
1	1	1	2		3	172	1	1		1	2	300	1		205	2318	1	1
1	27	3	33		229	63	4	1		1	1	1	674		90	350	2	5
43	58	1	403		125	24	1	5		110	4	1	77		1	1	1	4
107	3	1	12		123	64	1	1		185	4	198	1		5	8	1	1
2	1	1	1		109	2034	1	4		104	1	4	1		1	1	1	1
1	1	1	6		95	1	176	1		166	10	8	1		71	524	1	1
105	1	9	1		1	206	88	7200		1	3	101	5		123	345	1	6
1	4	106	66		87	1	2	1		253	62	11	1		152	249	1	9
17	1	12	1		120	59	1	1		1	4	4780	10		328	1	1	12
1	1	20	1		224	580	38	61		1	1	1	1		95	162	3	1
4	4	5	1		1	229	2	1		1	1	57	1		6	1	1	6
355	1	18	1		1	2	65	3		84	3	1	1		122	69	1	3
1	2	342	2		119	940	328	4		99	4	13	7		140	2	1	1
1	6	9255	1		98	3	1	1		1	6	459	989		1	123	73	1
1	3	1	73		1	33	1	1		130	4	3	130		1	1	2	10
1	1	1	1		114	1	1	1		1	1	268	1		89	79	40	1
245	1	57	111		116	39	11	1		1	2	37	79		1	1	244	31
97	1	1	1		1	96	10	1		99	616	1	2		1	282	1	29
300	1	28	1		1	2	1	64		88	2	14	1		1	9	1	915
1	1	1	1		1	1906	7	1		116	1	6	1		23	2	1	2
1	3	3	102		1	46	4	4		119	1	109	3		111	1	11766	1
1	1	6	22		99	54	1	1		138	2	71	129		96	25	1	1
111	1	4	1		240	73	1	3		115	1	17	1		114	80	1	1
172	1	1	3		113	54	1	1		212	1	4	1		127	1	2	10
3	1	108	1		98	4	1	1		264	688	73	3		1	2	1	2
1	1	94	1		1	1	79	20815		1	1	1	5		134	48	1	1
[truncated: 34,424 more rows]

## Sheet: C5EC1-3+P24EC1-4
hsCDHR5 EC1-3+hsPCDH24 EC1-4			Ca
	T0		T60		R1		R2
Replicate 1 AVG	56.9587		294.446		724.906		1027.8
Replicate 2 AVG	87.744		201.759		369.577		1121.36
Replicate 3 AVG	49.4856		95.3178		149.037		624.427
Replicate 4 AVG	71.3339		163.881		196.702		929.14
Average	66.3805		188.851		360.056		925.682
S.D.	16.8833		83.0439		261.036		215.627
S.E.	8.44167		41.522		130.518		107.813
Replicate 1					Replicate 2					Replicate 3					Replicate 4
T0	T60	R1	R2		T0	T60	R1	R2		T0	T60	R1	R2		T0	T60	R1	R2
2	65	4	122		61	13	11770	1		62	1	6	5680		95	76	24	1280
186	2826	13185	120		83	5	3741	6		3	1	8009	16		1	13	286	26764
2	62	11	73		14	2703	49	744		18	814	32	2111		18	89	4	2078
72	34	98	6		55	151	2	2474		2	1	4	10		758	862	1604	43827
107	2	14577	51520		22	69	1150	272		240	3500	1794	2		86	8	1	19366
83	2	5	66520		2	1892	3496	6		2	2	5	258		74	26	46	11955
125	43	154	2		14	1	3	67605		92	6	18	292		72	64	18	303
85	1	4046	5351		25	1	5	3		208	2	2	7126		185	173	2746	17
109	3894	45	52093		59	1	4	2		44	1197	1	46		29	7	1315	53630
123	1	6	98472		29	45	1	556		116	1	35	1		83	25	56	4
85	1	80	2		318	1	1	3676		97	1	1	5		101	38	2	23684
59	1	156	905		255	2	1	1		1	1	2	16		43	43	510	384
449	1	75	52		82	1	1746	2		3	1	326	1		64	470	67	3360
93	363	53	452		434	2	2	51319		88	3	44	2		77	101	7109	126738
5	1	84	11075		109	2	1	9637		85	2	8	88		239	1	78	38584
64	1	101	240665		87	51	4880	32951		29	2562	14	20		29	64	4276	1
3	1	297	1		110	13	2	8406		146	1	372	201		5	1	2	4
6	7619	113	1		49	9	56	8276		2	2	179	8		97	57	1	1
1	1	65	2		22	1	12514	3212		1	1	342	4		254	1	3094	57
1	10	71	1		177	101	1	1		34	1	1	1		118	20	18	1
1	1	142	41		374	1	5	9826		2	81	1	25		118	50	1	5
1	66	2	1		139	1	1	457		37	103	1	1		1	211	1	2
1	189	72	3		1	4	5	2791		1	1	1	5		1	1	20	1
151	1	1	9		1	1	8	1		3	1	1	1		133	1	2	1
111	1	2	11		173	17	5709	1		26	2	1	1		80	1	145	1
1	1	3	1		1	66	1	4242		5	1	1	39		1	7	2	1
1	1	1	1		1	1	39	1		457	9	2	4		1	1	1	1
1	1	8	1		1	1	594	2		2	1	4	1		71	57	1	2
9	760	2	67		1	1	1	1		56	10	1	1		106	1930	1	1
121	1485	1	3		1	1	4	1		1	41	1	80		173	202	1	1
1	1	92	1		1	95	1	1		1	189	97	14		93	1	43	2
668	1	455	4		2	1	372	1		1	132	55	1		129	14	4	1
2	1	126	1		1	2	1	1		1	1	4	1		3	194	1	1
3	1	56	1		1	11	2	1		1	11	7	6674		247	66	256	1
123	1	146	1		1	2	3420	1		1	1	1	7		141	146	1	1710
97	60	1	1		1	4	1	1		1	3	1	284		253	1	31	3
207	11	79	1		1	1	3	1		1	66	5495	57		74	49	1	1
1	1	7	2		1	475	67	20		1	1	29	1		278	15	1	2
6	1	94	1		106	93	1	1		3	1	1	157		80	131	13	1
1	53	1	1		118	2	6	2		2	2	1	4		109	3	1	1
3	1	1	1		1	17	3	1		1	458	3	4		138	1490	2053	1
1	55	290	2		8	3587	1	1		1	1	41	3		114	86	1	6763
1	9	813	1		1	1	1	1		1	3	1	1		1	2	67	5
1	1	32	12		1	1	1	477		90	2	8	4		1	88	1	1
1	1	34	1		110	4	1	1		9	1	7	11		1	1	1	1
1	5	96	3		1	3	1	1		124	104	1	5		108	104	3	1
114	7	89	1		1	1	1	8		251	1	1	3		1	163	1	1
145	1	64	1		1	3292	1	3		132	1	39	274		1	1	1	4
1	6	1	1		159	3	1	1		1	1	286	3		1	1	1	1
1	1	90	14283		99	116	18	1		1	5	1	1		1	1	1	1
1	12	171	1		108	148	11	26		1	1	28	1		115	1	29	1
1	4	1	3		86	1	75	1		3	4	158	8		116	1	1	36
2	3	40	1		2	4	10	41		3	1	54	93		1	2689	29	13331
3	12	1	3		103	1	4	1		1	3	65	1		1	62	1	1
129	94	231	1		1	1	1	1		1	1	1	1		55	1	111	6
1	72	43	1		1	61	1	1		1	5	2	3		1	2	1	1
421	1	32	1		155	81	1	1		1	1	78	66		1	89	4	1
1	1	9994	1		1	61	1	3		1	96	1	3		1	1	1	8
1	1	814	1		220	1	4	1		1	1	9	2		114	1	1	1
1	74	44	1		38	6	1	1		1	1	2	5		418	1	39	1
1	2	588	1		151	98	1	1		1	14	74	1		1	1	4	1
1	46	73	1		1	56	4	71		3	1	1	4		417	3	1	1
1	14	34397	1		270	3	1	1		1	77	1	1		176	1	23	1
136	1	38	1		112	1	1	1		1	1	4	400		109	7	85	1
1	1	166	554		1	175	7	5		1	33	3	1		101	72	26	1
4	3	159	1		109	73	3	7423		1	1	12	3		1	82	67	2
1	5	2	1		118	359	123	4		227	48	2	1		1	5	1	1
1	2	2	1		354	132	1	1		2	87	451	3		92	2	2	2
1	128	85	1		1	166	51	1		1	1	82	1		107	2	76	4
1	1	39	70		1	1	1	12775		1	1	132	1		86	17	1	1
1	182	183	1		106	488	1	1		1	1	1	8		339	1	6	1
4	1	39	1		118	80	1	1		7	5	1	1		112	1	1	1
4	1	400	115		140	2	55	5162		4	1	8	8		1	8	1	4
1	4	52	1		124	43	19	3		1	1	1	1		1	65	1	1
201	1	178	6		1	595	22	1		1	3022	14	1		1	1	1	1
9	1	28	1		1	64	67	5		1	1	66	1		1	32	98	1
1	13	146	11		1	2	2	1		3	1	2	1		171	867	56	1
1	7385	114	1		103	1	1	1		1	1	9	2		1	1	150	1
82	1	225	510		1	1	1	1		1	1	6	50		1	2	1	2
1	21	67	1		1	3	97	1		4	1	1	4		73	409	1	1
139	1	1	1		1	9	1	1		3	1	1	1		120	166	1	3
1	7336	1	1		1	1	1	77		1	1	2	38		115	78	56	1
2	1	156	82		1	1	1	10696		1	1	8	1		126	3	6	3
1	1	1	1		222	48	1	3		1	87	2	4		1	18	1	1
1	1	302	1		153	67	7122	1		1	1	2	1		1	77	8	1
1	1	210	1		104	91	106	1		1	103	2	10		1	1334	1	2
1	5989	151	1		104	1	1	1		393	74	102	2		1	31	12	1
140	1	158	3		304	399	7065	1		1	1	1	1		102	87	1	1
1	2154	40	1		55	174	1	1		1	1	4	30		1	1638	1	1
1	1	75	1		95	192	1	2		1	1	85	1		128	76	1	1
1	1	20	1		109	99	1	1		2	1	21	47		118	181	1	1
3	6	60	1		95	1	80	1		1	1	1	1		117	1	5	1
141	1	68	101		1	1	1	3		119	3	1	23		115	1	488	1
1	78	188	2		303	1	1	1		1	4	6	2		1	3	97	1
1	1	22	2		138	31	5	1		1	100	3	1		2	1	5	13
1	32	2	1		98	2	1	7053		3	2	11	1		114	1	2	1
134	1	33	1		1	96	2	14895		1	35	4	6468		1	35	8	1
1	2	2	1		110	93	1	9		2	102	52	2		1	1	3	1
150	1	401	1		131	2010	1	1		1	1	146	2		120	211	113	1
2	1447	2	1		118	2	2	1		1	12	1	1		1	1	1	1
1	94	1	1		74	1	1	2		34	42	58	1		112	96	1	1
1	2	335	1		1	1	1	1		8	3	15	69		603	83	1	3
1	1	71	1		1	1	1	4		2	1	1	1		108	53	55	1
1	1	17267	1		1	95	302	77		2	1	83	1		110	168	2	1
78	1	1	1		274	8392	3	125		4	6	3	2		129	6	78	1
1	1	70	14		1	1	1	2		223	83	4	4		2	2	18	1
1	1	2	63		106	44	2	1		1	302	21	1		104	2	4	1
1	1	1	1		1	281	1	1		1	1	47	19		102	247	263	1
118	3	35	1		1	1	59	1		1	1	1	1		96	115	1	1
2	1	416	2		1	1	7	1		10	5	6	42		92	1	1	6
3	1	438	1		116	1	75	31		13	753	9	90		1	4	5591	3
1	1	1	1		130	1	1	115		1	1	93	1		75	1	82	1
1	2	1	1		215	1	2	1		1	1	2	1		1	108	1	1
1	1	18	1		117	62	52	1		1	1	1	3		75	101	92	1
163	5	1	2		1	86	6	1		1	3	1	31		149	1213	93	1
58	1	10	1		101	1	104	3		1	1	1	84		3	11	1	1
123	1	246	2		109	26	1	1		1	4	20	1		76	1	15	12392
1	3	27	16		110	222	1	1		8	93	8	73		1	1	1	1
277	1	114	1		120	1	8	3		20	90	176	79		1	1	1	52
1	1	55	1		108	3	1	5		1	36	3	1		254	945	48	1
207	4	417	1		107	15	1	1		1	54	17	1		140	1	196	209
138	1	4817	1		110	12	29	1		2	1	1	12		1	1	4	4
1	1	71	1		107	1	4	1		1	87	3	46		1	35	1	1
1	1	1	1		1	17	1	1		10	1	57	15		96	2	41	1
1	1	91	2		235	1	2	2		4	116	12	201		97	8	1	1
217	1	35	3		713	3	26	1		1	54	1	3		119	1	85	1
1	86	1	5		96	7	1	2		1	86	3	6		137	3	8	3
52	1	37	1		104	1	1	1		1	29	3	1		114	1	661	1
3	1	1	1		117	1	125	1		1	1	1	201		79	4	18	1
126	1	25	1		96	5	6	47		1	4	7	185		1	2	1	1
1	1	23	1		91	1	2	1		1	1	24214	42		1	1	1	1
1	5	69	1		112	3	95	1		1	3	8	14		137	5	1	1
3	39	204	1		68	6	1	1		1	1	1	38		2	1	1	4
1	10	49234	1		96	2	1	1		1	1	1	71		1	36	1	7
1	1	1	1		83	1	82	1		1	1	18	2		102	1	69	1
1	1	154	1		193	5	52	1		176	62	13	57		1	2553	3	1
3	49	122	5887		50	5	6	1		2	8	44	2		126	16	1	2
6	1	29	1		189	3	4	2502		1	1	2	5		1	8	2	1
1	4	2	5		117	3	1	1		1	4	6	1		1	8	8	2
1	1	23	1		83	1	6	1		1	139	13	1		120	44	13	2
1	1	58	1		2	45	10	1		5	3	1	1		111	2	1	1
3	10	64	1		323	4	56	1		125	1	2	1		7	4100	1	1
88	1	6	1		74	8	1	2		103	1	3	43		121	2	63	3
118	1	80	1		1	5947	2	2		1	70	141	1		129	50	1	2
1	79	29	1		124	180	202	2		1	2	1	1		1	5	5	1
205	1	6799	3		125	1	64	1		1	40	4	1		1	6	1	1
5	602	12	1		117	1	1	22		1	29	49	2		1	1	1	1
1	2248	5	1		127	1	1	1		3	2	2	4		134	83	3505	1
1	13	41	13		1	52	52	1		1	25	4	2		12	1	9	2
151	1	1	1		96	1	4	1		1	5	229	1		1	1	2	1
1	4	1	1		131	195	1	3		1	1	1	28		1	3	10	1
186	25	3	4		1	1	1	1		1	93	4	9		1	1	5	1
1	91	45	6		310	80	64	1		278	83	4	9		1	403	2	5
119	4	1	80		127	1	76	15771		1	91	28	2		87	672	1	1
4	671	209	1		214	13	3	1		1	1	20	1		111	1	55	1
1	1	158	1		595	3	1	5831		1	1	1	1		61	1	732	1
1	3105	1	1		100	1	69	5		1	2	30	1		113	2	2	3
1	1	83	2		1	69	5	1		1	1919	20	7		95	94	1	2
1	33	1	1		101	858	524	1		1	1	87	2		1	1	22	1
1	2	1	1		200	48	2	1		125	1	1	32		108	1	9	3
1	174	25	1		122	1	86	2152		2	1	4	1		192	11	90	1
195	1	4	1		1	1	1	13		4	1	2	20		115	8	1	1
1	1	100	1		110	4	34	1		3	1	1	1		1	71	78	1
135	1	5	2		137	20	76	1		13	513	1	9		85	1	1	1
1	1	4	1		105	1	51	1		1	2	1	2		130	92	106	117
1	1	67	2		121	1	1	60		1	1172	2	11		121	1	105	1
1	13	1	1		3	1	1	1		1	1	66	1		108	7	1	1
1	1	5	1		92	610	38	3		10	1	1	12		83	2	1	2
111	1	1	1		1	3	206	1		18	133	9	4		102	675	1	1
2	1	96	1		1	3	84	1		3	1	84	294		81	53	1	1
1	73	226	4		1	2	1	3		1	2	54	117		132	1	1	1
198	2	537	1		2	143	165	1		3	1	1	1		1	1	12	1
1	6095	10	1		1	77	2	1		108	77	2	1		1	83	9	1
1	1	81	2		85	1	1	1		72	1	73	1		100	181	53	9
1	6	221	88		127	1	7	25930		2	1	1	14618		208	13	1	1
4	1	87	1		105	1	4	7		1	1	1	46		1	1910	6	1
1	21	23	11		104	1	1	1		1	186	1	2		1	2	2	1
116	12	130	1		113	1	3	1		1	161	1	1		1	1	4532	3
138	3	167	1		91	1	1	3		1	1	1	1		1	1	11	1
9	5	78	1		232	1	68	1		3	1	5	1		1	1	1	2
1	1	155	3348		514	2	6	1		1	1	4	3		1	103	1	1
118	20	1	1		112	1	84	3		1	1	13	2		1	1	96	1
1	52	80	1		27	41	1	5749		100	43	61	2		2	54	2	1
487	1	92	1		199	2	1	1		4	1	1	54		116	2	1	1
1	123	1679	1		93	1	3588	1		1	3	7232	59		1	4	2	1
1	1	27308	1		1	2	51	76		1	1	83	5		109	86	1	2
1	9	1	322		97	3	5	1		1	110	81	38		106	104	89	3
1	1	184	1		108	1	1	1		1	2	52	22		153	87	37	1
119	1	6	1		110	1	17	1		1	1	3	2		1	39	1	1
1	3	21	80		118	1	4	1		1	70	3	4		111	95	45	1
222	275	564	1		60	1	21	1		1	1	1	1		1	66	2	2
1	1	1	2		1	1	2	1		1	1	3	1		89	4	1	1
109	52	1	1		1	2379	1	1		1	1	19	1		3	1	597	1
27	1	2	64		106	1	1	1		189	4148	1	6		114	251	31	1
1	2	39	2		1	1	1	6836		103	108	3	58		1	1	79	2
1	2	60	13848		1	123	2	1		1	5	1	3		100	1	66	1
102	63	1	3		2	1	14	2		1	2	1	1		1	3	2	1
1	1	1	1		5	1	10	1		16	9	1	1		136	15	1	1
327	1	87	1		286	1	7	2		3	1	1	53		1	1	24	1
1	1	1	1		1	2512	1	50		124	86	31	1		3	1	27	1
1	1	1	1		110	1	1	1		1	263	61	106		129	102	1	1
1	3	515	3		2	1	1	1		4	2	214	6		332	439	4705	90
1	89	1	2		187	1	4	5		1	109	3	37		131	2	95	1
5	1	416	105		187	1	98	2		10	1	62	1		1	1	81	1
1	73	38	2		1	76	1	2		1	1	1	1		95	1094	1	1
307	1	5	1		2	98	1	1		107	1	1	47		1	167	55	18978
207	103	51	2		1	1	116	1		1	1	1	1		1	8	1	1
3	1	66	1		5	1	96	2		11	6	1	2		111	1	23	2
1	1	2	1		143	1	6	1		1	1	1	4		89	5	1	1
124	9860	9	1		103	15	36	1		1	4	3	1		1	81	1	1
1	2	183	1		1	1	1	1		442	22	1	1		112	86	1	1
1	3	91	2		3	149	7	1		5	1	8	6		1	71	1	1
1	1	1	1		12	3	13	4277		28	1	89	1		2	14	2	1
1	1	1	2		1	1	1	1		1	82	178	1		123	1	32	1
183	3	1	1		1	4	3	127		1	108	110	2		112	2	719	1
1	3813	5	4		25	84	6	1		1	3	1	1		116	1	2	1
1	1	1	12		4	6	32	5065		1	41	1	1		516	1430	1	1
1	33	84	8		1	75	61	1		1	1	1	3		1	1	1	1
1	1	87	174		118	1	9	1		1	101	1	8649		147	101	1	1
30	1	87	1		2	1	2	1		7	1	1	7		211	1	1	1
1	1	61	2		1	1	8	15		1	1	3	18545		199	290	1	1
1	1	23765	1		192	1	23	1		1	1	1	3		1	3	15	1
1	9	15	2		1	2	72	1		9	1	1	1		216	163	1	1
1	29	1	1		1	1	192	1		1	1	3	4		87	1	2	2
327	60	172	4		4	1	104	1		1	3	4	115		108	8	1	1
1	9100	1	1		1	2	4	1		1	1	3	1		118	92	1	1
1	1	1	1		100	1137	1	1		1	108	5	1		1	57	11	2
6	8	77	1		118	57	140	1		1	1	1	1		126	1	50	1
1	12	86	1		1	63	297	1		2	148	1	3		90	1	2	1
1	1	13	1		1	1	1	1		1	1	1	4		1	1	22	1
149	2	8	1		1	37	1	111904		123	5	1	254		4	1	15	21568
103	1	676	33661		62	23	1	2		1	4138	1	4		1	83	1	1
1	15	1	27		1	1	1	1		1	5	2	1		1	148	63	2
1	1	58	9768		1	155	1	1		1	229	1	1		107	1	380	1
1	1	1	1		90	1	1	1		174	15	1	1		4	95	1	7
1	1	1	1		288	61	3	1		501	1	14	1		230	4	4	1
168	1554	1	1		119	1399	1	1		1	4	85	1		1	91	3	1208
105	3	2	1		57	1	16	3		1	10	73	6		97	2	7	1
141	1	721	1		92	43	30	1		243	1	47	56		5	1	1	1
2	11	5	1		144	827	1	5		1	1	15	15		89	6	62	1
309	1	1	38375		1	259	53	1		1	1	1	1		1	35	1	1
1	3	87	4		95	26	1	1		1	1	1	1		98	114	1	6
1	1	51	1		114	18	2	1		1	1	1	1		1	1	28	1
110	1	1	1		140	3	3	2		1	22	102	1		110	972	11316	18
1	1	33	1		104	1	4	1		1	31	33	1		1	1	1	1
1	1	133	3		225	4	654	11		1	4	1	71		2	181	2	1
1	64	1	1		96	1	17	41		1	12	1	41		116	51	1	1
127	76	35	305		112	24	1	1		1	81	67	14		125	1	3	10
110	1	2	7		80	1	12	1		4	3	1	7		107	231	1	1
1	2	2838	1		93	1	4365	7		2	123	3	2		162	1	1	1
256	1	22	1		3	89	120	40		59	3	3	2		93	1	1	1
3	1	74	2		95	1	390	2		3	29	4	2		110	1	2	1
104	1	18	24		111	1	1	1		1	2097	1	1		73	2	104	1
1	1	1	1		270	83	1	1		1	38	1	9		1	1	1	1
3	4467	5	1		79	35	1	1		1	2	69	75		1	1	1	1
1	1	69	648		79	1	1	3		1	4	69	5		83	1359	112	21
112	1	1	6		93	380	3	6		1	2	1	52		96	1	5	1
1	1	31	2		70	1	1	3		1	1	24	34		88	137	30	2
1	1	1	1		1	5649	1	4		1	4	1	1		1	165	2	1
465	3	84	1		290	1	3	3		1	1	82	107		1	1936	71	1
3	1	6	3		124	4889	1	1		1	1	1	1		1	180	1	1
1	1	8	1		1	1	1	1		1	1	5	1		99	12	1	10
1	1	71	1		3	70	15	1		1	70	53	3		1	1	25	1
168	4	1040	1		1	1	7	1		3	1	1	4		1	1	599	1
4	2	99	1		1	1	50	1		6	1	28	1		117	40	1	1
38	1	70	433		113	1	66	1		54	1	58	18		4	7	1	3
106	5	88	30		124	1	3	1		4	1	170	48		1	51	29	1
256	1	4	107		4	7	3005	1		464	2	1	3		109	79	3	1
1	1	1	3		1	2	14	1		1	1	14	1		1	2	66	1
1	98	1	4		111	1	1	21		4	1	2	2		1	1	4	1
1	73	34	180		1	1357	36	18		1	1781	2	1		3	35	34	2
1	1	72	1		127	1	1	1		1	1	24	4		1	3	3	1
1	4	26	3		100	4	1	1		1	3	1	6		106	370	1	1
1	1	1	2		1	1	60	1		1	2	1	17		1	1	872	1
1	1	24	1		196	1	983	6		1	1	133	1		3	17	3	1
1	9	76	5		122	1	58	2		1	1	1	8		1	2	2	1
196	4	76	1		1	4	1	5		101	67	9	2		2	3	348	1
2	151	12	1		325	1	1	1		1	1	13	56		115	18	1	3
1	1	1	1		195	1	2	1		3	187	1	125		117	4	103	78
1	387	2	2		1	5	7	1		1	1	1	2		106	95	1	1
163	1	1	1		98	2	1	1		1	1	23	54		1	1	7	1
127	18	164	1		1	1	1	1		1	58	11199	1		6	1	364	1
1	82	3	1		107	2	3	1		1	66	1	1		1	2	4	1
92	17	6	1		1	1	253	1		1	61	1	16		1	7	4	1
1	1	7	1		1	139	14	2		1	1	68	4		59	1	2	1
125	1	22	1		122	1	1	1		4	39	7	1		144	4	34	2463
2	1	1	1		110	1	1	3		1	1	4	1		74	1	1	1
1	1	33	27918		1	1	1	1		1	1141	1	2		3	397	67	1
1	7	70	5		128	1	1	3		1	88	3	87		1	1	3	1
1	1	257	17		223	58	4	1		5	27	7	1		501	1533	1	1
1	2	52	58		115	1	175	1		1	3	196	1		138	319	4	1
129	47	130	1		1	1	5	10		1	3	1	10		1	57	1	1
1	3	18	3		207	3	492	1		141	22	27	1		145	1	65	2
68	1	4	50		104	1	4143	1		1	1	1	21720		1	4	1	1
1	1	233	2		81	1	268	1		1	1	1	1		1	327	2	163
3	87	16	3		136	72	1	26		1	37	86	2		103	1	1	1
1	1	3	1		228	1	516	16		611	1	74	248		118	1	50	1
332	84	213	100		124	1	2	2		194	1	1	64		185	25	1	1
148	1	80	3		1	30	8869	1		1	3	1	8		1	2	3	3
90	3	2	11		166	48	1464	1		1	1	1	1		110	5	1	1
1	1	5	1		110	80	1	2		128	1	6	1		503	1	1	1
1	1	3	1		215	5	2	1		1	4	1	1082		114	1	5	1
1	3	1	1		106	1	1	45346		1	10	6	1		108	1136	1	1
256	2	3141	1		277	137	1	1		1	6	2	3		1	1	4	1
4	11	6	9		96	6	48	11		1	1	6	1		97	3472	1	1
1	1	70	5		113	4	6	6726		1	1	1	26		212	1	1	1
133	1	1	1		1	1	6695	1		1	1	2	1		81	437	1	1
107	1	26	3		249	1	117	1		1	1	1	7		1	3	3	2
1	1	72	2		1	102	167	1		1	22	1	9		96	3381	3	5038
1	1	1	1		287	81	77	1		1	1	1	1		86	1	2	94
1	5	70	4		154	1	3	1		1	62	1	3		62	26	22	157
6	1	54	1		103	99	3	1		1	6	5	1		144	1	1	1
1	38	17827	4		120	1	1	7198		1	106	1	24		1	92	1	154
129	4	262	16154		1	2	1	1		1	132	57	37		3	1	6297	1
126	1	68	1		90	3	3	1		278	18	2	1		75	33	2	1
1	1	79	1		120	89	5855	14		3	1	349	1		96	1	2237	1
1	1	44	1		97	1	5	25576		2	100	1	1		1	47	1	1
4	1	107	1		1	1	62	29		1	1	2	41		79	102	48	1
2	14	19	50		135	217	1	1		1	1	64	1705		77	2	9	1
1	1	75	1		100	1	78	1		1	152	1	1		2	1	1	1
3	4	259	1		1	13	186	1		2	1	2	3		1	1	9	3
4	189	8	2		304	1	74	1		219	1	329	1		1	1	2	1
1	1	48	395		300	1602	1	2		2	1	1	29		3	1	4	1
1	1	2	1		1	56	38	1		1	1	295	1		112	1	18	1
1	88	4	859		135	1132	36	33985		1	1	1	85		104	76	103	1
88	328	1	1		121	2675	65	60		1	2	144	1		191	3170	97	1
1	74	11	1		102	11	37	12698		1	1	2	75		98	1	1	1
1	1	39	1		61	3	6	1		1	57	1	1		374	1	1	1
1	1	5	1		65	1	64	1		1	1	1	65		5	1	1	1
2	1	41	1		218	9068	1	649		70	212	148	32		65	1	1	1
1	1	25	1		195	76	1	19		105	17	7	1		99	1	1	10
1	3	10	1		105	45	5	1		1	1	60	16		95	69	4	1
1	1	1	1		78	2	97	1		6	195	1	74		3	38	1	1
1	1	1	1		1	3	2	1		2	4339	1	1		1	1	53	1
1	2	212	1		141	2365	21	1		1	1	12	3		1	72	7	1
1	197	26252	1		96	1	1806	1		1	51	2	1		247	52	3	1
1	71	21	3		65	1	3	1		1	103	101	1		111	1	1	1
2	2	34	1		116	1	76	1		1	2	1	1		1	1	136	21
1	85	13	1		143	1	1	1		130	1	2	18888		1	89	1	1
1	1	53	55		234	1	1	1		1	1	1	1		1	25	1	1
1	1	43	1		120	76	1	1		5	1	1	1377		1	2	9	1
97	1	56	26		1	1	2	1		2	1	1	20		160	1	1	1
1	1	1	1		74	1	1	1		3	6	1	1		1	515	1	16
915	56	2	1		666	40	62	1		89	231	8	1		1	23	128	149
3	3	4	1		113	9	1	1		95	5	6	3		1	125	1	2
4	26	13	157		104	4	1	1		1	4	15	1		90	1	1	1
1	94	14	240		221	1	1	7676		1	1073	12255	1		1	1	1	2
3	3179	3	1		69	142	3	1		1	25	1	9		280	1	9	1
65	3209	145	1		1	5	1	1		1	1	44	205		1	1	13	1
1	96	57	3		136	35	34	1		1	35	1	2		1	66	63	3
1	2	53	6		88	83	5	1		1	4	1	4		128	2	1	1
1	1	3	222		104	169	1	960		76	1	1	1		107	60	235	1
1	44	2	8		107	2	1	623		1	1	689	1		1	1	56	3
14	1	1	25		16	1	68	1		153	1	1	1		1	101	1	4
1	51	3	299		87	168	9569	1		12	1	6	3		5	1	63	4
1	2	133	1		151	1	1	1		1	47	40	3		83	1	1	1
6	1	1	1		123	1	53	1		3	69	1	1		3	437	188	1
1	7025	1	8		80	29	68	1		1	6	1	5		89	37	320	7
1	84	36	140		103	1	1	1		8	1	1	8		1	80	4	2
1	27	117687	1		16	4	1	1		1	1	10	1		1	85	3	1
3	1	211	9		105	4	3	1		1	55	14	1		102	1	2	2
1	84	71	1		117	1	4	6		1	25	53	15		8	1	6	1
1	1	1	1		98	224	1	3		1	1	1	75		145	83	1	2
119	31	3	2433		123	1	4284	1		1	12	1	1		2	1	4	1
1	2	4	1		1	62	3	2		3	1	107	2		1	1	2	1
1	4	296	29		1	216	1	2		13	69	1	29		1	2	1387	2
1	1	5	63		208	1	129	1		76	1	20	15		75	5	2	5
9	1	10	1		92	3	1	36		1	1	106	2878		197	1302	1	11
1	78	969	1		3	1	195	1		1	1	14	1		136	173	1	1
1	2	243	1		120	43	14	1		2	1	2	1		83	48	1	1
1	1	176	1		75	58	2	1		1	3	9756	185		1	78	7	1
1	1	42	1		96	5436	14	1		123	92	55	6		90	4	3	1
12	36	8	20		117	4	58	3		374	1	1	5		1	71	2	3
1	1	35	3		135	2	1	1		8	1	1	1		1	1	54	1
103	308	4	1		47	1	1	1		7	45	104	6		1	1101	1	2
130	1	1	46		348	46	2372	1		1	107	1	3		1	1	1	1
135	1	1	1		76	3	1	1		1	40	1	1		1	359	49	18339
1	1	11	1		113	292	2	3		1	1	72	1		1	1	3	1
1	18	1	170		202	1	21	2		2	40	70	1		128	1	94	1
2	1	1	1		1	68	1	1		1	1	1	1		3	1018	3	13896
1	1	1	1411		3	108	594	41		2	1	9	48		128	26	1	1
1	1	56	1		242	1	258	1		1	91	1	1		1	2	1	1
302	42	1	1		153	2	1	1		1	1	1	1		4	6	24	2
90	37	9	1		125	68	13	1		1	1	2	25		1	60	3	1
1	1	13265	3		204	31	1	1		1	1	20	1		128	40	5886	1
1	144	52	30		110	67	2	1		115	1	8	3		1	461	85	2
1	1	85	9		121	1	26	34		96	2	3	1		76	93	2	1
1	74	1	1		121	1	1	1		1	45	1	1		1	1	3	1
1	74	77	1		134	1	1	1		1	10	12	4		129	1	1	2
1	5956	188	4		62	157	4	1		100	1	2	54		85	1	1	1
1	360	1	1		86	1	4657	1		1	26	9	1		4	1567	1	13
4	27	54	91		75	1	7	1		1	197	10	3		1	1	6	1
1	3	1	3		113	3	1	1		2	40	82	8		112	3	215	5433
1	1	6	2		128	51	1	1		2	1	1	92		426	43	5	1
232	3	2	3		176	1	2	3		4	1	2	1		100	538	3293	1
235	2	1	304		1	156	1	2841		1	1	2	1		1	3	5	6
1	1	34	154		114	7	73	4		1	1921	2	1		78	3	1	2
4	22	1	3		1	1	59	1		2	1	63	1		1	11	1	8
1	1	67	1		1	15	1	3		1	1	1	1		99	4	1	1
147	1	18	1		1	1	1	5		1	98	1	7		82	1	66	93
88	1	1	5		1	24	217	25		1	1	92	1		1	1878	173	1
1	2	6	1		38	1	37	1		1	96	1	1		112	56	1	1
1	2	49	88		2	38	1	1		79	85	2	11		101	13	1	1
1	61	4	1		1	6	38	1		1	3	8	2		1	1	1	1
1	1	317	1		119	109	2	1		1	1	3	3		1	1	179	1
1	1	13	1		1	1	6	1		42	99	1	1		115	5519	1	1
134	1	1	1		194	2	1	1		1	2	152	2		87	39	1	1
2	4	1	3		1	7	67	1		1	73	1	1		1	3	6	1
165	2	1	3		206	6	171	1		97	80	8	1		1	1	4146	1
1	336	1	4		3	89	78	4		1	1	2	1		1	50	24	1
4	1	6838	1		160	5	1153	1368		1	77	7	1		140	897	116	1
130	1	1	1		1	51	3	1		1	59	163	1		87	1	69	1
1	56	1	1		117	92	1	1		2	1	2	24		105	279	145	1
4	1	1	10		219	81	3	241		1	32	1	1		111	94	1	1
2	1	107	1		1	2	114	1		1	81	1	13		85	140	1	1
1	29	355	2		1	1	1	2		1	125	15	3		109	1	1	1
1	28	17115	1		1	7	1	1		1	137	1	100		1	3	1	1
3	3	22	4		3	3	34	1		2	1	2	1		112	10	1	211
1	1	112	19		171	371	7373	2		1	111	1	1		100	3	115	3
1	103	36	57179		1	43	1	3		1	1	1	4		109	152	41	2
2	1	77	78		1	1	106	2		1	121	1	99		95	1	1	1
1	62	210	3604		1	1	1	23		1	3	7	1		118	3	1	1
3	815	4	2		108	1	3	1		11	55	1	2		1	3	3	1
1	1	116	9		57	4214	1	3		1	1	1	1		1	32	4369	1
139	1	1	1		84	71	5	1		1	1	1	1		1	2	3	2285
1	5	164	10		1	1	2	3442		124	84	1	9		1	1	1	1
11	89	1	111		108	351	63	1		11	1	40	1		113	2	60	1
4	1	9351	2		3	32	1	1		4	36	1	128		1	1	1	1
2	1	1	1		2	16	164	14252		5	71	1	5		1	175	1	1
126	2	1	1		1	1	18	1		1	1	48	1		1	1	1	1
136	1	13	11		96	41	39	1		1	88	8	59		1	725	1	1
1	2	44	1		333	2	1	1		1	1	249	1		1	1	1	1
6	11	1	5		115	1	1	1		8	118	1	5		1	1	10	1
1	1527	1	2		81	28	91	3		1	4	173	1		127	101	1	1
1	2	1	1		228	3298	1	3		5	1	45	2		1	54	231	1
150	1	1	1		1	1	1	1		1	1	1	1		1	1	1	1
1	1	1	1		128	48	61	1		1	1	3	19		1	1	1	1
2	27	67	1		1	1	1	1		1	1	1	89		14	1	1	1
99	1	1	1		116	3778	1	1		150	1	3	1		10	63	57	1
1	1	1	2		99	1	1	1		1	49	14	1		1	46	1	1
2	93	45	1		69	4	2	1		1	13	2	1		99	1	2	1
66	4284	1	1		82	2	81	3		1	105	1	71		1	2115	4	1
1	96	1	3		203	4	11	4		5	1	1	1		173	92	77	1
1	1	73	4		106	1	1	1		1	1	251	1		1	1	8093	1
1	444	1	1		109	1	7	1		501	1	298	76		117	49	1	5
4	2	1	4		108	35	1	135		3	1	1	91		3	1	1	1
1	1	1	1		1	1	88	1		1	1	1	1		3	196	38	1
1	7282	96	1		114	102	1	1		1	2	2	2		76	145	198	1
1	1	1	1637		135	1	3	1		130	131	14	1		240	1	1	44121
237	189	1	104		115	2537	1	1		173	1	1	3		1	59	1	1
105	1	2	1		1	1	66	94		1	1	1	6		1	3	1	1
1	2	2	1		104	175	1	1		151	3	14	2		1	243	1	5256
1	1	26	1		108	3	1	1		2	1	154	12		1	21	1	1
1	1	5	5		174	133	802	3		114	1	20	1		3	63	93	3678
2	4	69	2		115	1	3	3		1	4	95	1		263	2	1	1
148	7	1512	1		98	86	2	1		1	1	2	1		1	1	1	1
1	1	1	3		1	135	21	1		1	1273	13	1		1	5	1	1
1	1	1	4		117	2108	10	5		3	1	4	1		1	48	393	1
3	1	1	1		441	95	9	1		55	1	1	1		1	1	1	2
1	71	172	1		1	1	1	3009		37	305	1	1		8	23	1	4
1	2	11	1		1	31	128	1		2	1	1	1		1	1	52	3
122	6	53	1		115	24	1	3		6	142	401	2		105	1	1	1
1	2	165	1		294	1	1	1		1	152	1	1		90	173	106	1
1	1	5	1		143	73	64	1		1	1	75	29		115	5198	1	1
107	1	13	1		1	1	2	1		5	10	1	1		1	287	1	1
1	1	1	1		92	2926	5	1		1	3	2	1		16	1	1	1
1	671	7227	1		1	1	165	416		8	2	1	96		181	1	18	2
318	1	1	1		1	3442	2	1		1	1	153	79		2	134	2429	35
157	1	1	2		114	15	1	444		1	9	361	74		100	86	6011	1
1	1	86	1		279	27	58	59		1	5	46	1		1	2	73	1
1	3	1	1		114	1	1	6		1	211	1	1		1	14	14	1
1	12	1	1		122	11	1	1		1	1	1	1		1	89	2	1
1	1716	1	1		1	1	367	75700		1	1	82	1		1	84	1	1
1	2	2	1		114	1	53	21		1	4	11	1		124	1	1	1
119	1	7	1		108	1	1	1		1	1	75	1		116	65	9	1
1	4	302	1		98	2	1	1		4	1	50	1		127	1	250	1
1	1	19	1		1	4796	6191	3		1	1	1	2		1	12	1	56
122	2	5	2		1	1	4	6		1	94	1	57		1	135	6	1
1	1	211	1		120	64	11	1		118	81	1	4		1	1	1	1
1	1	38	1		100	1	1	39		1	1	1	17		60	1	1	2
77	1	1	1		1	94	7	10		1	12	1	3		114	1	628	1
1	185	106	5		3	115	669	4		3	1	135	3		3	77	82	7
1	1	80	96		93	71	149	1		1	1	1	10		120	104	20	1
1	3	1	1		31	3	10	5		2	1	3	1		3	1	12	1
1	8	1	1		149	34	641	1		289	1	3	1		1	11	1	1
1	246	1	1		1	79	1	1		2	1	1	48		1	250	1	2
1	2	292	1		1	25	1	1		129	3	3	1		245	99	1	1
1	8834	3	1		78	59	1	1		50	1	162	14		94	1	2	2
1	3	1	1		109	1	11093	1		2	1	1	1		1	1	1	1
1	1	1	6		107	2	3	1		1	88	3	4		134	1	12	1
184	48	12	1804		1	1	1	1		1	1	1	1		97	1870	1	2
1	1	1	1		102	35	1	1		1	1	31	1		1	72	9	3
1	2	287	3		1	172	26	1		3	1	8	1		1	1	1	1
241	1	35	2		89	92	1	3		1	8	2	2		268	1	1	2
1	2	4	1		234	8	4	1		5	1	128	8		1	57	2	1
68	1	67	1		75	2	94	1		115	1	1	33		1	4	1	3
1	1	72	3		133	1	3	3		1	2	31	1		1	87	70	2
1	1	133	192		119	1	7	1		151	2	1	27		1	1097	1	5
1	82	128	2		184	106	5	1		1	85	5	1		105	1	1	18822
1	1	1	116		85	2	1	1		2	1	1	77		1	1	35	3
1	1	19054	1		1	3	1	2527		1	1	5	1		97	42	1	1
1	1	38	1		222	1	28	2		1	2	5	169		110	97	206	1
2	1	11	314		110	80	66	1		7	1	1	2		310	1	2	1
4	1	311	1		59	1	1	1		1	1	78	215		69	2	1	3
1	296	45	1		1	1	1	1		3	2	7	28		1	33	10	1
132	89	11	58		1	1	7	1		1	1	2	22		88	71	5	1
118	1	1	4		80	30	1	1		1	1	1	2		112	178	1	1
4	14556	1	1		1	1	1	1		1	8	7	41		110	303	39	207
244	10	2	2		1	4	1	3		1	4	1	1		1	20	1	1
4	150	1	17		2	3753	1	59		2	4	1	1		129	53	5	1
237	4	192	154		1	3630	466	1		1	2324	1	77		1	788	1	1493
10	90	1	1		117	111	426	7		1	3	1	7681		333	95	7481	1
5	1	1	8		109	17	62	1		3	2	374	1		239	6	1	81
88	1	3	1		114	4	1	1		1	1	1	2		1	75	7	1
118	9	28	10989		130	53	94	1		517	2	27	39476		90	1	9	1
211	2	1	1		162	1	5	1		1	7	6	47		711	169	3	1
3	124	1	3		119	2	6	9628		123	114	13	1		89	1	37	1
1	1	13	2		116	1	77	1		1	2	1	1		1	85	2	1
1	4	3	2		1	1	100	503		1	2	1	73		256	1	1	1
1	1	2	1		130	49	169	1		1	1	2	1		103	1	13	1300
1	609	1	41		3	152	7352	3		1	1	2	1		127	1	100	1
146	3	4	104		2	1	9	5		1	3	2	5		109	1	1	1
1	3240	1	1		1	21	11	4		1	87	28	1		129	65	2	4
1	53	33	1		117	71	112	3		1	110	1	2		76	188	8	79
10	4	22	1		70	1	27	6283		1	1	1	1		126	44	1	1
1	3	2	1		138	1	5	1		1	15	5	2		130	43	1	1
1	71	27	1		160	4	5	1		4	101	3	2		1	17	6	21
160	470	2	1		1	23	7	1		1	4	1	10		104	637	49	2
1	8	10	2		2	1	70	1		1	3	27	43		1	233	3	1
290	2	29	2426		59	1	1	1		1	77	3	1		1	1	8	13856
2	78	1	1		85	1	3	1		121	1	2	2		140	17	7	1
1	1	250	1		277	7	1	2		1	59	4	1		96	6	1	1
1	1	2	1		92	5	1	1		1	1	1	1		1	165	5	1
189	1	119	1		1	1719	7257	1		83	1	8	1		1	18	79	13
1	1	32	1		149	1	1	3		3	484	1	1		92	1	2	13
1	1	1	1		1	2	2	1		3	1	1	1		98	1	1	1
91	1	1	50		2	2	1	9		1	14	2	3		1	114	1	1
2	1	1	1		236	44	12	1		2	1	1	8		104	97	1	1
121	1	2	1		87	282	3	1		2	1	1	1		75	1	1	1
1	1	2	1		281	126	50	1		1	1	79	3		1	1	1	167
1	6	1	116		1	1	1	2		6	1	11	4		1	70	1	1
80	1	144	4		2	1	8	15		1	5	1	9		63	152	78	1
141	1	25	1		1	5864	3	1		2	1	36	1		1	76	1	1
1	1	20	24920		94	1	8	3		1	1	766	1		118	1	1	1
1	1	70	1		94	8	2	2		1	1	1	1		130	2520	1	1
120	1	4	78		75	98	5	9705		1	1	1	1		250	225	4	1
6	1	4	1		1	1	1	1		2	2	5	81		98	4	54	1
1	14	1	5		239	5	5	1		175	144	1	1		83	685	20	1
3	4	177	366		1	30	1	1		132	1	227	2		1	1	1	2
1	9	128	1		103	4	3	1		1	1	19	1		1	1	4	1
2	8	87	1		96	1	2	1		2	1	1	2		113	1	2	4
1	9	2	1		1	26	1	2		1	3	99	1		123	9	6	1
1	55	215	1		114	1	2251	36185		165	1	56	121		2	4	13	1
7	1	54	1		1	3	116	1		3	1	1	1		93	175	1	1
113	1	13974	1		112	69	1	69		1	1	82	1		124	1	1	2
107	1	30	2		98	1	1	3		1	1	64	1		136	1	1	1
141	91	101	270		1	166	3	1		1	4	88	13		133	65	1	1
1	1	19	4		135	4	1	1		1	1	4	87		119	1	1	1
1	45	1	1		50	2	1	1		1	1	3	1		128	128	1	3
1	6074	116	40106		1	3	1	1		1	3	1	5		1	1823	1	1
4	5	104	82		113	75	1	1		3	1	107	3		1	124	1	1
5	2	143	69		125	5	11370	8		1	3	1	4		126	34	1	1
3	4	3	1		1	1	1	1		5	2	4	1		183	160	173	1
101	1	127	4		121	2304	1	1		1	92	1	85		1	62	2	3
1	1	1	1		13	14	1	5816		1	2	12	1		129	1	1	1
114	1	145	1		101	428	1	4		1	1	5	1		60	1	184	1
1	89	1	3		97	78	1	1		1	97	1	49		83	1	302	1
1	507	1	2		122	1	2	1		29	1	1	3		105	1	89	1
1	1	1	1		1	1	34	1		62	29	2	4		101	2	1	1
117	1	1	4		106	10	1	1		28	1	1	1		2	77	1	1
1	1	12	1		71	9	1	18		1	2	1	1		1	1	4	1
1	1	49	1		116	1	1	3		1	1	1	68		2	582	97	1
8	54	43	6		112	73	2	1		4	1	336	2		215	1	26	1
1	3	33	11		1	1	1	1		116	59	1	1		106	85	173	3
1	3	2	1		167	83	1	1		4	1	2	1		75	1	1	1
1	3	58	2		302	1	1	1		3	1	17	5		120	70	2	1
1	5341	51	220		434	44	4	62		3	1	1	1		126	86	5	1
104	89	79	1		1	93	62	26		1	1	2	109		87	11	1	4
1	299	1	68196		1	145	8	6777		1	4	5	1		88	1	3	1
1	7	145	1		1	4774	6	1		3	51	2	1		103	3	1	1
1	1	26	1		1	1	1	2		1	1	4	4		104	1	4	1
1	3	1	16383		1	1263	17	1		3	1	76	20151		1	2	1	1
82	2	11	1		141	3	8	1		1	60	97	83		1	90	4	4
1	3	10944	2		1	67	12	1		1	1	1	32429		140	4	1	1
1	153	916	1		222	1	62	1		5	1	59	1		111	1	18	19892
261	2	37	8		110	1	7	1		2	1	1	96		50	1	5	1
1	5	197	1		128	81	1	210		1	1	5	26		287	14	56	1
1	2045	54	64		200	3	1	1		2	1	1	3		470	33	1	1
3	4	11519	11		161	1	1	1		4	97	1	1		141	1	605	1
1	91	316	1		1	1	1	1		1	48	1	2		103	1	9	2
82	2	61	22745		127	2447	30	99119		1	111	124	1		98	1	12	1
148	9	44	1		184	1	2	1		1	38	1	2		1	87	1	2
1	120	43	1		110	1106	25	1		3	2	1	1		1	148	1663	1
2	501	306	1		87	1	1	1		3	16	2	1		2	79	19	8
1	1	164	11171		1	1	4	1		1	9	5	2		1	1	3	1
1	1	361	1		1	2	103	1978		1	1	1	11		1	75	3	1
1	1	79	1		112	3	76	1		1	1	1	1		123	3	3	1
174	4	1721	44		79	82	1	1		1	1	1	1		75	18	9	2
1	1	2	1		57	1	1	1		1	112	88	1		1	58	1	1
122	2	7	5		318	5	1	1		214	80	48	1		1	36	1	1
5	40	47190	165		84	2264	8237	1		110	99	1	1		159	67	322	1
2	1	528	1		124	52	226	1		4	1094	13	17		31	3	1	1
4	4	104	1		2	3	1374	6159		1	112	5	5672		1	162	1	1
1	2	73	37		1	1	2	2030		1	1	2	3		124	1	1	1
1	1	336	129		113	1	3	52		1	384	55	1		235	87	49	1
30	9	335	4		121	66	66	1		1	4	100	4		2	803	115	4808
1	1	2	1		49	1	3	60		1	1	1	1313		90	79	1	1
3	7	1	1		226	45	11	1		1	1	10	1		59	73	158	1
217	4	1	1		111	1	1	1		1	1	49	1		88	1	3	1
177	7	294	1		1	2	6337	1		1	85	1	1		100	19	2	1
124	1	7	2		71	6	1	1		1	1	951	1		122	1	1	1
1	1	1	1		1	66	1	1856		3	1	5	1		96	6	1	1
488	1	8	3		137	4	45	3		1	40	94	1		128	55	9	1
1	1	1	1		111	2	5	1		130	325	43	4		1	145	2	10142
207	24	1	222		97	1	2	2		138	2	82	60		1	713	36	1
83	4	103	1		103	147	2	1		51	5	1	18		115	9	1	1
210	1	4	1		102	97	1	60		41	1	24	17		107	6	1	2
3	1	7876	1		229	6	3	1		1	1	2	8		178	2	1	1
3	73	2	2		136	1	1	3		1	2244	10	1		1	1	3257	1
1	1	37	1		91	1	1	1		1	20	1	6		1	1	1	1
1	1	3	1		105	1	1	3		2	1	1	20		9	110	84	1
2	1	2	1		1	1	1	2		1	5	1	1		121	1	1	1
121	31377	25	1		1	1	1	1		2	2	71	1		121	1	1	1
138	24	1	1		1	4	58	1		1	17	3	1		355	2	1	1
114	1	1	1		1	71	45	1		1	93	130	1		112	96	1	1
1	1	3	14		1	1	1	1		123	222	38	1		1	2	1	1
1	1	1	3		2	14	3	1		4	3	62	1		223	2	1	1
4	27	97	2		80	4254	1	1		1	3	7	1		118	28	130	1
1	1	182	2		1	1	46	1		1	1	1	1673		108	1	70	1
1	2	5995	1		82	1	93	1		1	1	114	1		122	1	17	2
1	1	1	134		113	1	1	1		3	9	21	1		130	1	76	2
82	4	106	79		69	1	1	1		1	1	57	1		3	1	475	1
1	3	266	1		127	1	1	1		1	1	63	4		103	68	1	1
3	1	27	1		130	4	3	1		5	75	5	1		1	1	88	6447
1	1	185	1		165	1	1	7		1	8	68	1		128	368	1	1
1	2	1	1		146	5	5	1		7	306	56	3		1	79	14	1
2	150	1	1		127	1	1	2		1	3	1	1		1	93	27	1
100	4	88	10204		1	38	1	8945		1	6	11	1		121	1	1873	1
277	336	46	199		1	1	168	3		1	1	85	6		119	2101	1	2
1	9	1	1		1	20	214	1		438	1	3	72		280	89	1	2
1	1	6414	2		125	5	1	1		1	1	49	9		1	2	1	1
1	1	13	1		134	1	1	6		77	18	1	6194		1	1360	1	1
1	112	245	1		1	6	1	1		1	112	317	14		1	1924	63	1
1	1	1	3		86	1	3	1		1	38	77	75		129	35	1	1
2	4	25	1		1	4	1	41		1	1	41	1		1	1	2	1
2	2	1	1		103	1	26	1		1	1	1	2		113	504	1	1
1	1	123	317		96	210	71	1		1	100	15	36		101	1	1	27328
1	6	2	4		1	2	67	3		1	22	20	3		1	2	1	1
93	105	1	7		1	101	78	1		84	1	147	23		91	9	1	1
2	63	77	1		1	1	1	2		129	6	13	1		1	128	1	2
1	115	6	1		58	9	93	1		142	3	1	1		162	59	5448	1
1	1	92	65		1	20	2	1		150	1	81	4		107	56	1	1
2	90	62	9		93	6004	2	1		3	1	1	73		95	1	14	2
6	65	606	1		1	1	1	1		1	1	190	1		1	1	1	1
1	1	2	1		1	1	1	1		143	55	83	4		1	1	1	1
1	141	36	1		357	1	1	1		1	1	214	1		110	1	89	4
1	106	44	1		13	1591	6	1		194	1	11	2		1	4	1	110353
92	41	40	1		1	1	1	1		5	1	158	91		71	163	25	1
3	445	1	1		113	5	14	1		1	13	1	3		1	27	27	1
8	1	9	1		110	1383	5	1		1	41	39	50		1	35	5	1
1	2	88	1		1	1	3	1		3	10	28	2		1	36	1	1
1	32	6	514		101	5180	1	1		1	1	11	2		117	34	3	1
1	1	1	1		78	1	1	1		102	3	1	3		3	1	1	1
1	129	264	1		1	2	105	1		1	2403	1	1		224	36	3	1
1	4	2	1		110	59	9	70		1	1	1	1		270	1	4111	1
1	1	1	1		91	1	1	8		1	4	66	1		2	65	102	1
1	8	1	77		113	1	3	23089		1	1	4	1		1	3	2	1
97	154	1	373		132	1	135	52		1	2	2	3		1	1	1	1
1	1	2	199		137	2	2	1		1	58	1	1		174	77	7	339
1	1	1	1		1	1	1818	1		1	1	1	1		72	2	8914	1
3	1	42	1		118	1	15	1		1	1	11	1		1	1	5	1
3	2	52	1		122	1	133	3755		1	1	46	1		1	1	1	1
120	23	3	1		1	1	3	4		3	1	75	1		72	1	61	4
8	1	1	1		335	63	1	1		1	265	53	1		127	80	2	3
272	1	1	1		1	5243	3	170		1	2	76	1		104	1	740	1
598	1	12401	20		105	1	239	1		3	1	7	3		151	1	1	1
118	1	85	1		1	1	2	108		1	1	1	1		1	61	94	1
1	78	1	1		219	5	78	1		1	1	1	1		134	6	1	1
1	1	7	1		231	1	112	41391		1	1	74	3		94	264	2545	1
112	1	1	1		217	1	3	4		1	1	1	1		1	1	1	1
3	1	7	1		413	1	2	1		1	626	63	20156		89	9	3	1
1	1	1	1		211	2187	84	1		10	182	158	3		1	90	1	2
1	1	71	2		122	2	88	1		4	1	1	1		1	1	1	1
1	3	1	115		89	1	1	6		1	2	32	1		131	1	233	3
1	10	183	5		107	2	1	1		290	1	1	1		107	41	4	1
1	1	2	1		161	1	6	1		137	139	1	26332		478	2	4	1
79	358	96	2		109	78	94	7		1	1	1	1		1	70	1690	1
2	22	81	1		82	1	3	1		5	1	115	1		277	169	1	1
1	3	648	1		90	8	93	33732		1	668	4	2		1	1	6	4
1	1	260	1		231	65	1	30080		1	1	4	1		120	85	1	1
1	7	28	2		121	1	1	11080		1	1	1	1		168	76	1	1
1	3	2	1		1	87	1	70		1	1	102	5		1	68	1	1
1	1	8	1		107	31	4	3		1	1	2	1		1	59	5	1
9	4562	1	1		106	1	36	1		1	3	1	2		1	4	1	87
1	1	2	1		67	1	94	1		1	1	5	3367		2	1332	7	1
251	881	7619	1		112	47	16	1		1	1	38	1		1	132	28	1
181	1	12	1		125	1	6141	1		9	4	6	1		1	63	1	4
185	313	1	68		112	45	33	1		1	219	18	1		1	128	6	1
3	1	198	3		131	2	14	1		1	1	398	1		1	342	59	1
75	184	7666	1		1	15	1	5		1	34	13	94		1	1776	4	1
1	1	345	1		1	1	1	10		4	9	62	9		140	2505	87	49
405	1	4	2		139	9	2	3		1	1	119	1		1	51	4	2
1	1	1	1		107	1	2	1		154	4	1	1		2	1	1	1
1	3	64	52		103	34	1	1		3	1	1	1		131	71	3	1
131	1	52	9		103	136	3	2		1	1	92	36		1	4	88	1
97	1	2	1		137	2	11	3		1	2	38	1		238	3	75	1
1	73	1	1		128	84	13	2		3	3	5	80		1	88	3	1
98	1	1	1		169	169	48	5		1	8	9	1		101	83	5	1
1	1	1	4		123	65	368	1		1	2	58	1		1	1	1	1
1	2	44	237		70	1	1	3		1	1	2	20		1	1	108	1
137	274	1	1		114	69	1	1		2	52	3	1		3	9	1	1
125	1	1	6		111	7029	5	1		1	1	346	6		157	8	950	1
1	1	128	1		117	1	4	3		1	1	6	1		303	1	2	4
195	1	2	17004		108	79	2	1		1	1	1	1		1	1	1	1
1	163	4	18		109	2279	1	1		1	1	3	1		1	24	40	1
1	10422	71	2		1	6574	1	1		1	1	57	1		1	3	5	1
1	2	61	1		401	5	85	1		6	1	2	1		1	3	1	2
1	1	1	8		128	102	92	4		3	6	6	1		2	39	1	24
1	1	142	21		111	3	2	1		1	125	1	1		1	24	1	1
76	1	724	1		84	112	1	1		77	104	7	7		2	1	1	1
1	32	83	3769		80	2	1	10568		1	1	2	3		3	951	1	1
1	3	1	1		88	1	62	1		1	1	48	47		1	1	20	1
1	9	1	1		83	1	1	1		1	3	6	7		110	1	4	1
1	5638	87	226		240	73	8	2		434	1	80	33		1	8	7	1
118	80	3	1		115	5	3	1		3	87	42	1		1	1	221	1
1	6	94	1		107	9	4	1		1	60	1	1		206	1	300	1
139	1	1	2		126	4	1	1		1	3	24	73		1	3	4	8
1	1	1	2		100	37	1	1		190	1	98	1		86	1	83	13
1	1	58	1		187	5	8	3		2	3	3	2		113	353	3	1
433	1	41	1		21	21	135	1		1	36	3	1		135	4	1	1
2	54	159	3		141	2081	86	1		68	62	2	1		108	333	1	3
1	1	184	1284		113	1	1	1		166	1	101	4		1	1	20	3
112	3	15	1		97	1	72	2		1	56	1	1		1	458	1	1
1	1	1	1		105	1	1	1		1	2	402	1		90	1	1	1
1	1	18	5		2	41	5	1		1	1	68	1		1	76	63	1
115	2	34	1		257	1	7	1		1	475	1	1		116	1	4	1
232	1	27	69		67	94	1	1		1	1422	2849	70		130	101	1	1
177	1	1	1		123	39	1	1		1	65	1	1		140	48	76	1
289	3	88	1		102	86	76	3		1	3	1	1		102	66	130	4
143	78	174	55		136	21	1	1		1	1	109	1		243	1	3	1
163	37	1	32		1	75	7	1		1	102	1	6		140	1	1	1
1	146	10701	1		70	10	1	1		1	3	14	1		1	1	3	1
1	1	36	8		222	87	1	12		1	39	1	4		107	2	1	1
1	345	2	3		101	93	1	1		1	557	8	7		101	135	1	1
1	3	54	2		1	1	185	1		1	93	1	3		112	34	1	1
1	6464	26	3		1	45	1	8		1	75	43	44		296	1	7	1
1	1	192	332		225	1	1	1		1	97	1	7		185	102	1	1
219	75	293	1		133	2	2	18		1	1284	1	2		103	60	1	1
360	1	188	2827		120	1	40	1		1	199	1	11		111	1	1	1
1	7	15	452		55	1	1	1		6	243	1	1		103	20	14	35
4	15	28382	52		122	2559	1	10		2	1	1310	234		103	3	1	236
3	1	114	10		104	1	50	17		154	1	1	16		108	570	103	2
1	1	65	3		120	1131	12049	1		1	3	1	57		72	1	16	1
239	14	1	43		68	1	6	1		1	1	16	46		104	1	1	1
1	2	46	1		199	363	6	1		1	2	3	1		1	1	1	1
1	1	26131	2		1	243	2	1		1	1	63	2		147	12	1	7094
1	5	319	1		67	64	7	14613		1	1	3	1		1	1	11	2
1	1	148	1		96	1	3	1		1	1	2	18		106	1	26	11
1	4	134	1		137	1	2	2		126	1	6	2		116	148	1	3
1	1	170	1		87	1	71	2		187	13	1	1		2	1	1	676
109	4	2	1		118	1	2	1		3	1	1	1		1	55	1	12846
108	195	2	1		1	23	1	1		1	1	339	1		92	82	109	1
3	4	66	1		118	1	1	1		1	1	84	1		77	1	1	1
1	3	81	2		122	9	62	1		1	8	3	3053		1	100	17	2
2	1	61	1		122	116	1	1		1	1	1	56		104	74	3	3
119	1	1	2		387	1	17	1		1	125	86	6545		156	1	4	1
1	1	1	96		101	1	1	1		1	1	1	3		119	4	1	1
1	1	607	5		207	1	1	51		1	1	44	124		1	1	202	1
143	1	200	2		1	1	1	1		1	6	68	46		1	1	52	1
3	5	175	378		135	1	1	1		1	1	9	1		1	1	622	1
126	1	286	4		1	1	1	2		1	2	1	1		1	1	1	2
263	13	1	5		118	9	16	1		1	1	138	1		1	92	1	1
1	3	1	35		86	9	1	3639		53	1	1	1		1	90	3	1
1	2	21	2		106	1	17	1		6	3	1	35963		142	10	9	1
18	3	19	8		126	40	1	1		1	1	1	4		272	68	3834	3
1	2	84	1		89	1	3	1		1	65	3	134		115	68	70	1
1	1	1	22449		100	74	1	1		1	1	2	1		135	3	69	1
3	5	90	1		100	3	188	3		2	1	1	1		1	53	1	4
1	2	3	3		480	5	24	5		44	3	4	1		153	1	128	2
29	15812	76	1		1	1	1	1		1	2	1	1		1	30	161	1
194	38	172	1		1	1	2	1		107	1	17	28		185	2	11	1
2	2	123	2		110	49	1	24		1	2	2	4		95	1	185	1
3	543	50	1		3	823	2	1		2	114	54	484		1	184	52	1
174	1	7	1		1	1	1	1		124	1	1	51		227	3	28	1
1	1	166	26		91	17	2	1		1	1	2	15		95	2	1	7390
1	1	1	2		1	4	3	3		221	4	55	1		79	1	2	3
3	3	1	20		106	19	2	1		1	10	1	43		76	167	10	24
1	6	69	1		206	1	5126	6		1	71	76	3924		3	96	1	22707
135	1	1	321		237	3829	1	36		1	5799	1	1		138	1	1	1
3	207	89	1		128	24	2	1		2	51	1	3		118	62	5103	3
1	1	40	1		62	1	708	82760		1	1	8	2		102	82	2	1
1	1	175	1		125	5844	1	1		1	10	45	89		118	244	2	1
108	7917	82	1		1	1794	1	1		1	1	1	3		1	79	1	1
1	1	2	4		96	1	50	1		1	11	1	1		1	98	3533	2
1	1	3	2		62	188	1	1		1	136	5	1		74	1	1	1
1	1	1	1		274	2	4	1		1	1	13	1		3	3	3	4
1	1	1	13		1	9912	154	1		155	1	1	1		3	1	862	1
1	3	1	78		1	97	1	1		9	1	3	4		1	1	1	1
135	3	1	1		250	86	1	1		115	3770	5	1		42	4	1	1
7	172	117	2		82	2	1	1		1	1	4	1		101	1	1	95
106	79	33	12		1	23	30	1		1	819	1	1		1	1	14	1
124	1	6	1		296	1	6	1		78	67	2	62		1	3	1	12
1	1	116	71		102	1	1	1		1	7	150	4		2	1	3	1
1	1	8	1		92	71	1	1		1	1	55	4		1	243	16	1
134	1	4	8		62	2	3	2		1	1	43	1		102	30	92	1
399	14	7	2		1	35	1	1		1	492	6	1		1	3	2	3
1	1	1	18		114	3	7	1297		163	32	15	1		1	3	1	1
27	1	11	1		121	50	14	2		2	1	2	1		1	1079	1	1
1	1	1	1		120	8	3	2		4	131	65	1		1	1	77	1
1	3	1	7651		107	1	3	1		1	2237	4	10		2	106	1	1
1	1	158	3424		208	6	292	1		107	1	1	7		1	17	1	1
1	1	124	3		146	1	1	2		111	1004	1	1		82	162	1	1
3	3	29	13		1	1	261	1		97	46	7	1		93	1	1	2
2	1	80	21747		57	1	67	2		12	1	1	77		105	3	7167	3
115	2	45	1		76	1	42	1		1	1	1	1		93	8	42	2
3	4095	40	212		1	1	173	1		7	19	1	2		104	3	1	3
1	1	38	30		1	1	4	2		1	114	12	1		1	1	1	1
1	3	41808	56		143	21	1	1		1	21	1	1		1	1	63	4
1	5	1	1		1	1	6204	1		1	4	3	1		207	1	196	1
3	2	148	1		1	1	80	7		18	83	13	40		1	1	117	1
2	1	1782	1		24	82	2	1		1	2	1	3		3	1	1	1
1	1	1	3197		1	39	2	16298		4	8	1	2		117	77	1	1458
1	4	2	3		108	48	99	1		165	1	1	1		112	53	3	2
4	1	24	1		5	221	90	1		1	1	142	31		1	1	1	3
92	1	5	1		139	1	1	1		192	38	1	13		1	1	42	2
5	13	1	1		96	1	1	1		204	5	126	13		110	68	82	58
4	1	63	1		1	70	1	1		114	41	1	17		293	71	222	4
1	3	45	5425		1	1	39	16177		19	2	1	1		100	89	1	1
1	1	1	1		92	225	2	2		1	1	81	2		76	47	370	15
1	1	2	1		124	516	11354	1		1	14	78	1		1	57	2284	1
1	1	63	108		96	1	1	20		2	2	1	1		1	168	27	82
119	1	22	2		5	2	117	3		98	1	2	1		1	482	4	3
2	1	11	1		1	1	1	1		216	1	1	79		105	1	10	4
108	1	39	9		5	2	2626	1		1	6	11	1		247	1	1	2
1	1	216	13		120	2	2	73980		109	153	39	1		106	71	53	1
4	79	38751	173		1	5	1	1		1	1	146	1		89	2221	795	1
1	1922	70	1		127	1	27	33734		1	1849	64	1		123	88	1	1
1	4	3	1		377	2390	6	1		1	101	1	1		261	1	3	1
1	2	126	58		111	1	81	168		1	3	2	1		2	246	1	1
216	1	1	1		1	44	1	4		1	40	23	3		98	74	1	4027
156	4621	135	4		97	1116	6	1		5	1	1	1		133	461	29	92
1	6	2	1		1	29	78	1		1	109	97	2		111	10	1	8999
1	59	6	2		1	100	1	1		3	1	3	70		100	555	13	1
1	1	720	1		1	2	4353	1		1	1	7	1		122	3	3	5
268	1	10	11683		111	2	1	1		391	3	59	20		67	1	85	1
1	2	214	1		134	1	149	1		1	76	3	58		207	1	67	1
1	1	1	1		131	1	1	1		104	1	27	2		1	88	4	1
160	1	214	8		1	224	2	2		3	2	1	1		201	1	1	1
1	8	39173	1		122	21	1	1		1	78	1	1		536	325	1	2
1	1	135	2		194	87	1	1		1	78	62	1		523	998	226	1
1	1	168	1		120	8	138	1		1	1	2	1		101	403	57	1
112	1	14	1		315	1	1	43		1	1	6	1		85	85	1	3
125	1	4	3774		110	1	210	1		137	3	3	1		111	83	40	11
2	1	12	1		95	58	2	1		1	1	38	1		1	2	58	1
1	1	14	67		1	22	65	1		93	86	51	1		110	1	1	10
1	2	83	1		183	3	1	1		2	3	1	1		7	1	1	1
90	2	1	4		296	1	1	1		1	1	1	1		95	197	1	1
156	1	58	1266		1	1	1	1		1	1	2	1		1	1	21	1
1	1	1	1		460	1	2	1		9	9	19	2		1	50	1	2
6	4	1	2		124	1	16	1		4	1	4	1		103	1	12	1
1	5	1	1		121	1	67	1		3	2	2	1		1	1	7	1
139	2	3	1		116	2	22	3		76	43	24	1		1	1	201	1
1	269	10	12		1	5	3	1		1	81	10	52		148	1	1	1
6	3	1	27		1	1	2	1		314	3	1	4		108	1	1	1
59	1	1	1		120	3	3	1		5	50	133	30		1	1	1450	14
174	2	67	10		20	3	32	1		1	35	1	1		1	1	265	1
1	1	4	6		71	6	96	1		1	1	187	1		122	7	109	1
1	1	1	39		1	1	1	1		1	1	88	1		1	5	1	1
1	1	8	1		144	1	5	1		1	1	60	2415		1	11	3	1
1	1	1	8043		83	1	14	59		1	1	61	32		147	1	3	1
378	1	1	1		110	1	1	1		1	3	158	8		76	12	1	1
1	277	1591	1		59	195	2	1		62	36	19	1		345	3415	7	1
1	2457	15	1		1	52	8	50		1	356	37	1		94	1	65	9
1	12	56	1		1	1	1	2		1	24	1	1		1	1	10	1
3	1	2	34		116	1	59	2		1	947	1	2		1	92	9	2
152	6	1	1		86	2	104	2		1	105	22	4		114	3	51	1
1	82	72	1		1	140	95	1		52	1	1	12595		123	1	14	1
1	2	111	1		248	7	1	1		1	1	1	1		1	1	21	8
1	238	14545	4		2	91	1	1		1	1	12	1		1	1	1	1
1	1	1	1		1	53	126	6		88	60	1	1		112	1	1	1
7	1	121	1		213	2749	5642	3787		3	1	9	1		115	59	22	1
67	5	89	1		130	1	56	1		1	1	16	3		78	1	1	1
133	12	1	1		117	133	1	2		1	138	2	1		297	83	1	3014
9	8333	10	5		114	36	1	1		1	1	39	4		85	74	1	1
1	34	63	1		144	1	91	1		1	42	11	3		1	1	6	1
109	5	28	7		117	4201	1	1		1	1	27	1		1	11	4	48124
1	372	21590	3		1	1	1	3		1	1	6	1		4	151	3	1
2	1	1	1		89	2	1	1		1	1	1	1		276	1	1	1
145	7	8	3		122	1	1	1		1	83	58	1		138	1	1	1
1	1	1	8		130	23	1	1		1	3	14	2		1	519	5825	1
3	1	633	15763		95	1	1	80		1	3	1	1		119	41	1	1
1	1	4	1		108	2	20	1		3	102	5671	8		1	40	1	1
371	2	64	4		120	1	4	1		1	2	1	1		153	45	77	16337
1	1	3	1		1	84	1	1		1	101	45	10		1	82	21	1
91	3	10	1		127	2	1	3		6	98	33	1		118	95	1	1
3	2	373	1		123	55	1	1		1	1912	3	74		192	75	28	1
1	93	1	1		98	4102	15	1		3	190	1	1		1	145	231	1
172	11	1	1		1	1	1	1		155	1	2	5		1	18	74	1
121	17	1	1		1	72	7	1		80	74	12	2		89	6	4	1
1	1	288	1		111	1	1	1		228	1	1	78		108	265	7221	3
1	2	1	87		98	11	1	98		1	18	196	96		227	109	71	2
91	2	6	1		111	1	1	1		1	112	4	1		7	5	1	1
1	13	2	1		86	1	1	1		1	2	53	2		126	1	3	1
1	72	1	1		98	1	1	1		168	1	12	1		1	7	83	6
1	1	1	5		100	51	4	1		1	1	2	1		1	1	1	115
128	17	1	1		1	2	1	1		1	1	16	1		1	1	5	1
1	1	3	1		324	2	17	10		1	72	4	3		98	13	2053	1
1	1	33	118146		122	1	1	1		113	31	55	1		97	2781	12	1
95	7742	56	284		67	10	3	1		307	1	27	2		1	1	1	1
1	1	2	63094		3	1	6	1		1	1	81	2		141	288	3	3
268	1	1	1		5	1	12	5		1	140	3	1		1	1	3320	1
103	37	12	94		1	967	4	1		1	61	1	1		100	1675	1	40
133	7	3	1		1	12	5132	4245		1	84	1	91		107	1	3	1
1	1	1	62		1	60	4	1		15	5	4	1		1	106	1	1
119	1	96	294		70	2623	3133	1		1	17	1	114		145	1	72	1
137	1	130	1		1	2409	48	221		1	371	1	200		102	41	31	1
2	106	2	1		100	1	1474	17		86	30	2	1		253	83	63	1
1	4	10892	1		1	4	1	1		408	2299	1	1		136	2	66	2
54	4	122	1		1	1	1	1		12	42	6	122		1	84	4733	78
1	1	45	1		143	1	37	5716		114	1	1069	499		1	5	4	1
110	2	95	2		1	1	1	350		1	1	124	1		5	1	1	1
151	1	33	1		81	1	103	6		1	5	1	1		138	15	4	1
1	4	295	122062		114	39	1	1		1	61	64	64		1	1	1	1
1	1	11	1		1	1	13	1		135	63	58	80		108	69	6	73
1	1	7	84		59	12	90	103		1	158	14	1		196	2	1	87
1	1	1	1		88	1	2	4		116	1	17	58		1	1	2	1
5	1	1	2		111	9	35	1		1	57	32	2		1	4	2	2
125	1	2	8		78	225	2	1		1	1	10	1		1	1	5	81
1	1	1	148		1	269	1	3		1	137	8	1		1	1	2	18835
1	1	1	1		116	1	227	1		1	2	2	24		122	4	1	2
131	107	25	1		167	369	46	1		1	1	6	2		348	81	1	1
145	1	1	1		1	1	775	1		2	1	3	2		118	1	1	4937
1	1	6	7		93	1	81	1		1	1	2	1		1	55	10	1
130	1	47	8		117	1	1	1		1	76	19	1		277	1	33	1
141	89	1	1		125	10	7	2		1	2	1	1		100	8	8	2
1	1	2	27		1	1	1	2		3	1	1	754		1	3	59	1
1	1	29	1		98	116	1	1		2	3	5	28		1	21	1	1
1	1	286	459		52	1	2	1		137	5	2	11484		159	2	1	1
1	77	1	1		110	21	1	1		1	3	16	1		92	6	113	1
162	1	44	47		12	1	1	1		1	4	4	48		77	86	2	1791
126	7	48	1		9	1	60	7090		1	1	3	2		224	6	44	342
144	1	1	361		1	182	1348	2		1	1	166	2		1	58	5	7
1	1	1	1		123	1	7	1		1	1	13	1		1	1	1	2
1	1	2	1		2	1	1	1		1	3	2	87		3	71	2	4
1	1	48	1		290	3	392	1		3	1	52	18		119	186	1	1
126	11	93	1		84	3	51	1		1	1	2	2		2	11	1	1
1	1	48	1		5	1	5440	1		3	3	2	5		85	3	92	1
1	2	1	1		17	15	9	1		1	43	7	3		103	1	3	4
1	80	123	130		115	162	1	1		1	184	3	1		278	433	657	7
3	1	100	1		29	1792	1	2339		1	5	5	1		1	4270	1	2
3	1	76	1		68	1	1	1		1	1	4	4		1	1	3	1
10	1	710	3		116	7	10	91		1	3	42	1		112	7	1	1
1	1	61	1		1	97	1	1		1	83	12	1		191	1	31	1
285	31	1	3		73	1	2	1		1	1	2	39		95	1	10	1
124	6	10	3		1	1	87	1		1	1	1	1		162	2	23	1
129	1	1	21		12	19	1	1		162	4	1	55867		132	14	278	1
1	55	59	39		112	1	1	1		101	141	26	53		1	10	8	12
227	15	754	1		222	1	1	1		1	2	2	2		88	1	313	3
4	1	1	83		1	4	12	1		1	121	1	1		1	118	380	1
1	2	1	11		3	53	3	320		1	1	3	33998		1	81	1	1
256	1	132	3		1	2	658	3		4	1	1	3		1	76	1	1
2	99	23	2		130	1	1	1		1	82	98	1		71	71	4	8
2	1	2	1		102	79	7	1		1	2	1	1		276	1	1	2
288	1	1	1		2	6	1	1		1	7	124	24		1	1	8	1
1	1	3	401		124	1	1	1		1	1	1	12749		125	1	1	39
120	1	1	1		1	3	1	2		152	1	12	1		121	66	66	1
3	1	1	1		1	44	1	1		14	1	1892	1		130	46	2	1
15	1	5	1		84	103	2	1		4	2	86	1		100	1	3	1
1	59	24	1		1	1	1	30		1	177	1	1		210	27	16	7
32	2	7	185		1	85	21	2		1	67	6	1		2	1	12	1
125	79	1	1		1	1	18	5426		1	52	1	4		1	35	50	1
165	1	1	1		1	2	3245	1		2	2	9	2		209	930	5	1
1	223	12	13		1	17	3	54		160	187	1	1		102	2951	1	1
120	1	3	61147		112	6	1	1		4	265	16	77		86	87	396	925
1	1	3	20468		12	1	117	3		1	2	25	49		106	12	1	1
1	1	1	1		2	66	2	1		3	103	314	4		1	125	1	8
1	1	65	273		1	76	5126	1		4	1	71	1		3	1862	8	1
1	1	109	1		158	1	3	1		1	77	1	3		1	123	71	1
3	1	30	1		1	81	1	1		1	1	2	1		1	3	81	1
1	3	1	1		156	331	5	9		152	1	1	1		121	57	1	2
1	5568	2	23497		85	1	1	5		1	1	1	1		111	7	8866	1
1	81	1	1		1	1	2	1		1	3165	2	41		113	16	19	1
1	1	37	3		1	1	1	12774		1	1	1	3		125	108	6	51
1	1	5	1		1	141	1	1		267	1	1	48		125	1	2	1
222	1	1	1		110	1	149	1		1	39	1	1		136	8	1	1
183	6	1	1		1	4	60	1		1	1	20	1		228	1	2	1
152	1	1	1		208	103	35	69		1	1	173	1		113	1	90	85
234	1	1	138		1	1	26	1		2	96	51	1		307	1	56	1
1	3	167	3		118	11856	11	1		1	91	1	139		92	14	1	1
163	94	38	1		214	1	1	6		1	67	176	1		205	23	1	1
4	1	78	2		86	1	1	21		1	1	2	2		117	1	84	1
247	9699	268	1		1	4	1	1		3	27	3	1		1	1	10	2
1	1	130	1		1	545	37	1		1	38	2	1		273	1	1	1
135	1	1	1		1	1	2	1		1	798	1	1		1	42	3	1
134	641	2	1		108	1	458	62		2	107	8	2		116	4	19	1
1	2	55192	1		96	130	1	1		1	1	26	39		109	1	1	1
3	4	15665	1		1	5	68	2		1	84	53	1		630	1	113	1
1	1	170	50		129	1	21	2		1	1	1	10		1	1	6	1
1	1	4	3		50	62	1	4		1	1	1	151		1	3	3	1
132	3	82	1		66	37	1	1		1	3	14	3		1	3	1	1
1	1	5	1		2	70	62	1		3	74	150	3		3	1	1	1
1	9	4	1		120	270	3	1		3	79	3	1		5	1	8	1
4	9851	11	1		117	77	24	1		1	4	4	1		103	99	20	1
1	1	187	1		111	3608	1	1		177	3	15	1		1	1158	49	1
1	661	21007	166		115	1727	1	102		271	690	273	193		94	2	4	1
3	2	3	1		1	86	7	1		2	1	1764	72		1	5	3354	1
1	88	5	1		115	15	48	9		1	5	6	11		57	1	1	116
117	1	297	1		134	2305	2	1		2	1	1	2		1	230	5	1
133	1	1	8		110	728	23	1		1	227	1	98		102	62	9	1
175	4	63	3		125	1	1	1		1	40	3	3		124	2	112	4
1	1	1	1		117	1	86	1		1	5	37	229		6	1	2	1
1	2	2	16		1	1	1	1		129	1	6	6		3	1	1	2
1	3	4	1		72	3	7	1		1	1	35	1		202	71	1	1
1	1	372	1		103	6	3	10277		1	1	110	1		111	30	93	3
598	1	2746	42		116	12	1	1		1	1	1	102479		128	28	10	32237
1	1	1	1		1	8	60	13		33	1	1	2		108	494	18	1
121	1	1	7		1	1	4	3		3	1	26	1		1	8	1	1
1	2	58	1		73	4	2981	1		187	111	2	31		2	1	1	8
99	62	65	1		55	1	76	24		32	1	1	4		120	1161	1	1
198	3	174	70		1	1	38	1		178	3	1	1		62	94	1	1
3	1	1	8		68	2	4	1		1	1	1	3		160	128	1	1
1	1	47	7		8	1	365	10173		1	91	6	5		108	1198	561	1
105	1	1	1		92	1	40	1		1	2398	1	1		115	58	57	1
1	3	282	1		212	3	2	1		8	1	1	1		1	1	1	1
1	1	103	1		125	1	24	5020		1	1	4	1		354	6	5	1
1	1	73	1		7	735	2	1		2	1	10	1		104	71	83	1
128	17	1	9		112	1	2	1		1	1	1	1		1	132	10	1
3	1	1	1		95	1	1	12		3	1	1	91		118	1	13	1
1	1	1	1		50	1	1	1		1	5	3	1		1	611	1	1
154	1	2	6		10	6	10	1		111	1	1	14		107	20	196	34081
1	1	1	35		319	54	1	2		14	1	2	2		194	44	98	2
1	1	3	1		165	8	6421	1		107	1	1	3		84	221	1000	23008
134	10	105	1		99	1	7	1		1	1	25	6		143	2733	5281	1
1	1	2	8		1	12	17	1		1	29	1	2		98	179	25	1
186	3	256	2		89	1	10	1		1	10	1	1		103	156	1461	2
1	5	212	4		135	1	166	2		6	21	2	1		298	1	63	1
1	301	5	1		118	1	1	3		1	82	3	1		7	88	10	1
101	4	53	1		3	1	34	1		1	1	1	1		113	103	1	1
1	1	277	2		1	1	1	3		1	1	35	26994		78	42	1	1
1	4	272	1		120	3	1	2		1	1	2	15070		129	98	4	1
1	1	1	1		122	3	1	1		16	142	3	1		112	5	1	1
1	7832	13	1		1	268	5	1		118	101	1	74		1	69	1	1
1	1	20	1		89	1	4	1		1	1	6	1		1	1	5	1
1	466	1	1		96	6	3	6		187	1	157	35		1	4544	43	1
3	1	94	1		71	1	1	2		191	169	1	1		129	2	231	1
1	6	277	1		177	1	1	1		1	87	40	1		1	1	1	1
1	1	1	1		146	3	2	1		1	23	9	27		132	111	1	1
91	134	1	1		132	2	107	1		1	1	349	1		3	91	1	3
1	1	55	1		82	1	38	6		1	1	1	1		1	103	1	1
1	1	87	1		123	1	61	610		27	112	1	1		113	1	1	1
1	1	412	16		1	1	16480	2		1	43	1	1		1	10	38	1
1	1	2	1		325	1	2	1		2	1	2	1		52	83	76	1
1	1	68	2		214	1	7	3		101	106	5	18623		1	4	1	1
3	1	2	1		195	284	1	1		1	1	1	129		135	1	1	1
5	1	197	1		88	1	100	1		1	3	11265	1		1	1	392	2
629	1	18	17		105	1	8	1		1	2	1	11		1	6	175	2839
1	1	1	5		116	1	1	1		1	1	4	2		1	1	1	1
1	63	1	1		1	35	1	2		1	1	6	1		119	7	1	1
2	3	1	1		99	1	62	25902		1	1	1	4		112	58	10387	1
3	1	41	2		111	1	2684	351		1	56	1	1		1	1	2	1690
120	18	1	43		221	103	86	51		1	96	12	61		221	1	191	1
1	1	1	1		109	1	123	1		7	1	1	1		1	1	882	1
2	2	9	5		77	1	84	1		6	3	3	29		1	14	1	1
155	380	1	2		94	1	2	1		2	31	29	5		7	1	1	1
74	7	3	1		73	1	70	1		6	3	176	1		242	5	1	1
124	21	6	6		109	3	1	1		8	87	3	1		101	43	1	1
1	5	1	1		233	1	1	3		1	86	1	1		246	1	1	1
113	1	15	1		1	1	7	3		160	46	1	5		129	55	148	3
1	1	1	2		110	1	14	43		4	38	1474	1		1	1	10	1
139	1	20	1		127	1	1	1		1	38	5	1		115	75	1	1
3	1	1	44		1	1	2	1		28	1	49	1		1	81	1	331
145	63	2	3		111	1	4	2		1	7	1	1		1	93	2	1
1	1	5	1		87	1	65	1		409	80	1	20		89	670	2	1
1	1	541	5		2	1	3	1		1	1	1	6		77	360	2	2
120	1	1	1		229	1	1	1		1	1	5	1		1	36	4	1
410	2	6	1		1	1	2318	1		3	102	9	5		1	1	1	1
1	2	8	1		118	3	2	1		133	4	2	2		101	1	54	1
237	1	294	5		63	1	1	1		137	1	8	2		105	35	4	1
122	1	234	242		1	75	3	1		93	1	2	1		1	169	4	1
1	1	62	4		1	9	4	4		89	1	4	10		1	3	1	1
1	44	5113	1		132	7	1	15		2	68	27	1		1	1	5	1
165	1	1	3		125	11	1	1		3	67	1	22		89	1	1	1
108	1	106521	1		1	10	919	1		177	8	5	4		1	70	71	1
8	1	1	465		121	1	58	5		3	125	3	2		44	1	1	1
1	4	1	390		1	1	22	4		1	968	11	2		9	25	1	1
1	1	109	59		200	4	1	1		28	17	1	1		1	77	2	1
1	7	184	1		1	2	74	3		1	1	5	1		121	1	1	1
80	2	1	87		1	11	174	13		1	81	7	1		1	140	1	1
1	10	72	1		3	14	5565	1		2	1	1	41		108	1	4	1
346	270	62	1		1	1	1	1		4	1	1	1		69	67	2	1
46	1	1	1		116	2	580	1		5	71	1	1		1	3	1	1
1	1	178	1		116	3	1507	4		1	200	9	17		1	4743	50	3
1	1	1	1		1	1	1	1		254	58	4	1		1	57	1	1
94	1	116	1		1	515	1	4		7	102	1	1		110	1	1	1
1	1	1	1		110	8562	1	1		31	80	120	1		85	1	1	1
131	1	143	1		1	1	1	64		4	57	194	1		1	1030	2	1
1	3	73	3		193	14	1	1		2	176	20	2		1	8	2	1
139	1	1	1		189	1	1	7723		1	718	4	1		133	6	1	1
111	1	1	1		116	1	1	12		1	39	126	1		103	1	1	1
136	7785	1	11066		1	1	6	1		1	6	29	1		1	1	72	1
1	63	44	55		1	3	1	78		1	1	43	1		151	174	12	1
129	1	62	1		119	20	1	1		1	7	5	1		186	1	1	2
1	46	55	1		96	3	1	2		1	916	1	30		333	1	193	4
1	1	6	1		221	6150	9	1		1	3	16	93		360	67	99	3
136	6	48	1		1	8	7	1		1	217	13	9201		139	11	1	6
1	1	19	1		104	2	1	1		1	92	1	12		1	22	6211	1
1	7	295	3		1	1	6	1		3	1	31	1		1	232	5	1
2	1	95	1		1	1	23	3		1	2	7	1		49	90	78	1
1	62	209	1		96	1	1	1		1	1	1	1		99	1	1	1
2	1	1	1		87	1	1	1		1	148	1	1		1	71	9	15
1	1	41	1		264	26	1	1		1	1	1	37		1	398	231	1
309	86	1	157		139	12	4	2		47	60	1	101		100	1	1	1
2	70	44	1		1	4	4	136675		114	1	3	37		116	85	1	84
124	56	16	1		1	25	1	1		2	1303	1	1		78	28	1	1
77	139	21080	1		208	4	1	2		3	4	19	3		76	61	1	1
1	1	1	1		139	1	5	1		7	2	1	1		1	1	287	27
474	1	12	2		114	7	3	1		1	1	4	4		107	92	1	10
135	26	55	1		128	2829	94	1		1	561	323	1		1	6	1	1
2	414	4	1		204	2	5	1		1	2	57	1		94	1	1	9
147	494	1	133		99	3	1	4		5	101	42	14		79	85	1	3
1	537	15	1		120	4	1	13154		1	95	10	1		125	101	2	1
1	1	91	2		103	1	7329	1		3	132	1	1		1	1	268	3
95	1	268	1		129	1	1	2		1	4	58	1		112	2	15	4419
1	1	1076	1		2	2	1	1		91	1	1	1		1	107	2	1
2	1	354	5		108	1	1	3		1	71	13	1		90	80	1	2
1	1	89	1		107	1	3	1		35	7	3	1		179	1	36	1
249	25	5	1		121	1	1	1		1	2	1	1		104	99	2	1
1	16	5	100		7	2	2	1		1	16	100	8		80	1	3	5
88	1	121	1		125	104	1	1		1	6	6	4		150	2553	1	1
1	18521	61	1		108	1	22149	5283		1	1	83	32		95	1	100	1
99	1	434	221		218	517	68	5188		149	1	18	2		285	87	103	1
1	1	3	1		165	2	1	1		237	1	4	1		1	1	1	1
1	1	14	1		286	1	1	1		1	1	9	1		110	52	2	1
1	1	6	1		118	4	9	5548		1	6	1	1		1	1	1	1
2	1	58	1		113	1	1	1		1	48	1	1		83	1	1	53065
313	1	3	749		88	1	1	45629		108	1	7	1		282	47	337	1
387	5	29	1		3	1	73	1		53	1	145	1		157	1	4	1
147	1	15542	2		114	1	9	13		1	286	1	13		101	248	1	1
1	1	64	17		118	1	1	77		1	1	3	3		125	3	1	1
122	1	2	1		1	48	70	51224		1	1	1	2		1	282	19	1
1	1	1	1		1	145	126	1		183	1	8	1		112	76	1	1
1	1	13	2		184	3	22	1		1	93	67	37		3	1	1	1
156	1	69	1		114	1	9	1		1	1	1	707		123	52	2	4
327	1	1	1		105	12	1	23		6	11	1	3		1	542	1	3
148	1	2	1		223	454	4	1		1	1	249	1		73	71	25	1
270	5	101	1		247	7	133	3		1	104	2	1		201	1	7	1
106	1	6	1		81	14	1	1		3	1	3	1		95	1	1	81
1	1	1	1		109	214	50	1		1	2	2	17		2	4	47	1
1	1	291	1		73	6	15	1		1	45	1	1		91	87	1	1
3	165	16	81		102	1	1	62		1	1	1	15816		1	364	27	1
1	1	26	8		102	87	2	12476		2	1	1	68		1	1	1	1
298	2	1	55338		188	4847	2	1		2	2	4	1		135	1	1	1
1	2	44	1		232	1	6	1		2	3	72	1		140	1	1	47
130	1	26	1		271	420	2	1		1	10	7	1		108	28	1008	1
2	20	225	2		116	27	3	3		1	3	1	5		87	11	1	1
1	83	171183	2		76	1	8	25		1	97	29	1		203	1	1	1
120	4	1	2		1	2	1	1		1	1	1	3		4	227	5	1
142	1	249	1		230	4	60	1		1	1	1	5		3	1	2	1
153	1	169	1		115	8	1	5		3	2	304	2		1	1	8	15
1	3987	4	13798		109	1	170	1		1	3	1	7		1	1	9	1
1	2275	424	2		189	2	2775	10		1	4	3	2		282	1	7	1
121	4	1	1		119	1	1	1		1	1	1	1		1	1	1	2
114	1	1	1		114	1	3	15355		1	1	1	1		186	1	1	1
1	7	1	1		205	1	18	1		1	1	3	1		124	3302	4	1
101	24	112	1		136	1	28	1		1	1	2	1		132	78	5	1
1	1	8	7		100	2	1	8		3	1	1	1		158	9	1	1
1	1	6	1		115	4	3842	2		1	580	3	1		114	1	17	1
127	1	178	1		95	3	2	2093		1	206	6815	1		1	3543	1	1
239	12	28	3		65	1	2518	4386		1	4	2	1		97	1	1	4
1	1	3	1		112	1	4	1		1	3	1	2		1	1	113	1
1	4	109	3		1	76	1	1		1	1	5	1		1	73	1	1
1	1	614	1		390	98	9	17		1	1	1	4		3	1	78	1
1	3	1	7		1	1	2	1		2	2	289	10		1	33	1	1
133	1	1195	1		209	50	16	1		2	1	1	2		1	1	5095	1
1	1	38	1		128	1	1	1		1	3	3	1		1	93	158	12
94	3	167	1		115	1	3	75		246	248	12	1		89	80	17	1
21	1	100	1		197	138	1	1		2	1	4	1		1	1	101	1
1	15	1	32		106	1	14	27597		14	1	16	1		4	1	1	1
1	72	14	1		91	83	1	1		1	1	2	1		119	1	1	1
130	2	1	1		1	42	1	12		93	3	1	1		98	118	1	1
63	1	222	1		1	1	1	1		1	506	11	1		311	1	2	10736
136	1	272	1		95	1	1	1		1	1	1	55		93	2243	6	2
1	1	6	1		3	1	67	1		1	4	140	1		97	1	14	1
199	1	4	5		101	1	85	1		6	2	2	1		1	139	1	1
3	2	1	45		123	19	1	3		1	11	1	1		1	1	7	1
1	1	1	275		1	1	235	3		1	2	1	1		139	40	5	7
1	3	2	46		565	3	1	1		1	5	2	1		2	1	1	1
1	1	1	1		339	3	3	2		117	1	1	30		130	62	164	1
1	1	1	1		123	1	42	1		99	896	1	5		91	13	1	1
3	1	50	604		117	1	1	5143		2	1	11	1		213	176	796	1
394	1	1	1		88	2063	1	1		2	1	1285	265		131	27	107	1
1	1	1	6		94	1	1	52		1	1	1	4		87	1	10	2
1	33	5	1		105	1	1	108		1	1	2	21		116	13	1	2
2	1	1	1		170	1	5079	1		4	1	134	9		1	372	83	3
2	1	66	1		122	3575	7	1		2	90	1	104		138	34	75	1
9	48	47	1		191	18	10	1		1	134	10	2		105	2	253	5
125	2	54	113		63	2	44	8770		1	3	6	3		2	1	1	1
1	1	1	1		1	85	8	1		17	95	2	1		117	6	3802	7599
1	1	12	1		89	28	2	1		1	1	1	7		78	1	1	378
1	3	154	3		112	3	1	1		1	2364	1	2		2	1	153	1
142	1	1	2		134	1	8	1		1	1	3	19		104	91	1333	1
1	1	1	1		105	6	3	6		193	1	1	1		108	1	89	1
1	1	36	1		124	1	88	1		2	1	43	15		176	1	1	1
2	3	1	211		124	1	1018	1		1	82	1	1		121	1	7	1
1	1	3	1		99	61	166	1		1	1	1	6		1	1	26	3
1	4	1	1		1	1	3	1		1	1	2	590		1	8	1	665
4	2	1	4626		71	34	6	1		1	1	70	1		1	1	19	60
1	1	1	8		60	9	22	1		19	3	8	1		98	9	18	3
1	1	1	1		104	1	1	1		5	1	535	1		1	3	1	10
144	1	3	2		103	184	67	9		3	39	1	272		1	1	17	12497
1	4	12	1		325	1	271	2		135	40	1	68		1	16	86	45
1	9	1	1		595	7	3	1		4	74	6	1		1	1	87	2
6	1	2	3		1	3	35	1		1	113	1	13		97	288	2	1
96	3272	1	1		1	1	63	1		319	1	1	51		109	87	17	1
1	1	1	1		110	1	74	8		9	1	89	65		428	1	2	1
3	26	1	16		111	1	41	1		173	32	4	1		1	7	61	1
1	7	1	10		79	1	1	4		1	3	32	3		98	36	17	3
1	45	1	3		114	58	1	1		1	55	1	1		1	43	80	1
146	5	215	99		114	3	1	1		65	70	47	52		1	36	3	1
1	2939	2	1		109	1	245	19682		3	1	4	1		108	1	103	1
3	1	2	1		133	43	19	8		1	3	1	1		115	1	53	1
6	1	1	1		223	1	2	1		84	7	51	14		95	2	43	1
1	8	74	1		67	95	1	1		1	1	1	1		2	59	62	2
5	1	1	1		1	1	179	1		1	1	91	8		100	177	2	1
125	1	1	65		90	1	1	14		1	1	4	134		114	67	1	3366
5	21	1	3		105	1	1	3		115	278	1	11107		103	1	1	1
1	1	20	2		1	1	2	4		1	1	1	1		201	1	101	2
1	1	168	1		374	1328	60	1		1	1	1	3		140	1	1	1
1	4	94	1		35	6	20	1		118	1	8	1		2	44	15	1
1	1	81	1		1	1	1	1		1	1	1	1		183	15	1	2
3	1	119	24		114	4	2	1		3	1508	18	1		216	1	1	1
1	44	62	1		96	6	1	1		12	174	1	78		95	1857	7	1
1	1	54	143		106	5362	6	1		2	50	13	1		122	1	28	4
214	14	1401	6		127	1	58	1		1	1	85	1		111	977	1	1
2	4	1	14		64	1	380	4		2	73	1	5		106	8	23	1001
1	68	6	1		114	1	91	193		183	2	4	1		239	1	66	1
1	1	13036	92		4	678	1	1		157	25	1	3		75	1	15	1
3	1	97	1		6	67	1	1		1	1	4	44		85	81	1	1
1	318	3	1		228	1	1	1		1	54	58	44		97	197	6	3
1	1	145	1		1	1	26	1		1	24	1	2		300	1	2	3
97	2561	2	1		232	1	1	1		5	10	1	1		1	77	1	1
1	1	1	1		1	1	1	3		2	1	20	2		122	3	1	1
1	3	170	1		103	1	46	1		1	638	1	1		107	1	11	1
1	1	1	1		63	3	1	1		1	71	4	1		100	1	59	1
2	1	1	1		110	1	2	2		1	77	9	12		99	1	1	1
121	1	17	1		1	195	558	1		1	1	1	388		1	66	10333	1
1	3	1	58		232	1	137	7		1	1	7	77		143	78	5	1
1	15	1	1		1	97	70	1		1	2	91	17		124	4	2	1
1	70	61	1		1	1	4	5		1	1	56	2		1	1	5	1
1	54	162	32		1	2631	26	1		1	1	76	1		455	7	499	1
1	1	58	1		1	1	1	1		3	1	12	1		85	2	2	1
103	1	1	1		125	45	126	1		213	73	2	1		78	6231	1	5
157	1	1	4		105	1	1	1		3	1	85	3		231	2149	53	17
96	101	161	107		143	25	3	1		1	89	1	80		1	379	1	2
136	1	1	1		127	1	1	1		2	1	57	26586		52	1653	2	2
1	2	12	1		104	1	1	7757		1	17	1	1		1	325	1	2
241	41	3	1		101	4	42	1		148	1	5	3		578	1	2	1
1	1	1	1		135	1	5	3		1	7	208	1		86	1	1	1
98	6	77	1		117	4837	1	3		2	1	1	32		53	21	14	1
2	5	1	1		98	1	741	1		1	1	1	1		1	87	2	1
1	1	15	1		76	1	58	1		1	1	1	1		105	1	60	61
1	1	77	379		130	2	1	1		6	1	44	1		36	50	9	1
59	1	55	2		122	1	1163	1		1	1	3	18		1	2	5	15
2	2	1	2327		115	1	50	1		177	34	1	1		247	70	1	1
1	1	1	1		104	10	4	6		3	1	1	47		1	9	1	1
1	5	1	1		68	1	1	1		2	1	2	1		83	124	8	8
116	1	1204	1		90	458	10	75		1	5	3	2		96	36	138	8
1	262	50	48162		242	1	73	1		1	2	14	1		1	1	2	1
1	20	1	1		92	209	1	1		1	10	1	6		94	35	1	1
167	2464	1	10		2	236	10	1		1	13	1	477		1	166	4725	1
249	1	89	1		1	1	4	1		4	1	1	1		64	1	192	1
1	1	1	2		117	1	1	1		1	1	1	23		2	1	112	1
126	870	1	1		78	1405	77	1		81	1	15	3		102	1	424	2
292	52	46	1		1	23	2	1		1	6	25	9169		4	455	138	4
2	12	55	1		121	213	167	7		2	2	1	2		9	1	20	2
1	5	16	11		459	2	252	2		1	65	3	1		72	1	2043	1
127	1	1	2		109	1	7	2		1	1	1	1		72	1	1	1
1	2	21017	14984		1	51	14	23		1	1	1	1		1	1	2	1
165	34	4	1		73	1	61	1		1	53	1	1		2	79	10	1
1	1	1	1		61	1	13	1		14	142	2	1		2	72	1	1
1	38	1	1		104	2621	6438	1		1	70	1	8		1	7	7	1
111	1	1	1		112	4	1	2		480	1	1	3		153	1	1	1
1	14	2	77		82	1	1	25		2	43	2	1		516	40	1	1
1	1	4	1		199	66	1	1		5	24	5	1		97	1	3	1
1	1	99	1320		110	1	1851	2		1	1	1	1		1	3	173	1
1	2	1	1		131	162	1	1		1	69	65	541		109	75	18	3
143	1	92	103		123	66	3	2		7	70	1	1		80	165	6	1
294	1	1	3		102	1	1	2		1	87	1	1		1	367	802	1
1	1	5	354		98	54	3	5913		2	15	81	45		1	1	3	1
26	4	81	1		84	1193	1	26		130	2	114	15		1	56	14	1
3	1	2	1		119	1	43	1		15	1	1	1326		1	113	91	1
126	1	2	180		185	1	2	1		1	1	3	2		1	1	103	1
1	1	2	1		115	1	1	8627		1	115	3	1		4	1	1	1
1	1	6	1		123	818	64	5		3	70	66	1		1	96	1	1
1	134	1	1		125	3	1	4		1	71	38	1		1	1	14	1
3	1	1	1		78	1	1	1		1	3	2	1		117	1	3812	3
1	5	1	2		77	1	1	1		119	83	3	1		112	2	1	1
1	6	3	15		224	637	1	4		17	73	2	2		1	1	1	1
1	5	1	21750		116	1	1	118		1	4	1	1		1	4	1	1
1	88	37	1		271	1	43	1		116	3	63	3		4	59	1	1
1	66	61	2		457	425	1	1		1	2760	1	4		1	1067	12	1
1	128	48	1		1	3502	1	1		107	1	1	1		58	372	1	1
1	109	1	8		1	20	1	7		1	1143	1311	1		1	1	1	1
1	1	79	1		112	1	123	7		1	1	51	89		3	95	28	1
89	1	26	1		411	3	3	1		4	1	59	1		17	1	1	1
2	6	193	1		122	1	8321	4		2	1	1	1		1	91	1	1
1	1	1	1		106	618	1	1		1	2	28	1		1	71	1	1
1	2	1	1		90	1	18	1		1	1	509	1		2	39	1	1
1	1	2	1		1	1	1	9		1	116	1	1		152	1	3	5
1	1	1	1		1	1	425	1		8	116	54	1		170	60	36	1
1	2	2	1		154	1	1	1		1	104	6	1		1	1	1	1
54	8	1	1		1	1	20	1		1	1	1	1867		1	17	2	1
1	1	1	35		113	2	7442	12456		1	2408	1	1		79	29	21	1
10	1	138	2		146	1	5	13		1	2	103	7		1	67	77	4
180	1	1	1		1	1	1	47		151	1	1	1		3	34	1	1
2	1	1	18		1	1	1	3614		3	189	19	16		313	84	5	1
2	2	295	4		1	1	3	34		1	1	3	2		1	1	16	2
1	1	1	2		102	43	4	1		95	105	1	1		1	1	1	1
2	187	74	36		1	1	38	130		1	7	1	156		1	71	9	1
1	75	711	2		85	242	5920	1		1	43	2	3		1	4	1	33
1	1	1	1		78	2	1	3		3	64	40	13547		106	497	1	3
14	1	19	13		1	2	1	1		1	3	50	4		1	1	4	1
187	3	1	1		114	1	1	1		1	147	1	1		1	1	1	2
2	2	1	379		234	1	1	1		1	24	1	4		1	74	148	1
5	2	4	18		1	15	101	2		1	1	1045	12324		1	90	28	6
2	4	1	1		1	5	1	6		73	1	10	1		1	93	29	2
4	7	1	1		109	73	238	1		1	67	3	2		4	49	1	1
210	9	374	1		96	1	1	1		1	8	2	113		243	1	172	41
1	1	129	1		160	273	4	1		3	2	1	1		1	2	1	20
2	2	34	50		178	1	1	1		1	1	4	1		91	321	11	1
1	1	3	1		151	1	122	1		1	57	1	1		4	218	1	1
119	3	119	71		349	2	4	1		42	3	1	90		1	107	12	1
1	1	3	3		1	95	2	1		1	1	1	1		110	1	1	1
143	123	17	7		1	1	3	2		4	3	16	1		1	9	305	1
1	1	1	5		1	2	10	5		3	4	6	1		3	266	1	28
2	1	43	3		33	776	1	1		143	4	1	4		3	1	1	1
1	1	22	10		210	3	93	1		1	14	1	132		113	48	1	1
1	3	79	1		121	1	92	8		1	3	128	1		64	1	1	1
1	1	152	1		126	1	1	1		5	1	7	2		2	87	21	3
1	498	21	1		244	90	2	1		1	1	8	1		93	4	4	1
8	1	67	1		119	1	164	1		1	3	96	60		129	1	70	1
1	1	102	3		73	1	7	1		1	4	1	8		1	2	197	1
335	5	105	1		125	1	113	1		1	7	1	1		110	1	31	1
1	1	77	3		205	112	1	1		9	272	1	12		1	86	45	2
1	1	174	1		418	1	2349	7831		4	8	117	1		1	1	10	1
153	1	70	1		543	1	1	1		1	1	1	12		2	235	73	1
1	1	108	1		247	1	1	1		1	207	1	1		89	1133	3	3
4	1	84	1		122	1	1	22		1	13	14	1		116	31	2	1
124	1	190	1		207	1	7	91		1	79	4	21		94	1	1	1
8	12	362	2		144	1	3	1		5	2	104	1		1	273	1	18717
1	1	18	1		73	1	44	2		27	1	78	1		1	1	3	1
1	1	29	1		107	1	3	1		123	7	749	2		117	1	3	1
1	1	3	1		101	1	12827	1		1	177	85	1		93	85	2	2
23	42	145	2		116	909	256	1		157	2	1	28		1	592	1	1
1	1	134	9		1	4	5	1		1	94	29	4		2	138	288	3
99	8756	37	1		327	1	153	1		1	48	1	1		1	1	45	1981
1	2	40501	4		337	1	13	24		121	64	2	7		1	27	1	101
1	1	1	1		1	1	1	1		1	1	1	3		250	116	2	1
1	5	1	1		1	4	1	2		1	3	5	1		111	1	6	1
136	343	28214	1		1	1	2	2		1	1	1	1		101	52	3	1
151	6741	1	1		93	1	17	4		1	70	2	1		90	1	1	1277
1	1	8	189		120	1	1	1		3	1	1	1		1	1	1	1
95	4	4	1		107	1	66	1		1	1	1	1		102	96	1	1
1	70	1	1		1	7	1	3		1	4	66	1		100	1	1	2
150	256	2	1		105	1	35	1		3	1	1	1		115	4	1	1
8	1	1	1		1	1	11	3		1	2	1	82		116	1	3838	1
1	2	88	1		312	2	1	3		1	1	1	2		82	37	41	3
2	1	1	1		100	1	25	1		4	47	86	1		1	14	206	1
91	1	41	517		1	1	3989	1		131	1	1	17		115	163	2	2
1	1	3	1		1	10	478	1		2	1	8	1		82	2533	68	1
1	80	73	1		1	2	1	3		155	3	80	2		110	7	32	1
1	2	2	1		117	438	2	2		50	5	1	3		122	4	2	13254
1	1	1	1		122	1	6	1		3	1	1000	76		1	1	2	3
1	1	1	1		1	1	79	1		1	1	1	5		96	1082	1	1
1	1	1	1		33	1	5	1		1	1	6	1		110	502	6	95
165	1	2	3		127	111	18	1		1	87	1	1		1	11	6	1
138	1	19307	3		69	1	1	1		1	4	13	1		149	2	1	1
7	5	20	1		110	158	1	1		3	1	3	1		1	1	117	5
1	1	4	5		190	34	1	1		1	9	1	8		1	69	16	1
1	91	93	4		111	1	5	1		1	1	159	1		97	14	1	1
8	1	68	17		110	14	1	1		2	1	172	1		112	24	22	1
67	1	1	2		195	1	1	2		1	1	1	328		1	1	1	8
2	1	47	1		188	2	1	1		1	1	2	2		302	1	1	61
1	11	1	1		123	2	58	2		1	2	1	589		306	1	3	1
1	3	1	1		45	1	94	1		1	1	1	2		265	1492	1	2
1	1	1	9		109	5	99	42		2	3194	66	1		127	1	1	1
239	1	1	6		1	63	2	4		1	1	48	1		1	1	4180	2
2	1	99196	1		215	1	2	1387		7	1	1	2		102	8	3	1
3	1	1	1		129	1	1	1		77	6657	2	1		1	276	72	1
153	4060	1	4		102	2	1	1		1	49	1	1		1	5	47	1
105	1	89	7		205	1	1	1		154	1	45	1		69	1	1	1
1	2378	20	2		268	1	1	1		62	1	1	85		2	2	124	1
1	1	3	1		117	1	4	1		143	406	1	1		91	144	3	2
102	1	1	67742		119	1	3	4		1	1	20	57		120	45	70	1
1	19	1	5		1	17	1	1		1	1	4	188		118	110	58	1
90	1	5	151		1	1	1	1		101	40	1	1		1	1	3	1
2	57	10	1		319	84	172	3		1	3	31	6859		89	64	6	7
1	1	1	1		111	48	1	1		1	5	1	4		1	7	9	5
337	1	51	1490		1	1	1	1		1	95	17	93		1	7	178	393049
1	1	3	78		113	1	57	1		1	3	3	1		101	73	5	4
3	7	1	1		60	1	1	3		1	45	3	1		127	2	2	2
3	4	1	1		122	3	1	2		1	1	510	1		116	23	2	1
319	1	1	67		124	10	4	985		97	45	50	4		39	547	41	194
108	84	77	1		122	1	81	1		1	59	32	33		208	6	1	1
4	1	1	1		94	1	253	1		2	2	1	1		109	1	277	1
1	1	1	1		104	1	22	1		1	1	4	1		171	1	74	4
180	1	221	3		108	2	293	2		127	5	64	3		1	1	1	1
25	1	1	1		277	2	2	1904		1	85	1	2		113	1	121	99
103	1	30	15423		1	1	6	1		1	74	251	5		107	256	2144	6
1	418	11	141		115	6	1	1		113	132	98	1		99	1	724	63
1	1	26	12		219	3	117	57		169	1	1	1		172	5	105	1
5	1	1	1		1	1	2	1		1	1	56	2		1	193	1	1
102	1	234	1		99	12	1	85		1	59	52	1		115	4	40	6
137	1	257	1		1	1	1	24		22	5	358	1		101	1	16	1
298	172	34	20		98	1	1	1		1	569	2	4		121	1	294	3
1	1	52	3		71	8	7	6		1	51	73	1		133	2	1	1
1	3	143	1		115	1	2	44		3	11	2	64		104	1	11	1
1	66	16	1		105	1	34	2207		1	3	2	1		120	1	1	1
1	1	1	3		111	1	1	1		1	3	1	66		6	1	1	1
117	1	34391	161		116	1	1	1		8	1	16	3		64	863	1	1
1	1	3	2		89	85	1	1		1	47	1	1		3	1	1	1
160	3	39	1		1	3	11	13006		1	1	1	68		88	1	1	9
1	2	1	1		4	802	1	1		3	4	63	3		1	49	1	13
1	3	32	1		25	100	5	1		1	1026	3	4		111	2926	1	4
1	7158	27	1		96	1	45	1		1	1	15	59		130	62	1	1
233	1	4	117		83	99	27	1		1	106	15	13833		54	1	1	1
1	1	1	822		1	149	4	1		107	1	56	1		1	592	1	1198
1	1	1	1		1	1	2	4		1	1	2	6		213	78	1	1
128	1	92	140		127	1	1	2		1	102	1	77		137	1	1	1
168	1	83	1		4	1	1	1		1	42	42	1		110	5579	3	1
1	1	1	2		103	2904	1	2		37	1	77	123		120	1	1	1
277	2	90	34938		1	1	28	1		127	1	11	1		99	1	2656	1
92	4	98	1		99	1	5	98		1	2	6167	32		431	173	1	10
1	13	1	1		120	4	9	1885		1	2	1	4		202	2104	1504	1
1	115	54	4		2	1	6443	1		137	1	1	666		1	23	13	1
1	2	6	1		1	1	11154	27		187	24	1	1		112	1	5	1
1	7	65	1		218	2	363	1		121	99	9	7		104	67	6	17
1	1	131	1		1	1	25	33		1	1	1	2		1	77	1	2
123	1	59	6		8	8	1	7839		1	105	4	6		106	96	1	1
286	1	25	1		1	6	337	9500		1	47	1	20		128	106	1	1
1	1	1	5		133	11283	6	1		1	2	1	1		90	206	6	1
4	1	16	2		226	142	10223	1		1	1	1	1		133	1	1	1
124	2	2	520		8	1	4733	6321		2	16	1	4		1	1	2	1
1	7	1	1		120	34	1	1		1	1	39	1		136	84	6	2021
162	1340	41	582		205	121	60	1		62	3	12	60		1	1	362	1
1	1	3	5		2	1	29	1		101	287	2	1		117	9	1	1
1	1	1	1		1	6	80	119		1	1	45	1		1	17	1738	1
3	1	2	1		131	10	83	1		89	2	363	1		2	2	1	2
1	74	1	21		117	1	136	3		107	3	22	1		94	72	2	1
1	83	3	1		192	17	64	2		4	431	16	1		1	158	1	1
1	74	1	1		1	1	90	1		1	33	146	2		58	103	8	3
233	1	39	12		5	1	1	1		3	1	2	1		118	1	4	9591
128	3	360	23		6	23	2	1		1	1	4	6		78	10	167	10
1	125	42	17		117	25	1	1		1	1	1	21		76	1	2	1
143	3	33	1		35	2	10210	1		1	106	1	1		1	1	17551	33
1	1	147	2		187	1	1	2		1	2	173	1		110	5	6	9
1	3	144	2		123	5	1	1		1	1734	14	3		105	2	1	1
1	2	291	1		1	1	3	2		1	1	4	2		84	1	5	1
1	1	1	14		1	4	1	1		19	11	1	17		67	84	679	5
137	2	1	38765		88	1	3	1		102	3	1	1		59	77	1	1
2	1	1	7		92	1	1	97		1	1	96	2		84	1	4	1
1	1	2	1		11	1	228	13		1	3	1	11		1	1	1	5
105	1	1	141		133	3	7	3		1	1	6	67325		106	1	2	83936
2	86	1	2		91	2	14	1		62	29	141	2		120	37	1	1
3	6	1	1		1	1	1	1		1	94	1	11		1	15	18	1
1	19	2	1		116	1	1	1		1	181	1	1		1	2	1	1
160	2	29	1		190	1	12	1		1	1	1	18		1	42	1	1
146	1	1	2		111	2	171	1		46	1	1	1		231	122	1	1
1	1	161	1		238	9303	1	1		2	1	3	89		1	58	36	4
1	7	1	1		102	1	119	1244		1	2539	7	37		106	1	7	12
1	280	1	1		62	2	1	1		1	1	6	74		108	2532	6	83
114	1	1	3		101	1	6	1		1	1	1	5		189	1	267	1
1	1	395	5		1	5	1	1		1	119	813	1		196	1	110	1
1	1	1	1		123	1	230	1		55	1	1	1		100	5	4	1
5	1	1	1		105	177	1	1		4	1	1	35		123	15	32	62
1	1	3	2		345	1	1	1		1	1	14702	23		129	3	1	1
1	1	252	1		125	1	1	1		1	1	1	1		1	1	5	1
1	1	1	14		92	3	81	4		1	22	5	2		1	159	5	1
1	1	101	1		153	70	1	1		146	16	1258	1		1	3	1	1
122	11	3	33		1	1	1	2		2	307	4	65		5	1	1	1
124	1	6	1		50	235	1	4		1	28	1	15		1	1	1	1
1	2	100	1		1	787	91	18		1	45	54	1		104	195	7	1
1	1	64	1		1	16	1	10792		1	163	2	23632		132	1	94	84
1	1	213	292		111	361	8189	1		1	73	5	1		1	2	7	1
1	8	1	184		86	1	1	2		1	181	9	1		144	12	1	45
3	2	60	4		121	1	20	7111		3	1	4	21		6	1	92	39485
2	2	1	12		98	1	483	11		1	1	1	40		1	39	210	3
1	44	379	7		102	1	67	65		1	77	4	1		9	60	4	1
1	1	80	1		1	1	1	3518		95	154	30	4		1	1	58	5
205	2	3	2		1	1	1	1		258	1	33	20		220	36	1	50678
1	41	10	19		116	1	1	339		2	79	1	1647		125	1	120	1
1	1	37	2		1	1	4	1		1	742	1	1		158	7	88	1
149	1	42	1		76	1	1	1		1	10	1	1		9	69	1	1
1	1	93	1		206	2	1	10		1	3	98	8		1	1	8	10
1	3	29	92		39	3886	3	4		1	1	80	625		290	1	6	1
86	1	6056	1		1	3	1	2		1	3	28	5		92	107	9	1
98	5	104	1		1	1	3	84		3	1	28	2		145	4	2	1
1	892	1	1		53	1	222	1		5	22	8	5		110	1	4480	6
125	4	237	1		133	6636	185	10		1	258	10	1		1	1	21	1
95	1	1	64		93	1	2	1		1	70	4	8		124	1	78	1
227	1	1	3		1	1	1	13		1	111	1	5		98	3	81	1
1	135	1	1		91	1	1	2		1	1	2	1		192	332	36	3
125	2	45	1		1	1	188	1		1	2	1	1		68	58	1	1
164	1	1272	1		1	3	8	1		3	3	8	21		81	1	1	3
246	10	82	183		121	1	3	1		1	1	2	12		85	25	1	1
1	1	6	1		7	1	29	1		6	2172	1	1		89	49	1	6
153	1	1	2		98	1	62	1		1	1	1	1		1	1	38	3
1	1	214	1		3	220	1	1		36	1	2	1		1	170	141	1
3	3114	75	1		120	10	1	1		98	41	1	2		1	2	8	3
1	1	404	1		1	1	39	1		55	10	16	1		1	54	266	186
105	1	32	1		714	1	1	3193		92	75	4	1		1	3	15	1
3	65	122	1		450	1	45	1		4	2240	1	1		1	3	540	1
125	1	1	1		103	1	85	1		1	1	14	1		1	1	1	82
230	1	18	3		1	1	2	1		1	1	317	1		1	1	687	1
2	1	276	2		1	1	1	1		5	3	68	90		1	1	10	1
111	1	67	52		1	1	2	3013		1	62	19	1		2010	10	3	37
1	2	304	1		131	2	1	1		2	1	2	72		78	119	2	3
207	1	3	3		191	1	1	13		7	1	1	17584		121	19	1	1
111	2	1	1		1	1	1	1		3	1	1	87		1	37	65	1
1	2	1	3		101	1	1	6		119	4	15	70		61	96	1	1
1	87	44	1		109	1	4	1		1	1	1	1		1	1	1	1
1	1	23	1		2	1	75	65		1	1	6	37		1	4	65	2
1	1	11	1		1	1	1	2		3	1	1	1		432	1718	1	60
91	578	1	1		122	1	1	3		1	15	4	3		1	4	18	18
1	1	1	1		6	44	22	718		110	1	13	1		1	82	43	3
1	6	1	1		1	1	2	2		1	1	33	1		6	5	3	1
1	1	1	1		1	1	10	1		1	1250	13019	3		1	7	38	9
158	3235	36	1		113	1	1	7731		1	2	4	1		192	8	25	1
194	1	339	1		127	2	1	1		1	5	3	90		1	4	24	2
616	2	1	1		95	3	6	1		1	1	2	1		1	676	1	1
1	22	87	1		3	1	1	19247		1	1	2	1		1	343	57	4763
1	91	62	14		1	57	155	45		132	1	2	1		1	7	3	2
1	5	23	1		90	25	1	1		2	299	53	22		99	2	58	1
502	1	302	3		74	379	1	1		3	4	214	1		1	5	1	1
1	2664	2	1		1	162	1	1		3	1	1	65		1	3	7	1
130	4	133	17		118	1	21	2136		1	2	1	1		177	1	46	1
1	1	1	1		315	4	10	22		1	90	65	1		105	1	5	33599
1	1	36	1		123	1	33	2		1	1	1	79		255	215	243	7018
92	1	257	26		1	28	72	58		3	1	1	1		1	75	1	1
247	1	9	5		125	1	46	1		4	1	1	7		1	5	1	1
117	1	55	1		151	1	11	3		1	1	1	1		1	1	8	2247
1	1	1	1		131	1	1	450		2	52	4	1		104	6	10	1
3	1	1	5		91	2	1	4		139	1	1	4		1	85	12	2
1	2	1	91		59	1	1	1		4	1	3	11656		1	6	59	99451
1	9	3118	1		1	1	77	1		7	63	7	5		4	2	1	1991
4	67	9047	200		1	84	7717	1		12	26	1	12		1	4	1	1
8	1	123	2		1	242	240	2		114	100	28	1		1	2	2	1
1	1	4	1		132	2	116	3		1	12	3	2		112	135	91	1
1	1	33021	1		254	1	462	6		1	1	1	157		1	228	4728	1
2	1	14989	1		125	1	38	1		140	1	1	437		1	5	6	2
2	1	1	9		1	4	68	1		2	5	1	1		1	631	1	12
1	1	47	1215		1	1	1	1		1	5	1	6		1	3	1	1
1	469	1	1		119	1	1	5		1	1	10	1		97	2	81	1
1	1	2	251		222	2	2	4		1	2	1	1		1	1	3	1
5	3	111	1		93	2	51	7		108	88	1	1		1	148	1	1
1	2	1	1291		104	1	75	1		137	1	19	1		1	172	1	1
126	2	7302	2		69	1	1	5		2	1	11	225		1	33	1	44
18	50	11	1		108	1	1	1		1	1	6	1		94	729	28	9100
1	1	1	32		249	81	172	6		1	1	67	1		1	1	5004	1
1	12	4	1		113	2674	4	1		1	1	1	2		1	61	71	1
2	3	1	1		105	4	1	2		1	6	20	1		1	3	30	1
1	1	4	3		200	1	861	1		1	1	7	2		1	89	2514	1348
499	1	3	1		115	1	1	907		8	181	54	1		118	362	68	1
1	85	67	18282		56	1	1	1		1	1	8	1873		3	1	79	1
1	46	1	1		109	239	1	1		1	1	1	2		128	33	1	44
40	2	1	5		95	1	60	1		133	1	6293	1		89	91	32	2
228	8	1	1		1	2	22	18		1	45	1	1		128	6	1	1
1	1509	1	3		109	1	1	1		1	1	96	1		105	80	4	1
33	53	1	1		117	1	331	1		1	1	1	2		144	58	7	2
1	20	1	1		164	1	1	75		1	43	1	2		106	646	1	1
3	14	1	18		73	1	1	1		1	1	9	40		118	3	1	1
2	1	1	66		121	1	1	1		1	76	1	65		1	1	2	1
1	19906	2	1		1	925	8	1		1	1	1	3		109	331	1	3
1	1	26	1		2	1	1	2		3	2	212	6		119	1	258	3
7	1	1	12		274	26	154	4786		138	1	21	2		129	310	1	1
1	1	1	13		118	12	3	2		98	4	3	3		202	1	1	10
1	2	2	147		318	6	1	1		134	1	85	3		1	1	10	6
1	1	1	1		125	1	4251	6004		7	1	4	81		120	48	65	4
1	1	1	1		81	14	10	8		2	88	2	6		122	54	1	3
1	158	4	1		2	3	3	1		1	1	2	1		123	45	1	2
289	1	2	1		1	1	5	3		1	1	3	19		133	189	11	1
1	41	3	2		122	41	29	7440		6	102	1	1		1	77	1	5
1	225	1	9		95	2	57	5		1	74	1	1		102	132	2	1
146	1	127	1		108	90	3	1		1	57	1	3		1	40	1	1
1	1	4	2		112	1	102	1		1	22	1	1		1	1	1	1
54	3	1	1		108	17	1	12		1	3	77	22650		123	164	2	1
3	1	1	99		111	1	2	2		1	1	1	17		101	73	633	110
22	1	414	2		1	2443	4883	1		116	21	1	1		124	1	1	3
1	1	1	1		120	1	14	36		1	8	88	4		83	107	1	1
126	3	1	1		430	3	1	1		5	114	234	10		163	3	18	1
144	1	3	1		122	1	1	48		1	1	5	1		104	430	1	1
124	1	62	3		98	1	1	15		1	2	2	71		76	3	1	1
119	3	10	709		91	1	1	1		1	1	1	84		134	81	1	1
1	42	1191	1		107	2	3	4		1	1	1	30		108	6	2	20991
104	1	1	1		1	2	4788	1		2	2	31	1		104	1	92	1
140	1	68	1		3	1	238	1		4	2	43	1		1	1	3	1
1	1	1	21		3	1	1	1		1	1	61	5		115	1	1	55
1	2	1	1		53	1	83	1		1	99	97	2		42	1	323	1
1	15	1	9		102	40	12	1		1	91	47	1		283	55	1	1
1	1	40	20		4	332	1	1		1	13	1	2		1	3	1	1
9	1	1	1		1	1	1	1		1	55	1	2		1	149	18	3
1	1	2	170		1	1	24	3		1	7	75	2		97	1	36	2
129	7071	4	7		90	1	2	52		120	246	25	1		112	3	1	3
1	1	218	1		133	4938	2	1		439	51	135	184		182	1	1	1
1	1	402	1		109	1	12	1		1	14	1	1		1	2	101	48
1	1	1	441		133	1	13043	88		4	1	4	1		1	66	1	1
206	2	2	4		107	1	83	1		156	93	1	270		1	1	2556	2
1	2	1	1		5	1	387	2		1	5	171	68580		1	30	22	1
117	35	1	24		233	4	1	3		1	1	97	75		99	1	45	1
1	1	5	3		1	3	1	1		429	1	3	1		1	1	2	1
1	4	174	3		1	127	9598	5747		1	1	10	1		141	173	76	24
1	6	1	1		106	1	2	1		1	1	7	7		1	62	1	1
1	1	2	1		91	2	1	1		1	23	1	1		1	55	55	2
2	1	1	1		104	263	1	5670		1	1	1	1		4	169	1	1
1	1	1	89		68	1	2	1		193	66	3	1		108	97	11	25425
2	8	7	2		19	1	1	1		1	1	1	1		82	2629	7	3
1	285	35	1		1	4	55	2		1	25	1	1		109	1	4	1
1	1	2	6		1	122	44	3		2	1	1	22		1	1	1	1
1	109	2	30		1	1	4334	1		1	53	68	16		481	57	101	1
1	5	1	1		1	1	1	1		1	2	59	6		1	4933	5	1
1	1	80	35		113	1	13	6		3	3	23	165		119	1	1	1
1	1	3	1		116	5	82	1		1	1	53	1		167	77	5	3
234	4	84	97		77	1	1	2		62	106	3	138		97	1	6	1
96	1	1	1		3	1	1	1		3	6	1	1		1	42	88	1
1	1	1	3		1	1	49	2		76	1	29	115		1	3414	75	16
1	1	6	2		93	2	45	4		1	1	1	3		132	1	1	2
1	1	1	1		78	1	3	2		1	79	118	3		132	1	51	1
1	1	4	2		88	1	4	1		1	17	7	1		101	1	3	1
141	9	4	1		1	2	1	1		1	7	5	3		1	41	11	46
4	1	11	83		1	12	2	16		1	88	13	9		131	2	266	2
167	3	1	743		110	1	1	1		42	85	1	1		26	48	1	1
1	16	1	1		111	2	4688	3		7	1	1	3		2	74	2	19
1	146	3	1		228	1	3	3696		131	111	74	1		111	4	1	1
1	4	1	42		77	1	67	10		1	1	133	1		1	60	1	1
1	1	3	6		119	1	103	1		1	87	8	2		123	570	19	1
1	1	95	2		90	41	1	38		1	85	1	2		7	1	654	1
1	1	1	1		1	1	100	1		3	1	36	1		115	27	7	1
132	2	68	1		119	1	33	5		45	93	36	26		134	6	1	1
349	9	122	2		180	1	1	1		1	387	1	1		107	6	55	1
1	3	381	4		296	2	1	104		5	46	59	1		115	80	2	83
1	1	1	1		194	397	2374	1		1	1	1	5		308	93	9	1
1	7	233	1		1	1	1	1		1	1	1	851		159	3	1	2
1	2	3	3		110	1	1	14		1	1	3	1		38	1	79	1
1	1	8	1		185	1	3	330		1	213	2	52		1	284	14	62
1	1	1	1		89	8	1	1		1	23	66	3		1	74	5	1
2	1	1	4		1	1	1	1		1	1	85	2		80	85	1	1
117	1	5	7		2	1	1	1		136	184	149	1		165	61	1	90
1	1	3	309		215	2	46	9123		104	4	3	2		56	1	1	5
1	1	70	1		105	25	1	1		1	63	112	1		164	45	34	1
1	1	1	1		3	49	1	1		79	1	15	164		1	27	80	1
1	4	120	2		1	1	92	1		2	3	1	7		1	1	1	1
1	8	1	1		1	1	1	1		1	26	1	1		193	1	5	1
1	1	32299	11		1	1	1	3		1	171	26	1		94	1	22	1
1	7	2	1		109	1	1	3116		10	1	12	1		122	85	1	1
1	4	25	64		83	11	3	1		1	2	4	1		93	1	1	1
118	234	1	39		330	1	1	1		1	1	1	1		122	2	3376	1
132	4	1	1		79	5	171	1		5	1	159	1		1	1	1	1
1	1	72844	27915		137	2	1	1		69	4	101	1		1	1	16	1
5	1	32	1		81	1	29	12328		115	3	55	43		124	48	1	1
261	28	1	3		1	2	1	1		108	2	28	1		251	25	1	1
149	6	1	1		76	3	3	9		1	1	1	1		124	27	3	2
99	1	1	1		127	1	1	1		56	1	78	2		133	1	1	3
145	226	1	1104		114	5	1	7293		1	1	248	80		1	1	93	5276
1	96	86	46		124	3	1	1		1	1	2	33		1	6	2	1
1	3	2	1		1	9	1	25755		117	4	2	50		113	4	2306	1
1	1	35	3		1	4	4	1		1	87	47	2		87	576	1	1
1	1	1	15		93	186	15	1		3	18	3	1		1	6	1	40
2	1	704	1		100	6	2	1		1	1	1	1		218	58	2	1
1	3221	1	4		121	1	1	1		207	112	80	5		116	21	3	8
1	5	1	2		122	1	98	1		1	1	4	63		137	1	1	187
1	68	1	1		74	1	1	2314		88	1	3	17		1	81	6	1
258	1	1	1		1	1	1	9353		1	2522	70	22		105	42	1	1
1	1	17	3		114	1	100	1		239	64	46	1		109	51	1	1
1	1	1	3		1	1	3	2		1	86	62	20		103	1	290	7
1	16	1	110		1	688	426	32		1	2	66	1		1	2059	7	1
1	2	33	1		97	3	2	2090		17	28	1	1		136	6	35	1
1	15	1	363		1	1	4	1		1	4	2	1		1	1	3	3
1	129	5	118		1	2	2	1		1	81	1	1		111	1	1	1
197	1	1	1		71	1	35	1		30	5	1	1		1	1	12	2
1	1	46	1		1	1	1	1		1	1	9	1		119	92	186	4
1	1	27	1004		83	6	1	4		1	6	1	2		103	1	2	7
2	9	1	1		1	1	361	1		1	98	1	1		96	2879	23	1
100	59	1	1		41	2	77	15		1	6	2	1		1	1	45	1
1	1	47	3		122	67	21	1		2	1	568	165		133	1	3	5
1	10	74	1		94	26	29	1		1	20	1	270		84	1	1	1
15	2	1	1		1	2	60	1		109	146	1	1		151	54	19	1
92	1486	4	274		91	1	24	7		118	29	2	12424		61	1	41	2
1	1	1	1		1	1	27	1		9	1	28	1		93	14	1	1
2	24	13	1		2	1	2	1		1	19	1	3		1	1	42	2
1	195	183	786		2	1	5591	3		1	94	8	287		104	1	6	1
146	47	1	5		1	1	1	5		7	11	1	3		72	1	3	1
1	1	4	16		125	1	6	1		1	10	83	1		98	157	72	1
1	1	5	1		1	1	86	1		8	4	1	33		68	1726	2	1
1	1	2	7		1	1	1	11347		7	74	1	1		1	2516	104	1
1	1	1	42		1	1	79	1		1	22	3	54		1	1	1	3
1	1	88	1		4	1	1	3		1	104	2	1		1	1	4	4
1	1	1	1		114	2783	7	2		1	5	3	2		93	21	2	1
1	4	1	1		90	43	1	1		109	3	2	3		131	74	2711	1
1	1	64	14		73	1	1	1		1	1	19	3		2	22	2	1
1	1	1	7		1	4	232	4		90	4	1	3		127	1	1	69
1	2	8	734		5	89	1	1		1	3	4529	136		134	1	51	1
1	1	42569	44		108	1	1	1		1	1	1	1		1	92	65	1
1	1	46	1		82	311	5	6987		2	14	1	1		109	13	40	1
1	1	1	2		123	25	46	1		1	1	3	77		93	1	321	10
131	3656	1	1		201	4	61	1		1	39	23	1		102	1	825	1
346	1	1	1		1	1939	1	1		80	2	57	1		1	1	5029	4
1	65	1	1		114	111	1	4		11	454	10	24		64	278	163	1
2	49	1	1		110	1	2	93		3	89	2	4		1	1	27	65834
1	1	1	17912		132	1	1	1		1	16	74	19		78	1	1	994
2	13	1	1		106	1	25	1		1	115	1	1		90	68	1	1
1	73	2	3		75	1	4	4		1	87	1	1		1	8	2	2615
102	1	12	278		115	5	1	1		17	120	120	1		248	1	7	2
1	1	6921	5		1	37	62	1		1	94	77	1		422	1	14708	36684
1	74	1	264		316	91	4	1		1	3	79	1		104	262	1	2
1	108	1	23737		102	251	1	1		1	11	67	1		105	1	2	2
101	3	205	1		88	1	1	2902		3	1	55	1		89	1	384	1
131	1	758	1		100	6885	133	1		1	1	1	6		127	1	1	1
1	17	1	3		108	1	1	2		1	4	38	1		1	1	1	1
2	94	3	2		234	1	2	1		3	14	1	1		78	1	1	3
1	3	1	34		107	1	4804	1		11	39	1	3		127	1	1	1
101	2	24	1		210	8328	1	1		2	1	231	1		120	1	53	3
1	9	1	119		220	2	3479	23585		109	1	55	2		117	80	1679	1
1	1	1	1379		1	1	6	1		2	6	1	1		97	12	2	1
164	13	19	4		4	145	1	1		1	30	65	1		144	33	1	2
76	15	1	2		1	1	1	1		1	2	13	1		1	11	1	1
1	126	1	1		119	1	201	1		1	40	1	1		109	3	1	1
128	118	1	1		14	3	3	5		2	1	54	2		91	26	1	1
1	114	3	3		1	9	21	491		1	1	23	5		1	1	1	2
60	2	56	13		299	7	26	2		58	1	31	5		112	190	14	1
146	1	1	1		4	1	1	1		1	6	1	1		205	1	2	1
34	1	1	2		9	2	1	41		179	3	2	7		1	1	25	1
1	1	44	14		160	3	9	1		1	1	3	7		1	83	5	13
1	1	1	5		8	9	2	19898		155	1	15	1		97	52	1	5
1	1	21	1		150	1	1	1		1	1	10	46		139	11	3451	2
1	55	33	10		1	1	1	1		1	83	96	1		108	1	1	1
1	128	1	1		1	1	1	1		3	2	3	1		109	5	1	1
138	1	1	1		1	1	1	22640		1	1	1	1		1	175	1	46
3	4	200	29		113	1	5	1		1	2	1	4		115	32	6	1
143	1	1	1		96	1	8	1		133	1	1	4		1	120	1	1
1	1	6	1		25	3	10	6		1	9	1	1		78	24	1	1
127	1	1	1		115	1	1	333		1	1	5	1		116	2	4	1
119	6	69	1		1	24	23	1		1	1	10	2		125	1	16	1
1	1	4	2		101	1	4	11		1	158	83	5		103	1	48	1
1	1	8	1		1	412	1	1		1	2	8	1		1	48	1	10
69	1	1	1		115	29	12	5		58	4	142	1		128	37	1	1
1	10	1	2		116	3	326	1		1	1	8	65		107	1320	1	2
8	2	1	18434		3	145	1	32		1	344	1	78		169	28	34	2
152	1	3	1		110	1	3	3		1	4	29	4		117	346	49	2
1	1	7	1		1	1	126	60		1	2	1	48		110	1	6	1
1	261	1	8		2	1	4	1		6	5	34	3		113	7	1	1
2	1	1	1		1	64	6	4938		113	1	1	79		113	2	8	1
1	1	180	3		64	122	2	1		1	2	17	7		96	11	2	1
1	1	1	1		1	4685	1	1		1	74	1	1		103	82	81	1
1	1	1	1		125	64	5	1		168	298	3	21526		119	1	1	1
1	1	5	1		1	964	2	1		1	1	1	15		248	1	2	1
3	1	1	1		5	2	1	1		107	1	1	1		1	66	1	9
140	1	1	1		163	10	30	4		2	23	1	7		81	4	1	1
1	1	1	1		116	130	12	1		250	1	40	8		114	3758	1	2
1	40	1	1		2	3	255	1		1	75	22	162		1	8	5	1
1	42	361	1		1	3	1	2		1	21	124	30072		134	1	1	1
1	71	7	1		1	1	1	4569		4	1	19	17		106	1	1	1
69	1	1	1		1	2	3	1		1	1	1	1		207	1	1	2
1	1	1	2		1	3	1	18		107	151	20	2		62	737	2	2
1	1268	1	1		1	1	2	1		184	1	1	2		110	1	112	1
148	1762	69	25		3	2	2	1		2	1	10	2		86	1	1	1
2	1	1	5		150	1	265	3		1	6	1	2		307	1	69	6243
112	5110	1	34		1	1	4	2		1	68	79	5		1	3	73	2
8	1	16	2		127	1	1	247		1	1	1	3		1	1	1	1
1	3	1	2		1	6	94	1		1	1	46	1		116	1	27	2
156	346	1	1		1	25	3	1		4	1	7	13		1	2	9	1
81	12414	136	87		4	3	4	1		6	2	3	1		1	3	3194	88
1	1	4	34		1	1	5008	1		106	1	219	3		222	518	1	1
101	1	200	1		1	1	3	1		2	1	975	1		103	547	1	1
274	2	3	3		238	1	1	1		1	1	1	2		96	2	3	1
1	1	1	6		1	1	85	1		1	40	1	1		105	10	13	5
132	1	1	46		129	1	3	22		12	57	1	3		132	1	6	1
1	1	1	1		115	1	241	1		1	61	2	1		199	1	2	1
3	1	8	1		109	10	733	1		86	1	1	1		93	2	3652	11204
1	19	1	2		1	653	744	3		1	16	1	165		1	1111	1	1
111	1	4	3		103	7	8515	1		4	16	1	1		1	6	39	1
1	1	1	15266		118	7	99	30		1	3	1	1		1	48	237	7
1	1	1	241		116	2	113	1		1	1	47	29249		1	1	555	1
1	2	1	5		112	3	62	1		3	1	1	1		1	1	111	1
94	1	37	1		207	1	4	1		1	1	1	1		278	78	1	1
134	7	7	5		112	153	8967	1		1	1	157	2		112	29	19	1
1	11	50	1		116	1	1	1		143	1	72	1		104	40	3	496
1	1	1	2		77	1	1	1		2	52	38	3		97	1	87	8
226	1	106	1		126	1	3	1		1	152	718	1		123	1	56	1
400	1	24	2		81	15	5841	19956		1	2	142	1		1	1	41	1
90	259	1	976		114	2	1	1		695	89	1	2		164	1	9	1
1	3	1	2		135	1	1	2		1	1	105	1		103	78	30	12
1	4044	1	1		93	100	1	1		2	1	1	1		100	72	86	1067
1	1	3	20878		76	1	1	1		5	130	3	6		463	89	1	64
1	92	1	121		106	1	1	247		11	3	1	1		264	2	1	1
4	1	125	3		179	1	1	1		111	79	1	226		221	25	4	5
94	1	116	1		143	1	1	1		4	178	95	1		120	57	10041	1
174	3	467	4		95	1573	6	3		2	6	10	1		3	11	1	28
2	1	2	1		93	1	4	1		1	94	2	1		81	197	2	1
1	1	23	1		106	1	1	2		5	1	3	1		90	1	5	1
1	728	1	126		62	104	1	1		140	4	1	1		1	56	133	4
1	1	25	4		112	1	1	273		1	4	5	3		1	14	307	86
1	1	47	1		124	25	1	1		1	1	3	125		119	4142	1	7
1	1	1	2		116	1	1	1		246	1	1	1		235	38	15	1
98	33	1	2		203	269	2	3		1	24	2	1		134	1	566	1
2	1	4	1		1	2193	1	6		2	1	1	18		1	1	24	1
1	9	1	4		120	1	1	2		1	2	1	1		138	15	90	1
132	1	1	1		223	1	1	1		134	1	49	1		98	1	14	1
1	3	2	62		86	1	139	1		2	84	4	6		1	2	530	1
1	2	35	1		97	1	32	1		138	2	73	43		95	1	59	1
8	1	1	1		126	1	1	1		152	8	2	15		48	1	1	1
1	5	1	5014		93	1	30	627		1	1	83	2		104	1	178	1
1	1	1	1		1	497	11	3526		1	1	1	1		1	81	1	137
243	13	4	1		129	1	1	3		1	2	1	1		2	1	1	151
2	49	1	5		1	2385	1	3		9	1	28	2		1	1	1	1
2	3	7	6		1	1	1	1		1	1	1	8		105	129	84	1
2	1	1	1		509	1	1	40		1	149	1	1		108	2	143	1
125	6	1	1		129	1	20	2		75	774	1	1		1	142	2311	1
1	1	4	4		1	1	1	2		1	1	1	71		458	135	1	13
1	6	7	2		140	1686	1	2		66	4	32	15660		1	1	1	1
1	5	1	4		1	1	2	1		15	105	1	3		119	67	1	1
171	1	1	2		13	1	88	1		1	179	1	1		2	2	1	1
1	1	2	2		1	1	1	52		6	37	7	1		405	66	1	1
1	106	1	27		97	1	6	158		1	1	3	5		1	1	5	1
1	3	110	1		87	1	84	1		141	17	98	1		84	65	1	1
1	68	1	33		89	1	3	1		1	1	7284	1		1	1	3	175
1	1	13	1		1	1	1	1		1	1	7	1		123	84	7	1
1	1	1	1		3	1	1	4		82	7	2	12		1	849	30	1
414	1	227	133		3	1	1	1		3	33	15	1		1	1	1	1
138	40	1	1		1	1	3	156486		1	90	14	882		5	1	38	1
1	1	1	186		131	1	1	2		114	6	1	1		1	188	1	1
1	1	2	1		1	3	8	1		74	1	3	1		224	1	51	1
1	96	3	227		1	939	1	1		1	1	1	15		101	1	531	2
2	1	5	111		114	1	1	1		1	1	14350	1		3	3	89	8105
154	1	1	1		1	1	1	1		5	1	1	1		1	51	60	111
1	1	1	67		105	1	1	1		1	1	1	3		1	1	4	1
1	1	80	9		93	7	9	1		1	3	1	3		1	2	1	1
130	1	31	1		251	4	3735	1		1	3	58	1		1	3	25	112
125	2	1	1		3	1	5	1		1	3	20	8		1	6	1311	1
1	1	21	1		1	23	25	2		527	7	1	162		1	1	9	1
1	40	4	111		87	1	1	2		1	3	52	84		121	30	4979	1
1	2	1	1		113	1	131	8		1	92	3	1		104	4	1	2
1	9	1	1		110	1	1	11		1	74	16	77		1	22	9	110
1	2	1	1		112	3	442	2		1	1	3	1		139	1	5	6
2	1	253	1		1	1	25	2		1	677	3	1		1	360	1	25
147	3	1	60		1	1	84	1		1	2	1	1		1	64	85	1
163	1	1	1		1	1	6712	1		1	259	477	1		1	1	13	2
303	3	54	3		2	169	2	8		1	473	4	4		1	604	4	1
1	1	1	60		130	17	2	4		316	1	96	104		1	1	3	2
1	36	1	4		134	1	12773	2		1	53	1	1		1	2	22	1
1	4	1	2		1	67	166	1		1	1	2	17		3	1	22	1
1	97	117	105		95	353	2	24		1	1	30	106		108	56	2	7
1	1	1	1		94	1	1	1		146	1	3	1		1	1	557	1
119	1	85	1		104	1	1	1		1	1	5	1		138	182	77	19
1	21	5	3		1	1	1	6		1	28	4	3		1	1144	19	4
1	106	275	1		114	1	5191	55		3	103	53	1		96	1	1	1
2	2	16526	8		125	1	8	3		7	1	140	50		1	5	4366	1
3	1	18867	584		122	1	2	3		1	696	61	1		245	1	5	2
1	40	1	1		111	1	1	1		1	3	1	1		1	1	1	1
1	1	4	138		141	1	2	8390		1	2725	9	1		157	78	1	10
1	31	2	1		1	1	1	1		1	32	1	1		124	65	1	1
1	2	1	1		100	1	1	1		7	73	2	1		155	1	1	1
8	1	704	1028		1	1	3	8		1	1	77	1		1	48	6	1
1	38	1	17		268	1	1	1		1	1	45	6		117	1	125	1
1	6	1	1		182	1	1	1		3	12	3	1		212	1	1	57
23	2	1	3		7	1	7	1		1	2	2	1		1	214	2	16968
1	56	1	1		3	1	1	6		42	1	74	1		1	1	1	1
166	1	16	67		3	1	1	1		133	1	26	4		178	276	7	2
110	3	25	3		109	1	1	1		1	1	31	4		233	1	20	1
3	3	1	7		255	1	1	1		1	1	368	1		120	2	131	1
1	1	129	1		74	1	10	1		1	1	60	1		87	2	1	3823
115	2	1	1		86	87	1	10		3	1	1	207		102	5	14	1
1	34	1	1		220	1	1	1		5	1	1	1		88	8	1	1
1	1	1	1		4	1	10	1		1	1	20	1		122	1	1	3
1	1	147	463		1	1	1	1		2	1	1	20		1	1	5	55
1	1	1	3		117	2	158	3		1	112	6	1		1	1	5	1
1	192	1	1		101	1	4	40		1	1	19	3		124	102	1	1
98	1413	2	1		111	2	23	1		1	53	1	6527		1	1	1	3
1	6	1	19		363	6	15	1		1	3	2	113		1	11	19	1
112	1	1	1		1	3	1	1		2	1	73	3		87	1	438	4
1	1	1	1		222	3	28	26331		23	353	5	1		111	1	3	1
1	19	1	4		17	1	137	10626		1	159	219	1		1	103	2	1
143	3	1	21		81	2	3	2		1	1	9	6		111	128	1	1
1	101	187	46		194	4	1	1		115	58	1	1		119	2	12	1
1	3714	1	6		63	1	1	1		3	1	137	5		157	4041	2224	1
3	2	1	2		1	1	2	1		59	1	1	1		87	43	6	1
1	4	1	14802		1	3	16	2		119	1	26	29		317	705	3	1
5	66	1	4		123	1	1	2		1	2	7	4		109	75	1	1
1	1	3	2		86	1	64	1		1	3	332	1		1	2369	2	1
165	1	52	4		1	1	84	3		1	1	65	13		94	108	2	2
1	1	5	2		90	2795	1	1		1	2	8	96		117	13	4	1
1	9734	1	8		1	1	1	1		3	1	1	1		185	74	304	18
1	6	1	3		1	1	7	1		1	107	2	1		255	1	1	1
2	14	2	34		128	45	1	2		192	1	92	1		1	1	10	1
1	1	2	8		141	4657	56	91		1	1	55	3		1	1	107	3
2	3	56	3		156	1	6194	90		5	1	4	8		122	3	105	1
3	1	1	20162		2	1	1	1		8	1	15	3		121	3	10	3
147	399	4	65		1	1	8904	11132		1	1	8	3		89	1	19	1
188	1	1	1		2	1	1	1		105	1	1	14295		94	245	1	1
1	1	60	1		442	4894	1	1		3	3	6	1		111	3	2	2
10	2	1	2		1	2	8	1		1	1	1	8		95	69	1	1
11	1	1	1		130	1	1	1		215	10	1	1		109	1894	23	1
1	1	1	2		7	1	3	1		1	1	28	4		58	349	2	1
204	1	4	13		78	2	1	1		3	1	1	866		181	94	3	1
2	1	2	1		126	1	1	1		2	3	1	24		99	95	79	52
1	3	16	1783		106	2	1	36876		113	1	3	1		99	2642	1	2
299	9950	1	462		1	1	252	1		128	50	60	24		108	9	3	5431
1	15	29	1		1	1	17	89		1	2	5	2		130	1	1	1
1	60	11	1		119	1	151	21		1	229	1	1024		1	2	262	1
181	15553	208	13		1	1	1	101		1	104	1	2		94	547	3	3
1	6	876	32		157	96	1	1		6	90	1	11		78	3	25	1
1	3	1	2		1	3907	1	1		1	1	1	1		84	1	1	1168
155	3	1	5		1	1	69	2		128	1	11	1		126	88	3	1
4	1	1	24		193	1	5429	15		1	4	64	1		189	1	82	1
13	1	1	4018		1	1	2	828		3	1	1	1		1	23	4	1
59	1	1	4		1	1	1	1		1	1233	44	1		1	4	1	2
102	39	1	3		85	1	1	1		1	2	1	2		89	1720	210	22
1	1	1	1		93	6	43	4491		1	128	1	158		93	1	1	1
1	1	1	3		213	113	11	1		1	1	204	1		380	55	2	2
1	1	1	1		84	86	1	282		4	1	17	1		105	1	1	1
1	1	1	4		111	1	1	1		2	1	70	2		127	172	597	1
1	1	1	235		111	3234	4170	1		1	9	10	93		1	4	12	18
1	1	1	8		195	1	1	86		1	3	7	1		165	4	1	1
146	1	1	8		105	1	6	1		1	263	7	1		130	1	2	5
2	1	1	1		1	1	1	3		3	1	119	2		127	1	1	36
1	281	4	1		117	53	62	2		1	9	1	353		79	7	1	1
1	2	4	3		1	1	2	2		1	4	1	1		1	88	3	1
118	1	1	234		117	3	100	1		100	1	11	1		216	92	1	1
2	1	1	1		88	5	6612	4		1	1	86	2		126	1	53	2
2	1	1	5		114	1	1	1		2	665	1	30		106	1	1	1
145	1	107	187		118	1	56	2		90	1	1	283		205	3	6	1
1	38	6	3		109	1	2	8		2	1	1	7		127	1	24	1
1	1	192	7		445	6	1	1		3	18	1	1		1	1	1	2
1	1	2	33		229	1	1	48		113	30	2	1		93	10	50	1
158	4948	1	4		119	6	8	1		118	1	18	1		106	1	102	1
224	1	1	1		104	1	1	1		1	1	5	1		97	2	30	1
123	158	1	1		86	3	2	1		191	4	1	1		109	1	1	1
2	89	1	11		118	17	1	4		105	3	144	1		65	1	1	43
1	1	32	1		239	1	1	9809		1	1	2	44		76	1	2	1
152	1	1	2		1	3210	42	1		1	1	14	2		2	3	7	1
1	1	2	4		13	1	8	3		5	4	1	1		111	1	163	1
2	1	2	1		85	1	10546	1		4	1	2	1		72	30	8	1
4	125	818	2		1	8	45	26		1	30	27	9		86	109	1	1
151	3	2	1		244	4	61	1		356	87	66	2		108	77	2	1
145	1	63	1		243	1	34	1		1	112	2	5		99	1	203	1
1	1	86	3		4	1	1	2		1	97	69	1		116	83	1	1
1	86	78	1		67	1	79	76		1	1	1	1		118	1	53	1
1	1	1	3		101	1	1	9232		1	1	1	1		129	6	1	2
4	42	3	1		238	1	1	1		2	144	30	12		102	1	1	1
1	1	5	1986		1	2	1	1		1	156	9	1		1	4	1	1
1	1	1	1		1	1	6	1		1	130	68	2		137	1	1	1
1	8	1	4		4	3	3862	1		113	2	3	1		187	1	1	1
222	113	1557	661		61	4	1	1		1	109	1	10		71	2	5	2
1	4	118	1		96	1	1	3		1	143	1	1		3	1	2355	1
1	4	1	150		1	1	6	5		144	1	1	1		119	82	1	1
1	1	1	1		1	1	7	1		1	1	4	36		9	1	1	726
108	1	1	1		1	1	4	1		1	1	87	1		66	5	111	1
151	1	1	1		160	1	15	2		1	74	1	1		93	1	1	3
1	185	1	8		1	1	11	2		1	3	2	9		142	1	21	1
5	9	1	1		119	1	1	1		1	1	3	34		101	1	1	64
1	3	8	19		121	1	1	1		1	1	17	2		103	1	72	1
1	3	1	1		104	61	1	1		141	1	2	2		1	8	1	63
1	1	1	1		1	1	1	1		112	69	16	4		1	3	3	1
100	1	1	1		1	1	1	1		147	1	1	3		103	24	1	1
105	5	2	134		100	1180	1	38		79	1	1	5		264	3269	43	58
97	2	176	3		4	1	6	8		1	3	1	1		104	4	3	54
1	2	23482	1		260	1	47	1		1	3	1	3		98	1	1	1
2	2	1	1		118	1	5	6		1	1798	87	1		1	3614	21	2
1	3	89	3		249	1	3	1		85	1	1	1		1	1	416	1
1	16	1	1		116	245	66	2		1	1	1	2		1	1	3	26
1	7	1	5		226	60	131	1		19	2	63	2		172	3003	4	1
1	2	1	1		104	1	2	1		1	1	3	4		103	3	1	4
1	74	9	68		115	1	39	10539		1	1	1	25		565	2	3	1
1	1	1	1		219	1	1	8646		270	1	2	2		2	6	1	117
1	99	4	1		185	1	1	1		82	64	1	1		2	1	1	10
86	58	1	1		1	1	5119	1		1	230	16	2		107	1	1	1
3	430	1	1		1	1	1537	1		1	1	1	15652		102	71	1	1
6	1	2	1		1	1	79	2		1	127	10	2		94	151	216	4
1	1	1	1		2	1	1	1		1	1	2	1		2	2	64	59
1	57	1	1		279	1	2	1		267	1	39	1		213	252	1	1
2	74	1	1		1	1	1	2		1	1	63	1		190	1	53	44
1	79	1887	1		155	1	2	1		190	1	2	1		87	55	3	9
1	2	300	2		109	1	4942	1		1	1	1	1		108	1	1	1
29	1	1	16		98	1	16	1		1	3	4	1		224	48	1	5912
145	1	7	1		179	1	1	1		1	8	5	142		181	3871	9	1
1	1	1	8		1	1	1	1		1	1	3	1426		209	1	64	1
1	3618	66	1		1	1	16	1		139	1	11	1		1	3	386	1
1	1	64	3		115	18	1	2		8	1	1	2		1	6	72	1
1	676	1	77		1	1	1	4		1	8	2	2		120	66	1	1
23	77	18	150		2	1	1	4		1	80	1	7		86	83	5	9
[truncated: 43,796 more rows]

## Sheet: C5EC1-4+P24EC1-4
hsCDHR5 EC1-4+hsPCDH24 EC1-4			Ca
	T0		T60		R1		R2
Replicate 1 AVG	106.243		173.074		220.289		937.061
Replicate 2 AVG	80.0084		191.178		352.188		672.349
Replicate 3 AVG	50.4598		178.838		292.53		788.291
Replicate 4 AVG	98.9025		206.436		363.144		782.349
Replicate 5 AVG	71.0303		136.049		219.929		345.552
Average	81.3288		177.115		289.616		705.12
S.D.	22.306		26.2831		68.907		221.947
S.E.	9.97557		11.7542		30.8161		99.2575
Replicate 1					Replicate 2					Replicate 3					Replicate 4					Replicate 5
T0	T60	R1	R2		T0	T60	R1	R2		T0	T60	R1	R2		T0	T60	R1	R2		T0	T60	R1	R2
78	18	669	16340		213	643	1841	4178		83	32	97	156		1	7	11	1968		151	708	2998	1180
188	227	206	6678		510	33	1911	2		99	2722	528	26		181	105	73	7		542	7	136	268
23	80	4	1709		14	263	225	1351		114	2520	93	8		53	2126	367	252		140	4	105	1935
108	1127	2	3039		142	420	1	108		14	1	2452	4415		7	1	54	2581		38	62	1	52
81	319	4299	650		2	2	33	1208		90	1	171	10		34	8	2995	1		48	693	154	21
132	124	6139	3966		3	12	38	326		32	81	486	4		117	18	8528	2		45	2	73	8
181	368	1	6		17	37	1479	10507		2	1	1	6		33	226	10	1		107	1387	77	7
1	507	2	11373		144	72	1	134		5	1	1	1		93	1	205	1		31	71	4	5754
87	66	3163	1		130	115	1	8346		78	75	1516	19		34	5247	158	3586		6	1	994	1
35	355	107	6		40	54	3	3		41	96	134	2		13	2968	185	456		208	1	1	124
63	62	9	25171		55	84	1	7225		81	1	2	18767		106	5	1357	3169		68	1	1700	4
101	91	1	2087		20	56	1	17415		172	1	1	5825		47	3	6850	5854		130	1	3	9
54	90	2	15250		97	110	1	5620		1	78	6	4531		58	1	2	2		209	75	288	137
45	1	16	2075		29	78	1	939		1	1	3	3131		72	11	16	17384		197	1	169	1
80	1	65	3015		91	161	1	3415		105	1	1	12846		224	1	1	612		111	1	1	136
12	1	1	1		90	1	1	1633		77	3	1	14938		110	4	1	2		55	1	4	1
16	7	113	4		12	283	115	411		123	1	253	94		38	514	1	49		62	1	3	1
145	76	119	10486		37	83	2	1		2	1	1	4743		6	1	1	4204		209	168	3	80
59	1634	86	12536		35	18	1	2		2	16	1	7		161	1	71	19864		69	1	1	2
1	1	71	1		120	86	1252	408		417	241	15	150		163	1	1	2		53	1	1	1
1	1	72	2		59	1	1	344		1	169	3	122986		49	1	126	57		1	76	3528	1
1	1	3	1		295	81	2	1		230	1	690	4		116	1	1	8188		90	1	1	3509
550	88	123	1		50	94	2	1		1	6	1	23469		92	1	17	424		106	445	58	2
1	58	2	1		147	5	2	1		114	3	10	10648		155	107	24	1611		79	2	1	1
1	35	1	1		119	302	474	7		1	1	460	1		117	1	14	1		58	1	1	1
1	63	143	1		173	27	1	4871		94	1	1	5		101	1	1	3		86	2	625	2
12	1	2	12		89	68	25	1		1	1	1	1		125	1	1	1		454	3	1	52
1	6	1	1		223	3	1	1		1	51	5	1		1	1	1	1		120	1	8	1
69	73	1	1		119	101	51	2		1	2536	27	1		107	1	2	1		62	834	1	1
90	102	43	1		99	85	1	1		1	58	109	4602		1	5	2	1		531	5	1	164
1	1	1	1		66	444	1	1		127	1	1	1		575	1	8	9		132	87	23	41
1	291	4	3		131	9	1	1		221	1	1	5795		3	72	1	1		427	1	1	338
84	831	63	1		36	590	1	1		151	73	1	1		115	1419	2	1		409	3	412	1
593	73	43	19		108	1793	2972	1		1	1	43	1		1	1	124	1		1	1	1	1
127	520	1	1		106	883	1	1		1	281	4	1		1	1	9541	1		139	480	74	6
1	301	360	1		108	94	1	1		1	71	1	21225		110	3	82	407		1	1	1	4
118	173	1	2		93	1207	1	1		4	1	42	1		100	1	2199	10		3	2183	1	1
1	72	98	1		1	11	146	4364		134	1	1	2		228	1	1	1		10	1	165	1
145	232	85	689		119	1	1	72		272	2	3771	1		94	2	1	1		1	1	52	1
1	1	76	1		136	6	1	1		317	3	90	1		127	1	56	1		1	1131	1	376
221	37	1	3		103	206	153	1		154	53	143	1		1	3	16	15		3	1	1	38
1	904	162	1		128	66	1	100		1	186	1	5		302	1	67	1		1	1	1	1
4	84	117	1		83	7	4	1		1	1	205	1		231	1	1	9		1	1	6	1
2	123	114	1		109	17	3	1		1	1	7176	1		157	1	1	1		112	1	1	6
297	949	101	1		117	166	389	1		286	3982	2	2		129	2	2800	1		81	2	510	1
1	196	72	122		228	4	1	2		109	1	1	1		1	1	1	2		1	1	1	3
43	424	5283	2		90	1	67	1		261	1	238	4		1	2	10491	1		1	1	1	4
461	4	1	5		226	1	12	1		236	5	1	2		3	1	1	13818		1	3	1	1
54	334	1	3		88	477	1	4		118	4	1	1		128	1	5	1		1	3	2	4
238	203	1	1		96	1125	1	1		371	1	2	1		1	60	3	1		1	1	1	15
450	49	167	1		85	1	2	1		1	5603	1	1		147	280	1	1		1	1	1	10
4	110	40	1		121	1	1	1		108	11	9	1		1	46	1844	6		157	1	20	1
231	1	94	3		113	156	1	1		91	1	3	5		85	1	1	1		1	1	5	1
218	6	5	1		121	124	4	81		1	1778	8	1		125	1	1	9197		1	1	2	12
111	1	118	1		85	1542	4	1		97	1	1	1		102	1	51	502		132	1	1	2
94	1	1	1413		101	1	119	377		107	1	27	1		1	3	80	1		110	924	6	1
1	1	98	1		26	915	1	1		78	46	80	1		68	1	1	1		1	1	3	2
111	1	1	72		126	1	1	12825		1	93	1	1		113	3	1	1		1	3	3162	2
48	1	491	1		119	1	1	4		106	86	1	1		430	1	1	1		111	88	2	1
1	1	1	1		1	1	2	2956		1	1	4	1		1	1	66	1		211	1	8	1
119	1	4	1		165	2	2	1		97	85	13	1		125	1	89	1		1	2	17	7
2	604	7	1		93	161	1	8		103	6017	1	1		102	1	82	13010		1	2252	3	3
1	3	77	3		108	782	6	157		1	63	1	1		113	1	1	1		1	1	2	66
126	1	1	1		114	106	24	1		80	1	106	1		1	4	71	5284		3	1	1	1
355	2	568	1		117	1	1	1		131	1	114	1		107	1	1	1		1	1	2	81
124	1	114	1		108	87	1	1		1	4537	1	80		1	1	1	1		1	9	1	1
1	165	1	1		127	462	1	1		153	1	77	1		307	4	1	1		1	1839	1	1
77	1	1	68428		1	1	1	1		58	1	1	3		111	1	2	30		140	1	1242	6
234	1	79	1		131	1	2	1		197	1	1	1		204	3	1	1		1	158	1	1
269	1	188	1		310	334	2606	1		93	92	44	3		132	3	1	1		104	1	4	8
1	971	2	6		95	1	1	1		139	1	1	6		125	1	1	1		108	1	1	280
1	52	408	1		115	91	1	410		114	1	363	3		117	3	1	1		235	1	3	2
132	354	4	1		106	112	1	1		102	1	460	1		1	69	1	290		122	5	3	3
1	1	66	495		354	394	1	1		1	3101	187	1		1	12	1	1		118	1	1	51
218	15	4	4		1	101	11675	1		50	1	51	1		1	1	2	1		113	4	2	1
1	334	3713	2		104	79	1	2		94	1	173	27		94	1	1	2		149	1	1	1
1	2268	91	1		215	431	151	108		3	1	70	2		125	1446	1	208		1	14	1	44
1	1	1	1		121	295	1	1		1	2	3	8		80	1	1	84		5	1	1	480
95	566	2	1		4	105	1	1		1	1	193	1		114	1	1	12		1	1	1	3
226	198	1	1		117	282	2327	1136		1	1	55	1		96	281	1	1		1	1	203	1
75	89	624	3		109	133	1	1		48	74	1	1		20	690	2134	1		1	1	67	3
1	912	226	1		113	162	2	1		2	1	3	2		97	1	1	1		1	1	1	1
132	54	1	11		95	749	1	1		212	1	1	2		173	1	1	231		1	1	1	1
137	185	77	1		72	96	95	1		86	1	16	14488		1	1	17	1		147	1	1	17
1	213	1	1		94	1	1	3		1	1	2	4		1	250	15	1		122	1	750	6
1	172	5	1		72	1	1	432		81	1	1	6		96	1	1	1		1	210	2	88
129	184	4	1		236	157	1	1		1	66	100	1		1	1	2	65		127	1	70	1
49	19	17	1		1	190	2	3		173	1	3	1		1	1	101	1		3	1	5	1
1	1	1	1		126	1	1	1		1	1	1	1		2	554	6	1		113	1	1	6380
1	22	61	1		96	194	1	2		98	1	3	1		117	2	1	1		1	1	2753	2
122	1	4	1		93	261	3	1		197	1	1	1		1	232	5	12		1	2	89	1
125	1	191	1		113	57	1	2		470	1	17	1		1	1	81	1		1	1	4	1
15	183	20	1		103	1	1	1		1	4	6	1		340	1	1	1		222	1	1	95
115	1	1	2		89	61	259	1		105	22	3	1		2	1	8	12		1	1	4	34
111	589	71	1		241	1	1	357		91	1	1	1		106	4	2	1		1	1	2	7
114	274	1	20362		163	91	12	4197		134	9	2	1		104	1	3	1		1	1	1	1
1	1	62	1		245	1	10	1		69	1	1	3		108	9	74	1		3	1	1	11
1	705	380	1		1	1	1	1		180	62	1	6		1	1	180	1		1	1	1	7
122	374	99	1		245	166	2	22		88	1	1	1		115	1	167	1		83	1	66	1
130	97	206	80		101	385	508	1		1	1	4	1		118	1	1	1		1	1	1	1
275	1	1	148		173	2	3	2		105	1	3	1		1	4	1	3		1	1	1	1
154	1	1	396		108	773	1	1		1	1	148	1		110	1	1	2		1	1	1	4
117	194	125	1		118	37	1	1		172	1	1	2		117	1	85	99		1	1	1	111
185	1	102	1		213	1	1	1		1	82	1	1		1	2	1	1		116	3	1	3
4	1	1	10		1	84	1	1		77	43	1	1		103	1	1	1		126	1	1	1
1	154	85	66		85	1349	1	6		13	1	1	1		130	1	1	1		120	1	1	1
133	3	1	7		115	165	1	3143		1	1	3845	1		1	1	1	1		1	6	574	1
132	299	1	2		110	1572	1	1		1	1	1	86		102	1	3284	6776		1	1	1	1
219	3	9	1		144	62	4	1		89	1	3	1		1	1	9	1		120	1	1	1
376	1	1	1		133	6	9	4		530	7	1	1		1	1	6	1		120	311	1	9069
1	166	137	18		127	2	3	3		201	128	2	1		120	1	1	1		112	1572	1	1
135	115	35	1		377	6	1	1		3	376	4	11783		110	99	1	4		63	1	6	4
111	1	65	1		91	204	95	3		1	5	1	1		4	1	3	91		1	2	1	1
2	628	1	2		126	60	1	2		19	225	2469	2		348	1	1	2		1	1	2	1
107	39	1	1		54	1	1	1		1	31	1	1		124	1	2005	1		1	6	1	1
68	4	109	2422		1	1	1	2227		59	1	204	1		1	1	624	80		1	4	10	1
1	2756	1	13956		86	652	1	1		4	1	213	1		2	233	17	1		1	1	4438	1
1	68	1	38		102	1	516	1		1	214	2	2		1	1	1	2		1	1	1	65
179	114	2	1		234	432	123	1		1	2	85	1		43	1	79	89		144	1	76	1
4	1	43	75		86	1	1	1		1	2388	4	1		102	1	5	1		120	2	4	27
2	1	70	1		1	100	1	1		1	1	1	1		1	1	1	5		189	2	1	1
1	3	1	1		1	92	9	35		111	11	12	1		404	1	1	6582		1	6	1284	7
97	99	1	1		121	114	1	1		1	139	1	1		135	4	1	4		111	1	1	4
1	172	1	1		85	11	1	3		75	1	2	1		1	1	1	5		120	90	1	23
26	232	2	1		117	4	2	1		1	1	5	1		1	1	177	1		1	46	1	1
1	152	117	1		74	1	5	1		1	2	1	1		141	1	5	1		1	2	1	108
1	1	1	15		86	12	1	1		1	1	4	1		97	2	1	4		125	3	3	1
1	103	307	1		210	133	4182	2		1	1	14	1		386	82	1	1		1	1	1	1
117	1	1	2		122	800	101	1		3	1	1	1		103	1	13956	15		1	1	231	1
100	36	57	12543		102	489	1	2		1	2	8048	1		220	2	45	28		174	2	1	1
1	1	1	1		127	162	4	1		1	218	1	1		1	1	1	2		1	282	1	9
75	1	58	12025		207	1	807	1		37	2	1	4		1	1	23	7310		194	114	1	2
193	16	101	28		135	491	2	14		1	2	4	1		1	6	10175	1		114	985	32	2
136	1	3	1		81	1265	1	1		1	5	6	1		110	1	1	1		100	1	813	1
1	1	1	1		113	85	1	1		251	1	1	1		131	1	41	1		1	1	1	3
1	1	1	1		126	186	1	1		133	2	4	44		1	502	2	1		1	11	1	1
1	1	3	1		107	67	1	5		194	1	1	1		1	1	68	1		2	1	2	1
414	2	102	9691		92	1	2	1		137	1	1274	1		124	1	2	1		1	1	1	1
140	252	2	2		101	273	1	1		307	3	8450	1		242	1	1	10841		1	23	96	6
1	21	263	1		97	1	1	3		84	1	13	1		313	1	1	1		1	3	1	1271
244	313	2	15238		103	3	1	4		120	1	8	1		5	1	5	3		1	1	104	1
1	38	4	1		89	142	335	1		1	4	2	1		156	1	83	1		1	4	8	1
1	1	125	4		133	1	690	1		119	1	509	1		2	1	1	27026		5	1	2	253
1	133	101	1		79	16	1	1		123	1	3	61		103	1	1	9		257	1	1	1
1	164	77	9938		102	200	1	9		213	183	1	1		121	1	1	2		208	1	1	1
61	1	1	10		116	1	2	3		291	1	8	5		215	1	1	1		252	1	1	1
1	1	1	1		183	1	1	1		103	1	11	1		94	3	1	1		1	2	1	1
1	85	1	13		136	301	1	23		1	483	1	1		1	1	119	1		1	3	1	1
1	109	1	1		124	182	1	1		1	1	2	1		1	1	1	1		1	1	103	2
1	82	4483	3		80	4	1	1		31	1	12	135		1	37	1	5		1	1	1	55
1	2	3	1		142	1	1051	46		98	1	1	1		3	1	1	173		1	1	697	1
106	60	3588	1		119	696	1946	2		92	1	1	2		1	1	4	1		1	111	1	106
8	1	10	3		198	1	1	1		1	12	20	1		1	1	1	2		92	2	8	3
1	76	3	1		117	1	7207	1		1	1	1	1		1	2	1	2992		130	93	1	131
1	218	189	30163		117	99	1	29		1	47	2	1		6	1	5803	1		117	1	1	1
1	43	1	1		175	4	1	5		90	1	1	1		122	595	1	1		1	1	3	69
2	3	1	1		12	116	1	1		206	84	1	1		1	5	1	1		122	1	1	127
1	214	106	5		216	112	1	1		240	108	1	1		1	1	1	2		1	1	1	85
75	1	200	30		54	32	1	6		72	1089	35	4		1	1	1	2		1	1	2	93
3	79	231	911		2	945	1	12		1	2133	2	1		1	655	1	5896		132	74	2	1
1	133	297	1		133	52	1	1		1	1	94	1958		98	1	1	1		1	11	8	1
1	111	3	472		84	91	1	1		1	1	1	1		116	183	1	1		1	1	1	661
168	45	1	1		110	1	3	1		122	47	1	1		249	1	1	1		1	1	1	24
1	1	85	1		106	2	79	1		125	1	1	1		1	1	2	1		1	1	1	1
1	1	100	4235		339	231	2	2917		1	1	37	1		5	1	3	75		1	106	11	1
24	32	1	1		124	2094	1	1		112	1	64	2		116	163	1	3		1	1	7	43
1	295	67	1		88	100	1	1		1	1	1	2		1	3	1	1		87	31	294	1
1	65	1	1		112	1060	1	157		53	1	6	5846		1	1	1	1		1	1	1	214
1	4	94	11		117	1	2	1		1	1	1	1		1	1	1	1		1	6	7	292
1	183	57	25		130	84	1	3		1	1	12	7748		1	1	171	1		1	2	2	1
1	102	3	14		101	98	3	1		121	92	77	1		122	1	1	1		2	3096	1	1
1	203	3	1		204	15	1	7		114	199	1670	1		96	1	1	20		99	2	1	1
2	1	2	1		94	94	1	1		1	1	1	1		1	207	2	26569		1	1	1	128
139	102	388	9		194	2	2	1		48	43	1	2		259	329	1	12		1	1	1	94
136	1	4	3		91	142	2	1		1	50	1239	4		103	2	1	12531		1	103	1	59
3	77	63	9861		1	321	1	2		3	52	1	1		1	1	1	1		1	7	2	5
10	113	111	1		178	1	6	1		228	1	48	1		1	1	22	2		136	1	5041	2
1	1	5	6		83	2	1	1		1	163	1	1		117	72	3829	2		14	1	1	90
1	1	145	1		116	199	1	1		1	2	125	3		203	3	1	3		89	1	3	2
1	95	1	3		95	154	1	2		1	16	41	2		126	698	83	1		70	1	1	149
1	699	90	1		108	1	6	1		1	1	67	1		103	3	66	1		2	117	59	1
115	9	6	12		325	1	1	1		125	1	1	1		135	190	1	1		2	1	3	6
1	107	1	1		116	84	1	6		1	100	200	3		250	1	420	1		103	1	1	1
1	1	3	13		116	1013	2	136		1	8	7734	1		3	1690	3187	1		5	38	13820	1
3	158	2	1		116	69	1	139		127	1	491	1		1	1	4	1		236	8	1	1
281	3	6	47		95	1	1723	1		30	1	1	1		3	1	1	1		1	4	112	1
226	285	86	1		116	454	2	1		105	1	5	1		110	1	72	1		1	1	1	2
242	1	19	1		116	1	1	1		181	1	36	1		1	33	1	1		1	1	1	1
109	1	4	12		240	648	7	99		1	1	23	1		121	2	1	31		2	1	12	6
1	1	2	1		135	1369	2	1		1	2	28	3		105	1	8	493		1	2	1	1
51	6	57	1		111	97	1	927		93	1779	930	1		128	1	6807	1		127	573	1	3
166	33	2	1		213	98	1	22		120	1	1504	1		1	2723	1	1		376	1	10	4
102	1	87	1		1	1736	6	1		5	1	1	2		115	2	1	1		1	1	1	1
126	2	9	1		89	363	1	188		1	2	2	1		116	100	1	2		1	1649	1	1
4	9	68	83		98	221	3076	1		1	53	1	1		1	2	5	1		1	16	7436	1
72	314	2	1		1	101	1	9		309	1	1	1		1	384	4	43		1	95	1	51
1	454	9	153		66	948	1	1		113	1	1	1		335	3	82	1		203	5	1	553
1	104	1409	1		536	7	1	2		1	4	1	1		107	1	1	6		1	1	1	1
122	91	67	1		99	472	1673	12786		1	1	1	1		1	1	1	5558		83	1	1	4
132	1	105	3333		97	1	1	1		242	1	1	1		1	1	1	1		190	1	43	5
140	208	1	1		1	484	67	1		1	1	1	1		1	1	149	1		134	1	480	3
230	62	1	82		124	930	1	32		133	2	451	1		1	6	1	1		560	1	814	1
1	1	1	1		181	80	28	2754		114	1	1	100		140	2	1	2		1	4	1	1
11	82	78	1		1	1	1	32		170	42	4	1		116	118	1	129		1	1	1	72
96	75	68	81		101	104	1	1		104	1	1	234		1	21	3	7727		1	56	1	1
64	453	142	3		106	87	1	1		1	4	2443	1		149	1	1	4499		1	1	1	1
124	480	1	63		157	1	1	1		82	1	21	1		1	1	289	1		1	1	1	174
121	1	1	1		122	72	19	2		105	1	1	1		1	1	1	1		1	1	429	135
942	67	106	2		137	686	5	2		223	196	1	1		1	1	1	1		3	1	1	4428
74	696	102	45553		98	1046	1	1		1	1	1	1		1	10	57	1		27	1	1	53
240	90	103	1		225	494	2	2		114	83	1	1		1	1	2	1		1	2793	252	1
74	214	90	2		107	1	1	1		311	2	1	13665		1	1	1	1		184	1	1	3
123	172	174	8		321	1	1	242		1	1	2	1		1	1	1	1		89	1	1	4077
3	1328	98	1		110	2	70	1		216	294	1	1		294	1	8096	1		349	2	1	75
1	1	50	1		67	82	1	3		125	3	1	1		1	1	1	4		113	1	1	1
293	11	403	1		1	185	106	3		1	1	155	1		1	64	5	26		119	1	1550	1
3	197	2	334		117	40	1	1		103	1	1	1		1	1454	106	2		1	1	1	1
1	1	174	1		129	972	1	1		1	1	235	1		1	1	1	1		1	1	1	114
72	135	1	1		188	102	1	3		1	94	856	1		1	1	1	1		1	2	1	1
1	4	5	63		137	162	1	3		172	1	1	1		133	2	1	1		557	1	3	3
106	22	78	16065		188	9	1	1		1	27	6	1		1	1	2899	1		1	1	1	3
1	67	53	1		126	25	1	2		1	50	1	3		1	1	4	1		1	1	1	2
1	22	1	1		1	79	1	3		141	4	6	1		1	6	1	1		1	1	154	1
131	66	418	1		202	392	1	131		51	58	5	1		1	1159	1	6984		5	1	1	2
1	1	5	1		213	25	1	3		123	6	205	1		104	1	1	1		116	1	1	7
1	1	115	2		118	192	3	1		133	10	61	96		88	1	1	1		182	1	1	6
233	1	106	2		261	1	2	1		204	2	1	1		108	2	1	2		1	1	1	1
90	1	57	66		118	2391	3523	22748		121	7311	1	2		2	3	1	1		1	2016	2	2
225	177	9	6		116	571	1	1874		138	1	1	2		84	1	1	1		1	1	1	4
291	213	1	7		100	1	3	4		115	484	1	2		1	1	1	1		133	1	138	1
1	99	2	2		122	907	1	2		97	61	53	126		132	1	1	216		145	6	79	1
1	41	1	9502		1	182	64	1		127	1	6	1		81	1	103	2		1	2	1	3
208	4	2	4957		64	9	897	1		11	22	2343	1		173	5	3183	3		1	1	1	207
1	3	80	1		1	1	1	1		3	88	10	1		94	1	1	1		1	9	1	5
1	1	1	1		117	1066	1	221		1	1	18	4		1	5	1	1		29	1	1	2
1	341	37	44		110	404	1	1		1	791	713	1		130	1	11	1		1	1	1	4
359	1	1	1		101	165	44	1		1	81	4	71		1	1	1	1		3	1	1	1
257	1	113	1		115	203	1	60		1	88	1	1		176	1	1	1		110	75	107	1
156	1	2	2		75	213	1	38008		6	37	1	1		1	1	2951	1		4	112	80	1
1	2	85	1		138	46	1	6216		349	1	35	1		1	1	1	4		1	1	1	2
1	66	9	4		107	1	46	1		1	84	1	1		1	1	1	3		2	1	105	10
58	173	3	623		115	332	1	1		107	1	1	1		3	1	35	1		461	1	3	2
89	180	391	24		198	1	1	1		23	1	33	1		132	57	212	1		99	1	1	1
3	3	3	327		115	20	2	1		14	1	1	1011		1	1	2	1		98	1	16	1
1	106	75	1		72	39	4	1		65	90	1	1		1	1	52	1		1	53	1	1
110	1	59	7448		1	1	42	1		146	7	374	177		81	1	1	375		1	1	362	15170
99	6	97	4		256	99	1	1		1	113	11	1		1	1	4	5		434	1	3	6
1185	118	72	19962		124	11	3	243		205	1	1	1		1	1	1	1		1	3	1	1
1	90	75	2		189	1	1	7122		161	48	105	1		2	1	1	1		1	3	2	5
4	2	2	7221		1	5	1	1		1	1	2216	1		3	1	1	1		1	2	1	1
1	1	2	118		16	12	1	1		47	70	1181	1		3	237	593	2		130	3	11	80
45	1	97	1		535	8	156	1		1	61	4	1		1	6	2307	1		3	2	3	1
121	3184	58	2		128	309	1	2		1	92	1	1		1	1	74	1		1	1	1	2
1	51	444	1		75	1	2	1		1	6	1	1		106	1	18	2		55	1	1	1
216	317	2	1		72	1	2	2		1	1	1	1		232	1	1	1		1	1	2	4
104	7	1	7		111	82	1	4		540	1	2079	1		1	1	1	1		1	1	3	3
172	200	52	11898		134	246	1	1		1	1	1	1		142	1	1	1		1	1	2	122
3	80	15	1		1	498	16	75		4	1	1	1		1	1	2	2		152	1	1	1
1	121	61	1		1	1	1	5		1	1	1	1		1	1	1	1		1	806	1	302
1	1	97	56		132	660	1	1		118	1	1	1		166	1	1	1		105	1	1	1
2	5	188	3		84	91	1	20		1	1	181	1		3	1	1	1		1	1	1	1
3	3	90	1		95	37	9	1		1	1	37	1		70	162	118	2		140	1	8	3
1	115	1	1		113	97	4	1		126	3	54	3		134	1	1	1		115	1	1	81
98	189	18	1		93	70	1	6		1	1	1	110		125	1	1	1		110	1	1	290
1	102	94	5		98	193	1	1		1	6	1	2		11	1	1	1		292	3	1	534
106	107	1	60		91	230	2	1		96	221	3	1		1	4	5	1		86	1	58	1
76	1	1	1		113	81	1	3		1	2	1	1		1	1	4	21313		90	1	21	12
83	3	100	4		1	320	1196	1		111	17	1	2		1	254	1	3266		1	1	2	1
142	1	1	2		3	234	1	5145		92	2	1	1		1	3	4	1		1	10	1	1
2	128	92	15		1	192	2	1		107	3	2	1		1	52	9064	6		1	2	1	14
1	426	1	1		155	75	5980	1		1	1	1	1		2	1	264	5		165	2	1	1
94	45	92	1		114	80	1	1		133	1	1	3		110	1	110	1		130	1	4	1
1	1	18	15		119	3555	284	4		1	1	1	3		124	1	1	2		1	68	4	1269
74	2	1	1		103	49	1	1		260	81	1	1		116	1	4	1		2	25	2	1
114	1	15	1		6	175	1	1		90	352	3	5		1	6	10	1		1	1	1	1
130	115	43	20		1	16	1	443		124	2	9	1		3	2	1	1		1	2	1	6330
2	1	316	57		119	1	1	1		2	1	2	1		1	2	1	2		1	227	3	3
1	113	112	1		106	63	3	16		1	1	1	1		88	2	1	1		1	1	73	576
1	1	133	5		75	67	1	4923		1	1	295	1		84	349	1	1		1	1	1	318
1	1	85	3		254	2	1	744		1	85	1	1		94	1	1	1		1	1	1	102
1	1	4	1		101	80	1	1		54	1	4	1		131	49	1	3		1	1	2	3
1	98	97	1		4	1	1	1		1	1	1	1		123	1	260	1		1	1	1	1
1	1	283	72		107	115	4490	405		120	22	3	2		1	3787	8099	1		1	2	1	1
2	1	83	65		107	1	1	1		1	86	1	1		1	1	1	1		165	3	1	1
1	313	1	5072		86	1	1	59		31	2	142	1		3	1	4	5		1	1	1	1
2	103	1	73		12	1161	3005	1		132	1	1	1		6	1	1	1		1	1	1	128
1	245	188	3		95	102	3	4		1	62	20	1		1	1	2	1		1	1	1	1
165	146	92	1		97	1	107	1		1	9	1	1		225	1	1	1		1	72	1	1
1	1	72	1		126	170	1	91		2	1	1	1		1	1	13	1		1	1	178	46
2	9	149	5739		214	1	1	38		1	85	7	1		1	2	5557	1		1	1	14	1
2	59	87	4		1	231	1	374		59	6	1	1		1	1	2	1		1	1	3	1
1	723	5	14379		48	383	1	1		1	458	1	2		104	1	79	1		1	1	1	1
743	78	2	1		70	3	1	1		20	70	358	1		1	86	1	5		80	443	1	1
107	854	91	63		314	1	3	349		104	1	168	1		1	1	1	1		1	1	1	1
209	177	1	11		1	776	1	1		101	1	1	1		1	1	97	22		1	106	54	1
142	248	94	2		119	71	1	1		97	1	1	1		136	1	85	2		1	1	1	1
240	129	1	48		224	47	1	1		1	1	1	1		222	1	4876	1		1	2	79	2
3	469	1	13		128	743	2	1		1	1	1	1		139	1	3	15112		122	1	1	1
120	1	21	11		243	98	1	1		1	1738	1	1		1	3	18	1		1	1	1	2
1	48	172	6		123	311	2717	117		1	5	2	1		3	3	1	5		245	81	104	3
124	5	65	392		122	1	295	1		1	135	1	2		136	1	1	1		251	667	34	1
680	1	3753	1		114	1	201	1		1	1	3878	1		120	1	1	1		1	1	7	1
112	184	106	19		121	415	1	1		1	2	21	3		1	1	1	1		1	1	1	3
136	82	737	2		233	386	57	8		2	1	25	201		1	1	1	1		105	1	1	1
4	137	85	1		1	1	4	1		1	1	1	1		35	1	1	4		240	2494	9	2610
104	81	95	67		109	2571	192	5337		129	1	16	1		120	4	1	1		1	5	1	1
89	455	83	11		125	1645	1	1		117	38	1	1		1	1	115	1		2	1	19	1
90	301	3363	1		5	1	1	3		1	68	1	6		1	1	1	1		319	1	1	1
90	407	309	1		136	6	1	4		237	1	66	56		1	1	1	1		64	1	1	644
126	126	7	1		114	3	2165	4		1	4	2	1		1	1	4	51		1	3	19	1
1	723	1	8		1	1	3	9		1	1	1	1		167	2	1	3		1	40	3	3
44	97	39	1		124	94	91	1		128	1	1	1		107	1	3	3		300	1	1	4
1	163	96	7		141	150	3916	1		1	10	4	1		1	2	1	1		1	2289	1	4
131	55	1	2		76	84	7	3		136	9	2171	1		1	46	2	1		112	2	790	1
57	114	1	1		118	327	3307	1		174	1	4	1		4	291	1	1		1	4	1	64
2	88	1	2		71	214	194	1		127	11	1	1		1	1	11	2		1	1	1	4
1	1352	1	4		178	14	1	1		100	4	2	1		172	1	1	1		1	4	141	1
443	99	11	1		142	483	1	10		218	2	1	2		106	314	1	1305		1	164	4	69
284	140	1	179		311	77	1	257		1	1	1	1		189	1	2	14302		3	3	142	44
1	1	80	1		1	780	2	1		112	3	1	1		1	1	1	2		95	2	31	6
1	123	5	1		3	95	1	1		124	6	1	1		117	1	1	1		104	1	3	1
3	105	4	4		284	1	5	2		1	1	1884	1		128	1	239	1		699	3	1	1
1	90	170	56		1	393	3	1		116	1	90	1		93	1	84	3		1	1	1	1
95	89	30	67		104	461	6434	1		1	1	1	2		188	2	1	1		140	292	51	8
63	154	2	429		179	86	1	1		1	65	1	1		1	1	413	1		1	2	3	945
129	1381	2	1		52	1	1	1		137	1	688	1		1	1	11	1		1	1	1	1
103	66	71	1		119	209	1	38		112	1	2	1		1	1768	1	1		1	1	77	25
188	184	3	2		58	35	1	4		91	50	3	1		134	1	1	1		83	2	1	684
1	180	6	6		95	79	1	1		34	1	1	2		1	1075	1	1		146	196	81	90
1	1	58	20		1	256	1	1		1	145	58	1		1	111	1	1		1	1	1	1
112	1	1	1		1	4	85	4		1	1	6452	1		86	5	9	1		1	1	1	101
1	1	4	2		321	1165	1	1		85	2733	713	1		1	5	1	1014		117	1	7	86
115	1	120	6		127	99	1	414		1	98	1	1		251	1	1	1		1	1	2	1
100	612	1	1		126	1069	3	1		133	2	1	1		1	1	2211	1		1	1	3	714
138	6	365	1		70	67	1	2258		139	30	112	9		1	1	1	3		1	6	20	1
1	117	5	4		110	2956	1	2		1	1	1	1		1	2	1	2		103	1	14	1
1	2	13	2		1	96	1	1		1	1	1	3		1	143	1	1		1	3523	1	1
1	83	15	1		109	81	1	18		1	2	4	1		2	3	76	539		2	1	1	6
1	58	34	294		59	1	1	1		1	82	1	1		4	3	1	1		78	84	1	4
1	98	96	1		226	18	1	1		1	1	1	1		5	1	2981	1397		83	1	7	6
1	86	106	41		120	125	1	1		151	1	23	1		197	1	1	1		130	1	320	1
473	9	70	8408		138	265	1	1		66	34	2	1		1	1	2	1		119	1	1	174
1	1	74	8		214	189	1	85		147	3	4	1		1	1	14	1		1	1	1	1
1	1	68	85		251	194	4	1		1	1	1	1		280	469	1	1		1	1	4	1
1	2	2957	10		117	139	1	1		1	1	5	1		134	1	2586	1		1	1133	1	44
1	1	13	14		76	1	1	1		98	16	1	1		195	1	11	1		1	1	1	2
1	392	97	1		1	1	1	2		1	1	11	1		105	1	83	1		1	5282	2	2
1	295	1	3		146	1	5894	73		1	1	1	47413		4	1590	2	1		95	1	1	82
1	119	50	1		121	124	1	2		1	44	1	1		81	1	2	1		1	1	1	1
1	1	78	4073		101	85	1	1		89	77	78	1		99	1	1	1		1	580	65	1
1	1	101	2		223	98	11	1		99	2	1	6		99	2072	193	1		1	66	1	1
1	106	1	88		306	712	1	1		213	6	1	1		107	1	2955	1		123	1	1	2
82	59	1	1		145	64	198	1		1	2	5	1		135	1	1	264		3	1	115	1
74	48	70	292		126	65	128	1		228	103	4986	1		1	1	1	1		176	1	1	6
111	49	112	3		1	2	1	3		115	70	79	1		1	1	1	10203		135	1	7	4
1	81	9	5		109	1027	1	1		125	68	22	1		133	67	9312	7910		1	1	1	1
184	1	1	1		298	2	1	1		1	2	437	1		1	1	136	1		1	1	1	2
154	1	1	1		113	2	2	2		1	35	13	308		216	1	32	1		206	1	1	2
4	1	1	1		1	1	1	1		40	258	37	1		1	1	1	1		1	1	632	10
117	1	156	1		256	5	1	1		191	1	135	174		121	1	17	2		1	1	1	2
241	360	2	1		64	644	1	2		1	1	4	1		1	1	11	2		1	3	1	1
140	76	103	1		1	520	1	4502		114	72	2	1		131	1	123	2		1	979	1	1
1	105	83	1		98	137	1	3		1	1	178	1		89	1	7	2		104	6	764	8
119	1	5801	12843		123	1	1	1		1	1	33	1		1	1	1	1		1	52	1	103
84	1	1	1		139	69	1	10		3	6	4	1		112	1	2	27		176	1	5	1074
113	426	170	50		1	1	1	1		1	170	1	90		77	1	35	1		99	1	96	2
78	97	2	263		1	42	68	1		141	935	62	1		1	3	1	1		80	97	1173	7
1	5	105	1		209	85	2	1		1	93	2	1		108	2416	154	1		214	1	1	4
75	7	1	56		1	169	1	1		137	2	7	1		123	1	5	1		1	1	1	1
2	4	510	1		48	567	1	15		1	2772	5	1		1	1	260	1		1	1	1	117
1	49	70	6		281	115	79	1		104	1	11	2		114	4	47	1		116	49	251	1
1	777	130	1		111	1	1	1		1	1	1048	1		109	5	85	2		120	1	41	1
108	171	1	8		91	1	1	3134		50	1	58	1		1	1	20	1		225	1	1	1
212	164	48	99		83	1	1	5534		1	1	2	1		135	1	1	13251		104	81	1	1
73	38	3	47		1	1	1	1		98	1	3	3		1	1	1	1		1	1	10	1
6	275	1	14532		211	61	1	163		119	85	1	2		1	1	1	1		269	1	1	1
46	69	2	1		200	116	1	6		1	43	1	2		158	1	1	1		1	1	219	1
117	317	40	1		104	158	2241	1		1	642	1	1		1	16	1	1		1	1	1	103
96	1	1	5		115	203	1	1		1	1	5	3		106	1	3	19		4	1	1	20
1	244	1	1		99	14	1	2		129	195	17	4		110	1	12	1		1	1	1	1
1	1	95	5		89	77	1	2381		122	3	9	1		1	59	6	3		1	5	50	1
1	23	2	61		113	1	962	12		115	1	1	1		111	1	165	1		229	1	1	73
2	1	1	2		1	154	1	1		75	1	40	1		116	1	3	1		209	4	2	432
1	98	144	713		191	299	1	1		1	1	4	1		136	1	1	1		3	1	1	1
178	22	14	6		116	1	1	3		285	1	36	3		3	1	5	2		529	1	3	1
86	141	3821	1		194	3	1	26		216	3	1	1		1	2525	3	24		2	6	345	1
1	1	65	9		164	202	1	1		1	207	2	1		1	2	1	2		286	2	1	5
1	136	70	2		86	2	6	42		3	10	1	108		1	1	1	4		1	92	35	5
148	1163	3	1		99	234	1	4		1	78	32	1		116	1	1	1		1	1	474	1
1	86	48	1		111	67	1	1		2	65	3	1		250	1	4356	9		1	3876	1	1598
1	2	13	8438		125	1	1	4		1	1	15	1		325	1	1	1		1	2	1	5
3	229	1	19		127	99	171	1		1	1	1	1		1	3	4	3		1	1	1	61
4	4	1092	1		56	83	1	287		66	108	1	133		1	1	1	51		1	1	1	2
1	108	67	14		113	135	1	46		1	1	1	1		1	1	4	1		1	1624	1	54
114	71	2	1		107	924	4127	1		66	1	1	1		171	1	7	1		122	1	14	1
95	10	1	1		124	9	3	14		112	1	1	1		1	1	14	1		1	61	7	8
644	447	2	23207		118	1	1	8		255	1	1	6		1	1	29	6		1	3	1	1
1	64	1	2		112	138	1	1		23	3	23	1		1	1	1	1		1	204	1257	1
1	107	3	1		92	1	1	15		242	1	3	2		1	517	1	2		117	1	1	19
118	864	3268	11		108	4	3260	1		7	1	1	1		92	1	4	1		91	2	1	73
136	99	186	94		115	4	1	2		1	1	23	7		61	2	1	1		340	1	1	1
132	1	1	1		109	217	1	1		7	85	8684	1		1	6	1	5		155	1166	957	1
1	1	172	2		91	1	1871	1		92	1	19	1		120	264	3	3		2	1	2	2
115	1	4	14926		426	1278	1371	1		112	55	1	1		1	1	1	1124		1	1	25	1
1	79	60	1		128	1	3	3		3	1	1	1		259	1	1	7		1	1	2	1
252	1	101	99		106	9	1	11071		2	1	1	2		1	1	2	1		212	1	22	49
1	1	1	54		175	151	1	1		1	1	239	13924		404	1	1	3921		1	2	3	2
1	3	1	2679		209	67	1	1		5	179	17	64		120	1	1	3		1	5	1	69
1	111	1	48		119	83	1	1		224	2	1	1		1	1	4	1		1	3	1	269
1	2	101	3		137	96	1	2		3	1	19	1		1	1	2	1		1	1	1189	2
260	215	163	1		113	213	2	2		1	42	1	1		1	2	2	1		1	1	717	13
297	2742	9	1		93	205	1	4		251	86	224	1		1	2	1020	1		112	1716	1	1
1	3	3	1706		211	1784	2	1		1	228	1	1		111	1	5	1980		1	97	1	1
1	635	47	49		95	20	1	3		131	266	2	1		1	830	1	163		17	83	1	3
1	1	82	1		1	1	1	1		95	18	52	1		90	1	42	1		131	1	2	2
11	187	2	1		126	531	3	1		1	945	63	3		172	117	48	1		1	1	1	1
1	28	1	11		274	66	1	11		4	1	1	1		94	77	1	3		1	1	86	1
1	44	84	1		231	78	1	1		83	57	103	1		2	1	1	2		1	2	13	4
1	98	1	1		108	22	1	6		232	1	2	180		117	2	1	1		1	3	5477	1
68	1	105	3		92	1	1	72		99	93	2	1		101	1	1	321		113	1	1	79
1	1	3	34		126	12	1	3		194	1	1	3625		1	25	52	1		1	1	8	3
120	195	90	2		94	1	3	2		38	12	3	4		1	3	1	3		134	99	3	5
1	93	331	122		105	7	1	1		120	3	1	1		1	104	1	1		2	1	1	4
1	79	2	1		100	42	1	1		54	1	1	13		1	1	1	1		3	1	6	23
1	1	54	1		107	97	1	1		1	5	1	1		257	1	566	2		1	1	1	2
250	110	71	1		224	196	1	1		1	1	1	2		5	108	1	1		1	1	1	4
101	546	62	1		3	1	1	3		1	15	1	1		91	3	12212	4843		117	373	6	1
105	207	120	9979		1	1	251	1		1	69	1	1		112	6	117	14095		1	1	1	1
140	96	1	1		132	240	2	1073		330	1	5	1		215	1	1	66		195	7	93	1
1	100	109	1		103	99	17	156		96	1	29	1		1	2	1	1		2	1	1	2
1	135	2	1		67	12	881	70		1	47	5	1		1	23	1	1		428	1	71	1
1	4	85	3		3	3	21	20		1	1	1	1		113	1	1	4		1	1	116	43
8	157	48	1		1	1	11	1		1	1	3	1		45	1	1	1		1	1	14	1
332	155	73	3		124	1	8	4		1	47	1	1		117	1	1	1		3	4	1	3
2	94	2	58		302	3	28	6456		1	2	1	1		94	307	3	4		1	4	1	1
94	1	2591	4		244	85	57	1		208	7	32	1		210	1	1	1		1	1	1	1
238	134	111	1		116	3	2	5148		276	241	169	48		1	2	5781	1		368	148	2	1
1	2	2	1		1	128	1	2		244	152	61	18		1	1	1	1		127	104	1	693
1	224	287	1		99	11	1	10		240	162	37	3		1	1	1	1		1	4	1	1
27	8	2	79		220	162	2738	70		1	1	3	1		109	2	1	2403		100	1	1	5
1	1	91	58		7	1	4	1		129	3	4	1		1	1	4	1		1	6	1	1
102	2	1	1		88	359	5	2		1	1	1	1		89	1	1	1		1	4	1	1
85	1	4	1		13	4	2	270		126	382	22	1		1	29	1	1		1	1	1	1
102	1	91	415		121	1	2	1		1	1	12	1		1	1	1	1		121	1	401	7647
237	1086	4	38		102	484	2	1		1	1	1	1		100	3	1	2		1	1	1	8639
1	197	1	3		83	2185	1	474		1	1	1	1		251	118	1	1627		1	2042	26	59
1	93	2	1		171	1206	1	3		1	1	1	1		1	2	2	1		144	2	1	1
147	1	72	8		107	1	1231	2		125	4	23	29		1	3	1	1		1	3	1901	34
5	27	57	6459		74	1	2	1		188	4	159	1		142	1	1	2		1	3	375	3
76	123	4437	20		131	1	1	26		1	1	1	1		189	1	1	1		1	293	40	28
105	2	5	10928		97	2	442	21935		1	1	63	1		127	5	1	1		1	30	2	1
1	1	1	110		1	830	1	2		1	2	1	1		146	1	4	1		586	1	1	1
312	113	1	92		190	1	1	1		85	1	88	125		1	2	1	1		1	1	1	111
1	252	1	27		119	5	1	3		3	1	1	9		2	1	1	69		1	3	1	2
1	1	1	7131		134	384	5	1		197	150	1	4		1	1	4	1		1	1	4423	3
1	1	1	1		126	1	1	1		1	5	1	4		109	1	4164	1		234	1	1	873
89	1	73	2		105	304	1	275		1	563	1	2		3	1	114	1		291	1	2	1
1	1	491	1		161	63	57	1		1	1	742	1		106	1	59	10445		1	1	133	1
94	1	3	1		83	1676	1	6		1	1	1	5515		133	1	74	1		1	1	1	7
1	14	27	1		76	104	1	8		1	97	64	1		1	1	1	1		1	459	2	1
54	1	72	3		109	281	2	1		68	1	1	1		247	1	1	1		117	1	1	1
1	141	84	1		121	17	1	68		135	1	5929	1		1	1	1	1		123	4	5	26
89	4	5	1		107	1	1	10		1	26	5	2		1	1	1	2		90	1	2	3
296	1	1	41		105	173	2	1		1	92	73	14293		1	244	1	1		2	3	1	17
1	3179	61	1		98	2	1	1		1	253	3	5972		1	1	21	6		1	1	5	65
2	13	2	1		98	1	2	1		1	49	1	1		68	1	6298	1		1	1	215	447
87	31	1	156		82	3	1	1		1	1	1	7		183	54	1	1		1	1	1548	76
1	109	100	3		203	287	318	104		89	88	1	7		102	80	2	1		1	1	1	1
38	1439	89	1223		92	1	1	1		1	69	5	1		132	1	3	1		1	6	44	88
1	1862	1	55		270	1	6060	1		189	1	1	1		1	1	4	20051		1	1	1	2256
1	179	66	79		1	257	1	3		1	307	3	1		1	449	2	1		120	174	1	1
87	79	3	2		187	175	1	1		1	6	2	5881		34	5	1	1		100	1	1	1
371	182	1	2		173	48	5	236		136	249	1	1		171	1	1	1		114	94	3	8
103	382	349	6		102	2	70	1		1	1	1	5		92	415	1	1703		1	1	1	1
1	1	1	7		76	1	1	1		180	143	48	175		93	7	1	1		1	1	2	1
3	4	79	9		123	3	1	1		112	1316	178	18661		1	107	96	3		1	2	1	557
1	206	1	28130		118	1	2	1		253	62	35	1		96	1	1053	1		1	1	1	2
92	1	1	35		123	257	1	1		1	90	1	10		89	1	2436	81		241	1	1	458
1	80	9	60		100	1	1	1		211	1	1	1		1	1	1	1		132	741	2	156
1	390	212	8		1	1	937	1		1	1	1	34		1	33	1	1		1	1	1	2
40	3	158	1		102	1	1	1		1	30	1	1		183	39	1	1		1	1	1	9
100	3	3	1		106	2	1	1		100	1	1	1		1	1	1	2		1	1	1	1
1	276	2	11348		101	1	1	1		76	319	2	1		132	1	1	110		2	1	1	1
1	18	1	1		1	90	1660	22103		5	109	1	1		1	1	1	1		166	183	1	1
1	85	90	1		101	2	1	1		149	3	66	1		98	1	1	1		94	1	111	1
1	146	1	13		119	485	1	1		1	9	1	1		99	683	2	3		1	1	1	1
1	108	91	1		1	280	2	26		1	1	463	2		122	2	1	1		1	1	1	4
1	1	66	4		339	1	3065	1		1	55	1	1		1	39	1	280		140	152	75	1
1	85	1	28		167	1	1	1		7	1	1	1		1	1	2	1		37	2949	54	1
136	2	2	28		1	78	4	1		78	74	11	1		1	4178	1	1		337	117	1	1
129	1	147	4		92	1	560	1		1	6	1	1		75	1	544	3		1	252	62	1
1	1	6	1		123	1	1	1		1	92	1	1		1	5	3	1		136	1	1	1
1	21	4	4		95	376	1	4		1	1	390	1		2	1	80	1		1	5	135	1
1	103	47	6		126	414	1	1		1	9	4	1		1	1	5964	1		5	3	3	1
1	40	119	1527		1	1	1	5		1	1	4	1		134	1	1	5		112	3	1522	1
1	1	1	4		164	61	1	1		1	1	17	1		376	2	112	6		1	1	8	1020
1	2	2	1		103	1050	1	7		108	125	3	2		1	1	1	1		1	1	1	1
138	43	3	7765		184	1	138	32259		2	4	1	1		1	516	3	1		3	1	1873	1
1	3	1	63		1	101	157	1		1	23	1	1		1	102	1	12453		1	1	2	6
1	40	165	1		1	156	1	5		37	1	1	1		112	1	2	4		1	76	1	1
111	8	1	1		111	353	1	14		1	86	1	1		144	1	1	1		1	1	1	3
2	124	29	1		1	84	3	1		1	1	1	2		57	26	1	5		1	1	1	16
1	99	1	3		55	154	1	2		114	27	1	1		81	3904	7	1		137	1	4	2789
1	92	99	120		3	118	1	1		199	3	1	2		1	1	1	2		1	97	1	1
1	124	2	3		1	1153	9	7		146	222	1223	2		1	1	45	1		1	1	268	2
109	280	1	1		114	1208	1296	1		120	1	1	1		142	3	1	1		1	1	5872	1
87	197	1	1		108	29	1002	1		1	172	1	1		1	1	55	65		114	1	1	1
1	1	87	9		118	1	3	1		1	83	1	6		1	2	3252	1		1	1	1	1
1	121	1	1		48	2	1	1		225	3	624	1		1	1	145	2		1	1	1	5597
103	253	13799	1		131	289	2	1		127	15	1	2		1	1	74	1		210	1	1	7
106	200	262	1		191	1	1	8		214	2	1	1		108	4	5	2		1	1	454	3
115	72	1	1		66	70	1	1		1	422	1	1		1	1	59	6850		1	1	82	1
3	37	221	4		103	2162	1	1		1	9103	1	1		105	1	222	1		1	2	1689	221
1	1	151	1		91	92	1	2		111	1	1	1		105	3	462	1		108	1	1	1
1	57	312	2		133	1	2	1		337	140	1	1		563	1	6389	8498		182	151	1	3
116	208	66	44722		122	435	1	101		1	5	1	1		196	62	1	2		6	1	14	100
104	113	467	7		98	795	1	228		120	1	419	1		114	1	8923	1		1	453	1	200
1	1	73	1		205	1	9947	1		50	43	2	1		1	9	5	1		1	5	439	1
245	203	374	113		483	2346	1	5016		1	3	1	1		1	1	1	1		1	1	1	1
1	1	80	1		341	172	3	573		1	1	63	1		1	1	10	1		1	59	1	1
104	49	76	1		116	92	1	1		1	52	1	1		316	99	1	12997		2	1	1	881
1	2	106	18		175	83	1	1		115	1	46	1		117	2	11077	98		104	1	1	187
209	5	76	9		398	75	1	1		1	1	1	6896		111	672	248	2		97	1	2	4
138	3	81	68		109	171	212	118		1	1	4	5		178	1	1	1		2	24	1	1
1	1	1	1		91	94	203	45		427	5	1	1		114	1	235	1		1	1	1	1
2	1	1	41		220	114	7	1		1	1	1	2		1	4	38	1		252	249	1	1
1	2	1	61		115	144	29	211		114	120	302	3		280	3	5	1		1	1	1	224
1	2	14	1		93	936	14	113		1	251	5	1		148	1	181	2		121	1	1	3
191	47	14	2		131	192	3025	1		1	5	3	89		212	1	2	1		149	3	2	1
152	175	31	36		121	1	1	10		1	3	2	1		263	1	2	5		468	2	1	2
1	239	28	906		215	66	1	94		1	8	1	1		2	1	1	24		100	1	1	1
1	170	1	2		135	100	16	17		88	6084	20	1		1	3	1	1		1	30	1	139
223	27	8	47		1	141	11	1		113	1	1	1		1	148	3	1		125	1	41	1
109	109	1	55		115	326	3	1		1	1	1	1		1	1	1	3		4	1	1	1
102	95	1	1		113	520	1	1		124	79	1244	1		129	1	1	2		1	1	473	3
1	165	33	6795		190	56	1	1262		160	3	1	1		1	1	4	1		1	12	2	1
1	2	1	23		114	158	1	5		105	1	1	1		1	2	2	3		1	4	235	1
126	42	8	1		116	7	97	1		210	14	1	777		1	563	1	1		1	3107	1	719
1	1	1	3903		94	295	2	4		37	1	206	56		1	4	1	1		1	1	3	1
79	1	4486	1		106	46	1	1		138	1	18	5493		103	1710	4	1		1	513	3	1
3	96	54	1		14	4	1	2204		1	1	4	3		88	2262	283	2		148	3	1	1
2	230	12	1		23	605	3680	40		98	1	212	1		1	1	2	1		1	1	1	1
2	1	68	9		128	100	3	1		1	1	1	1		236	3456	1	1		105	608	1	30
273	1	1	250		132	1227	4	1		1	79	11	1		136	1	1	1		1	1	1	4
34	173	64	60		96	1	5	270		124	3	6	1		1	10	1	2		1	1	10738	70
104	762	52	10		98	10	3	7336		1	1	4	132		1	1	5	1		1	52	1	11
110	90	1	5359		251	1	1	1		1	1	59	1		110	1	2	38		1	167	1	5
6	69	88	1		1	183	1	1		1	1	331	2		1	1	4	1		114	194	1	47
123	100	71	8		120	1	1	1		3	16	58	1		112	1	114	7		1	3	1	1
94	343	2	1		129	339	1	1		1	103	1	92		114	1	1	1		261	3	331	897
126	1	1	4312		281	373	1	1		1	1	1	1		117	1	2	10		96	1	1	155
2	72	53	1		116	1	2	1		2	6	1	1		1	1	1	1		1	1	1	1
120	149	1	141		103	1	1	7		1	24	1	500		136	1	1	2		253	1	572	1
45	1	3	1		303	322	1	3		1	57	1	3		128	1	2	1		1	1	1	1
86	62	1	1		99	343	4	1		1	1	52	1		240	1	1	1		103	1	1	196
3	409	61	17		115	261	75	1		231	1	86	3		129	1	1	1		77	1	6911	112
29	2	1	1		1	1	1	2		86	1	1	1		1	1	1	1		106	282	4	468
110	3	1	7745		350	1	63	1		1	102	1	1		1	3961	3153	1		5	1	1	1
1	1	3	410		100	1	1	98		1	58	1	1		1	1	1	12		79	1046	3	1
2	331	1	1		168	89	1	171		113	1	1	1		126	3417	8545	1		109	1	78	1
2	1	1	3		276	185	88	2316		1	3	4445	1		1	1	6	1		590	1	1	5
238	2	1	1		88	1	3	1		1	74	53	2		45	1	1	1		1	1	516	1
113	7	107	1		331	107	1	2343		134	10	4	1		2	2	1	1		1	4	1	456
1	429	1	3		231	5	8	304		1	1	419	1		221	1	1	3		131	3	1	3
122	90	1	52		124	1	2	41		127	1	1	22		3	1	2	1		104	1	46	2
39	1	136	1		5	2	1	7		1	1	1	4409		251	409	1	4		1	4	3	291
68	1	38	3		1	146	81	1		1	47	6360	1		2	1	155	24		150	2	964	1
112	5	1	4		108	589	2	4		112	27	143	1		42	1	64	3		1	1	1	1
1	2	1	1		84	1	50	1		52	1	1	1		1	1	1	1		4	2	54	3
1	7	92	1		110	669	63	1		125	1	368	1		1	2	2	10		1	1079	1	69
108	1	91	1		101	1	1	1		1	4	1	5		1	4	1	1		1	1	2	3060
120	3	1	2966		9	93	1	21		359	1	132	251		1	127	4	1		1	1	1	1
1	1682	199	200		67	177	6	1		241	1	1	1		114	2	1	1		1	383	1	1
3	51	96	2		81	50	12	1		194	10	1	1		1	592	1	1		305	4881	1	2
1	80	498	1		1	187	2	3		33	1	17	1		107	1	1	1		222	2	1	1
132	59	2	1		136	85	1	1		247	1	664	1		78	1	1	1		4	2	1	13
3	99	4	276		142	1	2	229		121	5	1	1		172	67	2	3		1	92	2	21
49	102	159	1		80	1	1	281		96	1	39	4		103	187	1	29		3	73	1	1
134	1	3	37		153	39	1	1		1	4	1	1		278	1	43	3		1	1	1689	9
3	6	295	1		146	1128	17	1		241	1	1	2		2	1	1	2		1	1	169	1
8	112	52	28		104	200	1	2		81	1	8821	2		78	61	1	1		1	83	1	5
111	1	94	1		86	110	1	2		70	75	1	1		2	1	1	1		1	1	1	120
1	1969	93	125		1	86	2	1		1	10	2	10		1	2	77	1		113	1	1	2
192	92	1	1		111	61	110	1		2	1	4	1		1	1	607	1		175	1	1	1
11	1	7	49		1	255	1	3		92	26	2	1		110	1	14	4		3	92	1	1
38	1	118	44		133	74	3	1		1	188	57	342		1	1	109	1		1	113	1	114
118	202	6	1		119	316	1	1		140	5	1	2		1	1	1	1		2	14	112	1149
1	174	2027	1		65	2340	1	1		93	1	1	13151		124	656	2	1		1	1	81	1
2	1	173	47		210	591	20	61		114	3	52	1		1	69	1	1		1	1	1	2
1	1149	85	27		139	111	1	1		1	601	2	1		1	356	76	1		1	3	1	1
1	1	913	1		2	1	6	1		1	1	8	1		1	32	1	1		126	1	99	1
99	1	13	1		231	293	5	1		145	1	1	1		1	1	2	1		112	1	1	2
2	80	117	1		107	55	92	4		1	2	8	1		188	3	3	1		12	102	1	121
158	82	1	1		107	179	5	184		1	1	1	1		133	1	1562	1		132	1	1	1
125	21	1	9148		291	1	2	2993		121	73	1	1		250	73	2	4		351	85	1	1
1	1	89	1		84	6	1	1		80	142	1	1		126	1	5	1		1	1	70	215
120	4	1	1		119	27	1	1		93	69	1	1		107	1	1	1		1	1	1	2
1	35	141	1		5	92	1	4		154	1	2	1		316	16	29	3		1	160	2	129
102	101	96	1		116	1	4752	55		1	1	4	1		100	1	5284	1		1	1	1	1
1	183	49	1		108	79	1	1		1	1	1	1		199	1	1	1		1	1	1	44
1	165	23	3		121	93	1	175		116	1	32	18303		108	3	1	4		1	1	1	1
86	1	127	1		136	1	9	13279		120	1	1	1		119	1	892	13		1	1	2	9
162	1	1	6		267	1	1	3		152	9	1	1		226	1	8	12		205	387	1	1
3	21	1	1		109	4	1	44		1	1	5872	1		221	1	2349	1		139	1	1	1
317	2406	287	1		239	321	1	3		40	80	7	1		146	1	1	1		1	287	1	1
1	98	92	2		125	24	87	1		68	1	1	1		1	2	1	2		1	2	183	42
1	15	1	1		249	1	3	7		1	70	6	1		126	1	3	1		108	10	1	1
1	59	3723	265		124	165	1	1		112	47	1	1		1	1	1	1		1	1	1	1
1	157	178	4		1	46	182	1		1	1	1	1		1	1	1	12327		51	143	1	1
39	2	1	1		1	1	7	1		116	73	1	2		1	1	1	1		125	6	5	1
253	2930	26	117		128	175	1	1		1	51	31	1		1	2	74	1		1	97	1	5
113	1	5	1		134	92	9	2		88	1075	2	1		129	1	1	1		1	1	1	148
122	119	241	2		109	1	1	2305		134	4	1	1		1	1	1	8555		1	44	1	2
1	1	1	1		84	112	1	1		121	89	1	1		1	1	1	2		1	2	89	1
1	1	15	2		112	57	1	1		1	25	1	1		240	1	1	1		1	3	3	1
198	1687	82	35		268	74	1	6914		83	2	1	3		123	1	2	1		570	1	1	4
1	96	1	4		93	246	1	1		1	6	1	49		146	1	4	5		116	14	1	1
121	190	10	1		131	1	1	1		119	87	3	3		116	6	6	1		3	1	1	51
1	108	11	8		107	216	1	41		1	1	1	2		198	1	1	1		1	1	2	1
1	29	15	10464		93	121	5139	1		1	19	15	6		1	1	1	6055		4	1	55	1
1	1	2	59		279	283	1	1		1	482	20686	1		262	1	38	1		1	383	1209	7
1	76	1	1		95	115	1	1		232	2	1	1		117	1	1	1		218	626	1	23
40	1	2	42		136	1	695	1		113	1	1	1		130	1	28	2		1	1	418	3519
242	1	47	71		90	230	1	13		1	1	1	1		396	1	3	3		114	2843	1	1
102	2639	3	3		89	147	4	1		104	256	16	1		126	1723	1	3		1	107	1	2
120	144	100	111		220	1267	1	1		1	57	1	1		1	1	1	1		2	3	1	1
1	5	1	1		100	313	5941	1		277	5	18	2		1	1	1503	1		1	2	4402	126
51	1	1	10629		112	258	1	7422		3	9	1	1		170	213	1	727		2	97	1	86
199	214	463	1		103	87	4	1		1	71	135	1		115	1	5	2		1	221	7	1
83	1	76	1		286	112	133	1		95	2	1	1		1	1	1	3		104	190	2	129
229	3	5	3		170	290	1	1		141	1	1	3		1	2	1	1		1	1	1	1
7	1	4	1		80	72	1	1		116	2	1	1		88	1	4	1		1	3320	1	3
1	55	2	1		1	271	1	3		1	1	40	1		123	1	2	1		1	1	1	100
106	72	2	1		113	103	1198	1		1	1	4	1		218	1	1	1		1	2	1	78
243	1	1	6		106	826	1	1		589	6	259	54		1	1	1	3865		1	1	312	30
1	98	14	1		112	79	1	1		1	1	1	3		114	8	1	11		1	367	1	182
109	1	2	1		92	221	126	1		1	59	6	1		121	10	34	5		152	12	1	1
1	1	5	1		137	168	86	1		1	1	1	2		1	1	1	1		121	1087	1	28
1	48	58	2		110	1	1	1		1	2	2	37		1	1	1	1		4	1	347	1
1	112	4	1		131	1	1	8		1	1	32	2		113	1	1	1		1	332	1	2
285	13	77	3		101	221	38	3		239	1	164	1		1	1	1	1		1	1	164	2
5	1	1	14389		105	63	89	23		397	1	76	1		124	479	1	1		3	348	1	1
1	156	150	8		198	447	1	27		1	1	1	2		82	44	1	223		113	1	1	1
102	299	11	111		248	79	1	1		1	16	70	1		165	2	3	4		1	1	1	1
1	95	7	1		113	218	1058	1		93	757	5	2		1	292	1	1		111	73	1	221
346	1	2	1		1	64	196	1		93	1	12	1		105	1	1	2		224	1	99	1
108	135	7	24		11	1	1	5414		104	2	1	28		61	1	1	16784		123	105	8	1
1	1	443	11		289	97	1	1		137	1	1	1		47	1961	134	1		1	212	1	1
1	1	1	9		133	60	2	780		109	83	1	1		217	1	76	361		1	1	1	1
244	113	1	1		128	253	92	1		136	87	1	1		124	1	4	1		1	1	2	88
121	107	1	1		127	159	76	1		99	3	1	1		1	1	5070	1		1	1	13	1521
43	729	419	3		180	108	1	1		296	1	1	1		1	1	55	1		124	1	4	5
4	104	104	141		94	1	1	1		127	1	3	6		42	1	1	1		1	1	1	1
120	251	72	2		1	180	4	1		1	4	214	1		1	1	1	2		93	1	8	3
185	80	3	6		1	1	38	3804		197	1	1	1		119	1	1	1		1	1	1	11
94	103	1	44		109	105	2	1		1	195	2	5093		218	1	1	1		113	3	1	60
193	1	1	7		135	86	1	1		1	1	1	1		127	8	1	2914		3	198	1	1
311	170	4	1		3	1	1	1		1	11	1	1		107	1	3052	1		98	2	3	3
1	1	456	1		123	311	1	1		1	3	254	1		645	1	1	1		146	1058	24	1
56	733	76	1		1	59	109	1		232	3	165	7		1	1	6	4		1	1	253	12
65	95	129	7474		216	101	130	1		372	326	4505	5		128	1	6	851		1	1	34	1
1	4	4	3		1	35	1	3		1	1	1	1		1	2	25	1		150	353	5	3
52	1	2	20		10	44	1	5		120	1	1	5657		1	3	1	1		106	1	2	4
156	1	124	1		95	337	1	104		28	1	79	1		1	21	3	2		1	993	4	4
463	62	4	1		129	73	1	1		1	3	1	304		69	57	5	1		1	1	3	48
1	284	2	1		91	125	37	1		50	27	1	1		116	1	1	1		1	2	1	5
77	7	50	63215		93	1	4	1		1	42	1	1		91	7	15	1		1	265	19	7
1	657	119	225		129	80	1	1		1	4	21	1		210	82	1	2		1	1	760	15
120	1	373	1		278	1	1	1		1	1	5	1		75	3	1	15861		1	111	1	1
148	1085	136	587		83	1	49	2		183	1	128	1		137	169	107	2		1	92	1	599
282	494	1	2		124	194	3	1		128	21	3	1		230	1	2	1		1	270	4	222
1	179	133	1		106	2	1	1		1	295	422	1		50	3	29	1		2	1	1	1
1	83	112	1		116	1	2	4235		1	1	1	1		137	1	6	83		119	1	8	937
107	1	86	65		96	725	1	1		79	63	1	1		1	1	1	2117		105	1	2	1
215	1	119	1		110	93	1	1		1	113	2	1		2	1	1	1		1	4057	1	1
119	109	1	1		1	1	1	11		108	1	1	1		108	1	5989	1		1	1	8	944
43	23	1	1		132	1	283	386		347	1	3	85		131	1334	1756	1		1	1	4	3
1	350	3	42		89	1	1	1		93	1342	20	1		110	4	3	1		1	9	4	2
1	163	1	1		104	90	1	1		107	5	1	1		236	1	1	1		105	1	1	1
1	1	10	239		88	528	1	84		1	4586	24	7		1	1	35	1		137	1	1	3
1	4	188	40		1	1074	186	10403		370	2868	6	1		83	1	2	2		108	1	74	6394
1	1	1	2		102	99	185	2		129	1	487	1		72	1	5	1		1	1	1	2
140	11	1	28		120	175	7	2		123	1	1	13		106	1	1	1		1	1	4	139
122	205	6	1		113	364	365	1		98	1	24	8		1	27	1	1		122	2	4	2495
2	5	4	42		131	234	92	1833		119	1	3	1		1	1	1	1		129	1	78	1
125	138	4	1		120	84	1	1		115	26	80	1		2	6	1	1		1	1	83	6
107	1	2	11		82	93	1	11919		133	1	1	2		111	3	1	2		4	91	2	88
129	1	347	2		152	98	1	1		2	4	1	1		245	256	1	37		1	1	1	298
1	3	272	128		113	54	1	1		41	1	1	1558		133	4	2	1		104	61	1	6
226	2	83	3		121	28	1	1		1	3	1	1		430	25	1	1		3	1	1	273
1	94	1	1		137	68	1	1		142	19	2	2		231	4	1	1		1	1	1	1
145	2	4	1		354	1	1	1		3	1	2	2		93	2	1	1		1	1	3	1
215	1	3	1		268	174	3939	3		1	1	3	97		1	1	1	2		227	1	1	1
100	1	2	31		105	1	3	1		71	83	1	4		157	20	2	669		114	1	1	205
1	60	1	5197		108	204	4	1		228	5142	7	1		1	1	2	1		247	1	3	1
1	12	1	1		84	72	2	1		120	2	73	1		109	203	1	13		1	1	1	1
1	207	4	7086		71	966	1	1		104	92	2	1		1	4	1	1		121	179	1	3
1	1	1	3		99	1	1	1		64	76	35	1		96	2	3	2		1	1	16	1
2	1682	1	1		1	82	1	1		1	1	3	1		107	1	3	4		1	1	391	1
1	216	38	49		1	1084	1	1		1	89	1	1		250	182	4	1		363	1	2	1
114	83	191	5		99	1	14	112		72	11	2	1		178	1	1	1		108	1	1	1
4	101	8	1		235	91	1	21		73	2	2	1		1	3	4	6678		247	15	1	1
10	3	110	1		224	464	1	152		1	1	1	1		99	683	1	3		3	1	1	472
129	104	1	1		1	622	95	1		135	3311	1	2103		234	1	80	1		217	1	161	4
1	1	3	3		240	102	88	1		110	14	1	5		116	7	1	1		229	1	1	1
1	1	2	57		96	391	1	1		136	4	13	44		1	4	1	1		1	1	1	2560
89	278	88	1		91	225	1	1		41	3646	106	6		116	1	160	7		1	418	2	2
38	1	2	12053		110	1	219	208		16	5	1	1		297	1	1	2		127	1	1	1
1	2	117	2283		100	166	2	2		1	1	1	6		124	1	154	1		107	86	1	1
120	1	1	1		102	56	254	1		1	1	41	1		123	1	1	1		1	80	7	5
1	1	2	1		57	108	1	1		1	3	5	11		90	44	6	1		1	1	86	2
2	1	71	10611		84	30	1	1		24	2087	2	3425		125	9	1	1		236	1	1	1
3	5	83	1		115	1	1	1		94	4	7	33		1	1	24442	1		1	6	1	3
130	1	2	72		1	481	1	1		124	1	24	9651		1	77	1	1		1	1	1	8
125	62	7	1		1	5	1	1		49	1	152	1		1	1	1	2		1	1	8	1
1	1	113	25		95	1876	1	1		78	1	3	2		1	1	31	1		90	4	10	2
1	215	4	1		190	91	87	1		82	1	185	3		3	1	4138	1		100	1	1	1
158	86	159	1		125	46	2	2		105	1	1	1		88	1	5	52		97	4269	1	4
1	7	1	1		125	452	41	1		7	1	1	1		1	1	1	1		111	1	3	2
315	89	71	130		1	1	4	1		6	1	1	1		1	1	11	1		111	1	1751	22
442	533	98	6		114	80	1	1		104	1	1	2		1	2	1	1		125	2	15	54
369	456	1	1		109	59	1	1		110	1	1	1		1	1	1	76		110	1	7846	16295
87	1051	3	1		104	203	6	1		140	1	1	28360		1	1	1	1		1	1	93	173
1	1	129	3		212	101	4407	1		92	5993	1	1		1	801	1	2		1	3	1	1
1	162	4	1		111	1669	1	1		3	1	42	3617		436	1	1	1		108	1	1	154
1	535	5	18		101	96	3	4		94	1	1	3		1	1	4739	3		1	1	1	41
2	1	62	1141		95	2	3	3		166	1	1	1		3	2750	1	5457		1	1	148	3
76	128	98	54		117	7	1	1		112	93	10	1		223	1	1	1		1	1	96	1126
146	1	5	36		119	85	157	12243		1	1	11	53		121	1	1	391		193	2	10	2
1	6	65	1		139	83	1	6		9	105	253	1		116	286	77	1		1	1	1	49
1	169	308	3		95	188	1	1		2	107	1	1		106	1	2	175		125	3	1	54
1	70	16	18975		446	447	1	1		73	63	8	19		175	1	3	1		1	1	1	1
88	115	1	1		4	486	1	1		1	26	1	1		337	1	1	2		1	1	2	1
15	12	73	22		142	271	1	3		1	5	1	33		94	1	14	1		1	1	1	1
114	8	1	2		1	1	1	1		247	1	1	3		1	1	14	3		72	83	7	145
439	1	36	1		1	1936	1	1		1	81	108	1		1	1	10	1		134	1	4	2
1	96	3	1		1	90	374	1		82	27	1974	61		1	72	1	1		183	1	163	1
1	1	1500	5		253	1	2	1		1	73	5	9779		126	1198	1	1		120	594	1	1
1	1	103	1		99	1803	1	5		1	1	1	86		1	373	4	1		106	1	74	1
220	82	1	1		96	16	232	2		1	82	1	224		119	1	1	1		1	1	1	3
113	26	1	20		1	8	1	8		154	4	1	2		1	393	1	1		1	1	3	1
146	355	3	11		121	193	4	1		262	204	1	1		1	1	6429	5		117	1	174	221
1	5	2	2		93	624	186	1		85	1	4	1		106	30	1579	21168		1	1	1	185
357	1	286	49		123	1	1	6		1	1	2	1		1	2	1	10		1	238	2	1
92	1	48	3		180	80	1	1		116	1	1	1		1	4	2	14241		144	1	1	2
1	280	1	17		102	829	1	2		89	2472	1	1		73	1	2	1		1	1	1	52
4	1	249	10		445	174	1	1		95	84	1	1		116	1	1	190		1	746	2	1
3	209	50	1		106	52	2159	1		1	1475	1	33		107	1	8	1		1	4466	6	1
1	110	64	375		115	94	66	1		108	82	13	1		154	1	2	1		1	1	4	1
1	68	89	1472		106	1	4836	1		119	1	12	1		1	1	1	1		1	4	1	1
1	538	83	1		86	97	1	1		1	3	1	3		1	1	8641	134		244	1	8	1
1	86	471	1		111	623	1	4406		335	41	58	1		1	4525	1	4		208	1	1	122
133	304	1	30		95	154	1	72		2	1	1	1		3	1	1	1		1	1246	1	193
1	1	78	7		147	1	1	1		3	51	80	230		1	1	2	13		1	1	1	529
1	72	3	4		73	89	1	1		110	1	1059	1		1	398	462	28		301	960	1	39
222	82	1	31401		257	1	23	63		210	7	1	1		167	1	1	1		144	1	1	2
1	92	36	1		123	1	1	1		1	48	78	1		187	1	3367	2		3	2	1	1
268	108	1	7		102	344	3	1		2	62	4	1		108	20	12	1		2	1	10	1
2	119	91	4		100	117	4917	1		1	1	2	2		3	2	1	1		1	3	1	1
116	1	102	22		215	2071	1	1		196	1	268	1		143	5	1	1		1	1	2	384
1	54	331	1		89	46	122	1		78	1	2231	12		137	1	1	12874		1	1	1	4308
1	219	86	5		95	37	1	2		1	2	5	26932		6	1	1	1		104	97	1	43
1	32	527	5		120	1	6564	1		1	1	1	1132		89	909	1	4		112	1	2	1
91	2	1	4		91	906	1	2		1	1	189	1		130	83	1	1		905	1	11	3
1	1	71	2115		104	153	4661	1		101	1	598	1		97	2172	19	1		97	1	41	1
1	2	3	1		1	12	236	325		1	1	44	201		34	1	2916	1		119	1	5082	4154
1	112	56	9		104	1	123	1		1	1	2762	1		1	2173	1	11		75	1	7	40
77	69	1	1		124	359	18	1		1	78	12	1		1	2	1	1		108	1	1	1
1	1	7	1		89	6	1	1		1	1	1	3173		1	1	1	7582		160	22	64	4560
1	408	125	1		116	40	2	98		267	32	105	1		204	1	5	2		301	1	371	3
1	1	1	1		115	715	102	8670		217	166	9	2		114	288	1	2		1	1	1	160
159	116	16	1445		1	171	9	7		1	86	2	51		241	1	1	8013		601	357	1	484
1	261	78	1		128	88	1	1		1	77	1	1		124	4	2	1		1	2916	6	1
150	3	2	8		199	47	2	1		170	2	3	1		127	1	1	1		106	1	211	262
1	33	1	1		1	1	1	1		2	66	1	2		110	1	1	1		98	1	1	3
1	1	96	2		150	661	1	1		144	90	1	15		1	686	1	2		5	83	1622	535
270	1	1	1		127	1	1	1		1	3	1	3		1	1	1	136		1	3	1	240
2	1	1	1		119	68	1	1		1	1	10219	1		1	1	160	1		115	3	1	1
105	837	1	1		179	245	763	1		38	182	97	1		97	91	4	3		181	1	1	1
113	1	194	1		1	1	3	1		1	43	1	1		1	4429	22	84		1	2	12	63
182	65	246	1		1	142	1	2486		1	211	1	59		1	1	1	2		1	1	1	1
1	66	75	1		102	324	1	4		1	1	34	1		1	503	2	23		1	10	4	1
1	113	166	2		117	119	2	42		334	94	150	1		94	312	3	2		1	181	1	2
1	276	1	9		102	144	1	2		140	75	195	4		81	1	9654	1		1	1	47	1
4	320	1	2		123	11	4	13		141	90	3	47		231	885	1	1		1	87	1	56
1	70	7	1		121	105	1	2		1	1	19	45		1	1	1	4543		1	1	279	2
127	96	64	71		87	887	80	1		134	1	90	36223		1	6568	389	1		1	1	1	3992
1	1	103	1		551	267	1	1		120	1	1	1		86	1	1	3		2	2	19	104
2	1	80	153		136	1	1	1		1	96	4	6		97	3	2612	13		1	2	1	1
435	1	50	4		91	56	3780	2171		110	1162	91	1		236	1	1	2		6	330	87	198
1	381	71	1		104	1	635	7180		122	71	20	1		1	1	98	1		1	2	2	1
52	1	42	1		149	2845	1	1		294	10	64	1		1	1	187	1		56	1	1	89
1	4	4	1		117	855	34	1		1	45	1	4		52	1	1	1		1	1	4	1
2	1	1	522		111	1	1	36		107	5	3	1		124	7	1	1		65	1	214	1
111	1	2	1		1	105	2	1		79	1	1	1		120	10	1	5617		274	3	7	351
358	1	1	1551		105	79	1	1		117	11	1	1		105	1	4	1		1	1	1	1
114	94	2	1		93	1	1	71		146	1	5	1		151	3	1	1		1	1	100	97
697	544	9	1		93	1	1	759		404	1	1	21		74	1	79	1		1	1	50	7
3	128	95	1		44	1	1	1		48	2	1	1		116	286	1	1		2	1	1	228
1	2	6	1		106	2	201	1		1	929	10	1		105	1	88	1		62	8	1	1
236	151	1	3		85	1180	5	1		151	1	8	1		91	1	29	1		1	1	15	22
99	1	1	1		381	31	2	62		128	68	4	2		1	1	182	2		1	1	1	198
115	247	96	1		1	115	2	1		119	1	1	1		100	9	27	3115		114	3	1	253
1	1	77	1		11	231	5	1		115	84	1	1		107	1	1	1		1	560	1	1
92	231	98	235		89	164	10	1		122	130	2	3		1	1	1	2		137	1	1	66
1	190	88	1		2	76	1	4746		1	55	1	1		81	3	53	1		133	1	1	1
1	1	633	1		95	81	1	49		257	181	4874	1		118	196	245	1		1	1	17	89
1	2	110	1		97	1	2	2		73	73	10	1		1	1	8861	1		167	2624	3	251
116	1	48	1		1	1	1	1		1	288	1	1		9	1	1	1		1	1	1	2
17	406	14552	2		112	312	10	6		1	3	81	115		187	1791	1	1		1	1	1	1
1	1	59	1		105	1	97	3		1	156	1	2		1	1	1	1		1	1	1	1
1	67	1	1		5	106	1	1		149	16	3	65		115	1	1	2310		1	1	2	1
1	96	77	7914		208	1	1	72		106	147	1	5		125	1	1	1		301	2	3	99
3	2	69	1		119	1	1	13		1	4	22	1		110	1	1	1		1	131	1	2
108	2090	6	1		92	81	1	25420		1	1742	3	1		122	156	1	1		1	3	1	100
1	373	200	1		48	187	1	54		1	1	115	2		1	1	1	1		1	6	1	1
1	206	80	1		95	611	214	1		1	1	6966	1		3	1	2	6195		114	1	1	898
100	1	7	1		344	862	1	1		128	2	1	1		1	113	1	2		1	107	1	1
1	97	979	2		118	1	2208	2		1	1	76	1		1	1	1	2		89	1	16	2
1	110	1	1		151	34	70	153		1	1	413	1		98	1	1	1		2	1	1	1
126	1	57	3		367	83	1	1		1	3059	114	4		89	1	2	2		300	1	4363	1
194	110	8894	2		1	919	2	1		211	6	270	1		120	325	1	1		576	1	1	1
108	74	144	253		111	125	548	1		1	79	1	1		129	2880	158	1		1	2	1	301
1	281	122	909		109	60	439	4		24	5	7653	10		1	1	9734	2		1	5	1	6
1	189	75	1		116	1	1	1		71	1	22	2		1	2	1	1		1	1	1	1
1	134	2	5		99	1473	1	8608		102	87	124	5		1	1	1	1		1	333	158	21
1	43	88	1		194	105	6	3		1	83	1	5		113	107	253	1		124	383	2	75
2	132	1	4414		199	474	1	1		1	65	6541	1		1	1	1	1		1	1	1	1
1	131	1	57		116	96	1	1		78	92	3	1		142	1	1	1		144	1	1	1
67	1189	8	4		142	699	1	1		1	1	1	1		87	1	1	1		236	81	1	2
1020	94	1	1		88	93	146	1		1	8	2	2		113	2	6	1		2	1	100	1
1	90	46	26		88	987	7	1		1	166	1	1		683	2670	2	209		33	849	1	1
135	73	1	2		124	1139	1	590		68	85	8	1		103	1	156	2646		4	1	1	1
3	111	1	1011		96	141	4032	1		1	1	1	7		147	2	1	1		4	1	1	14
1	1	121	4		141	203	1	1		125	2	1	1		98	3	1	1		1	1	5	1
98	2	1	1		97	565	1	1		65	4	1	1		1	1	13	1		1	2	2	1
109	296	4	165		124	2232	1	2		214	66	103	2		216	1	1	51		1	1	1	834
130	130	57	36858		108	1	1	66		94	1	22	1		1	10	1	71		1	1	422	87
442	1	322	1		79	82	2	1		89	1	1	1		124	1	1	1		1	1	137	3
65	612	183	21		1	1061	1	4373		1	148	1	2496		111	1	1	1		119	136	1	3
413	708	113	57		117	123	1	1		3	1	4	3		1	4	1	2		1	1	1	302
124	112	13	1		227	111	57	14340		1	2	3	14020		1	1	1	200		98	1	1	126
80	2	3	4		135	885	956	12658		164	8	2	62		106	78	1	2482		141	283	8	2
1	6	120	69		91	181	1795	1		1	1	16	1		33	1	12	2		1	1	11	7
124	261	263	1		81	186	1	19453		1	1	2	1		138	7	8	1		1	1	2	12
1	96	1	8		246	103	1	1		1	1	1	1		133	1	31	1		1	1	3	1
108	1	2	1		116	1	1	3		240	1	9	1		515	2	2	1		1	22	1	4
127	88	3	1		85	70	115	1		37	1	1	1		1	2	1419	5871		1	1	1	54
140	1	76	5		108	204	9	4		120	1	1	1		1	1	1	1		1	1	6	11
1	122	3	1		123	230	1	6272		116	8	5	55		161	33	5	1		1	2	62	1
2	1	1	86		110	1	64	107		1	1	70	1		117	1	1	1		1	1	2	1
1	306	1	1		134	259	1	1		1	31	1065	4		124	75	4668	1		85	2	167	1
1	1	87	9		95	1	7831	1		1	1	81	1		346	1	1	1		1	3	636	1
1	1	51	14		102	727	10	1		1	1	1	1		1	1	1	59		1	7	97	4500
1	1	1	21		118	1	1	1		182	1	1	1		82	1	1	1		127	1	1	70
1	185	96	1		518	1	5	1		1	651	1	1		122	47	1	64		116	1	10131	1
1	2	6230	1		91	5	235	1		1	144	4	1		22	1	5	1		1	1	1	3
1	363	1	1		125	69	1	1		123	1	57	6		103	1	1	1		1	5	1101	2
1	96	48	2		98	30	1	1		114	70	10	1		309	121	85	2513		1	100	1	225
105	79	188	3		57	1	4	4		125	153	1	1		85	219	8127	1		1	5421	1	96
1	392	7	28176		273	1	1	1		253	2	1	1		1	1136	9	1		1	1	1	6
239	1	4	2		1	105	151	1		107	1	1	1		88	156	3	1		1	1	76	1
105	109	1	1		96	751	207	10593		69	67	7	21		45	2	3	1		1	1	1	1
3	3	1	46		108	8	2	3		110	4	1	3		70	1	4	2		1	2	1	1
95	1	1	64		132	180	1	1		1	78	118	7		138	250	1	1		1	1	21	4
55	479	91	178		67	2	1	1		180	2	2	2		54	2	1	2		1	75	149	4
135	1	5	192		115	213	41	1		227	1	1	2		3	674	12	7539		218	1	1	1
1	131	9	1		111	46	2	1		303	1	6	1		1	181	28	4		1	2	298	1
107	1	83	49		96	347	1	1		48	1090	4	1		1	122	1	1		1	3	1	1
334	399	1	1		103	108	3	1		1	42	1	1		837	1	1	395		1	222	61	1
122	155	398	2		72	506	1	19		227	90	1	1		1	2	1	1		104	1	1	5
1	73	9	1		110	3	1	1		86	939	2	1		1	1	1	6		118	2048	3	1
231	1	187	1		216	1	5346	2		54	6	1	222		125	1	4	7		1	1	53	1
1	1	66	316		511	2	3	1		155	10	1	1		4	1	1	1		1	1	1	43
2	1	8	33		198	2	1	5		1	58	2	2		3	287	1	1		1	1	1	1414
278	1	26	6		118	281	1	1		215	2	59	1		1	1	1	17026		274	1	1	1
114	1	397	4		84	223	86	1		228	89	1	1		1	101	13	1		1	3	1	1
2	92	4	373		102	58	133	1		106	478	34	41		1	1	9	1		1	116	4791	1
121	118	6786	151		131	315	1	1		168	90	1	4		1	1	1	1		1	1	1	3
193	1	1	20		79	70	1	1		120	488	1	1		108	133	1	1		1	1	1	155
215	1	14	1		1	590	1	1		93	1	3	1		239	54	2	7601		1	1	287	1
2	1	2	1		91	458	1	19111		120	73	1	2		103	1	3	1		88	1	7364	2
84	1	101	4		113	593	4453	1		2	1	1	1		1	331	122	3		330	1	1	3
57	1	44	1		120	166	1	1		1	92	1	1		1	169	58	1		150	59	1	1
231	1	120	1		106	315	1	1		1	261	4217	1		1	1	756	2		1	110	1	366
1	106	129	1		719	92	1	109		153	1	1	1		2	289	1	1		1	3	14	274
97	723	1	1		117	317	39	1		1	60	1	13208		1	1	3	1		2	81	2	1
1	11	75	1		136	83	1	1		143	1	1	4		88	1	3	1		1	1	13	101
190	87	141	155		121	3	1	1		2	3621	210	1		130	49	3	1		195	1	1	1
177	1	5	1		120	1	10346	1		252	42	40	1		94	1	3	4		1	1	1	1
92	28	64	80		112	27	1	1		246	2	85	3		138	1	1	1		1	1	73	1
127	108	83	38		171	179	1	4		129	7	2014	7		85	99	768	1		1	3	392	813
1	1	316	12		108	84	1	1		1	1	2	1		85	48	1	3		2	1	70	1
1	3	1	17		117	1250	173	1		54	1	1	1		1	1	3	3		1	56	54	1
1	2	39	3582		113	106	1	2		117	1	1	1		1	1	48	1		1	1	2	3
1	191	116	1		1	78	2	1		1	4	1	119		1	4	1	29493		2	1	1	4
1	80	1	72		156	1	143	1		54	1	29530	1		1	3	1	2		107	1	4	2
92	1	56	2		113	1871	1	1		1	1	1	1		103	1	1	6089		2	1	1	54
1	48	1	79794		61	555	1	31		113	1	19	102		207	67	1	1		1	3883	1	1
1	180	1	1		185	1697	285	4		1	3	4209	1		1	1	4	1		91	1	1	5
55	1	298	6		141	95	1	1		276	2	1	1		124	1	12	1		1	1	4	1
1	102	2	1		194	52	1	1		98	3	3	3		188	2	232	1		136	1	64	15
2	82	82	1		79	2	1	70		122	226	1	1		154	5	1	2		1	2	119	8
76	289	3	71		109	233	1	1		327	56	44	1		1	1	4	1		116	1	1	1
356	104	3	21		109	294	137	3		1	1	90	2		1	521	3	1		1	1018	1	2
128	347	126	1		205	107	1	47		1	1	373	1		108	2174	2	9		1	1	69	37
1	64	1	2		91	184	1	1		1	1	1	1		322	1	1	1		1	4	5	1
1	73	1	1		119	816	2	3		1	18	4	1		279	1	1	1		265	1	56	1
273	3	53	1		99	47	5583	29		88	1	1	59		112	2	1	3		103	3521	147	5
69	36	48	1		73	869	94	23		1	2	272	1		3	105	1	2		1	1	2	1
111	95	1	9037		102	54	1	6		2	1	93	1		1	1978	1	1		1	1	78	41
1	1	1	47		1	1	2	109		3	1	171	6		1	2	2	1		1	8	1	1
226	86	98	1		122	1888	1	222		112	1	1	1		412	67	28	1		2	1	396	1
1	40	2	30619		127	62	1	26		56	1	1	2057		212	1	1	1		1	189	1	6
119	1	1	1		74	749	2	1		1	87	1	1		133	68	1	5		114	1	1	38
105	1	9	90		139	1	2	9		287	178	1	1		87	1	4	1		1	1	85	1
34	1	1	1		127	215	1	6		98	1	19	1		195	83	5	391		1	1	2	206
5	948	22	1		109	108	1	3		1	30	1	1		2	1151	5	1		1	1	1	3
4	114	2	1		90	155	61	1		1	80	1	18232		3	1	1	1		115	73	318	695
1	1598	1	63		149	1	1	2		309	2	8719	50		1	1	2	6		1	1780	476	1
1	71	1	2		28	172	3	1		10	130	2	1		204	1	186	1		5	3	1	125
58	167	87	1		222	1	209	1		85	1	1	3		1	108	37	18		1	1	1	1
1	626	1	33		265	175	1	1		412	1775	94	1		8	12	1	1		1	1	3	2
1	2	35	1		83	99	920	1		215	75	1	2		102	1	1	1		1	1	111	3
1	274	1	1		91	158	1	14		1	5	87	1		123	3	1	2		1	1	31	56
1	1	116	2		89	189	2112	2		91	1	1	1		95	1	1	1		1	1	1	91
1	21	4	9		62	68	1962	1		1	524	2	1		221	1	1	1		113	3	1	6
303	1	10	1		202	1	269	73		51	12	1	1		1	8	4	19		127	2	298	203
2	99	1	1		65	236	2	1		1	1	22	109		128	112	6	1		111	1	5753	1845
113	2	170	6		129	446	1	5		1	3	1	1		118	1	2	1		156	164	1	177
2	60	6	1		115	500	1	1		1	1	2	1		105	4205	9	1		1	3	3	1
1	175	5	1		371	525	1	4		1	1	2	1		323	1	8	1		113	1	23	1
371	84	125	7		114	118	204	99		200	1	1	1		1	114	3	16505		1	1	1	5
108	1	2	3		122	466	1	115		134	2	511	8		118	1	1	22164		1	51	3	134
95	1	142	7		131	1	1	7054		77	1	2	33		94	71	2	1		1	1	1	1
1	6	93	1		116	7	1	1		53	29	4	1		73	1	1	1		138	3	19	1
168	496	12	8		104	134	1	2		89	1	1	1		131	4	1	1		114	85	6	1
1	115	1	8		105	84	124	280		1	1	3	3		58	2	1	3		214	1	35	14
77	352	1	1		122	101	3188	1		79	82	1	23		232	1	1	3		123	1	168	1
1	86	6	177		120	518	1	1		113	1	1	147		1	6	1	1		1	1	2	7
119	123	41	16		262	75	3129	76		215	2	1	1		6	484	108	1		1	1	166	1
1	78	36	1		111	215	1	1		127	96	1	1		1	76	48	1		1	3	2456	3
1	1	1	57325		100	793	1	10		1	86	43	1886		118	71	288	4		1	690	78	6
1	119	98	1		94	4	3691	1		127	73	194	1		35	1982	1	1		1	422	1	142
128	264	2	5		110	16	1	1		99	1	1	1		144	1363	3	4		1	1	1	1
1	1	1	1		306	205	5940	1		1	6	5	1		5	28	1	1		118	785	98	11
100	1	68	2		1	119	1	153		1	1	4	12482		114	1	24	1		73	1	39	1
98	1	3	1		127	3	1	2180		1	82	3263	1		108	1	1	2		101	1	106	315
100	1	51	1		100	76	10	3		1	4	596	1		1	1	5952	9638		2	1	78	3
1	63	2	1		86	178	1	3		1	5	1	1		112	1	1	6		1	1	10	4
3	3	181	1		100	542	1	4		1	453	13	1		257	1	10718	1		1	3	1	1
1	49	35	174		108	1	2	1		1	11	1	2		120	131	1	1		133	1	1	1
1	75	105	1		100	192	1	2		1	179	226	1		1	1237	1	1		1	1	188	105
1	47	1	1		108	117	2	2		213	1	1	538		1	1	1	2		1	77	28	12284
108	638	1	1		54	75	1	1		1	1	70	1		1	2005	162	9		1	1	1	7
1	79	32	1		264	111	1	1		1	329	1	1		114	1	3	15188		1	1	1	180
2	257	53	10403		134	164	1	4311		1	6	42	1		121	3	3	8		82	1	3	19
1	113	1	1		89	5	39	1		1	1	7	1		112	1250	1	1		1	1	714	2
1	34	1	1		94	3	3221	1		1	1	1	37		117	146	2	3		285	1	1	1
88	1	3961	1		117	33	1	276		1	9	1506	1		1	1	1	2		1	1	1	1
1	1	162	1		123	158	77	1		200	1	220	1		2	70	1	1		122	1	1	310
139	288	53	6192		132	234	1	1		176	10	1	1		1	1	1	2		1	1	8	13
1	1	1	1		121	378	1	1		1	3	163	1		95	1	1	1		1	1	1	1
159	107	60	104		208	102	6	4		1	1	3464	2		64	1	1	1		1	1	145	108
93	3623	56	3		107	115	281	1		272	1	1	4213		3	3	123	9180		3	1	1	124
62	87	37	1		130	372	808	1		74	93	1	35		1	1	11278	1		1	1	1	1
1	379	1	2		94	1	1	1		473	8	13	4318		1	1	193	92		1	1	2	2
1	44	111	1		6	271	1	1		132	49	1	1		115	1	8287	4		101	1	1	12
267	77	80	2		1	944	1	1		116	16	1	3		1	1	1	84		102	1	124	1
200	1	83	4		1	293	1	1		1	1	1	1		31	3	1747	1		2	1	3	1
2	315	162	1		173	98	1	1		212	66	603	1		119	18	1	27		1	1	1	4
85	94	85	1		122	3234	1	1		254	1	631	7233		194	1	1	1		1	1	1	26
116	48	75	5		215	2117	1	1		81	42	444	1		1	5	1	5347		1	263	1	2
3	94	67	1		121	65	2	6		297	1	204	5		145	1	97	1		1	2	1	880
1	1	42	2		102	196	4	3		1	111	1	1		1	4	228	10200		123	1	35	5
1	106	96	12		125	1014	1	3		1	38	1	10		1	6	1	2461		1	1	5	10
68	170	209	69		22	1	238	4		123	80	1	1		2	18	1	1		171	205	1	3
1028	1	4	1		3	1	1	1		1	69	1	1		451	1	12	4		1	1	177	8
1	100	1	1		120	97	1	104		69	127	103	2		3	251	59	1		114	1	7	1
1	29	94	21		1	106	1	1		148	1	1	1		1	13	3495	8		1	3	1	1
1	450	69	25		1	73	1	55		107	65	2	3		1	542	1	7		457	1	1	30
1	117	1	7905		66	1	1	1100		52	69	91	2		201	316	1	1		232	2	3	92
1	111	1	6		88	22	1	1206		1	76	1	1		136	203	1	1		1	1	2	1
1	956	171	1		131	5	1	1		90	196	6454	1		99	1	51	1		168	1	1	147
492	59	12	1		1	1	1	1		124	1	1	1		208	1	487	1		1	1	1	146
1	827	42	2		1	7	1	12		1	906	1	1		140	392	1	8639		386	1	78	3
1	116	2	8		131	14	1	4		132	36	3	1		2	4	197	2		1	4	1	1620
40	137	1	1		240	434	1	31		1	54	13	24		86	1	4	86		1	679	2	1
1	345	1	114		131	1	1	6		349	1	1	1		1	438	1	4114		135	4	202	2
1	1	4	2		115	9	1	12		1	1	1	1		5	146	3885	83		1	1	1	3
89	220	70	1		3	180	86	1		1	488	1	1		123	1	2	1		3	1	48	1
222	1	1	1		1	98	1504	74		79	2	2	1		1	2	1	3		3	1	1	46
1	82	1	2		111	105	1	6		117	66	1	2		117	1	56	1		42	1	1	1
131	30	9	18		103	313	6	1		122	1	1	1		1	27	1	1		1	2	1	1
1	322	18	46240		123	113	90	6133		1	1976	49	1		1	2	139	3		116	1	1	1
1	1059	1	1		58	546	1	1		4	3	128	1		128	1811	2	1		1	2029	1	189
1	116	1	1		1	94	1	1		196	79	1	41		127	1	227	1		1	1	1	69
2	103	4	3		70	1	1875	3068		1	1054	1	366		81	57	1	1		209	1	5	4
112	190	108	1		87	1249	1	2		1	38	72	4		100	1	2	1		134	1	3	39418
139	79	38	1		1	1	1	1		1	2	8458	1		1	161	13	1		1	1	1	2
1	2153	89	1		237	102	64	1		1	1	1	1		63	355	11798	1		125	1	7	2
1	18	6	1		1	66	1	1		86	197	1	1		105	1	1	2		94	388	71	7
1	268	67	1		100	273	1	20		9	1	8525	1		225	127	1	1		1	1	11	56
1	105	102	1		2	123	1	1		1	92	70	1		406	296	3	89		1	1	1	132
98	119	1335	8296		103	1	1	1		1	5	47	1		240	1	1	1		1	210	1	520
131	2	2	1		2	21	111	1		126	1	28	1		1	100	1	1		149	1	179	1
1	1	1	131		101	1	1	3588		118	18	1268	2		1	280	6	22		1	1	1	1
1	1	1	1		213	70	1	256		134	1	16817	1		106	2024	1452	1		107	202	6	8099
1	1	1	1		125	65	73	8		90	1	1	1		195	273	1	1		118	297	1	3
1	1	95	2		231	4	2	1		111	1	6	1		312	1	1	1		1	1	4	1
1	361	3	1		80	4	1	2		95	87	106	3		101	2248	2	1		120	4	9	1
1	1	57	1		30	18	2	1		1	1	9	440		2	49	45	1		1	1	132	1
1	1	101	1		1	235	91	1		1	1	1	1		432	1044	5208	3		3	1	1	287
173	113	8	2		152	216	654	1		2	1	126	1		93	190	5	1		125	2	1	8
185	278	3	1		111	2071	1	1		1	1	1	39		90	777	1	1		99	1	2	5
74	1	1	1		124	1	1	2		140	77	22	1		1	1	1	526		1	1	1	56
116	415	29	1		61	50	135	2		128	1	1	1		112	1	1	2		142	1	1	77
1	110	62	5		6	517	2	1		1	1760	2	1		112	64	1	2		1	1	1	304
1	141	1	10		125	968	1	1		93	147	1	1		103	1	1	5482		207	1	1	1
3	47	79	6		92	1	1	2		225	2	81	1		1	1	1	1		107	2	2	5
4	512	279	1		85	5	1	1		1	473	5	1		83	1	2	2		239	86	1	1
1	3	4	3		97	495	24	1		102	5	1	1		125	1028	7	1		1	101	1	2
1	85	83	21		111	157	1	1		1	1	1	1		1	2637	1	1		1	1	1	3
190	3	2	12030		113	207	1	1		240	1	1	182961		5	6	1	1		1	1	14075	5
66	892	18	1		110	91	1	2		17	5	1	3603		82	2579	1	8168		91	4	6	12
153	33	1	1		103	861	20	1		101	102	1	3		1	2	1	1		70	1	1	1
593	1	5	50		121	103	12	1		52	2	13	1		4	61	1	3		1	1	1	1
1	92	76	1		110	1	406	2		134	5	32	3		351	71	1	1		1	1	14	1269
249	6	4	1		86	300	1	1		234	405	7028	1		77	453	1	2		1	1	1	1
237	522	98	1		68	207	1	74		265	1	1	2		1	1	1	1		268	1	2	1
1	2	49	5		114	99	1	1		260	35	1	181		109	1	1	1		1	1	1	92
1	1	4	1		221	429	1	176		58	2	1	1		118	1	1	2		1	1	136	69
1	1	1	1		304	1145	42	1		228	1104	112	1		104	1	2934	1		137	1	1	73
81	1	135	3		89	2544	1	3488		1	1	30	53		104	155	1	2		125	94	1	11
156	2	13	1		380	55	1143	1		134	1	1	1		1	3216	1	21		103	68	1	269
83	40	7	2		223	58	1	3061		1	9089	2	1		123	1	1	1		1	1	2	69
46	133	158	1		147	70	1	50		76	37	256	1		97	173	2	2		1	1	1	1
1	1	1	1		223	657	3	1		1	56	2	17684		1	316	1	1		6	1	1	6
101	1	1	151		124	597	1	3		119	1	11	1		255	1	1	1		162	1	63	2
1	1	2430	81		41	338	250	2		1	5	1	128		99	1	3	1		1	1	1	7
96	62	39	1		1	3415	1	3908		108	1	3750	1		118	1	1	1		101	1	52	1
69	257	1	1		104	70	1	2		1	74	1	4		123	1	64	1		137	1	6118	2
1	99	94	1		589	785	1	1		105	4	466	1		126	3913	1	2		1	1	1	2
141	1	622	1		128	1	112	1		2	1	72	16		1	43	1	1		152	2	1	6
3	981	1	7		123	26	1	1		221	5	6	59		107	1	6430	1		1	5	23	1
1	142	6	1		126	1	1	1		44	1	1	1		119	1	1	1		1	1	140	2
1	131	3	4371		1	7	1	1		1	319	1242	1		117	1	1	1		1	154	3	192
69	1	201	1		44	1	1	1		1	83	66	1		1	2	3	1		1	1	73	1
1	1418	68	9		114	114	1	1		73	1	1	1		152	2	1	1		280	4	71	18
30	1	22	5		110	258	53	139		113	87	95	1		1	1	3	1		116	1	1	27
97	240	167	1		179	13	2857	4		1	11	1	1		471	1	6	3		116	950	1	1
94	1198	145	1		85	463	1	104		1	6	35	2		93	3	1	1		1	1	1	49
78	223	2	1		5	107	2123	1		3	71	1	2		98	273	1	4892		856	1	3038	1
4	105	3	2		2	100	1	1		1	1	3	1		122	1515	1	1		1	1	238	43
199	1	164	1		232	316	66	129		248	46	1	1		76	1	1	1		97	1	70	7
1	215	6	5		95	5	1	1		1	101	8	1		138	465	13878	5		187	1	1	300
71	2	4	9095		96	476	1	2035		1	275	3	6		189	1	1	9		350	1	117	4
121	106	3	1		3	173	1	2		1	1	96	1		306	3	1	3		122	1	1	1
110	1	2	9		279	1	69	127		62	79	1	24		384	1	15	1		1	1	3	9602
2	93	2	1		171	90	1	1		1	64	1	1		148	3	1	1		1	1	144	1
463	1	1	50148		5	1	2	1		223	126	1	1		120	48	7	1		1	74	78	111
126	1226	1	11946		2	188	1	1		1	39	3	1		143	2	1	1		1	151	1	1
1	23	9	7284		106	1	1	28		1	4	547	1		103	1	2	2		110	1	1	1
1	79	63	1		98	53	2	1		1	65	3	4		80	23	280	1		125	1	2	1
1	1229	1	2		1	74	1	1		126	89	5	1		69	7	12	5		114	1	1	1
336	102	1	11089		1	7	1	3		40	4	2	1		244	1	2	1		251	1	1	6
1	191	5	23		112	562	1	75		57	1	1	12419		111	90	1	6188		1	1	6964	1
3	1	7	1		103	2056	4	1		123	208	83	4		143	6	1	1		1	1	2	1
71	105	1	1		114	206	1705	371		29	94	11064	1		104	1	3	4		1	1	65	1
1	213	1	2		1	189	8	40		1	95	1	12480		126	109	1	1		1	2083	3	1
1	87	8	4		113	98	1	1		1	1	10	1		136	1	2	1		1	1	12	21
361	1	2	1		278	4	70	1		107	91	1	1		75	1	1	8		1	2	1	11351
81	1	2846	50		103	1879	1	1		3	1	984	2		194	1	1	321		228	4	65	1
137	1	1	1		105	3	179	4		121	9	79	1		125	487	2536	1		1	1	1	1
210	80	17	72		140	2	1	25		1	1	58	1		218	1557	1	5285		244	1	7	1
90	197	285	1		103	109	154	4983		1	104	1	1		1	1	6	4		1	3062	2	222
133	235	108	141		1	3	6	1		119	11	1	1		1	1	1	1		107	1	396	2
100	33	90	1		103	347	2182	90		1	2	1	1		123	771	1	10222		199	1	1	1
155	1	1954	5938		323	10	73	1		1	1	6	1		195	1	458	1		1	102	1	105
1	18	1	1		130	84	123	2124		1	65	269	2		71	1	299	1		1	1	91	7
1	1	1	1		97	114	2	1		1	2	1	1		1	1	1	1		1	1	1	3
98	1	13	1		87	133	1	1		53	483	74	2		200	2	3	1		1	1	1	2
101	113	1	5		234	324	1	1		1	1	1	1		3	1	1	112		121	1	3	79
71	1	1	1		104	100	179	342		1	2	1745	2		1	398	1	1		1	512	1	6
469	9	1	1		202	830	3	71		1	275	744	1		1	1	16	11		1	1	22	428
136	1	99	5		120	79	1	5		1	44	124	1		108	1272	1	1		112	2854	1	3
1	137	99	1		137	1	1	1		115	1	1	1		1	1	1	1		97	2	643	110
116	15	1	1		130	2	18	86		219	64	1	363		80	1	1	1		189	1	307	1
119	116	1	4		116	483	75	1		108	1	1	1		111	43	1	3		189	1	77	1
1	1	1	2		103	451	2	1		106	1	1	1		94	157	1	50		1	1	1	1
135	73	50	1		103	183	139	1		109	1	1	1		1	3	4	1		5	507	21	1
42	108	1	1		124	13	1	1		1	1	5	1		99	58	1	646		1	95	1	17
3	1	1	1		138	237	101	1		1	1	160	1		7	1	1	2880		110	410	265	1
3	2	1	1		77	1019	1	3		1	80	1	1		165	1	4	7		1	1	3	1
1	201	1	2		116	1749	238	227		82	94	1	2		116	1685	72	1		216	1	1	2
1	67	1	57		96	1	1034	1		1	100	7	1		117	594	1	5		1	769	1	98
84	54	88	1		44	6	71	1		118	106	35	47		103	1	55	2		1	1	1	29
56	356	1	20		96	1	3	1		235	2	68	1		103	100	1	1		1	1	86	5
92	69	11	2		74	265	2416	2		98	58	1	1		116	167	1914	1		119	1	1	59
132	1	69	1		126	1	2448	3		70	288	1	1		119	2252	1	2		94	61	5	81
1	365	1	1		129	233	1	1		59	1	3	1		1	289	2	3		27	1	1	1
510	1	57	88		110	146	276	1		85	55	1	8471		1	1	1	7255		129	1	1	1
1	1	115	1		1	1	1	1		2	320	1	2420		1	1	23	1		4	1	1	426
1	179	260	1		79	144	1	1		107	84	1	2		94	2	1	1		1	1	1	171
1	1	12	1		139	56	1	1		133	1	1	3		1	1	1	1		120	1	1	3
1	171	50	1		124	2817	131	1		140	1	10	1		113	8	1	1		1	1	5	3
66	1547	298	1		111	383	2	2		212	2	3	1		1	1	1	1		1	1	3	5
3	104	103	15045		114	1	1628	771		139	76	3	1		155	1	9	1		1	1	1	72
300	131	192	51		93	772	3126	1		200	43	1	2		116	1	1	1		1	1	1	29
1	1	1	3		109	1	1	1		1	2298	1	1		128	1264	1	1		1	1	31	1
28	1	18	1		104	5	1	1		1	1	1	1		1	1	1	1		2	1	3	1893
1	1	1	8716		334	418	1	203		122	1	7002	1		1	96	1	2		176	1	1	2
1	1375	129	1		100	1	2	1		591	69	1	2		1	2	1	1		109	1	1	1
1	120	1	1		389	92	1	1		1	1	1	7		91	4784	1	1		1	379	1	3
151	1	78	12		13	103	1	1		154	37	1	1		111	1	1	1		1	1	3	44
211	91	1	1		120	174	1	1		78	424	73	1		119	1	1	1		1	1	1	135
310	171	72	1		10	110	1	1		203	1	1	47		140	1	77	4		1	1	11261	1
114	3	1	3		111	1	1	16		95	1	4	1		211	1	1	1		1	184	2	1
1	105	116	1		184	105	93	1		1	1	5	1		1	1	3752	1		1	85	1	1
1	1	56	3		100	1	1	26		139	432	1	4		216	1	199	7		110	22	1	53
1	1	1	3		113	5	4632	10		112	93	57	1		116	1	1	1		120	3	1	125
1	2	105	9017		1	157	1	1		1	2	56	1		110	2	1	1		107	1	2	1
1	76	200	19		5	1	664	1		1	1	334	1		98	129	1	1		92	1	49	3
212	83	1	1		87	1	1	1		102	1	1	1		1	1	3	1		110	1	1	2
481	1	82	6825		106	147	6	3		1	1	1	1		1	1	4918	14050		1	1	1	1
2	3	2	13412		250	108	661	1		1	1	2	1		84	74	2	1		112	78	1	2
1	1713	6	2		112	552	75	10		156	1	99	3		104	1	1	1		138	1	1	2022
269	74	52	2		1	85	3	6210		2	3	2	1		86	1	3	1		1	1	74	7
83	1	1	2		121	157	2308	9		1	3	382	3		313	1	3373	1		101	288	9	1
330	1	14	1		115	85	7	7		7	1	4	6		1	1	1	2		139	1	7	16
1	1090	324	4		1	60	1	1		1	1	1	1		2	470	1	14169		120	1	1	4
84	1	16	1785		123	2455	3	1		1	5	19	10506		82	1	1	1		2	1	16	6
1	1	6	132		118	348	6	10		1	28	67	1		1	1	190	1		5	367	6	3
1	742	1	1		131	619	2	28		129	139	1	1		119	4	1	2		263	1	197	1
66	1	1	5		119	1	1	1		107	1	18	1		2	3	150	9		1	1202	1	1
83	189	1	6		126	87	1	71		1	1	5	2742		1	33	220	1		1	72	920	1
98	104	43	1		134	2	1	1		232	1	1	13863		179	1286	6	3		117	89	3	1
226	506	73	2		188	46	72	9		103	1	20	9		1	1	1	5		1	1	27	1
140	1	9	1		107	1	3	4		1	1	15	1		81	3	1	3		95	1	1	67
321	91	1	2		59	87	1	1		1	1	1	1		92	983	1	1		1	3	27	1
312	109	11	1		185	3030	1	1		104	8	70	1		249	2	1	1		112	71	1	1
3	1	1	16068		120	104	3	1		1	61	1	1		330	1	1	4		2	1	1	1
85	89	30	108		84	1184	1	71		1	49	3	1		117	13	1	1		1	42	1	1
77	1	6	2		105	156	1	1		1	1	103	2		97	480	1	1		56	1	1	283
128	152	45	2		87	102	3	2		111	1	42	1		1	1	1	19694		1	688	1	1
102	3	2	44		96	562	61	1		96	1	8	2570		1	92	78	2		94	694	1	68
113	406	2	1		1	272	367	1		124	7	9	1		1	10	1	1		148	1	2	602
2	134	1	13		242	176	1	66		117	1435	47	1		1	12	1	1		1	1	81	398
1	171	78	1		95	266	1	12149		62	53	1	6801		140	2	1	1		1	1	1	1
1	74	4	1		103	220	1	1		1	111	1	2		317	1	1	1		4	41	1	350
2	1	1	4		125	35	423	1		107	71	1	180		118	1	2548	1		207	1	1	1
7	90	6481	1		114	1251	2	94		90	7	1	1		1	1	2	1		275	2	2	34
98	78	69	1		206	1	1	1		117	1	4	1		87	1	3	1		2	1	1	7
1	1	51	1		107	5	19	42		326	1	1	1		122	4	100	1		1	32	1	19
1	1	350	1		95	289	75	1		1	1	1	1		1	1	79	1		128	3	494	1
134	106	18	126		116	94	1	4		84	36	1	1		277	1	1	3		172	3	41	6
113	51	96	1		234	3	215	1		109	2	112	1		105	2	1	1		1	43	93	1
119	224	73	2		210	105	83	1		1	83	1	1		115	138	6	3		1	3	1	1
1	80	1	1		131	96	279	3		212	74	14	63		227	4658	3873	1		1	1501	1	2
1	1	446	1		95	3	180	1		1	1	2	1		1	35	1	1		343	1	1	4
1	101	41	3		102	28	1	15837		108	1	3	57		121	1	2	1		117	1	1	571
278	1	3	1		1	124	4	1		119	1	61	1		200	1	1	1		117	1	2	1863
1	102	213	1		1	38	2	1		100	40	1	1		99	3	2	12		1	1	1	1
2	1	87	73		89	116	26	1		1	1	2	2		63	5	696	1		131	3	1	1
47	181	3929	3		224	1	1	4		60	106	2	1		79	1	1	1		107	310	2	4
115	51	23	22		181	794	39	4474		236	96	1	1		239	1	1	1		1	1	1	3
1	1	1	1		114	2	1	1		2	1	11	1		1	298	1	1		1	9	1	58
1	84	2	47		207	50	5	7		1	2	1	1		1	158	4	1		1	1	1	1
85	110	1	3		140	51	696	1		1	1	4	1		148	66	1104	1		1	1	1	22
1	101	171	32		1	87	1	2		111	3	48	1		3	33	1	1		1	1	26	453
2	120	1	4		1	208	68	1		1	1	2	1		103	1	1	1		2	22	1	74
117	108	56	1		104	1	1	10		99	329	1	1		120	237	4	1		113	3	1	1
352	82	17	20		101	3341	4870	19		112	1	2	3		1	1	1	1		102	102	9071	1
262	86	1	50		109	1691	1	1		328	1	1	1		135	327	1	1		89	2	1	1
1	105	1	1		111	188	1	1		127	451	5	1		1	3	40	1		1	1	2	7
1	95	81	1		203	307	1	7		214	1	1	1		1	7	1	1		88	1	1	1
1	1	8	1		1	164	1	3		71	5	1	1		54	1	1	107		108	2033	2	1
85	1	13	1		109	43	280	2		2	3	4	1		1	3	5	1		180	1	1	1
1	993	1	844		18	441	2	81		1	88	184	1		1	5	1	1		1	1	1	936
64	1	8562	14		193	6	3	1		108	1	1	1		31	4	2163	2		235	3	2	1
329	101	246	2899		66	74	1	2		110	308	1	4		198	5	277	1		125	152	363	1
128	732	87	1		15	1	2	6469		130	608	3	4		1	999	1	1		1	7	213	1
158	549	79	8		130	95	5534	14		87	4	6	1		1	79	1	1		1	41	6	45
1	66	1632	1		226	8	1	96		184	89	11	1		105	12	31	1		190	1	6	1
109	290	1	1		92	1	1	1		1	1	4871	80		118	3	1	1		123	1	3	3
125	286	29	1		290	4	68	83		112	48	4	1		1	7	1	1		1	1	1	1
62	577	2	1		98	11	47	1		91	1	12	1		94	229	181	2		1	1	61	1
1	206	3	1		113	45	5	12282		210	87	86	1		209	3025	3	1		1	13	1	140
1	161	78	3708		90	1	1	22298		1	1	19	1		132	134	8872	1		1	258	1776	1
106	1	1	1		103	1	1	14544		1	51	1	1		1	3	1	1		1	2	8	1
1	1	93	1		99	2	3099	1		171	93	1	4784		129	717	1	1		376	1	2	1
1	195	60	3		111	1	2	1		514	1	6	1		1	566	1	1		247	249	29	4
1	75	1	24374		103	386	3601	207		1	35	1	1		118	1	50	1		125	1	2	1
107	1	668	18708		130	248	131	1		1	156	70	1		1	80	1	9796		1	17	3	5
554	1452	77	2		112	72	416	1		114	364	11	1		131	53	1	1		181	15	4965	1
1	252	4	1		112	86	1	447		120	71	1	1		92	842	1	1		352	1	1	1
1	1	73	3		1	122	140	2		257	1	1	2		1	6	39	3		121	1	1	1
1	464	3	2811		121	5	2	1		99	47	134	1		77	1	28	1		1	1	3	3
1	223	195	1		131	1	81	1		148	1	282	1		1	1	4	1		1	1	418	76
66	1	9	16		84	7	223	153		113	1	2	82		3	1	2	1		1	1	6	1
105	336	76	1		1	81	1	1		64	4	1	1		1	1	2	1576		130	769	3	107
116	106	73	1		1	347	1	1		113	3	1	1		324	1	5	1		234	1	773	1
134	1	17	7		131	386	1	196		107	1	18	2		179	176	1	1		84	1	1524	1
1	1	2	16346		25	2	2	1		118	3	1	1		116	6	1	1		1	1	1	35
1	126	98	1		1	126	1	2		104	1	74	1		103	164	25	1		106	1	2476	1
1	273	1	17		110	96	4	1		99	1	1	1		120	411	1	4		1	1	1	1
117	1	36	1		45	251	1	1		116	1	2	1		1	1	61	72174		1	819	3	1
1	1	1	184		131	92	4	1		188	108	10	4		1	923	1	98		1	3	47	2
84	1	1	1		103	424	4	3		225	34	1	1		191	336	1	1		1	6	5	1
3	254	3	2		122	70	77	1		101	89	14	2		1	1	1	1		1	37	85	3
1	1	4	5		127	187	1	20		118	131	14	111		114	1	1	1		123	12	68	3
1	1	3	41		1	391	1	13		99	386	1	4		230	83	1	2		113	3	4	1
109	1	5	1		254	151	1	1		133	1	68	1		1	167	1	7		1	2	1	1
110	508	82	1		89	72	329	2		85	210	63	1		1	93	1	1		1	77	1	465
117	1	6	10923		124	98	1	3		193	14	1	4		119	112	87	61		254	1	1	154
1	92	87	9		115	3	424	1		216	5938	78	1		128	2851	320	1		1	1	2	1
97	1	2	1		129	1	304	5		275	9	38	1		115	79	5	4		1	140	1	1
166	1	110	68		416	2	2	10		124	7	1	1		173	1	1	98		379	1	1	1
152	1	1	1		106	50	1	1		99	5452	69	1		84	20	1	40		99	1	1	1
1	160	4	1		105	323	22	1		66	76	2	1		88	314	1	3252		103	3	1	6
1	6	5	7113		101	91	1	12		1	1	8	222		94	1	1	3		143	82	1	6
1	39	76	1		1	809	10	6		107	41	1	1		123	1	1	367		1	142	1	1
1	252	1	1		95	87	121	1		199	215	3	9		1	37	2	1		147	1	12	1
1	99	1	1		123	106	1	1		1	60	4	1		117	1	14916	1		1	1	1	1
1	4	47	6		3	1	478	22261		121	1	3544	1		77	78	8	1		1	2262	1	63
81	1	22	1		108	19	1	2		1	1	5	28728		88	1	1	65		1	1	2	350
133	203	5437	3		71	5	2113	3		1	5546	40	1		1	1	1674	11486		188	174	397	77
117	58	66	2		13	98	4829	46		1	1	111	1		214	1	1	1		1	1	6528	1
1	112	221	245		100	98	2	1		118	1	1	26		113	893	1	1		1	1	2	103
1	1	16	602		203	91	663	1		1	4	1	3823		112	2519	1	130		252	5	9	27
85	105	403	5		87	3	883	5		118	1	9	1		1	148	5	1		1	10	1	4
368	116	176	5		114	95	1	1		1	2	1	1		89	84	724	1		1	1	70	1
1	1	18	1		122	96	1	1		1	1	1	3		325	928	1	4		292	1	1	1
1	187	219	9268		217	94	35	4		59	1	178	1		96	342	1	1		118	82	1	1
1	459	83	1		1	171	1	1		80	1	1	2		122	162	1	1		1	1	1	1
1	110	1	107		114	213	1	1		1	1	114	1		242	116	1	1		1	2	659	1
105	1	4	1		162	82	1	1		119	1401	1	40		116	1	1	731		1	1	3	3
125	1	83	1		212	59	1	6838		110	1	1	2		110	4	1	3		1	1	1	65
322	1	68	2836		19	278	2	1		2	1306	9	1		1	1	1	1987		124	5	3	1
1	212	57	1		1	293	1	1		1	89	3	1		250	1	1	1		101	170	1	4
6	372	65	9269		212	175	1933	1		211	1	2	5		92	405	12	8		139	2	1	3
1	1	1	1		109	1	11274	1		105	1	3	2		103	62	17	87		1	1	9	1
155	896	10	1		70	4	1	1		2	3	1	1		1	56	1	36		127	76	1	59
3	462	1	1		204	90	3	1		140	6973	1	1		1	82	1	1		112	1	25	1
120	207	76	2		102	76	1	63		1	88	1	12		122	1	1	1		106	64	5	1
174	107	16	3		119	1660	6	5311		141	15	3	2		106	1485	5382	1		101	1	26	955
404	48	99	1		138	1	236	7		123	63	1	12		200	282	1	5987		1	335	3	11510
1	1	128	13993		149	383	9014	1		101	3	1	1		80	253	1	14		1	103	1	458
102	85	160	1		104	3	60	1		83	1	1	4		1	387	1	1		1	3	1	1
106	175	145	30		4	185	1	1		235	1	1	7		92	77	2	1		2	188	308	1
231	92	53	3		138	1221	35	298		139	69	1	1		124	311	2	1		5	9	1	1
113	82	20	1		1	64	5	1		141	1	21	1		125	93	5123	3		1	1	1	635
1	505	1	13130		184	1	1	1		114	2	1	1		178	1	1	258		189	1	1	5
1	3	8	1		245	332	1	1		120	1	2	1		281	22	1	1		1	62	3415	1
1	106	6	12265		4	86	1	2		1	184	2	1		201	1	2	1		1	119	1	1
56	1	163	3		83	783	2901	1		98	1	4	1		1	1	6801	1		323	3	4	1
547	214	59	465		130	101	2047	6		191	1	27	1		1	1	1	1		150	1	429	1
1	107	3997	1313		129	106	605	1		232	3	1	1		1	3	1	1		467	1	850	1
93	105	209	1		1	41	1	1		139	1	3	12		1	245	1	2		105	1	570	154
1	54	6	2		1	432	1	5		1	77	5	1		1	1	4	1		330	1	1	51
55	116	1	1		102	225	1	1		126	87	674	8		109	1	1	1		1	3	68	1629
1	1680	634	10		100	1	1	113		82	1	1	7		103	2064	1	17		1	12	3366	1
35	136	41	1		114	105	1	1		167	1	3570	1		2	2250	14	1		1	1	1	1
1	188	21	12		102	182	1	1		155	94	8	1		95	119	1	1		1	1	205	1
207	37	101	33		109	1	1	1		145	55	2	1		1	37	5	1		1	1	1	1
98	186	83	1		93	1	4	29		85	79	1	1		2	100	118	55		1	2	1	75
1	114	8	1		84	51	71	1		111	77	2	68		1	269	1	1		130	1	1	1
156	71	3	1		124	184	1	5		138	3	1	1		114	78	1	12		3	1	1	1
128	1	1	1		107	65	1	1		2	6082	128	526		134	74	2	1		1	4	583	5
134	33	1	5		100	87	1	2		1	1	3	7170		107	2280	3	1		211	205	1	1
1	3	3	1		116	423	1	1		1	1	7	35		2	5497	9	1		116	24	1	72
1	111	2	22197		124	1736	1	1		70	2	86	1		1	1812	1	1		1	216	2	1
4	61	1	12		1	4	2	1		1	3843	6400	55		90	172	1	5		1	319	1	373
4	1686	20	1		346	97	1	1		100	1	3	4		154	1	1	3		1	1	241	1
362	632	12	1		131	1	1	4		85	1	5	430		252	1612	1	4		1	1	1	1
1	100	85	2		2	378	1	1		133	16	72	1		91	1	3	1		93	1211	1	1
1	2	105	1		104	1	76	1		269	55	128	1		26	1	20	1		1	1	2	1
86	1	34	1		59	125	1	3089		1	1	1	7849		136	1	30	1		1	1	3	22879
71	97	1	4658		105	8	1	1		127	1	2	80		55	288	1	1		1	1	1	1
1	100	11	20		119	1	93	1		101	173	41	1		1	1	4	1		234	1	1	338
1	1	1	1		203	109	5007	6188		250	61	1	1		111	1	1	4		127	1	2	1
226	455	11	3584		107	3212	1	1		1	1	1	1		146	1	6	1		1	63	33	2
110	2264	10	1		107	1	1	84		1	1	18	8831		97	80	1	1		1	1	1	1
114	88	88	1		251	282	3	133		1	1	105	3		1	175	32	521		1	1	1	11
209	91	48	1		1	56	3	258		1	1	1	1		1	1	7	1		1	1	1	82
3	96	2	5		1	115	2	1		1	1	1	6		2	1	1	17829		1	57	1	58
183	254	9	1		250	96	1	1		126	1	1	2		3	265	1	1		107	1512	1	1
1	203	1	54		1	1853	63	133		1	1	210	1		139	1	1991	26		1	1	4	1
1	72	82	12860		105	322	26	1		54	1	11	1		1	1597	45	65		1	1	1	1
1	89	36	5		227	113	150	1		101	1	2	1		119	353	1	1		6	286	4	1
116	205	89	4846		75	1	1	2		256	1	81	79		1	111	1	1		1	1	1	1
130	1122	74	4		218	690	1	2		1	87	3	1		1	400	1	1		1	1	1	27
1	98	74	1		1	220	173	94		142	1	78	3		1	2	1	1		1	1	86	2
121	121	2	1		125	64	1	1		1	1	61	235		102	2016	1	233		92	70	1	2
1	85	1	1		1	45	606	2		98	1	278	1		98	1	10	1		280	1	1	2
1	3702	5831	1		307	177	1	1		1	37	1424	1		106	1	10	8		2	1	2	1
120	70	1	1		1	1	1	1		1	2	1	1		6	20	1	1		1	1	2	135
274	102	76	1		1	172	260	9		91	1	66	5934		122	1	112	1		1	1	3	1
120	83	128	40		1	149	414	3719		318	12	84	1		101	91	1	2		102	1	18	4
1	1	188	4		1	294	8	59		98	1	1	1		1	1	1	2		140	1	1	1
1	318	87	1		87	5	20	1		109	53	1	1		114	262	1	3		1	1	1	1
240	110	1	1		16	97	1	1		100	2	51	1		103	2479	1	3		1	1	135	1
198	97	96	1		2	71	331	1		1	1	1	1		314	1	6	1		1	1	1	1
1	95	29	1		122	1	322	2		1	2	1	1		123	1	1	1		158	2	1	1
128	116	94	1		134	282	1	1145		331	1	1	3		1	2	1	1		476	1	9538	1
129	491	17	1		109	110	4303	2		1	1	6	1		1	1	1	9694		4	1	77	1
326	306	1	1		198	1	87	1		147	1	1	1		1	193	1	2		1	31	93	68
1	194	85	1		119	1680	46	1		93	2	2	1		78	1	2	14		1	2	63	1
1	1	185	5		2	1033	1	244		128	55	12	1		128	99	13	8615		3	345	1	4
33	928	1	124		224	1	1	1		91	50	3	1		139	1	23	1		1	1	8	1
1	399	1	1		225	71	1	2966		115	81	1	5		5	3046	1	2		1	1	2	3
98	395	11	14		86	1	1	1		1	1	1	1		6	63	1	2		121	1	3	1
115	87	95	6		1	1	1	1		135	102	99	5		66	194	1	1		1	1	1	2
6	1	95	4		1	4466	3	82		175	1	7	1		1	152	146	1		1	1	3	1
85	88	8	1		1	1	5	8		1	47	3125	1		1	365	7	133		1	3	1	78
1	99	1	32		130	1	478	20		127	71	11	1		1	1	1	3207		1	29	60	93
103	368	9	11100		123	1372	3	1		72	160	1	1		1	259	4	1		309	3	1	1
61	207	99	1		1	652	2	1		100	64	3751	2		1	201	1	2		103	7	30	94
2	192	13	7		128	373	1	1		2	1129	1	3		272	194	1	17		1	60	1	1
218	1	1	1		110	2	2394	1		131	1	1	1		2	194	1172	3		1	1	1	117
65	190	47	2		131	1	75	2		1	1	38	4		1	2	24	1		1	1	18	2
1	1	230	1		102	618	1	63		129	1	1	7		91	105	1	1		136	1	1	1
1	2	93	10706		1	457	1	1		74	1	172	1		103	22	1	1		122	75	1	1
1	1	1	4		113	49	144	22		1	9680	2	1		1	64	1	1		145	1	1	1
234	643	71	1		111	93	1	74		1	105	3	899		83	111	1	1		1	2	1	79
1	178	1	1		115	289	1	2606		92	1	1	2		114	400	3	1		238	1	1	58
3	98	1	19		1	3952	1	1		124	51	1	1		105	608	63	8		134	78	1	3
2	1	2	1		76	68	1	3		101	1	1	1		132	76	1	1		1	1	421	1
1	170	2	2		163	58	1	1		84	1	6	1		115	384	1	7		133	1	2	1
71	1	2	1		97	1	1	1		132	1	1	2		106	1	53	1		1	1	1	1
117	1	1	1		116	815	1	1		2	2	1	1		128	58	3	1		1	1	1	1
125	112	1	1		1	4	158	5		125	3854	90	6263		138	1	2	4		1	175	1	1
111	104	69	11		100	104	3825	1		119	1	64	3		1	430	4	1		1	213	173	1
2	107	98	9		210	226	1	2		129	1	1	1		1	3005	1	1		2	1	1	2447
143	1	102	1		86	98	1	94		154	3	6	1		87	1214	1	1		1	849	6	50
139	85	78	1		66	527	1	3		2	1	72	4945		193	223	5	1		115	6	336	18
1	56	11	3		74	468	5892	1		1	559	2	1		243	78	122	36		96	195	1	59
1	1	74	1		1	196	1	1		197	1	86	1		124	894	3	3		1	101	1	822
71	703	4	1		87	284	1	1		1	651	1	1		118	112	1	1		131	1	69	102
399	102	1	16		123	1	160	1		1	1	1	2		113	89	19	823		72	127	1	45
1	113	47	1		277	811	86	2		135	1	3027	1		218	3884	1	1		126	63	1	1
114	122	5	1		196	189	26	2		111	1	1	2		106	184	1	1316		1	2	468	14658
130	1	4527	1		332	974	1	1		1	49	1	1		152	948	5	17599		1	1	5	163
111	317	5	1		102	332	1	2		1	1	2401	1		106	6	4	1		78	396	1	3
1	695	1	1		115	158	1295	1		137	1	1	10		100	736	1	1		1	266	1	7771
93	91	97	1		252	72	6703	1		99	152	83	1		1	18	6	5		3	1673	16	1
305	19	150	1		130	1	1	1		125	1	31	1		256	82	569	5		1	1	1	3466
1	1	101	1		111	198	6	1		100	1	1	4		109	12	3	3872		1	1	1	3
308	1	1	1		175	2	94	6		111	54	83	1		112	11	5	1		1	97	1	1
125	3	11	11465		99	1	1	1		1	1	16	236		1	67	1840	1		420	64	2	3
1	1	6	1		47	87	1	1		1	1	2	1		1	2068	1	3720		1	285	1	1
1	8	74	5		128	2	35	5457		1	388	4431	4		386	51	5	1		1	116	1	1
47	49	438	11129		125	92	2	52		401	49	73	1		183	533	1	1930		133	1	7	88
1	1	241	13		70	203	33	1		142	266	1	2		114	3	1	3		270	3	1	1
179	1	173	1		111	226	2	20		1	113	2	1		1	2032	1	317		118	1	1	1
1	320	33	1		105	98	2453	1		120	1	460	6092		1	171	5799	9		1	1	1	1
205	1	18	41		116	91	151	3		233	126	1	2		95	609	10	1		1	4	1	42
119	232	38	2469		1	1	1	2		119	1	1	1		109	534	9	73		602	73	1	1
2	55	1	1		92	87	1	104		140	81	1	1		1	61	1	1		190	1	2	1
78	234	106	1		218	88	2	1		204	1	345	1		209	656	3	3		1	1	1	1
1	113	2	1		97	98	1	1		104	8	77	48		1	1	1	1		125	3	1	4
116	91	3	1		96	176	1	623		96	1	2	91		1	3903	1	1		3	1	281	83
1	99	96	8		83	1	51	1		123	1	1	1		293	62	1	3		1	1	1	2
65	495	39	1		1	1	1	2		1	250	1	38476		119	2	5	2		1	3	1	1
2	56	11	31364		92	93	5	2		3	1	3	1		1	245	5289	13		1	1	43	80
7	104	2	3		98	1	1	1		1	130	1	1		133	177	1	1		1	1	4764	1
115	8	11	2		109	295	1	1		1	1	1	1		121	45	1	2		121	3	2	82
272	192	31	1		332	239	106	1		130	85	179	57		138	92	1	3		88	1	58	1
116	57	216	1		203	62	88	2		169	103	310	1		1	209	1	1		1	1	143	2
4	74	2	1		72	96	1	2		20	1	1482	1		433	2	1	6739		1	554	1	2
3	1831	42	4		124	277	1	1		107	2809	1	1		123	69	1	2		143	817	2	7
470	268	3	1		105	188	1	1		3	40	1	10396		135	2	1	1		182	336	4454	1
91	94	2	4		1	1308	1	3		1	3306	42	1		114	3	1	2		1	2	448	27
76	2	105	5552		92	266	1	4		132	1	8590	1		195	97	3	1		1	1	5	3
126	1	1	1		171	3711	14	1		117	57	1	2		122	1	11	3		1	124	1	1
34	4	59	4		81	1	1	4		278	72	3	4		103	2	1	323		234	169	1	82
1	1	1	1		89	77	3147	2		246	1	1	1		118	72	23	2		110	1	1014	3
1	279	1981	1		124	83	1	2		2	1	1	1		1	45	45	1		1	4	1	3
1	178	1	1		91	1	1	1		213	3	1	2		93	1	1	1		1	6	2	3855
127	2066	1	4		105	509	1	3116		115	146	76	3423		1	394	2	2		1	1	65	3
2	113	3	117		110	89	1	47		115	3	1	164		1	104	1	33009		1	1	1	15
4	1	174	2		137	430	4772	500		70	82	1	2		77	171	303	1		124	85	1	62
130	102	110	28608		70	4518	6	1		138	81	117	1		229	1	1	51		1	2954	1	1234
127	1	1	10		120	121	2	28		83	105	3	815		190	6	3	2		375	95	1	26
108	91	1	42		110	318	1	18		104	231	3	61		98	136	580	1		1	1	1	1
1	616	21	7		130	78	96	1		105	89	5	130		96	3	2	1		106	1	1236	1
1	247	2	7		78	743	1	1		74	77	132	1		1	2	5943	11936		2	1	2	2
221	96	53	1		1	96	50	2		131	1	4	2		47	1	2859	4234		1	2	820	74
1	202	76	3		101	1	181	9		120	8	23	1		1	254	3	1		1	1	257	1
1	90	143	1		85	77	2	1		1	3	3768	1		1	8	1	1		250	11	138	1
105	165	1	7		89	1	1	1		161	1	1	1		136	1	34	320		130	9	1	10884
1	1	1307	2		124	68	3340	1		137	61	279	1		105	6	4	15		1	3	1	1
113	405	96	2		85	1	1	22669		119	1	71	1		76	3176	1	1		237	1	8	1
118	1010	1	1		91	1	62	1		115	2	1	3		102	8	1	2		183	1	1	10
189	124	2	5		112	1	1782	4		122	3	1	1		103	95	1	1382		1	1	3	7
50	1	1	1		49	97	1	255		234	15	6991	3		1	971	347	1		3	187	1	1
96	1	80	195		121	1	20	12212		109	1	1	6		249	71	11789	1		1	1	1	3489
209	1	149	1		3	1	1	1		67	1	5	1		102	3	13	1		1	1070	6	2
210	119	13516	1		228	157	1	178		79	1	111	2		1	375	1	12603		54	38	211	2
285	99	96	1		127	84	2	3707		126	4520	1	1		133	1	2	2		171	495	151	1
123	182	3	412		105	1134	1	1		238	5	98	13		92	9	1	4		1	1	1	1
64	1747	1	1		115	3	4	1		1	2	3	1		1	10	1	1		1	73	1	4
1	88	1	5		138	206	1	38		134	43	5171	3		90	2339	1	2		6	2289	48	1
1	130	105	14		205	200	1	554		1	1	1	1		208	908	1	17883		73	1	1	3
207	48	2	9309		124	95	1	33647		223	1	95	1		2	1	122	69		94	1	1	1
136	50	9	1		120	104	1	1		262	211	3	2313		124	419	1	1		1	2	86	1
1	1	4867	52		101	94	1	1		1	586	5021	2		117	7	1	1		1	1	3	95
126	119	97	1		207	2	2	4		1	85	1	18398		90	55	46	33722		1	103	3	1
108	308	77	5		204	9	1	1		124	107	7	134		84	1	7	1		1	16	1034	96
1	1	3	3		85	981	12	27		110	64	1	1		84	276	1	7		137	1	2	1
1	6	3	1		133	325	5	2		121	1	1	1		1	1	147	2		1	1707	4	1977
1	245	1	6		111	1	9	1		1	1	138	27		226	857	1	5		1	1293	22	1
126	1	73	1		123	70	144	2		1	485	2	1		1	88	6	1		105	46	767	2
99	941	103	1730		208	106	1	1		275	1	1	1		91	90	18	5		117	1	6	5
1	188	79	2		122	82	2	1		110	21	5	3		109	1	1	1		235	1	1	1
135	382	81	3		193	1	44	2		1	1	1	2		508	1	1	1		196	1	787	1
66	1611	1	1		135	82	1	9		1	1	1	1		100	2916	1	5		1	1	2	36
148	1	53	2		96	218	1	13		99	73	1197	1		135	42	1	2		1	1	1	1
109	95	29	1		211	65	3235	12		231	82	1	1		1	171	1	1		1	1379	5193	108
1	109	251	1		135	21	876	3		1	1	1	1		218	451	1	7		113	11	1	1
1	287	88	16795		93	80	1	1		1	1042	277	2		97	75	18	1		1	2	1	2
107	1	1	294		137	1	3	4		112	1	106	1		1	199	42	1		121	19	1	1
1	101	80	2678		132	26	1	1		122	1	1	2		121	1422	1	1		100	2	1	4
238	93	1	2		131	5	1	14868		122	1	1	1		224	558	1	1		3	1	4	7183
230	185	2	1		204	2	1	5158		106	5	1	1		1	113	1	1		1	13	1	1
1	490	199	83		125	892	1	1		193	84	1	5		141	1	2	1		1	13	1	4
98	186	96	1		119	1	1	3		118	1	113	2		131	235	1	1		1	298	2	1
100	1	84	1		109	1915	110	1		94	248	16	1		1	176	1	9048		1	67	1	1
105	3452	123	2		109	1	1	4		1	1	1	3		1	76	1	1		84	2	15	6
1	76	112	1		78	469	1	1		113	6	1	113		132	75	13	1		107	587	8	246
1	6	1	1		1	2043	1	3		1	6059	1	1		1	104	1	17		131	3656	1	90
123	110	1	1		130	293	1130	2		95	19	1	2		115	872	1	1		123	1	1	362
1	3	1	1		147	1	2	2		1	1	2	338		102	1	1	1		1	66	2	8
110	64	39	1		123	1	238	2		118	1	1	1		109	179	1	1		1	1	1	2626
236	987	9	5		96	282	1	1		97	3	83	1		110	1	577	1		3	59	1	29
1	85	42	1		109	1	2	60		333	765	15	1		1	1530	1	1		219	1368	1	18
1	112	11	6228		1	321	1	160		88	2	3966	2		308	1	2	1		122	87	1	1
116	8	69	25337		92	222	1	27		1	1	1	139		117	99	1	1		92	1	6	1
4	126	36	2		80	103	26	1		130	1	15	2		126	1	1	3		1	728	9	12
306	191	1	4633		130	60	11	1		101	40	217	1		34	2	20	1		1	1284	1	143
131	445	84	1		1	251	1485	3		86	2	1	1		1	8	1	1		1	65	1	7
127	4	7	69		73	179	4	1		80	1	81	1		1	281	1	1		114	101	4	226
91	1	1	1		79	589	1	1		1	386	1	3484		89	977	1	1		121	27	1	1
2	247	7	757		121	400	5610	1		188	1	247	1		149	10	1	1		1	1	7	1
132	3	1	65		101	59	1	2		142	1	222	1		118	606	5	3		1	1	1	92
148	2	18	1		129	1	2	2		67	11391	46	1		126	7	1	1		36	1	5588	3
345	119	2	2		1	386	1	4		180	1	65	64		118	1	1	39		121	9	2	4
1	57	192	1		1	78	22	1		118	1	1361	1		115	1	3	1		143	91	1	1
188	189	9	1		181	35	1	1		7	1	3	1		181	2204	1	1		1	1	1	1
107	4	3	37		1	1	1	1		189	1	1	1		1	104	266	1		146	1674	6	1
133	1	8	62		222	1	2	1		119	598	1	9		1	1	79	1		141	1	1	9
65	23	55	731		111	1	1	1		113	6	91	1		1	24	1	1		1	1	1	1
109	1	164	1		133	1	6356	1		120	1	16	1		1	105	1	1		123	1	1896	1
3	715	2	1		198	186	1	2		146	751	90	1		89	266	1	1		1	1	241	1
439	2	6008	17		1	1	1063	1		1	1	7	10		78	105	6	42		2	1	3	13
1	164	1	1		177	1	10691	10801		178	90	2	31		77	1	1	122		300	1642	285	1
251	1	348	6		94	892	1	18576		136	1	42	5		1	1	2	8		1	1	1	1
115	1	1577	1		57	1	1	1		104	86	82	1		1	1	2	117		1	1	613	1
1	1	67	6		136	62	1	2		103	47	1	11		209	3	1	1		106	2	1	82
367	2	88	1		1	597	207	1		50	1	91	2		122	350	1	1		1	1	1	2
310	81	3	1		126	104	6667	82		122	93	1	1		113	1	111	1		152	1	1	1
65	1	38	3		101	1	3	3		1	1	2	1		1	5765	1	5		1	6	1	1
237	760	142	1		104	8	1	178		74	4	11	1		168	48	1	1		110	1	1	1
2	1	1	9		90	2	611	1		1	1	1	1		97	1	1	1		1	1	1	85
1	37	47	1		109	5	1	1		103	3	104	3		334	97	1	3284		1	3	1565	1
1	1943	4	2521		100	1	1	4		1	2	1	1		117	137	4	2		1	1	1	1
1	1	13	11		110	82	1865	69		106	3	1	6		101	11	37	2		99	1	3	1
1	316	1	1		98	1	4	1		161	1	1	1		113	2	1	1		108	3	1	49
115	1	66	1573		77	2	208	1		1	76	1	2		213	1	1	1		1	1	1	122
153	61	230	1		331	5	85	1		136	9	2	1		1	2170	1	1		1	1	1	1
119	206	3	1		95	7	1	12		1	1	4	3		107	192	1	1		1	1	1	1
138	1	63	2		141	686	1	1		108	1	13	2		231	377	9065	7		2	1	1278	2
2	1	1	3957		137	2	1	4		50	35	7	1		122	60	1	1		3	258	1	1
2	97	2	24250		93	103	72	3		149	103	1	6850		75	110	1	1		256	1	1	156
101	174	4	6863		221	1	2325	1		92	1	3	13		131	601	14	1		117	1	1	67
89	1	2	1		121	3	4	129		127	119	1	43		1	202	1	1		1	1	1	1
60	1	4	1		96	1	4	2		125	3	1	2		2	888	1461	2		97	3	168	1
61	358	6	1		103	1	1	148		109	2	298	1		6	52	2	1		1	1	1	1
102	62	9	204		108	1	167	1		122	1	1	22137		108	62	1	13785		1	3	143	58
118	1	69	1		270	29	979	71		127	1	1	1		1	2839	1	1		1	3	1	2523
112	718	3	1		120	1	1	1		102	2	22	1		115	153	48	22		1	2	1	1
134	86	88	6		1	4	1	14		1	2	10	1		1	196	1	2		90	4	3	2
1	1	3	7011		109	1	2	1		1	3	1	22		7	20	1	1		321	6	1	1
1	87	1	1		99	2	1	3		125	1	1	27		1	1	5	6734		1	1	4042	46
1	83	3	1		107	1	1	4		99	1	19	1		6	156	1	7		1	1	1	1
24	114	1	1		136	32	77	1		156	79	167	1		1	71	1	181		235	23	1	133
1	701	1	2		122	1	1	1		134	168	1539	1		198	673	1	1		142	1	2	347
3	41	1	5		119	14	1	126		1	1	156	1		1	154	2	1		1	2	14	2
99	120	3	1		1	1	1	1		102	44	1	1		1	1	1	1		105	2	1	1
109	5	97	1		1	12	13	4		124	1	47	1		1	230	14	1		1	1	3	1
236	46	1	13		315	1	2	5		75	1	1	1651		1	161	1	20		111	4	1	1
5	121	6	3		115	1	2	1		210	12	8	1		91	1	2	1		1	1	1	147
105	324	91	4		83	617	1	1		1	1	71	5		128	470	2	1		1	1	1	1
57	119	1	18937		132	1	1	1		133	20	57	5016		8	1233	30	1		150	1	1	2
1	1	1	1		85	4	1	2		94	1	571	68		1	118	1	2		104	2299	1	1
190	198	1	12835		103	927	1	1		130	1	1	3		1	348	1	25		90	1	1	169
3	84	90	68		113	27	1	1		116	3	38	202		1	155	1	140		2	4	1	1324
1	109	1	1		310	1	1	1		130	267	86	3		125	477	1	2		4	1	1	181
119	1187	64	6		111	16	1	99		147	24	108	1		1	1023	4	699		1	1	1	2
1	103	6	6		69	1	1	3		70	3	9	2		86	1212	1	3		181	1	1	1
1	385	1	1		1	1	6	1		129	80	1	5		1	80	1	647		124	1	725	1
1	223	2	1		441	103	3	73		361	241	10	26014		3	10	1	4		1	1260	1	1
101	58	1	1		222	2	1	1		94	2	1	1		90	1090	2	1		1	1	1	1
1	653	414	1		74	3	1	1		123	61	1	3		399	52	1	1		1	1	1	4
100	1598	3	27		85	1	1	15087		2	1	3	2		2	3	1	3		1	7	6	1247
122	83	53	1		209	58	1	1		1	2	2	1		114	39	1	1		119	1	1	23
1	2	205	1		123	1	3	1		104	1	1	18		81	1378	1	1		261	2	1	1
1	99	1	1		6	1	4	1		223	9	458	1		103	89	149	1		1	1	3	6
1	180	181	1		98	1	1	4		1	78	1726	106		80	629	1	15		2	1431	1	110
1	1	23	23584		114	1	1	1		121	68	1769	863		115	328	5270	4		1	1	1	82
1	554	1	1		1	1	1	6		239	27	10	1		1	2453	1	1		1	3	1	315
125	2	2956	1		1	3	1	74		1	1	77	304		1	2709	1	2		224	1	1	1
1	3	1	1		115	1	185	1		105	3	1	150		18	5	7343	1		125	670	1	12
1	49	1	15		117	1	1	1		2	39	12	2		95	1	131	3		1	1	1	1
1	1	54	1		114	1	1174	1		1	9	1	2		1	1	59	2		1	1	10	1
1	8	22	1		1	1	1	3		1	109	2	2		3	1679	5	1		1	4	168	6
3	45	2	1		1	1	1	1		123	1	1	4		134	62	3425	1		1	1	1	1
1	245	10	1		190	3	3	3		1	139	7	3		56	2555	8	4		60	4	1	1
1	727	247	1		1	16	11	2		22	1	2	15528		1	31	1	1		125	1	1	1
3	2	1	3		2	1	6	1		136	1	3	2		237	74	2	1		238	1	3	1
47	7	17	1		1	9	1	1		4	1214	1	3		1	1	45	1		1	1	1	950
134	2	1	1		57	1	1	223		1	1	1	1		301	97	25	1		118	668	2	1
125	1098	3	1		1	116	1	1		123	57	2	15480		1	95	332	1		1	4	1	1
88	1	1	2		32	6	6	1		86	1	1	6		105	1	1	2		1	1	1	5
1	121	1	1		111	1	654	2		108	72	1	2		3	1020	1	1		1	1	1	1
1	56	92	1		96	3	1	1		118	4	10	1		130	1	22	2		1	57	1	1
127	1	1	5		96	62	2	1		120	2	86	138		93	1	1	1		1	200	1	289
358	68	9	4		304	7	18	160		276	498	132	3		125	1	3	11348		425	3	1	987
77	1	1	6451		1	1	2	150		197	439	1	1		1	343	651	1		1	1	3200	1
116	217	96	2		346	1	186	1		2	3011	20	1		106	171	26	5		117	1	5748	12
1	3942	87	2		122	1	1	1		110	63	3	1		83	86	3	1		200	87	149	40
2	238	14	8		119	2	57	1		266	1	1	1		99	1	119	1		1	373	1	178
44	1	3	1		109	1	1	1		1	2	1	2		1	1271	1	1		1	1	4	234
126	1	1	2		389	303	145	4		1	52	1	18284		119	1451	9	1		1	1	1	11
132	842	1	1		186	91	1	1		1	2936	9	1		105	54	3	1		1	1	130	1
1	193	11	1		108	182	1	1		98	1	8164	1		1	1	3	1		1	1	3	1
1	54	5	1		112	3	2	1		129	61	23	4		120	239	1	3		1	606	1	261
123	3	7	1		109	90	1	8197		1	1	43	1		1	1662	18	3		1	1	152	1
154	15	102	32016		92	1	1	1		101	1	3	9		1	1	1	1		106	1	1	711
241	1	4926	1		92	7	3	1		1	1	1	2		199	242	13	2		1	1	1	687
128	85	4	18		2	1	3	5361		1	1	2	1		1	122	6	1		110	2	180	2
1	117	1	1		130	1	1	1		1	64	3	1		132	2312	80	1		203	1	3	1
1	1	138	1		252	1	1	38		44	6	159	6		122	91	1	1		2	453	150	79
90	321	134	1		1	1	1	1		78	1	21	1		1	1	4267	1		1	1	1	12
271	3	1	2		87	1	2	61		126	1	1348	1		1	1	1	1		1	1	1	44
5	1	183	3		107	2	1	1		1	2	2	1		65	444	1	3		230	1	1	1
1	4	37	2		221	1	1	1		1	1	5	5		85	4	1	1		1	1	1	1
1	109	49	1		96	1	2	1		357	77	32	2		116	6	34	1		122	70	1	3
175	3	3	1		121	3	9	26		1	75	2	1		130	1	1	1		116	1	3	129
1	1165	11	1		105	1	180	1		1	1	1	1		79	1	1	6427		1	1	1	1
96	1	3	1		100	1	3	1		140	54	5	10099		1	1	1	149		175	1	1	2
792	1	220	1		74	11	1	1		194	175	230	4		57	112	1	4284		1	1	1	70
1	3	40	6080		243	4	3	2		249	1	1	1		1	141	1	1		1	1	1	1
392	1	4	1		68	3	2	1		77	2	103	1		4	429	2	2		153	1	1	26
4	1	64	3255		194	24	1420	1		1	69	1508	1		1	3	1	5		1	1	1	48
85	2	1	1		103	1	98	1		119	2	1	1		90	146	1997	28		186	1	1	1
1	83	147	16		269	105	9	1		124	1	1	1		91	3	24	1		1	1	1	7
1	2218	91	4		121	1	3	4		1	1	1	1		104	51	1	5		1	1	3	1
104	32	8	1		1	97	1	6		121	21	1	1		135	83	56	1		1	1	1	850
1	1	91	1		120	2	1	3		71	9	138	1		150	335	102	1		129	943	1	1
2	177	1	25744		177	1	1	66		50	1	1	1		3	13	81	41		134	1	2	1
1	101	78	1		142	1	1	1		78	213	1	1		128	156	1	1		1	1	7	1
1	89	91	1		118	26	3	556		231	2	89	1		245	1	4	1		1	1	1	1
1	1	1	1		124	1	1	1		131	1	1	6		1	1	1	5		247	5	1	3
114	271	8315	1		139	4	1	11		1	1	7	1		82	98	1	10379		1	1	10	1
124	72	1	10		88	1	1	4		1	3	1	1		103	2	1	1		1	1	1	3
600	92	9	1		168	1	9	1		1	1	4	994		3	3196	221	1		1	89	134	1
114	92	7	12146		97	1	304	1		1	101	7	1		118	68	1	1		1	1	1	6641
1	2	87	4		221	4	4385	1		1	1	5	1		90	2026	1	2		1	1011	5983	1
1	110	89	2		129	7	11	14650		127	248	1	1		131	229	1	326		125	1	673	3
1	1	1	1		1	87	7531	1		63	1	1	1		22	1	1	418		93	756	1	1
43	100	7	1		126	5	114	1		1	1	192	254		1	1	239	3		260	1	90	1
1	200	80	1		107	3	45	1		4	1	253	3		121	1	2	184		1	1	1	2
172	112	96	2		132	1	139	1		1	1	2	1		152	1	28	1		122	1	2	5853
63	147	140	1		114	163	2770	2		70	2	1	1		1	1722	55	1		1	280	2	5
110	1	34	1		1	5	1	1		69	1	1	7		88	173	3	1		118	13	1	10
1	7	32	21651		146	5	1	6805		1	75	1	1		166	1	1	3		130	89	1	200
122	1	7	1		71	1	2181	1		129	90	1	112		146	5004	535	2		117	1	1	8945
96	111	1	1		123	1	2	1		183	1	22	1		88	617	1	1		98	1	1	5
91	1852	1	5		72	100	1	760		121	1	62	1		125	100	1	1		1	1	2733	158
1	1	10	1		331	1	149	1		1	111	1	1		194	1	1	1		1	4	7	1
1	1	19	4		119	989	1	1		1	90	70	1		139	71	1	960		113	333	1	20
127	628	38	1		409	1	2	118		1	57	3	8223		112	21	2	4		133	1	3	153
2	1	1	1		110	334	2	761		1	1	87	1		1	1	4	1		129	1	1	91
142	803	96	9		188	632	1	1		1	98	1	1		1	1	1	2		120	412	1	1
89	1	2	2		90	104	1	1		1	167	3	1		130	1086	2	1		126	1	2	1
4	1	1	1		1	3218	2	1		97	70	1	2		119	1	278	3		1	1	1996	1
1	87	1	2		494	311	107	304		103	1	4	1		101	3	1	3		7	1	1	6
122	128	2	1		95	614	1098	3198		110	111	1	1		1	70	13	84		115	7	1	1
179	3132	140	1		109	7	2	1		97	20	19	1		64	124	1	1		1	1	13	72
1	197	1	1		91	95	1	1		1	81	2393	1		100	1	9233	5475		1	97	1	56
128	75	2	1		111	11	11	1		1	2	157	1		70	357	1145	1		109	1	2610	101
3	1627	2	1		1	6186	58	65		1	62	1	2		1	2266	3400	1		104	1	2	1
1	79	9	1		309	2	5	1		119	1	1	1		155	315	1	4326		101	1	8	1
134	401	1	1		124	1	1	1		120	2	1	1		131	199	83	1		1	1	1	1
265	72	10	3		93	658	516	1		144	1	6	10		90	1	1	1		1	1	1	76
361	1	4	17		129	205	44	4		530	1	197	1		106	691	1	3		1	1	124	189
1	43	96	9945		116	527	7325	1		1	448	14	2		96	1	1	1		252	77	3	9
112	1	39	8		97	299	1	2353		1	922	1	1		123	1	1	6		218	1	1	91
185	1	1	10		86	90	97	5		152	91	67	1		1	77	1	6		1	92	1	906
6	122	1632	19		1	1	1	2		68	1	1	1		104	2	2	1		134	3	8578	10168
1	115	79	1		333	1	162	1		119	2	1	2		110	1	8132	6322		2	1	1	1
1	2	4162	1		134	100	4394	45267		93	349	1	436		1	1	1	1		120	1	1	1
121	105	5	1		1	1	85	1		119	2	8	1		104	33	2	908		106	1	1	1
381	1	82	2		1	97	79	28679		125	1	1	1		1	209	1	4		178	1	69	1
68	1	503	2		1	836	5	1		223	1	1	1		380	11	1	1		1	1	1	1
232	270	1	10888		126	93	1279	1		1	1	1	1		212	46	2	1		16	1	1	1
1	101	103	1		482	112	1	23687		236	702	1	20		19	115	186	72		1	1	1	207
1	1	1	1		185	80	3245	1		101	11	1	3		1	2	1	14		1	1	1	1
1	290	1	1		86	1	1	1		1	7	5	1		92	309	1	5		130	1	1	1
1	4	2	1		115	4140	592	1		65	24	1	1		1	106	1	15309		153	1	1961	1
1	410	3370	170		77	251	1	1		136	103	67	1		200	1	10	1		1	1	1	1
79	100	57	1		72	1	64	1		102	12	5	55		157	78	2	2		1	7	187	1
112	1	1	9		101	833	1	1		1	26	2	7		315	1	1	7947		1	2	1	324
230	1	11	4		81	1	1	1		119	56	388	1		99	82	1	2		248	3	100	2
1	2	23	2		106	3103	1	1		125	4	4	3850		2	1	1	1		219	9	2	1
121	1	1	91		127	93	1	1		1	1	9	2		1	1	1	1		1	1	2	26
1	2825	91	1		243	93	5001	1		124	2	1	3		1	161	1	1071		156	1	1	2
1	1	110	49		124	1	520	1		87	19	18	1		105	50	10867	1		1	204	1	1
74	3	1	1		107	108	1	7		116	1	192	1		418	151	1	1		1	1	1	1
1	331	17	1		114	1	2496	1		205	294	3	98		1	1	23	2		621	2	1	1
1	1	1	2		112	1	1	21		126	2485	247	1		1	172	1	1		147	1	1	1
181	1	52	1		619	213	1	3		230	6	2	1		1	26	1	1		1	2	2	1
1	1	1	2900		100	24	1	115		234	88	2	5		329	1	129	1		1	186	1	14
526	1	23	1		1	1	1	1		395	92	2	1		218	1	1	304		1	2	16	2428
446	1	195	1		90	1	1	1		214	3	105	13		94	1215	1	367		1	842	1	8684
2	6	14	1		92	76	1	6		1	4	1	1		1	89	1	3		340	192	271	2550
1	1	162	12		94	64	1	1		116	2	5	1		1	135	1	1		1	1	57	84
1	1	4	1		1	224	1	1		97	70	1	43		1	1	76	1		1	178	552	36
1	103	2	1		125	5	62	1		1	1	1	3		185	235	4	1		94	1	1	876
66	153	1	1		87	1	72	1		228	1	2649	1		149	37	1	9		333	9	42	1
1	1	1	1		115	1	3	124		136	20	101	1		1	2	1	1		1	208	1	1
121	1	2	1		171	1	65	81		135	1008	1	1		599	1	30	1		1	1	82	1
1	155	1	1		1	2	12	1		77	1	7813	3		1	1	1	1		1	198	1	1
1	184	33	1		7	1	1	1		1	1	1	60		97	1	1	2		212	1	1	1
1	82	7	1		109	1	1	1		1	114	2	1		173	1	10	1		126	329	131	1
1	126	1	1362		1	119	1	1		95	1	1	1		104	130	10	3		118	1	131	1
153	1	15	15		107	871	95	4002		111	57	1	1		198	1493	1	3		122	78	8	1
1	1	6	8331		65	135	2351	1		130	10	3974	1		245	4	1	1		7	36	3	49
116	1	3	1		1	1	1	1		269	5	1	1		143	1	4364	2		1	252	16	1
1	2	1	1		1	79	1	2		118	1	1	1		227	1	1	1		115	149	1	3
1	60	1	1		146	1	4	1		101	12	1	1		119	978	1	4		201	559	196	12
109	3	2	695		85	1	1	1		2	45	108	3		3	1	1	1		1	1	1	85
217	1	3	1		3	711	1	86		104	13	2	7		1	1	147	107		1	1	1	1
231	113	91	1		2	1	2	1		1	14	5	1		1	118	8	1		1	1	3	1
139	166	5	46		91	97	1	1		131	89	2	1		136	1	2	1		313	1	1	1
118	36	66	13022		9	2	558	1		45	1	4	24		290	7058	1	1		1	73	441	1
690	83	82	1		1	659	1	4		75	1	3	1		158	1	613	1		293	1	2	1
53	91	72	149		123	208	2	2		108	2	1	1		110	7	1	1		154	1275	19	11
1	60	1	1		84	1	193	1		130	3	1	2357		1	1270	1	1		2	1	2	1
91	120	10	2		232	187	1	4		206	1	33	1		208	1	197	3		1	1	1	1
93	115	89	1		115	104	412	1		1	138	12	2		1	1	118	73		2	35	1	3
117	1	2	1		110	1	1	1		3	119	100	1		1	1	1	59		568	2	1	1
1	371	1	13		115	278	1	1		104	3	55	1		122	1392	60	1		83	1	744	163
95	119	2418	1		105	187	1	1		1	1	19	10		104	1	2	1		108	1	1	86
1	65	126	18020		1	182	50	1		1	84	1	1		91	153	3	1		254	1	10	1
1	122	1	1		119	95	129	2		1	78	1	3		237	54	7992	7		2	1	4681	2
77	1	1	1		72	69	90	1		115	3033	67	1		1	1	3	1		1	1	160	1
42	215	2	21463		92	1	2	1		91	138	1	753		1	1	2	31		214	18	1	3
1	1	94	2		350	1	61	1		134	1	89	70		1	4728	9	2		1	9	1	48
105	1	76	6		115	14	331	2		62	1	1	7		87	87	93	4852		1	1	554	3
1	1	3	5		100	1	24	3626		96	1	1	1		199	4	1	8		1	1	1	1
1	1	8	2		117	5	154	79		1	1	2	10007		1	1	1	1		125	2	4	112
1	314	2	3		127	78	253	11		199	10	1	1		277	1	462	1		145	1	3	1
1	1	5	375		274	684	1	1		260	107	1	1		212	1	370	112		405	3	93	3
42	114	1	11934		113	188	1	3864		139	96	41	1		1	1	2	78		1	1	1	1
188	561	1	25		207	1835	88	1		1	1	1	1		1	1	2	1		1	1	1	1
1	1	1	1		121	6	5	1		123	16	274	2		1	1	4362	1		2	14	1	1
82	429	2	41		97	102	889	1		125	70	122	1		104	4	1	2		1	1	1	270
1	33	241	1		107	225	1	1		125	2	2	1		98	65	2	5		143	1	1	451
1	1	87	6160		83	103	281	1		124	5	1	46		120	1	6	1		111	1	1	22
128	62	16	1		318	82	1	1		78	1	66	1		1	1	1	2		1	1	5	1
1	16	4	2		178	875	1	2		102	1	4	1		1	30	1	1		1	108	1	1
1	1	1	1		438	35	4	174		143	1	237	1		122	72	1	2		1	1	1	90
2	219	229	1		115	84	3	47		107	7	1	1		1	679	1	2		3	1	556	1
103	675	102	8527		136	430	1	4		38	5	164	1		1	1	12338	4		1	1	1	1
111	67	1	1		133	174	1	1		167	71	337	1		5	364	114	13		102	1	1	1
126	159	1	1		117	314	471	5189		318	4	108	6		1	470	1	3		219	1	1	1425
6	499	3	4		285	204	4261	1		5	92	50	3		1	2	21	1		124	1	34	917
37	104	211	325		78	244	728	1		1	1	8	1		2	3	1	1		1	2	1	69
204	1	1	1		129	169	1	82		2	1	252	1		109	1	1	1		1	3	1	1
1	1	36	1		83	697	1	1		84	12	67	1		62	148	1	3		115	1	60	424
300	1	85	1		79	210	1	1		1	5	431	1		1	1	5	1		232	222	1	1
2	195	14	1		125	1154	1116	1		227	1	3	1		94	259	1	1		145	1	2	2
1	180	79	36		118	750	1	2371		128	3	1	1		172	1	9	18		41	4	29	53
4	516	9	2524		108	88	172	1		94	1	89	2		189	4	4	116		146	1	1	4
1	462	1	1		103	200	1	1		1	86	689	1		1	90	1	1		153	1	4841	1
1	311	1	1		105	105	1	1		144	1	3	20607		213	1	62	1		1	66	2	9
327	86	1	1		369	72	21	1		1	5515	1	1		2	13	1	1		102	1	1	1
1	363	1	1		137	2	2	4		21	3	1	1		117	1	1	13513		106	1	1	17
1	62	34	1		2	2838	164	1		97	1399	348	5		1	97	281	1		117	1	2	1
286	83	132	7205		131	1	1726	1		444	873	9	3		1	115	4	1		1	1	1	1
1	102	12	1		135	2	1	1		1	1	3	1		131	63	1	1		457	1	1	1
123	284	81	1		100	1	1	1		122	1359	1	1		2	6844	1	1		126	1	1	5
624	114	337	3		110	119	1	1		122	1	1	1		30	1	5	1		126	4	3154	6096
1	4167	146	1		108	91	4	1		2	1	11	782		93	2	30	3		1	1	1	1
1	965	133	1		111	1	7	5		1	1	1	2397		2	875	1	2		1	2	1	37
3	392	9488	491		109	75	1	327		175	1	93	1		1	415	1	1		1	12	1	1
1	261	1	1		110	1	1	1		1	3	5	1		1	1	1	2543		1	129	1	1
96	90	231	1		137	1	1	1		208	1	151	2		1	277	2	1		3	7	1	1
1	1	78	1		214	1	1	1		130	1	75	1		108	34	1	46		2	273	6	1
1	1	1	1		111	1	3	1		1	2	1	1		1	1	1	1		1	41	1	62
96	1	14	9581		113	72	55	1		1	201	151	6		130	2663	2757	16329		114	1	19	1
1	82	4	2		101	1	1	104		256	2	95	394		30	1	2	9128		1	1	4	2
173	84	86	1		118	1	1	1		242	1	1	25		352	48	3	1		1	1	248	2
51	70	71	3		111	75	1	1		124	1	1	1		1	1	1	1		126	1	1	14
5	1	121	1		126	1	5	4		68	64	2	1		1	225	1	1		251	262	1	2
1	540	97	1		112	1	1	67		1	3	1	1		111	703	1	2		121	4	4	5
65	9	1	1		115	665	1	1		402	3	11	4		109	310	1	1		95	1	5	62
127	1212	144	361		183	41	2	1785		1	91	23	4		1	3756	1	1		84	1	3	12
1	1	2	4207		103	1	12	1		34	6	1	1		1	4	1	2018		85	1	2	56
123	540	65	1		125	6	17	1		1	1	2	6070		399	876	1	1		141	18	1	116
124	520	1	39		87	2	124	1		199	5	55	3		470	1	1	1		123	1	1	2
1	93	168	2		102	1	1	4603		1	1	1	5		467	201	1	1		139	2	11	1
1	105	1	4207		42	1	2	1		126	1	208	1		107	57	1	2		2	1	3	1
264	108	2	10		121	175	2	1		1	4	1	2		130	2317	1	1		3	5	383	56
121	64	69	1		110	117	1	1		1	609	1	1		134	94	114	67		5	142	1501	3973
89	105	1	1		130	3	1	1		224	9	92	1		111	1399	9260	3		122	40	1	1
115	117	635	3		127	4	51	1		5	1	56	1		1	95	4577	22		1	1	1	140
1	87	2002	1		123	1	503	1		1	1	40	1		115	1	1	1		1	26	4	1
110	687	1	1		72	39	302	1		180	1	3119	1		1	1	1	1		305	65	1	1
1	1	85	1		119	1	1	1		123	1	18	1		167	240	7	1		1	1072	850	42
88	1107	22	1		128	2	1	1		142	2	1	1		132	2653	1	8098		1	172	1	22702
138	1033	3	3		123	1	114	1		1	59	6427	1		80	8	1	1		4	39	1	1
1	1	9	10		84	7	1	2		126	1	1	1		144	3	1	2		1	18	1	229
1	1	58	1		115	1	1	1		130	5	9	2		1	2	10	6		1	11	6	5
207	19	5	1		344	654	1	2		1	3	1	101		227	547	2	3		1	1712	1	1
118	19	48	1		117	3	3	1		133	4	1	1		1	841	1	407		109	164	4	86
1	105	167	384		307	1	1	1		1	1	1	10		1	56	1	1		1	1	1	1
108	1	1	40		88	13	21	1		1	5	91	11		206	1	1	1		406	1	1	4250
1	1	480	1		188	1	1	1		131	2	1	3978		134	1	3321	1		230	41	1	2
116	114	77	87		104	5	1	1		123	89	1	12		3	210	1	1		109	2	2	1
207	106	1	4259		118	33	1	1		186	1	1	5		133	1	1143	1		89	2798	1	1
1	1	3	3345		108	2	1	1		99	235	1	1		1	1	1	1		1	81	1	556
100	7	76	1		1	1	1	1		107	61	45	63		1	1	58	2		1	2604	49	205
1	1	46	346		127	582	1	6		1	30	4	1		1	1	3	1		137	1	1	1
37	1	2	1		118	1	2	1		51	10	1	15		458	1	392	9		1	8	8	1
121	4	1	2		107	1	2	1		111	259	63	83		1	188	704	3		2	1	1	87
108	160	2	1		75	1	146	1		253	2141	1	1		228	1	128	1		1	170	1	74
221	63	1	1		356	2	74	1		70	1	1	2724		105	1	1	1		122	5	76	1
1	2	5	174		1	5	1	15		1	7	1	1		162	216	1	4		1	1	2	3
114	263	7	6657		116	1	1	1		136	68	62	1		121	74	2	1		1	2	5292	17
1	1	1	14		160	2	5	1		1	19	4	1		148	186	1	8		323	1	1	3
1	103	4	17023		104	4	2	1		1	88	66	1		115	222	35	3		129	4	1	145
142	112	1	3		103	8	101	1		109	8	52	1		113	1	2	1		167	532	1	5
1	4	3	3838		185	1	59	1		145	1	3042	4		236	2872	1	18		1	4	1	3
2	1	82	1		131	523	82	20		127	254	87	2		107	259	1	1		1	1	1	1
1	1076	54	1		231	1	119	1		54	1	1	1		199	85	1	1		1	1	1	5
1	1	3	1		127	2	88	1		49	1	95	1		550	68	1	4		53	80	53	1
1	1	94	24		125	1	404	1		1	3	4	1		1	56	4	1		110	1	1	3
69	3	1	3		200	4	10	1		204	69	1	1		113	26	160	2		1	1	1	10
128	128	1	5		93	1	2	1		114	2	3	3		111	1	412	4		66	2	75	13
324	99	13	2		35	1	55	1		554	1	2	1		145	1	1	6904		4	75	16	6
446	114	1	13		118	1	5	10451		1	1	9100	2		145	47	3	1		3	561	5	1
1	87	3	1		207	6	1	1		1	6	4	1		115	2	1	1		178	6	1	15
243	124	262	3		105	1	221	2		137	1	7	1		1	1012	2	1		1	841	1	1
1	1	12	1		172	1	1	1		117	1	75	1		77	1	27	1		3	1	1	1
128	7	1	1		65	1	8	45		1	53	42	1		1	5242	1	1		100	1	176	11
1	107	1	2		94	2	3757	1		247	1	80	1		1	3	2985	5		1	1	302	93
89	1	93	1		1	9	1	1		1	648	7	1		74	21	33	1		121	1	2	1
43	1	80	2		2	1	1865	170		132	1	51	2		1	1	17	1		1	3	3580	1
82	1	193	1		91	2	2668	1		94	40	3	3		88	238	1	1		103	1	1	80
67	1	34	1		70	2	3296	79		114	3	10	1		104	74	1	1		115	1	1	1
119	43	11	1		199	37	73	1		91	1	1	11326		1	1	3	1		1	59	1	1
1	1	1	2		192	101	1	1		118	1	550	2		198	1	14	1		132	1	131	1
116	14	4	1		124	2	19	1		1	1	1	1		1	289	4	3085		1	1	1	1
130	97	75	1		125	1	4740	14		160	4	1	1		72	468	6	1		1	1	2	1
31	335	1	1		1	4	2	1		296	4	80	1		165	282	1	3		119	72	1	97
104	256	141	12189		190	16	1	1		1	11	1	14408		1	1	2732	1872		1	1	1	8
69	632	1	1		119	2	4	4		1	4	1058	2		1	40	1	2		415	70	1	1460
2	174	42	1		112	1	1	1		132	36	1	117		1	335	1	1		2	1	1	102
1	1	5	15637		286	55	1	1		143	1	48	3		113	3	139	7		113	1	2	4
295	1	15	28		209	7	7168	1		141	2	1	4		133	281	1	2		2	8	1	140
1	1	27	6		117	112	87	40		120	1	32	88		81	4858	1	4		1	1	3	44
91	91	56	49		3	649	64	1		323	92	8	1		316	152	11	63		1	1	173	3339
277	478	1	16202		1	801	86	1		130	4	1	5		108	1	1	6761		280	1	1333	1
116	7	166	4		134	1	1	1		136	149	18	1		113	1	1	2		116	5	1	1
112	23	1	1		1	273	15	1		113	1	16	1		99	1	1	24		1	244	2	3
119	207	1	1		113	3	4	1		1	72	1	1		113	1	1	1		1	3	1	1
372	308	37	1		109	1	1	1		1	2212	1	16969		123	1	1	3		1	1	1	71
226	257	318	1		115	471	1	1		120	1	8	1204		1	27	2	1		1	1	79	52
2	1	1	1		1	2	6	1		124	35	1	1		130	2	1	15		132	14	33	5
80	94	49	1		131	1	1	1		1	1	1	13		114	1	6	3		1	1	1	11
1	2	40	1		99	524	702	6279		1	6	1	80		126	1	1	15		1	136	1	282
159	564	7	58		103	503	2856	1		122	1	1	1		222	1	1	34		1	83	1	1
119	24	109	8		1	162	1	1		1	1	1	1		167	247	1	1		122	1	11	29
3	1	4	8366		112	87	1	1		1	51	79	1		133	730	9762	8		1	1	1	1165
233	113	243	6320		186	1	48	10619		1	1	2	1		1	43	1	3		1	12	69	1
90	207	57	7658		86	223	4	6		2	1	7081	1		84	3	1	1		1	2	1	1
1	102	1	10		1	89	1	2		1	1	50	1		86	1	1	1		136	2	1	1
1	310	3	74		105	171	7	9		1	1	1	39		141	74	7826	1		85	311	1	201
1028	2240	7	6		138	213	2	332		1	1	406	1		114	1	1	277		2	1	2	1
120	205	176	6		128	1	1	8827		71	1	1	2		1	1911	1	1		241	1	2	2
153	1000	6	1		1	5	1	1		138	1	2	4		196	21	6880	1		116	5	84	279
1	119	33	3		320	3	680	1		113	1063	7	1		84	1	3631	4		99	1	8	229
108	1	3	3		124	1	1	1		52	5	1422	5		131	64	1	67		5	1	241	1
1	1351	1	1		135	16	93	1		2	6	1	1		263	39	2	2		127	1	5	1532
121	371	6	29133		114	1	2	1		1	1	3	2		495	937	4617	50		230	147	1	2
1	2	7	1		129	16	1	1423		1	162	59	1		88	1	1	1		107	1	1	60
473	17	1	1		260	10	101	2		80	1	1	1		82	1	2	28		118	1	108	1
123	1	1	2		234	1	1	1		1	1	3442	1		2	1	6	3		1	1	2	53
24	460	99	79		137	43	1	77		1	1	15	1		1	32	7	1		1	1	1	1
1	5	80	1		135	3	3	1		140	70	3921	47		76	436	1	5		113	81	1	539
88	1	107	1		131	7	1	1		1	1	10	1		109	43	3	1		1	85	622	7
835	1	9	1		85	2	1	803		1	51	1	1		142	1	1	6		1	59	1	10549
118	191	1	4152		113	68	4368	1		114	139	1	1		123	35	1	183		125	274	364	2
1	97	2618	1		109	280	7	1785		89	1	2	16		102	1	1	1		1	201	3833	5
229	1	1	4		105	1	1	1		202	3358	1	5		1	1	1	20		1	341	192	1
204	228	46	1		110	1	906	1		135	1	3	15		349	1	1	1		4	159	105	2
1	1	258	15131		67	256	4695	1		91	2	2	1		144	12	1	2		248	237	1	106
2	152	116	1		112	1	1	2		1	3	6	1		108	1	23	63		119	305	364	7
1	388	66	6		131	23	1	1		1	1	2	11		111	1	3473	1		127	225	1	1
1	79	78	1		158	421	1	1989		1	1451	1	1		1	1	1	4		75	1	2	15
198	2	195	1		84	1	99	69		88	4513	239	1		251	37	7121	1		1	1	1838	4
1	17	97	12760		1	1923	48	1		155	4	77	1		1	3	1	1		1	1	1	2
3	1	59	3		75	27	1	2		117	1848	1	1		1	407	726	7138		211	1	164	1
73	184	75	1		117	1	1	1		1	18	19	3		238	148	1	2		809	151	2	1
110	102	2	2		1	96	1	115		2	69	1	1		112	1	1	88		182	1	1	1
113	335	1	1		435	11	2	1		3	1	3	1		95	27	1	1		1	1	1	5
65	11	2	1		91	1	1	1		122	1	1	1		113	194	1	5320		223	1	1	140
127	1	4	12990		125	708	363	1		79	7139	3	1		1	34	1	1		93	1	1	27
31	1	3	1		286	1	1	10		304	8	1753	1		2	1	1	985		1	437	235	312
1	1783	81	1		96	97	1	2		1	1	1	1		52	1	2	2189		103	1	1	1
117	96	26	24		98	1117	1	685		198	1	1	10		132	1	1	1		128	6	4	1
134	112	147	1		125	1	510	1455		1	1	14	1		118	1	5	1		1	1	1	4
1	217	2	5		100	358	1	1		137	1	1	1		104	2	1	1		128	2	2	115
1	1029	54	1		74	1060	20	1		103	1	1	5		1	1	1	61		96	1	3	3
1	110	1	1		90	320	1	1		1	49	5937	1		1	1651	1	1		100	1	5573	1214
108	1	53	1		121	1518	487	1		101	168	3	2		15	1	1	7940		1	167	1	2
1	3	86	1		119	1	197	1		220	1	1	1		116	1	3	1		136	1	300	1
112	111	1	2		82	96	1	53		173	1	32	1		103	1	1	5		1	1	30	1
2	1	7	2		265	6	45	2		1	77	8	1		3	14	1862	21		1	1	1	4
1	1	2	1		69	1	2	1		242	1	4	1		121	1	1	13038		299	3	1	1
2	1	70	8		129	1	3	19		1	2	17	1		105	183	1	49313		135	5	1	279
1	3	2327	1		231	105	4	2		110	1	3937	1		95	28	1	14		1	1	1	15
1	2	18	1		105	1362	2	70		1	60	157	2		1	52	1	17		1	9	5	88
3	1	11	1		246	1	1	2		1	14	1	1		1	1	577	1		1	1	1	11
1	102	20	6		97	1	191	1		102	15	2	1		72	2	3	1		1	1	1	205
442	1	1	1		109	431	1	1		140	4	1	1		1	365	2	1		127	90	1	2
108	112	4	1		119	101	8	4		1	7046	1	4		1	157	7	1		121	49	1	3
115	1	1	1		101	98	1	355		82	20	96	1		4	2742	1	13422		1	1552	1	93
1	1	1	1		110	116	7	1		1	2	1	1		1	8	1	128		1	1	1	59
1	1	10	1		79	171	6	12694		1	1	1	1		1	928	15	1		1	1	95	1567
311	101	6	6919		90	82	1	49		87	1	164	1		1	1	3	44		1	1	1	1
155	55	1	1		123	90	1	1		130	1	1	1		322	13	1	5		135	1	1	1
134	602	78	15061		89	847	182	1		103	1	1	1		1	4	1	4		1	31	1	136
50	2	2	1		346	1108	53	1		1	1	175	16361		1	1	5	1		1	87	6	420
30	328	1	2		76	95	521	1		92	100	71	1		127	1	1	1		1	108	1	3652
97	115	4	4		103	1	1	3		50	1	1	15090		1	1	145	3		115	756	1	122
1	296	3	21881		104	9	1	1		135	1	3	3		1	4	1	371		1	339	268	1
4	329	80	1		126	1	2082	96		1	1	1	759		100	2	79	120		101	1852	1	92
85	78	24	58		1	1338	1	1		111	105	1	1		1	288	4	1		243	2	1	240
43	1	1	1		112	1	8019	10		1	1	1	1		117	92	1	1		146	22	13	1
111	393	10	1		117	1	1	1		137	1	76	1		130	57	1	9		1	1	117	4
109	1	2	2		1	2	3221	2		141	191	83	1		137	1	1	18272		130	85	1	157
1	1	78	1		109	216	1	4		127	92	6	1		133	2115	4	1		1	1	9	2
1	109	3	1		324	1	1	1		131	1	1	1		1	738	4	1		1	3	39	86
4	862	1	4		108	1	4	1		126	1	21	1		1	365	1	75		1	1	302	3
111	1	4	1		88	1	1	1		1	1229	3	1		339	114	2	2707		147	1	1	1
3	498	7	1		104	213	2	2		117	75	1	1		1	1	134	1		4	8	4	1
25	207	329	10050		178	1	17953	1		3	3	36	1		1	57	1	6		262	121	7	1
122	1	529	1		126	92	265	13526		93	1	20	1		130	3582	1	2729		1	1	2037	1
1	102	50	18640		730	820	1	1		1	2	1	1		121	1	94	2		1	1	1	1
313	176	9	3		111	91	2	1		112	9	1	1		164	620	4719	1		233	68	4	1
1	102	4	1		116	1	1	3		98	12	1	1		75	1	36	1		110	72	30	3
8	90	5	1		114	90	1	2		191	2	51	1		152	1	2	1		219	1	6	1
6	1	3	1		117	91	7	2		7	1	1931	1		1	907	8	1		1	1	3094	54
96	1	288	4		1	168	2	1		332	1	1	1		130	1	1	1		374	1	1	1
125	3448	1	1		93	337	1	2		317	6	95	1		221	1	1	2		1	1	475	3
3	1	3	2		385	66	2	1		133	6	2	823		77	3030	1	3		121	501	6	408
1	2	1	2		231	971	1	1		313	7	43	1		81	1	8302	1		1	15	1	5937
31	91	1	4		91	1	1	1		1	1	3	1		152	118	1	35560		271	1	553	56
49	1	3	1		1	73	1	1		1	18	63	1		93	28	3	1		148	1	1	93
101	107	6	1		119	103	1	11		234	1	4	1		107	61	859	1		1	3269	1	1
189	2	81	8613		129	113	5	3		110	424	3848	4		65	1	1	1		4	4	182	18
127	530	2	1		101	1	1	1		1	12	4	1		112	1	1873	4		1	85	7687	2
1	1799	7	1		1	1	7	80		143	308	1	2		94	3	1	1794		1	1	92	2
20	96	1	16387		170	76	2	1		73	3	7	1		1	3	2	4154		133	1	1	1
27	98	77	1		196	2	1	1		133	5	3	1		100	1	2	1		101	4	1	1
3	3	98	1		101	44	2	1		1	11	5	1		1	1	4	1		1	1	1	160
80	1	75	5985		133	2	211	162		96	59	343	11		1	1	1	15		1	1	3	1
1	669	1	1		242	97	1	1		58	29	2	1050		1	40	5941	1		1	1	1	67
111	99	2	70		136	594	1	86		3	1	72	6		1	2	140	1		193	1	1	1
121	13	1	8		124	111	1	1		127	2	3	1		232	1	1	9		147	4	1	2
213	80	34	1		130	1	1	1		130	19	1	1		115	8	63	1		2	5	5	1
1	1	89	3		92	216	1	7		76	1	3	3		96	7	4433	1		1	1	4	1
3	6	112	1		79	204	640	1		98	3	1	1		1	22	1	1		1	76	2	13
1	91	85	1		1	227	7	28		126	1	3	49700		127	1	1	5		1	1	3	9
2	1	5371	4		216	108	1150	2		59	204	10	1		75	1	4368	1		130	22	1	1
1	11	3	1		110	208	1	221		1	1	14	1		1	3	4	3		167	131	536	1
111	3	51	8		129	93	3460	57		1	14	570	1		127	569	126	1		138	1	1	1
106	1	33	20		119	427	4584	1		1	1	3	1		1	5	4311	1		100	83	220	3
133	3	65	3		191	110	85	1		1	1	4	2502		53	1	12612	1		1	149	1	3
98	100	1	1		117	101	771	1		119	1	28	1		73	1	1	1		1	3	1	147
1	3	92	1		82	2	71	1		119	4	15	1		111	310	1	1		195	21	7	10418
72	521	1	1		1	1	3	17430		1	1	3	4		1	1	111	96		335	8785	334	1
1	105	3	1		345	658	1	1		2	1	7	3605		1	703	1	3		1	3	2	1
1	300	127	1		92	227	1	1		185	4	3	1		1	1	1	1		1	3	4	2
1	291	275	1		241	111	2477	26		89	1	1	12		374	532	1	2		2	1	1	5
124	90	87	1		104	72	2	1		236	5	532	1		124	2	2	1		1	1	4	1
30	1	82	2		61	245	1	91		273	1	1	1		135	1	11	3		84	1	1	82
2	297	5	2		214	49	228	1		108	1	1	53		99	37	1	1		1	15	2	6
3	90	8	1		106	95	88	1		1	9	1	1		1	1	34	1		51	1	1	162
94	1	58	1		119	415	4	1		74	1	74	1		127	1	1	2		1	4	1	1
128	108	40	1		215	1	1	3		223	683	1	4		139	1	1	8980		1	165	336	6
1	5	1	4627		130	1	298	85		114	1	136	1		89	1	1	1		325	1	1345	1
123	181	54	2		9	9	1	5		80	4	4	1		1	1	3	3		3	242	1	2
62	89	1	642		21	13	4	7		4	93	5791	1		190	4	1	1		255	2	1	4
2	79	1	1		121	1	1	3808		304	240	48	1		103	465	10	45142		1	176	2247	2
2	223	7	1		202	122	1	243		2	1	62	1		3	1	1	1		1	102	1	50
120	1	6	1		117	1180	3	1		1	1	4030	71		122	1	54	2		1	1	1	1
4	1	1	1		122	105	1	1		99	4	3	1		1	1	14642	4		92	668	1	5
1	1	13	1		105	456	1	1		108	1	2	15		1	1	2	1		1	176	1	10
54	3536	149	3		105	2736	1	117		75	2	1	5		1	1	67	2		1	54	3	2
195	1	3	1		123	97	1206	64		97	1	1	1		2	1	2	1		1	242	18	1
139	1	1	8		90	103	8	1		132	59	75	1		124	143	2	2		1	1	1	108
1	1	17	1		240	1	1	1		125	1	8	30699		85	1	1	1		1	19	1	1
1	108	93	1		109	298	1	1		1	1	55	1		1	1	101	2		113	1	1	100
1	146	24	1		123	100	256	1		120	83	46	1		1	3980	554	6		100	5	1	1
165	429	98	8443		85	356	2	1		97	250	1	3		120	1	47	4		85	2	1	169
62	342	1	1		232	1	16	83		222	129	1	1		1	1	1	14		119	494	38	274
1	94	4	1		1	18	2	17		129	1	4300	12089		1	1	80	1		132	1	3	1
459	76	208	33		107	5	413	2		1	1	2	52		98	1	4	1		129	1	1	1
204	111	100	1		1	11	1	28583		133	19	1	5		90	1	1	1		1	3	1	11
1	376	1	1		190	103	1	219		1	3262	3	1		325	1	90	1		1	1483	4	1
122	67	1	1		1	1	1	1		164	101	1	1		122	8	2	2		149	2	4	20
117	96	1	8		107	5	2	6		117	804	1027	2		1	1	3881	1		1	1	41	13
1	294	1	1		124	3	4817	1		222	30	1	1		108	1	5	3		138	1	1	23
1	92	1	959		112	102	1	7070		1	267	3	72		117	1	3	1		1	1	4	92
1	178	4	1		112	392	5	6429		135	1	1	1		79	47	11	1		1	1	2	1
90	1	56	1		211	461	1	1		82	1	74	3		102	1	1	1		249	451	50	6
85	82	238	1		188	1	1	68		59	66	213	1		149	3	1	1		1	1	1	363
1	107	1	1		101	193	83	6		87	3	35	1		1	2	1	1		1	1	1	10
79	168	45	177		128	302	1	1		1	1	1	2		228	1	1	2		1	1	1	1
1	87	1	243		122	1	1	4		1	1	269	1		219	12	11214	1		3	1	1	121
1	67	28	1		92	196	94	1		1	1	1	134		1	1	1	1		1	12	337	18
59	520	28	1		82	103	1	1		1	69	72	68		111	3	63	1		107	93	5	1
111	298	1	1		181	286	1	1		1	43	710	1		131	1	2	1		3	1	4	1
97	1	78	1		143	401	3748	6437		183	3	2031	1		126	1	1	2		96	1	1	12
1	2	8484	1		1	285	25	1		1	63	20	3		135	110	56	16919		1	1	1	1
528	1	1	21		188	187	1	8		253	2	69	2333		1	397	9	1		139	1	4	31
1	1	54	1		126	197	1	1		124	7947	10	1		2	1	52	1		1	60	3	1
80	1	84	7		91	189	2	1		1	1	4817	1		151	1319	4	1		126	108	382	1
1	10	1	6		103	115	1	1		1	86	96	1		1	829	106	1		1	1	78	2
1	1575	490	1		119	225	2911	4		1	240	23	1		3	964	1	1		95	2	5	1
1	704	153	3		120	236	19	1		2	6	1	18710		1	626	27	1		1	1973	4067	328
84	115	98	1		103	19	112	6		1	79	85	1		105	1	1	96		2	1	1	1
86	108	655	2		119	866	6	1		99	62	295	1		3	1	111	1		276	1	2	1
46	491	304	4		95	112	1	1		1	1	1	1		247	26	1	52		2	1	1	4
1	53	10	2		277	107	797	1		1	1	9	1		78	1	1	6700		110	61	1	3
110	1	1	1		113	654	8	1		6	91	6	1		124	5	11	6871		235	886	1	1
1	3	79	5432		171	392	189	1		96	1	1	1		1	1	14	2		1	59	34	2
1	242	1	1		83	250	1	1		122	83	1	1		18	4	1	1		1	1	244	13
30	2	175	1		87	1	49	4		1	16	2	1		102	1	3	68		1	1	1	1
483	99	114	15		84	117	1	1971		129	95	45	4		359	1	3	4		135	1	1	1
99	1	2	3		78	1491	220	291		142	1	17	1		129	53	7	1		131	1	171	1
108	105	92	1		86	1189	1	2		113	3	930	81		263	7	4	1		85	1	1	1
1	126	103	1		334	96	3587	1		1	1	2	1		1	490	1	2		1	1	1	118
381	101	26	3787		92	416	1	1		222	5	1	260		125	1	1	100		1	1	1	4
29	90	90	6		1	235	1	1		174	2	458	70		88	1	7	75		1	2	735	647
1	110	270	19		295	1	4	4		22	1	1	1		90	1	1	1		1	1	2	6
1	282	7	1		373	1357	1	1		131	1	129	21532		1	1	2	45		1	3	1	1
131	279	80	4		120	1032	3	1		1	85	1	1		41	3	1	1788		1	1	1	98
47	1	23403	2		102	377	3	1		132	1	1	9		122	1	1	22163		247	39	1	227
1	105	1	135		116	88	1	3		1	1	1	1		1	1	1709	1		1	1	1	265
1	1	12	1		105	254	1	1		1	1	1	6203		1	1	1224	5199		331	1	1	18
114	180	6	3		126	118	3	2		149	1	1	5		122	1	8270	2		160	1	4	3
1	1	4	1		112	96	21	1		132	110	44	18		2	1	3	1		2	3	3	1
1	320	1049	6		122	4	3	1		135	294	1	4		86	1	1	1		1	2	1	21404
371	1	218	3		111	46	1	1		123	1329	96	1		114	1	133	1		93	157	1	147
133	1	2	1		94	1	2	200		347	185	120	1		65	4	1	1		98	212	6	1
164	1	393	1		86	102	1	21188		109	4	3944	2		113	1	1	2		114	5	2	1
1	107	109	558		118	271	96	1		1	98	78	1		120	2198	1	1		1	8	1	1
415	877	4	1		82	91	1	1		133	104	81	1		1	1	4	1		1	1	1	3
77	545	94	1		232	1	2	1		259	224	1	1		106	1	1	92		208	1	1	133
1	1	88	1		120	77	1	2674		1	1	68	5		130	89	1	47		123	123	1	1
118	111	61	1		127	1	6	92		118	1	1	2		1	1	1	2		107	1	1	1
129	272	3	1		100	74	1	1		369	83	2	19		13	1	1	1		4	3	42	1
2	270	6	1		1	510	2	211		3	61	106	3		1	1	1	1		7	1	1	1
125	96	2	3		94	1	29	1		1	211	10	6		1	2	4	1		1	1	1	116
111	4	3	1		245	1272	1	7984		74	93	100	1		123	1309	1	1		1	1	1	8
1	1	1	39		113	1	1783	1		96	81	1	1		1	12	1	2		1	1	1070	1
1	187	80	41		114	93	1	1		1	1	1	1836		81	1	173	1		20	1	1	68
1	1560	1	21		119	112	1	1		96	3556	2	195		234	629	35	1		15	50	2	2
142	3647	21	1		96	163	1	2		114	93	1	3		1	1	53	1		1	2	2	65
1	1	1	3		190	655	2	1		34	2	1	1		116	1	107	29482		1	180	1	1
528	1	1	1		80	111	1	33877		3	87	293	1		194	1	1	1		1	1	8	584
219	56	14	4		89	553	1	78		1	8	5	6		163	1	93	1		1	1	1	1
[truncated: 33,800 more rows]

## Sheet: C5EC1-4+P24EC1
hsCDHR5 EC1-4+hsPCDH24 EC1			Ca
	T0		T60		R1		R2
Replicate 1 AVG	50.5978		90.3383		91.0931		98.3165
Replicate 2 AVG	89.311		85.1524		75.8124		71.7633
Replicate 3 AVG	67.9984		75.9487		86.4634		91.4598
Average	69.3024		83.8131		84.4563		87.1798
S.D.	19.3895		7.28768		7.83559		13.7843
S.E.	11.1945		4.20755		4.52388		7.95835
Replicate 1					Replicate 2					Replicate 3
T0	T60	R1	R2		T0	T60	R1	R2		T0	T60	R1	R2
58	63	28	106		62	656	879	34		2	41	101	47
129	127	146	54		87	102	314	152		12	1	304	125
203	32	36	41		19	531	132	243		2	3	83	94
115	31	2	26		100	43	105	196		29	2	39	144
64	161	2	253		88	2	80	20		4	5	62	33
42	73	121	28		77	256	12	126		64	1	103	121
216	65	102	23		42	40	114	69		145	1	15	152
100	6	36	84		61	306	120	354		200	1	35	2
115	69	27	96		18	70	63	93		1	2	68	20
97	217	72	64		103	2	64	17		5	126	60	92
70	4	79	197		88	4	42	59		7	402	51	1
242	98	130	15		26	124	13	14		76	210	135	76
53	22	33	96		93	22	25	222		509	64	34	259
153	2	111	97		99	37	410	57		66	58	1	9
6	32	339	21		22	13	90	156		20	13	57	185
372	1	67	12		85	5	105	18		79	31	85	61
1	60	90	111		82	34	80	12		259	40	34	73
125	2	20	50		25	168	215	202		89	91	736	99
1	46	315	8		6	15	96	31		3	98	1	6
1	66	55	25		192	3	48	11		20	100	2	52
208	7	19	27		86	6	18	41		1	99	58	171
144	34	50	5		15	1	73	71		22	65	102	16
1	21	42	17		78	66	159	186		252	19	5	100
124	190	57	108		107	270	77	1		67	55	3	105
199	103	242	7		99	48	161	40		29	3	40	3
1	9	101	15		61	88	50	10		144	83	55	1
346	89	132	62		12	41	4	4		57	42	8	22
1	1	12	4		110	24	116	4		113	15	20	82
1	202	58	87		92	100	1	630		56	54	80	37
1	1	24	129		99	78	53	4		14	43	86	120
133	111	213	1		59	73	481	88		35	258	73	39
1	3	39	110		147	8	131	169		89	42	7	229
109	133	86	218		1	2	1	1		3	8	2	1
1	2	139	1		1	119	1	1		182	82	202	2
104	92	1	109		1	180	1	1		71	308	40	7
1	119	72	239		1	28	80	103		5	61	12	125
125	1	1	1		161	18	232	1		91	92	1	109
147	85	1	97		202	1	1	90		1	120	1	1
127	1	117	132		11	128	134	1		1	175	110	1
106	121	115	118		4	80	78	225		1	160	213	15
1	279	1	108		1	1	112	1		50	1	1	86
1	39	125	117		1	118	144	3		1	1	53	3
1	108	96	1		1	302	92	101		220	1	68	30
120	1	1	1		208	1	118	1		115	48	1	119
104	105	1	68		61	1	255	1		1	1	1	55
1	1	82	87		1	11	122	111		1	1	1520	1
1	1	140	96		98	120	181	213		4	269	127	107
119	465	126	101		1	2	195	4		98	1	1	77
1	1	204	119		139	308	1	1		2	1	1	1
150	1	1	1		309	100	200	1		1	97	103	1
112	92	1	140		7	96	1	1		1	49	135	1
131	1	1	95		127	91	1	1		1	85	1	1
3	117	124	240		80	96	1	119		1	1	1	122
111	48	115	116		77	115	1	230		1	1	131	75
3	62	3	98		5	100	1	356		1	123	1	109
1	1	149	130		1	129	162	3		122	1	1	100
1	1	110	156		1	141	1	1		287	4	130	66
1	1	118	99		147	2	215	1		1	246	93	94
130	5	93	1		98	1	1	120		1	1	1	1
95	1	53	96		118	433	1	118		3	3	1	1
120	87	1	108		124	106	1	116		1	1	1	1
3	64	10	122		72	4	1	1		1	340	91	287
1	108	109	131		1	196	1	1		89	1	151	112
1	1	1	113		1	98	176	102		230	1	1	99
107	53	1	76		271	221	131	110		84	1	2	99
124	140	110	148		235	1	1	146		107	1	107	1
1	3	111	120		1	1	91	82		94	1	1	2
1	1	108	242		116	1	1	1		1	1	43	131
91	3	1	109		1	9	1	1		1	1	209	1
94	97	85	231		104	119	1	125		113	107	103	83
1	1	83	1		5	2	1	1		119	120	1	117
132	116	121	1		104	1	1	110		3	99	62	119
96	78	110	1		169	1	1	1		6	1	234	105
1	95	1	1		164	103	1	1		198	1	108	2
70	131	141	111		1	112	1	1		1	3	1	87
2	1	106	107		126	113	1	1		1	6	1	1
1	115	1	179		119	110	2	1		1	72	1	225
134	161	16	214		89	283	106	1		1	202	5	289
236	119	1	115		1	1	1	118		212	1	190	82
1	119	1	1		491	254	1	1		261	1	3	1
1	93	1	122		136	105	383	1		109	1	109	87
1	3	101	74		136	132	99	83		1	1	109	7
102	326	264	371		123	1	62	416		134	1	4	1
132	123	122	4		111	86	75	111		3	1	3	1
1	1	88	120		104	1	101	104		124	1	1	102
1	78	159	1		120	137	1	1		1	94	1	1
2	87	112	1		1	96	1	3		1	79	44	119
1	1	111	1		107	490	1	1		2	689	121	106
1	155	102	133		109	71	1	74		1	1	115	89
129	60	108	87		221	69	1	208		1	3	266	1
124	1	212	97		1	104	2	333		518	7	1	199
1	1	16	114		1	226	82	1		118	1	1	1
107	94	2	1		139	117	184	99		98	1	114	350
94	134	6	118		130	109	103	3		1	143	40	130
241	49	94	117		131	78	3	1		108	1	74	2
97	98	115	1		120	71	1	1		1	346	1	1
1	3	98	110		122	1	1	1		1	1	5	106
125	1	87	98		1	341	1	124		3	3	164	94
1	92	18	1		139	106	1	1		1	1	5	124
1	64	255	98		124	1	1	110		3	2	1	203
211	223	3	1		145	123	1	1		1	1	126	1
1	2	101	82		18	2	2	1		131	2	1	245
106	1	117	91		135	114	124	60		126	2	1	111
125	448	138	100		118	1	134	104		96	1	321	193
115	109	264	110		96	1	5	124		1	1	128	118
1	1	1	114		82	1	2	3		1	8	1	1
1	128	1	1		7	117	1	1		30	163	90	112
1	109	152	1		129	1	1	1		260	1	1	46
1	89	116	95		1	151	1	1		224	3	1	115
1	90	117	107		67	1	101	103		125	1	1	111
1	1	1	118		112	86	1	1		11	1	1	1
1	86	1	154		1	127	131	227		3	1	1	310
1	118	109	1		1	1	1	1		1	1	1	131
1	1	103	92		140	1	1	1		1	156	1	92
107	71	1	1		209	131	1	117		1	1	90	51
38	1	115	190		135	72	1	113		1	1	179	1
118	1	1	123		1	234	1	155		1	99	101	1
1	1	2	60		1	1	1	1		1	103	75	1
235	1	1	80		297	104	1	1		1	71	92	128
159	16	129	1		9	119	1	1		1	138	1	196
1	1	202	236		99	74	1	1		1	99	260	356
1	100	121	97		5	107	1	1		2	124	126	74
1	1	1	101		1	1	1	212		137	221	1	118
1	3	1	127		117	318	4	243		1	1	1	96
1	135	1	109		1	53	1	1		92	1	1	103
2	145	112	201		99	1	1	1		1	3	5	145
92	144	82	112		223	1	1	154		1	2	1	94
1	1	702	108		122	213	111	90		1	238	1	1
1	1	95	110		1	107	1	1		95	123	1	4
119	104	1	96		1	113	235	87		180	174	235	1
507	1	135	110		114	125	148	247		1	1	132	97
1	1	113	140		55	1	1	1		1	1	48	1
1	1	131	139		123	111	1	146		1	1	109	120
1	77	123	88		1	87	163	1		1	1	1	1
1	99	1	14		91	228	1	84		1	1	1	1
1	1	110	4		113	130	102	103		1	1	1	1
1	1	127	200		54	1	2	1		1	2	1	119
1	1	144	101		82	1	1	2		1	1	1	1
1	1	111	82		1	235	1	132		1	1	1	110
1	1	160	118		1	1	1	1		1	1	1	86
127	230	149	145		137	1	1	594		4	1	1	100
5	86	113	214		40	118	1	5		1	1	101	98
126	1	129	1		1	86	1	119		126	1	85	121
138	52	1	85		108	122	3	2		1	1	25	225
109	137	86	153		135	98	1	1		1	1	1	107
2	115	100	136		1	264	1	1		1	1	3	111
1	1	117	1		357	1	1	1		1	133	1	1
1	132	108	210		103	1	2	1		107	1	129	145
94	1	99	117		1	71	130	147		1	11	27	89
1	1	803	2		91	126	114	101		1	5	1	184
1	131	87	1		1	1	141	1		1	220	1	1
1	78	134	122		134	254	2	2		115	6	119	105
1	70	1	1		103	75	1	1		83	57	119	1
201	1	80	122		114	117	1	378		1	4	144	130
78	245	1	90		1	350	1	1		1	1	102	1
112	94	109	91		236	1	2	101		1	1	105	1
99	1	111	95		107	92	1	1		1	1	1	1
101	2	121	110		1	118	89	181		1	1	2	110
305	1	113	124		1	1	34	1		137	1	434	116
2	1	109	111		126	89	1	111		325	1	1	74
1	1	123	105		321	1	20	47		58	1	1	1
222	93	145	55		1	1	1	1		1	1	71	132
126	1	131	87		1	1	1	1		18	1	41	136
139	80	139	120		193	117	1	435		1	1	1	1
1	1	211	1		251	1	1	139		1	3	84	114
1	1	84	104		1	1	1	1		3	6	1	100
1	1	116	85		84	112	1	1		113	1	99	181
2	108	105	129		82	1	2	86		183	220	1	75
1	135	1	91		1	162	1	1		236	3	1	29
3	134	1	154		108	1	1	1		1	1	1	113
106	114	1	100		70	2	3	112		138	106	121	85
118	2	129	1		118	2	95	149		3	1	100	103
1	1	124	121		1	91	228	107		1	240	1	1
1	281	1	90		1	109	3	100		1	1	1	476
3	72	111	116		117	236	15	86		157	1	107	1
318	1	1	69		103	1	1	271		116	1	122	122
103	74	123	115		126	1	1	1		1	1	163	1
91	95	121	1		78	262	1	98		1	2	1	101
256	88	120	133		224	158	1	203		234	1	107	53
117	415	83	602		113	94	1	1		133	1	1	117
123	1	88	1		105	108	1	134		1	1	1	1
101	75	1	1		108	113	132	103		1	4	1	1
1	39	109	101		1	210	282	1		1	1	2	1
117	1	110	1		379	141	112	124		1	755	106	81
104	1	84	117		89	1	122	1		1	1	1	1
1	78	1	668		119	212	119	178		1	1	1	1
152	143	154	1		129	94	1	1		133	1	1	126
1	100	101	121		115	121	1	1		1	1	1	2
1	429	110	1		1	144	1	1		104	1	140	129
129	1	113	193		493	1	1	1		124	1	109	108
65	1	119	89		124	177	1	114		117	37	1	1
129	2	86	115		107	102	1	98		1	280	1	388
1	68	91	105		1	109	5	2		1	1	179	1
121	93	139	225		116	1	3	1		1	1	2	125
102	46	399	63		104	2	1	810		1	1	1	92
173	64	90	112		211	1	1	146		1	257	66	104
136	1	110	109		245	111	126	1		56	1	95	1
1	95	145	63		150	3	235	1		51	1	93	55
1	224	93	171		1	110	1	120		116	4	1	74
1	1	122	75		1	320	3	314		133	1	1	109
1	134	1	99		122	99	3	107		1	1	119	116
99	100	121	55		102	1	332	1		2	1	78	1
1	124	296	119		114	12	122	83		118	1	1	259
1	1	94	123		1	1	363	1		1	20	177	1
1	122	88	1		170	87	115	1		1	1	81	1
108	131	84	12		90	165	140	6		2	216	1	142
1	1	105	131		232	111	1	312		216	57	128	86
125	118	94	98		1	349	118	1		112	100	1	116
188	88	1	1		141	81	1	1		121	123	108	1
1	1	86	88		80	60	1	1		5	1	1	1
1	1	1	83		117	87	102	1		1	507	64	120
3	66	120	237		127	92	1	82		99	1	4	109
1	193	134	83		162	128	2	124		126	1	2	190
249	216	1	102		106	117	282	1		1	1	55	97
104	1	223	94		1	110	1	1		1	2	84	1
129	1	111	5		124	76	257	1		5	1	96	237
1	1	1	1		129	1	3	1		1	217	97	1
1	323	238	125		134	1	1	1		80	1	136	87
107	266	101	115		108	139	1	1		454	1	1	72
97	1	101	55		1	1	116	294		2	1	1	167
1	1	116	1		1	1	334	2		2	1	1	1
1	1	130	198		115	1	1	1		3	1	128	110
1	105	109	119		2	251	42	1		1	139	90	1
1	1	1	113		100	1	105	110		1	1	1	1
1	1	1	109		1	95	176	94		125	1	1	114
1	1	1	106		1	121	1	122		121	107	71	193
1	85	120	60		1	103	1	2		2	1	127	116
1	1	1	90		1	1	1	400		150	76	1	1
1	40	116	118		1	1	1	1		302	561	1	110
49	174	132	124		1	205	1	92		110	1	1	60
1	108	1	83		276	79	1	117		1	1	88	87
1	1	1	1		153	96	160	176		1	1	103	103
1	1	1	203		2	1	132	48		32	1	85	117
141	142	117	100		1	1	144	1		1	1	129	93
131	60	76	1		1	1	1	1		1	1	43	100
115	1	1	1		100	132	1	1		1	133	1	84
101	1	1	97		1	104	1	1		1	1	93	97
190	41	101	145		317	100	1	1		177	1	91	264
1	212	45	59		124	81	56	1		97	1	42	132
1	233	100	96		132	119	2	91		137	1	97	110
142	119	98	84		1	85	101	339		107	1	1	99
508	122	1	305		138	130	1	103		10	1	1	121
1	84	1	1		1	107	1	461		101	1	1	155
4	124	146	224		103	113	1	1		115	1	341	114
1	1	286	1		1	124	56	110		1	1	1	109
4	1	1	78		94	119	51	148		1	1	85	102
1	1	123	129		124	150	1	1		1	1	270	337
106	1	98	210		124	128	102	135		1	1	1	68
1	1	228	103		1	65	1	1		1	1	120	1
1	1	1	114		1	196	1	170		149	1	112	284
1	1	197	1		101	116	68	1		146	1	114	143
1	103	1	1		109	137	116	1		131	79	145	110
3	102	129	114		319	1	1	1		1	1	104	118
108	1	1	122		2	1	94	1		245	94	4	178
127	1	125	121		94	143	313	1		1	1	1	1
10	239	99	107		116	42	105	1		1	1	80	1
1	289	118	99		1	1	2	1		113	95	318	112
1	96	1	95		596	1	1	1		360	128	118	1
1	66	216	1		1	106	1	1		1	422	314	94
124	233	1	84		136	1	220	1		101	6	107	108
1	1	1	122		1	1	1	1		113	115	208	108
1	3	1	1		1	1	128	1		1	7	2	167
1	1	141	69		102	113	1	1		123	1	1	110
1	138	1	178		236	1	44	1		69	1	46	1
1	127	132	1		67	51	221	1		97	188	101	106
1	1	89	119		98	92	229	1		96	1	1	163
1	115	135	428		1	1	1	4		1	3	1	93
1	1	230	2		1	108	1	1		2	1	269	1
1	96	463	105		1	3	2	1		1	1	129	1
169	104	7	1		3	108	1	117		1	1	1	84
190	1	123	104		98	100	127	492		279	1	109	86
138	2	159	140		75	120	1	1		1	1	1	208
1	1	1	251		124	241	2	1		1	1	1	121
1	94	96	98		137	2	1	1		108	1	170	136
1	1	98	117		95	117	170	274		43	1	1	1
1	105	115	87		101	112	1	121		3	1	272	1
4	2	123	83		9	1	74	2		1	82	1	88
13	125	111	1		119	133	188	1		1	79	1	138
1	131	291	79		145	194	1	1		1	107	246	108
147	1	2	84		3	97	3	263		121	3	1	207
1	1	1	113		126	351	1	2		119	110	3	113
99	13	125	111		99	131	1	1		1	1	1	116
115	146	102	99		125	145	139	102		103	1	1	1
581	212	1	146		1	78	1	1		114	4	185	96
69	124	127	118		80	130	71	120		1	1	1	241
1	5	100	1		110	111	85	2		5	1	1	126
1	88	364	192		120	85	128	282		1	1	1	1053
1	1	1	109		1	120	127	1		96	1	1	117
119	1	90	273		92	1	124	1		120	88	1	1
74	1	1	439		122	96	88	441		322	2	77	2
1	1	1	1		98	114	1	109		111	1	84	119
1	122	1	101		101	101	400	1		1	5	1	1
1	104	1	102		94	111	1	10		1	1	63	1
3	141	154	123		1	89	1	1		1	2	1	90
1	1	1	112		102	181	117	1		1	1	285	216
1	106	1	1		137	102	143	141		1	1	1	108
2	194	258	121		131	114	1	4		3	1	89	110
3	41	1	71		134	101	1	1		1	1	89	169
124	1	1	123		113	226	1	1		388	1	1	90
108	3	328	66		1	97	1	1		2	1	1	1
1	81	2	131		73	109	220	1		255	1	1	1
1	1	165	148		153	1	1	1		1	1	75	218
3	52	3	62		216	238	96	1		2	1	3	83
1	466	91	1		66	69	1	1		1	1	82	252
1	83	104	108		81	1	3	4		1	1	2	112
130	27	282	1		1	81	1	123		1	1	1	117
1	62	1	92		136	1	1	1		101	1	1	1
143	101	130	70		125	1	1	151		110	1	1	109
3	96	235	130		111	1	1	1		151	61	76	119
1	69	118	121		1	96	125	1		1	1	1	100
1	1	61	102		132	73	1	129		438	4	1	136
143	1	1	136		154	94	1	91		1	230	154	112
1	73	119	1		104	91	146	1		154	89	2	94
1	57	171	1		220	507	1	1		1	67	43	88
1	185	1	589		103	122	1	1		1	1	111	118
129	139	1	123		130	71	134	119		1	1	1	115
117	1	115	64		117	407	1	89		1	1	1	1
88	3	112	61		104	1	1	1		1	1	2	1
111	125	127	1		1	142	132	1		146	3	1	1
181	61	103	71		100	270	92	3		70	1	1	107
1	1	107	68		113	111	2	156		106	4	85	347
168	103	110	1		126	119	1	69		115	1	90	128
1	1	104	476		126	102	99	241		1	121	5	1
1	1	153	133		1	1	1	92		1	1	287	90
102	130	1	1		252	97	94	1		1	2	1	128
1	1	1	117		1	114	1	1		1	1	1	108
1	97	119	1		196	290	1	1		1	2	112	209
116	265	1	39		2	82	1	1		109	1	1	1
1	142	74	1		112	96	1	1		96	3	1	232
1	145	103	1		409	1	1	127		96	1	106	195
1	1	106	1		1	1	1	2		1	1	80	1
430	1	1	219		149	111	385	1		5	1	1	88
1	1	87	98		121	156	160	1		9	1	83	1
128	1	72	1		125	105	300	1		1	1	1	1
110	1	1	1		1	1	3	114		66	1	135	230
124	127	140	115		130	101	1	256		118	1	1	133
1	1	1	1		225	113	124	1		131	129	2	1
80	90	1	29		261	123	98	106		2	1	103	1
144	128	121	280		262	85	109	1		2	1	102	1
1	156	135	123		126	107	2	1		114	107	132	134
1	232	1	109		98	106	127	1		123	285	1	353
1	100	89	8		118	124	1	2		1	3	1	134
68	93	118	119		1	97	111	107		1	1	1	114
2	1	97	1		130	1	1	1		1	1	1	71
120	157	1	68		82	86	1	1		125	2	109	1
[truncated: 57,078 more rows]

## Sheet: C5EC1-4+P24EC1-2
hsCDHR5 EC1-4+hsPCDH24 EC1-2			Ca
[truncated: 56,924 more rows]

[truncated: 2 more sheets: C5EC1-4+P24EC1-3, C5EC1-4+P24EC1-10]
