# Supplementary material for: Heterophilic and homophilic cadherin interactions in intestinal intermicrovillar links are species dependent
Source: PLoS Biol. 2021 Dec 6;19(12):e3001463. doi: 10.1371/journal.pbio.3001463 (PMC8691648; doi:10.1371/journal.pbio.3001463)
Supplement: S7 Data — This Excel file contains the source data for the bead aggregate sizes in Fig 7J. The raw aggregate area, mean of means, standard deviation, and standard errors for the constructs are listed in the Excel file. (XLSX) [file pbio.3001463.s034.xlsx]

## Sheet: C5EC1+P24EC1-4
mmCDHR5 EC1+mmPCDH24 EC1-4			Ca
	T0		T60		R1		R2
Replicate 1 AVG	72.8084		79.9616		94.2393		65.4285
Replicate 2 AVG	39.5123		103.531		88.5688		82.2493
Replicate 3 AVG	83.5013		156.316		129.474		161.906
Average	65.274		113.269		104.094		103.195
S.D.	22.9419		39.0978		22.1618		51.5366
S.E.	13.2455		22.5731		12.7951		29.7547
Replicate 1					Replicate 2					Replicate 3
T0	T60	R1	R2		T0	T60	R1	R2		T0	T60	R1	R2
2	303	114	126		37	1	14	25		318	74	125	13
23	107	23	42		2	107	1	125		1	222	6	14
68	122	304	2		132	2	47	120		1	18	112	13
3	18	117	1		120	279	16	835		272	78	41	65
17	104	251	1		1	7	86	5		8	164	72	548
81	1	42	1		3	5	191	291		140	386	136	135
106	5	31	9		27	549	2	2		103	78	1	50
82	2	43	10		20	176	5	3		10	6	17	17
2	2	217	281		298	109	86	74		64	42	46	215
206	43	5	47		306	12	2	94		68	229	74	101
87	92	130	119		1	10	1	48		95	28	37	215
124	42	242	76		3	2	130	1		177	278	98	22
111	52	4	205		66	107	233	243		11	185	159	119
13	2	79	159		552	95	76	1		1	86	5	10
55	131	57	66		68	39	42	2		67	120	67	33
79	10	146	46		87	40	2	254		25	206	205	67
79	62	95	3		213	48	118	36		293	109	63	24
4	103	63	142		64	4	90	341		88	26	82	90
1	84	17	669		211	2	95	1		97	81	239	109
2	98	2	105		95	3	58	119		122	38	4	110
110	36	47	6		139	23	19	26		124	34	12	388
146	76	93	61		1	40	116	89		70	6	95	160
1	279	105	215		60	59	76	8		1	28	6	170
1	254	109	68		20	114	124	47		58	434	58	23
74	85	92	101		3	20	41	83		16	13	515	77
87	145	79	42		18	539	291	2		1	29	73	119
1	49	304	22		1	153	98	80		67	141	93	288
103	123	266	28		1	97	4	5		3	45	53	387
99	1	106	22		1	127	1	2		33	207	31	65
131	127	113	47		84	3	1	92		14	59	101	52
93	123	67	7		1	1	162	9		305	86	34	191
97	86	181	65		6	1	8	2		94	181	213	232
242	111	121	90		7	1	86	9		106	105	286	202
697	122	75	245		155	35	304	8		281	157	11	812
112	112	11	218		1	70	117	1		209	81	53	218
1	127	90	1		1	68	124	2		17	37	129	115
121	148	71	1		132	250	1	3		1	20	36	16
80	1	136	1		1	2	5	219		95	75	2	88
167	89	122	118		1	1	1	5		205	113	126	26
1	16	144	110		1	119	211	288		3	207	50	97
107	37	1	118		1	1	1	6		29	507	35	2750
121	131	1	3		2	1	1	2		3	94	1	272
82	73	221	1		44	32	1	49		79	117	1	127
55	1	104	1		1	1	113	2		1	451	2	17
105	2	91	1		1	1	118	2		17	994	113	82
1	1	3	134		6	64	1	106		1	355	10	9
2	1	1	235		3	1	376	167		1294	31	12	36
1	1	111	1		4	1	148	58		1	1	53	64
132	6	117	120		1	9	1	5		1	1	25	367
1	89	295	4		2	1	126	303		1	113	124	1
1	1	1	331		1	1	141	118		101	1	231	25
1	2	116	1		1	67	24	283		136	75	26	65
1	146	107	1		1	5	253	7		1	1	1	3
115	1	1	1		8	1	1	12		4	223	84	3
2	3	1	109		1	107	1	1		3	114	90	111
78	1	1	126		1	1	1	1		157	433	1	239
1	117	121	679		1	2	1	1343		1	48	972	3
109	100	114	1		1	2	1	1		145	1	122	303
102	2	101	2		1	115	106	3		1	1	127	1
126	1	174	2		136	1	125	2		220	86	120	80
162	117	126	1		1	116	1	1		110	233	141	94
126	440	1	775		1	1	1	1		105	338	329	300
1	1	1	117		1	1	139	1		413	287	135	254
1	461	1	203		147	104	1	5		1	421	71	51
10	1	1	1		1	2	190	1		1	1	122	45
200	1	1	130		1	25	224	1		1	3	126	71
67	1	1	1		1	4	1	1		105	118	237	47
1	1	105	1		1	1	1	1		117	92	1	7
1	13	132	139		130	5	3	1		1	1	1	3
98	98	86	474		3	2	1	30		11	60	108	15
89	1	1	116		436	145	1	1		1	117	231	1
1	104	127	308		1	1	1	13		2	108	100	384
157	98	120	1		1	1	1	4		119	1	102	207
251	107	150	208		3	2	1	2		1	78	128	81
85	104	307	396		1	1	1	1		1	1	115	2
2	1	213	1		2	12	1	1		1	130	118	100
1	306	2	126		66	101	1	1		1	1	76	106
105	115	227	197		280	2	3	7		1	1	122	126
101	103	133	83		1	5	3	1		99	86	145	1
1	111	108	114		1	1	140	1		262	119	111	277
96	74	1	340		1	4	1	126		154	140	852	98
101	1	1	47		1	1	1	1		93	82	2	86
1	218	87	92		1	1	97	1		1	103	113	1
122	126	138	2		2	92	102	17		93	1	110	873
117	107	1	1		1	1	5	2		1	237	5	641
2	71	322	3		23	1	1	15		1	180	91	2
1	199	100	76		1	150	1	65		1	1	484	141
1	108	3	741		1	1	2	118		109	468	203	115
136	125	115	2		1	1	232	1		1	1	1	1
1	98	110	108		91	124	34	1		94	653	124	246
87	97	4	103		1	1	4	1		123	66	94	262
1	110	1	1		1	4	2	1		106	334	104	62
4	1	101	1		1	1	1	5		257	114	1	104
1	1	1	2		1	138	1	1		1	234	199	95
1	125	1	364		103	1	150	3		1	484	54	126
1	1	1	1		1	245	151	1		1	90	114	196
1	68	118	1		1	83	87	1		6	97	98	122
116	97	139	1		1	1	139	3		1	1	98	1
96	109	104	126		1	123	1	131		125	2	95	105
1	112	134	1		1	22	1	1		1	357	161	3
62	113	124	1		5	114	1	2		105	94	135	465
1	1	33	3		2	15	2	7		213	1	246	325
265	4	12	60		1	1	1	5		257	2	120	98
55	106	89	10		6	1	1	85		82	159	108	103
2	95	130	2		1	7	1	8		114	239	176	132
122	121	1602	1		1	109	2	3		72	114	1	1
1	1	324	1		1	159	278	1		4	1	125	221
152	121	124	1		1	41	96	1		162	1	3	322
189	1	137	103		1	2	335	1		261	1	2	353
23	164	1	1		1	1	1	2		1	1	12	1
110	199	14	222		1	12	1	1		134	42	1	133
104	127	1	1		1	6	1	5		1	47	129	79
107	113	218	130		1	1	128	1		109	1	109	78
4	1	51	1		188	1	1	4		102	1	86	342
134	132	137	3		1	1	1	1		111	1	1	212
7	1	108	1		1	4	363	1		1	105	1	129
51	1	141	90		1	5	380	1		1	121	210	206
87	108	125	1		1	1	1	1		262	118	563	130
140	68	102	1		1	309	1	1		1	1	78	116
77	125	218	8		4	1	4	1		1	71	195	115
143	325	127	1		5	167	1	4		1	1	133	107
81	94	1	3		88	123	1	1		1	1	95	1
111	95	116	318		1	1	1	1		1	65	90	499
147	1	241	1		108	1	123	15		152	415	118	461
126	1	134	1		13	1	135	1		1	1	103	101
15	1	153	1		2	134	2	124		1	1	1	249
130	106	88	103		1	1	1	1		1	136	9	95
156	119	102	143		2	5	1	138		1	94	102	1
141	97	121	2		1	5	130	1		128	191	121	99
160	104	151	2		1	1	1	1		6	413	91	574
121	95	99	43		3	51	1	1		128	1	93	1
1	105	116	1		1	112	1	154		121	1	1	99
1	1	97	1		1	1	8	1		92	292	46	96
128	88	129	1		1	1	1	3		112	350	253	319
1	94	102	1		1	4	1	1		1	2	384	59
115	119	247	108		1	95	109	1		1	135	83	253
1	156	73	1		1	115	87	4		1	256	78	1
1	111	118	1		1	133	142	1		184	65	1	105
94	239	298	132		1	1	1	392		1	1	103	594
94	3	2	69		1	1	2	123		1	408	67	103
122	1	96	114		3	2	141	7		100	1	97	78
1	1	123	99		1	1	1	5		1	1	1	91
93	114	117	1		1	1	108	5		1	109	70	1
399	96	125	1		1	1	110	1		3	139	110	38
1	1	227	1		195	1	107	1		57	133	215	74
1	1	109	1		14	1	63	1		107	202	87	126
118	2	134	1		1	340	2	1		100	110	206	285
105	86	129	107		1	1	1	7		1	138	95	624
1	1	108	225		77	108	1	3		137	1	1	664
101	1	137	129		1	1	1	9		126	1	1489	1
108	156	261	126		1	1	1	1		2	1	130	2589
10	101	121	1		1	157	1	20		2	117	89	1
118	128	223	1		82	1	1	2		1	101	115	1
1	1	1	247		1	1	1	2		198	535	107	1
106	68	1	1		1	2	1	4		1	218	1	92
3	1	1	1		5	85	100	1		106	250	126	1087
224	38	1	1		1	109	1	2		246	79	71	168
123	1	1	1		1	2	117	1		115	85	94	101
124	93	141	4		1	1	1	1		1	2	1	326
179	123	120	1112		86	1	166	96		1	210	1	1
127	1	122	1		112	1	3	2		82	69	89	75
1	1	116	109		1	1	3	1		3	112	279	1
1	3	111	1		4	172	1	1		3	109	79	258
1	120	202	337		1	141	469	1		1	68	118	170
1	235	122	113		3	1	158	1		114	145	115	117
1	126	5	99		1	1	84	1		117	1	1	100
120	128	1	130		1	1	1	1		5	2	1	1
103	109	115	1		205	6	1	2		107	1	101	89
1	1	1	104		1	1	115	1		1	109	430	313
1	1	151	105		1	1	1	5		154	611	86	120
106	4	131	108		1	1	1	4		1	109	135	132
358	1	457	121		1	1	131	1		1	1293	115	130
105	96	1	2		3	2	1	3		1	1	113	104
132	188	134	1		3	2	1	1		1	69	122	580
1	1	143	3		2	6	1	1		1	115	93	1
1	1	135	4		3	75	3	187		1	111	126	232
1	1	108	45		1	55	1	1		1	1	1	110
1	122	100	77		188	1	3	2		99	50	138	515
8	130	108	228		176	112	3	4		1	90	23	1
1	1	223	1		1	1	1	1		1	119	119	119
97	1	1	109		4	14	161	1		1	16	1	116
1	1	1	136		1	3	118	1		1	1	117	70
1	1	144	103		3	119	110	18		1	188	116	107
91	128	1	120		1	105	1	1		123	68	208	95
117	216	1	1		1	1	485	11		1	289	684	126
109	257	111	109		290	1	1	1		1	111	443	1
1	1	400	574		131	2	109	1		1	1	83	1
107	1	1	86		1	1	1	1		99	118	117	121
1	126	141	1		1	3	1	1		112	110	96	1
78	1	108	121		1	84	105	1		38	74	113	93
1	124	108	100		40	1	58	3		1	713	185	1
1	219	233	376		1	10	126	1		1	228	1	414
92	1	91	95		1	309	1	1		1	247	129	113
134	1	110	224		1	1	120	1		1	1	110	570
19	1	1	102		1	110	1	198		1	1	92	95
118	94	1	1		3	134	1	1		1	1	88	1
93	1	129	1		3	1	295	1		2	88	1	96
287	1	95	132		2	1	1	3		1	85	99	59
1	229	89	1		4	1	1	146		121	200	109	105
3	113	1	120		4	13	1	471		128	1	1	242
1	118	1	1		1	2	1	1		2	99	73	1
127	423	115	189		1	4	1	18		3	1	110	21
96	212	117	1		1	76	115	1		71	131	56	196
133	102	1	3		1	9	1	1		220	142	1	1
155	119	124	1		1	207	3	3		125	120	1	140
127	130	102	1		1	1	1	3		87	255	403	56
83	119	112	1		1	302	3	2		284	1	104	55
84	1	107	1		1	1	1	1		1	1	180	1
113	1	99	1		1	105	1	1		3	160	600	3
3	106	116	1		1	17	1	1		1	712	81	107
1	1	111	155		3	2	19	1		129	11	105	231
1	73	292	230		1	124	11	1		2	1	1	98
1	112	155	103		100	135	1	1		109	113	460	73
1	122	140	602		4	112	1	1		108	140	114	109
91	1	248	690		1	2	1	1		1	114	75	87
122	1	116	1		2	1	415	5		1	120	228	109
113	82	1	1		1	1	1	1		1	100	120	107
1	247	1	1		1	1	1	1		190	513	114	1
102	1	78	1		135	1	1	1		1	442	1	270
99	1	325	1		1	1	94	1		1	1	231	1
1	90	132	61		1	1	372	1		1	1	89	1
120	108	1	214		5	1	2	3		1	1	118	202
118	4	1	143		5	1	76	1		1	447	364	352
103	217	95	247		1	1	1	1		1	89	1	587
256	96	118	1		1	1	262	1		1	26	1	108
197	519	93	1		142	1	1	6		114	1	105	100
118	1	93	103		2	1	70	2		86	2	390	105
91	1	111	1		1	1	296	60		128	44	94	334
59	103	138	57		1	2	3	1		102	513	58	101
354	77	1	170		1	3	1	2		1	118	83	127
177	97	278	112		1	2	206	1		138	3	131	302
93	106	123	1		1	128	1	2		234	119	129	1
136	238	1	100		1	133	1	1		1	109	1	124
1	1	91	91		157	137	298	4		1	681	101	101
1	1	133	89		2	1	1	1		2	1	97	61
1	1	1	1		157	1	135	1		321	1	97	290
1	1	361	120		1	1	1	1		119	23	106	123
78	2	1	123		1	333	13	1		121	1	1	417
1	209	90	1		148	1	4	20		1	371	1	1
103	3	114	1		1	1	1	3		1	120	120	73
447	125	101	3		12	1	10	1		102	130	206	1
95	117	81	100		1	263	1	147		1	253	107	89
119	250	92	1		1	103	1	1		1	140	260	106
380	1	144	129		129	121	1	1		12	1	240	109
120	1	473	70		134	1	143	1		1	6	116	532
121	108	93	110		1	5	126	1		1	1	118	139
106	126	125	116		7	1	1	1		117	511	114	100
104	1	195	89		1	1	1	135		158	103	1	110
114	1	1	111		1	1	1	1		1	132	1	87
108	115	1	1		1	192	1	112		1	245	78	1
98	124	1	208		1	4	96	3		112	272	119	119
105	1	119	332		1	2	102	6		130	107	116	121
109	1	115	63		1	1	132	5		95	235	749	189
1	1	119	1		6	1	118	1		1	101	82	1
116	1	78	1		1	142	99	3		1	13	180	1
96	111	102	1		1	1	241	302		1	64	409	1
118	1	86	1		3	1	133	1		1	109	86	1
142	177	129	131		1	1	1	1		4	99	91	216
100	94	103	113		1	1	261	367		1	120	88	113
226	50	98	190		1	1	1	3		1	147	105	130
1	117	107	90		1	98	136	1		1	115	49	104
83	94	1	1		1	67	1	2		2	93	125	105
144	110	58	117		169	1	1	1		110	1	117	251
1	119	144	1		1	141	1	2		136	87	225	131
76	1151	80	1		1	2	142	1		1	193	95	93
132	150	94	1		2	1	1	1		137	133	116	211
109	1	1	88		148	137	111	1		1	129	94	107
122	98	80	4		3	215	112	1		98	170	239	120
1	3	1	192		1	124	1	126		109	15	113	125
118	102	282	4		1	1	1	1		5	1	95	208
120	226	72	41		1	1	1	1		23	124	92	76
1	126	247	107		1	1	1	1		119	113	198	84
124	134	1	1		1	62	1	1		1	242	109	16
1	1	289	4		1	1	1	1		114	327	118	7
76	1	1	113		12	84	121	423		79	1	1	304
118	105	1	102		1	89	1	1		111	100	1	125
1	100	95	127		220	1	2	261		137	100	5	465
313	3	97	2		1	1	1	2		110	71	108	82
11	147	134	1		1	1	1	64		2	114	115	114
1	120	100	1		1	4	270	2		1	104	235	226
115	110	118	1		1	2	1	1		1	241	9	204
2	1	129	38		2	119	1	1		2	96	109	1
2	1	334	1		1	1	118	1		1	98	69	1
1	224	1	1		2	129	1	1		133	87	1	302
5	1	1	1		1	456	1	1		322	98	1	113
1	1	1	1		128	120	1	1		1	132	114	96
1	86	2	422		1	109	1	1		1	102	1	90
1	92	127	161		1	1	1	1		4	289	86	1
1	110	1	1		1	1	3	3		157	129	103	102
294	69	111	541		115	1	1	1		1	90	100	494
1	1	104	129		1	279	1	1		49	1	44	104
1	170	1	1		146	1	1	2		122	88	81	265
2	1	118	126		1	1	3	1		2	79	120	1
1	87	1	126		113	1	1	1		128	128	229	331
104	103	154	2		1	266	143	3		1	157	94	2
131	1	1	1		1	109	1	1		1	59	197	1
109	1	163	1		1	227	174	1		1	186	92	89
124	126	1	1		1	1	112	3		1	230	115	230
1	1	98	94		1	1	112	1		115	142	78	2
222	97	146	343		1	1	109	2		1	485	108	124
1	115	2	88		1	13	1	1		109	1	68	1
3	3	1	249		3	1	1	1		86	123	100	114
1	1	1	1		1	171	1	2		1	133	137	91
137	99	112	1		1	1	311	1		1	129	1	1
1	118	214	271		1	1	405	78		2	11	39	1
4	1	116	1		1	89	3	1		131	100	123	105
327	127	142	2		1	1	1	1		142	1	139	199
1	326	93	121		1	13	1	104		1	1	105	53
105	98	240	1		1	128	1	1		1	42	84	130
1	101	126	119		7	247	1	1		1	169	2	116
2	101	112	127		136	161	3	1		223	383	234	436
1	273	107	1		1	125	1	2		1	71	113	2
1	2	115	109		1	99	1	1		1	136	100	120
162	1	1	40		26	3	1	1		1	4	66	1
110	1	1	104		1	123	1	1		170	1	106	6
88	1	90	140		1	121	1	1		150	186	93	547
109	1	76	1		1	97	1	1		1	378	504	102
119	151	111	106		1	1	317	2		1	115	1	66
1	120	41	3		1	83	115	268		1	144	288	1
103	101	153	473		1	1	5	3		1	94	128	645
136	116	89	91		1	271	1	8		1	339	114	102
236	113	1	111		1	48	1	1		1	79	1	326
1	1	1	1		1	1	1	2		1	1	125	149
1	1	101	53		1	1	1	1		1	1	117	3
104	1	104	234		3	1	98	1		1	76	181	1
114	102	91	1		445	189	1	1		1	481	106	209
154	1	101	203		1	84	1	1		999	135	45	1
112	1	93	67		13	75	1	1		108	1	97	665
152	1	77	1		2	1	2	101		218	222	373	1
1	88	104	1		96	126	1	1		99	1	103	2
138	1	115	3		1	433	202	3		482	115	325	87
94	533	1	101		1	393	6	4		4	91	138	373
97	245	124	1		1	115	1	114		1	168	33	219
262	111	7	125		1	1	1	1		232	190	171	94
74	116	1	110		1	209	82	1		124	70	136	134
1	98	101	255		1	1	1	1		85	1235	1	198
1	2	100	118		125	135	89	1		1	133	198	109
1	739	1	5		2	12	1	1		1	226	1	1
1	110	110	3		1	89	1	1		22	219	1	112
121	41	200	123		150	93	109	388		2	361	103	85
1	1	4	1		102	1	97	1		1	147	1	285
1	1	1	1		111	122	129	1		99	2	112	100
100	1	125	73		2	144	1	1		1	472	222	33
125	321	243	115		1	1	1	1		1	1	175	69
1	1	1	1		1	2	1	1		129	103	115	111
1	114	243	240		1	111	117	1		1	117	130	265
1	329	1	1		1	1	1	1		96	387	82	1
116	134	128	258		3	489	101	3		113	58	122	220
1	3	148	1		3	1	1	1		102	479	203	106
1	1	137	3		33	1	1	1		1	118	1	121
88	6	117	2		1	1	108	2		1	128	1	7
640	2	105	1		140	164	1	1		133	122	1	109
1	1	120	118		1	141	315	1		1	126	1	112
137	2	143	202		5	128	1	3		1	1	99	96
130	2	123	1		1	1	1	3		1	307	525	126
1	1	106	1		4	2	97	1		1	99	112	142
87	1	232	1		1	1	1	1		1	222	101	122
1	119	103	1		1	146	1	1		1	109	397	423
1	111	413	154		1	115	1	2		9	59	197	1
116	85	101	288		15	76	1	1		1	314	104	125
244	123	1	108		1	1	1	2		1	129	256	226
107	1	155	1		1	170	1	1		2	212	62	101
1	1	139	1		1	1	91	17		135	101	204	220
1	1	120	1		118	1	120	11		86	103	1	1
373	123	96	1		3	7	1	2		1	307	111	97
3	103	114	1		1	1	274	1		1	89	117	1
125	104	103	103		1	76	125	1		3	1	88	119
87	111	64	105		391	94	84	1		133	430	121	172
113	1	104	80		1	3	1	1		118	1	1	203
1	1	1	120		1	174	1	1		214	147	102	142
1	1	1	342		1	1	126	1		1	1	1	102
1	97	4	1		1	1	83	1		129	429	106	395
1	1	116	101		1	74	264	1		1	94	134	1
1	226	262	114		126	3	1	1		1	292	113	183
1	339	159	107		1	78	141	1		1	138	104	1
1	1	174	10		37	213	1	3		1	1	116	51
131	1	111	33		1	1	1	256		1	499	115	1
1	2	244	118		14	126	146	1		1	104	91	115
151	335	329	1		1	129	1	3		1	462	1	100
95	97	147	229		5	102	1	1		1	1	1	180
70	130	1	245		3	1	1	1		1	101	114	93
1	92	1	107		9	1	1	41		143	171	223	103
332	1	1	1		1	1	1	453		1	134	156	1
5	1	107	4		1	601	1	1		2	144	385	217
81	1	1	113		1	4	111	1		1	118	1	91
331	143	115	119		1	132	3	1		137	98	140	104
121	1	1	1		1	1	1	8		1	76	67	214
42	1	127	1		149	1	115	3		122	137	100	923
1	235	108	2		1	10	118	5		1	1	77	184
74	120	83	1		1	3	103	1		1	40	104	229
1	1	2	1		1	1	133	1		1	92	86	134
92	125	273	1		3	1	139	1		125	65	1	205
1	117	377	241		1	97	1	1		1	108	111	5
114	3	115	114		1	1	1	1		1	69	141	830
150	2	1	287		1	190	85	1		1	98	710	115
1	213	1	122		2	157	112	1		2	310	88	101
1	2	130	177		1	1	174	1		1	3	176	97
84	131	133	4		1	118	1	1		1	1	109	111
133	255	1	110		227	124	149	1		147	288	332	82
223	126	99	224		1	1	1	1		119	3	1	102
138	1	108	1		5	1	1	1		126	606	1	213
1	108	90	1		4	1	1	1		260	1	1	258
1	115	96	390		1	56	145	3		101	121	81	126
126	112	59	1		1	4	352	3		1	28	103	126
1	312	2	160		1	2	125	4		1	111	419	178
1	1	98	117		1	29	175	3		1	119	138	71
264	122	80	1		1	1	1	110		1	142	518	153
114	114	103	1		90	1	58	4		1	79	125	178
102	200	101	567		3	6	1	1		1	1	112	78
104	3	112	193		1	1	1	1		119	385	101	105
1	1	86	90		1	1	1	1		1	77	26	100
108	1	110	1		1	1	1	4		105	95	91	268
1	73	88	1		5	1	114	1		1	1	108	92
2	1	127	1		1	1	1	1		1	1	109	188
340	115	130	1		99	124	1	1		1	243	113	103
334	359	89	128		1	1	127	1		1	613	1027	1
118	1	106	1		240	1	1	1		438	154	1	1
118	1	1	1		2	100	3	1		1	103	89	1
106	1	96	121		1	1	1	1		1	1	74	114
121	133	184	109		1	108	1	1		119	76	101	783
1	185	128	128		1	115	121	1		4	140	193	93
1	116	1	118		1	55	97	3		1	99	58	1
101	1	104	127		1	180	1	1		164	116	125	3
1	224	497	92		1	116	116	103		1	75	237	101
1	128	1	1		1	66	358	1		1	1	82	256
1	127	117	110		1	1	144	6		136	77	117	95
88	3	1	217		1	1	127	1		126	68	1	462
239	1	1	116		37	1	1	1		79	1	115	108
1	124	101	1		1	1	97	408		1	64	328	242
1	3	118	113		1	1	71	1		1	490	226	121
1	1	111	124		1	1	1	1		93	229	135	1033
1	1	110	3		1	217	96	1		1	78	85	108
113	119	1	1		82	1	106	1		1	1	101	1
109	1	1	114		3	94	1	1		1	1	170	158
109	90	93	110		3	1	120	1		140	1	126	164
1	94	101	1		76	1	102	1		1	156	847	81
124	1	235	1		3	138	4	2		127	1	109	223
80	101	163	89		1	257	3	1		323	129	103	71
91	1	216	1		1	157	1	3		164	113	151	87
1	1	157	3		1	383	1	3		129	127	104	1
80	115	124	57		1	43	1	1		1	1	132	64
101	1	118	108		1	1	125	1		306	439	247	3
111	1	109	128		1	1	110	1		1	1	143	117
4	212	1	71		1	1	338	1		215	226	1182	131
190	116	1	88		1	1	2	10		152	1	119	94
81	106	121	112		1	2	210	128		1	2	1	109
1	1	124	82		2	1	1	5		1	93	331	8
121	3	115	1		2	1	1	2		1	122	106	1
1	1	230	3		1	1	107	1		1	306	92	76
1	118	1	1		3	1	1	1		95	317	198	111
114	1	116	4		1	130	1	1		50	126	111	104
124	2	1	522		1	539	2	1		114	120	308	2
98	98	93	146		1	1	154	1		2	90	48	120
2	2	114	139		1	1	98	1		1	1	240	224
1	1	98	62		1	179	1	106		109	2	1	359
116	141	207	86		6	244	1	2		89	89	111	107
113	237	103	187		360	110	1	1		1	102	109	470
5	231	227	82		1	92	24	1		1	5	1	72
266	1	131	82		6	2	1	1		1	1	102	216
1	1	110	1		1	1	1	216		1	322	1	488
229	1	99	90		1	1	143	53		1	1	135	136
1	461	1	1		1	122	1	1		150	116	109	225
37	100	152	108		1	87	131	1		1	206	110	75
86	2	1	33		118	1	120	84		155	6	126	1014
84	1	320	1		1	1	259	1		1	104	61	117
268	77	121	2		7	116	114	206		1	416	57	3
76	86	98	1		1	2	1	1		3	135	1	307
93	107	1	1		120	1	234	1		1	136	118	1
105	128	1	49		90	1	1	1		1	175	364	109
115	1	130	109		1	1	1	1		1	179	1	116
103	1	106	1		44	1	126	2		124	171	1	21
135	199	133	1		5	1	122	2		132	156	116	192
1	96	105	3		1	98	141	1		1	1	154	99
118	126	86	18		1	111	1	1		1	105	1	99
114	3	2	201		1	264	7	1		1	129	119	114
250	351	98	120		1	134	1	1		1	120	74	1
93	245	1	108		70	1	1	1		1	33	374	252
97	86	121	115		1	1	1	1		1	114	87	98
1	1	89	135		3	1	1	7		1	114	99	80
1	1	108	1		1	4	78	2		1	155	86	112
1	97	1	2		1	121	86	1		1	78	116	116
90	115	142	1		1	1	1	1		132	90	326	1
1	105	1	1		1	1	1	100		1	153	1	101
120	2	85	131		109	16	1	2		1	1	101	258
133	105	135	1		1	117	1	1		186	117	214	202
91	92	4	1		4	168	2	4		1	572	393	113
130	95	1	92		1	1	1	1		145	114	36	5
539	107	1	1		359	117	122	1		1	218	125	1
129	138	102	1		8	1	1	7		1	238	393	106
119	128	96	238		1	5	1	1		717	22	83	86
281	103	199	1		105	264	299	1		124	208	126	121
1	1	112	157		1	2	1	1		95	137	1	1
1	1	94	107		1	1	1	2		85	1	104	120
1	255	113	1		1	321	122	1		174	1	112	196
114	385	1	313		1	135	97	1		2	127	106	118
122	126	271	234		1	1	123	1		1	1	1	1
139	1	123	71		1	1	131	1		117	186	1	1
239	97	135	118		3	1	1	1		96	102	90	101
17	1	1	29		1	1	164	3		1	1	68	123
117	1	264	1		152	1	13	1		1	93	134	106
1	1	361	5		1	140	89	1		51	110	70	84
1	128	143	222		3	119	1	18		1	352	1	117
1	1	506	1		1	48	1	3		1	85	101	1
95	1	106	217		1	79	1	1		1	68	226	1
112	39	136	160		1	1	180	105		109	1	115	1
106	103	121	190		1	1	110	1		1	1	72	11
112	114	255	122		1	1	1	28		1	239	103	101
161	93	1	105		93	3	19	3		1	119	147	219
1	121	129	1		1	1	1	1		1	85	109	91
127	1	120	238		3	2	106	1		117	108	117	113
114	1	1	139		1	1	1	10		1	76	413	57
3	2	10	161		1	10	1	1		1	135	118	265
90	102	103	1		1	1	1	1		207	2	207	78
1	103	244	247		1	1	147	1		1	1	1	52
137	1	113	2		1	121	117	1		123	113	333	566
1	188	200	1		1	451	111	1		2	106	1	228
228	100	124	89		1	119	93	537		1	74	1	1
136	1	141	314		1	150	126	2		103	531	1	81
102	112	315	102		1	1	1	5		1	241	15	89
108	1	91	119		139	97	1	3		1	87	1	82
1	6	1	1		651	1	1	1		84	311	108	187
132	1	95	1		1	127	107	95		1	112	110	580
130	328	38	108		5	3	1	331		1	350	207	402
554	2	138	1		5	1	1	84		1	87	1	1
120	114	1	180		4	1	3	2		1	109	1	238
287	2	1	120		1	125	1	1		1	86	111	98
108	279	138	269		12	110	3	1		122	203	228	322
148	1	108	415		2	1	1	1		114	1	110	62
2	235	115	1		3	105	152	1		112	319	18	139
88	187	110	1		4	1	1	2		137	231	1	247
1	1	137	1		1	97	1	1		1	1	161	100
235	96	227	3		1	1	1	1		1	1	236	109
118	13	269	1		1	2	1	11		1	33	1	98
129	97	111	79		2	1	141	2		101	96	130	119
1	1	125	60		1	1	73	128		116	136	115	68
97	1	181	130		1	1	126	1		1	606	79	3
1	212	80	1		250	1	135	6		1	117	82	1
133	127	75	1		1	1	118	1		1	323	97	82
180	1	224	119		1	1	109	5		1	169	228	185
83	87	127	496		1	122	1	1		1	77	100	103
136	118	105	1		4	279	149	1		1	111	112	10
149	228	114	116		12	1	110	1		3	215	1	8
1	1	1	124		1	3	1	115		1	123	122	108
52	1	114	3		1	83	1	1		138	1	118	1
116	145	113	186		147	105	1	1		100	38	95	100
64	2	300	110		1	156	214	492		4	105	268	107
113	97	1	136		435	1	111	1		118	103	115	211
120	114	1	113		1	236	1	6		124	174	292	216
1	1	39	311		3	1	1	1		154	130	111	89
1	4	81	106		1	87	1	1		1	112	324	108
1	1	108	1		118	1	149	1		1	126	335	1
133	127	136	215		120	216	129	3		4	224	184	108
284	133	285	1		2	2	1	1		1	119	86	1
108	121	1	115		33	1	1	1		80	137	98	128
1	113	1	1		4	1	189	1		1	1	99	199
86	6	1	1		1	4	1	20		1	1	75	142
3	1	145	1		1	5	127	1		2	1	88	227
109	106	132	1		1	260	112	1		230	363	118	95
117	113	123	7		1	1	106	107		278	119	141	217
115	105	116	1		2	1	149	2		1	258	206	91
106	141	1	4		208	84	2	1		1	115	79	197
1	107	98	98		37	96	136	3		113	1	87	3
1	3	93	76		1	1	114	1		63	90	101	99
95	1	139	610		1	1	123	1		1	1	366	117
1	110	197	106		1	123	1	1		1	1	98	617
124	1	137	1		1	153	327	6		1	375	203	131
1	1	144	257		2	135	1	1		1	1	90	216
95	63	135	121		1	1	131	2		1	193	108	71
115	129	117	108		1	1	117	1		154	327	1	221
1	1	1	1		1	2	102	2		127	1	615	233
110	1	144	1		1	1	1	1		176	97	116	118
1	1	84	70		1	117	1	1		1	243	84	1
99	4	120	77		1	583	1	1		2	82	98	1
218	660	1	1		294	1	178	1		1	145	240	91
1	108	237	1		407	108	1	1		1	297	86	312
1	211	3	1		1	1	116	3		1	1	103	81
94	3	89	100		1	1	86	121		1	221	108	1
111	124	1	3		1	5	124	1		75	112	111	211
103	1	70	182		1	1	2	96		1	1	246	1
74	201	1	131		3	1	1	235		204	1	91	241
114	86	120	1		1	81	145	1		100	205	133	32
108	1	1	1		2	115	1	3		101	125	134	1
116	1	1	100		3	124	115	1		1	86	122	93
116	134	111	2		6	1	75	1		1	143	52	51
1	98	103	1		1	510	174	1		2	141	216	622
104	120	1	37		5	106	133	1		1	99	103	81
86	1	2	102		1	12	81	3		3	256	111	245
118	110	1	1		1	3	150	1		97	223	466	103
117	133	115	1		2	1	1	1		1	299	121	295
122	82	103	251		1	1	1	2		1	124	136	811
109	1	110	1		1	2	121	5		1	10	87	91
60	278	309	94		1	139	176	2		126	287	124	195
117	114	112	239		1	1	1	1		115	253	1	174
81	1	93	1		1	1	1	2		113	136	231	211
131	1	99	2		1	2	1	1		1	137	1	99
1	126	124	4		79	105	1	1		190	121	73	81
248	72	1	1		139	1	136	1		133	96	118	85
1	1	199	121		2	127	102	1		130	1	120	90
67	124	146	1		1	102	1	1		1	2	296	96
84	4	1	38		2	1	1	1		1	90	66	468
127	1	113	1		1	1	1	1		1	98	283	52
189	122	132	140		1	114	1	1		1	72	257	822
1	114	1	218		1	105	101	1		1	119	96	52
1	130	101	1		1	1	140	1		1	106	116	42
127	142	127	1		1	1	1	1		2	192	107	116
177	137	131	2		1	1	1	1		1	244	1	461
121	1	1	33		1	1	140	1		2	164	124	193
128	82	109	7		1	1	413	1		1	276	94	168
100	1	105	1		1	110	1	1		234	106	83	1
1	289	1	1		6	106	1	15		1	80	86	85
82	108	1	257		1	1	1	1		1	154	101	105
91	325	54	206		1	1	1	1		1	109	370	103
1	1	88	111		1	248	125	1		1	781	1	310
1	3	132	105		1	80	393	1		183	216	91	103
212	1	118	99		1	121	244	1		103	112	199	108
279	152	228	104		1	97	1	3		1	1	1	313
140	112	115	136		1	1	1	1		1	103	1	119
3	1	103	1		1	1	1	1		1	257	1	96
138	2	148	71		1	158	2	1		1	147	736	237
2	133	113	1		1	132	126	1		152	108	120	122
1	118	96	1		1	1	139	1		1	108	40	126
3	1	112	82		1	1	74	1		1	92	73	98
97	1	104	3		5	1	152	1		1	237	427	1
119	1	1	159		1	1	10	1		1	109	120	217
91	126	1	1		1	114	1	2		203	133	200	102
109	123	1	1		1	48	1	1		1	112	1	91
8	1	97	95		1	2	1	1		3	4	98	92
89	106	227	93		3	1	85	1		1	74	112	94
1	19	1	114		1	1	131	1		1	125	99	95
1	119	1	1		1	1	119	1		1	355	106	109
95	128	92	1		1	1	121	3		1	119	122	111
440	6	112	1		1	1	99	1		1	184	73	399
1	1	5	136		93	2	1	1		80	407	78	1
82	255	1	83		1	1	1	1		187	1	84	81
110	95	88	123		1	1	1	1		129	128	119	337
102	145	595	1		1	2	1	2		80	142	788	103
68	98	110	1		4	1	1	1		1	46	58	286
104	98	71	91		1	2	1	1		1	1	106	436
134	97	1	79		1	120	1	1		262	1	103	245
171	1	113	1		1	279	104	1		1	366	118	96
139	1	1	2		1	1	210	1		95	100	1	91
169	1	127	2		1	1	114	1		1	144	159	91
83	131	119	1		1	1	1	1		1	299	107	101
196	1	1	100		2	1	1	1		145	95	75	223
1	1	1	125		1	49	1	1		1	1	55	1
118	1	1	76		1	106	1	222		125	133	78	4
122	159	244	159		1	118	88	1		1	79	118	4
1	6	118	101		1	140	134	1		2	116	1	98
98	1	249	127		2	145	118	1		1	508	84	230
299	373	121	1		1	196	86	226		2	1	217	2
132	278	104	4		1	1	92	1		142	129	64	339
415	1	198	1		130	109	1	1		113	491	116	116
100	1	86	2		107	98	1	5		2	122	115	420
8	548	109	302		144	114	147	1		1	232	127	195
312	1	242	122		2	1	1	2		141	127	115	92
108	1	2	8		108	123	1	1		81	1	110	236
1	1	119	148		2	84	1	1		1	265	106	89
79	99	128	3		127	79	120	115		3	404	112	117
104	1	141	1		80	1	1	1		1	74	66	101
405	1	132	1		6	1	105	3		124	1	124	13
1	3	92	112		1	3	115	1		1	118	84	81
1	265	350	123		1	232	1	1		1	89	235	219
97	117	111	245		1	153	1	115		1	39	109	189
142	124	1	1		1	1	1	1		3	137	110	116
103	145	104	3		1	1	1	4		1	1	124	4
105	1	247	98		1	1	122	300		1	1	121	247
69	1	106	346		1	135	1	1		1	340	152	1
58	153	112	1		132	1	1	1		112	354	97	6
82	103	115	104		1	1	210	1		156	112	90	517
1	127	1	4		6	1	113	1		1	179	1	171
154	178	231	106		1	1	1	2		102	202	422	115
103	82	75	130		1	1	253	1		129	413	127	566
122	157	110	228		1	1	122	459		138	118	130	1
98	122	106	8		1	209	103	1		1	291	87	1
107	1	129	4		157	123	2	1		1	1	93	213
83	1	90	71		140	108	1	1		1	102	1	88
116	1	115	1		80	1	1	2		1	140	1	337
95	115	96	114		101	1	121	5		106	98	126	2
120	103	153	1		1	1	128	1		259	78	2	111
119	230	461	97		1	1	1	10		1	162	180	114
116	1	1	90		1	1	1	3		221	52	1	883
85	105	1	129		3	1	1	10		1	127	1	1
106	103	245	118		1	1	123	1		1	2	107	93
74	1	81	2		2	133	117	19		520	82	119	261
66	1	428	88		1	1	98	1		1	1	121	628
99	219	1	2		1	191	288	1		116	469	266	183
1	1	109	122		1	90	441	2		135	135	1	1
178	214	129	85		1	1	1	2		1	65	729	1
70	3	251	103		1	1	1	3		1	9	142	110
121	86	1	98		1	2	1	2		2	103	194	85
116	1	121	119		125	252	1	1		106	152	109	3
132	1	218	2		161	103	3	1		211	1	70	77
90	223	321	107		1	113	142	1		95	470	53	99
150	1	125	1		1	154	87	1		63	138	1	122
129	3	1	1		5	1	54	1		20	1	1	95
132	4	241	1		1	79	138	2		1	136	1	1
1	1	1	1		176	1	1	5		389	123	1	608
18	3	1	106		5	1	1	1		73	109	1	90
1	1	112	111		1	1	126	2		5	124	1	121
105	87	98	1		1	103	1	1		1	2	117	74
114	1	224	1		1	109	1	1		1	312	98	82
1	1	124	258		8	1	2	1		106	78	119	484
115	1	38	1		1	1	1	1		264	90	101	633
101	60	304	329		1	43	114	2		144	1	171	98
113	2	99	106		511	1	187	1		94	1	218	129
156	137	104	113		40	1	2	1		99	232	2	99
22	134	1	7		1	130	184	272		101	33	138	212
98	3	204	100		1	130	124	1		1	2	171	17
210	113	465	112		1	93	1	1		1	3	110	102
114	214	200	111		3	92	131	1		1	1	229	151
234	116	105	2		58	127	131	1		1	233	202	77
1	69	103	118		4	105	1	1		1	238	114	112
72	1	125	249		126	124	303	1		133	102	109	95
124	1	187	310		1	1	3	1		104	113	62	1
121	139	1	103		6	1	112	1		109	131	93	1
1	119	68	106		1	1	242	1		256	113	226	91
1	79	1	219		3	1	245	3		131	225	130	1
92	110	153	1		1	96	207	1		148	100	92	211
109	1	130	138		139	82	72	1		134	1	119	1
70	1	116	121		1	96	160	3		1	1	86	221
109	1	1	103		1	277	1	2		1	1	93	211
133	118	1	112		13	139	232	1		105	1	112	112
124	229	102	87		104	150	190	1		1	494	96	74
1	113	130	1		12	4	127	1		1	131	120	414
106	92	128	96		1	2	2	8		1	221	1	1
1	354	1	1		2	134	2	128		2	190	68	132
1	1	98	1		2	117	111	1		116	104	365	1
125	1	215	214		1	1	120	1		88	470	206	457
138	82	233	1		1	1	140	3		104	1	256	99
114	1	94	100		1	1	459	1		65	1	414	104
141	125	1	175		1	7	1	3		127	1	156	3
1	1	123	235		315	1	1	8		1	142	76	368
96	105	111	117		1	48	1	97		445	214	307	99
55	119	140	131		2	207	101	9		98	1	96	249
146	1	1	3		1	4	1	4		1	486	550	171
98	1	126	1		1	1	1	1		1	1	84	79
95	91	128	1		2	1	396	12		115	125	1	116
1	98	117	74		1	1	108	119		228	3	2	86
124	118	131	107		1	114	92	1		2	1	114	506
119	96	266	96		3	92	1	1		1	215	118	72
2	1	95	372		2	1	1	1		1	246	194	75
92	3	135	95		220	1	113	1		1	141	128	1
210	1	100	121		2	1	123	1		1	488	223	25
1	1	95	113		12	64	1	7		2	104	39	123
1	85	81	2		1	125	400	10		950	1	37	86
1	1	106	1		1	1	1	1		2	192	97	398
1	88	90	111		6	128	111	1		145	1	99	116
120	225	120	6		2	83	1	1		1	1	85	291
133	121	115	530		1	1	1	1		93	131	131	1
88	106	113	178		1	1	134	2		116	102	1	274
103	113	120	114		351	1	110	1		1	134	125	114
1	130	1	1		1	254	1	1		1	1	54	252
127	1	1	90		1	1	107	8		1	141	221	82
87	91	1	1		1	159	85	7		113	109	319	101
2	101	111	116		1	102	141	1		1	117	90	110
98	94	1	82		1	3	130	1		103	1	110	212
106	1	119	93		3	98	1	1		2	127	264	5
2	109	104	1		1	210	1	1		1	1	215	200
1	126	130	2		1	1	89	1		1	296	269	120
6	1	103	130		5	1	1	2		1	121	1	117
1	1	1	1		1	1	98	1		80	63	76	124
1	99	1	109		1	1	1	1		129	153	4	385
5	127	102	106		1	1	136	1		1	37	141	75
1	246	124	1		1	2	1	2		113	116	102	123
102	107	72	117		1	1	72	1		1	134	114	249
5	2	213	1		1	1	140	2		1	80	127	76
1	111	110	3		1	165	298	1		226	123	163	1
120	1	126	259		1	99	1	16		228	77	114	97
99	119	1	103		1	3	1	1		219	112	74	141
1	52	1	104		1	338	1	1		1	1	1	114
1	1	128	95		1	110	180	13		3	1	77	155
131	128	106	38		31	111	1	1		1	469	1	1
223	105	1	106		2	1	1	1		1	116	98	1
1	258	1	1		2	1	105	1		1	114	124	118
1	107	42	1		3	108	1	766		1	123	78	133
7	1	105	138		4	128	1	1		1	1	110	96
1	1	112	124		2	81	1	2		263	569	1	107
1	2	250	120		2	79	145	201		1	117	147	11
110	1	1	111		120	111	1	1		1	112	114	1
1	117	197	197		1	1	119	1		67	53	210	2
113	102	91	123		1	1	509	128		116	1	3	108
1	116	355	15		1	132	1	1		96	1	117	203
392	89	1	1		1	128	1	1		91	343	124	232
100	1	99	91		1	1	4	1		1	130	120	100
122	512	138	1		67	1	1	1		1	277	651	99
1	243	1	127		1	256	133	2		9	146	165	98
1	121	1	148		1	101	1	3		1	196	357	1
130	105	1	3		1	1	253	7		137	132	73	1
194	92	1	194		3	234	464	2		1	227	1	318
60	96	117	178		1	1	117	1		1	89	358	109
105	1	87	187		193	99	85	1		244	73	1	410
1	41	1	4		1	1	2	1		364	115	1	1
1	66	88	1		1	1	119	35		1	242	124	101
121	90	119	1		1	135	98	1		135	133	1	26
123	1	1	1		109	27	1	1		108	388	389	195
102	1	198	110		1	1	7	107		105	113	351	121
108	1	325	1		1	1	1	1		106	116	371	417
224	107	257	1		1	1	47	1		319	121	54	1
127	1	1	102		3	3	1	1		1	79	225	8
160	89	131	139		1	211	1	1		101	1	1	1
77	127	102	1		1	1	1	3		457	1	81	1
285	122	95	117		3	38	1	3		1	422	1	195
127	66	109	134		8	98	94	1		622	156	1	137
296	113	1	84		110	140	7	355		2	131	121	331
2	114	102	135		95	2	96	1		1	164	92	3
116	1	277	223		2	129	1	161		250	114	6	2
104	109	173	1		1	254	1	1		1	2	102	216
71	102	139	9		2	164	123	3		1	236	74	1
102	94	1	229		3	94	1	1		1	100	74	9
1	372	95	109		1	235	1	2		1	151	104	204
109	91	101	91		1	1	164	476		1	637	101	107
106	186	1	261		1	338	102	1		286	89	122	118
103	1	219	4		1	116	123	1		5	153	199	307
1	117	108	110		1	113	117	125		6	138	84	108
117	1	142	112		1	294	23	1		8	107	116	30
168	1	86	109		1	1	1	2		1	115	1	111
63	1	102	104		1	4	1	11		1	96	1	125
109	1	217	1		1	3	204	2		4	222	1	1
132	1	105	282		4	136	1	3		104	138	339	1
115	467	103	216		1	1	1	2		91	220	201	218
100	1	119	191		1	267	1	3		1	1	158	95
95	1	115	404		6	125	3	1		1	112	14	2
109	1	116	1		1	109	4	1		281	599	126	126
1	93	134	1		1	1	192	1		1	103	1	240
1	1	1	108		1	98	1	1		87	1	1	232
232	1	1	119		1	5	125	1		1	28	180	1
94	79	1	94		1	1	4	1		2	1	393	228
88	91	147	120		1	1	240	1		1	9	79	1
94	1	80	114		1	1	2	203		1	617	209	440
127	123	109	1		68	121	1	1		237	503	217	85
115	97	113	1		1	247	140	2		112	121	55	3
204	1	1	233		62	72	159	103		1	211	94	99
104	98	90	113		1	1	125	1		1	114	115	131
111	305	1	1		143	1	296	67		2	108	93	271
220	1	148	263		1	1	1	126		1	122	313	430
1	122	106	1		1	2	1	1		219	260	131	127
119	1	118	1		1	97	1	4		97	1	100	1
110	108	1	2		195	1	2	3		117	1	98	102
117	102	1	104		5	1	143	1		1	1	1	111
234	102	1	99		1	1	1	1		1	86	320	1
100	120	79	130		1	1	100	1		2	120	123	84
70	81	1	98		88	106	109	1		64	99	207	91
65	1	280	287		1	1	1	1		303	86	97	192
107	1	270	1		1	2	1	1		1	100	230	824
102	1	134	189		1	96	1	1		1	132	1	98
117	205	212	1		118	127	2	5		128	1	98	173
1	182	126	1		1	118	138	1		351	1	113	137
3	1	107	130		95	716	112	1		141	1	85	1
98	72	120	142		6	108	1	1		126	139	1	121
90	166	216	483		1	109	134	87		1	159	1	132
192	113	110	125		1	1	111	91		1	417	1	657
255	131	339	62		96	206	1	2		1	1	128	105
52	3	112	88		1	139	262	4		194	1	120	117
1	1	109	446		615	113	130	1		2	105	107	283
99	95	201	69		2	107	1	1		1	119	108	2
120	1	104	35		29	1	54	1		1	1	1	3
112	1	1	1		1	1	63	1		1	110	2	111
131	1	226	115		1	99	167	1		14	102	115	131
120	1	114	105		1	112	112	1		151	235	1	93
189	184	209	1		215	162	1	1		128	134	1	119
125	1	111	101		1	141	1	1		1	222	114	215
1	118	97	84		79	427	1	1		1	127	1	194
131	96	117	281		151	1	223	4		108	223	2	61
135	256	123	1		2	1	100	2		119	1	1	38
149	1	128	1		1	139	1	1		1	1	1	123
1	80	95	7		1	112	1	1		1	1	456	54
111	319	1	1		153	94	1	1		1	121	11	1
111	125	1	316		3	78	1	1		1	94	1	85
87	1	97	1		1	4	263	1		1	104	40	102
119	227	1	232		1	1	1	1		1	234	79	112
1	141	102	122		57	84	255	1		1	126	102	186
94	1	1	1		1	1	137	9		1	116	327	340
130	3	1	1		1	131	1	1		1	167	1	109
106	2	1	121		1	82	106	2		1	314	87	111
1	2	116	1		1	1	1	1		1	259	1	148
102	123	93	4		1	93	1	1		1	97	3	558
226	115	95	1		1	96	196	1		93	127	1	96
1	3	1	1		2	102	1	203		220	628	245	88
204	91	1	101		1	1	1	3		1	128	76	144
94	58	78	1		1	1	1	1		1	1	111	112
1	135	1	96		54	118	273	1		303	132	3	105
68	3	121	34		69	130	127	7		1	115	319	2
104	1	312	1		1	96	1	1		1	34	88	226
114	98	2	1		155	1	86	1		2	81	213	70
97	101	1	2		30	144	228	3		1	128	230	116
124	200	203	213		2	1	76	442		1	233	3	1
115	95	102	126		2	1	1	1		1	222	5	129
106	1	113	1		1	1	140	1		1	172	133	60
103	1	65	25		1	1	109	1		1	61	76	494
140	129	1	56		103	290	4	1		124	1	1	82
104	1	154	98		1	125	106	1		1	140	338	213
137	110	199	1		137	1	1	1		38	124	1	112
90	129	207	171		2	145	1	1		4	101	1	109
123	1	204	1		1	105	3	3		1	190	1	857
131	1	121	134		1	1	2	1		1	290	1	1
112	98	5	102		1	1	1	1		1	121	1	220
107	1	1	1		1	1	1	1		135	126	1	122
105	1	197	1		38	1	1	1		88	99	66	136
91	1	184	1		1	120	1	95		193	106	102	265
126	1	335	1		1	128	105	1		1	1	111	419
1	102	1	1		1	1	1	1		2	1	78	1
89	140	188	104		1	297	106	1		1	77	3	972
101	118	105	1		1	110	66	1		1	69	117	90
133	123	1	2		50	99	1	2		1	18	243	88
137	142	84	3		1	246	1	1		1	115	79	241
114	1	185	124		110	4	391	2		1	124	225	125
114	1	97	124		1	2	61	1		118	113	105	96
118	100	54	1		1	92	1	2		86	95	127	101
1	1	1	95		1	234	272	1		92	1	1	207
1	1	86	2		86	218	106	1		97	1	3	211
86	106	111	1		1	1	128	1		101	259	74	36
131	1	115	1		118	5	1	1		1	92	168	1
136	108	140	96		1	139	1	1		2	128	1	3
1	1	190	4		2	4	81	4		1	93	335	251
114	63	65	92		1	116	1	8		3	87	137	1
127	108	121	109		1	8	79	19		1	321	112	187
121	132	1	119		1	94	114	1		1	114	564	313
89	1	108	424		5	1	1	1		2	548	1	84
220	96	1	101		2	268	1	1		2	344	115	262
109	126	121	1		1	143	1	1		1	132	136	106
248	574	361	136		81	130	1	2		117	788	118	1
131	150	104	68		123	1	1	4		122	1	64	113
110	1	1	146		2	1	1	1		1	114	139	98
117	135	1	1		1	1	1	1		6	236	119	98
1	126	1	123		1	1	116	2		4	240	119	446
1	5	275	1		1	1	1	1		1	1	1	167
146	906	105	1		158	1	1	350		106	117	86	302
108	97	143	1		4	365	1	88		2	114	86	394
313	99	114	1		1	1	6	3		1	82	1	226
115	1	1	1		1	1	1	1		145	218	1	126
1	150	205	1		1	65	1	1		1	686	1	60
1	1	111	1		1	112	1	1		1	356	1	243
1	141	208	191		1	105	114	5		1	212	1	186
102	109	108	81		1	1	1	1		282	219	121	81
99	1	1	103		1	32	1	1		4	806	79	81
246	197	118	164		1	1	1	1		9	1	85	242
123	208	140	1		5	1	1	3		1	64	334	134
136	110	2	2		1	1	1	1		104	1	116	1
1	123	182	1		1	1	55	161		132	144	203	366
84	126	112	46		1	1	7	1		1	98	148	65
68	113	133	120		121	1	4	2		1	85	102	1
93	112	376	99		1	132	1	1		1	31	98	1
116	1	1	1		1	154	109	1		1	1	92	2
228	200	1	1		3	110	92	1		1	68	116	106
268	100	96	2		116	1	1	91		120	82	90	109
1	106	105	116		1	1	1	86		1	125	116	1884
109	250	1	96		1	1	1	1		2	222	178	351
1	103	1	386		68	139	1	3		87	154	120	103
109	103	145	91		1	1	1	1		1	141	1	311
1	1	120	1		6	2	2	1		1	101	2	113
117	110	9	115		5	3	2	1		2	90	1	268
107	1	115	111		8	1	143	1		1	114	103	212
1	224	111	1		1	1	123	1		1	147	104	107
115	113	119	119		1	1	1	1		1	1	116	1
1	1	77	113		1	1	1	1		112	121	95	178
1	104	268	90		1	1	481	1		361	487	93	84
1	1	1	124		1	114	1	1		101	1	3	125
95	108	1	106		1	129	1	1		101	211	88	76
3	104	92	1		3	1	1	24		98	1	1	2
6	102	249	103		353	1	591	1		104	77	1	162
1	111	231	154		1	115	1	1		1	126	163	122
148	102	1	84		5	6	1	1		1	2	1	291
4	1	81	121		3	123	1	1		1	102	287	18
129	184	1	164		1	1	119	3		1	86	116	117
114	121	84	125		1	110	97	1		1	131	1	125
125	103	1	107		71	100	141	74		122	1	23	521
238	222	99	1		71	298	126	1		1	68	99	314
175	495	139	108		104	28	1	4		1	876	1	111
1	227	216	1		1	1	1	1		134	1	1	3
4	297	116	126		154	236	120	1		107	57	189	18
135	97	243	131		1	2	4	1		1	253	1	94
1	109	125	83		1	92	1	1		1	101	100	1
41	122	87	97		18	1	188	184		1	2	121	262
16	4	226	121		1	197	94	3		1	97	137	96
65	101	113	181		1	102	340	1		1	98	128	185
114	236	230	112		2	1	1	2		2	265	198	1
1	251	117	1		78	1	143	1		226	167	77	332
1	1	120	6		1	5	1	1		123	117	55	1
1	1	1	1		1066	122	1	256		112	115	1	760
1	115	109	2		1	106	1	1		1	225	129	202
222	132	58	1		1	1	136	1		2	117	88	312
1	110	1	233		1	2	1	1		2	117	5	1238
1	101	1	1		1	1	1	3		1	220	208	140
1	1	1	105		1	1	136	3		415	1	127	475
3	1	1	234		1	1	130	1		327	1	1	102
131	1	1	2		7	120	1	1		100	111	227	269
114	1	1	1		1	132	1	1		103	139	19	116
1	88	109	1		1	91	170	5		125	395	81	126
4	129	1	116		1	2	1	1		1	1	222	255
1	1	1	251		3	1	1	1		1	255	108	1
110	110	73	1		1	2	140	1		1	78	114	1
433	102	121	1		1	75	127	1		1	225	72	1
95	125	123	15		29	1	157	1		1	374	1	85
154	111	136	308		1	1	459	1		123	1111	106	309
202	184	139	103		1	94	64	1		2	461	4	144
1	1	127	194		149	5	123	1		1	100	278	209
4	1	421	1		1	1	148	1		1	131	104	106
1	3	132	1		1	3	1	1		1	1	234	1
99	1	109	50		3	104	122	1		1	98	27	84
265	1	15	15		1	1	1	1		106	84	63	6
121	351	126	1		1	1	1	1		254	22	1	124
1	127	122	120		67	1	1	7		1	136	1	1872
35	125	156	132		1	203	433	1		1	141	96	181
1	137	166	183		1	1	111	1		4	96	336	1
110	212	116	101		1	103	97	3		149	95	1	95
2	114	1	120		1	103	119	88		1	1	117	3
1	99	190	1		1	97	77	1		113	238	1	1
101	106	3	1		1	114	1	1		127	99	191	1
226	105	119	114		1	43	1	1		145	308	12	3
1	1	83	1		1	1	1	5		1	300	250	118
1	217	123	102		1	102	126	1		99	1	20	225
102	123	1	117		2	261	107	1		360	210	94	118
119	1	96	1		103	86	1	1		1	126	152	1
1	1	127	115		351	234	1	1		1	231	69	372
115	99	103	106		7	1	1	1		169	3	106	342
91	108	109	3		1	239	144	1		277	1	3	74
1	178	121	1		116	1	1	1		123	362	180	115
1	90	113	147		1	3	1	1		108	240	134	341
1	109	1	137		1	123	145	1		134	116	90	27
111	121	1	101		1	1	118	1		245	386	1	1
274	136	1	288		8	1	73	1		1	150	120	91
117	1	92	23		134	1	1	4		1	92	410	78
1	1	111	102		1	2	125	1		1	326	116	2
158	383	125	1		1	1	87	1		127	112	112	112
124	1	122	1		2	138	91	1		120	118	3	179
125	1	1	138		1	81	1	1		215	342	36	92
100	97	1	1		2	109	1	1		1	177	98	313
122	131	113	1		1	122	1	115		1	153	104	111
1	1	1	1		1	2	132	9		1	275	4	1
133	145	135	1		1	28	133	5		144	1	362	107
131	1	203	112		86	3	168	1		96	95	202	1
94	3	1	112		1	1	99	2		109	255	121	82
1	1	132	118		1	1	90	1		90	141	131	96
105	99	255	1		117	118	96	1		97	117	136	70
93	300	1	64		1	2	1	1		1	123	92	208
132	101	11	100		22	114	1	61		1	307	93	1
86	103	127	6		1	121	1	2		1	120	137	1
102	1	125	3		2	145	2	4		1	308	1	1
103	1	121	197		4	1	126	1		5	140	333	59
1	241	97	116		251	83	115	131		3	192	243	91
111	6	56	130		2	206	164	1		112	138	308	1
105	1	108	1		1	114	84	4		116	1	91	98
112	112	101	462		1	138	1	2		2	738	108	191
108	108	107	99		2	181	260	1		1	139	120	122
76	561	1	133		2	1	317	1		105	133	85	1
95	168	1	1		9	186	1	1		230	1	1	123
75	1	114	118		65	2	141	1		1	272	1	84
1	94	217	1		1	1	128	154		94	106	103	75
115	216	120	556		1	1	81	1		108	107	117	248
131	134	2	4		1	116	3	1		1	84	142	1
123	1	111	1		1	1	1	1		96	80	100	1
114	1	138	105		1	90	1	1		110	142	113	74
98	1	1	119		1	161	1	1		110	247	105	95
23	7	1	16		1	119	1	1		103	1	276	537
171	2	89	1		1	73	122	1		1	1	1	104
116	1	133	88		6	94	1	1		1	493	257	113
154	71	1	398		1	231	4	1		1	332	1	1
79	121	1	133		1	1	1	217		123	90	120	75
90	75	114	1		131	101	141	1		128	101	472	230
1	125	125	153		1	1	297	1		3	188	214	90
127	1	106	141		1	140	97	1		277	138	1	100
101	1	114	127		5	137	1	1		94	123	274	83
3	2	227	99		3	123	3	1		1	105	109	92
108	117	87	1		1	83	111	162		308	88	1	120
1	236	5	1		1	112	107	1		1	134	1	111
107	106	832	1319		114	1	261	1		96	148	1	125
104	218	119	1		1	1	3	2		1	1	132	90
1	1	1	122		1	85	754	1		154	112	236	1
112	99	1	1		2	110	1	102		87	156	68	245
112	115	112	1		1	1	260	24		1	132	79	258
94	4	129	231		1	160	208	15		1	115	244	1
1	1	302	114		2	1	91	125		1	342	1	102
116	132	1	79		3	132	129	269		1	296	120	118
252	1	1	88		1	75	105	3		131	83	3	228
2	108	1	1		1	693	78	246		1	1	423	1
103	1	202	80		7	1	110	1		126	1	117	301
111	1	114	242		1	1	1	4		144	128	115	680
115	545	212	135		1	449	126	2		670	205	182	115
1	1	156	133		1	1	1	1		1	85	526	100
106	120	230	497		606	1	139	1		1	108	109	117
153	90	1	1		1	81	1	1		126	111	103	83
129	1	102	1		1	1	1	1		90	1	1	108
95	2	108	118		1	73	110	1		1	2	1	327
1	126	1	1		1	100	141	1		49	126	86	235
150	107	1	122		1	125	261	1		101	3	113	62
102	110	1	118		1	197	159	1		223	1	122	84
119	4	122	114		7	125	1	6		1	376	833	124
1	1	1	1		1	149	1	1		3	96	118	196
1	1	163	1		6	128	1	39		1	81	1	195
205	1	146	102		15	123	1	1		145	71	1	64
123	1	1	534		1	1	114	1		114	101	93	202
116	130	253	113		1	1	133	1		1	16	275	207
60	119	82	377		1	1	2	3		1	1	1	102
58	85	100	1		1	1	149	2		1	112	123	332
126	1	92	1		104	1	1	1		1	123	167	1
133	89	1	100		108	129	104	1		271	113	190	104
1	104	107	114		1	270	123	5		6	119	221	57
105	91	112	110		1	7	133	1		1	119	67	94
115	92	66	1		4	3	111	632		199	1	75	567
1	120	116	130		1	99	1	2		256	76	96	193
127	1	1	155		291	129	1	1		111	1	35	150
1	5	88	2		3	276	1	3		1	1	343	222
241	104	129	1		1	1	1	1		1	3	199	1
1	1	323	1		36	1	1	7		1	136	82	351
163	124	118	171		1	236	228	3		5	124	1	223
1	93	1	1		1	1	113	1		244	247	101	107
53	112	121	1		7	1	137	1		104	139	134	64
1	118	1	1		1	1	77	1		336	1	68	189
103	1	107	4		3	1	116	1		100	179	87	103
1	166	200	1		6	1	1	1		1	1	114	79
130	1	112	97		1	1	1	1		1	1	2	231
90	437	113	1		1	24	1	637		1	103	107	336
100	79	136	1		2	98	2	20		1	130	101	1
1	210	1	1		175	24	95	1		97	90	103	98
1	248	1	2		1	72	115	1		90	315	26	145
1	116	96	81		1	238	1	1		2	68	1	336
130	110	131	1		1	1	109	1		1	7	107	122
134	156	141	65		1	1	115	1		1	190	3	237
1	1	2	1		6	1	205	1		97	119	216	97
1	226	1	1		1	1	1	1		59	193	111	103
115	105	106	2		3	1	77	1		1	218	1	546
5	107	212	1		4	97	112	1		111	136	118	82
38	1	76	101		1	95	130	1		2	96	100	735
128	109	94	144		3	1	1	5		355	116	273	1035
125	205	134	88		2	1	1	1		1	107	84	65
106	124	139	1		4	2	307	62		4	75	88	103
160	97	122	1		131	111	1	2		1	1	7	122
3	429	1	381		76	1	1	11		1	55	203	1
1	1	386	1		10	278	185	9		14	113	108	118
83	127	1	2		46	1	2	1		1	117	6	64
1	1	1	94		2	1	1	2		1	87	85	245
1	256	135	234		1	1	1	144		3	265	7	80
111	1	108	114		1	1	110	1		119	3	514	478
2	110	206	10		1	1	1	1		222	289	118	430
101	93	122	67		88	144	1	1		211	245	124	1
114	85	139	1		1	1	3	1		104	222	91	213
1	134	164	1		1	127	352	1		270	97	7	339
132	133	110	93		1	1	1	6		1	1	133	11
111	102	129	101		2	121	1	2		134	144	140	119
1	1	100	115		2	6	510	1		246	73	121	259
123	4	104	1		1	1	122	1		4	152	94	510
1	1	88	1		4	117	1	1		112	161	248	1
145	120	1	1		1	2	2	1		505	365	107	321
1	101	1	1		1	1	138	1		1	475	48	55
108	124	105	133		1	7	1	94		2	201	44	105
1	1	126	213		4	1	101	2		1	82	132	1
102	283	81	117		848	1	130	4		89	360	91	215
106	122	1	283		1	108	1	1		101	80	94	476
120	95	348	115		1	1	1	2		1	100	211	86
1	132	149	1		1	114	80	1		1	484	232	510
1	1	111	1		1	348	1	1		1	83	107	106
1	237	1	91		3	135	3	1		2	125	119	84
1	320	115	87		1	110	1	4		273	280	1	103
35	1	116	89		2	1	1	12		125	89	22	1
206	1	95	87		1	119	1	46		1	450	94	281
102	96	81	1		1	1	254	1		134	1	123	115
107	132	105	1		1	140	119	2		1	1	138	104
1	111	112	2		1	117	1	1		1	47	1	91
223	126	135	4		7	3	1	151		3	218	15	103
1	247	78	103		1	2	1	1		1	329	1	521
1	1	133	14		4	122	1	1		82	119	123	178
1	1	122	201		1	49	1	1		1	721	490	1
1	110	226	1		10	110	121	1		81	101	1	1
117	112	120	1		1	340	1	5		107	109	4	112
2	100	117	1		3	118	145	28		92	498	2	335
191	99	1	245		1	1	138	7		1	138	1	236
127	1	118	131		1	131	97	1		257	121	122	118
128	1	1	402		3	1	74	1		1	130	92	93
110	1	80	270		3	84	1	1		1	210	240	140
1	97	1	1		1	1	1	8		2	139	127	1
129	105	1	314		1	1	1	1		1	105	1	1
130	130	1	3		1	1	1	1		84	143	1	80
77	2	101	278		1	108	1	116		213	127	97	230
1	255	117	97		1	1	205	1		1	3	117	100
206	104	116	105		1	256	108	1		140	178	352	308
98	1	132	10		94	115	124	1		1	110	116	82
124	66	252	138		20	129	4	1		1	3	117	69
1	1	111	1		6	118	102	1		1	134	112	99
588	1	1	112		1	128	99	1		135	552	101	288
1	113	143	79		1	1	1	1		101	113	116	195
108	1	119	133		3	3	108	3		89	455	99	126
106	252	71	1		1	95	2	1		122	230	123	21
126	1	110	1		1	44	2	1		1	79	4	6
1	97	359	2		49	2	137	1		104	122	89	92
129	96	125	1		10	77	1	21		106	260	1	1
128	3	599	114		3	1	1	539		105	252	1	175
126	1	101	87		1	1	1	1		124	176	1	92
107	82	115	1		1	83	1	2		142	123	1	98
227	1	1	1		1	1	143	4		1	225	82	135
79	336	110	126		1	333	109	11		2	115	92	1
1	105	227	54		1	103	113	1		125	365	222	398
105	1	109	1		1	2	1	7		3	132	142	217
121	122	237	1		1	88	1	2		1	79	1	308
1	1	1	112		1	1	2	2		148	102	99	58
293	2	105	1		1	131	1	16		292	115	95	89
1	116	123	259		1	1	1	2		1	134	205	93
1	102	138	112		1	1	1	1		1	122	121	722
81	1	107	127		1	121	479	1		1	112	1	98
109	1	102	121		1	104	1	1		1	172	1	161
132	2	107	34		1	113	1	1		126	112	108	116
116	125	116	2		1	390	1	1		1	1	190	163
127	78	1	1		6	1	1	20		1	113	176	217
1	1	131	1		1	1	106	5		1	109	108	122
94	1	1	111		5	1	115	1		1	320	94	98
26	1	44	1		1	1	1	1		3	187	1	67
121	1	1	118		188	82	256	1		2	146	454	115
1	1	82	96		100	178	2	1		1	1	80	102
1	108	129	2		12	68	1	198		1	1	1	1
9	1	1	2		7	1	1	1		1	1	110	103
122	527	135	1		1	1	3	4		1	190	92	844
88	90	89	1		1	1	1	1		228	190	199	69
1	1	228	3		1	105	3	1		2	126	23	108
1	97	124	1		1	1	248	4		113	95	85	277
92	1	109	344		1	116	1	88		185	218	114	201
122	1	332	106		1	113	1	2		140	227	118	127
1	127	1	189		1	4	2	1		1	157	1	88
112	104	370	206		1	126	1	1		1	137	205	107
117	495	127	1		1	130	1	1		80	116	252	110
224	100	112	108		1	131	70	1		104	105	224	209
106	1	1	198		88	48	1	1		59	112	327	81
1	123	1	164		3	1	1	1		88	488	6	110
32	1	106	115		14	1	1	1		97	81	1	221
107	1	2	54		364	1	106	7		1	113	1	357
112	120	105	1		1	1	1	1		64	104	142	114
124	2	114	106		12	92	119	1		1	121	139	120
2	176	105	117		2	102	86	1		2	184	19	97
93	1	1	138		1	110	99	8		3	1	111	279
121	116	125	1		1	97	3	9		1	278	84	105
138	1	218	1		1	1	1	217		1	82	1	109
1	97	137	107		1	1	55	14		263	1	282	1
1	224	223	1		5	1	1	1		100	259	100	125
3	1	137	1		1	292	1	6		99	1	216	173
133	106	73	1		1	122	151	1		113	247	1	3
1	186	129	337		1	118	95	1		96	100	1	1
253	112	243	94		1	6	56	1		1	343	23	97
216	131	114	38		2	1	227	1		1	1	94	255
112	1	73	1		1	1	1	1		1	1	89	1
156	103	294	1		3	1	1	1		341	202	107	122
202	92	180	212		1	110	1	15		500	730	98	86
303	1	129	1		6	1	1	3		122	289	87	111
98	131	1	76		5	101	1	1		104	131	103	1
81	89	338	658		1	1	1	1		92	170	137	111
141	93	104	79		1	20	2	1		129	258	202	85
111	116	1	94		1	117	1	1		110	99	97	103
86	70	1	97		5	81	121	12		2	113	74	1
110	173	131	92		1	128	1	1		1	122	112	111
132	207	116	387		18	360	801	1		136	1	79	269
133	79	1	117		3	1	131	3		1	53	113	1
1	94	317	496		2	2	88	1		104	414	119	230
3	98	120	141		1	205	65	1		120	103	269	97
123	1	98	28		1	101	113	1		85	108	20	106
1	1	111	125		3	2	1	3		95	111	1	223
113	137	1	1		1	2	1	1		226	140	124	74
117	265	1	1		1	1	1	4		223	91	121	115
1	110	1	98		1	1	1	1		89	1	111	269
171	1	101	79		6	1	2	1		262	3	205	1
1	95	109	130		1	7	1	1		19	186	100	1
1	1	124	1		1	3	252	462		1	79	108	83
54	120	1	1		1	138	100	1		1	82	1	282
1	2	74	73		1	85	265	1		1	121	70	82
125	119	87	122		4	1	2	1		118	275	59	108
132	320	90	355		1	1	201	1		130	35	107	99
245	131	96	1		9	1	119	1		341	2	1	110
102	96	116	111		2	2	1	1		5	127	93	109
1	4	124	1		1	1	1	1		1	71	216	546
127	115	82	1		1	150	3	1		127	4	138	103
104	1	1	1		1	58	1	1		5	2	121	342
1	1	1	1		1	1	1	1		1	110	64	1
1	593	189	165		1	105	111	1		1	3	438	13
85	105	1	94		4	44	125	3		1	231	99	214
1	112	212	124		1	1	1	41		1	250	104	374
255	247	113	115		1	1	1	1		195	108	119	46
232	4	100	136		1	1	127	2		91	1	147	81
1	1	1	63		1	111	1	2		1	109	131	90
96	1	146	111		1	245	119	2		1	153	1	75
1	1	110	119		1	105	129	1		1	2	224	213
138	1	120	1		1	2	111	3		1	283	333	354
1	1	1	1		1	1	1	2		1	117	128	3
214	262	1	71		18	117	91	1009		109	1	115	1
200	105	207	229		1	84	108	1		1	568	85	417
122	1	120	204		1	85	1	1		1	126	98	169
1	146	1	102		48	1	168	1		1	253	338	143
1	106	137	104		1	57	1	1		120	187	238	80
1	103	101	97		3	172	96	7		72	92	88	230
120	1	108	232		3	1	128	1		2	125	2	485
129	123	1	126		1	1	1	5		84	1	110	203
113	462	120	1		1	1	102	1		1	97	190	91
136	127	1	1		1	226	1	1		1	337	87	122
126	1	117	204		2	108	127	3		1	121	71	12
94	120	135	200		1	256	1	1		1	113	105	96
137	100	1	1		3	1	115	6		1	316	98	247
1	115	90	1		12	1	112	3		3	116	99	299
56	1	113	126		135	105	1	1		1	518	275	411
89	1	134	89		1	1	1	1		1	142	63	267
37	324	119	119		1	12	1	3		138	54	1274	122
82	118	83	128		2	222	1	1		1	122	136	100
101	128	125	1		1	150	161	1		89	143	432	507
113	208	97	335		1	2	118	1		1	102	108	685
1	312	138	77		1	1	102	1		2	122	1	78
14	107	129	1		1	115	120	3		1	151	150	116
106	92	105	95		30	119	1	243		1	164	119	18
1	128	92	88		1	1	114	1		1	129	76	90
110	116	1	76		1	1	95	5		1	489	102	80
3	1	96	111		64	134	93	1		1	221	111	127
3	126	111	1		1	1	3	62		106	423	1	193
1	1	105	171		1	1	56	1		116	129	1	112
1	110	1	111		1	123	1	1		416	139	109	91
67	106	251	124		2	1	1	1		3	1	98	448
111	116	96	1		1	1	1	1		371	92	226	110
99	117	295	1		2	1	261	2		1	157	2	269
78	1	1	1		1	182	225	1		1	112	203	104
124	218	127	1		1	5	233	1		1	26	99	116
153	236	224	108		1	1	1	1		1	111	70	103
96	94	133	1		3	1	109	139		1	124	171	108
117	129	449	1		1	101	120	1		3	93	162	20
1	297	107	103		1	217	115	10		119	467	91	7
95	142	404	120		1	1	124	132		1	1	1	1
100	1	133	1		2	1	1	1		1	464	1	115
111	127	1	130		1	122	1	1		98	1	106	214
1	120	124	2		1	123	134	1		102	443	121	158
1	97	465	121		1	75	137	2		124	1	106	166
120	232	145	223		1	390	1	2		105	157	227	97
80	148	128	1		1	141	128	1		123	93	104	80
102	696	111	114		1	125	1	164		88	113	1	91
95	123	101	66		1	141	1	1		1	132	200	1325
95	109	138	1		1	1	1	1		1	102	93	103
228	1	1	1		1	113	1	1		1	170	97	227
118	249	1	2		1	1	88	2		1	1	1	1
96	112	1	157		1	1	105	3		1	103	234	77
217	120	102	94		91	1	401	1		127	47	107	74
132	88	111	1		1	79	1	1		1	181	2	697
114	112	74	658		3	224	110	5		3	223	98	1
100	213	304	1		1	96	259	6		113	94	100	129
136	1	119	45		1	93	104	1		2	526	1	228
1	1	1	1		8	189	88	1		109	121	175	103
132	1	145	1		6	1	124	1		98	209	266	90
108	115	1	100		1	302	124	1		1	179	82	181
94	108	95	98		1	115	1	1		1	111	1	4
1	128	72	72		1	89	324	1		4	118	90	232
101	190	126	128		91	3	174	1		1	150	121	1
96	531	109	1		136	80	1	2		1	292	95	103
111	1	132	118		110	101	193	1		3	2	133	108
110	145	131	48		1	76	1	1		115	96	655	855
455	342	82	104		2	17	5	1		1	135	1	62
1	124	89	89		1	1	213	2		1	137	121	1
129	122	124	1		5	102	266	4		1	296	206	213
1	1	1	1		3	92	1	1		100	102	83	52
92	112	1	1		1	121	2	1		84	74	306	19
149	1	56	1		1	248	1	1		118	1	53	112
117	222	115	1		1	130	130	1		399	125	142	86
85	1	145	1		1	1	120	1		106	253	193	89
108	73	52	1		1	1	168	1		145	87	282	286
1	221	104	56		2	71	1	1		1	146	93	269
81	300	1	260		1	9	1	88		86	1	104	140
117	115	99	113		7	117	1	1		121	72	353	1
100	2	89	1		98	127	1	118		1	126	206	1
88	1	125	1		1	115	106	18		2	75	118	73
1	158	121	1		1	1	77	1		1	91	70	120
161	124	1	1		1	1	1	9		92	81	94	85
1	61	106	1		43	1	124	1		145	107	1	1
115	498	110	1		1	404	302	1		74	173	98	633
110	1	97	1		1	58	160	1		137	237	120	221
133	1	1	1		1	143	144	1		1	139	108	341
107	116	116	1		1	1	83	1		1	80	82	93
120	131	142	1		1	5	120	1		1	300	216	323
131	99	150	233		5	1	102	5		1	238	1	119
95	127	121	1		1	1	3	1		135	113	106	15
126	125	113	15		1	106	2	1		136	202	87	2
123	108	93	30		1	125	1	1		358	51	102	179
2	149	1	533		2	244	97	4		118	93	103	115
104	174	1	99		2	6	2	3		1	1	125	450
156	107	135	38		7	1	1	1		1	86	110	1
122	126	233	79		2	178	1	1		120	1	1	109
85	1	1	1		1	2	1	3		133	126	101	81
1	1	101	1		123	1	1	1		1	244	113	308
236	113	111	1		96	206	197	5		199	120	128	60
116	1	332	94		1	1	99	1		110	120	230	121
104	1	209	198		1	1	118	3		333	142	768	123
116	1	1	1		79	107	1	1		146	1	217	125
1	89	194	128		136	1	1	68		66	117	614	92
1	94	132	7		1	2	1	2		276	86	210	106
125	217	121	2		1	1	1	1		206	223	108	140
123	249	116	113		1	1	1	1		79	272	103	161
1	1	41	123		10	1	1	1		1	167	111	66
3	1	1	118		1	41	18	1		1	72	418	80
199	113	72	1		1	129	13	140		127	1	88	367
101	1	96	107		1	1	1	1		1	1	192	224
113	1	111	1		87	111	124	1		574	1052	93	76
237	138	130	1		156	1	1	19		9	116	301	21
122	137	159	3		1	3	72	1		1	119	526	3
1	131	128	113		1	258	1	1		361	102	92	1
1	268	101	106		1	1	1	1		220	128	125	1
91	102	1	25		1	1	1	1		1	1	121	112
122	116	121	115		1	1	1	1		1	1	131	98
110	130	151	212		1	100	1	7		100	123	1	484
92	1	1	71		3	1	95	1		1	465	133	216
1	1	2	125		8	1	93	1		135	218	98	106
617	100	120	124		3	114	125	6		1	127	119	1
85	121	139	1		1	3	1	1		1	97	107	105
112	5	125	1		1	56	8	2		1	1	2	232
1	98	95	1		1	76	118	1		101	3	122	98
120	1	86	1		1	127	1	7		1	90	95	101
98	1	104	256		1	54	161	4		4	111	108	92
123	294	297	99		1	1	1	1		1	260	111	311
113	124	140	12		2	1	1	1		1	109	238	1
113	80	138	102		1	1	1	2		73	597	113	393
1	1	122	45		1	106	1	1		1	1	1	1
108	162	97	1		1	104	1	2		117	78	83	1
1	101	107	115		77	1	113	5		127	427	127	98
1	202	95	211		29	3	121	2		1	99	68	68
102	3	113	1		2	1	90	1		1	109	121	407
5	100	153	120		4	1	1	1		251	52	1	1
1	138	91	1		17	267	1	1		131	124	1	119
96	104	96	1		12	1	1	5		115	634	1	445
90	1	95	77		188	88	83	3		90	125	104	97
1	138	244	126		1	48	1	1		253	62	245	100
110	1	216	120		4	1	1	1		1	86	112	1
159	266	149	109		1	1	1	2		1	115	78	234
53	1	201	122		1	211	114	1		113	90	1	208
1	98	1	114		1	104	2	1		1	1	1	1008
1	11	1	1		1	1	127	1		62	115	98	101
1	1	1	2		1	1	1	1		1	108	89	231
1	95	219	220		3	3	90	1		1	129	113	1
117	115	87	123		3	3	1	1		1	113	1	118
103	136	77	1		1	2	1	4		132	1	325	625
126	135	1	3		1	1	1	1		1	302	96	616
104	120	113	1		1	1	75	1		107	166	64	288
109	1	1	1		1	125	138	3		48	136	697	112
1	92	112	2		95	103	235	1		3	1	1	131
126	2	95	25		1	109	108	1		94	384	1	175
1	13	1	2		1	1	1	1		117	106	1	100
1	1	135	113		1	117	1	1		1	225	95	91
1	1	96	1		1	1	1	1		148	129	186	113
116	1	1	1		5	109	123	1		3	121	1	332
123	193	1	1		1	1	132	1		1	462	123	2
1	130	159	1		3	131	2	1		1	1	119	117
152	3	104	1		7	1	1	1		1	1	133	102
117	93	130	39		1	1	85	112		1	116	202	107
111	208	113	1		116	122	162	5		1	211	1	99
102	248	1	97		4	318	1	1		2	218	1158	115
118	103	76	79		1	1	81	1		2	1	138	189
1	133	116	231		1	1	1	4		128	261	38	217
2	225	262	109		1	1	299	1		92	117	79	268
1	113	110	92		1	1	132	2		1	71	3	1
72	1	1	2		3	1	107	1		1	343	1	1
233	99	105	2611		1	125	1	1		86	500	1	198
1	107	114	1		1	2	1	1		3	145	459	1
105	1	103	4		1	1	1	1		149	79	67	337
2	1	1	1		1	119	1	1		1	126	75	76
109	583	1	128		2	1	96	1		109	105	132	695
103	352	249	310		1	1	104	1		1	477	124	90
2	98	143	114		1	42	1	1		1	130	137	72
84	1	96	90		4	1	101	1		1	165	98	1
199	1	114	97		1	1	12	3		1	1	193	174
136	96	3	1		91	110	124	1		1	116	122	118
97	182	1	1		1	3	788	1		89	83	1	1
61	1	103	3		189	2	1	4		1	126	136	1
129	122	1	1		1	144	253	1		1	112	92	301
261	100	127	94		1	136	112	1		1	189	351	377
92	1	106	91		3	109	122	1		1	103	184	223
107	293	111	2		1	118	1	3		1	77	1	115
1	229	107	125		1	273	1	8		152	79	3	212
108	93	92	1		8	117	565	2		1	1	1	1
78	116	112	302		1	1	1	1		1	157	110	124
1	122	60	2		4	1	1	9		1	109	263	227
70	293	1	96		1	22	1	9		4	296	208	147
90	1	81	248		1	1	3	8		1	121	88	185
1	132	278	1		1	151	2	1		6	105	1	240
1	1	83	1		7	1	109	1		115	1	1	130
1	1	95	1		1	123	1	1		241	240	127	1
90	1	87	1		1	121	75	4		1	124	194	111
68	641	4	123		356	3	109	1		2	456	1	80
47	114	66	197		2	1	1	1		6	1	117	98
216	1	1	91		1	110	98	1		1	143	121	122
97	127	141	110		1	100	1	117		2	1	108	1
310	1	95	116		1	132	1	1		1	1	117	99
566	90	109	2		1	1	4	1		1	94	86	1
120	1	96	262		1	197	4	1		104	172	62	154
133	2	199	135		135	106	118	1		1	11	1	119
144	1	88	1		12	225	128	1		1	1	433	75
135	26	79	1		1	99	103	1		1	240	1	1
62	114	124	2		2	4	97	46		1	7	62	44
135	204	1	361		67	63	247	1		90	1	105	43
125	80	434	98		110	2	1	24		86	114	97	1
91	104	1	211		3	125	159	1		1	90	86	146
1	1	1	89		1	1	1	1		100	114	67	71
1	114	92	1		3	1	253	1		171	127	1	387
88	79	117	1		6	399	103	1		128	74	1	98
116	98	1	266		2	103	1	1		205	27	130	224
21	1	122	375		1	1	1	1		118	156	106	687
112	1	70	100		2	129	125	1		1	80	85	92
139	1	1	1		1	205	1	3		2	114	112	58
1	1	100	68		3	129	121	1		1	121	85	294
1	1	1	406		1	1	129	3		1	1	94	106
129	115	115	1		5	1	2	93		164	1	101	102
124	1	124	284		1	1	1	2		1	397	143	176
1	98	134	1		4	190	204	2		107	109	1	95
348	4	124	119		116	1	321	3		213	277	113	71
123	1	108	92		103	1	237	1		1	159	1	201
113	1	117	121		120	1	1	5		1	185	1	156
95	1	228	1		1	136	1	1		1	215	211	79
84	140	57	1		8	126	1	1		1	127	98	217
3	108	1	145		13	351	130	1		1	89	167	215
108	188	226	2		10	104	82	12		1	50	126	1
153	103	121	1		1	116	2	1		1	454	1	125
144	108	98	6		3	138	1	1		324	1	257	144
3	1	98	127		1	380	146	1		61	1	326	97
75	2	86	87		1	95	1	1		118	1	112	1
120	1	1	2		2	115	274	1		1	131	94	1
118	1	105	2		301	2	133	1		143	102	128	1
1	103	1	1		72	1	1	90		91	618	103	394
119	1	110	92		1	141	1	1		126	97	79	1
124	88	130	109		150	1	1	1		1	120	121	103
124	117	149	1		1	119	120	1		1	110	99	96
1	1	110	122		77	98	103	1		108	83	1	83
1	1	1	5		1	122	133	2		108	120	76	159
1	1	106	1		1	87	1	1		131	116	1	209
25	112	101	476		105	1	1	1		106	113	124	345
106	101	143	3		1	1	1	4		1	177	104	1
93	97	95	1		226	1	1	213		1	1	267	128
78	63	209	1		1	100	1	1		100	217	117	123
115	1	9	1		1	222	1	1		1	86	111	120
97	1	125	1		1	137	81	3		3	141	232	98
2	288	26	213		1	89	355	1		1	108	125	93
91	1	1	89		2	1	1	1		1	139	102	100
203	125	104	97		160	235	1	11		1	403	127	119
1	206	133	102		6	1	105	4		1	258	34	1
1	134	118	92		3	116	1	1		127	113	126	107
129	106	220	1		1	112	113	1		1	126	1	91
115	100	92	1		2	101	1	1		1	172	82	1
125	1	102	1		1	102	1	1		92	72	1	210
122	238	1	124		1	139	1	3		81	836	1	64
1	118	107	1		1	135	1	1		1	1	99	4
110	112	1	115		1	121	1	2		175	94	108	263
101	2	112	112		1	1	36	4		239	95	185	96
1	1	1	122		1	1	118	1		1	117	298	199
1	88	163	1		2	1	2	1		1	98	105	126
120	93	125	1		69	1	297	1		1	125	1	111
104	126	1	1		2	1	133	84		1	212	113	244
193	128	187	1		3	1	152	803		1	96	1	110
111	2	77	1		3	2	1	1		1	91	154	240
91	290	124	1		194	263	124	1		186	128	96	80
289	118	126	1		1	232	181	1		1	72	90	86
127	108	237	1		3	119	129	12		273	1	111	577
129	105	1	115		1	1	93	166		113	239	482	1
112	505	120	104		6	102	125	78		831	208	97	1
129	3	131	101		1	77	1	14		109	277	281	1
1	1	96	1		1	103	116	89		96	303	100	2
113	1	237	140		2	133	128	2		201	242	228	6
138	1	115	1		4	1	1	1		1	72	1	231
1	1	94	1		1	1	1	13		124	117	1	125
102	211	90	1		1	106	1	1		128	267	93	448
62	125	77	3		1	95	120	1		1	4	115	313
1	125	112	1		3	103	1	1		366	123	78	2
3	1	1	81		4	1	1	1		3	268	103	101
129	1	1	3		1	111	145	1		1	1	84	87
74	1	241	2		1	1	1	1		1	1	363	145
103	568	115	1		1	145	1	1		2	112	108	241
97	1	102	1		1	120	3	1		116	572	1	117
101	158	99	1		1	115	118	1		1	120	3	53
84	1	114	104		1	131	131	9		93	239	1	180
141	131	121	202		1	134	104	1		108	604	100	3
134	79	95	1		3	117	110	4		97	90	56	122
112	1	116	2		81	1	1	46		111	230	88	4
111	110	118	113		1	1	1	1		115	95	119	111
87	1	113	91		124	1	1	1076		103	358	86	103
1	1	109	93		1	101	1	1		135	157	304	238
130	1	114	1		409	64	3	1		1	84	137	261
116	1	67	111		188	116	2	1		1	223	335	119
134	87	88	4		1	379	107	1		1	3	1	99
108	314	102	1		124	283	99	1		112	118	120	93
104	100	1	675		1	1	321	1		93	128	112	127
119	116	1	1		1	1	110	3		95	178	81	511
101	1	129	120		1	4	84	1		1	118	92	78
55	1	201	140		163	1	132	1		1	91	1	109
140	127	47	1		4	1	1	1		111	133	124	1
1	107	88	131		1	81	1	1		82	111	1	112
80	171	252	54		1	1	1	1		2	115	1	1
112	1	260	4		1	113	2	1		1	129	103	1
231	1	152	173		1	123	105	1		1	95	611	136
147	1	92	214		1	1	1	1		138	106	151	1
95	1	118	105		1	4	213	2		1	440	110	92
200	116	93	77		1	106	124	1		112	206	813	113
341	1	112	3		3	1	120	1		1	129	233	1
87	2	142	222		1	91	1	1		1	1	109	3
100	1	73	711		3	1	1	1		2	125	72	104
1	3	328	1		1	130	1	21		1	133	108	74
127	258	137	1		2	96	147	1		156	66	109	109
113	1	109	1		1	174	171	1		1	90	172	1
166	1	266	1		3	1	123	3		1	109	117	1
82	1	1	1		1	107	1	2		2	117	194	70
115	127	1	375		1	1	151	1		1	197	206	108
92	187	105	1		2	5	1	1		131	442	88	100
103	121	52	136		1	150	111	1		1	247	229	219
134	1	1	3		99	76	1	1		1	102	122	103
190	93	154	1		1	119	1	4		1	123	118	97
104	302	123	121		3	134	1	2		1	90	97	218
110	176	185	96		1	284	1	1		1	842	70	1
59	125	1	98		14	4	121	1		5	63	125	1
122	106	194	110		1	1	300	1		1	236	130	414
114	1	119	129		1	318	94	3		91	96	185	185
243	1	67	5		1	1	111	1		102	139	108	1
122	5	206	1		1	1	1	1		2	1	83	111
104	1	1	1		2	1	433	11		1	63	122	277
2	177	195	3		1	1	1	1		5	118	114	1
103	1	116	122		1	1	1	7		106	1342	120	1
147	240	1	1		1	62	99	1		142	190	124	127
120	192	265	83		1	107	1	1		108	1	85	450
105	1	99	115		60	1	123	1		116	108	118	143
126	1	78	103		1	122	95	2		89	313	100	163
1	1	56	239		2	233	114	17		1	215	143	86
94	127	1	1		172	76	1	1		134	54	118	327
208	1	89	1		7	126	97	1		2	109	119	323
119	1	184	1		152	7	109	1		1	79	181	1
1	1	227	1		2	141	123	1		1	4	380	127
108	1	1	115		229	1	1	1		4	222	122	101
75	1	1	89		2	1	474	27		76	1	84	74
142	1	123	75		1	92	2	1		88	122	1	110
126	1	99	1		7	110	138	259		103	128	115	1
1	206	137	1		1	99	1	1		65	1	675	172
178	216	89	88		1	285	111	1		96	303	63	135
123	1	1	83		1	1	1	10		274	1	1	58
64	1	88	1		1	1	63	131		131	1	1	213
110	1	86	1		1	1	112	1		130	199	1	1
136	117	3	1		1	1	197	1		117	2	1	90
1	99	1	1		1	4	117	3		99	207	124	122
88	1	111	112		1	56	1	4		85	134	95	110
111	107	1	37		1	1	1	1		1	79	102	232
101	1	115	1		4	112	98	1		1	107	215	226
100	1	101	4		4	1	119	407		1	121	3	323
127	142	1	1		99	142	123	2		1	87	226	119
1	111	121	1		1	86	115	1		1	3	89	83
111	200	120	1		1	123	138	1		1	117	104	217
133	113	99	114		1	125	307	4		91	550	1	104
99	145	103	331		1	1	90	1		1	1	109	106
133	107	31	3		1	150	216	1		1	1	1	103
89	129	98	3		1	104	1	1		1	101	1	125
120	3	90	1		1	1	121	1		1	223	633	1
125	1	112	87		1	1	1	1		124	200	100	277
111	150	1	55		1	3	1	1		1	128	95	105
1	1	1	132		4	1	1	1		1	113	104	121
132	293	111	411		1	115	3	4		1	229	92	479
120	105	109	169		150	225	119	1		1	107	89	920
1	238	117	1		1	1	119	3		1	1	89	1
118	269	118	1		3	114	240	144		1	1	218	116
1	1	118	467		2	108	49	1		1	481	102	86
133	182	261	142		27	2	414	1		1	184	108	233
117	135	91	1		1	1	221	1		118	100	507	221
107	1	80	1		1	62	137	1		125	176	2	102
115	113	239	1		1	63	1	2		98	115	100	69
87	82	114	2		1	1	1	2		113	1798	88	186
109	109	123	122		1	1	136	1		166	3	116	115
135	130	117	87		1	1	17	1		1	104	129	152
1	132	131	109		1	1	2	1		102	82	145	76
109	1	108	2		110	1	105	3		1	137	105	102
97	1	88	106		1	110	114	3		1	108	805	2
83	105	1	315		1	1	62	166		1	48	235	1
107	1	1	118		1	91	1	1		144	80	105	71
124	108	433	1		2	1	106	16		1	470	101	112
1	106	112	2		3	203	528	1		1	63	251	323
61	155	1	3		1	128	105	1		1	2	113	1
106	88	129	1		1	195	3	1		1	868	248	112
116	259	187	1		1	93	118	1		2	374	90	113
121	234	96	1		2	200	1	5		147	345	121	174
116	216	72	363		229	3	161	1		1	118	107	128
105	1	100	72		1	1	1	1		1	105	106	3017
105	100	1	1		2	1	103	1		113	79	105	105
121	127	110	85		1	1	276	1		127	409	352	94
1	113	229	115		1	3	1	1		1	114	119	580
119	1	97	101		1	1	1	1		1	1	234	673
111	3	1	267		1	97	1	411		1	87	131	263
126	108	1	1		1	94	1	4		2	120	100	233
114	1	1	94		1	61	97	2		1	222	104	1685
78	120	124	2		1	2	216	1		1	2	100	1
117	248	77	1		191	1	1	2		1	149	127	20
116	336	124	1		1	1	119	1		3	296	256	106
274	154	131	1		1	1	190	1		120	35	100	111
228	1	341	4		110	1	1	1		371	113	143	220
86	2	82	123		2	1	1	74		1	122	97	1
116	103	1	110		1	252	145	1		120	193	187	113
119	120	454	129		79	227	93	216		125	3	94	207
120	138	72	102		1	93	100	444		1	1	106	1
177	2	1	1		8	151	368	29		1	70	60	103
235	1	137	325		3	148	212	139		1	255	112	1
130	1	1	1		1	243	121	2		1	418	134	131
1	1	123	1		1	1	97	1		102	114	99	1
248	247	106	2		1	127	195	1		158	143	262	71
97	132	105	1		5	108	176	1		1	286	84	169
119	135	85	1		137	199	1	496		1	510	1	108
1	2	87	2		188	96	106	125		1	123	114	108
89	492	126	163		1	1	96	8		1	111	92	3
74	220	111	50		1	1	1	1		3	122	289	79
152	12	347	106		4	1	146	1		1	104	110	246
222	120	209	310		1	1	101	1		155	1	122	158
1	90	86	1		1	1	1	1		119	497	110	125
1	85	112	1		1	1	1	57		1	110	89	484
93	1	146	1		141	1	98	1		1025	80	300	1
319	137	1	1		1	100	114	2		97	1	111	138
83	1	134	2		1	222	167	1		3	1	1	1
1	1	115	89		1	1	68	648		1	126	117	209
2	1	1	114		1	99	256	7		112	98	68	132
63	122	129	1		2	120	138	1		1	380	287	154
1	129	207	1		1	109	225	107		1	120	122	231
32	1	116	105		3	71	1	1		1	163	1	87
1	1	141	1		3	59	1	7		2	165	85	106
67	60	88	86		273	287	103	3		2	371	1	1
1	118	218	1		148	101	130	1		106	301	120	1
150	105	125	121		1	103	97	1		92	116	181	224
1	1	1	1		1	4	116	283		155	1	236	409
1	1	106	738		1	109	84	1		277	101	74	111
287	126	49	31		1	1	1	2		1	87	135	1
2	103	84	246		1	1	6	1		92	110	106	133
376	1	100	1		5	228	119	1		99	1	96	100
64	264	111	1		4	82	142	1		106	899	93	117
114	98	112	1		1	96	1	1		109	99	1	86
97	1	114	1		1	82	211	2		216	127	1	127
242	108	108	423		1	138	118	1		1	140	91	128
80	120	162	1		95	149	128	124		120	1	283	626
60	141	1	226		1	196	99	117		99	114	293	197
94	1	122	18		3	1	1	2		117	102	188	326
1	1	261	1		146	1	1	1		1	121	100	103
122	95	134	1		109	1	1	3		1	880	228	112
1	103	99	1		2	111	1	1		135	359	217	274
130	117	127	293		1	70	503	1		366	1	102	1
1	146	1	94		1	149	94	3		1	117	107	1
121	116	225	2		1	652	285	4		1	295	107	82
1	1	89	2		233	115	1	1		86	106	105	93
1	89	108	45		1	1	121	1		1	112	74	114
1	235	115	1		1	249	271	1		146	189	266	1
105	1	141	107		1	109	1	1		154	122	100	163
3	108	1	266		1	106	1	3		2	116	98	125
145	80	147	7		57	2	1	3		2	1	444	108
3	1	1	151		3	1	1	1		91	104	122	1
90	100	123	52		3	245	1	1		117	95	1	391
1	95	109	140		1	229	127	1		244	82	2	1
1	107	127	1		165	129	1	1		1	44	160	130
130	100	1	5		1	167	1	3		1	114	214	118
120	1	109	1		1	1	1	1		1	94	33	539
144	99	112	1		4	103	1	1		1	1	139	1
105	91	109	868		1	132	98	4		1	102	108	1
105	452	112	1		1	87	90	4		1	122	123	1
1	117	112	105		1	107	1	1		111	6	114	109
194	117	1	87		1	110	2	3		104	1	116	1
102	146	1	106		5	1	80	9		114	67	123	94
122	1	120	273		1	1	102	1		119	747	1	317
104	89	102	116		1	104	1	1		37	684	1	50
115	125	241	68		2	119	405	1		1	78	1	226
1	113	251	1		1	1	1	1		1	284	97	173
228	112	118	1		1	1	1	129		1	518	122	1
1	1	110	1		1	215	111	1		146	1	218	404
1	1	155	1		40	153	2	1		107	1	337	521
1	116	111	270		1	98	1	1		120	1	210	99
1	115	1	214		1	113	163	1		91	74	82	179
246	118	148	1		1	1	1	1		291	1	579	1
1	146	112	1		1	123	1	1		1	1	104	110
119	1	228	33		430	130	101	1		1	197	90	91
118	1	1	1		1	112	122	1		3	167	125	1
128	1	1	133		124	137	102	3		1	239	117	376
219	1	1	4		3	117	1	1		1	98	62	1
111	69	111	1		4	129	1	1		252	328	85	113
110	111	104	3		1	108	1	1		110	185	125	1
147	122	126	223		1	271	1	70		1	1	120	113
100	110	113	93		1	398	358	3		112	261	319	74
89	1	164	1		104	94	117	1		109	97	109	75
126	72	1	135		1	261	508	3		1	374	109	112
109	205	1	1		124	1	251	1		2	287	108	215
1	4	113	1		1	412	2	1		1	107	86	61
104	1	221	78		2	136	2	1		1	1	858	197
442	101	90	2		156	1	106	1		99	257	254	118
136	236	1	2		1	1	138	1		1	1	104	94
132	283	130	77		155	130	1	1		104	124	83	1
142	119	101	68		2	45	1	113		74	105	141	3
126	1	90	1		393	1	1	1		120	102	130	91
88	123	112	1		1	146	1	103		1	153	73	77
1	1	128	3		83	1	114	1		1	196	93	312
1	1	114	1		1	2	112	4		1	597	118	103
1	99	198	573		87	129	1	1		3	140	100	45
1	122	133	1		1	118	1	67		9	92	64	592
1	98	103	137		1	1	119	1		1	127	1	98
107	91	1	1		2	116	1	3		3	686	107	1
111	105	104	130		127	1	1	2		143	765	101	107
132	122	122	1		180	1	1	7		173	121	102	291
423	240	1	236		4	214	2	1		141	103	1	1
4	1	148	90		459	136	115	4		394	109	204	139
198	291	147	1		1	130	122	9		72	251	1	467
110	122	118	199		1	117	150	1		3	103	84	115
1	451	125	101		1	270	122	1		1	182	235	116
89	432	89	85		3	1	1	2		265	129	129	284
113	1	1	82		1	65	1	3		112	1	87	193
135	1	121	130		1	115	269	1		192	288	101	119
123	103	115	1		1	2	110	1		9	130	100	1
1	125	97	3		1	1	151	3		1	301	115	126
1	106	126	1		2	91	106	1		305	122	101	97
240	179	84	230		1	1	1	1		3	236	111	86
113	122	129	1		2	188	96	1		86	159	104	81
1	100	202	86		1	1	130	3		1	97	217	236
136	217	107	121		1	1	1	1		1	1	101	1
1	229	92	104		1	1	1	3		98	259	88	2
95	90	135	1		1	129	5	1		1	141	76	78
92	95	87	38		1	122	4	1		1	120	92	146
1	109	124	84		187	1	1	1		1	148	123	114
64	123	108	1		1	1	1	1		6	106	123	166
84	105	112	555		153	1	104	1		2	586	101	141
130	135	90	138		1	99	101	3		305	233	91	58
105	1	233	2		1	4	1	1		2	489	130	1
130	223	127	2		143	1	99	1		7	182	113	97
1	1	114	1		80	1	104	1		3	1	125	109
97	121	1	1		1	192	115	1		114	137	114	1
143	1	120	410		1	210	1	1		1	99	116	1
272	498	110	788		1	97	1	3		1	102	105	262
102	2	94	1		1	261	92	1		2	87	145	513
1	96	75	23		1	1	114	1		1	2111	417	115
1	1	1	1		3	106	1	9		98	279	1	105
96	186	129	4		1	67	1	1		1	101	100	101
120	325	122	1		1	118	1	1		116	95	101	1
73	1	75	2		3	118	105	389		42	431	95	322
3	116	120	1		1	1	69	2		1	482	425	87
102	1	217	1		1	94	1	1		90	109	62	326
103	78	134	115		1	69	138	1		1	447	969	111
90	344	123	85		1	218	140	2		1	233	136	123
109	117	119	120		1	142	248	1		1	135	187	3
1	220	123	1		1	112	136	1		128	56	111	618
1	1	110	1		1	140	710	1		78	98	216	443
112	1	147	1		239	115	1	1		353	114	603	124
118	1	90	1		1	1	293	4		1	118	1	57
123	118	83	3		1	92	1	3		1	122	35	410
1	97	244	1		149	70	1	1		146	123	158	81
95	1	222	77		1	132	109	1		2	111	73	102
205	128	121	105		1	141	129	1		126	1	1471	79
81	1	151	120		1	112	1	188		176	191	211	866
133	1	1	1		1	1	1	4		2	415	153	92
148	116	122	64		1	112	80	3		94	90	122	116
64	84	1	1		1	1	125	111		103	97	98	1
170	248	119	1		1	1	1	1		113	518	1	107
119	1	114	1		234	102	150	1		150	109	1	165
136	1	104	648		83	1	114	1		261	195	1	290
1	221	119	1		7	105	100	1		1	120	476	31
113	111	127	3		1	101	139	141		1	123	105	126
1	226	102	8		1	114	124	1		1	338	111	194
138	217	63	3		3	119	107	1		1	102	64	96
110	97	108	5		193	1	77	1		1	92	3	3
110	1	1	7		126	436	222	1		1	84	80	300
154	1	104	12		1	116	86	3		118	180	101	103
1	1	68	106		1	1	1	1		116	289	72	141
1	1	127	91		1	245	1	1		174	108	113	93
111	1	107	233		99	4	2	1		1	52	116	148
96	99	110	1		255	114	1	1		366	637	114	1
344	226	1	2		1	114	2	3		1	96	304	1
276	1	133	1		1	1	111	4		1	144	94	238
114	3	229	163		1	1	1	1		1	140	107	83
129	2	96	115		1	122	3	1		242	125	396	123
1	363	109	67		1	1	117	2		175	260	1	116
1	106	129	230		1	1	1	1		349	92	118	1
1	123	255	114		1	190	246	1		230	137	1	101
224	1	150	264		1	105	1	750		114	117	296	469
120	126	220	145		113	284	1	2		123	1	118	232
127	119	112	1		1	48	1	2		1	66	5	223
103	115	117	1		2	8	861	1		1	280	1	475
1	1	79	1		7	103	1	1		1	284	1	90
137	1	93	1		1	98	1	1		26	114	1	1
1	124	121	1		447	435	2	1		111	225	1	1
280	240	157	1		93	109	1	1		1	117	5	1
241	92	114	1		1	141	1	1		93	93	1	109
133	4	117	1		1	132	82	1		1	49	315	127
313	108	2	109		1	112	1	8		101	456	81	321
196	125	212	1		1	123	91	3		1	121	14	109
1	3	123	119		132	1	1	1		1	94	130	95
1	1	129	1		1	1	1	1		3	132	115	1
81	1	117	1		1	1	1	21		1	145	1	95
108	100	215	1		2	116	1	1		1	1	224	1
133	106	1	1		2	1	1	1		1	632	83	2
1	224	101	1		1	95	1	1		1	128	115	102
112	4	122	1		1	98	88	1		236	111	77	1
108	1	1	122		1	220	199	7		170	306	200	1
102	1	118	1		149	147	1	1		1	135	48	102
110	78	119	1		1	104	1	1		125	1	63	1
1	1	1	1		1	321	107	1		83	21	2	256
1	3	98	1		162	1	83	1		204	115	459	4
99	99	102	116		144	141	334	3		144	128	189	209
100	89	104	143		141	127	1	390		115	93	89	100
5	360	119	1		1	101	1	1		87	271	1	93
85	1	76	53		1	122	1	2		396	132	2	639
187	330	194	1		1	1	3	5		1	121	107	1
1	1	116	1		1	243	108	1		1	1	136	9
12	95	497	1		1	92	2	1		1	1965	1	3
513	1	97	196		1	94	1	277		115	15	96	157
1	1	119	1		53	219	150	1		1	2	406	1
3	98	128	1		1	247	114	3		90	506	69	7
1	117	265	466		1	1	113	154		1	220	1	346
138	11	124	106		1	173	111	3		136	116	1	9
103	37	117	88		3	108	1	1		1	1	7	114
1	1	112	106		1	124	1	1		356	1	121	74
110	82	102	1		1	96	1	1		1	154	2	103
1	204	135	109		1	1	1	1		1	201	116	91
107	1	101	1		1	108	1	1		1	343	1	109
98	212	88	120		137	253	183	1		1	121	63	118
127	211	116	102		115	1	1	1		1	343	207	1613
2	1	233	127		3	109	123	1		1	62	1	674
134	1	112	72		1	102	1	3		129	170	81	86
1	106	245	1		1	112	1	2		1	70	1	159
3	90	1	112		2	108	1	1		34	172	1	89
1	3	96	103		166	234	107	1		120	162	63	136
370	1	113	118		3	1	1	3		422	2	55	1
2	114	111	49		1	109	1	1		1	1	5	5816
255	76	127	100		2	2	111	3		1	1	2	112
96	77	94	1		1	1	121	1200		1	23	1	344
197	104	126	77		1	83	125	1		1	111	1	86
110	100	213	1		1	1	1	138		215	145	1	96
51	108	139	1		4	134	2	3		161	4	1	289
116	1	96	171		1	1	120	278		108	86	18	69
79	100	111	103		1	90	113	1		373	432	81	95
130	108	126	4		87	125	110	1		73	2	67	235
1	130	200	5		1	1	127	1		109	2	94	1
1	296	101	1		1	206	100	1		123	249	108	43
89	140	222	94		1	1	2	1		99	1	1	1
68	1	109	143		4	137	121	1		1	312	1	125
1	1	117	1		109	110	46	6		1	123	1	103
2	104	116	82		1	135	1	1		1	1	1	79
1	94	232	91		1	130	1	1		1	83	229	869
111	1	72	116		1	1	1	2		1	274	118	117
1	136	116	124		1	107	113	1		1	114	97	222
3	137	108	248		1	114	139	20		2	198	99	113
1	124	1	65		2	1	138	1		101	1	92	100
149	230	1	323		103	481	151	3		92	1	122	118
246	120	133	94		1	108	90	3		163	1	1	104
108	1	1	107		1	117	1	1		1	313	114	244
1	1	115	1		1	122	1	1		1	443	58	77
299	103	96	1		179	1	1	1		130	117	125	42
116	80	124	87		246	1	1	1		110	334	105	195
152	1	102	232		1	1	386	145		1	104	98	1
1	1	107	212		1	206	1	1		336	796	204	158
1	123	120	637		2	134	290	1		203	15	144	1
143	135	120	104		231	129	109	3		1	1	76	1
108	138	136	106		1	1	1	3		1	304	12	367
363	1	85	82		1	148	1	1		77	78	11	212
137	131	193	58		1	556	1	1		205	91	115	162
211	106	126	72		1	1	102	188		11	9	72	1
102	123	1	1		1	3	342	1		107	254	83	1566
98	103	125	1		1	106	139	1		258	1	69	306
118	138	112	1		13	1	1	7		200	283	108	1
1	111	131	1		1	95	94	1		230	259	21	244
118	1	117	108		1	241	1	1		3	112	7	123
232	1	113	1		1	137	1	1		105	147	82	1
257	111	115	1		1	1	1	3		1	95	95	126
1	1	1	1		1	99	115	4		153	118	146	1
94	60	113	69		1	191	90	1		3	13	237	110
116	1	1	100		3	77	122	1		98	5	29	363
142	165	110	114		1	123	116	1		168	107	116	98
120	110	1	130		157	1	100	1		1	125	215	73
232	19	114	125		1	1	84	1		1	151	1	89
202	2	128	90		1	5	1	1		3	125	100	125
157	121	127	105		1	138	1	1		1	111	64	127
1342	104	129	1		1	160	1	1		1	1	6	1
1	1	242	124		3	96	122	2		3	116	1	106
136	1	217	1		1	206	474	1		2	287	248	97
1	1	92	363		1	114	173	1		477	243	188	373
123	1	96	1		3	481	295	1		1	82	221	327
104	1	1	100		1	1	124	1		1	152	161	129
103	138	127	182		1	1	122	3		94	194	1	1
159	204	1	126		1	3	1	1		97	143	125	2
78	130	107	1		132	99	1	4		202	310	307	92
1	50	1	3		168	122	156	2		127	125	113	336
1	78	92	69		1	1	272	112		104	90	219	123
101	101	1	3		2	1	1	1		100	122	700	127
67	125	128	1		1	1	1	176		1	221	7	92
120	1	117	1		1	111	1	1		1	128	239	103
124	1	132	1		1	98	1	168		1	394	109	113
1	112	91	227		1	276	1	1		1	100	91	1
115	5	102	1		1	1	2	2		1	86	1	1
61	145	111	114		3	109	27	1		1	309	1	3
92	396	114	179		1	3	9	1		125	319	125	177
1	1	128	130		160	112	120	1		128	124	90	134
80	1	117	1		1	170	1	3		3	482	110	1
1	1	127	1		1	128	1	131		113	318	111	304
114	118	87	1		1	133	1	3		4	89	66	95
1	85	119	233		1	1	7	1		128	97	85	247
118	106	95	1		1	1	101	1		139	86	109	118
1	1	126	1		1	289	114	1		3	90	2	95
143	519	127	112		27	117	122	4		1	129	371	103
98	207	3	1		1	111	94	1		1	75	1	240
117	103	1	95		1	168	318	1		1	127	1	2
1	105	213	195		1	119	321	1		128	227	58	72
1	122	259	129		8	112	280	1		135	122	201	104
116	1	96	4		120	116	1	1		1	82	118	113
112	81	77	4		1	1	126	1		205	135	214	1
101	102	100	2		1	102	92	1		163	135	118	118
1	114	81	1		1	259	122	1		139	112	365	96
2	1	116	1		1	1	95	1		1	1	127	1
210	3	102	95		2	159	102	64		1	96	3	129
146	1	374	141		237	1	115	1		1	100	1	959
[truncated: 56,612 more rows]

## Sheet: C5EC1-2+P24EC1-4
mmCDHR5 EC1-2+mmPCDH24 EC1-4			Ca
	T0		T60		R1		R2
Replicate 1 AVG	49.6054		18.0583		22.9743		86.2035
Replicate 2 AVG	80.8674		144.49		206.885		484.523
Replicate 3 AVG	105.729		119.651		209.803		668.401
Average	78.7341		94.0663		146.554		413.043
S.D.	28.1228		66.9862		107.033		297.608
S.E.	16.2367		38.6745		61.7956		171.824
Replicate 1					Replicate 2					Replicate 3
T0	T60	R1	R2		T0	T60	R1	R2		T0	T60	R1	R2
98	401	491	2		198	84	4	20424		98	188	32	180
70	10	3	17		152	367	8	2402		130	509	95	1
101	3	11	42		71	2	494	2086		4	89	2	8
31	4	143	35		48	385	1441	17		81	2	2	1
58	1	4	3		106	983	1201	499		69	1795	4	60
5	2	3	42		4	1	960	2		42	2	1	728
79	1	3	52		5	1	8014	1		165	647	1015	3923
15	200	6	68		81	213	608	78		2	1003	1	1684
82	70	1	5		4	27	20	16		5	3	20	971
70	1	20	95		44	1	82	17		94	14	617	12
22	213	1	8006		86	1	1	2750		6	26	9	131
29	3	1	1992		13	1	52	1		72	1	103	74
67	98	8	27		9	2504	51	4621		29	330	122	20
126	86	1	41		48	35	14	2736		43	36	6234	10320
78	1	71	34		20	1	80	3		56	3	9	2818
1	464	440	2		21	1	1	120		42	88	1155	3
1	115	92	5448		18	331	1530	13		81	6	1823	1114
80	2	12	120		93	2172	15	8833		10	34	18	3
140	4	88	2780		62	1	1	5271		4	472	461	17
79	7	67	30		9	1	2	3524		177	1216	848	1770
1	34	40	56		7	2	69	38		97	842	750	1
1	19	903	41		51	51	1	131		13	1	497	161
112	79	1	1498		15	2	1	13194		6	517	4343	3
1	14	80	1		81	2	1	2		13	143	76	4
3	11	58	1		96	1	4	1012		59	105	2151	1811
68	2	3	3		107	172	10	60		311	1	27	595
260	121	1	4		106	97	5	10698		1	1	71	22
162	5	194	6		1	1	1	4130		47	1	5750	1
7	80	4	1		1	94	10	1746		38	266	117	3
1	271	1	131		106	56	1	86		54	153	111	1
1	4	3	40		77	1	1	246		140	1	1	3
1	2	51	5		1	1	1	1874		120	27	1	1
270	164	3	71		92	1	3	49		131	1	1	1
117	38	15	33		1	97	58	7487		103	61	3	1194
79	179	1	88		146	1	1	35		119	1	3682	1
1	46	1	2		191	1	1	89		121	1	1	7
6	6	96	99		1	1	1	13642		101	1962	99	2567
1	2	1	5		1	2	1	437		1	1	6	1
3	7	1	147		332	75	4	1		132	1	6	1
4	103	1	87		148	86	3	4738		118	119	96	1
294	1	3	1		103	1	1	3		238	6	8	11
1	4	1	1		123	2	1	1		220	1	1	25
1	57	2	9		118	63	1	3		94	3	1	1
1	1	1	1		1	1765	11	2		1	615	76	1
1	65	1	1		97	1	1	1		1	3	1	3574
1	1	124	68		118	1	2	6193		4	1	1	51
2	1	93	1		125	67	26	1		89	1	1	1
152	1	1	1		101	382	1	2		203	1	3	1
48	1	8	2		1	1	1	1		1	1	78	1
131	1	1	1		91	247	1	27		105	4	5	8
101	1	1655	6		114	91	1	1		1	1	1	1
2	1	1	2		66	103	969	4		128	1	2	105
1	1	7	199		1	1	1	1		20	1	1	2
451	1	1	47		1	2	1	11		121	2	13	1
1	2	1	9		97	1	53	51		191	97	227	1
94	1	28	1		59	1	1620	10		1	2	81	1
61	1	1	90		134	77	1	1		119	22	12	5
1	1	1	1		1	678	53	2		96	1245	1	1
1	2	3	31		120	1	150	4		269	1	21	1857
133	1	1	64		87	38	66	3979		1	15	15	14
1	1	1	4		97	249	1	1		125	1	1	5
82	1	2	1		82	104	82	67		114	126	88	375
112	6	1	8		236	9	4	203		1	3	4	3
116	1	1	1		1	23	80	1		1	1485	1	1
1	102	1	4		208	1529	87	55		1	1	1019	3
126	1	1	29		70	1	6	43		1	1	67	11
1	1	1	1		138	117	49	1		121	112	17	2
87	2	2	4		103	4	28	23		198	3	1	54
1	1	1	3		116	1	75	309		97	159	2	5
1	1	3	1		104	92	1	9		3	2	1	1
1	1	1	1		1	315	1	1		92	8	1	1
1	1	5	1		96	6	1	1		93	1	15	7
1	1	1	1		87	63	1	1		1	2	1	1
1	1	1	7		155	1	55	1		1	1	50	3
1	1	2	89		89	3	1	1		1	121	1	3
178	1	1	24		102	49	168	1		1	13	4	1
139	1	1	1		180	55	1288	7		1	1	5	14
1	1	1	6		98	1	28	40		156	839	144	1
1	2	2	108		235	74	116	6		115	1	1	1
1	2	1	1		164	1	13	1		83	52	1	3049
1	5	235	1		122	211	1	1		109	1	7	1
1	1	1	34		104	1	1	1		1	3	3	1
1	140	47	15		1	48	63	1		1	3	3122	3
89	1	3	14		234	1	1469	5		32	1	10	3
1	171	1	69		112	3	88	1		130	1325	1	1
102	1	1	5		106	1	1	7		1	1	1	7593
18	1	1	80		1	4	1	4		1	1	201	8
1	1	1	7		158	1	1	1		125	1	61	2
100	1	1	797		128	3	1	1		119	1	138	1
1	1	3	8		110	104	1	1		225	763	1	1
1	1	1	1		7	1	1	18		1	1	1	3
41	1	6	1		1	1	143	32		104	1	92	34
30	1	1	1		113	1	27	4		261	1	35	1
3	1	87	66		189	6	3	905		225	1	47	1
1	1	1	35		104	8	46	1		121	1	7	1
75	1	2	4		101	2568	9	1		169	1	13	1
1	1	4	222		129	12	145	1		112	1	1	74
1	2	2	5		327	1	1	4		257	1	19	1
1	1	1	6		111	1	1	15		1	6	1	2
3	1	2	1		1	1	1	46		389	1	1	1
1	4	1	160		108	1	2	66		233	503	1	10
1	1	1	46		93	2	80	132		100	2	1	1
192	1	2	1		99	60	1	9303		102	1	28	1
89	1	1	1		181	20	92	15		1	1	28	1
1	1	3	2		91	1	1	6822		80	17	1	56
101	1	1	2		1	1	206	1		97	2	1	1
595	1	1	5		2	1	1	81		113	1	1	50
1	1	6	1843		1	4	1	9		1	4	2	1
1	1	149	209		122	1	1	10		270	27	134	22
1	1	116	1		172	1	2	1		1	514	1	3058
1	1	1	1		1	3	3	1		108	1	182	1064
1	1	113	95		102	12	18	5		216	1	1	2
1	1	1	322		105	1	1	2		1	107	1	1
34	1	57	30		154	523	1720	35		113	165	76	302
1	1	1	2		140	1	1	225		78	268	1	2
1	1	1	1		1	1	1	1		1	9	4	1
110	1	1	1		1	7	1	2		119	4	3	1
1	1	3	1205		117	5	72	1		93	1	1	79
1	1	2	1		92	1	16	1		1	2	100	15
1	1	727	1		50	10	627	2		1	1	3309	4450
1	1	6	1		111	2	599	84		111	1	17	2
1	1	3	1		1	1	14	2914		1	129	864	1
208	1	1	52		65	4	3	1		1	1	1	2
1	2	1	1		125	1	1	3		58	1	151	1
6	1	1	67		1	8	1	159		1	606	186	1
1	1	1	1		67	11	1	1		1	4	19	1
121	1	5	208		132	2	1	5413		115	1	1	5
1	3	1	1		93	71	3	9		1	1	2226	1
1	1	3	1		42	1601	34	2		110	1	1	1
96	1	1	23		114	1	3	1		113	213	69	1
1	1	1	69		1	2	5651	1		124	1	1	70
102	1	71	77		108	1	1	4		91	5	1	3
79	1	1	3		172	1	2	3		127	1	7	1
1	3	1	87		91	1	21	99		151	103	1	69
1	1	1	3		423	94	2261	3		124	14	1	2
74	1	1	1		122	3	1	1		253	1	5	2
1	140	157	2		1	1	1	1		221	1	1	3771
1	66	1	106		357	1	3	1		1	1	7	1
108	1	1	8		307	1	1	1		85	1	1	1
1	1	1	32		101	75	2737	2		104	1	13	1
117	109	1	46		1	1	1	32		1	114	243	1
74	198	1	63		1	2	1	1		143	1	1	1
223	1	4	78		110	1	78	3		3	1	61	4
1	1	2	1		104	3256	938	14		1	1	3	1
119	1	6	216		224	247	1799	7		113	95	2	5
104	1	1	1		1	1	1	5947		133	1	95	1
1	1	24	1		214	1	79	1		1	3	30	1
100	1	1	1		83	429	36	3		107	106	3	4
1	1	123	3		249	229	9	170		110	143	185	1
1	1	76	1		1	102	16	120		1	3	1	1467
1	3	1	48		98	105	18	1		1	249	33	2
2	1	1	19		85	335	1	2		162	199	229	1
189	2	20	1		101	1	133	263		128	1	1	1
131	1	2	18		1	1	2	2		250	6	11	1
101	111	1	9		47	7	320	1		90	1	4	97
60	1	1	10		75	2	13	150		244	86	940	12
175	1	1	11		108	1	1	1		1	716	49	1
245	1	5	1		138	3	1	92		1	123	53	1
1	4	9	1		385	1	2	6		1	1	3	230
123	1	3	1		98	1	106	1		1	1	4	1
104	1	1	1		1	179	1	4		115	256	66	1
343	1	1	1		298	2	1	4		130	1	3	3
1	1	1	1		1	1	1	1		234	1	91	2769
140	3	2	1		138	2	1	1		3	1	1	2294
1	1	4	1		120	664	2	3		100	93	2	1
1	1	1	1		109	69	1	2		102	1	129	1
34	1	731	76		103	47	1	3611		113	664	2055	1
1	103	1	1		108	1	1	1		228	1	1	1
1	1	1	1		132	1	1	26		131	569	3	1
1	1	1	1		148	1	1	10183		151	1	81	1
1	1	1	96		1	33	1	1		67	1	1	39
1	1	1	144		1	42	1	1		112	1	3	3513
83	1	1	1		76	3	1	1		98	75	1	5704
1	1	1	4		123	3	31	1		75	1	1	4
1	1	1	4		1	1	1	3		1	1	1	92
1	1	1	6		113	1	117	1		1	37	10	2588
1	1	5	103		118	41	4	44		1	1	37	2
101	1	1	13		2	4	5	197		1	175	1	177
1	2	1	1		92	103	1	3424		1	143	1	40
1	3	7	100		250	58	1	1		95	1	1	1
66	1	5	1		311	102	1	118		312	119	3	3
1	1	1	1		1	1	1	1		1	1	1	7
85	1	1	1		1	1	8	2		236	446	1	7
1	1	1	93		258	109	2	8		94	710	1314	1
1	1	1	8		1	5	1	22		1	75	1	3
86	304	1	92		97	7	1	75		2	236	62	1
1	1	1	3		221	4	1	1		114	1	1	202
1	108	1	4		1	1	53	1		117	99	29	1
1	128	1	4		130	85	8	5		200	191	3	2
108	1	34	3		248	793	1	1		109	1	1	12
1	4	102	84		1	9	14	1		101	1	80	1
1	1	3	67		1	1	2	1		1	7	237	2
1	5	6	1		111	1	1	1		129	4	3	83
3	1	1	231		1	216	1	43		174	464	76	94
123	1	1	1		1	4	3	225		251	13	47	1
1	2	1	1		1	97	2	1		250	104	9	2
293	3	1	50		121	1	3	1		50	6	305	3
1	1	1	5		86	93	5	38		104	3	120	67
1	3	1	71		1	24	139	3		1	54	175	80
1	1	1	1		2	65	112	1		141	1	16	1
1	2	1	1		167	879	2	1		1	1	4	3
1	1	44	1		1	1	52	19436		101	5	67	1
1	1	91	2		1	1	5	29		121	1	36	1
2	1	1	1		3	1	6	14		312	1	91	103
1	1	1	1		52	1	1	2		1	113	70	1102
157	1	1	1		101	10	2	1		127	716	10	60
88	1	1	15		1	1	78	1		84	5	47	1
58	1	1	9		3	41	1	146		1	165	1	1
107	1	1	2		1	4	4	2615		123	1	1	2732
1	1	1	110		68	193	57	42		125	1	1	1
1	76	1	71		144	19	1253	2		1	1	1	2
66	1	83	9		1	1	73	7		1	115	2	3
98	1	1	1		313	3	54	1		374	1	150	2
1	2	3	1		87	294	1	1		125	130	12	35
103	5	1	1		1	1	1	7		131	1	2	5
69	2	1	1		1	95	7438	58		109	388	1	1
1	1	1	1		1	105	31	1		647	1	2	1
85	1	1	1		1	5	11	1		1	78	45	1
1	1336	4	1		112	2	18	29		1	1	70	732
1	1	1	1		291	1	2	3716		150	2304	75	67
88	1	1	1		2	173	2877	6		1	3	10	1
1	1	1	2		237	8	410	1		126	1	12	92
1	3	1	3		218	1	88	3		121	1	3	15
1	1	8	1		449	1	94	87		131	1	54	23
1	3	83	1		1	2	307	77		102	1	296	38
1	1	1	1		56	76	1	1		1	1	91	2
108	1	1	350		123	1	1	15		125	732	378	1
117	1	1	13		100	1	1	2		1	94	45	1
1	1	3	1		126	14	37	1		1	302	2	1
1	1	2	1		110	639	78	2		1	544	26	540
1	204	1	1		144	1	89	1		55	1	117	1
5	1	1	11		73	1	1	1		85	1	64	2
1	1	2	1		1	1	2	32		123	1	5	4
1	1	1	8		114	1	1	495		125	1	2	1
1	1	1	83		1	2	5	59		1	125	1	3
208	1	214	1		148	13	3	3		129	1	80	2
1	1	1	3		1	28	7	1		127	74	1	1
81	1	108	2931		99	1	95	22		99	775	1	1
136	6	3	651		95	1	1	13		1	45	1	3
1	2	1	1		91	18	1	61		1	92	238	1
4	102	1	1		104	622	93	1		115	1	3	1
156	1	1	96		112	1	1	1		89	67	237	1
1	112	1	1		1	100	99	1		85	2	1	1
1	1	4	63		101	115	3	1		129	2	16	1
1	1	1	4		1	1	3192	1		396	5	1995	1848
1	1	5	16		140	168	2	21		120	417	41	1
1	1	1	1		119	47	9	5		1	1	213	6
1	344	2	1		100	1	50	237		135	3	5	1
1	125	2	1		202	63	201	46		347	99	2	1
1	1	1	1		59	1485	5	13059		134	19	1	1
1	1	1	192		1	1	70	8		1	1	1	1
126	1	1	77		87	1	147	67		119	1	61	3
78	1	2	89		186	86	1	11		3	1	1	3
101	1	1	10		104	1	1	1		1	187	8	104
3	99	5	4		375	4496	138	2		1	1	99	3780
1	106	166	2042		265	1	1	2		96	3	1	1
1	106	1	1		82	90	18	1		119	87	217	2
2	162	1	1		113	343	2	1		421	443	1	1
69	1	63	4		1	2	77	8		11	1	84	100
76	3	2	1		128	2234	235	1		1	1	1	1
1	1	2	1		1	81	1	1		1	3	115	1
8	1	1	1		123	1	332	1		125	499	83	5
118	1	1	108		463	83	238	81		1	3	4	1
1	1	26	1		1	1	5	1		80	12	8	1
1	1	1	1		1	1	2738	1		1	7	73	2
1	1	1	1		661	2	1	1		348	1	1	2
99	1	110	1		116	2	2852	1		1	2	5917	1
1	1	1	95		317	6	1	1		127	6	238	6
1	1	1	3		1	5	1	1		3	488	7	1
193	92	1	1		151	2	1	2		1	1	5	3
218	39	1	1		1	1	1	65		1	1	2	62
134	81	4	4		1	78	1	28		1	1	3	2
1	1	1	39		265	1	1354	2		264	132	4	1
127	1	1	1		117	1	75	1		1	1	2285	2
5	1	1	1		1	50	1	6244		112	185	76	1
2	1	3	96		119	1	84	2		107	1	1	41
1	1	2	11		1	1	1	1		1	1	5	2
1	1	2	59		2	6	1	9172		1	1	2	54
1	1	2	78		1	4	1	27		129	1	97	1
102	1	73	9		101	1	102	73		3	90	1	1
1	1	1	1		112	1	38	30		109	79	178	3
2	2	1	2		91	100	1	1		1	1	132	1
1	3	1	1		145	83	2427	1		1	120	5	1
1	1	1	75		105	1	72	1		114	1	2	1
1	1	1	70		1	1	12	1		69	217	1	92
1	1	24	104		102	99	2	1881		1	71	262	13
21	1	1	100		114	2	1	1		123	6	55	1
58	465	1	81		82	312	87	16277		1	545	145	1
1	1	1	1		95	50	1	4		6	31	1	1
296	1	1	1		202	1	68	74		120	1	1	1
1	5	1	3		124	84	1	147		129	82	39	6091
1	2	90	3		1	86	5710	4		119	1947	1	1
101	1	86	65		115	98	1	1		91	3	3	1
1	3	64	1		250	230	1	1		1	47	1	14
32	2	1	1		100	74	1	5		1	1371	1	3
1	2	1	1		1	94	1	11		1	1	1	1
3	1	1	2		16	94	109	52		1	5	1	47
1	1	70	185		25	8	94	3		1	214	9	1
1	1	1	1		132	2	6	38		115	1	3	1
119	1	138	1		1	1	6283	1		106	6	1	1
1	1	2	1		1	54	1473	1		1	1	1537	6
1	1	1	29		1	19	81	2		107	6	1	1
66	1	1	1		105	1	1	1		86	1	10	29
1	1	1	3		1	1	254	5		1	140	72	1613
1	1	1	2		1	13	1	15		1	1	1277	1
1	1	1	83		130	1	88	9		191	7	47	1
73	71	3	1		1	5	1	1		121	2376	1	2
1	1	91	1		99	50	80	1		1	113	1508	1
1	1	1	1		96	41	27	54		285	1	1	1
1	1	1	81		1	111	1	2		103	1	4	16
207	1	3	19		1	71	46	3		99	303	38	1
66	1	1	67		105	234	441	5		112	437	809	8
1	1	1	1		3	73	70	62		111	227	165	1
115	1	1	533		3	31	1	2990		69	225	120	1
18	1	2	446		1	80	56	134		1	1	130	4
48	4	119	1		1	3266	79	2622		106	1	1	1416
85	2	1	1		1	1	1	1		116	78	27	1
67	4	1	6		1	102	11	2		3	39	53	9907
1	2	2	96		1	60	7	1		428	1	266	1
1	1	1	12		110	1	5	11		4	1	73	1
1	1	1	86		236	2	5130	1		138	27	136	1
1	570	1	1		3	3	2	1		128	1	1	71
1	1	1	42		1	1	1	77		222	1	25	143
1	2	1	95		1	2	103	1		114	2	28	1
88	1	1	11		121	1	46	1		305	3	682	5552
1	4	1	57		1	111	5	5		121	2	32	33
1	1	1	30		13	67	1	1		1	1	1	1
85	107	1	1		3	188	4	277		1	96	1	1
78	113	1	1		295	4	12	4		2	1	5	3
1	4	91	1		89	766	1	1		3	390	805	1
16	13	78	1		97	1	47	2		106	3	565	52
1	1	4	1		52	96	72	11		566	38	1	1
112	1	1	4		548	49	93	5		108	90	914	1
2	1	1	64		2	1	77	1		94	1756	1	1
1	2	1	2243		7	3	1	4		1	1	148	1
1	1	24	22		1	118	1	2		48	3	8	1
65	1	5	1		328	9	1	2		276	1	1	1
1	1	1	1		133	74	163	3		112	1	57	1
1	1	283	1		1	88	1	1		92	1	325	1
178	1	9	1		149	1	1	1		156	1	99	135
1	1	1	1		1	56	9	1		194	231	1	1
2	2	2	3		1	87	4	31		1	3269	2167	14682
3	3	1	12		112	80	77	1		1	4	1372	341
1	4	1	1		242	1	2	3		1	1	1	6
72	1	2	1		1	5	1	7268		1	1	124	547
3	1	1	13		1	1	1	1		1	8	2730	1
109	1	1	6		83	84	1	2		1	1	270	1
3	2	3	5		1	3	5	1		79	1	1	48
2	3	2	1		149	11	34	1		197	2	3	1
3	88	1	57		5	28	1	1		1	1	46	3
1	104	6	1		1	1	1	2		99	3	13	1
4	130	1	64		220	2	1	1		1	1	83	6
1	1	1	97		1	7	2	251		110	3	2	21
1	1	1	160		106	1	1	1		1	18	31	1
1	1	1	1		1	100	1	2		105	1	184	1
126	2	1	213		143	11	19	2760		1	2	83	4
1	1	1	305		344	83	2	1		131	2	58	1
1	1	1	1		81	1	1	3		4	1	49	1
18	117	1	1		112	1	69	1		88	1	1	2809
1	1	36	9		1	1	2	3		119	1	1	1
1	1	56	1		150	5	1	7		1	116	1	560
1	1	12	1		1	8	1	1		1	1	21	2
73	1	585	107		124	1	107	1		461	1	118	5
8	1	2	1		1	102	1	6		1	2	2	3
330	1	1	1		1	1	37	2465		264	134	1	1
1	1	1	116		1	351	1	1		1	2	169	2
1	4	1	2		340	1229	1	2		110	31	1	1
1	1	21	4		1	1	1	1		1	108	6573	1
1	2	1	5		224	1	1	1		102	1	6	605
4	95	1	1		117	19	775	1		105	1	8	4
119	92	1	1		123	6	1	625		1	108	1	2
83	1	3	4		1	72	2	1		1	1	29	78
1	1	1	3		95	197	1	1		93	1	269	1
19	1	4	1		1	1	1	1		1	2	5	49
73	1	1	114		2	9	61	27		194	6	31	1
364	1	174	1		115	1	1	1		137	700	1	1
11	1	2	82		96	448	3	1		1	182	16	2737
1	1	1	78		289	77	1	3		136	96	3	1
1	1	1	7		1	4	1	1		102	4	2	1
1	1	1	1		133	3846	1	42		244	1	2	1
1	1	2	77		96	877	2	64		95	1	1	1
1	1	1	93		94	2	3	1		272	14	1375	1
106	1	183	17		97	3	1	1		1	107	2658	1409
1	1	43	7148		1	1	1	1		1	207	1	58
3	1	1	66		1	3	1	1		3	1	65	3
63	1	1	145		107	106	1	3		77	66	1	1
10	1	1	1		1	86	1	3		1	1	79	1
110	1	1	1		7	306	3	688		48	20	5	3
1	1	1	62		58	1	1	12		1	3	250	1
1	1	1	1		2	15	1	1		6	3	12	1
1	232	1	11		1	94	8	3		1	1	159	2
1	291	1	5		96	79	2067	4817		112	117	1	409
1	1	1	111		23	8	5	1		107	257	1	4
1	1	2	1		1	232	11	1		78	99	10	1609
1	1	1	1		149	970	1	1		143	3	1	1
1	1	1	1		161	83	1	1		1	1	3	137
6	3	1	1		122	1	571	10		132	1	63	1
1	1	2	89		120	2838	1	7		116	1	1	2
139	2	1	2		1	2025	6	1		234	165	1	43
66	3	3	13		19	1	4275	1		1	84	1	1
1	1	1	1		1	87	1844	1		83	1	1209	9
7	2	1	1		151	550	1	1		131	600	2470	1
181	1	1	99		1	1	2	1		244	203	2	2
1	3	1	1		3	295	1	1		354	127	75	19
36	1	6	1		1	1917	5	13		1	2923	143	1
59	108	4	108		1	1	3	17		83	209	2	2
133	3	1	52		1	113	800	1		1	2101	4	351
1	2	4	3		115	48	1	2		1	49	96	1
1	1	1	35		1	214	357	873		118	349	4	71
1	1	49	2		3	221	2	2		323	319	1	85
1	3	1	77		105	1	1979	96		12	7	92	1
1	1	1	88		128	1	4	2		1	979	1	1
1	1	1	1		198	1	2	3		119	8	28	2
96	1	1	1		90	1	38	307		85	1	1	3
85	1	2	3		77	1118	9	7677		152	1	4	1
141	1	4	6		1	49	2	1		1	136	4	2
45	1	1	2		5	1	92	1		119	1	1	14876
1	1	1	1		1	193	1	1		1	162	1	2934
1	1	1	26		120	4	6	1		1	149	65	1
1	1	1	21		1	1	1	2		3	1	75	1
1	105	3	16		110	1	1	1		1	3	2915	1
81	1	1	6		194	1	1	5977		115	1	6	1
302	1	1	68		104	1	1	1		121	1	108	5946
71	1	1	7		1	1	1	484		109	1	3361	3
231	1	1	1		1	168	804	5		206	6	1	1
1	1	1	158		136	5	1	1		1	12	69	3
1	1	3	1		106	77	90	1		1	2	1	1
94	1	1	1		1	37	3	1		1	3	3011	1316
1	1	468	8		3	1	48	40		139	1	1	111
1	1	1	1		1	92	1	1		92	1624	1	1
1	1	1	1		91	2	115	3		166	252	1	3916
1	1	1	118		112	1	1604	2		1	1	164	1
164	1	1	7		109	2787	2	14		100	133	1	1
150	2	1	2		116	1	2423	69		98	1	1	4
3	1	110	112		116	17	60	4		104	4	1	1
1	1	19	1		3	8	1	28		221	1	1	1
189	3	71	1		1	85	6	2		295	1	3	1
1	8	1	1		97	5	1	77		1	9	22	1
1	2	18	3		126	78	1	2		131	3	743	1
1	1	1	37		196	1	1	1		129	1	4	81
5	1	1	5		128	1	2	1		126	79	1	1
91	2	30	2		2	9	56	7		1	347	11	60
119	1	1	1		120	101	59	1		3	230	711	1
1	1	1	2		101	11	29	1		1	421	9	1
3	1	1	1		1	1	1	1		127	142	58	1
36	1	1	1		3	14	1	1		211	2401	1	2189
1	1	62	2		1	1	1	1		1	1	115	134
60	2	3	78		2	69	4	1		4	409	98	1
1	1	5	4		136	75	1	7		87	1	2	4
1	250	1	3		90	4601	1	2925		111	1	34	2
13	109	2	90		1	1	1	1		119	2	1	45
1	108	1	1		98	194	6	9		177	183	21	1
1	1	1	203		1	68	1	28		1	1	1	1
1	1	2	1		127	11	3	18		125	1	2	1
1	1	3	6		122	1	64	1		127	1	1	98
1	1	1	4		114	39	1	1		217	1	99	1
133	1	54	1		141	1	1	1		296	1	4	1
1	1	14	3		1	1	1	1		114	5	4	1
1	1	63	1		1	76	1772	32		97	128	1	1
1	1	1	6		1	4	1	1		1	1	221	1
72	1	1	12		110	34	1	1		125	4	1	1
3	1	1	2		34	3	1	2		367	2	3	1
1	1	1	134		1	1	27	1		1	179	1	1
200	1	1	1		260	1	1	1		118	3	2055	26
81	1	3	1		107	1	21	1		135	472	71	12
2	2	1	4		1	3	167	1		1	14	4	1
1	1	1	3		76	259	1	31032		120	2	4	1
72	1	5	1		118	1	2	1		146	646	1	39
1	1	1	1		505	1	40	2		100	49	287	72
1	6	41	1		121	6	82	31		43	1	1	2
94	126	1	5		94	79	3	6		109	151	1	3
1	99	3	1		145	1	32	2		1	136	725	2
109	92	1	11		114	2	1	1		116	96	1	3
1	2	24	1		94	47	1	31		1	2	210	3
201	1	1	100		171	80	171	1		629	3	1354	1
259	3	1	53		209	4	2	4		103	1	9	1
4	2	3	1		501	118	1	1		1	1	13	5646
96	1	1	200		93	1	1	6		223	250	49	1064
1	1	1	24		1	1	1	3		61	10	1	108
97	1	187	8		1	1	1	1		212	1	2	3
1	1	4	3		1	2	2	2		1	1	5	4
1	1	3	1		101	1	1	70		1	1	1	8
95	1	118	696		1	1	28	3		123	97	3	10
108	393	1	1		1	92	85	1		402	1	1	1
18	1	1	196		50	97	16	2616		105	290	1	1
1	236	126	13		76	1196	1	210		1	169	19	44
1	1	5	33		1	1	1	1		1	99	12	13
110	1	1	88		1	280	1	1		362	1	77	1
19	1	25	28		233	187	7	3		99	1	4	1
240	109	1	1		68	14	135	543		124	78	1	1
1	1	1	9		103	33	136	1		112	143	10	1
2	112	1	4		1	2	2	1		1	1	169	1
1	1	1	18		70	61	3	1		1	18	9	13
209	1	1	1		128	1	2	1		2	1	1	1
1	1	113	3		75	1	3	1		257	1	9	1
1	1	1	186		78	3	1	11		2	1	1	3
59	6	96	1		122	2	61	2		52	1278	1	121
110	3	1	1		1	245	32	2		107	5	39	1
52	2	1	99		293	5	1	3		123	52	28	4
10	1	1	83		119	483	732	3		52	1	175	1
1	1	1	209		131	10	1	1		1	1	5	1444
1	1	1	1898		1	4	1	2		134	89	121	6449
1	1	1	382		102	1	1	99		138	1	2	5
1	1	4	1		77	7	81	1		1	6	1	1
1	1	1	1		124	1	2	1		1	114	1519	61
1	1	1	110		332	1	4472	1		1	191	3	1
1	1	1	5		118	87	1850	1		251	1	10	2
124	2	1	37		1	62	3	1		417	33	11	1
1	1531	1	1		122	78	1	1		131	2	38	10387
95	107	1	7		1	94	757	3		112	165	42	2
1	109	60	1		117	108	3	1		520	386	113	7
3	1	1	1		140	84	912	1		3	65	2	85
113	1	292	1		67	1802	1	2166		1	2	88	227
1	246	1	19		160	105	2	1		230	128	135	202
1	3	2	11		207	65	69	6		239	3	20	1
3	1	1	1		1	73	1	1		113	1	1	1
18	3	295	88		1	814	66	825		406	3	1	1
1	1	1	142		88	1	62	1		156	1	1	752
1	1	2	1		106	1	10	1		1	1	841	442
1	4	1	12		237	63	1	5		1	144	1	4
1	1	1	62		1	76	85	1		1	1	2	3
105	1	3	13		1	94	18	9		101	1	91	1
106	1	2	60		86	3	4	1		103	14	5441	1
87	1	1	1		122	104	7	240		68	124	37	26
76	1	31	93		190	3	4	11		322	1	68	1
1	1	1	105		1	2126	5	1		1	2	212	1
1	1	67	1		144	1	3	1		1	77	2	19
1	1	156	1		206	5	26	1		1	197	5	2
313	1	1	8		114	39	1	11		130	1	111	37
1	2	5	16		1	1	31	2		123	1	27	1
1	1	3	10		142	7	1	1		120	189	8	2
1	1	879	1		110	59	2336	1		65	4	6	8
114	1	12	4		100	1	1	1		226	17	1	14
1	1	1	1		1	6	1	1		1	2	1	1
240	1	1	3		1	70	2	1		90	1173	289	1
1	96	11	57		1	1876	7	1		112	106	197	1
63	118	1	2		100	3	9	605		119	1	95	66
1	1	1	3		189	1	1	2		95	1	2	994
4	1	2	311		133	2	1	3		286	347	21	1
1	1	10	81		1	1	86	3		126	70	141	4
92	1	1	1		1	94	1	34		110	102	84	1
73	1	1	1		1	83	1	34		111	92	82	6876
121	1	1	17		92	2	1	1		120	1	1	9
1	1	2	1		1	1	2	42		73	1	1683	1
1	1	2	1		9	1	1592	965		90	4	2	45
39	1	1	1		333	10	92	1		176	22	292	1
146	1	92	1		3	1	32	5		1	2	2	42
1	1	829	51		195	57	1	1		1	1	350	1
1	3	55	4		119	108	9	3		1	1	1	3
1	1	1	20		62	89	3383	1		1	73	50	115
1	1	2	1		1	86	698	1		118	2	1	7
65	3	91	4		1	19	8	2		1	1	3	376
1	1	1	2		1	19	1	15		106	70	2	8
2	1	1	93		282	61	83	1		2	1	11	1
1	1	1	72		209	90	1	1		262	100	14	1
1	1	1	4		135	35	61	1		1	1	272	2277
1	1	6	2		3	8	304	1		103	3	1	4
62	1	108	3		72	10	89	1		1	1	1000	23
283	1	2	1		35	594	1	4		107	317	1	2
88	2	7	74		1	1	1	1		90	1	53	1
1	1	1	1		129	82	17	1		114	1	123	1
67	1	8	41		63	33	47	6		239	128	1	1
1	1	1	88		247	72	160	1		110	1	111	1
1	1	1	8		101	1	1	1		1	4	12943	62
1	1	1	9		71	1	1	1		1	110	1	1
1	1	11	1		84	48	158	1		1	54	1	1
3	1	4	4		1	83	1	1		112	90	10	1
1	1	1	1		1	89	1	13		180	3	76	1
1	1	2	1		106	82	2861	1		1	59	27	22
97	1	3	1		2	109	153	3		136	729	30	1
1	1	1	135		1	1	91	8		136	1	99	4
1	1	1	1		1	1	1	55		113	1	1	116
1	27	1	91		1	1	1	1		100	5	209	5658
123	95	1	3		98	123	57	63		9	1	41	3338
3	1	1	54		85	96	1	1		139	146	90	1
5	1	1	1		111	1822	1	1		161	1	1	1
1	1	4	1		1	102	1247	4		123	1	1	2
1	1	1	7		19	101	1	9005		134	1	1	26
1	133	7	124		124	2212	1	61		1	236	1	2
1	1	2	8		66	77	4	5938		95	147	70	9
1	1	2	43		1	95	2	1		109	1	1	1
115	1	1	68		137	184	1	26		262	1	9	18
1	1	1	222		1	1	1	1		144	130	1	3
114	1	1	9		8	1	1	1		124	12	1	1
1	1	5	179		1	86	1	945		233	3	84	16
1	1	150	12		117	2	1	587		35	67	100	1
1	1	31	21		100	1	94	1		112	84	59	5
1	1	1	1		1	85	20	3		68	1	1	1
134	98	1	37		71	1	2	11		106	48	1	3
1	1	1	1		1	2291	1	1		136	20	1	1
1	1	1	67		3	1	89	84		115	1	189	677
1	1	4	77		1	103	83	2		356	1	1	2
94	1	1	1049		135	4	2849	85		110	911	330	1
66	113	27	101		3	154	1	1		54	2	126	19
247	2	1	16		117	488	1	7		234	410	1	1
95	1	2	1		128	74	55	1		1	5	8	1
118	2	1	90		85	1672	2	3446		253	4	990	1
1	1	1	86		90	73	2	1		4	121	66	11
82	1	2	54		146	1	1	3		95	66	69	56
1	1	4	8		1	1	5	1		105	90	1	2
116	1	1	4		104	194	1	867		294	1	1	14
132	1	6	5		70	101	2	20		923	109	1	19
1	9	3	1		52	82	1073	1		4	62	1	4
41	2	1	20		1	4	47	3		173	7	6	19
1	2	1	1		130	87	4	1		1	28	53	1
41	1	1	269		455	89	1	9		178	6	1	12
1	1	3	1		110	1	116	1		142	1	28	91
1	1	1	3		220	1817	61	1		89	362	140	46
39	1	1	4		110	3	52	1		489	1058	1	1
98	2	2	1		1	226	227	7		70	1	1	1
89	1	2	1		90	1	3881	1		133	2	1016	1
103	1	356	7		1	136	3	4		1	1	31	1
1	1	1	9		118	79	16	1		642	1	1	1
1	1	1	3		98	81	2794	2		1	230	1	1
103	140	1	5		117	95	1	1		1	4	1	30050
88	1	2	110		51	2	86	4		120	1	1	109
1	118	1	1		113	111	1	12191		1	94	475	1
4	1	374	3		134	2343	1	3		108	1	72	5
1	1	1	1		1	1	1144	9		350	2	7	2
138	2	63	8		1	1	103	1		401	1	7	119
94	1	1	10		108	1851	1	120		1	12	2	14
1	1	1	7		110	53	2	7878		96	1	1	90
1	1	1	13		121	9	19	1		1	1	92	4597
1	1	1	118		1	1	1	1		1	1	1	39
1	1	1	1		130	64	1	5		93	2	5	6
97	1	1	8		3	93	3	66		107	1	111	3
3	3	2	87		67	88	4	28		154	766	20	4
1	2	111	1		32	7	1	249		98	205	60	1
1	3	3	10		75	3	1	1		179	174	177	1
88	72	1	1		251	1	1	1		322	3	1	1
65	190	1	4		3	1	2	59		3	1	1	2
1	1	1	1		123	139	2	1		1	1	1	1
177	139	1	1		91	1427	1	1		1	4	576	1
72	1	1	11		106	100	30	2		101	281	1635	1
1	1	1	1		1	19	2	1		322	216	4	1
367	1	1	8		1	140	1	7261		367	1	4	69
88	1	1	3		129	63	1	3		92	14	3	3
1	1	3	5		128	110	1	3		115	1	2	2
5	1	168	2		240	82	36	55		87	162	5788	1
122	1	3	1		342	95	1	1		128	1	19	1
1	1	1	1		2	120	5	1		213	4	3	2
1	93	1	1		74	66	2	1		150	1	7	1
94	1	2	1		118	2	2	2		1	1	4	1
1	1	5	2		182	1	1	297		1	97	9	1
119	3	2	19		2	5	1	1		1	84	1	1
3	2	226	1		1	1	2	1		1	112	1	6
1	5	101	3		1	1	328	52		137	60	1	126
190	2	5	1		405	124	1	1		93	173	1	1
98	4	1	3		111	101	1	2		287	27	1	1
16	2	1	3		113	49	1	2		1	1609	825	1
60	1	1	1		1	1	1	1		2	2	4	3379
1	87	2	1		1	71	6737	7		110	1	1	23
1	1	1	28		98	1	4	31		140	1700	121	1
91	1	2	104		1	1	7	1		1	2	5	69
1	1	114	17		110	4	1	45		93	298	111	1
72	1	6	1		99	85	1	1		108	1	52	1
80	6	47	1		95	1	60	2		98	82	3458	11
1	2	1	27		167	21	19	23		73	548	2	7
256	1	1	1		201	1436	1	2		1	193	74	1
3	2	1	2		1	88	2	7		125	96	50	1
1	1	1	15		128	4	1	1		1	1	48	5
1	3	17	229		69	5	24	15		102	96	2	4
1	1	122	1		113	92	1	1		110	103	27	33
60	2	12	71		1	96	8	18		1	1	1	1
1	1	1	1		1	175	1	7		433	54	7	1
1	2	1	6		3	60	11	1		99	247	1	1
1	1	1	1		213	67	10520	1		116	1	8	1
1	1	1	17		107	204	81	1		106	116	1	1
1	1	3	103		100	81	85	1		1	1	1	1
1	1	1	94		1	3	1	61		85	1	4	10
88	1	3	60		113	88	2	14457		109	732	116	1
6	101	335	2		127	1046	4	17		1	2	1	1
6	438	1	11		85	83	1	1		1	10	13	1
1	1	6	5		1	897	71	1		106	1	72	4
1	225	1	87		36	1	1	1		1	1	125	152
1	4	1	142		1	38	7	1		1	44	4	2
1	1	598	1		11	2542	87	1		359	77	3	1
1	1	27	1		2	83	9	12		131	1	1	1
119	1	1	32		112	5	1	3		1	1053	6	83
175	2	1	103		121	73	159	5879		98	165	3	7
1	1	3	103		100	91	1	1		1	299	8	570
93	1	4	1		184	159	4171	3		133	1	49	148
1	1	1	54		78	47	3	1		312	101	13	1
1	2	1	117		55	140	1	1		82	69	6	1
115	1	9	1		146	45	337	1		1	160	2	1
88	1	5	79		120	61	47	3		199	584	225	153
66	4	8	83		100	2	1	40		439	427	2	4
42	2	3	1		99	4	24	2		99	1	1	2942
1	115	1	33		226	1	78	1		135	4	55	1
125	98	1	1		1	1	1	1		1	119	1	1
1	1	1	1		241	62	1	2		1	1064	2	46
1	1	1	1		98	60	2	1		115	1069	1	1
1	1	59	28		139	97	1	10		76	827	1	1
1	1	1	150		90	183	1	89		83	96	1	1
199	1	1	1		106	2082	1	4		1	2667	4	1
45	1	40	1		1	84	1	1		130	1	26	1059
2	1	1	882		146	69	3670	1		136	1	75	26
5	1	1	61		1	50	3	2		227	1	1	1
212	1	1	19		1	93	1	9764		133	1	5	1
1	1	1	1		112	88	5	99		1	298	1561	1
1	1	4	1		116	163	1	2		237	1	2	865
95	2	1	1		118	1471	3	1		268	1	128	5
1	3	4	1		88	117	673	30		1	107	1	1401
1	1	1	11		225	1203	73	4		104	97	12	1
1	1	4	1		76	1	110	69		349	2	7	1
128	1	3	1		100	8	1	1		175	1	1	1
1	1	1	7		131	52	1	1		1	241	2	3
1	1	1	1		217	1	1564	25319		1	80	1	1
1	1	1	106		144	1132	153	2		1	1	5	31
77	1	1	1		1	106	2	33		4	1	12	407
99	1	1	3		79	1	5	1		112	96	1	14
2	5	1	1		429	207	2	3		95	1	637	8061
1	1	1	1		213	95	41	1		304	2	114	3562
4	1	1	36		93	82	74	20		258	807	1238	1
76	1	1	110		105	111	1	3		1	1	1	27
1	1	1	319		352	1292	2628	1		1	94	1	28
53	1	1	75		1	170	77	1		1	1	17	4
69	1	4	4		1	2	2	1		180	113	62	1
1	1	1	1		131	103	1994	6		257	356	5777	2
74	8	1	91		100	142	1	38		224	1	1	1
161	2	51	1		81	1	29	1		136	77	71	6664
2	1	1	1		1	91	3953	3		1	1796	1	1392
19	1	1	2		1	142	1	1		125	1	9	1
1	1	155	41		1	1394	209	1		171	1	8	1
1	2	1	83		132	1	2	3		98	1	39	1
1	1	1	99		80	468	66	2		144	181	2	1
253	1	1	10		66	79	38	7		63	1	1	26
1	1	4	1		109	92	1	109		1	2189	23	1
395	1	3	6		1	623	3	2		132	1	1	1
1	1	62	52		116	186	2	1		1	98	1	1
79	8	11	50		243	147	1	1		1	102	2	1
1	1	28	12		1	1	4	1		116	422	5	14008
1	1	1	17		99	83	74	1		31	1	183	556
1	1	1	120		125	73	15	1		8	1	1	2
120	1	3	5		204	57	6	5		86	161	8	1
72	1	3	18		108	59	1	1		200	271	2	1
139	179	1	1		224	59	1	1		94	726	1	1
3	1	1	1		94	1782	1	1		107	1631	83	1
1	1	1	1		125	79	1	19395		1	11	1	2
31	1	1	99		134	1815	2	334		1	108	1	1
1	5	1	130		129	1	2	6		102	69	37	1
1	1	61	115		87	1	1	1		124	2	141	1
1	99	1	41		1	73	12	47		1	1	3	3
1	1	148	10		204	1	5	3		1	62	3	3
1	1	4	2		96	154	2	6		98	3	67	1
1	1	137	6		117	93	13	1		84	113	1	1
2	1	1	1		1	1	11	3		61	230	396	16
1	1	1	1		32	34	1804	1		65	2	63	1
1	1	1	1		1	843	1	24		83	85	1	20
1	2	120	1		42	514	34	3		138	112	132	4
3	1	2315	1		61	38	1	3		1	1414	11	11
88	1	1	2		117	146	2	1		1	87	2	3
229	5	1	1		161	5	1	2		1	1	59	47
51	3	1	1		8	717	4	871		107	1	2	7
16	1	1	108		2	4	21	1		125	1	133	1
1	173	1	1		184	53	857	1		1	1	2	53
1	1	1	1		121	95	9	1		1	1	13	8
1	1	2	85		102	24	356	1		251	117	3513	1
105	1	1	63		119	1	50	40		1	1	95	3538
18	1	76	683		109	91	3	6		204	248	2	6
137	1	3	90		1	56	100	1		119	21	322	303
125	8	23	1		146	5	4	3		1	3	54	7
1	1	1	205		1	1	12	1		127	1	2	1
1	4	1	1		1	95	1	5		100	1164	7	22
1	1	1	1		101	1540	214	2		119	5	167	1
1	1	5	63		1	11	1	11		1	162	2	1
1	1	1	48		128	3	10	1		1	54	1	3
1	1	1	93		82	184	3	1		1	149	134	1
1	130	1	45		117	196	2	17		1	82	5	98
3	116	1	4		176	1	1	1		87	1	1	128
1	1	23	134		1	45	83	7		1	489	1	58
1	1	1	1		223	2	1	7		2	1	1	1
1	1	1	66		193	5	1	7		1	101	909	1
1	1	1	363		1	6	5	3		130	102	125	1
1	1	1	69		85	1	1	4		116	160	2	1
1	1	1	64		1	590	2	67		1	190	305	1047
1	1	11	1		89	2	1	16		1	100	1	2
109	1	2	1		126	7	1	1084		114	210	1	1
83	1	28	1		300	1	1	706		3	92	6	76
42	1	3	1		113	1	23	365		120	159	1	1
1	1	1	101		252	8	4	5		116	1	1	151
1	855	104	16		99	1	1	37		1	1	1	1
10	114	1	42		213	66	1	1		1	2	1821	1
1	1	2	105		132	1	46	6		7	1	290	103
32	2	1	3		118	213	1	1		89	1	3	1
122	2	1	2088		1	62	11	1		113	77	189	1
121	1	6	87		87	100	1	1		1	1	1	1
1	3	1	90		104	726	1	1		51	113	1	2
102	1	1	85		233	1	1	257		1	94	1	1
1	1	3	100		82	1	1	3		1	73	1855	22
113	1	2	4		129	106	1	1		213	1	3	1
33	1	17	2289		74	5	81	18		205	104	3	2
79	1	72	15		1	1	1	12		105	1	1	121
3	252	1	1		243	92	34	2		61	249	16	1
13	1	5	183		108	364	53	1		1	568	1	4
1	1	1	1		1	79	1	5		1	61	146	1
1	120	1	426		91	86	1	21		2	69	71	2
4	1	6	3		83	87	1	3		1	1	1167	14
1	1	242	1		45	2	1	12		2	1779	223	51
3	1	30	2		1	14	11000	3		1	87	4	1
1	1	1	94		14	1169	151	2		1	100	1	4545
74	1	1	178		1	38	1	498		1	2	3	1
39	2	1	30		104	1	3	1		1	49	211	1
1	1	1	1		1	247	2	2		4	2	23	14
1	6	1	1		192	74	1	1		133	74	3	44
1	2	506	1		136	68	7	1		104	47	4	1
1	1	1	5		105	85	2	1		1	194	1	1
1	1	1	13		1	3	1443	1207		1	1	87	29590
1	1	4	1		132	168	81	11		1	550	1	2
1	1	4	91		3	22	87	32		1	1	1	1
55	455	1	1		174	3	1	21		114	104	1	3
1	1	22	1		2	26	29	2		352	110	2	2
1	1	3	1		1	1	51	9		211	69	1	29548
1	1	1	1		3	2	9	3		1	148	52	1
1	1	10	7		101	1	1	1		1	91	48	53
6	1	3	4		2	18	3	56		1	1	30	1
141	3	1	1		3	65	1	1		112	1	6	1
1	1	3	1		138	58	22	1		4	1	5	7
1	1	1	102		1	74	3	1		290	105	42	1
340	1	1	1		1	54	1046	1		266	1	197	1
1	1	115	65		76	1	1	1		1	1	1	4
1	1	73	3		93	1	1	4		2	102	154	1
74	1	3	1		94	206	1	5		1	3	5	2
1	1	1	46		4	103	41	21		1	347	1	2
329	1	1	68		130	621	101	1		6	8	79	1
198	102	2	2		119	120	1	4414		2	1	1	4
7	107	7	8		217	2	1	1		1	1	4	1
1	102	264	234		160	2813	1	1		119	219	3338	1
1	1	128	1		217	25	7	27		204	98	1	1
1	1	382	263		1	85	3	7		2	146	1	2
124	1	3	5		1	151	40	1		1	1	147	25
103	1	1	108		99	8	5	1		193	603	32	91
99	1	1	2		1	29	1	1		93	25	1	4
83	4	2	47		152	261	5	63		1	1	84	3
2	796	5	43		123	2827	80	2165		1	238	3429	19
1	1	1	1		99	11	1611	1		268	1	3	79
68	70	1	1		117	458	3	2		212	347	96	2
1	1	1	1		118	170	9	1		134	7	3	3
282	3	1	1		4	26	71	1		106	1	1	1
1	1	1	6		1	62	55	1		1	100	434	6
9	1	2	9		1	65	1	32		1	61	1	131
1	1	31	183		149	124	89	1		1	85	2	1
1	1	1	9		1	1647	1	1		1	1	150	56
1	1	1	1		1	1	1	1		85	238	39	82
1	1	1	66		101	46	100	96		203	2	35	2
87	1	2	201		21	1	1	1		1	1	307	1
10	1	2	58		106	1	49	1		111	611	1	70
1	1	2	1		1	103	89	2		119	1	46	1
2	1	2	36		2	431	28	1		1	4	423	1
1	1	1	8		1	89	1	2		93	96	100	1
1	1	1	54		1	106	1	5		100	116	1	49
1	1	188	76		4	74	1	126		1	1	1	1
1	1	1	103		111	280	1	3		121	1	161	2620
91	1	1	1207		1	87	1	17		100	70	71	2
15	5	11	1		3	63	650	1		1	112	9	1266
1	1	3	1		1	73	2	96		166	4	4	55
1	3	1	1		1	412	1136	9		99	106	1	1
3	1	1	55		3	234	1	3		133	1	1	114
28	1	116	445		106	90	1	1		111	1	1110	1
3	150	2	35		1	1735	93	2		1	1	70	46
99	1	1	1		106	84	1	2		1	1605	262	4
93	3	1	2		553	89	2	13		109	3	7	16
1	1	75	2		131	1	3981	3		231	1	216	1
1	1	22	1		60	91	72	5		77	466	1	123
1	1	13	81		1	2053	8243	1		145	1	1	1
1	1	4	78		1	1865	15	1		1	1	1	1
1	1	1	1		99	98	1	2		90	38	2	253
1	1	1	1		4	9	1	6		122	215	1	1
1	1	9	85		166	140	137	1		134	1	235	1
1	1	41	1		1	491	141	71		127	1	1	1
136	1	1	1		1	2	1	1		115	76	2052	1
96	1	1	28		1	30	1031	36		332	504	71	1
87	1	84	1		124	266	98	1		123	69	46	7054
132	3	112	1		101	3152	1	1		127	3	1	2
92	1	1	65		78	13	2	1		1	87	1	91
1	2	31	104		1	1	6	1		241	1	2	17
1	2	2	10		1	295	239	1		176	5	10	1
97	1	1	1		1	129	1	1		1	91	948	561
1	2	3	1		1	63	9	1		135	128	1	699
92	102	2	4		118	414	9	79		102	404	189	1
1	1	1	778		446	1537	1	24		109	515	3	1
79	3	2	1		105	79	2620	3		208	93	13	4
1	7	1	1		1	55	1	1		1	34	12	1
49	1	5	1		143	839	96	2		108	81	142	1
97	1	29	1		1	50	1	2		68	2	67	8
1	1	1	1		120	161	146	70		136	1	12	1
174	1	93	1		95	83	1	1		115	1	1	3
101	1	1	1		1	2829	2	1		109	1	1	3
1	1	1	1		198	1	1	1		143	1	108	1
1	8	2	1		164	107	1	3		1	152	17	206
61	1	2	12		1	181	1529	4		112	150	109	1
146	2	1	7		1	22	55	2817		1	105	2	2370
118	1	1	82		1	141	86	1		170	91	1	80
1	1	1	8		1	1	173	4		135	106	1	2123
1	114	57	83		152	90	1	13		333	68	1	2
86	1	1	4		2	1868	22	2		78	1	1	4
1	2	3	1		106	148	8	1		74	250	1	407
1	1	1	4		217	83	1	1		123	121	3	1
1	1	1	79		78	229	1	1		1	103	7	1
81	1	1	1		224	13	1	1		109	19	1	1
1	1	1	1		1	173	669	1		1	644	3	3
104	1	1	1		355	104	1	33		2	82	2	1
1	1	3	1		318	93	1	18		129	112	1603	1
1	1	1	3		117	1	95	12		125	69	6	2
50	1	7	177		1	1	8	1		129	1	19	1
153	1	137	1		1	378	4	1		107	2508	2901	1
1	2	1	4		1	13	1	8		85	225	2	1
1	1	1	36		1	1159	37	5		106	2477	13	1
1	170	1	136		1	71	1	1		207	198	2	2
90	1	2	98		1	50	54	1		88	1093	15	3
84	2	1	89		1	91	3	15251		103	72	1	3
36	1	1	1		128	9	2	8040		116	339	1	11
1	1	4	1		1	1975	1	3		109	384	1	1
1	3	1	1		121	3	6	1		1	318	3	2
1	1	1	39		90	2484	8	1486		114	1	6	12
1	1	15	1		1	1	3	152		1	1	1529	5
213	1	1	8		1	1	1	18		1	154	2	25
1	1	407	3		1	104	1	1021		116	102	36	2499
57	1	1	129		76	107	1	3255		1	1	22	1
75	1	2	1		105	209	1	3		219	208	77	3
6	1	1	2		95	2	1	2		1	77	204	2
102	3	8	4		2	211	2	4		116	237	1	1
72	1	2	36		113	31	18	1		112	176	3	1
5	1	1	5		1	31	1	1		87	18	1	17
2	1	1	6		286	66	1	57		418	402	1	1
1	2	1	5		1	71	85	1		125	165	44	1
1	2	1	18		249	1	1	6		86	82	2	4337
1	5	1	1		92	78	145	9		107	60	1	1
4	144	1	1		1	89	41	1208		1	1189	1	1
1	1	1	187		1	1	1	1		1	20	1	1
89	106	1	2129		1	95	2	2666		1	116	64	47
22	1	1	3		1	92	7	99		204	108	3	9609
258	356	1	17		120	4	10	42		225	3	3060	3
1	1	10	46		2	1	1	34		132	5	70	29
1	1	3	15		121	7	9	12		1	4235	435	5
166	1	3	11		272	3072	1	1640		116	1	1	1
2	1	3	1		1	1	9	1		206	728	6	10
1	1	1	2643		1	79	400	1		155	85	1	1
1	1	1	76		126	100	1	3		32	112	50	19
1	1	1	23		1	1	1	1		2	1	5	768
115	2	16	1		128	159	4001	1		132	1	14	1
5	1	3	1		1	66	20	1		299	22	81	1
1	1	6	654		292	67	2789	1		110	199	71	1
254	1	5	15		76	628	1	1		112	109	1	1
134	1	1	1		207	212	3	2760		91	1992	68	3
143	1	1	1		118	91	55	3		109	87	15	1
113	237	1	55		104	74	5	1		2	1	1	3
61	243	1	81		1	255	1	2		151	23	4151	2
101	1	217	2		123	1155	2	25		1	77	46	4
125	1	9	11		1	525	1	1		109	1	1	342
1	1	2	1		123	71	1	5944		1	81	1	1
1	1	1	2		116	351	1025	681		118	5	13	1
1	1	1	1		134	1	3	3		101	2	133	2
1	1	1	1		1	154	2	3		92	1	1	1
32	1	1	224		103	264	2	1		214	76	468	1
1	2	1	1		562	1	1	2		98	152	67	2868
6	1	2	75		65	1	24	4		1	6	2	78
120	1	1	4		75	42	1	1		1	1	1	1
109	1	1	2		142	33	61	1		1	114	3	1
1	1	1	3		1	1	15	2		1	2	1	2
71	1	1	27		1	1	1	111		85	2	1	24
227	148	2	40		86	1	1	1		114	1	1	1
1	1	1	38		105	3	1	2		120	360	201	5
141	1	1	23		97	95	74	4577		98	41	190	726
1	1	3	53		1	12	2	1		81	1	87	1
53	1	3	10		1	41	1	2		210	1	1	2
1	1	2	1		7	89	1	6		68	164	1	82
109	1	1	1		166	1	1	122		1	1	2659	8
1	1	50	1		1	68	195	1		5	37	1	1
5	118	1	1		1	202	2	1		1	2	18	26
1	1	1	91		1	1	63	141		132	163	1	5451
51	3	4	1		1	96	1	7454		211	1	1	2
102	1	1	1		218	53	1	1		109	4102	152	1
111	1	1	1		122	65	1	2		75	96	1	3
1	1	2	5		1	1	3	5		1	107	55	4064
1	10	1	83		1	150	24	3		91	153	28	1
169	1	4	12		110	94	29	1		1	154	13	1
1	1	1	1		253	4	1	296		84	207	2	1
87	109	4	1		274	125	19	50		1	1629	260	1
1	1	1	3		92	79	1	3		131	210	1	100
1	1	1	9		99	13	1	48		1	1574	4	62
1	1	1	107		79	269	1	12		74	190	1	42
1	1	1	1		1	3	1	4		73	39	346	58
227	1	350	1		116	109	5	9		1	94	2	2
1	3	5	1		1	1	4486	1		128	98	55	1
1	1	1	397		1	1	3	3		124	81	1	1
99	1	1	563		1	102	261	1		106	116	5	4
1	1	1	4		109	32	15	52		114	1	202	57
113	2	147	4		136	90	8	1		9	1	1	4
72	2	1	48		1	2	3	1		1	1	1	5
2	1	1	86		101	64	64	1		300	1	214	1
150	2	1	1		1	256	2	1		97	2	109	1
97	1	1	3		1	110	1	2		107	1	1	1
1	1	1	125		2	412	1	2		3	543	1319	10
1	1	1	164		106	39	1	1		1	1	56	13
52	1	14	214		1	94	1	1		110	552	2139	1
1	1	1	83		1	95	1	1		82	118	1	1
3	1	2	83		1	15	1	1		90	87	81	100
1	1	1	45		117	45	1	2		1	9	1	1
1	107	1	5		109	3	3422	50		73	121	1	38
53	1	1	1		67	2	1	1		107	3	1	7
1	101	108	10		1	64	2	1		1	1	750	40
61	1	1	1		1	1	2	1		509	1	1	109
1	1	21	95		1	68	7	8		1	1	37	1
1	1	1	3		143	75	4	1129		407	1	6	1
129	1	119	1		1	111	4636	2		1	85	11	13
99	1	1	4		1	82	1	5		1	4	1	7069
1	141	1	12		1	63	85	1		161	1	274	1
106	1	55	64		302	103	61	1		154	106	1	3
1	1	1	4		1	42	3	1		140	1	2	4442
1	1	1	78		102	9	1	1068		3	1	232	2
1	1	1	1		148	1	1	1		275	3	1	1349
75	101	48	1		124	203	3	1		247	3	1	1
102	1	2	1		127	88	1	213		1	129	40	4
1	1	1	1		69	1	408	1693		7	108	5	15
103	1	1	1		120	33	116	7		133	187	1	1
1	1	1	1		131	10	1	38		1	275	9	5
3	1	1	49		1	3	1	1		1	1	1	2618
1	1	12	78		146	189	7	75		1	196	24	24227
172	1	48	1		129	168	1	1		118	124	39	3
69	1	2	1		123	159	57	1		1	104	76	1
78	4	2	1		540	5	1	1		1	130	46	2
89	1	25	1		117	166	11	1		1	108	7	1
1	1	741	39		120	181	2	1		1	118	642	14
1	1	1	1		120	92	23	1		103	1482	1	77
1	7	32	3		1	1	1	2		265	1242	1	112
1	1	3	15		1	2	1	5		1	91	87	11
1	1	177	65		78	1	695	4		3	48	288	1
2	1	1	11		1	1	99	1		1	68	32	2
1	1	1	81		2	91	80	1		124	1	4	5
1	248	1	1		1	103	147	1		1	1	1	6
1	1	3	1		1	57	1	2		157	2	1	1
1	1	1	68		1	46	76	1		289	1	1	1
1	150	1	7		1	132	1	1		150	112	1477	69
132	1	1	2		130	215	1	21361		111	1	43	24
121	1	1	1		92	201	1	1		1	437	193	1
92	1	1	50		100	99	163	1		245	271	1	5
106	1	1	1		1	86	1	1		141	402	6	252
108	1	1	2		104	203	11	1		243	77	1	2
2	1	1	1		1	108	1	144		108	1	1	1
133	1	107	71		104	145	1	7		108	108	22	35
69	1	3	2		1	2565	1	2		1	1	1	12
134	1	2	1		225	1	1	1		16	98	2	4
1	1	1	1		114	83	84	3		128	1	51	437
293	3	128	1		104	51	31	9		246	75	80	2
1	3	312	2		1	81	1	1		111	1	4105	84
82	3	1	54		102	70	1	1		112	1	1426	1
54	1	1	10		19	788	4558	49		298	2	5	90
168	1	17	89		224	42	1	1		95	978	1	530
171	1	2	1		1	91	14	2		116	348	6	4014
1	3	1	1		1	79	1	5		112	1	3	1
1	1	1	10		1	390	1	2		120	1	1	1
1	1	2	69		128	3	4015	18		129	1	2	1
9	1	1	2		1	96	1	1		1	586	31	2
92	1	69	1		134	1	1	14		207	116	1	1
1	1	65	1		1	2	2	17629		116	1	1	1
100	1	101	6		257	1641	242	70		116	1	186	5
1	119	1	1		96	1	1	1		188	165	5	1
1	1	1	6		2	2	1	5		148	99	5	14
1	419	1	99		121	2	56	3		352	205	240	1
87	110	1	1		1	102	219	1		97	236	1	273
3	1	2	1		1	14	3195	2		1	80	146	1
91	1	2	10		52	1	1	85		115	77	855	1
78	1	1	481		5	155	1	1		137	1	1	2
1	1	2	1		304	473	1	1		121	1	11	1014
1	4	4	4		109	156	1	1		246	348	1	68
1	1	2	3		85	640	1	1		3	347	107	1
1	2	1	104		2	797	2	1		128	278	1	38
1	3	106	89		223	89	1	8		231	4	1	2
1	1	1	139		5	84	1	2		127	77	198	1
115	2	3	1		130	86	181	1		124	119	2	2
1	306	12	3		1	2061	40	7		130	1	631	1
1	213	111	68		36	50	37	1		131	185	77	1
150	1	173	4		140	159	2303	1		155	2	1	62
149	1	1	1		1	1	2	2		88	48	163	7
7	1	10	1		107	98	1	116		131	2	1	1
111	1	1	145		1	34	1	29		111	249	1	2
1	1	17	11		124	66	23	1		106	108	1	4
1	1	1	12		1	31	1	3		118	225	1	2
94	1	106	85		118	1	1	75		112	1	10	1
101	1	19	112		100	1	1	1		1	1	2	2
98	1	2	1		4	1	1	1		1	90	83	1
131	1	2	1		1	30	34	2262		112	102	1741	1
103	1	1	118		1	220	3	1		143	203	6	92
1	1	5	6		131	2	1	49		88	93	3	1
1	1	97	1		69	7	499	3		135	2290	1	30
1	1	1	18		599	79	53	37		1	68	1396	43
1	1	3	1		99	728	1	8526		112	1	66	8
5	1	82	14		100	3	1	2		202	1	11	1
55	1	1	2		104	5	1	2		143	1	1	1
79	1	1	1		144	14	1	13		125	1	4	3402
10	1	3	26		128	1	3291	3		363	107	1	1
1	2	68	1		208	1	1	3960		1	1395	7	1
1	1	250	1		60	67	2	17		144	98	1	51
1	1	5	1		69	4	1	1		91	69	1	1
146	1	2	88		103	83	1854	1		88	96	1	11
113	1	86	1		1	1	3131	1		1	1	5	1
1	1	5	13		122	191	1228	13955		150	80	1	414
1	1	6	1		1	277	1467	1		1	379	648	11
102	1	1	1		106	84	75	1		135	87	63	3
82	1	1	148		1	1	1	1		1	117	95	1
6	1	1	43		113	100	1	3		117	110	3612	1
5	1	103	10		105	5	2	2		90	1277	1892	2
1	1	1	2		1	1	18	4		109	87	5220	19
79	1	34	321		96	64	1	4		121	33	1	1
109	1	199	184		328	87	223	1		82	1	150	1
1	1	73	5		108	5	32	1		95	1	16	4
1	104	1	1		87	1	1	14		1	87	354	81
1	70	1	5		100	84	40	2		1	99	118	1
1	213	36	1		129	2258	66	4		119	205	1	1
1	115	1	1		1	2	2	5		109	109	43	93
6	1	1	2		123	303	1	1		254	70	21	1
48	1	36	1		101	2256	1	1		301	1	5	1
1	1	20	97		1	50	242	1		1	132	1	5
1	1	1	87		224	138	1	40		96	300	1	1
1	1	1	63		1	109	1	57		89	162	18	2
71	1	89	55		122	2397	792	1		132	675	87	1
1	1	1	1		48	1	93	4		94	1	76	19910
124	1	3	3		114	78	1	1		104	74	338	2416
1	1	3	1		100	107	5	3		1	1	483	60
2	2	102	1		216	104	1	10		96	2727	2	6
73	1	1	95		93	95	3	1		1	98	60	2
1	1	181	30		1	1	1	396		1	265	40	557
197	3	1	99		142	4111	1	17		50	186	1	1
1	1	1	169		220	111	21	9		106	215	1	1
82	1	1	4		6	93	1	4599		95	1	2	30
109	1	166	1		98	1	1	64		134	181	2	1
116	1	2	2		338	36	121	1		128	1	65	1
105	1	1	1		113	1	1	10		191	1	1	79
144	1	1	104		1	15	18	1		119	252	5	1
66	1	1	70		127	1	1	293		111	68	77	1
232	1	3	104		111	2	6	1		137	105	2398	1
1	1	7	1		1	444	29	1		1	83	10	10
1	1	1	215		1	1	1	10		1	262	13	1
91	1	3	49		208	54	3	1		114	2	16	2
120	2	1	1		87	451	1	9		55	5	2448	1
131	1	1	1		128	5	1	1		118	2	46	1
298	1	2	1		1	1	1	7		126	2	822	693
1	1	3	28		83	67	1	23		1	1	4	912
73	1	46	1		1	1	68	1		1	11	2	3
66	1	748	1		97	105	2	27		96	66	1	1
1	3	4	1		1	90	3	10		128	4	1	1
1	1	26	1		85	848	1	55		1	1	157	1
285	1	1	204		1	88	1	12		1	257	106	2
1	1	1	41		112	673	3	1		154	97	1	1
52	1	1	92		105	1	859	1		1	84	16	2
105	115	1	55		115	157	5	3		114	513	1	124
1	1	1	21		121	1748	1	1		99	1	66	1
1	1	1	2		1	190	1	5		356	1	2	10738
98	1	1	96		218	1	1	1136		258	139	41	5
1	141	1	130		98	43	73	58		172	141	64	1
1	1	74	14		102	1	78	1		1	199	116	1767
1	136	1	104		190	214	1	1		107	1	107	510
1	1	1	357		1	1462	1	20		130	1	1	129
93	1	85	1		130	101	1	1		113	85	12	2
1	1	2	75		122	193	178	2		80	2348	13	12
3	1	1	79		51	764	1	1		92	118	1	82
280	1	1	33		343	5	44	8		222	244	2	74
1	1	1	2		1	89	4579	169		66	2164	61	2
88	1	1	1		1	62	66	2626		121	458	1	1
2	1	9	52		1	112	8	1		127	352	135	136
1	1	2	234		248	690	89	2		108	88	2	1
5	1	40	1		140	2	1	6		132	16	1	55
210	1	119	77		117	79	86	1		1	125	26	51
163	1	359	91		5	110	1	4		1	53	1	53
1	1	1	1		100	169	1	1		2	7	4	178
1	2	7	1		7	73	1	2		146	1	5	20
1	1	1	56		1	68	1	1		292	1	4	5
2	125	108	4		2	1	1896	1		119	1	52	1
69	1	1	70		87	1	2643	1		238	1	1	27
1	1	1	12		93	1	47	1		92	1	10	1
1	1	1	1		206	5	1	1		103	1	82	933
1	1	1	1		119	34	1	8		477	1	3	45
200	1	41	646		115	47	1	3		1	76	1	8454
1	1	147	3		2	76	1	2		1	191	47	1
107	1	454	31		1	1062	9	6		116	182	142	8
1	1	1	3		1	39	63	7623		1	87	38	1
127	2	1	85		105	192	25	10		128	184	1	1
5	1	1	14		1	794	1	6		333	282	21	1
104	1	1	80		108	1	3173	26036		59	641	1	1
50	1	1	94		223	104	1	1		212	523	4956	1
1	1	1	100		1	126	1	55		104	1	1	1
117	1	87	1		115	87	2	1		105	194	4	1
1	1	58	1		235	69	32	1		102	127	175	1
150	1	39	67		1	87	3	460		93	169	87	3
1	1	1	8		93	1	8	1		127	246	1	1
127	1	63	5		109	4	1	1		1	177	1	1
1	1	1	1		92	45	405	21		3	394	70	2
1	1	1	65		129	2371	100	1		110	1362	6	1
58	103	1	90		130	66	73	2		116	284	55	1
1	91	1	136		1	86	1	2750		94	80	79	142
1	98	3	1		4	4	57	1		118	143	1154	57
1	1	10	20		1	1	1612	1		101	92	1	2207
1	1	1	91		66	79	1	88		97	100	2	1
1	1	21	10		198	68	1	29506		2	104	56	1
1	3	52	181		3	1993	3817	2		105	381	67	1
1	1	1	1		104	8	1447	15		352	109	33	2
96	1	96	3		92	200	2088	4		112	1	5	2
1	1	5	398		79	93	1	1		84	553	100	1
1	3	1	65		1	100	74	1		119	39	52	1
112	1	1	77		245	1	65	165		1	1	1	38
92	1	148	4		108	11	1397	43		3	219	1	2
1	1	1	1		118	9	4	82		1	1	3	1
143	1	5	1		120	8	9421	108		107	104	1	2
89	1	1	2		189	66	80	1		267	298	1	367
66	1	1	1		126	5	65	8151		470	118	83	2
4	1	1	82		204	1	82	1		1	1	7	1
1	1	1	3		139	1	1199	3		104	120	4	75
1	128	2	1		1	5	1	1		127	6	1	1
115	1	1	1		1	1	3	7		139	54	1	26
60	1	1	1		100	6	47	1482		109	85	10	12
174	1	1	115		99	26	14	316		1	91	2701	2
60	1	1	121		199	1	1	3		6	94	23	1
1	1	3	1		178	1	1	5		57	1	1	1
1	1	53	1		136	75	27	1		1	61	3	106
1	1	3	1		141	4	1	58		1	108	1	1
1	1	1	1		122	105	1	3		1	312	615	1
1	1	4	73		120	308	107	1		70	120	1	1
70	1	152	1		121	2	1	1		129	108	1	1
1	1	84	79		1	141	1	5		77	94	1	1
1	1	21	8		1	61	8	3		96	100	1009	5
1	1	1	16		233	924	1	25265		1	108	2	6
111	1	1	69		136	75	3	2		1	188	57	6
90	1	3	43		124	1	149	15		125	299	39	5
1	97	1	50		115	85	2509	3		1	3	1	85
40	99	1	3		1	7	347	1		1	74	199	4
68	1	1	53		1	104	1	15		1	1	1	1
120	235	48	101		1	89	37	4		1	192	835	1
3	1	10	55		102	522	61	1090		1	178	91	254
1	1	1	1		104	100	287	12		1	916	4	2
107	1	1	76		1	60	90	2549		350	107	63	30
96	1	3	1		58	280	1	2		216	454	171	1
79	1	1	1		89	72	7	5		436	82	74	7
326	102	1	3		1	87	1	1		1	65	1	40
2	152	8	89		1	79	10	5		476	1	215	2
1	1	1	91		100	58	3	31825		82	26	1508	1
1	1	313	22		108	11	1	230		1	4	2	1
73	1	236	1		133	92	1	1		87	68	454	1
113	1	59	46		96	61	2	85		1	1	48	1
120	1	4	6		1	84	5	3		97	121	27	200
83	1	1	94		103	1	5	1		1	1	2	4187
1	1	8	19		1	77	3	8123		11	112	925	1
3	1	3	1		288	77	367	1		9	134	50	1
1	162	3	3		1	85	1	1		259	596	55	7
109	1	1	1		116	4	83	1		216	86	3968	1
247	2	3	4		117	1	1	1		111	134	85	1
1	1	1	1		217	99	1	23		115	112	14	1
1	1	1	740		45	4	4	1		103	108	101	1
3	1	1	1		1	1	27	1		1	141	3	1
1	10	1	1		1	4	15	1		1	95	105	1
1	1	1	1		115	1	83	1		219	70	12	7
1	1	52	7		211	35	1	68		122	2	687	4508
3	1	2	1		1	5	3	2		98	6	51	1
1	146	526	6		5	98	8	4		1	130	3	3
5	1	31	1		122	78	135	2		1	2270	82	33
1	1	1	64		160	58	172	1		1	1	1	1
115	3	1	2058		1	15	1	1		170	568	11	5
1	1	1	84		148	90	66	1018		94	79	4850	3562
103	1	1	31		1	28	1	7		131	111	1	1
131	1	1	10		212	91	1	12		1	85	21	1
17	1	1	1		63	1	2	181		130	283	65	1
2	1	4	1		2	113	1	1		103	5	1	3
72	1	4	95		1	1324	39	79		109	141	1	1
1	1	9	32		1	1	86	3		1	3	11	1
1	1	1746	1		2	4	8	11		130	92	2	6
5	1	1	1		1	2889	2802	1		3	8	141	1
14	1	101	6		91	16	15	1		147	300	35	1
1	1	103	1		132	427	1	244		114	1	11	48
1	1	2	1		1	1	27	4		116	17	1	1
80	118	4	1		118	3	1	1		118	7	4780	106
86	1	1	101		1	1	6	1		1	14	121	1
2	1	4	2		564	187	1	1		1	1127	3	1
1	1	1	1		104	982	188	8		344	210	313	1
97	1	1	13		1	414	8	1		222	315	1	1
3	1	403	176		1	90	1	1		1	1	1	1
9	120	161	11		3	2	3	2		1	63	2772	182
99	1	80	3		3	45	1	4		237	104	899	1
1	1	1	82		1	61	3180	1		276	199	166	3
18	1	6	20		76	1	1	58		475	736	1	1
1	1	1	1		1	31	1	2		251	170	58	1
2	1	1	14		1	6	1787	794		100	252	35	24635
90	1	73	1		3	1	117	67		263	208	3149	81
1	1	1	37		1	1	1	29		115	1	271	1
1	1	82	93		1	3	12	3		232	2	14	924
1	1	1	1		142	591	2809	1		106	65	10	35
1	1	1	1		127	34	1	154		442	69	3	1
1	1	1	100		129	2	55	1		122	3	2	7
27	2	1	1		127	130	1	114		118	7	222	1
1	1	1	28		125	81	81	1		98	110	8	1
45	3	2	22		126	1	1	1		2	98	107	6
1	1	9	5		2	73	1	12724		69	216	4651	7
12	1	3	81		1	49	1	1		112	40	1	1
135	1	90	106		179	3	3235	2		1	372	462	1
1	2	73	514		374	1	1206	1		211	32	4	60
103	1	1	1		1	1	72	1		94	1	62	3
1	2	47	3		117	1	1	3		214	654	10	6
1	1	1	76		2	694	1	40		119	89	344	1
1	1	1	35		126	1	78	1		284	256	3	1
1	1	1	2		91	1648	114	1		128	5	1	1
1	120	2	5518		78	1821	103	17		358	92	40	3
1	1	1	10		287	87	1	3		126	1	1	1
1	1	30	1		86	51	703	3		134	1	51	1
1	1	3	100		59	1	1	1		88	102	3	93
1	1	1	40		1	2367	95	21682		207	968	41	33
80	1	12	2735		1	2	1	30		101	3	1	1
1	1	3	2		1	171	76	1		145	261	35	1
1	1	2	63		1	53	1	1		1	108	4	7
1	1	1	95		107	65	33	1		1	1	1	3
1	1	2	11055		1	308	1	1		92	186	96	534
1	1	46	73		155	85	80	1		1	166	42	68
2	1	1	10		124	1333	91	4		183	93	2731	1
1	1	3	1824		49	279	3	1		118	3122	1	3
2	1	2	2		1	97	1	1		117	116	1	1
55	1	1	1		1	70	8	189		99	94	1680	1
2	1	1	1		18	1	11	7		119	334	1	4
142	1	1	1		1	1	40	2		367	481	5	205
171	2	1	2		98	69	47	109		1	3341	1	2
72	1	1	5		274	138	1	2		103	103	1	1
1	3	1	94		1	1	49	2		122	87	74	62
1	1	1	1		1	40	1	96		203	83	25	50
181	1	1	3		1	104	505	1		1	176	1	2
64	1	1	2		125	54	1	3		200	110	1568	94
94	1	3	3		128	1	1	5		71	99	1	1
57	1	1	1		1	77	8	4		97	100	3	2
1	1	1	1		11	127	20	1		1	76	151	1
77	1	3	4		9	8	1	1		259	258	48	11
92	1	138	2		112	1	5	1		1	105	4	134
256	3	1	91		88	1694	98	34		219	739	2	1
204	1	1	15		107	75	102	100		93	358	1	173
166	6	1	5		2	1	1	1		125	91	73	4
190	1	841	102		1	67	112	1		1	81	20	2
1	2	1	32		1	31	1	4		113	2397	1	6
1	1	1	48		93	1	1	1032		87	216	13	4
1	234	1	1		1	275	3	1		578	93	1	1
1	1	24	1		87	23	1	1		112	62	1	1
1	1	47	107		93	81	1	168		117	55	213	47
109	1	1	21		1	38	92	1		89	90	2	1
1	1	1	1		2	1	1	1		74	7	1741	5145
92	1	1	11		130	1	1	69		96	1	1	1
107	1	22	102		94	1239	86	1		326	82	1	1
5	1	59	1		1	1	1	112		153	335	110	1
77	1	25	2238		126	74	1	1		1	113	8	2
266	1	2	1		98	1	8	68		129	509	37	1
58	1	2	5		115	85	1	16		180	650	4	3
141	1	3	90		8	79	1	5		132	55	1	416
26	1	2	80		11	1885	2	1		141	1	1	1
264	1	1	2		103	505	1019	1		121	214	592	5
125	1	1	8		119	52	1	1		107	110	574	2
80	1	1	62		1	123	22	4		281	193	32	169
119	1	1120	4		130	36	1	2873		237	203	38	1
1	1	1	90		2	45	1	1		1	417	2	1
2	2	1	134		125	546	1	112		1	1	10	1
1	1	1	2		97	80	2756	1		4	78	6	1
367	1	8	1		275	1	1	7		277	61	4541	2
116	1	3	1		1	71	2	2		201	107	1	47
1	1	1	1		75	1	1	1		100	377	2	5
2	1	34	2		80	307	10	1		119	114	202	2
1	1	1	3		1	110	1	1		126	153	6	4
52	1	70	2575		1	72	1	1		115	199	3	1
1	1	1	31		91	1047	55	1		371	142	1	2
3	1	1	1		129	57	43	1		105	82	1399	1
75	1	3	1		1	43	1	33		144	104	1	1
1	1	1	1		1	3	1	12264		92	543	1	3
1	1	31	1		199	1	1	1		85	84	44	11
1	1	1	1		2	67	1	3		5	225	1	1
100	27	1	1		75	68	1024	6		112	166	32	1
1	1	24	131		229	148	3	2		214	107	1	10
1	1	1	16		203	70	1	4		119	585	5	1
1	1	1	1		328	1	1	26		131	63	98	1089
1	1	1	3		108	1	1	4		1	594	10	1
1	1	5	1		107	9	1	1196		224	273	1	3
1	1	1	2		1	88	55	1		116	87	85	2507
77	1	1	1		131	4	9	1		101	44	14096	113
1	1	1	1		113	1	35	5		141	109	2578	1
1	1	1	64		1	193	30	1		117	1	66	1
177	1	379	1		127	233	1	1		137	1597	178	2
1	2	2	10		214	68	1	3525		69	72	17	1
1	1	177	7		1	78	3	1		139	108	6	723
1	1	4	2		147	1	98	2		137	1498	103	601
8	1	3	241		78	1	1	10		200	154	13	1
3	2	1	1		126	4	998	1		66	42	8	13
78	103	1	1		124	263	1	1		104	180	290	1
1	72	9	12		64	334	6713	1		137	121	377	1
118	1	6	95		5	43	2	1		95	53	872	2
134	1	48	91		1	111	1	2		126	1	40	3
69	1	1	1		123	71	3	36		218	246	1	3
114	1	1	1		118	93	72	1		143	150	22	2
1	1	1	1		1	17	54	2		1	97	6	3
1	1	1	1		217	31	3	389		102	4	4	1
1	1	1	1		122	964	8	3		98	84	15	2306
283	1	1	4		135	139	70	1		141	1	62	1
1	2	2	5		119	10	1	1		1	1	60	18
129	2	4	1		129	2	56	95		148	110	51	1
55	1	2	6		117	1	1	1		431	334	106	1
1	1	1	1		1	1	1	1		140	1	1	1
78	1	132	1		129	8	1	6135		1	230	2	3
107	1	1	1		97	19	91	11		232	423	88	2
62	1	1	72		97	5	10	1		122	4	1	2
3	1	5	5		125	14	2	1		443	77	1	5
2	114	1	10119		1	4	1514	1		1	227	2	1
75	1	1	6		1	554	1	2		1	84	1	1
64	1	9	5		95	1	2759	1		52	5	259	1
1	1	3	2		112	84	1	2		319	102	5	1
1	1	3	1		1	3	1	351		133	165	1	1
1	1	1	72		96	186	1	1		93	92	1	1
44	1	1	57		85	1	1	2		1	1	1	13
1	1	1	1		125	3	1	1		88	1	2	1
109	1	1	818		110	285	1	30		287	1	733	1
52	1	1	9		102	65	3	2665		100	54	1	5
2	1	2	88		258	10	1	61		1	176	2	85
2	1	33	148		89	105	1	8		1	72	4	167
1	1	48	3		110	143	2	4024		155	1	1	7875
1	2	1	1		329	60	8	3		220	1	102	3
3	1	1	78		1	1	134	2		116	5	543	7
123	1	1	83		287	515	30	1		126	186	1	3677
335	1	1	92		207	1	1	1		83	111	138	1
105	1	4	3		84	59	1	1		1	169	76	2
13	1	1	62		1	89	1	1		120	10	1	184
103	1	3128	139		116	66	1	30		248	89	1	1
1	1	1	1		115	49	3	1599		176	241	372	1
1	1	145	101		117	132	18	1		1	95	6	1
1	1	1	102		107	1	11	2		238	106	374	9
114	1	1	1		132	3	7	1		218	80	173	1
101	1	1	1		250	44	5	135		129	205	1	7
98	1	1	3		196	81	3	2389		1	106	1	3
94	5	1	99		99	4	40	1		132	19	17	1
258	353	1	2		105	1	3	1		117	11	1	1
1	99	1	367		1	4	1	88		482	1	7	1
1	1	1	2		318	55	3	1		1	1	1	11
3	129	3	30		125	3	4	1		108	1	45	1
2	1	1	27		95	1596	2	1		217	1	2322	3
144	3	1	1		1	86	1	46		1	1	1	88
1	1	1	18		154	102	5	1		1	145	6	1
71	1	2	92		352	46	46	4709		2	106	4	1
1	1	1	1		1	217	17	247		130	1	80	5
117	1	12	25		172	1	18	1		100	92	3	47
1	1	1	1		97	139	1	1		129	196	1	163
1	100	21	1		213	1844	3824	1		140	875	338	3
1	112	1	1		82	1	96	1		141	1	5144	4
1	1	3	191		288	37	71	18		1	21	100	78
128	1	122	102		95	70	1	2		95	11	118	803
123	4	1	98		126	64	2505	2		2	210	16	29
1	1	1	68		1	63	5	100		104	315	1	1
1	1	1	1		1	371	1	1		1	164	2	26
1	1	2	1		94	7	1	1		225	161	1	85
1	1	2	3		127	63	2	71		110	329	1	208
146	1	1	14		119	28	1	6		2	112	1	5228
1	1	1	3		1	2714	1	7		1	86	3	40
1	1	3	1		142	183	1	1		131	1169	21	6
1	1	1	1		1	61	25	1		128	1	1	1
1	1	1	6		428	1	1	1		1	462	355	1
2	1	1	79		577	6	69	1		130	46	1	1
1	157	209	8		117	1	1	76		1	194	1	1
92	88	1	1		77	148	1052	1		69	110	92	5
105	1	2	1		93	189	67	1		144	193	8	1
1	2	42	2		1	2367	93	1		126	116	138	1
1	1	3	1		66	935	93	3		102	66	1	3
1	1	1	1		87	12	1	1		226	105	11	123
79	139	1	1		86	1	1933	525		350	280	1	7
2	1	1	1		10	91	99	28		388	229	96	1
3	1	1	161		137	69	13	1		127	59	1	2
87	4	5	1		29	4	7537	5		1	1	1	35
1	6	1	3		13	27	591	1		106	192	7	8
1	268	1	72		104	5	1	2982		131	1	1	1
1	1	1	5		135	1	57	622		105	84	1	10
1	1	1	59		1	1211	1	6		1	109	2	1
1	1	1	11		1	1	76	1		63	73	32	4
63	1	1	1		141	1	1	1		92	62	2	19
77	1	22	14		119	3	10	1		103	98	1	1
1	1	20	292		57	2	116	1		96	195	80	3
7	1	160	6		146	1	6	5		137	160	136	6
28	1	3	1		1	1	143	1		1	157	1	17
71	1	1	95		1	1	1	57		61	99	1	1
81	1	1	1		121	3	15	1		121	89	1	1
204	109	1	16		86	1	1	1627		86	241	1	3
109	535	7	127		116	1	1	2		394	85	1	1
1	1	165	9		263	1	5	5		115	97	73	2
1	1	5	1		1	1	13	1		1	243	95	7
95	1	1	17		321	1	3	1		112	69	1	1
90	1	10	1		5	4310	6	5		210	97	3	1
1	1	4	1		1	1	1	10		246	81	1	6
2	1	692	1		2	70	4	16		88	88	126	5432
88	1	1	13		122	1	3	9		132	118	48	3
2	1	1	58		10	60	1	11		133	202	248	11
110	1	91	2		123	16	9	1		100	1697	107	3
119	1	1	80		4	1012	3171	1		112	272	1617	1
1	1	3	43		212	2	1	5		124	120	1	1
2	1	51	95		233	1042	1	1		240	275	4739	3
2	2	1	4		1	1095	88	1		426	509	11	1
1	1	3	6		116	61	10	1		1	992	10	1
1	2	1	4678		107	328	150	1		112	293	1467	3
140	1	3	1		145	64	5	3		120	56	5545	1
219	2	3	126		372	56	1	10		204	85	34	553
101	502	106	43		120	1	1	1		1	1043	1	1
77	2	1	226		1	91	6	2		1	108	1	1
1	1	1	124		125	46	10	4		159	121	1	3
1	130	1	3		128	2	84	4		1	1	1	14
1	1	2	1		305	153	8	1		3	118	1	97
1	1	1	95		101	2	1	1		128	198	4	1
8	3	3547	46		141	42	77	1		171	238	150	2
1	1	1	4		1	1041	187	3		126	8	315	2
1	1	1	97		1	75	355	1		90	1	171	2
80	1	86	69		1	73	1	1		267	244	82	1
1	1	106	1		1	68	80	5		119	1496	1	21
98	3	67	1		115	87	145	1		133	99	1	1
1	1	112	1		1	4	17	5		1	1	1	1
1	1	4	4		177	114	1	1		124	1	149	98
1	1	1	12		66	1	7	4289		1	103	2	1
2	1	1	1		112	2	66	16		113	376	325	2
132	1	83	94		113	1	2239	1		88	186	368	1
118	1	1	4		1	34	2	2		105	88	1	4
49	1	1	1		1	62	99	1		128	1	3	3
1	1	1	6		63	329	60	1		1	168	38	1
1	1	3	1		237	1	110	5995		1	1	436	30
1	1	1	38		349	57	1	2		352	1	1	44
1	2	3	1		185	19	1	5		121	181	1	24
1	3	55	1		1	502	64	1		79	121	3027	75
1	1	1	1		280	4	8	1		1	174	67	1
111	1	115	3		1	1	1	19803		1	2078	18	1
1	476	275	1		99	17	4	220		410	94	4	1
151	1	1	62		104	1	51	2902		1	273	3	1
24	2	1	4768		1	1	1	2688		122	111	1	1
2	1	1	5		2	13	1	1		99	572	6	1
3	7	1	1		1	620	3	17		129	1	2	76618
236	1	1	1		112	1	10	6		243	81	352	1
1	1	71	4		111	135	111	1		334	1793	5058	1
8	1	1	1		111	2	12	2		108	158	19	1
1	1	1	195		133	22	1	1		1	116	55	1
1	1	87	1		111	3	5	795		114	169	1	1
150	1	1	1		1	58	1	39		2	777	2415	1
1	1	1	12		67	1	1	69		124	74	8900	10
357	1	1	72		105	396	1	1		121	26	1	100
77	3	1	97		61	45	15	1		121	207	1	45
1	1	1	75		113	78	34	135		138	195	1	1
1	1	1	117		2	1	6	3		96	95	1	1
1	1	1	1		202	5	5	1527		83	95	10	12
1	1	32	1		1	248	1	46		123	167	98	4
1	7	2	135		1	737	1	3		180	117	1	1
1	5	1	1		1	1	1	3		95	173	1	2
124	1	2	7		1	1	1	106		112	118	78	94
84	1	1	60		116	70	20	1268		119	265	1	1
71	1	1	49		1	3	1	2		125	376	1	1
103	1	1	58		330	1	2975	70		639	67	2151	1
1	2	1	95		244	22	2	7		94	97	8	2
1	1	2	93		145	1	1	1		1	210	1	1
3	1	2	1		4	48	1	1249		187	117	21	17
1	220	4	1		1	60	1	1		99	100	3	22
1	3	1	19		102	1	8	506		506	774	3	122
1	2	1	85		107	2	3	3		1	165	1	1
1	1	1	369		151	73	98	2		134	194	201	1
3	3	1	5		117	9	1	5		275	119	52	149
4	2	1	4		182	286	53	1		1	90	5	1
1	1	3	6		47	1	132	1		76	115	15	1
1	1	1	1		108	14	225	3		119	698	26	12706
1	2	1	1		1	1	2	1		97	192	268	73
1	1	98	1		93	1	1	14385		99	121	1	3
1	1	1	126		120	56	21	1		9	1	1788	1
1	2	1	76		108	4	1	1		128	231	1086	16
1	1	1	2		136	2	35	2		123	122	57	3
1	1	1	1		72	58	1	1		108	84	76	164
63	1	36	1		1	129	216	1		120	1	84	1
110	1	6	2		88	13	1	3		92	536	4	35
2	1	9	74		88	29	1	1		126	1	52	2
1	6	1	42		1	2	608	5		226	129	2	3
67	1	1	4		82	1	3	1		148	650	57	5
3	62	28	1329		5	8	3	6		1	337	140	3
1	1	3	67		4	1	471	1		1	193	14	1941
1	110	1	21		11	60	3	5297		203	85	1	1
1	1	107	1		91	1	1	2		97	106	4	3723
209	1	182	1		143	1	1	2		1	96	22	2
97	2	1	1		167	1	62	1		1	76	182	1
1	1	1	1		115	1	1390	5		126	83	1	2
1	1	1	1		4	62	1894	1		108	110	1	1
86	1	1	70		267	1	1	167		98	346	9	2
138	1	1	2		115	1	11	4		124	3945	64	13
1	1	1	59		1	94	16	1		120	231	68	1
1	178	1	1		367	2013	25	1		111	470	3037	1
116	240	1	90		110	5	2	1		1	88	1	246
1	1	248	1		126	25	72	1		114	1176	1	1
1	1	1	1		3	65	1	1		257	1	627	3
100	11	1	834		86	2	1	111		248	94	1	1
1	120	5	1		1	58	1	42		81	77	1	13
1	245	306	59		1	53	43	2		229	110	143	1
97	2	107	97		99	80	1749	8		504	101	1	241
1	1	1834	3		4	1	1	4		109	97	1	64
86	1	6	42		8	82	1	1		258	98	35	1
125	6	2	90		1	4	1	46		322	452	1	6
1	2	2	1		90	749	9	1		475	1	11	5
106	1	1	29		107	66	1	1		123	522	1	94
2	1	848	1		101	631	1	1		1	98	45	3
82	1	1	1		1	17	2	19999		93	90	2	2
1	3	1	1		21	2	1	1		193	100	2	1
1	1	67	93		76	80	2416	1		75	89	9	1
28	1	1	1		3	1	1	1		1	84	1	3
1	1	3	25		1	31	1	6		158	235	1	1
1	1	536	2		114	75	1	6		217	21	2	1
105	1	1	62		104	78	1	17		123	116	31	3
1	1	3	1		3	20	49	8		149	1001	57	1
59	3	1	1		2	1	1	4		167	89	469	1
1	1	4	84		206	1	1	2		1	273	1740	1
1	4	6	1		5	49	5	22		108	97	42	5
1	166	2	1		1	3	1037	4		273	3	4	43
76	123	1	80		5	7	2	3		1	5	49	5
1	1	1	14		88	2	1	2		107	107	1	13
1	2	2	1		150	865	1	1		1	195	7	1
1	1	1	1		11	37	8816	1		1	93	38	2
1	1	1	49		1	762	2775	2		63	1	1123	1
143	1	3	40		22	132	3	4		83	108	31	18
13	2	1	7		101	131	59	1		1	626	4	1
10	218	1	92		115	1622	88	1		120	228	1	7
1	114	1	1		125	2692	9	1		122	703	61	4
1	227	1	1		75	2	2	1		177	2614	190	243
78	1	75	128		100	1909	1	1		1	113	10	1
1	1	1	1		201	1	2	153		238	256	3945	40
1	1	2489	156		1	1	154	11		1	71	58	93
137	3	29	1		1	61	43	41		152	197	679	8291
1	1	1	31		1	70	1	1		145	42	72	27
2	1	18	80		128	1	3	1		220	111	19	10
1	1	107	122		1	2728	1	1		103	218	6	12
1	1	1	1		4	161	15	1		130	255	11	1
73	1	1	1		103	76	5	1		1	93	5	477
1	1	4	1		241	48	1	1		256	75	2523	3
1	3	1	93		242	54	1	56940		91	95	1	1
11	1	1	27		1	4	1	3		98	72	8	2
1	113	1	5		2	1	1	3		96	1176	9	1
96	1	1	1		6	1	78	3603		1	263	36	48
1	1	1	6		3	1	1	1		124	97	780	3
1	1	19	57		4	58	1234	3		1	219	111	1
1	1	1	1		100	334	4	1		137	93	9	1
1	239	1	1		67	31	1	88		1	2004	14	17
86	1	1	1		2	838	1	6		141	79	5	1
229	1	1	2		1	1	1	1		121	1	1	1
207	1	1	1		1	138	1	2527		820	99	3	2
1	3	3	5		1	67	8	10		86	89	3	30
1	1	1	1		106	73	111	1		105	172	3	2
2	1	1	1		1	1	221	1		102	1	6	2
3	3	1	1		103	11	1	58		1	61	2	1
385	2	4	1		100	55	44	1		119	1	3116	6
165	1	1	4		1	2	184	1		145	100	2	1
103	1	1	3		1	2126	1	3		82	1109	79	1330
92	1	55	1		106	1	2	6		1	99	101	2
27	2	1	6		115	292	1	1		244	102	1	1
1	1	795	1		2	54	26	9		291	88	96	19
1	1	174	1		4	54	147	3		1	101	2	1
176	1	1	1		1	1	1	3		103	103	3	30
151	1	217	1		3	1	2	390		119	199	3	5
7	154	1	194		1	3	1	1		123	970	1	1
1	1	1	1		100	20	6222	1		225	95	1	5
87	1	1	12		89	1	96	1		1	90	1	790
20	1	1	60		117	653	1	1		243	83	124	436
141	117	7	17		1	61	111	16		1	1	1	75
1	107	1	3		1	109	88	3		1	97	3	1
84	1	1	3		116	35	3	1		105	105	1	24
92	1	153	1		187	89	23	4		1	384	1	1
1	1	1	2		1	68	868	1		175	519	109	4
1	1	1	176		90	1	4	3		112	104	54	3
1	1	1	1		1	1	7	1		146	518	60	2
155	1	1	80		97	5	24	240		101	118	3	2
1	2	173	1		123	963	1	313		122	43	62	99
97	110	1	4		124	2	1	280		1	500	74	1
1	3	2	75		136	1	1	33		2	622	3	2
1	1	2	1		1	3	1	1		104	1	52	1
10	168	1	51		122	90	34	1		2	85	14	3
166	1	99	1		85	257	2	1		108	4	1590	107
46	1	1	35		301	103	1	2		131	159	6	3
1	1	1	6		1	1	1	1		1	62	8	2
59	2	1	4		128	2	3	163		9	1309	125	2
64	1	37	3		127	24	1	1		75	179	3	1
12	1	4	3		220	1	1	1		2	1	49	1
1	1	1	2		94	1	1	41		110	79	10	3
1	2	1	173		206	883	362	1412		1	207	1	1
1	3	6	318		21	103	7	6		71	3	231	2
174	250	1	7513		112	1	69	3382		589	1149	1	1
1	90	86	1		114	1	1	5		101	63	43	79
1	1	1	2		1	163	118	5		127	166	1	2070
4	1	207	1		108	4	2	1		139	101	1	4
1	1	1	1		131	1	56	1		1	108	1	7
1	1	1	1		150	50	1	1		110	95	406	1
101	109	1	10		131	1	1	1		87	16	2	1
1	1	1	1		107	1	1	3362		208	93	87	1
6	1	1	100		105	1	66	3		114	512	5	19
1	1	1	1721		94	14	41	1		1	2734	1	1
2	1	1	221		18	128	1	2		249	80	23	2
97	87	1	66		181	1	1	36		1	179	4	14914
1	2	907	1		16	1	1	1		1	1	2	1
114	1	1	16		57	75	1	3		1	1	37	5
1	1	1	24		367	1	71	1		681	118	16	1
1	1	1214	4		66	83	1	69		127	9	1	6
155	1	1	73		123	85	55	1		96	22	15	7802
1	1	1	8		1	69	34	3		171	1	1	1
1	1	4	59		114	1	1	45		122	69	78	1
61	1	3	1		107	135	94	1		1	100	1	12
14	2	1	68		319	1	1	1		306	95	1	1
8	1	1	11		1	1	7	12444		1	73	4	1
1	1	1	3410		148	3	1	76		101	7	1	1
110	1	1	295		97	1	75	51		139	1344	57	4
1	1	1	1		96	1	1	8		102	1	2	4
2	1	1	1		151	1	201	2		100	9	68	1
1	1	3	120		116	1	2	1		118	2	1	1
1	1	1	4		113	139	1	27		1	4	1	1
1	1	1	93		93	82	2	4		112	3	147	88
1	1	1	1		1	1	1	2		106	16	14	73
192	1	1	93		1	326	1	11		96	78	86	12
2	1	1	1		96	57	1824	1		2	1327	39	1
169	1	1	1		1	1	1	93		273	339	2381	1
1	1	1	134		243	31	2	1		79	1	1063	1
1	1	1	1		60	15	4	5		80	20	8	2039
42	1	1	48		85	1	4	1		117	109	28	1
562	1	1	3		75	2	1	1		132	157	112	1
1	1	2	105		128	1	48	1		1	92	1	4
104	1	5	56		133	9	28	7		97	176	4	1
2	1	1	1		91	141	1	3		1	30	1	3
1	121	1	1		1	235	1	1		255	107	1	1
1	1	116	1		1	1	5	214		59	1	3	1
2	1	1	1		1	54	1	2		120	89	23	2
4	1	54	313		97	4	4	2		196	116	2	3
92	1	6	96		1	188	1	1		114	125	1	1
105	2	3	1		60	13	880	1		97	113	13	230
3	1	1	1		96	1	66	1		113	91	15	1
109	1	109	102		1	1	4	1		1	103	1	2
1	119	1	1		1	130	1	2		28	241	820	80
1	1	2	12		100	478	3	7		131	116	1	2
1	1	1	4		103	1	3750	1		114	80	1	1
68	3	1	4		1	1	4	1		178	96	917	1
1	1	3	89		111	86	1	1		139	736	1	1
4	1	1	176		125	48	15	1		75	74	199	108
1	119	1	144		112	5	1	82		127	1	1	1870
43	1	5	39		290	2	1	2		94	94	2	181
229	1	1	2		99	1918	1	868		95	220	1183	1
366	114	2	53		107	1	30	193		4	94	5153	1
4	1	1	1		40	3	5	1		120	1	392	8194
1	1	6	1		3	3	40	4		1	91	1	1
2	1	1	46		1	351	145	1		10	52	1	2872
1	1	77	186		1	2	1676	1		505	101	17	1
1	1	1	1		1	1	1	1		1	20	39	1
11	1	4	19		127	1	1	1		5	93	25	69
1	7	1	1		1	1	46	1		127	151	2	1
122	1	2	8		109	437	1	80		299	339	1	1
1	1	1	92		204	1544	1	10459		131	101	902	1
119	1	1	1		1	3	2	1		1	4	1	1
59	2	1	12		1	44	27	1		1	51	1	1
106	1	1	48		174	3	1512	8		1	69	90	1
1	1	1	3		105	5	2	11		82	72	93	1
1	77	3	3		120	69	1	1		9	1	2	1
1	182	1	1		1	50	65	1		131	99	38	1
1	1	58	56		99	13	1	1		124	91	837	1
48	2	14	46		86	68	1	1		114	1	2	53
1	1	3	20		1	178	2611	1		106	247	1	1
3	1	1	1		203	1	1	1		109	113	72	25516
1	1	1	18		97	1	28	1		5	476	744	2
1	3	1	3		175	232	1	1		134	222	13	6
1	1	231	4		2	456	1	1505		1	2523	1	1
90	1	449	11		1	1	1	128		1	100	1	1
1	3	1	98		118	1	1	7		124	99	7	11
1	1	1	17		109	2395	44	1		1	1255	412	1
79	1	3	73		284	1	254	1		97	95	1	1
1	1	1	1		76	6	1	22		119	337	103	1
107	105	24	5412		95	2	2	101		99	375	3370	1
1	666	2	2		95	53	3381	3		81	134	192	126
97	1	1	27		1	84	1	59		1	8	8	1
1	2	1	46		156	2391	9	1		95	84	3	1
1	1	2	1		126	1	1	1		128	81	270	1
145	1	1	1		109	1	2	13		103	1	1	1
2	4	28	275		390	42	1	1		143	16	8	1
99	1	1	1505		1	1	7187	164		133	25	1	75
1	1	79	1		127	1	2050	1		3	1	151	1
275	1	42	1		113	831	12	33		112	2454	1	75
1	1	9	2		102	11	63	3		2	243	1	1
134	1	3	1		97	4	1	1		117	93	4601	1
1	1	1	3		109	94	1	6679		302	70	1598	1
129	2	4	1		107	1	23	67		1	278	1	1
1	2	98	72		129	1	1	9		1	80	67	1
1	3	1	66		290	3	1	1		213	173	106	1
113	1	1	1		148	4666	3	306		109	1	6	1
1	3	1	195		1	4	53	1		103	172	21	1
1	1	1	1		205	252	1	1		116	405	6	4
104	1	1	1		88	12	1	1		2	82	3	3111
48	3	3	1		112	63	101	3		257	335	97	1
2	1	2	1		1	154	73	5		97	75	1	3
1	1	1	8		100	1	39	1		1	165	1	1
117	85	1	6		139	67	1042	12		160	101	1	42
44	1	1	1		150	1	37	1		125	115	1	1
1	1	2	1		120	1	1	1		60	2840	1378	38
90	2	107	1		90	1	1	1		1	109	3	1
1	1	1	14		82	2	1155	1		1	506	1	3
1	2	1	81		235	354	128	9770		120	1	22	24
1	9	1	3		1	2	5	1		99	69	1	2
1	1	1	286		190	68	1	1		3	175	107	17
1	1	101	3		112	1	1	1		122	1	1	2
1	1	1	34		282	5	1	1		510	1	1	1
127	1	86	77		114	2	101	1		75	638	10	1
3	1	41	1514		130	58	2	1		227	1	1	1
36	1	4	1		1	2274	1	1		159	813	2441	1
94	1	1	70		3	914	1	1		112	7	1	58
1	1	3	87		117	1	7	1		127	216	1	139
1	1	1	1		1	3630	77	1		126	97	68	1
1	1	7	85		1	1	59	2		1	233	1	1
116	1	7	44		1	111	2616	13		1	82	56	1
1	1	3	141		138	1	1836	1		1	2153	1	1
90	1	1	1		4	4	153	1		96	492	102	1
1	1	1	1		1	43	1	1		127	86	130	1
71	1	1	1		1	1	1	1		339	69	145	1
1	1	1	63		94	18	1	30		125	842	1	3
104	1	1	1		1	3	1815	1		1	101	115	346
116	1	7	1		108	1	4	1		1	166	1	2195
122	1	2	1		125	72	1	1		107	328	4	1
29	1	1	11		14	68	1	1		117	109	1	7
68	1	1	1		10	15	1	1		97	234	1	3
77	1	1	6		105	1	3	1		211	99	85	100
70	9	2	18		94	79	2	5		121	251	50	48
107	4	1	10		1	95	1	1		73	202	1	2
101	1	114	2		102	567	48	8		135	4156	4	53
1	1	130	9		140	47	1	1		1	93	59	8
1	1	1	151		1	73	2159	15		1	1	713	1
139	1	1	1		209	120	76	9		93	1006	344	2
1	1	1	1		7	11	60	3		99	116	79	410
1	1	2	45		1	49	1	1		76	2042	46	18
1	112	11	1		149	89	5	1		108	92	21	94
1	109	1	1		1	6	1	1		129	73	1	1
1	1	1	18		221	1	3512	1		110	455	2	52
1	1	1	1		141	4	5	11		1	85	1	2
107	1	1	3		1	1	73	2		109	265	53	1920
1	1	2	1		1	1	3	1		2	210	46	7
47	1	1	1		101	61	1	1		351	85	1	123
24	1	1	105		122	105	1	18		107	182	48	1
1	1	1	3		1	1	1	8		122	77	2511	1
1	2	6	1		1	2	518	2		1	42	195	1
224	1	1	16		114	1	1	1		83	1215	503	5631
112	1	2	1		118	60	1	10		1	1245	1	1423
62	1	100	58		125	3	12	3		89	1	1	2
79	1	5	1		1	1	1	1		97	200	130	1
1	1	1	1		1	1	137	1		124	107	10	174
1	1	4	21		1	1	8	1		94	1	1	1
1	118	1	3		121	1	1	1		118	368	3	43
155	1	1	1		109	130	1	13		124	38	34	1
2	1	1	1		221	1	1	3		102	91	1	2
1	307	5	1		109	44	1	1		98	100	107	4504
37	1	3	25		55	3	1	52		122	4	14	5
26	1	165	1		1	1	88	1		123	45	1	1
1	150	13	7		90	140	1	11		111	3	8	5
1	1	1	1		111	1	72	4594		1	3	92	4
1	1	1	109		252	83	1	1		120	88	1	2
4	1	1	1		101	51	90	2		592	71	1	1
92	1	1	1		92	1	130	1		90	1	6	170
5	1	47	1		121	2026	70	1		74	101	6	1
1	2	1	211		110	3	1	1		97	5	2	1
94	59	4	1		318	1	76	1		128	90	1	4
1	8	1	1		1	1	62	717		1	221	60	24
1	1	3	1		82	34	1	3		95	2	12	1
104	1	2	1		1	1	6	8		181	201	81	9
76	2	8	24		89	4	1	1		130	93	24	18
1	1	1	6		128	1	1	1		125	483	7	21
1	102	2	19		1	52	11	1945		133	98	264	1
30	3	2	80		106	71	8	5		117	36	1	1
1	2	3	1		1	1	4	101		1	98	107	1
1	1	5	19		319	1	1	27		1	97	3	1
298	1	1	1		1	5	3	1067		100	92	1	1
146	1	1	16		9	27	47	29		80	1	1	80
145	1	1	193		203	46	1	109		131	73	25	31
1	1	2	13		2	74	1	5045		116	99	1	1
7	3	1	1		1	1	1	1		101	106	260	1
1	1	1	8		3	9	1	59		14	1	81	5
1	1	2	13		1	1	88	1		115	3	38	1
1	1	1	1		122	72	1	913		399	176	112	12
1	2	4	54		1	1	7	39		122	111	8	1
1	1	77	110		103	9	23	1		78	88	15	2
50	103	1	1		97	96	1	61		94	110	7	1
1	351	2	119		398	1	78	1		1	102	6	1
4	1	1	122		123	2	1	199		113	145	1	7
2	1	1	17		80	47	1	1		259	110	96	2
314	1	20	67		187	72	1	1		154	79	1	1526
83	1	1	1		1	10	3	1		159	95	1	118
99	2	2	83		1	131	1	1		124	105	3387	666
1	1	1	1		1	10	1	1		354	114	42	6
83	3	4	103		115	1	1641	12		23	223	71	2
75	1	2	1		107	126	2	1		95	96	68	1
1	2	1	138		122	1	1	1		1	230	23	6
5	1	4	15		104	1	15	3747		126	105	1	1
1	4	5	5		95	15	1	2		93	3314	1	1
1	2	1	1		1	71	55	101		1	87	1	11
1	1	47	1		100	3697	14	9		4	107	8	1153823
1	1	24	2		1	3	1	1		387	69	3	6
82	2	2	47		200	148	1	29		348	100	455	131
187	4	1	4		142	1	1	1		207	190	891	1
1	1	1	1		235	1	1	1		102	364	1	1
1	3	1	1		64	1	1	13		110	619	1	4
90	1	2	196		125	1	2	1		126	98	589	3
67	3	1	6		1	17	1	3		1	114	26	1
573	1	1	91		1	123	87	1		57	439	990	3
310	2	1	79		101	168	1254	2		224	100	1800	1
107	2	2	3		170	29	1	4		206	69	4	267
1	1	255	1		1	187	1	1		1	103	92	9
108	1	77	7		225	2	1	4		111	95	1	1
173	255	1	1		1	91	39	4		215	100	4	83
70	1	69	89		94	1	1	15905		133	480	1	1
1	2	1	1		565	65	2	1		290	7	1	42
1	1	5	2		265	60	1	63		72	211	48	9994
1	1	1	40		217	31	1	1		134	405	89	1
88	1	1	94		2	38	94	1109		390	30	1	1
86	1	1	75		145	5	70	1		127	1	117	1
123	206	137	53		113	50	29	2		132	86	1	1
1	223	1	101		83	1	472	9		166	1	1	2
1	3	2	2		119	15	1	24957		3	231	1	1
1	1	105	91		103	31	1	1		321	1	135	1
1	1	3	2		92	1	11	2368		116	636	68	1
68	2	10	1		130	56	1	1		1	113	345	8
25	1	1	5		86	17	1	4		115	1023	62	1
1	1	1	1		1	40	906	4		103	155	1	1
1	1	1	1		131	4	68	1		374	161	4	1
173	1	1	3		108	36	1	2		130	108	1623	1
89	1	1	1		217	83	1	1		85	81	3	1
1	1	4	75		117	1	2	1		125	249	1	10
190	1	14	1		115	1	1	1		1	116	48	5939
66	1	1	212		1	2	1	1		127	99	1	1
1	1	1	1		85	3	2801	1		1	100	306	817
1	1	1	1		107	1	67	3		342	179	7	1
1	1	44	1		65	2128	279	1		110	77	6	1727
1	10	3	1		107	1	1	1		109	97	1	1
1	1	16	5		76	2234	2	59		126	93	1	1
1	1	1	25		116	1090	103	8		249	71	13	1
1	2	186	62		127	72	1	1		130	271	41	4
1	2	82	1		86	22	4	1		118	98	1	111
80	1	5	1		86	208	84	2		191	108	138	1
199	1	1	1		1	4	1	13		62	738	3	3
88	1	141	1		64	51	1	12591		101	1	63	1
1	1	1	8		202	1	928	1		111	87	147	2
89	1	1	2		269	43	61	17		103	104	11	1
1	2	3	1		120	280	82	1		116	8	1	88
1	1	1	3326		2	4	17	1		118	1	2236	2
288	1	1	4		364	1	34	1		116	1	95	6
1	1	1	1		104	1	33	1		1	288	1	1
1	1	5	1		74	16	4	22		131	87	3	1
17	1	1	86		1	403	1	23		105	1	75	1
86	2	62	7		113	1	1	2		215	2	1	1
93	1	3	1		120	1	39	150		1	58	1	2
1	1	1	10		287	1	1	7		126	106	1	1
278	148	114	1		119	212	1	1		1	86	4	1
1	1	1	128		116	374	1	1		1	53	63	1
1	3	1	123		1	54	1	1		1	1	1887	1
1	1	1	76		101	159	3	39		106	401	1	13
167	1	1	1		99	53	1	65		90	67	1	1
1	1	1	2		113	102	2	2		86	82	313	1
46	377	1	72		97	1	164	92		141	97	13	1
1	108	1	98		236	1	54	232		2	1474	94	96
1	169	1	74		156	1	1	4		1	250	2	6
1	1175	1	1		92	1	1	3841		226	173	90	66
147	1	2	95		1	15	23	29		134	115	1	1
1	255	4	79		1	1	1	50		114	91	1	1
124	1	2	70		106	16	55	4		244	91	30	96
208	1	1	71		1	1	232	1		1	230	65	6
1	1	1	1		52	1	31	221		243	94	2	1
1	1	1	1		62	1	1	2		1	68	50	10
1	1	3	1		127	76	31	4		1	587	1	322
1	1	1	5		1	3	95	2		109	263	1	2
1	3	1	3		214	1	88	1		122	173	2877	1
1	1	1	1		4	2	20	1		122	72	29	101
1	1	1	25		3	24	2021	3		126	519	1	2
1	1	2	109		225	11	2	3		1	931	41	276
150	1	1	1		128	2410	4	1		122	74	1	1
1	1	1	99		1	5694	1	1		226	34	1	5
107	1	101	83		1	1	111	2		96	8	1	1
121	1	1	1		95	1	4538	3		130	315	1002	1
58	5	1	1		129	25	13	1		124	88	20	1
1	1	1	1		1	9	1	2		137	86	109	80
1	1	1	87		1	1713	1670	22		127	178	140	1665
42	1	1	1		1	78	1	1		1	238	1	1
88	1	1	11		1	44	2250	2		1	1877	111	339
132	275	1	1		51	3	4	4		137	176	9	13
218	100	1	131		1	11	1	1		153	1004	5	2
1	1	5	3		15	1	2072	1		100	67	1	7597
5	1	6	68		116	1	1	73		147	111	49	1
42	1	1	1		1074	1	3	1		104	6	1	1
248	1	2	1		1	1	372	1		230	1	2760	2
1	2	1	15		123	3	312	8		105	245	1	695212
1	112	49	41		234	90	84	378		1	92	3	2
48	1	1	10		1	1	86	1		3	92	1	2171
1	1	80	12		1	28	2	35		130	99	25	1
4	1	1	1		115	16	63	13		1	83	1	1
1	1	1	1		112	1	104	1		263	292	38	1
98	1	4	26		1	33	35	1		102	72	2	17
109	1	1	1		1	1	1	28		174	445	296	4
1	1	1	1		64	51	1	1		180	307	1	1
1	3	1	1		121	1	4	1		119	80	27	5
1	1	1	3		94	2	1	1		100	96	3	2
1	2	1	204		1	85	194	2		116	176	139	1
1	1	1	5		1	4	81	11		318	23	1	1
1	3	1	258		1	57	1796	1		140	827	2	41
108	117	161	169		89	52	1	4		115	7	1	1
1	127	81	1		108	72	2	1011		118	102	2	3
2	3	3	278		106	1	68	2		107	70	70	1
[truncated: 173,928 more rows]

## Sheet: C5EC1-3+P24EC1-4
mmCDHR5 EC1-3+mmPCDH24 EC1-4			Ca
	T0		T60		R1		R2
Replicate 1 AVG	91.9085		150.892		246.892		997.362
Replicate 2 AVG	92.6587		212.768		585.764		1312.54
Replicate 3 AVG	86.7196		215.681		775.332		1518.92
Average	90.4289		193.114		535.996		1276.27
S.D.	3.23423		36.5939		267.712		262.663
S.E.	1.86728		21.1275		154.564		151.649
Replicate 1					Replicate 2					Replicate 3
T0	T60	R1	R2		T0	T60	R1	R2		T0	T60	R1	R2
6	63	1061	8735		153	78	427	4568		35	6118	309	10801
111	23	7069	8044		28	1162	3	6345		2	44	1	69284
71	66	8219	577		173	104	6264	6		130	219	203	19962
291	51	17565	9314		39	59	1	5659		65	2	2	21380
67	42	1	262		44	57	96	15986		607	5505	1293	1380
3	15	1	1735		50	2360	6330	20570		123	1124	92	3
1	3	4	524		60	1932	1229	12243		13	71	142	139854
660	26	3	1003		67	95	7445	11144		1	1	1827	15413
22	1898	9	29		79	475	53	2		1	1	145	5
226	2070	1	12209		89	1	11	67938		3	103	11768	1
308	247	68	19611		27	9370	23	1		46	116	66	1
54	228	11	1		17	220	1	4		192	155	190	31
182	187	2	1		62	34	2	3		37	226	557	11
127	476	56	1		77	1	17	4		2	2	46381	1
64	250	1	1		106	1	2	4		269	108	14822	1
12	14	24	1		102	1	1	3767		80	1	1	1
119	76	2	3		101	2	3	31		46	1	1	1
52	211	1	1		45	1	1	17594		11	165	1	1
4	169	2	139		162	2	3	57752		2	5	1340	1
253	209	1	1		352	424	2	1803		8	30	4	1
41	1	1	1		154	1	2	247		51	12	1	3
35	109	1	93		113	1	1	15		71	83	2	1
60	1	1	1		122	4	13	64		2	5	1	28
131	50	156	2		1	3	1	1		8	68	1	4
2	121	3	2		7	5	1	6		85	176	1	6
5	2	1	322		3	23	116	22296		3	12025	1	1
1	1	2	37		2	4	14	3		117	5	1	42
106	88	1	2		1	1	4	1		66	9	1	1
682	81	1	1		102	7	8490	1		51	3	1	1
3	117	7789	11		128	5	1	1		255	981	1	1
1	199	1	2		130	1	1	1		1	22	3	14
1	105	1	1		1	1	2	1		57	216	8	1
107	92	1	1		87	4	9699	4		347	1	3	65
1	125	13	1		103	3	1	1		163	2009	1	1
1	188	56	1		1	1	5	1		1	1	1	1
2	674	1	32		97	1	1	1		1	1	3	1
136	176	66	47652		103	72	34	1		112	1	1	2
158	1	30	2		2	148	5	1		3	168	1	1
10	113	1	1		255	57	9320	1		1	186	102	1
1	80	9	25567		13	4	1	1		2	1	467	4
5	1	1	3		1	1	1	1		5	214	26	301
220	97	1	10		102	4	1	1		1	61	83	167
1	443	4	1		1	1	1	1		1	1	3	2
1	36	4	50		73	5	1	1		116	39	3	1
1	998	1	1		122	1	34	2		2	1	2	992
97	165	1	1		83	80	1	3		1	75	11	359
90	200	1	1		188	90	1	8028		1	1	3	5
1	1	170	1		92	44	1	1		329	1	1	7
1	120	1	5		247	104	1	20		1	75	1	1
115	1	2	1		2	73	4760	1		1	200	79	1
100	50	1	15		461	84	1	2		89	5	164	1
24	1	2	1		2	1	1	3		1	1	1	3
85	1	5	10830		100	133	54	14		1	100	2	47
87	49	1	1		121	12004	89	1		1	151	1	178
2	589	269	1		375	3	39	5		1	1	1	1
1	540	6289	9		1	1	1	2		108	2	1	1
1	11	1	1		1	1	67	1		1	1	1	1
78	1	75	1		295	65	79	1		1	1	1	1
103	2	1	1		211	1	1	1		1	617	62	1
161	703	1	298		2	1	1	1		1	4	3	42
1	1	1	6		25	63	1	7		19	1	1	5
128	85	2	1		137	1	5	5302		356	236	1	4
1	117	1	1		392	151	1	1		1	2	1	5
413	92	1	1		86	1	7	1		133	121	3	1
1	1	1	1		118	1	1	2		1	3	2	2
1	557	1	1		6	1	13	1		82	13	35963	45
1	105	1	1		47	28	16	2		1	10	1	1
2	68	1	2		82	1	3	2		1	65	1	1
1	146	1	1		116	1	1	1		1	7	2	5
91	194	7320	3		90	51	2	1		111	34	19	1
111	754	4363	1		1	97	1	1		83	212	90	2
1	129	1	1		1	2	8	1		1	1	4	1
82	128	21162	586		11	67	1	1		69	52	7	1
77	79	85	97		128	1	1	1		1	1	29	519
1	1	1	1		1	42	2	2		1	751	16	1
1	1	1	1		155	2	2	1		1	1	7	1
62	104	1	1		1	1	3	1		5	12	36906	1
1	83	1	1		1	14	5	1		100	89	137	56
1	207	1	2		1	2	2	1		116	1	1	1
125	1	1	1		1	1	1	1		1	1	1	1
1	405	1	1		200	2	1	1		1	1	190	1
3	1	1	1		107	1	96	1		3	1	67	1
2	1	3	14		7	1	2	1		1	1	84	1
1	1	152	7		99	9112	1	1		247	1	1	1
1	77	2	4		7	2542	1	1		89	1	49	1
113	1	2	1		1	84	1	1		1	66	1	1
106	1	1	1		119	266	1	2		1	77	4	21
116	452	1	15617		170	29	1	2		1	106	119	1
1	85	1	7		1	226	1	1		2	142	16653	3
1	1	3	1		103	2	4	1		1	146	62	1
1	1	4	3		129	3	4	8		1	3	7	1
109	95	11	1		5	20	1	1		1	135	6	2
1	199	1	1		1	314	102	1		1	37	11	1
113	265	1	1		109	1	1	55		220	90	1	1
1	157	9	1		87	1	1	3		178	1	31	1
102	1	59	1		1	1	1	1		94	1	26871	2
109	8	1	1		101	1	1	1		1	1	16	1
1	157	330	4		1	71	1	1		1	92	2	1
55	134	5	3		378	1	1	1		125	2	2	1
1	106	1	1		60	1	36	1		2	497	23	3
78	223	1	1		124	1	43	1		1	76	72	1
79	198	1	1		1	1	1	1		10	135	1	64
1	1	1	1		141	4	1	1		80	1	5	1
75	90	1	62		1	1	1	1		192	327	29	1
96	264	1	4		93	68	33	1		2	89	1	80
126	28	1	11		100	1	2	1		1	2	3	1
1	82	1	1		1	39	3	3		1	135	1	1
92	1	1	3		111	8751	7	20		1	59	7	1
119	1	1	1		89	1	52	2		294	89	50	1
1	122	1	3		72	18	77	1		1	1	152	136
65	117	312	1		1	1	2	2		1	283	1	1
1	450	1	2		1	8	3	18		46	65	1	1
1	1	1	10886		78	1	1	1		1	172	5	1
2	3	40	1		64	1	1	3		3	90	2	1
1	6	1	6		98	1	30	1		550	2	80	1
98	114	1	1		313	1	38	1		58	1	1	1
224	121	31	1		118	1	3	1		103	1	1	17917
1	94	1	1		90	1	29	1		1	1	1	2
106	1	4	1		114	1	6899	1		1	499	641	1
1	155	1	2		5	1	17	2		1	75	3	1
131	1	1	1		79	95	1	800		3	98	1	1
1	114	1	1		99	2	99	1		1	1	1	1
1	210	1	2		1	1	1	3		1	1	1	1
1	56	1	53524		1	2	12529	1		1	70	210	4
132	129	2	6		109	788	106	339		1	98	37	1
151	1	65	43131		117	1	1	1		6	62	1	5
204	1	1	1		110	620	85	5		1	1	91	2
1	1	4	1		184	1	1	1		3	1	1	90
1	147	2	1		1	1	49	1		47	1	4	1
175	1	1	2		116	1	363	1		1	62	1	1
84	108	154	1		187	83	4	1		1	10	343	1
1	16	2	1		219	1	1	1		1	1	4	2
185	14	1	8		105	24	4	1		1	1	1	1
1	97	8	1		89	1	4	1		1	1	85	1
1	91	1	1		96	2	2	2		1	101	1	2
1	1974	1	54		1	72	1	1		434	1	60	2
109	249	1	2		143	1	13	4		1	75	4	9
124	82	8	1		90	34	1	3		1	7	1	1
187	133	23	1		277	12	1	1		158	5	1	1
1	196	1	374		1	1	1	1		1	3	1	1
164	5	1281	1		1	1	1	1		1	3	97	1
1	88	1	3		119	102	1	52294		1	258	2	1
93	290	1	1		92	1	1	1		138	239	2	1
90	96	3	1		121	3	1	1		120	87	1	1
116	1	1	1		6	75	1	2		212	194	1	1
116	93	1	1		119	1	38	1		174	19	1	6
84	203	50	5925		72	65	1	2		1	6	90	94
1	98	1	1		121	7899	10	1		215	71	3	1
36	68	2995	1		196	259	1	1		1	80	2	1
1	58	1	1		200	1	1	1		211	3	4	1
136	709	3	11		105	1	1	1		1	153	118	1
1	84	12	1		1	133	1	1		127	4	59330	9614
112	73	1	1		92	97	1	1		1	8	7	1
1	1	1	12532		103	82	4	3		101	1510	1	1
1	120	7	2		118	1	12	1		1	332	1	1
122	136	1	1		114	5	1	1		127	339	1	1
1	385	10	2		1	2	36	1		5	164	1	1
252	139	5	1		119	1	5	1		233	99	3	1
94	109	19	1		108	2	87	1		111	145	5	1
81	77	1	1		1	1	1	3		278	304	2	1
226	1	8	1		226	1	1	1		231	1	1	1
1	5	1	1		61	1	1	1		7	25	1	1
1	114	1	46		77	1	1	1		82	90	1	1
79	85	1	1		93	127	1	1		11	19	60	1
1	97	3	1		92	1	154	1289		1	142	6	1
106	1	133	1		1	1	1	40268		129	1	4	6
137	96	15630	5		1	37	8	1		1	8	1	1
1	230	9	1		535	1	1	1		1	4	1	1
123	95	4	1		86	136	19	87380		121	4	96	1
1	4	1	1		1	1	104	7		122	75	1	2
2	360	1	2		2	1	1	1		4	160	12	1
87	5	163	1		1	1	4	2		1	1730	1	1
96	1	1	1		92	13	2	1		1	1	1	8
44	3	9544	1		108	1	88	2		156	6	1	3
1	4	6	1		124	1	1	1		62	81	2	1
2	1	10	1		102	2	1	1		2	189	1	11
296	1	3	48999		116	1	1	1		2	45	1	1
1	1	1	31086		1	1	1	1		4	1	1	1
209	156	8754	1		3	1	1	1		1	51	12855	1
253	617	2	1		77	2	79	1		1	3	2	1
86	96	1	1		1	1	1	1		1	458	1	1
1	84	50	1		2	1	19533	1		1	46	21	1
31	1	1	1		1	2	1	1		93	93	1	8
1	2	1	1		126	1	2	5		82	61	640	1
125	105	3	2		96	1	104	1		1	173	51	2
3	1	1868	1		119	769	88	9		2	149	8873	1
1	5	196	1		128	63	1	1		1	3866	82	1
1	385	1	1		114	1	5464	302		1	1006	22906	1
1	1	102	1		263	2	1	3		1	6	1	1
1	1	1	1		80	60	48	1		5	108	6	1
307	117	1	1		1	1	281	1		15	206	1	1
1	125	205	1		1	1	1	1		116	1	20	3
121	89	1	3		460	5	1	1		1	81	5	1
124	58	424	71		87	9	10	1		7	170	1	1
15	91	11	1		207	96	8	1		2	1	1	6
1	172	1	1		81	1	1	1		1	1	1	3
47	1	1	1		99	1	8	1		1	196	1	1
101	134	1	1		1	3	69	6		1	180	1	7
116	1	1	2		1	1	1	1		1	1	2	3
1	112	1	5		207	83	1	129		3	197	1	1
1	115	3	4		217	2	12	1		4	890	5	1
1	182	1	5		102	2	2	9		120	68	1	1
1	166	1	3		120	1	1	2		1	1	108	207
214	1	1	1		1	1	7	2		122	71	257	1
118	159	4	1		1	161	2	9		111	35	49	1
1	94	2	1		1	1851	2	1		147	143	1	29
1	1	1	1		1	1	1	1		1	73	1	1
1	9	3	1		1	1	6	1		1	49	1	66
338	89	2	1		103	140	953	1		2	19	1	1
108	87	1	1		239	1	13	1		1	1	1	1
101	97	3	1		1	83	1	4		1	812	1	1
1	37	1	4		152	1	1	18436		3	73	1	1
1	457	1	1		1	1	1	1		3	2	2	91
1	1	1	1		63	78	716	1		3	37	6	5
63	131	1	4		86	3	27	2		1	1	1	1
1	3	1	1		99	2	1	1		119	75	1	2
1	137	1	1		1	1	1	1		5	87	125	1
1	98	12525	1		205	3	1	1		1	1	147	3
126	9	1	1		2	11	1	1		1	2	8	1
13	128	1	3		81	1	1	1		333	17	1	1
1	78	1	1		302	2	9	1		26	1	1	2
115	2	2	6		97	1	382	2		2	1	1	64
1	375	1	1		1	3	6756	1		54	1	1	1
1	188	64	1		1	71	1	2		1	1	1	1
1	7	1	1		120	1	4	1		1	1	1	2162
5	996	88	1		81	227	3	3		1	669	4	8
1	1	2	1		1	1	1	1		1	9	1	1
18	180	6	3		101	62	4	1		4	7	4	1
1	321	488	3		119	1	38	1		3	4	26	1
90	223	3	1		1	1	1	82094		1	1	1	610
87	111	11	4		96	2	1	1		1	1	1	1
211	207	46	1		2	1	1	9		31	8	1060	41
87	75	87	1		226	47	86	1		2	5	1	68807
106	1	1	1		120	13	1	1		1	1	1	109
129	190	1	1		1	1	1	1		1	1	4	2
1	2	81	1		1	7	1	1		1	1	1	1
84	84	2	1		1	6	1	1		1	115	1	1
112	126	4	1		122	1	1	77306		1	1	1	1
129	2	1	1		109	1	59	6		1	54	2	3
1	2	1	1		114	1	1	4		1	78	1	1
1	1	12	1		1	1	111	1		32	152	1	4
170	1	1	1		195	6	1	1		99	50	1	1
106	325	15	1		76	58	80	1		84	41	1	1
1	1	1	1		1	1	2	1183		33	4	862	335
1	263	107	1		327	101	91	1		54	100	1	10
116	76	9	1		106	3829	1	106		1	1	130	1
125	116	14	1		160	85	2	1		1	681	1	1
1	413	1	1		1	40	1	1		1	227	30	2
2	95	1	2		1	7	2	4		1	1	103	59
119	879	1	2		108	354	1	1		5	4	1	1
390	1	4	1		92	1	89	3		87	1	1	1
167	228	3	90		97	70	7741	1		210	4	1	1
3	1	92	1		1	1	1	1		88	85	3	1
237	89	1	1		89	1	1	14		96	83	1	35
157	133	436	4		123	19	8	5		3	150	1	1
88	1	1	1		119	1	3	1		3	166	3	1
115	1	179	1		77	1	2	1		3	1	36	117
2	353	27	1		1	1	1	12		119	44	1	1
107	1740	1	1		349	292	11	1		123	114	1	13
143	1	13272	32		114	1	9230	1		191	1	5	2
1	1	1	3		70	1	32	3		1	157	1	25560
115	2	2	1		113	4	1	4		1	2	1	1
173	297	1	2		226	1	165	8		1	4844	185	1
1	1	2	1		82	2	1	1		1	1	1	1
1	1693	58	1		115	3	1	4		996	3772	1	1
211	1	1	1		323	1	3	1		123	93	25	2
1	180	1	1		87	1	124	1		1	94	9	4
1	571	1	1		124	99	1	1		1	66	1	1
244	107	1	1		116	1	3	1		296	58	1	1
1	250	1	1		1	1	1	3		1	88	1	5
493	1	1	1		111	4	1	1		144	2782	1	192
134	188	1	1		137	90	1	5		1	224	10207	1
1	1	4	1		107	1	1	3		1	83	2	1
1	91	1	1		51	4	1	1		104	2609	1	1
311	174	2	3		254	7	4	5		1	307	190	1
1	3	1	1		1	1	9	1		1	345	1	1
129	102	1	1		277	185	4	3		1	84	1	1
1	97	1	3		129	18	27	10		114	315	1	3
1	164	1	1		1	13	1	1		140	1	1	1
1	92	1	1		1	5	13	1		130	94	1	6
91	75	10	1		5	185	2	22		104	18	1	85
190	93	7	2		108	1	27	1		102	96	1	1
1	103	8	1		124	1	106	4		1	13	1	1
109	131	1	1		148	2	2	1		1	1	1	10
121	115	1	2		101	16	195	3		1	17	1	1
1	1	4	1		212	1	2	95		1	3	3	1
100	215	152	8		1	1	1	6738		1	80	2	358
113	2	1	1		1	1	1	1		1	1	32783	1
116	70	1	1		1	65	2	1		85	82	127	1
241	1	19	2		1	476	1	1		347	79	1	1
1	85	1	2		127	2	1	1		3	4	4	1
253	660	1	1		2	1	1	1		294	58	3	1
1	135	2	1		106	59	4678	6		1	40	1	1
99	226	2	2		1	453	1	1		1	1	34	1
48	112	15	5		189	68	2	1505		4	1273	20	1
1	1	3	1		117	65	5	1		110	1	61	1
140	115	1	1		218	79	2	1		1	28	1	4
148	78	3	1		106	78	6	1		1	1	4	1
241	81	70	1		299	2	1	246		3	183	3	4
127	117	1	5		1	1	1	1		2	38	1	41
1	98	3666	1		111	3	2	1		1	168	578	1
1	1426	1	1		86	121	15	1		1	144	2	1
449	1	1	1		1	1	12	1		118	88	1	96795
1	96	40	1		106	1	1	1		1	1	1	1
108	1	4	1		123	481	3	1		98	1	1	1
1	82	261	1		1	115	1	1		102	78	1	4
115	232	50	92		1	6	1	2		1	92	18	1
113	2	41	1		255	1	1	1		320	186	1	1
169	114	1	1		1	1	1	1		1	104	2	1
225	79	3	1		4	1	2	1		1	86	3	41
176	82	72	1		1	2	1	1		5	57	1	5717
479	170	1	1		183	11	1	5		3	1	2	1
112	97	1	1		2	1	3	1		1	84	1	1
1	3	2	1		64	87	13	2		93	1	2	1
1	261	1	4		1	167	25	2		23	11	94	268
1	183	111	1		132	301	1	1		1	1	1	1
1	1	1	2		136	472	82	1		88	4051	1	1
123	1	1	6426		1	1	1	2		113	130	1	1
114	1751	146	1		1	1	62	1		326	167	6	1
95	1	1	5		128	1	1	1		1	1	2	14
1	57	156	1		1	3	6115	1		16	1	61	2
1	74	1	1		1	98	1	1		176	1	512	2
1	168	10	1		1	4	103	293		1	7	47	1
4	161	34	1		1	49	3	2		5	110	14	1
1	109	756	1		1	89	49	1		84	14	1	2
474	88	1	1		1	3	1	2		104	80	1	1
87	465	1	2		209	3827	43	1		84	1	1	1
1	209	3	3		99	10000	1	1		8	33	1	1
131	1	58	1		140	2	1	51		2	87	7	2
1	140	1	1		76	1	1	1		164	101	1	1
2	94	69	1		85	50	1	1		1	2	1	1
6	435	1	1		91	1	24	1		112	195	7	1
1	581	1	1		236	1	1	1		100	16	7	1
124	59	1	1		217	1	1	1		5	3	1	1
183	2	1	1		95	2	1	1		1	2	4	1
106	1	19	37385		1	1	5	1		1	44	1	1
121	420	1	1		67	75	1	1		231	1	2	1
2	1	1	1		103	1	1	1		1	2662	144	1
1	1	1	1		86	1	1	1		1	73	1	1
86	8	4	1		114	191	1	1		144	79	1	2
1	95	1	1		100	1	1	1		45	89	2	346
170	261	8	1		114	1	409	1		110	1	621	17648
217	2	2	2		123	15	1	1		9	38	1	1
51	1	1	1		115	65	6	1		66	68	1	1
112	3902	6	1		90	1	2	1		1	1	9124	2
27	119	2	1		114	1	1	2		2	126	1	1
1	926	1	1		518	1	30	2		1	82	1	1
111	3	1	1		119	1	1	1		11	46	5	1
1	323	3	4		1	3	22	1		5	11	1	2
1	1	1	1		244	66	18	27		1	78	14	1
131	1	5	6		1	1	1	1		2	4	29	1
1	1	1	2		103	3	8	1		1	99	1	1
126	3	14	6		82	1	1	1		1	734	1	1
1	1	7	1		121	2931	1	1		97	1	1	1
145	23	211	1		1	1	25645	1		93	79	2	2
1	133	21	1		130	2	2	1		266	90	6	464
151	104	9	31521		120	1	4	29731		83	71	5	3608
1	244	1	1		75	1	7	1		109	178	6844	1
95	70	1	1		118	86	1	22014		94	85	1	5
209	1	3	12253		126	1	234	1		108	47	5	1
1	72	1	1		1	51	3	1		1	1	72	1
1	4	1	1		1	1	1	1		1	69	1	2
2	140	2	1		98	1	1	1		5	56	3	4
100	172	1	1		107	16	1	1		1	168	78	1
1	1	1	1		8	32	1	1		105	41	2	1
1	161	2905	2		102	2	8	159		129	103	3	1
152	1	42	2		1	1	1	4		3	37	8	1
1	1	1	79		1	2	2	1		2	1	3	1
117	2	2	6		98	4	118	1		3	87	2	6
289	2	84	1		92	641	1	1		118	85	4	1
1	135	1	1		92	1	1	1		1	4	32	1
1	9	7782	1		121	80	16	6		1	2959	1	1
1	1	1	18		119	4	89	1		1	3	1	1
2	173	4	1		6	46	62	2		102	41	6	1
1	100	24	1		1	76	7	1		1	32	24	1
97	298	1	1		1	174	9	3		1	87	1	2
103	1	48	124		268	1	1	1		1	1	98	937
1	1	2	1		100	4	1	1		91	75	40	1
245	281	10	3		293	2	1	5		115	31	18	1
234	1	1	16		86	131	1	1		1	3	1	1
1	2	1	1		116	56	3	1		1	3	1	1
1	1	9	1		1	10	131	1		116	123	71	1
1	181	12	1		2	94	1	1		135	6	1	1
1	1	2	1		1	1	1	2		124	1717	7	1
104	140	1	11		100	52	2	1		1	89	1	1
122	151	102	7		120	56	4	3028		1	886	6	2
202	12	8	1		114	1	1156	1		4	59	272	1
4	1	1	1		93	35	8	1		110	3	3	3
1	1158	42	116		115	120	1	1		80	1	49	5256
357	191	1	1		124	1	25	1		131	1	20	64095
386	684	1	18179		16	3310	1	1		102	7	19	34
1	1	1	1		100	60	1	1		1	92	2713	1
125	264	310	1		143	16	4	1		4	305	20520	1
1	85	38	1		1	1411	1	1		1	103	5	1
1	1	565	1		126	68	42	2		1	86	6	1
14	524	1	1		113	13	13	1		1	1	11	1
39	236	45	1		2	1	3	2		285	1	1	1
1	1	135	1		1	1	2514	1		261	10003	1	215
1	1	1	1		105	87	17	1		187	5	6	1
1	116	105	1		144	67	2	1		100	22	1	2
119	95	4	4		182	10	1	3		1	1	3	1
3	78	4	1		1	1459	1	1		3	178	31	1
1	291	2	1		104	5	1	1		1	1	1	1
3	337	7	1		128	2	2	1		207	4100	1	1
9	131	1	1		2	60	1	1		1	106	7	57636
7	127	70	30		90	5	16	1		1	45	1	2
219	105	106	1		101	11	2	86		1	62	2	2
104	115	1229	2		1	75	8	1		4	136	1	1
105	1	53	1		3	27	5	3		1	1	1	1
2	2	185	329		112	1	3	1		1	72	1	1
230	76	177	52		250	1	2	1		1	230	1	1
2	1	1	3		1	6	1	1		1	74	5	24
1	1	68	1		81	1	6	1		131	1	17530	1
95	93	3	4		62	1	1	1		73	1	3	22813
102	281	2155	1		134	1	1	72		104	5	1	1
148	1	434	1		275	1	1	1		271	53	4	1
130	1	1	1		1	1	1	1		1	55	7	1
75	101	1509	1		1	62	52	1		1	94	1	1
1	117	1	1		96	1	1	7		1	64	7	1
1	4	2	80		156	2	5316	1		1	1	11	3
1	109	1	1		204	1	1	3		220	6	4	1
1	2	9090	1		1	1	94	1		1	1	1	1
124	194	234	1		146	52	21	1		1	724	8	1
103	87	3	1		129	47	1	1		1	93	3230	1
136	557	1	1		1	289	1	3		1	158	1	77
1	197	21	1		100	65	1	164		31	62	1	3
1	215	1	1		111	1	1	1		1	1	60	1
1	196	11677	7		98	258	31010	1		90	32	1	1
5	2343	1	2		91	182	1	650		1	2	1	1
1	83	1930	1		124	1	2	109		44	22	1	37
108	1	15681	2		237	1	26	6		3	54	1	1
1	130	1	1		107	3	1	337		1	22	1	1
1	344	3	1		1	1	2	1		1	6	1	1
1	100	3	1		76	2	16759	1		1	29	1	1
1	1031	1	1		122	93	1	1		1	181	1	1
113	1	1	1		107	1	1	99		97	94	1	1
1	1	42	1		93	3	1	15		464	1	1	1
1	69	8	1		89	2	1	2		106	94	5	1
59	1	2	4		129	11	11847	1		120	5	1	1
1	1	1	3		3	183	1	36		1	1038	2	1
101	126	101	89		188	112	3	2		1	1	11	6
111	208	1	4032		1	147	96	1		3	1	1	1
108	120	2	1		1	1	8	1		1	1	14	1
124	6	12	1		1	1	1	1		1	3	77	56
1	66	4	1		157	47	1	72		163	1	19469	5
1	4	1	1		108	4977	1	17		88	166	1	1
4	110	1	1		98	89	44	1		237	300	478	1
73	1	1	1		107	1	1	1		1	1	2	1
84	2	1	1		1	2	1	1		98	1	13685	3
210	62	1256	1		120	1	1	1		1	63	1	65
3	102	3	1		145	612	1	3		1	1	1	1
4	366	4	103		343	1	1	1		118	53	2	19
129	1	1	4480		85	1	54	1		1	332	1	1
1	81	481	3		50	1	2	1		227	1	24490	1
92	1	1	76		12	80	1	52		1	1	1	1
81	4	1	1		150	96	1	1		5	5	1	1
103	1	1	1		85	62	1	9		185	1	3	1
96	111	51	4		1	71	1	1		150	627	5	1
99	28	2	1		107	219	1	1		79	1	1	1
116	294	1	90		87	2	1	27		1	65	1	2
1	1	1	1		1	1	2	1		1	3	1	1
391	450	1	1		106	131	1	1		2	4	1	4
1	2	1	1		435	1	1	1		1	172	23	1
1	1	2	3		111	1	3	1		1	7	1	1
1	96	8	1		200	1	194	1		1	1	1	1
1	13	3	2		102	15	18192	2		118	50	1	1
208	142	1	1		197	1	398	1		1	143	1	1
85	279	2	1		7	4978	35	1		1	89	138	1
1	1	1	1		106	1	5	1		103	113	1	5
126	188	1	1		129	1	27	7		463	842	31	1
1	494	2	1		121	94	1	1		114	114	5	1
113	96	1	1		11	56	1	3		1	150	1	10
1	14	1	1		117	2	1	1		1	6	1	1
116	5	1	3		123	1	2	1		1	54	1	1
103	1	1	1		134	1	1	3		151	59	1	4
340	110	8	1		99	5	6	1		25	1	11	1
150	111	3	1		7	7	7	1		1	123	1	20412
116	15	5	2		34	1	1	2		133	148	64	3
1	124	29016	1		79	1	7	27160		1	79	1	6
1	53	92	1		205	33	68	1		1	115	1	1
116	1	1	1		141	1	13	1		101	486	1	1
230	4	1	1		343	1	22	1		1	39	1	1
72	118	1	1		118	1	68	1		146	286	1	1
147	101	1	1		261	1	3	1		1	384	3	3
103	1	1	1		222	1	1	1		1	207	1	11527
87	347	1	1		192	2	1	1		1	46	1	5
1	955	1	98		120	4	1	10		5	72	7	1
1	1	8	1		7	7	105	3		1	1	44	1
95	366	2	78		95	1	1	1		1	66	1	1
74	56	15	6		94	84	1	1		17	214	1	1
1	104	1	43		342	333	5	3		86	433	2	2
94	180	1	1011		1	1	59	3		7	1	1	1
308	882	174	2		189	1	1	2		123	200	1	1
1	122	2	4		128	3	1	1		1	117	94	1
96	201	3	51		97	2	1	1		1	90	1	1
115	98	1	3		1	1	2	1		1	3	1	1
74	124	13	1		117	1	1	26768		1	5379	3	1
128	1	1	3		106	79	1	8		7	1	19	1
91	135	1	1		274	18762	92	1		125	1	1	1
1	292	3	3		1	1	2	1		57	1	1	33
89	130	3	1		1	1	1	2		139	54	1	1
1	11	3	1		112	414	2	10		50	1	1	1
1	1	3	7299		1	79	9	1		127	4	1	2
88	1	1	79		1	1	2	1		4	1	41066	30
118	504	8	2		57	98	1	2		98	1	1	2
95	112	1	2		77	45	624	1		1	1392	1	1
148	82	1	1		184	5	2	1		1	1	103	3
1	1	1	3		6	7	12612	7		1	1	1	87
130	85	1	198		212	1	1	45		1	88	1	1
1	101	5	3		111	10	1	1		1	6889	59	1
1	10	1	1		72	1	1	1		1	233	4	1
115	5	1	3		92	42	70	2		1	1	10	1
105	1	1	6		4	87	12	26539		2	9	18	332
128	2	1	524		96	70	5990	69		76	530	1	100
5	99	1	1		97	1	3	16880		3	1	1	1
1	1	1	1		109	3	1	5		89	539	1	1
1	1	1	68610		1	480	1	2		102	1	1	1
129	1	89	1		115	1	21458	8		2	315	1	1
1	110	1	2		586	99	3	2		3	1	9	1
92	100	117	2		111	60	12120	1		1	1	3	1
89	334	1	1		130	1	21	1		1	273	83	1
165	454	1	25207		1	1	9	1		2	1	1	31
1	77	1	1		1	4	2	1		1	59	1	34579
118	82	1	1		202	1	6156	1		5	95	47	1
1	1	1	3		105	79	3	1		1	3	751	1
1	1	3	1		204	19	9	12716		82	2	1	1
1	178	1	1		121	1	1	1		1	80	1	530
183	153	1	1		1	73	1	1		2	31	46	1
1	524	2	1		94	10	1	1		1	22	1	1
1	1	3	1		124	227	1	118		1	35	1	2
129	1	1	20715		1	1	19	69		3	1	8	1
1	1	1	1		89	5	1	1		2	15	5	1
2	218	1	1		1	2	1	7		1	1	1	1
1	216	2	2		125	1	2	38		22	2	7894	1
267	2	5	1		4	10	8	1		1	64	75	216715
189	220	30957	2234		273	777	2	1		1	76	5	42
111	291	1	1		117	53	1	1		154	84	24294	1
1	1	9	6628		118	1	1	46		89	183	86	1
4	100	1	1		204	70	1	24		87	1	34	30
98	89	289	1		1	26	9	3		122	147	6	2
119	110	1	161		1	60	4	7		9	55	5	2
1	375	1	1		1	5862	1	1		203	1	1	1
113	1	3	1		1	310	49	2		1	1334	1	69
96	113	8	1		1	12	326	1		3	1	1	6
1	92	2	2		98	4	1	17		2	64	33	1
2	617	1	1		152	220	12	1		80	4251	103	1
103	1	1	1		182	11	2	6		128	80	1	3
123	79	1	1		125	106	1	1		2	173	1	24
1	87	1	1		97	100	1	2		1	307	1	1
113	80	1	1		116	22	1	1		1	1	1	1
1	166	3	98		112	1	43	2		3	93	1	1
1	1	1	1		1	10	1	1		6	854	1	3
112	84	1	1		1	58	47	1		135	1	29	1
221	38	153	1		50	1	2	1		89	1260	34	1
90	1	919	1		135	111	1	1		141	3435	1	1
1	1124	1	1		5	86	2	1		1	101	2	2
123	117	1	1		249	1	1	1		1	1	29	2
1	1	2	5		112	34	66	2		83	69	401	5
1	158	5	1		113	334	4	1		3	64	6	2
253	666	8247	1		97	1	1	1		1	1	18403	4
1	2	1	36572		1	1	4	7		104	122	1	1
1	115	343	1		1	2	62	1		83	92	1	1
83	108	1	1		83	1	2	108		226	73	3	1
1	907	1	1		109	6	21	3		1	75	52	1
82	1	2	1		211	1	1	5		2	20	31	1
1	1	2	1		1	1	275	1		2	214	1	9
1	78	2	5		8	2109	1	3		1	1	1	1
1	119	1	1		89	8	2	57		1	1	2	1
1	199	1	1		124	98	2	1		1	89	1	1
1	3	1	1		199	3	1668	1		3	1	1	17
122	298	99	6		115	1	3	1		233	58	76	1
370	81	1	1		1	2	345	1		112	7	1	1
4	1	1	91		2	50	1	118941		563	226	81	56
4	1	1	1		102	1	1	1		5	216	1	8
83	121	160	1		178	6	1	1		1	60	1	1
2	1	1	1		137	10	24	1		218	58	1	1
1	116	45	1		1	1	1	82		1	83	1	1
114	105	1	1		1	215	3	1		148	564	9	73
1	543	104	62		93	34	1	24430		189	510	9	1
9	197	126	1		242	135	5	2		175	86	1	2
1	101	1	1		4	1	1	1		103	1	1	1
96	88	2	1		1	2	1	129		1	4	1	1
80	87	1	4		1	51	3	1		3	1265	3	7
81	223	1	2		5	65	1	1		1	70	1	1110
217	102	283	1		129	77	1	1		1	107	1	1
1	86	1	3		85	3	34	1		1	123	1	8
1	94	1	1		4	389	1	1		1	100	9	1
1	213	7021	1		3	9	1	6781		4	1	4	3
1	1	33	1		1	45	1	1		1	13656	1	178
4	254	1	2		149	178	1	1		1	1	1	159
229	1	1	387		145	19	1	49		380	207	1	1
1	454	1	1		184	1	3	1		106	4	1	1
1	75	1	34154		1	21	1	1		1	67	1	1
111	80	1	2		1	1	16974	93		1	200	2	1
87	122	1	1		1	1	1	1		1	1	1	2
73	1	59	1		1	1	1	1		1	71	1	1
103	2	1	1		1	7	2	1		1	1	1	1
1	105	1	9725		96	59	1	1		1	155	2	1
3	1	2	2		145	1	1	1		212	1	84	1
2	1194	1	1		1	6	1	2		208	1	1	1
1	81	1	68		153	62	1	82		121	3	1	1
4	96	2	1		113	57	56	4		104	87	6	1
1	121	1	1		1	7	1	1		887	90	1	1
1	97	12	9		103	55	35	2		131	1	6	1
312	420	104	11		99	56	1	43569		1	13	1	1
116	83	7	4		126	130	2	1		1	49	1	11
243	495	222	1		261	1	1	1		1	1	1	1
112	405	89	1		105	71	2	171		1	1	17665	1
133	140	1	5		187	1	1	2		93	141	1	6
118	1	2	1		200	88	1	1		1	1	9	1
2	50	1	1		1	1	2	1		1	3	1	1
1	182	1	1		1	15	1	1		1	1	1	1
4	610	20	52		109	2	17	1		1	1	5	1
1	105	2	1		98	1	1	1		1	94	1	1
1	77	31	1		167	22	98	1		67	5	1	1
102	103	10	1		68	1	1	1		15	3	1	2
1	80	1	3		122	4468	86	4		18	91	9	1
1	841	1	1		32	4	1	1		118	239	1	1
58	115	2	1		66	1	6	1		108	84	1	27
133	103	6924	96		200	14	1	2		1	78	1	173
96	1	4	1		114	2	82	32		118	266	2	35
117	1	1	1		2	2	62	4		334	1309	1	1
1	1	293	1		108	2	9704	1		93	1	40	797
1	107	4	993		154	17	17047	1		3	3776	3	824
65	1	2	1		66	1	1	1		6	86	52	1
141	2	72	1		79	4	1	1		25	1	4	1
1	1	1	80		1	1	1	1		1	1	8	1
30	1	62	1		1	6123	5301	1		2	7	20	1
125	56	3	1		120	30	4	1		163	1	103	1
123	1	89	1		124	5	7	2		1	1	1	67
104	2641	1	1		1	1	1	1		1	6	2	1
1	1	1	1		1	2	1	1		163	185	2	3
142	91	446	1		125	1	6	25440		12	84	1	1
2	142	2	1		1	1925	52	1		3	4	2	1
153	38	60	56		94	1	1	1		2	1876	1	1
66	1	1	1		87	8	6	1		1	178	1	2
189	8	109	1		116	4	1	1		116	2	2	35
1	21	64	57		88	7	5	1		1	99	28	1
1	243	1	1		90	85	1	1		1	1	19	1
89	1	249	1		139	1	1	4		1	60	35	1
279	277	3	3		93	1	1	4		104	74	1	2483
1	6	1	1		206	2	1	1		1	1	1	3
74	1	2	2		80	74	52	9		1	2	7	7
127	76	129	3		116	62	1	1		1	1	18	1
250	101	56	10		112	1	1	1		298	88	1	4
110	241	5	1		106	1	105	1		1	364	1	1
104	2	2	297		124	2	1	2		212	1	1	1
1	1	1	1		119	1	1	3		122	195	1	1
131	83	1	2		1	1	1	2		1	341	1	1
1	1	1	2		231	7	1	1		1	39	1	1
244	1	1	1		155	1	21	1		1	71	1	112
3	2	39	15		1	29	3	1		1	152	1	1
7	1	4	14		11	1	1	1		198	1	1	3
126	97	55	1		6	1	3	3		1	136	68	1
283	1923	1	2		1	5	185	1		1	1	1	1
92	86	10	8		129	21	65	1		1	88	5	58
153	79	1	2		122	46	1	1		1	79	5	1
105	120	3	1		18	1	1	1		1	2	1	1
119	101	6	1		82	1	3	1		1	1	80	3
111	1214	2	1		89	4	4	1		112	1	150	355
110	1	313	1		1	5	1	1		52	1	2	1
1	27	118	27363		140	14	3	1		135	4275	2	102
185	117	2	1		104	263	1	1		133	1	3315	1
104	107	15	1		1	161	1	8		6	751	1	1
121	48	1	1		120	268	27	1		485	17	52010	1
1	1	1198	1		128	1	1	1		489	167	7	1
2	53	1	1		256	1	7	1		1	81	212	1
1	17	2	1		96	1	1	3		263	6	4	1
1	85	3	1		153	10	54	3		78	45	8527	1
1	1	11	3		107	3	2	1		3	17	1	1
1	2	1	1		2	2	1	27		59	1	1	137224
1	186	206	1		5	1	3	2		1	313	1	6
225	100	1	1		125	228	5	8272		7	97	1	1
1	1	6	1		1	31	1	2		1	62	89	2
1	508	5	1		126	1	1	100292		156	64	2	1
1	1	2	1		4	1	5	1		1	6	1	1
1	113	3	2		2	28	2	1		1	115	61	1
88	65	1	1		130	176	1	1		205	100	37	1
200	262	6	1		1	50	9	1		5	153	149	1
35	10	4	1		114	1	3	1		8	31	1	1
238	89	1	1		11	3	96	1		13	50	1	1
198	25	1	233		2	43	1	1		2	3454	2	2
1	104	2	1		1	11	4	1		16	486	1	1
10	1111	3	1		3	1	4	1		3	1	1	2
117	72	1	1		1	1	1	42		1	1	4	2
2	101	6	1		1	105	3	1		199	1	1	1
3	1	1789	1		99	2	14	1		1	1	3	3
125	1	505	1		128	1	3	1		1	1	1	1
229	147	1	2		79	27	1	1		1	1	2	7
103	73	1	27339		1	20	48	1		1	1	1	1
1	94	1	3		70	1	1	2		111	1	1	179071
109	94	1	1		1	13	3	133		1	13	2	13
242	121	2	6		1	1	1	1		1	84	2	1
1	87	1	1		117	3	1	2		112	33	1	1
1	281	1	1		1	1	4	3		33	4	4	1
139	189	356	166		111	1062	1	7		1	28	1	3
1	117	73	1		255	94	1	1		1	433	12	3213
1	81	1	1		107	18	1	18833		1	625	1	1
4	176	2	1		110	2	1	1		30	311	97	1
2	76	1	1		114	4	1	1		1	4	1	1
124	2	1	1		109	1	1	1		90	71	12	219
2	1	1	1		3	1	1	1		1	2	2	1
188	215	4	1		233	3	1	1		80	3	1	1
99	96	3	2		273	105	5	1		11	93	91	1
1	4	1	1		136	1	3	53		1	16	1	1
119	103	2	435		70	1	4	1		1	1	1	2
1	74	7	1		132	2	1	7		1	17	1	38
103	173	3	1		1	2	1	4		1	7	1	2
1	30	1	344		112	1	1	1		11	103	151	1
1	109	4	1		136	1	1	1		3	43	1	2
6	3	7	86		1	1	7546	22029		1	99	58	149778
107	1	1	36460		204	74	1	1		1	12	1	1
174	1	7548	1		251	6	176	1		3	170	15290	1
120	1	11	3		100	1	14	1		1	1	27	2
126	72	1	1		143	33	57	2		1	2	1	1
248	89	1	15		116	97	85	1		1	1	1	1
1	111	37	1		248	87	1	1		122	26	1	1
113	1	1	30693		1	2	74	1		1	15	2	2
1	81	1	52		1	1	148	6		120	935	1	12920
1	117	2	1		249	3	1	1		98	1	136	138955
432	1	6	1		117	1	1	1		1	17	1	2
112	1085	5	1		1	50	1	1		3	1	1	1
126	126	1	1		122	1	64	1		3	45	84	1
84	1	1	1		347	14	167	1		1	21	39	1
1	89	2	1		92	1	38	1		127	492	6	1
1	93	3	19		1	1	4	1		99	229	63	10
157	88	2	7		127	1	5	1		138	149	3	1
1	459	243	4		1	1	453	6		89	88	14	1
1	101	1	8106		107	84	8	3		56	13	1	1
344	1	27	94		121	6	1	1		221	1	1	1
72	87	32	184		124	59	1	1		86	97	3	1
1	95	1	75		1	1292	13	106		1	84	301	77
113	92	25	1		313	25	3	1		515	39	1	1
113	14	2	2		104	138	98	1		107	165	1	2
1	257	1	1		96	1	2	1		1	2	4	1
85	415	2	1		123	39	1	2		4	83	65	1
61	109	405	3		99	90	1	1		1	72	1	1
1	3	60	1		3	4	40	3		113	2	1	1
2	5	2	12		220	4984	1	1		123	66	1	1
1	103	84	1		1	90	14	1		2	499	1	1
2	105	1	1		84	187	1	1		5	1	444	1
117	53	5	1		108	1	4	1		7	80	96	1
562	1	4	19		105	38	1	1		2	72	2	31022
273	6	1	1		1	1	1	1		1	130	3	1
129	2	1	1		1	98	1	51		191	19	93	2
115	107	1	1		227	1	12	1		119	1	1	6
51	96	5	4		206	2	13	1		72	5	1	27
298	2	3	1		98	12	12	8		1	4116	61	1
118	524	1	6		613	5	17	111		1	207	2	3
110	1	4	1		228	18	1	694		97	143	1	2
3	114	1	94		116	1	16	4		212	139	32	1
204	199	26	3		1	81	80	1		1	507	53	1
1	98	20	6		241	1	54	1		1	1	1	1
1	1	9	1		226	6	1	1		86	348	1	1
70	1	1	17		118	1	3	1		1	6682	61	16
16	1	8	15		97	46	2	1		1	1	1	1
1	1	4	1		1	1	6	6		87	93	36351	22
3	138	1	2		116	1	6	1		2	78	1	1
139	104	1	2		86	667	1	1		1	2	1	1
118	84	2	1		89	150	3	1		344	2	1	1
137	85	1	1		132	1	5	8		1	8	139	1
1	4	7	2		112	106	27	1		11	1153	2	48
147	99	4	37		119	1	13	1		145	87	75	1
135	202	2	1		123	1	146	5		1	4	1	1
1	45	1	1		53	52	2	2		1	533	1	258
99	186	1	1		2	2	5	1		1	985	34775	1
1	93	2	2		128	160	116	17914		1	1	16238	1
1	1	2	1		1	70	1259	1		89	3	1	1
1	114	96	11		4	20	50	1		96	1	721	4
3	127	1	7		1	9	78	1		2	56	10396	4
1	72	1	10952		73	1	1	1		1	1	36	1
1	62	74	1		124	14	3	6691		1	18	1	1
1	156	1	1		101	5	584	3		219	1	1	5
1	96	13	1		331	1	1	2		177	110	2	5
258	1	13	1		127	81	3	1		1	264	1	3
1	108	23	1		1	46	7	1		1	55	11	8
118	1	8278	4		1	33	2	2		1	1360	1	12
111	205	22	1		225	4	13	15548		6	50	3	1
2	97	12609	1		130	17	1	57		277	2	1	7
103	1251	1	5		1	9	3	2		1	72	6	1
98	223	1	2		131	74	1	45		1	5	1	1
245	91	2	1		116	3	1	1		1	431	5	1
93	1	1	1		175	7	8	1		1	1	1	91
91	468	1	1		105	5	1	2		1	1	126	1
130	104	16	1		381	55	1	55		167	1	16	2
182	1	25	4		122	75	4	9536		1	1	1	4
1	297	1	1		87	52	3	4		1	1	1	1
1	115	1	1		210	50	21	1		1	1	1	59
1	101	1	1		127	78	1	1		6	180	3	1
269	1	1	1		95	54	9519	1		1	23	1	247
106	92	1	1		116	98	4	10		1	1	1	16
27	1	44	1		126	1	1	1		1	1	1	1
1	532	42	1		122	213	1463	1		1	1	8	1
113	103	1	1		208	1	1	1		3	2	1	1
12	892	2	1		93	2	1	1		1	6	1	1
93	60	1	1		124	77	1	1		1	1	1	1
91	177	1	1		92	60	4	1		1	48	1	1
270	91	2	56		102	48	1	4		1	1	1	5
121	143	19	1		1	11	17140	2		56	1	5	1
106	137	15	1		109	24	10	1		127	71	1	1
83	183	1	1		112	1	97	35442		1	4	1	1
108	796	1	1		76	1	1	10		1	1	1	1
111	2	1	1		337	1	1	7		13	99	89	1
1	111	1	8		110	16	3	77		1	1	1	1
113	187	17	1		200	1	3	1		1	3	1	1
76	80	4	1		1	66	2	2		1	265	35	1
1	176	1	4		1	252	1	1		1	144	1	2
1	23	10	1		163	424	1	1		1	182	1	1
1	75	8244	1		140	207	4	1		6	108	1	1
135	99	4	6652		83	182	1	1		1	636	3	1
1	106	1	3		116	17	12152	3		92	95	1	3
263	3	2	1		196	1	90	1		5	519	6	1
257	1	1	1		108	95	1	1		1	94	1	2
1	335	5	1		120	1	211	1		13	105	59	1
2	115	8	1		2	3	1	2		1	73	2	1
81	70	1	1		76	57	1	3		2	308	1	74254
120	366	1	1		77	6	1	3		132	181	1	1
1	7	132	1		79	4	1	7		320	97	1	1
135	95	1	1		232	838	8623	1		1	100	2	1
124	194	8	2		1	268	43	1		1	1	41	1
109	109	6	1		1	13	104	1		125	88	61	1
110	64	9532	65		123	2	1	11		3	155	1	1
1	3	74	1		233	1	1	1		5	50	1	4
1	88	11	1		210	86	1	1		1	1	71	2
78	128	1	1		112	2	1	1		1	126	33867	1
96	82	1	3		202	1	2	1		1	374	1	2
101	122	7	4		186	4	1	8		116	101	1	1
121	1	1	6964		3	41	3	2		1	73	1	1
95	84	1	1		1	99	216	1		3	3	16	2
121	302	7	1		82	3	14158	1		1	81	1	1
1	1	1	1		1	1	72	2		1	1	19996	3
1	120	1	31951		1	1	7	1		210	1054	1	1
78	862	1	1		124	5	1	1		3	90	85	8
122	1	44	1		335	1	1	1		1	73	1	1
1	3	1	149297		80	1	1	125		3	115	110	1
197	231	9	1		111	387	3	1		1	61	1	1
1	100	1	56		83	198	1	1		1	412	52	1
132	110	1	8641		94	2035	78	4		8	101	1	1
71	1	3	1		1	148	12014	1		1	86	1	1
96	1	1	4		189	13	1	1		434	1	1	1
1	1	3	2		203	4	2	1		1	60	1	1
96	1	1	1469		97	1	8556	2		111	1	1	1
128	93	1	1		129	6	43	43		248	65	16	2
81	5	114	6		316	1	1	1		1	1173	1	1
119	238	139	3		114	1	1	1		1	72	897	1
117	72	1	1		112	1	3	1		1	88	1	1
1	243	1	1		111	1	1	11		1	39	1	6
73	12	1	21		66	1	84	1		1	80	1	1
1	99	2	1		90	275	74	15		1	168	1	9380
1	1	6	4		187	9813	232	1		1	69	1	2
1	1	1	3		1	1	1	1		1	9257	1	1
114	99	1	1		100	1	1	1		1	1	1	3
1192	1	1	8		123	90	28	1		1	75	3	1
120	107	1	4		113	46	99	1		1	41	5	1
83	1	2	1		140	130	1962	1		9	93	1	1
119	194	30	1		193	1	1	1		1	4	1	1
105	90	2	1		128	3	1	3		1	758	1305	1
1	108	4	8		167	156	2	1		113	63	64	1
108	1	1	9		117	196	58	1		92	11	4	1
1	286	5	2		82	2	1	1		1	329	1	1
83	656	9	16105		96	318	1	8		6	92	6	1
1	96	1	7		84	30	1	1		74	86	11	3
1	2	1	1		175	1	6	1		86	133	1	61
1	113	50	1		1	1	2	1		1	1	1	2
222	1	1	1		2	1	3	1		1	78	2	2
244	104	1	1		113	42	14549	1		1	80	14	3
1	89	1	1		1	1	1	1		578	191	1	2
88	2269	2	1		1	2	51	1		1	4136	1	1
92	5	40	1		121	2	1	1		12	103	12	1
1	110	1	1		80	10	1	1		1	96	1	1
1	210	1	1		107	11258	2	1		1	1	1	2
1	201	1	2		1	79	1	1		1	24	32642	1
121	78	1	1		1	3	1	4		1	1	20	15
52	6	1	5		1	112	1	136		1	165	1	1
1	1	9	9		95	94	1	1		126	4	50	1
1	82	1	1		100	1	1	1		101	1	1	1
6	1	7678	1		107	102	13389	1		1	314	94	17
99	15	1	1		110	646	5	1		1	108	1	1
1	84	1	1		128	3	1	1		1	1	1	1
1	79	1	1		136	34	3	1		17	123	1	1
93	85	7	1		323	1	1	1		1	86	94	2
126	144	1	1		1	71	46	1		1	1	4	2
164	3	1	3		1	189	123	1		1	93	1	1
1	1	1	1		4	5	1	1		1	144	1	1
4	9	3	1		118	3016	1	2		1	1	4	1
1	1	6	1		71	1	1	1		1	197	12	2
2	89	4	1		89	167	1	1		141	6	1	1
1	210	100	20533		79	118	1	1		101	6040	4	1
1	1	1	1		101	1	1	1		107	92	1	1
1	9	5	1		97	3	57	1		1	98	91	1
15	93	252	1		122	105	2	2		1	1	1	1
104	100	1	7		1	20	1	2		1	142	60	1
69	291	22028	1		111	1	1	1		2	16	13423	1
178	84	1	16		103	242	87	1		1	398	1	70
154	62	3	3		138	17	1	3		58	65	1	3
128	1	6586	6		114	30	1	1		1	1	83	1
130	661	1	1		102	84	12705	1		9	23	11	1
1	1	1	12		1	146	1	1		5	11	3	58
79	75	1	1		213	1	1	1		1	63	1	1
1	119	1	1		96	1	56	1		1	5	126	1
134	1222	1	1		327	30	1	10		1	50	1	6
1	117	1	1		94	1	4945	3		127	70	1	1
1	223	1	1		6	580	1	3		107	1	1	1
122	85	2	1		86	3	1	1		2	49	146	1
131	171	1	94		122	1	1	8		1	1	1	1
123	4	1	10328		1	244	1	2		1	1	3	3
29	102	18	1		77	706	1	5		4	59	204	11
1	283	1	3		1	5	29964	1		2	30	1	1
1	54	30	93		146	1	1	2		125	9	21370	2
1	1	3	3		244	99	1	1		121	57	35	1
1	121	1	1		127	2	71	1		76	1	3	1
104	3390	12745	1		120	35	4	1		124	6	53	1
1	127	7	6		65	46	4	6		2	80	1	54
1	173	1	2		219	1	1	1		1	1	1	93
94	172	3	1		1	356	1	2		1	2	1	1
4	6	1	3		104	1	1	1		1	4	1	1
4	313	1	1		129	1	1	9387		1	1	1	1
125	2	69	1		121	2	1	1		222	1	2	1
88	1	1	1		1	3121	130	2		1	10114	1	1
1	104	5	1		142	3	1	1		94	3	1	1
90	1	14	2		452	5181	1	1		116	4	2	1
97	97	8868	122		88	44	372	3751		1	1	1	1
76	1	1	2		460	35	1	49		1	985	2	3
1	1	2	1		122	92	5125	1		1	71	6	1
2	102	2	1		1	111	1	2		1	39	30	1
98	8	1	1		143	2	1	1		1	1	2	1
126	1	1	1		133	3629	5	1		1	53	1	1
124	128	1	48		1	9	1	19		1	2070	1	1
149	90	1	51349		143	1	1	1		1	2	1	3
74	99	1	1		220	14	3	2		1	79	1	1
171	197	1	1		1	1	1	6		102	1	1	1
134	105	4	1		131	50	19	1		321	4	1	1
80	1	1	2		1	101	1	1		840	180	1	1
452	94	1	1		235	2	86	1		244	1	49	1
1	193	1	2		1	285	2	1		125	120	1	1
82	1	42	40		72	1	1	1		1	336	1	1
123	92	1	2		103	1	1	2		1	767	1	2
173	272	94	2		1	1	1	5		3	55	23886	1
162	219	3	2		96	1	11	1		14	28	1	1
1	1	2	4		101	64	1	1		1	73	1	14
1	437	3	1		72	3398	179	1		20	53	3	737
80	60	1	20516		247	4854	1	1		3	465	1	1
126	123	2	15		1	52	1	1		1	71	171	1
1	4	1	1		112	1	1	1		83	45	1	1
115	93	2	30		115	1	6	1		5	53	3	1
301	110	1	1		111	41	1	1		88	882	1	1
1	1	17	1		122	59	1	3		64	1	7	1
1	128	1	1		112	39	1	2		1	6	58	1
102	1	11	57		85	1	18	1		1	1	1	13538
122	1	1161	74		61	26	8	1		1	3	1	1
12	1	60	1		104	25	47	1		2	1	1	1
118	89	1	3755		1	385	1	4		1	113	2	3
183	360	3	1		1	2	712	1		2	1	1	1
254	1	1	3		124	1	12	1		1	3	79	3
301	6	3	45		105	36	1	19506		1	3	21	1
99	3	63	130		162	2	1	6764		1	1	1	1
1	107	1	10594		90	3	1	4		81	5	2	1
466	110	2	1		93	1	1	1		2	40	1	43
108	219	1	85		113	1	1	1		1	113	1	1
1	1	1	5		101	2	2	2		1	1276	14	24
375	77	3	1		118	1	1	1		1	220	1	1
99	701	2	3		228	1	1	1		1	62	167	2
119	100	219	1		1	2	2	49		1	1	1	162
174	1	4	2		91	1	3	78		1	6	633	1
102	2	1	1		86	1	1	1		131	9	1	3
217	142	1	1		110	70	2	1		1	1	1	1
134	337	1	4		89	366	1	1		98	67	1	1
3	109	1	1		103	1	1	1		119	90	1	26
1	203	84	1		1	3	1	8248		183	1	1	1
1	300	1	1		2	1	1	1		2	121	1	3
105	80	1	73		151	133	2	1		78	1	2	2
109	1	1	2		195	98	5	4		1	6	178	1
1	88	1	1		77	136	1	2		1	1	1	1
1	2	1	1		2	1	1	1		3	2	9	1
126	1	8	2		111	2	20	1		183	13	1	9
109	214	1	1		2	7	3	3		1	2	13	1
1	196	5	1		104	1	1	24		1	1	4	1
2	77	9	1		241	5	1	3		1	1	1	7
99	105	16	1		1	1	6	1		159	1	1	14
1	366	5	9		124	1	1	3		1	167	1	1
90	109	1	1		102	7	1	1		1	1	1	1
124	57	1	1		415	2	3	1		5	11036	90	1
251	3	1	101		1	7	12	9		103	107	1	46
1	114	1	1		1	1	1	1		454	1	1	1
1	62	1	1		1	64	182	5		1	11	33	121
1	2	3	2		1	16	1	6		1	248	3	1
69	106	106	1		219	234	2684	1		103	1	1	1
1	88	1	2		110	10	2	2		1	141	1	32
117	100	2	1		118	7	1	1		1	98	1	1
1	1	1	37		1	6	1	1		1	21	5	1
1	186	1	1		300	47	2	1		1	1	1	102
1	1	6	1		114	40	1	1		1	1	1	1
137	1	2	9		1	1	10164	2		389	70	1	1
141	1	3	1		176	1	1	1		118	6	82	1
1	2	1	1		82	6972	1	1		356	1	1	1
102	2	25	1		122	2	51	2		2	1	27	12
149	1	70	1		107	3	6	1		512	101	37	2
1	255	3	8		99	9	10	47		123	83	76	1
113	1	1	2		122	33	1	2		1	197	1	3
323	131	2	1		139	75	3	4657		85	1	1	1
186	112	3	1		81	1	2	1		120	100	1	1
1	123	3	1		1	36	1	1		2	316	71	3
160	96	66	1		96	523	11	1		1	1	2	1
213	291	1	1		1	1	2	1		1	5	4	1
1	339	1	1		1	42	15	5		1	9	48	114
129	110	1	4		64	41	317	16808		4	34	1	1
115	193	1	1		176	32	13	1		125	43	1	1
126	75	1	1		77	179	160	1		135	69	1	1
1	172	68	1		117	1	2	4		87	1	52	1
1	101	6	7		131	2	3	1		1	156	1	1
142	149	3	2		161	2	1	1		35	11	69	1
1	407	4	1		89	3	3	1		131	4	142	2
1	87	1	1		93	313	59	3		1	99	1	1
106	105	1	1		96	257	3	1		180	1	1	1
2	81	1	15		94	184	1	3		1	1	9	7
94	1	2	1		3	1	1	14		120	137	54	21
5	3	5	1		109	3751	1	1		113	167	1	1
250	105	1	4		1	3	7	1		108	881	20446	1
120	71	196	1		127	5	48	1		20	1	1	5
1	1	1	1		109	1	2	1		122	4467	2	5
281	235	24	45		1	4043	1	1		1	87	3	2
4	9	1	48		22	1	1	1		109	3	6	1
1	107	2	1		1	3	12875	1		1	1	13922	4
93	190	1	1		90	100	1	7		1	361	28	1
132	201	1	27		107	2	6	2		1	101	4	2
127	1	1	1		70	47	1	1		1	1	75	1
1	33	1	1		136	1	85	1		1	18	1	4
191	87	1	1		9	57	2	1		98	1	1	1
112	85	1	1		97	1	1	1		1	252	1	1
111	1	1	1		147	2	17	2		1	77	1	85
1	1	1	2083		30	17	1	1		412	327	486	531
1	86	2	35		101	5	1	1		2	13	2	2
121	83	1	1		245	1	1	28		1	66	31	27
1	79	1	1		118	7	20050	1		1	23	1	104
120	1	1	6		123	2	1	1		226	1	2	1
1	77	1	1		95	88	1	1		166	79	1	1
180	92	1	3		21	15	81	1		362	66	1	3
1	281	3	1		126	72	2	29		1	95	19	1
96	135	1	1		2	1	1	1		256	1	71	2
1	121	1	1		116	62	282	2		123	9	1	9
1	786	1	1		123	78	1	9		1	199	3	7
131	108	5	1		3	51	1	1		120	176	26	1
335	724	1	16386		128	46	92	7		224	69	1	1
1	70	87	22		98	45	1	10		121	1	1	1
1	388	2	1		5	1	1	1		4	81	422	1
1	306	2	3		83	63	5	1		170	1	54	1
86	1	9	1		2	4	1	1		1	199	116	1
127	67	64	1		104	2	3	11627		97	1	334	1
1	91	1	1		7	4	3	1		1	4	1	1
1	222	2	4505		241	1	52	1		1	101	1	1
1	372	63	1		103	73	1	1		1	43	1	1
1	231	5	1		2	16	18	1		1	1	1	1
113	104	671	1		124	28	50	1		1	92	1	1
205	675	78	2		1	144	1	99		101	208	1	1
204	257	1	1		70	1	1	1		110	1	1	2
449	95	16	1		132	6	1	10		1	1	1	3
1	114	1	1		136	21	1	1		2	185	1	1
1	70	33	1		1	2	1	1		1	94	22	9
1	85	1	1		405	2	14	1		233	95	3	1
85	279	1	3		1	1	287	6		114	1	357	1
3	1	2	4		76	1	2	13		2	8	72	1
1	1	4	1		81	1	23	79		1	72	10	1
1	852	23	1		1	1	8	1		1	1696	2	62
6	204	56	77		287	156	1	1		82	85	58	1
1	137	39	1		121	1	1	5		1	1	6	1
1	206	1	2		87	1	5	1		1	204	1	1
195	1	1	1		126	317	3	1		113	1	19	4
1	106	1	81		305	85	2	4		1	48	1	1
135	112	1	6		357	79	8533	1		1	52	1	1
118	1	541	1		1	1	1	1		63	48	12	1
1	223	5	4		134	52	1	6		2	1	1	291
80	144	1	6405		119	1	172	1		1	11	85	3
79	1	1	3		106	1	5	2		403	1	9	1
106	101	2	1		193	1	4	2		127	80	4	4
129	220	2	1		59	2	1	10154		2	1	109	2
97	113	1	1		117	1	67	1		236	1	6144	1
59	456	1	1		1	156	55	2		284	62	334	1
113	236	1	1		1	1	1	1		185	1	1	1
2	1	1	4		76	1	5148	1		1	5	1	6
1	297	1	1		126	90	1	4		1	44	44	2
100	80	2	1		248	182	1	1		1	1	1	3956
2	116	1	1		73	21	1	8585		1	52	1	1
1	1	4	1		108	3	1	7892		2	1	84	1
1	90	1	1		124	53	84	1		3	1	21	3
1	1	1	1		116	2	55	1		1	14	12	1
126	83	91	1		1	12	1	8200		101	772	2	3
125	110	3	1		195	13	13	1		50	91	1	1
2	1	86	1		1	2	7	27152		72	1	1	1
4	92	39	1		107	57	1	181		1	1	2	1
1	3	10	2		149	1	3085	5		86	573	1	1
208	90	1	1		1	21	1	1		101	46	1	1
88	88	8	1		98	14	1	101550		96	64	1	14
247	192	1	1		214	42	1	1		1	87	1	4
1	67	1	1		207	4	1	1		1	442	3	1
196	107	1	10		140	1	1	1		1	2	10239	1
75	239	21	1		1	1	1	29		1	1	1	57182
133	99	3	1		198	262	1	2		6	9	40	1
101	217	3	1		117	5	160	1		1	3	65	1
1	96	6	1		409	1	6	1		1	1	1	6
1	232	1080	1		115	1	64	7		83	20	1	1
122	195	2	512		69	24	1	1		107	1	5	1
104	82	1	6		1	39	1	1		114	99	2	1
214	249	137	1		129	176	1	1		2	554	1	63
107	1	20	1		1	68	1	3		44	1	3	1
106	101	17	1		2	1	8	1		1	3	139	1
229	172	1	1		1	676	63	1		1	3	1	1
1	607	1	2		90	161	1	1		206	344	1	1
138	113	790	1		125	2392	80	5071		1	43	1	1
113	1	1	1		93	178	4	18296		10	2	44	1
1	192	1	1		102	12	1	1		145	116	2	1
617	95	1	1		100	2	4	7245		336	220	2	1
77	160	6	1		122	118	31	3		2	104	2	1
260	215	1	3		97	1	3	1		2	247	54	1
1	109	1	1		74	1	1	5945		102	80	68	1
90	104	17	1		120	112	1	29421		358	55	7	3
81	559	1	1		125	1	1	5		1	3	1	1
116	169	1	2		96	256	10525	1		174	1	91	1
1	103	2	16		1	5	15	1		210	74	1	1
105	225	4	1		97	1	2	2		225	489	105	1
136	90	4	5764		104	1	1	2		1	3	7	1
199	120	1	12771		191	5	14	1		1	196	30	1
1	1	1	1		105	1	2	1		1	1	82	52
120	46	1	1		276	53	1	3		1	70	48	1
117	85	1	5		16	1	1	1		1	94	2	4
159	81	8	1		103	1	1	1		111	97	4	1
129	148	1	2		102	101	1	1		118	124	33	13
1	5	1	1		114	1	5	1		2	56	17	1
1	3	1	11		3	102	13	3		19	97	2	1
1	1	3	49		89	1	1	18		1	204	1	1
107	83	2	3		94	2	1	1		105	140	2	3
1	1	2	245		10	1	13	1		1	156	16	2
118	1	1	1		108	17	4	8		78	294	5	1
66	434	13682	14		1	13	25	1		1	79	20	3
1	203	8995	11		80	1	1	1		114	799	57203	1
1	347	2	1		129	1	19	58		61	79	1	1
270	119	75	1		79	15	302	4		116	86	1	1
420	113	4	1		121	2	48	1		3	243	1	1
64	145	3	1		6	109	1124	1		310	2	234	3
111	216	1	1		106	1	7142	1		95	159	1	1
131	99	18	1		111	1	3	1		1	648	1	1
114	83	101	1		90	1	2	11		6	2	1	1
417	84	3914	89		1	1	1	1		1	80	3	3
117	1	1	1		105	3	3	1		1	1	2	7
148	108	1	2		126	3	147	1		115	18	1	1
1	1	635	1		1	3	1	4		106	103	84	1
104	1051	21	6		96	1	1	1		595	149	68	3
1	250	100	2		187	569	97	1		1	65	600	1
119	106	12	1		2	1	1	1		1	1	7	1
1	98	2	1		1	1	113	72		1	4	1148	2
231	100	1	1		93	2	1	1		107	108	64	1
1	121	206	1		86	36	1	5		1	11	1	3
239	281	1	14952		122	1	1	9		1	1889	6247	2
1	107	1	1		92	2	1	1		1	53	1	1
1	244	21	1		107	52	4	1		1	89	2	28
105	110	1	1		3	30	82	1		92	1	1	5
2	213	2	3		70	219	1	46095		1	1	2	1
99	1378	1	1		1	72	37171	1		1	78	10	1
115	113	25	1		113	7	1	1		3	1	56	1
3	225	1	1		236	1	1	1		117	85	133	1
2	185	3	1		5	2	49	83		113	80	11	1
1	106	6	1		52	107	4	6		1	1	3	1
79	94	1	1		117	104	1	1		33	1	5	2
1	101	3	1		3	67	1	1		1	1	1	1
205	104	4	1		1	1	4	1		1	6334	1	242
124	44	2	9605		1	2	13	1		1	1142	19	1
135	109	85	42		8	86	10	1		1	11	162	1
1	236	1	1		123	1	1	1		20	1	8049	89688
77	61	1	1		3	8	5	1		1	1	1	1
102	106	1	3		1	2	3	4		120	5	7	1
221	292	1	2		237	1	29	1		58	1	4	1
269	82	1	1		114	1	9	1		15	60	1	2
120	92	4	2		3	7	1	1		1	1	1	2
102	2	28	1		223	2	3672	1		10	1	204	1
1	1	1	1		1	18	5	25		2	2813	1	1
104	533	1	2		1	68	7	2		4	10	1	1
1	1	365	1		105	62	1	1		1	13	90	1
104	1	384	1		129	1	9	1		294	2	66	1
35	25	3	1		139	22	1	1		338	3	84	3
1	117	1	9		1	1	1	1		251	65	443	3
92	105	6	1		231	46	25	5		1	1	6	4
112	202	1	1		86	1	1	168356		3	697	89	1
1	201	63	6		116	2	1	1		75	5	5	1
88	101	1	1		97	155	55	1		1	390	1	1
143	1214	1	1		109	205	1	5		3	5596	6	4
79	122	2	1		1	1	3	1		1	3	2	1
108	94	2	1		101	78	226	1		50	85	11	1
108	7	4	2		98	2	23	2		1	1	22	7
147	1	49	2		84	1	1	1		72	88	1	2
150	8	8	3		1	7	4	11585		1	26	1	4
110	88	138	1		77	6750	1	2		156	39	3	1
115	89	3	11		85	94	4	1		10	1	4	1
149	1	4	1		105	1	2	1		608	1	29	1
246	133	1	2		89	193	1	1		143	123	1	1
1	104	480	2		1	6799	1	102		1	68	1	1
108	51	2	28		63	1	1	1		1	1	58	1
1	242	3	1		86	2	1	39		7	68	1	1
120	348	31	43		1	1	1	1		1	2569	1	2
338	84	1	2		99	61	300	1		1	222	1	1
122	3	5	1		108	40	1	1		1	154	37	1
236	612	1	1		108	204	1	1		1	1	9	1
120	199	71	56752		5	1	5	1		1	1	1	1
100	114	153	9		95	1	1	1		1	2	63	1
147	113	1	2		15	22	1	1		102	10	3	1
71	789	2	1		128	5	1	1		99	72	6	484
1	83	177	1		93	138	1	83		157	79	13	1
128	178	4	1		110	44	1	1		1	1	15	1
216	128	65	12		229	1	91	1		1	11	2	1
231	101	51	3		269	31	1	2		1	2	22	1
126	105	9	1		1	1	1	10		1	101	47	1
1	136	2	1		109	1	1	1		1	14	3	4
118	26	1	1		84	4053	236	1		1	4	4	4
224	126	1	6434		82	87	3	13		1	1	8529	1
101	197	1	1		103	1	3	1		3	164	3	1
1	1	37	1		1	5	1	1		1	360	1	1
1	1	1	1		199	91	5	2		120	131	1	1
132	149	2	1		1	8	1	3		188	5	5	1
115	710	71	1		108	213	1	1		99	1	1	1
97	138	1	1		121	20	1	1		1	1	5	2
114	60	2	96		117	230	2	1		63	59	241	1
1	102	1	3		1	25	2	1		1	1	3	1
1	109	5	47326		266	1	3	1		1	105	1376	42105
1	281	1	1		94	1	4	3		1	73	472	1
111	2	1	1		111	1	1	1		1	3	4	1
1	92	7	1		123	22	3	1		1	1	1	1
108	86	100	1		110	43	1340	23		1	1	2	1
117	187	77	2		150	37	3	1		1	435	4	1
125	92	1	1		130	26	1	5		1	2	73	1
117	1	4	2		1	4	3	1		115	227	1	1
1	69	1	1		111	2	1	1		1	1	1	1
73	102	1	1		105	10	3	1		92	1	1	6
1	1	1	4		1	25	4	2		95	120	2	1
1	103	1	1		349	529	1	1		86	165	4	1
267	83	4666	1		98	1	1	1		115	5153	64	1
131	87	1	1		117	86	1	1		1	93	1	3
1	119	5505	1291		1	1	20	3		1	4	5	1
163	104	1	20		127	3	1	1		1	48	2	1
118	121	1	2		126	1	3	1		134	72	43	1
1	1	12	1		1	12	38	1		104	1	11	1
1	103	4	1		497	1	24930	1		1	1	2	1
327	95	9	1		120	1	3	2		114	1	1	1
132	1	1	6		1	74	1	1		113	1	1	1
1	388	1	1		160	1	168	2		199	1	1581	1
207	631	7	4		125	24	1	3		1	1	85	1
181	9	89	1		320	1	1	7546		1	4	1	1
3	307	1	1		110	293	6	1		125	83	2	1
113	97	1	1		78	2	6	1		2	1	1	1
119	75	59	1		226	1	1	8		1	213	114139	1
137	107	23	1		1	4	51	1		1	1	1	1
89	272	19	1		1	112	4	2		221	85	8	1
1	515	4	1		108	57	1	620		3	234	15984	1
171	1	74	143		294	1	1	1		1	2	81	1
468	205	1	149		1	412	1	1		1	57	1	4
1	49	1	4		1	1	4	31		1	66	2	1
1	102	13595	3		109	3	14893	3491		1	1	163	1
49	1	43	1		98	1	69	2		1	4	1	2
139	99	1	1		32	2	1	9		1	20	29	1
1	1	36	13		97	7558	41	1		519	164	11	4
117	2	1	2		85	1	2	18049		1	76	3	28
3	280	1	1		109	6	1	1		414	60	2	1
2	103	9	1		83	1650	248	4		121	1	1	6504
1	114	1	1		144	47	6	1		49	131	3	1
1	307	1	22		108	1	8130	1		31	33	179	1
1	212	1	1		117	2	4806	1		1	28	2	1
1	1	8	1		1	43	6	1		1	85	2	1
90	1	1	1		122	1	1	31		1	1	1	1
113	94	8	30		119	1	1	19		116	82	2	2
225	198	35	1		181	2	32	1		103	1	2	1
312	92	6567	1		97	1	2	17701		1	98	1	3
144	300	13	1		127	1	3	1		1	899	85	1
1	77	1	1		123	3	68	1		1	7	5	4
128	60	1	1		7	1	11	20		112	85	126	1
193	549	1	1		3	3	1	1		1	79	98	1
214	1	258	16		116	56	4	2		1	89	160	1
112	110	18	1		109	4	3545	1		1	240	1	1
86	807	1	1		3	1	1	6		1	1	1	2
118	199	1	6		131	1	1	1		1	5	1	3
143	262	1	29		1	1191	8	26		1	362	302	1
126	85	346	1336		151	88	5	1		216	324	1	47
1	1	2	1		148	36	4	1		147	137	26	4
124	95	10	77078		177	61	1	3		1	45	1	1
1	13	7	5049		113	1	1	1		234	62	1	2
68	307	9	187		107	7	1	1046		1	1	14551	4407
108	106	4	1		1	1	1	1		1	77	1	1
1	1	1	22		51	2	2	6		1	6	68	1
203	189	1	3		99	131	6	8		4	70	1	1
105	11	1	83		128	117	7	1		1	761	1	1
126	189	26	2		105	2	6	1		3	9	55	1
73	624	1	2		115	258	9267	1		56	334	1	1
1	1	1	4		81	12	3	1		124	156	1	1
81	4	1	1		109	57	21	2		99	546	1	1
417	1	7	1		83	3	16	1		1	73	1	1
110	124	2	2		110	1	99	2		1	4222	3	1
130	192	1	1		97	367	1	1		1	324	23	1
85	462	6	1		1	124	2	15444		195	61	50	1
138	8	1	1		174	1	1	2		64	703	9	1
1	82	3	1		120	1	13988	18512		1	1	1	1
1	214	4	1		128	1	455	1		1	111	5	10
114	82	1	31793		175	5	1	1		1	7	1	1
104	57	26	2		115	1	380	2		126	4252	2	1
135	1341	1	50		125	1	1	1		2	2	4	1
1	326	1	14376		1	1	206	3		38	70	2	1
125	393	1	1		91	3361	1	1		1	13	1	1
218	279	1	1		202	1	21	1		1	5	1	2
105	557	1	1		131	1	2	1		235	1	1	1
71	366	3	76043		132	88	63	43		1	343	281	1
93	129	1	1		244	21	1	18758		115	115	1	1
1	387	10	65		108	43	3	1		1	1	8650	3677
105	96	1	1		103	1	1	1		1	6	3	4
116	73	2	1		234	4	3	1		1	189	1	1
17	1	1	124		107	1	1	1		1	42	14	1
114	1	4	1		78	2	1	11306		388	1	3	6
2	183	1	1		117	10	2	3		35	60	18	1
93	87	1	1		123	18	1	30		1	318	32	2
116	104	1	1		109	1	1	1		1	43	77	1
178	186	62	1		101	1	1	2		1	107	1	1
73	79	4	2		131	146	1	5		124	568	346	1
2	229	4	1		97	1	1	1		705	392	1	40
114	113	1	2		1	146	55	1		175	51	1	1
116	96	1	1		87	3	1	1		1	4	2	79
143	1	1	1		239	6	1	1		1	4	4	34266
1	475	13	1		83	2	1	1		1	326	55	1
1	795	1	1		118	1	1	1		99	1	7	1
108	73	7	1		94	3	1	8		65	114	1	1
225	6	44	1		105	5	159	1		1	132	61	1
1	114	1	1		108	56	2	2		1	407	93	4
1	116	4	2		94	1	8	1		1	9	1	1
457	35	2	2		82	118	1	5		85	110	1	1
1	77	62	1		95	1	11	1		1	1	1	1
160	269	2	1		114	1	1232	1		1	1	25785	111
202	96	1	1		74	2	4	624		111	255	1	1
113	1251	1	1		113	2	41	1196		124	100	5	1
122	91	1	1		1	34	1	10		1	73	133	1
115	100	2	98		94	3	2	2		147	96	1	1
135	235	76	11		122	1	1	1		133	77	32	5
1	170	33	1		82	59	1	1		1	228	3	1
134	113	41	9		154	39	1	3		1	65	1	1
1	294	1	1		123	1	1	1		1	1	2	1
130	355	8	11270		104	1	14	1		115	74	1	1
1	91	5	35		111	1	1	1		105	168	9	2
190	98	4	2		86	1	2	5		109	2	2	1
85	350	75	1		139	8	4	1		1	1	1	2
96	62	5	1		132	12	91	1		1	351	1	1
115	2	1	5		102	285	1	1		1	1	5	1
109	108	2	1		89	9	1	1		1	1	5	4
1	170	3	1		1	3	1	2		115	92	103	1
166	490	1	1		286	1	1	1		1	123	146	1
1	87	1	2		87	18	1	1		1	90	5	1
330	1	1	1		140	8	1	6		69	2240	6	1
111	1	1	3		1	1	1	1		144	7	8	1
95	2	1	1		102	253	1	1		122	132	1	366
91	176	1	1		117	111	13495	1		91	6660	2	1
114	372	1	3		133	33	1	1		423	2	38	1
65	71	1	1		1	3	57	1		121	1	482	2
95	1	6	25		96	37	1	2		47	2	1	1
2	105	45	1		57	3	5	1		1	1	1	3
381	125	1	1		115	3	3	1		79	5	97	1
9	569	1	2		217	2	1	2		134	1	1	26
229	638	1	1		86	243	2	1		138	1	2	1
101	93	1	1		82	244	1	84672		2	103	30	1
1	1	3	1		1	155	1	1		1	114	1	2
1	1494	1	17354		91	1	5	1		94	1	1	10
1	154	20034	1		165	1	4	11		1	1	7566	1
123	216	76	1		121	3	4	1		5	61	19	1
113	1	1	47		1	58	3	1		2	1	1	3
1	389	162	39		1	1	85	1		1	99	13	10
113	306	3	1		1	43	1	1		1	13	37	1
1	104	5	1		79	2	10799	2		1	102	5	1
181	1	48	1		153	1	2	1		1	645	2	1
197	148	3	74		1	5	160	1		278	354	2	1
113	120	238	1		106	1	4	1		106	804	100	1
2	87	1	1		100	1	1	1		1	65	1	1
4	101	65	113		149	1	1	49440		1	153	1	1
1	147	1	1		1	497	1	3570		93	1426	1	5
91	16	3	1		196	78	1	1		1	60	1	1
1	60	4	1		164	1	1	2		1	56	187	3
1	306	63	1		115	1	1	1		1	73	4	6
4	230	1	1		1	123	127	1		1	128	1	3
79	121	1	1		130	2	1	1		1	452	1	1
2	102	375	20		384	1	1	1		1	512	430	2
1	112	1	1		110	1	1	1		1	67	1	1
61	1	1	3		1	2	1	1		214	98	450	3
80	1	1	1		1	1	3	2		1	4457	8	9
121	126	1	1		1	1	2	1		123	92	1	1
1	1	315	2		1	16	1	1		146	50	1	1
1	111	4	14		1	1	1	214		163	424	1	21
1	5	8	1		112	1109	3	1		330	1	1	1
1	113	70	18		118	389	1	2		7	269	1	1
1	105	1	1		121	79	1	1		107	64	10	1
3	58	49	40		1	2	1	1		118	141	1	1
1	1	1	1		151	24	1	1		94	27	49	1
206	1	53	1		242	55	4	1		55	1	1	1
1	117	1	1		73	78	1	1		1	1	1	1
113	110	1	1		1	145	27	1		19	1	7	1
128	64	1	2		1	3	1	1		102	10	1	6
206	226	5	1		242	109	1	17909		120	143	6	280
1	195	110	88		92	2	1	1		2	31	1	1
1	122	1	30125		132	1	1	4		106	82	74	1
1	88	62	5		84	1	1	1		1	2134	1	16
146	90	149	489		109	218	1	1		1	72	3	1
132	115	46	1		183	2	16	2		1	1	120	1
115	100	1	1		83	1	1	1		1	3	1	1
114	373	4	2		1	240	1	1		1	13	13	3
200	1807	1	4		123	273	3	4		1	273	1	1
4	1	1	2		223	4292	1	1		73	8	7	2
71	198	2	1		106	2675	1	1		36	2	3	1
71	50	1	6		92	136	48	1		1	84	1	1
1	164	19	76		81	60	17427	1		1	10	1	1
1	126	6	1		106	1	273	46		1	5	253	1
1	431	9444	1		140	6	1	1		1	520	1	91
120	1413	7	1		98	838	68	1		74	1	99	1
136	2	1	1		131	1	1	1		375	2	22	1
186	257	1	1		138	9	1	1		126	3	1	1
95	100	4	2		186	2	1	1		1	261	1	1
107	91	1	1		283	3	16360	1		1	1	1	1
108	57	1	1		90	3	1	2		1	1	2	3
156	103	2	1		1	3	1	2		139	66	72	1
1	101	1	1		111	105	2	1		1	652	15580	6
1	1	1	1		133	134	1	1		1	40	1	2
132	287	1	1		147	84	1	2		1	193	2	1
1	83	1	2		97	8	1	3		119	1	2	1
1	1	2	1		206	1	1	1		175	61	1	1
120	627	7	3		102	1	84	74381		1	431	1	2
75	87	1	2		109	36	4	1		1	1732	23	1
92	308	1	1		102	1	20	1		347	66	1	1
228	117	1	2		182	1	2	1		1	3	2	8
1	86	1	1		111	202	1	4064		1	154	1	1
141	100	4	24		93	1	1	1		1	1	1	2
122	55	1	1		130	12	1	3		1	3	1	376
117	94	61	7076		130	1	1	2		1	31	1	1
1	99	11	4		283	2	1	1		1	1	1	2
129	1	71	2		92	63	1	11		1	1	2	1
91	76	6	1		85	79	240	16757		2	559	1	1
108	107	4	1		114	39	1	1		46	50	1	13262
1	1	1	1		107	33	2	2		1	10	1	1
117	109	5	1		102	1	4	9		106	1	1	1
117	1	2	54		124	1218	47	2		134	2	3	1
226	99	9	8		1	2	2	1		90	1	3	42543
118	1	93	1		250	1	1	1		2	9	1	298
98	442	1	2		1	308	1	18		1	140	1	1
112	130	1	2		52	1	21	1		219	1	1	5
86	132	55	1		111	88	4	1		59	5	1	1
87	294	1	2		216	202	6	1		1	1	1	1
112	1841	1	1		128	75	149	1		1	592	1	1
1	1	1039	10		108	1	5	1		14	1	3	1
37	117	222	1		294	10489	65	4		3	23	4	1
100	119	76	2		175	11	1	1		1	2	2	1
1	301	1	1		89	3	22	1		82	5	37	1
111	107	14	1		169	480	1	62		109	139	1	6
91	179	1	1		376	74	15	1		112	1	1	1
232	1	1	2		119	87	21	1		1	1	1	1
139	5	122	1		117	82	1	3		1	2	1	1
113	1	1	5		1	1	9	1		1	1	1	1
460	79	1	1		84	125	1	18		5	2	1	1
1	168	4	1		220	1	1	1		1	479	1	1
97	1	5	95		101	4	17	1		1	613	1	1
91	1	93	1		119	1	11410	1		1	93	1	3
84	86	13	1		74	1	1	6		1	85	1	1
134	108	2	52		125	25	1	2		1	1	5918	1
4	121	1	2		112	1	1	1		63	183	1	39
170	1	6	167		83	4	1	1		1	199	235	3
140	197	6	354		115	500	6	1		1	40	2	1
241	626	1	21		92	1	3	4		126	48	12	78
2	478	1	1		105	1	3	1		58	85	1	1
1	294	2	1		33	1	1	4		1	2	35	2
115	216	2	1		137	1	1	217		1	4533	77	4
208	833	1	4		121	13	1	2		1	67	38	1
174	110	1	179		1	1	2	1		64	1	81	1
1	167	1	1		100	1	72	8		1	98	1	2
214	131	1	1		91	102	1	151		2	78	12	1
1	116	1	1		131	4	1	7		95	31	267	1
1	61	17	1		204	1	1	1		116	92	1	2
1	88	1	1		120	37	1	1		36	1	3	1
1	188	2	1		106	1	144	3		1	153	1	1
222	1	1	1		195	1	1	2		1	315	1	71
1	109	5	1		112	3	8	1		1	8	1	1
1	2394	1	1		117	93	1	1		1	3496	1134	1
297	93	2	4		107	2	2	1		9	164	2	1
1	173	3	1		120	7	8898	1		51	132	1	1
237	180	3	1		125	76	111	23886		222	103	1	1
110	104	17	1		107	8	1	1		3	38	3	1
1	108	1	2		211	1	1	1		2	210	517	1
127	1	17	7		139	4	1	1		122	641	1	11334
1	1	4	10		2	4427	3	155		2	43	27811	2
1	505	16	10		122	1	1	2		1	92	1	1
1	313	4	42584		179	284	1	1		1	94	1	100
1	1	16	1		109	97	1	1		125	102	4	1
1	114	17	83		332	166	1	1		4	1	12	1
124	5	1	1		1	3	1	3		102	71	1	1
407	71	25	1		85	2	3	3807		1	178	1	3
65	1	1	1		93	2	18	8		3	196	1	339
1	167	20474	1		101	1	1	1		1	1	1	1
1	3	6	26		1	5	1	1		1	1	3	29
1	111	1	7		1	78	19	1		2	452	2	1
1	130	946	1		1	17	2	1		1	73	1	1
88	101	5	38		108	4	1	1		1	13	1	2
99	1	4	1		111	3	10	2		1	62	1	1
1	79	1	1		1	18	2	1		1	139	1	1
1	169	97	3		4	1	2	1		1	2	1	245
1	317	1	1		124	1	1	2		1	130	4	1
102	271	13	1		216	1	1	2		14	1	3422	37
89	90	19	2		24	122	4	1		67	9	1	1
134	124	1	1		1	95	1	2		157	73	4	2
96	729	7	1		82	4	10	1		59	2	1	1
137	66	1	8		1	145	2	2		75	204	1	1
1	4	1	51		1	31	6	1		1	2	1	1
3	2	8	2		107	21	1	26		49	1	1	1
93	1	2	1		1	3	8	13		1	2	1	1
1	381	2	1		112	1	4	1		1	1	1	1
104	190	1	1		107	3	17	1		1	114	21	9937
219	1	218	1		131	74	1	5		1	137	7	284
1	63	1623	1		3	234	2	1		1	136	4	1
120	4	1	2		1	3	12275	1		112	53	1	2
1	90	1	3		79	112	2	1		1	2227	11	1
1	244	150	18465		119	1	1	1		1	1	1	138
124	98	1	1		1	1	5	3		3	1	1	1
104	122	18546	1		1	119	1	1		1	38	1	2
4	95	1	1		1	2	9	3		86	1	1	2
93	1	1	9		1	3	48	1		98	145	19	1
2	95	1	4395		212	64	37	3		1	1192	4	1
1	198	1	1		115	317	1	62		1	179	2406	1
9	442	3	20359		1	174	39	1		1	170	2	1
107	214	22	1		3	4	1	1		1	125	214	1
1	109	1	1		5	139	62	1		116	2	78	1
101	20	4	1		111	5	1	1		113	2	1	1
123	30	1	1		1	1	4	1		7	6401	16	1
118	108	85	1		1	2	21	1		1	1	2	1
3	1	1	1		21	1	1	1		1	323	1	2
106	646	1	3		94	846	2	15		6	9	46077	1
156	70	1	1		1	11	1	1		116	3	2138	11
21	68	30	1		90	1	2	1		252	9	1	3
117	219	7	16		93	89	51	3		1	1	19	10807
123	236	5	1		1	35	1	1		1	9	1	1
117	101	389	1		1	15	1	1		1	3	112	75695
99	92	1	1		88	1	6	16		1	263	1	1
108	85	3	1		111	148	210	1		157	224	1	1
133	88	1	1		113	1	1	57		136	475	1	1
1	100	1	4		103	1	8	12056		130	1795	18	3
95	466	2	6		1	1	10	4		47	3	1	1
91	264	1	1		1	52	3	1		1	1	1459	1
1	141	1	1		122	91	1	1		1	270	67	4
1	23	1	6		1	2	19	30		1	3	7613	1
110	137	1	1		1	2	8	1		11	3	2	1
1	99	1	1		127	1	1	1		107	116	1	1
1	87	3	1		144	12	71	1		176	302	5083	1
1	1	1	26		152	91	1	1		1	211	1	1
128	1	1	1		2	172	1	1		1	1475	168	1
1	6	1	1		104	1	1	3		1	19	1	1
106	147	7	1		120	89	13	1		2	57	1	1
436	102	3	1		1	2	43	3		106	1	11	1
126	84	1	1		3	5	14	3		84	100	1	1
95	95	4	1		187	4	14	1		11	7	1	1
115	5	2	2		1	2	2	1		1	1	1	3
96	1549	9576	1		1	248	1958	8		1	81	1	1
206	112	48	159		1	88	24	1		2	12	4	1
108	74	1	1		1	1	1	1		1	1154	1	1
135	194	1	1		73	49	3	5		3	1	2	1
97	274	1	1		85	1	13	1		75	1	4	2
96	72	1	1		103	70	1	3		1	3	3	1
1	95	1	3		1	1	1	1		1	35	97	1
134	1815	3	8		131	2	432	1		141	1	3	1
133	238	7	2		247	1	25	1		1	3	1	1
96	90	6	1		168	1	1	1		90	986	1	1
1	1	37	2		107	1	3	1		1	33	1	1
189	109	1	1		120	101	1	2		9	1	2	1
122	100	6	1		236	1	193	24		132	67	1	1
80	169	2	1		72	40	1	1		1	1	1	1
118	46	1	1		1	59	5150	1		1	1	1	1
1	62	2	1		66	161	77	1		56	46	3	88444
1	87	1	1		124	1	9495	1		64	56	1	1
132	577	67	1		233	307	1	28		108	1	414	961
117	100	1	14151		124	99	127	1		92	1	1	1
177	135	4	68		126	4904	10881	1		92	6	3	11682
1	1004	6	5		122	1	2	1		1	167	1	8
1	87	130	1		111	1	1	1		1	95	1	12
102	84	1	4		87	1	87	1		118	1002	5	1
94	98	1	17		124	67	1	22		91	1	4	1
110	93	4	1		112	1	1	7		135	136	1	43
218	1	1	528		1	158	1	1		1	4024	1	210
1	113	3	2		88	8	4	2		250	8	39	2
1	38	1	1		118	1	5	1		1	128	3	1
1	246	10	1		113	32	1	1		1	28	1	1
1	80	1	1		126	3	19	4		191	1	1	1
501	91	1	1		88	1	13	8138		1	529	1	1
94	1	1	1		84	2	102	1		38	84	368	403
95	115	1	1		43	1	9	31882		1	2	2	4
147	116	1	67		94	246	18	8065		280	1	2	217
114	134	134	2		316	1	4618	2		1	2	999	23
47	228	1	4		110	12	3	1		1	47	42	2
119	14	29	4		1	13	1	1		264	104	56	2
2	82	73	1		80	1	1	1		1	94	1	6
99	177	74	5		97	4	37	1		1	197	3	9
94	114	3	1		121	37	5	134		1	70	123	7
97	214	1	2		121	12	2	61		1	363	3822	58
35	69	1	1		86	1	39	1		1	80	5	1
1	235	1	3		105	3	71	3		143	164	7	6
141	206	1	1		97	1	1	1		1	3	1	1
1	97	1	1		128	1	1	1		5	69	288	1
1	376	1	2		950	2	138	12		3	785	11	4
123	100	1	2		3	73	120	1		103	12	1	2
145	108	2	2		111	1	1	1		1	1	3	1
1	1	20969	2		88	1	41	2		1	1	2	2594
92	172	1	1		1	1	7	4		1	103	1	1
80	350	26	1		105	1	57	90		1	1	1	1
375	1684	1	8644		130	1	10	1		1	56	1	1
96	181	29	1		3	2	17	1		91	204	109	3
1	85	1	1		1	94	39	1		1	88	2	1
1	187	1	3		1	296	1	1		142	88	1	1
1	212	1	10		103	36	1	1		1	136	4	1
104	1	1	1		245	1	13	130		1	1	1	4
244	489	1	1		3	66	14	1		111	403	1	1
1	87	12	1		201	79	3	1		1	468	573	60
137	194	1	1		120	41	28	1		1	2	1	1
1	192	26	2		4	175	81	1		1	1	61	1
121	79	1	2		220	129	1	1		1	1	21	1
83	12	3	4		116	21	1	173		1	3024	1	6
69	121	2	1		277	1	704	1		1	10	1	1
101	80	3	7		109	64	1	1		1	1	11	1
109	92	1	3		1	1	4	1		91	1	73	4
128	430	1	2		1	36	1	2		234	66	9	2
4	1	5	1		113	1	14083	1		1	1	4	16
1	352	60	34		400	1	1	1		118	5	10	1
168	77	32	2		70	1	4	1		3	223	35	18288
5	2	79	1		114	1	709	1		33	1	1	1
1	1	2	7968		119	2	2	1		1	1	1	5
71	1	1	1		1	3	1	70408		1	2	3	7
127	85	1	1		115	1	18	2		2	1	1	3
14	4	4	5		76	1	4	1		1	1641	1	12
120	84	325	10		1	163	14661	1		1	22	2790	1
202	130	629	1		124	73	1	1		143	159	1	1
125	841	3	1		119	343	8	1		62	1175	1	1
1	114	111	107		227	56	1	6		1	47	1	52119
98	1	1	2		30	1	4	1		185	99	10	1
1	86	73	71		202	117	206	1		1	70	671	1
66	298	1	3		2	2	13	1		1	1	7	3
114	88	76	1		1	1	1	1		3	153	5	1
1	97	1	11		110	1	3	1		101	1	3	2
118	148	1	84		113	1	12027	4		104	132	1	16
86	710	2	1		21	46	2	1		2	117	1	3
268	115	1	10		116	2	167	1		117	137	1	1
103	101	84	6077		73	108	1	1		207	11	1	1
1	97	173	3		1	1	1	4		405	119	1	3
232	1	2	1		1	96	1	2478		7	8	1	1
116	106	4	1		1	41	2	1		153	526	2	1
129	135	1	1		135	7	1	15		83	85	1	1
92	363	1	1		88	62	1	1		3	1	1	1
184	516	1	16		254	1	423	46839		1	7	1	28
1	200	1	1		132	3	68	3		102	87	1	1
1	95	36	3		1	50	84	5		1	1	1	258
101	138	14	1		493	1	3	1		317	9	1	4
115	106	1	1		119	1	4	1		1	2	2	1
105	102	1	1		164	7	1	1		22	1769	3	1
127	282	3	1		138	4611	39	2		1	16	1	1
1	98	14	2		124	48	40	3		571	78	3	1
63	2507	1	1		107	14	1	1		120	5	1	1
1	114	1	1		2	1	1	1		107	4	2	1
117	129	1	1		1	1	84	1		181	87	21	2
215	460	9	1		1	3	1	1		51	247	1	11
131	191	1087	1		114	159	24546	1		8	63	1	1
195	108	62	3		1	2	5	1		1	222	1	1
127	80	65	1		90	9847	1	3		1	82	172	1
86	86	2768	1		1	1	1	1		1	85	28	1
121	99	24	1		3	3	1	1		1	40	3	1
64	588	1	1		115	10247	3	1		96	1	4	1
111	73	1	45		115	1	182	2		4	1	55	1
132	97	1	10		139	56	1	40		132	4155	5	2
1	129	2	1		2	5038	1	1		225	75	1671	53
174	103	1	1		16	2	2	9375		1	326	1	218
123	70	1	1		3	1	237	1		1	98	1	1
1	234	1	1		100	83	330	1		1	53	1	1
1	76	4	1		115	3	18	1		1	32	9	1
139	358	45	1		1	1	4	1		380	56	1	1
222	107	6	1		1	30	1	1		70	70	10	1
1	194	4	1		114	1	4	1		1	3	1	1
70	134	2	1		103	131	8	5		3	166	1	1
1	75	9	5		1	5	17	152		265	43	5	3
257	112	6	11		254	43	27	1		1	140	44	1
117	1244	17	2		181	1	82	1		1	3	2	1
1	1	126	26		29	202	35	1		170	83	3	2
112	115	3	3		1	3	1	1		4	77	1	2
120	99	1	30431		1	3	1	1		2	1	39094	1
120	52	48	3		1	1	4	1		78	28	59	1
126	1	1	129		1	2	1	7		101	119	26	7
205	93	81	1		1	2	9526	1		89	2	1	1
327	78	1	2		84	1	38734	1		1	76	1	1
142	1	1	1		3	1	1	1		1	13	15	829
105	100	1	3		1	1	5	1		109	2	1	1
114	1	1	1		85	1	6	6		111	57	31	1
1	83	1	3		61	8	38	1		77	155	325	1
78	89	1	1		1	159	1	1		2	1	49	1
1	14	35	1		251	246	2	1		1	2	1438	9898
230	95	1	1		112	1	1	49		87	35	2	3
98	847	1	7		1	1	362	1		1	2	7	1
115	175	1	63		108	133	1	4		1	1	1	2
93	112	2	1		109	95	1	2		282	167	1	2
101	288	90	4		106	1	5	1		217	1	3	1
1	1	2	2		112	1	5	1		16	7	26	1
88	104	1	1		102	5313	2	30		4	18	8	1
133	218	1	1		100	1	10	2		108	531	3	2
1	208	1	24		101	1	83	2		222	1	1	1
1	206	3	12		108	1	1	2		112	326	1	1
96	262	7	1		127	9	1	1		2	31	11	9
1	136	16	2		220	80	1	1		1	68	1	10
132	12	1	1		91	1	1	1		1	1	6	12
109	126	1878	22		1	5	1	1		113	21	26	768
102	1	15	3		216	1	1	1		135	50	7	1
99	1	79	5		103	1	380	3		1	1	1	5
1	383	1	2		212	1	7	1		1	4	861	1
113	109	77	5		127	88	6	778		1	1	53	1
104	25	83	1		242	1	20917	81		86	1	759	1
117	89	2	5		89	12	77	1		201	50	1	1
95	270	2	1		206	1	59	1		1	1	1	11
85	26	1	6		110	4	3	1		128	24	465	15703
458	252	1	1		1	127	24	1		30	986	1	2
128	1	2	8		123	734	66	1		1	17	73	1
1	210	4	1		453	19	1	1		1	120	1	7
429	1	1	1		97	1	1	1		116	115	1	1
2	105	1	1445		117	1	1	38295		107	509	1	1
105	1591	1	1		137	770	1	1		93	741	1	2
96	515	2152	3		49	4	1	1		10	59	1	2
1	5	5	1		105	117	1	1		1	3	6855	110
92	3	9	1		3	1	3	1		3	37	1	552
94	94	1	2		119	44	1	1		122	1	5	8
122	413	2	1		117	3	1	1		96	79	1	8
1	97	8300	1		1	1	1	2		12	1	3	1
1	1	12	1		1	1	1	1		1	5232	100	8
115	92	6	1		94	1	2	1		3	1	1	1
98	102	29	1		1	1	1	1		1	71	1	1
101	260	1	2		366	37	2	6		98	83	20	1
116	119	689	1		103	1	3	5		32	46	2	1
278	110	42	47		82	4	1	1		2	1	1	1
133	95	1	15		127	70	1	1		6	38	1	1
101	276	109	5		12	62	3	2		1	83	6	4
84	294	9	1		1	70	1	2		1	100	1	1
105	1212	1	2		1	61	1	1		1	139	1	1
146	96	1	10		1	86	15999	1		1	1	2	1
120	90	5	1		122	1	3	1		1	8	2	2
179	167	1	5		29	1	2	7		1	1	4	1
88	112	12	1		69	41	1	1		1	7	1	39
106	91	5	1		29	1	1	1		136	1	3	5
270	3	1	6		222	1	3	1		95	131	1	1
158	52	1	1		97	4666	1	128		1	2	22	2
114	76	2	1		128	1	1	9		91	1	5	2
130	1	42	4		1	76	9	26298		32	29	4	5881
239	108	1	1		122	1	1	2		2	1	1	1
1	74	1	1		88	2	356	1		98	2	11	1
1	1	17	1		228	11	39	3		3	1	1	1
85	281	1	35		93	28	1	1		5	431	1	77
1	1290	1	1		299	2	1	1		153	74	1	1
183	221	2	5		115	1	1	38703		1	1	1	1
108	88	5	1		1	17	1	1		1	702	1	51
126	221	1	1		1	362	1	1		1	200	1	1
114	113	1	1		113	1	42	1		119	1	1868	1
110	109	1	1		10	556	1	1		57	1	74	1
119	294	9092	1		152	1	40	4		4	9	1	1
87	736	19	112		1	3	2	3		4	1	10	5
100	111	1	1		112	1	1	3		102	83	1	1
1	11	1	1		318	129	5	1		117	1	2	23262
125	294	1	11		1	1	1348	1		3	257	1	1
129	16	1	1		44	1	1	1		1	149	25	5
97	849	1	32		1	1	2	4		1	90	2	6
149	90	44	1		26	2	1	1		1	6	1	2
112	59	1	128		1	21	1	1		1	54	1	148
128	122	1	1		257	2	31	1		1	111	1	5
107	5	2	1		114	160	1	1		77	1	2	3
105	107	1	1		201	1	883	1		5	1	1	2
1	3	1	1		91	4	16	3		1	154	2	2
121	1	233	2		195	2	1	1		1	3	1	30
78	196	3	1		11	1	1	1		3	6	1	1
128	153	3	11484		1	84	1	1		205	7	1	61535
1	459	55	7471		108	1	2	1		516	1	1	1
98	1	1	1		187	1	1	2		100	5	1	1
117	126	63	62		95	1	1	1		278	167	19	3
98	112	4	98		1	1	1	1		100	1	1	1
102	3	1	14		1	5	7	3		1	1	3	1
122	73	1	1		122	1	1	1		1	437	1	1
75	188	3	1		94	900	50	1		115	2	1	5
273	1	5	1		292	3	1	1		1	774	1	12
1	294	53	4		104	975	7	1		1	3	1	320
100	188	1	1		2	1	2	2		1	37	5247	2
121	93	40	1		1	1	1	1		209	1	4	1
80	121	1	1		110	62	66	1		1	271	8	1
110	85	1	12756		117	1	1	1		127	317	1	1
1	126	1	1		131	3	46	1		117	290	1	2
204	35	1	1		1	1	1	1		1	84	2	4
1	461	7934	1		171	1	8	6		90	81	1	1
189	1	1	7		1	1	1	1		238	75	2	1
149	70	8	1		10	2	2960	1		1	95	156	1
125	1	78	1		123	1	1	6		292	81	1	1
211	1127	4	5		219	1	1	1		111	50	650	2
114	117	1	1		2	1	1	169		87	195	3	3
225	105	1	2		222	446	2	1		1	32	6	1
109	79	3	104		90	90	45	4		1	169	1	3
142	93	1	1		148	162	1	1		82	178	11	1
98	72	1	1		128	1	251	1		103	7	1	1
105	210	1	1		224	1	1	3		1	61	1	1
1	178	6	193		94	77	1	8		115	36	1	6
121	1606	37	1		105	7722	269	2		1	1	10	3
89	371	24	2		93	1	1	1		569	1	46	1
117	417	57	1		87	2	30	1		1	672	2	1
1	2	1	37		351	1	1	245		133	1	1	1
1	409	1	1		109	2	1	1		1	87	1	1
1	635	1	20		104	82	1	1		1	1	1	3479
1	77	2	1		95	84	1	1		72	13	1	1
217	194	1	1		114	1	3	12		80	92	1	1
96	574	2	27		1	10	1	10631		1	1	6984	213
117	95	3	48		1	1	3	1		1	20	1	1
1	259	1	1		68	1	1	1		203	6	1	1
1	70	1	4		42	1	1	3		1	2379	1	2
102	102	1	3		103	31	1	63		294	2	163	2
125	1001	1	2		1	415	1	1		101	52	15	1
1	258	4	1		120	1	130	1		222	143	18	13534
94	1	1	108		2	1	1	1		124	4143	4	1
211	245	4	4		96	1	1	1		1	1	1	1
3	121	893	1		107	20	201	1		121	1	1	1
85	121	4	1		106	1	2	1		1	96	1	1
123	200	54	2		537	3	1	1		115	77	1	1
126	313	1	3		87	1	1	1		112	42	48	1
133	312	1	1		208	1	1	1		2	91	5	1
119	542	1	197		116	7	1	1		1	73	13585	1
126	111	1	15		107	27	3	1		151	87	11	1
1	114	5	1		1	1	1	2		287	6477	1	11
1	63	1	19565		1	250	1	1		1	109	1	3
131	96	1	1		87	1	8952	1		1	41	2	1
242	401	476	109		252	1	7	1		1	1	108	1
322	2167	4	96		241	1	1	1		187	59	1	1
115	90	11	1		132	293	1	2		113	1	12	1
217	1	1	39		139	23	1	1		90	70	1	1
123	1	2	1		152	415	1	1		1	62	29855	45
131	1	3	3		112	2	1	1		113	436	35	5
41	347	1	35		94	1	221	2		155	1	66	1
233	152	1	1		133	2	2	1		1	2	6	2
2	1	4	189		90	1	31	1		1	1	116238	1
1	92	27	1		93	1	25	1		2	3	7	1
389	144	1	1		128	1	4	1		100	20	5	9
51	1140	6	1		134	1	59	1		1	1	1	1
97	116	3	1		1	8277	19	1		2	4	1	17036
125	167	1	82		110	1	1	73		1	108	2	6
3	925	87	3		182	20	1	1		1	156	1	1
1	762	11	1		111	1	2	353		389	1	3	1
1	464	2164	6		113	2	70	1		193	1	1	1
218	64	211	13		1	1	1	6		3	193	67	1
84	57	5	8		1	1	41	1		2	3	68	1
114	1	136	1		111	1	1	1		1	104	103	1
2	189	75	1		90	9	1	1		1	1	45	1
121	1	11	2		118	2	1	4		115	29	28	1
1	3	330	3		1	4035	1	1		138	18	3	1
196	179	1	1		110	3	1	1		229	17	1	1
113	209	1	8		1	9	1	19890		126	23	1	1
2	387	12	1		173	4	1	2		147	1	4	18273
91	91	252	1		113	520	81	1		1	43	35	1
105	103	64	1		99	1	1	1		74	1	2	1
1	1	1	523		90	3	1	1		1	6	1	5
2	1	1	1		3	17	1	3		5	86	8	1
122	521	33	31		117	1	1	4		1	1	2	1
398	183	81	51		90	1	1	1		1	116	12	1
3	280	4	2		105	2	1	26		218	1	1	20
131	115	6	1		90	220	4970	2		76	50	1	1
112	83	1	46		159	169	1	3		124	1746	22	1
112	479	9	2		86	5	1	2		120	1	3	62
132	94	16	5		1	1	7	1		195	633	137	7
1	97	14	1		99	1	480	2		112	1	1	1
96	107	64	2		84	131	1	1		103	2	6	22977
241	108	1	1		103	3	1	1		512	202	1	1
192	1	1	42768		328	1	7	1		3	1	1	46209
1	129	5	1		179	1	8	260		6	47	6	1
119	118	1	1		106	1	8	1		86	71	25	1
180	124	1	9		118	164	1	62089		146	14	1	1
112	1	1	10		1	2	1	11		113	2	6	1
1	99	166	1		4	1	34598	1		438	155	1	1
96	81	2	3		116	72	1	6631		1	46	2	21
112	56	6	22		207	2	1	1		1	5	1	1
165	110	3	1		124	8	76	2		1	10	9	5
84	87	1	2		1	9	249	1		1	3	1	1
1	214	3330	1		231	5	2	13		1	43	1	2
1	68	3	27		111	55	3	14318		1	1	52	1
101	275	20	371		1	1486	12150	1		220	3	3	3
1	98	1	17		102	104	1	2		78	16	1	7
106	282	1	121		110	1	1	1		49	43	1	1
1	180	3	1		110	119	1	5		107	4708	1	19
113	584	1	1		85	1	1	4		1	13	1	1
1	200	131	14279		128	1	167	25		1	1	1	154
2	108	6	1		1	20	1	1		1	240	1349	1
107	1	1	1		181	1	9	1		1	3	1	28
1	91	1	2979		226	156	2	1		133	10	1	4
1	70	1	1		153	1	8917	1		1	155	2	1
140	9	2	23074		100	1	532	1		97	152	162	2
117	138	1	1		92	15	2	1		1	1	26	27835
130	119	14	1		190	1	71	1		1	44	2	5
64	193	3	45		84	1	3	1		77	1	1	1
103	90	2	21		111	3122	1	1		1	4	82	1
95	1	1	1		103	10	75	1		1	35	1	11
1	90	1	1		1	360	8	1		1	1	4	1
142	293	3	7		87	90	5	1		122	14	22	1
103	5	1	227		219	1	5	5		64	11	1	1
91	3	2	1		81	1	6	11515		1	2268	1	1
101	182	1	1		125	3	1	2		1	39	5	1
103	1	757	1		124	1	1	1		85	13	1	1
318	117	9	2		70	5	3	1		1	16	2	2
120	89	5	49		107	13	71	2		1	5	1	58
1	105	1	16		106	3	1	1		1	315	51	11
104	1	85	2		115	20	1	1		120	1	1	2
84	168	68	1		116	3	1	4		1	7	3	1
182	31	1	1		102	2	2	4		1	179	71	1
1	85	1	1		79	3	35	6		250	77	1	7
98	100	1	1		1	1	631	1		286	3324	72	10
1	21	1	1		105	1	1	3		189	57	1	1
210	1064	1	1		95	1	4	6		1	2	1984	1
117	1	7	59		2	1	51	5		1	236	2	6
2	1	1	1		112	96	1	1		110	1	1	1
242	5	67	1		1	17	209	15496		194	68	28	34
98	1	40	1		118	1	1	1		3	164	1	1
86	1	1	1		162	1	1	3		132	2	211	3
119	102	2	1		106	3	9	75		1	1	3163	1
80	101	38	18037		103	2	1	1		128	246	1	3
93	3	1	1		115	1	5	1		1	53	1	1
224	1	1	88		92	10	1	58273		4	85	1	8
146	140	84	1		143	1	1	33		100	78	4	1
116	1	18231	44		225	3	1	1		126	84	33	1
119	588	4	1		55	25	1	5		1	1	26	2
123	118	3	17		88	3	1	1		103	64	83	1
91	80	1	3		111	1	281	10		100	1	1	1
102	1	1	1		124	1	1	3		1	4	2	1
89	254	4	1		257	1	3	1		1	1	3	15
122	1	1	5		108	4	1	9		1	25	235	1
122	113	8	1		1	1	1	1		117	733	1	1
93	74	1	1		124	206	20	1		77	10	9	2
1	806	9	4		188	108	1	5		68	2	1	1
106	87	3	11		1	2	243	2		99	150	1	1
181	97	1	1		109	1	1	9287		1	89	6	1655
101	1	4	1		218	3	1	1		109	20	1	2
1	1	1	3		104	1854	3	1		1	94	5	1
1	94	75	1		85	1	1	1		169	1	92	2
148	91	1	114		131	2	27	1		248	89	12	3
107	76	36	1		104	63	1	1		1	1	39544	1
2	50	87	1		1	43	29	1		1	155	1	3873
122	418	1	148		98	1	1	1		115	25	5	6
126	1	4	8		101	13	10	2		86	1	1	1
1	1	14	1		209	1192	20	4		1	3	60	1
1	1	1	1		129	1	1	3		222	70	1	1
1	165	2	3		90	70	44	3		115	7	2	1
89	1641	36	66		104	1	6	1		109	91	2	1
77	9	3	3		93	524	2	1		321	36	1	1
205	87	1	3		110	1	16	1		101	1	1	1
1	1	34	59		121	1	3	5		1	90	19	1
4	94	1	2		157	3	1	1		87	185	1	1
108	343	136	2		116	2	123	1		121	100	577	2
172	81	1	1		80	3	1	5		680	2	6	1
1	258	1	1		105	1	3	2		1	259	3	2
3	106	3	20		90	3	1	3294		89	1	1	1
259	103	74	5		99	5147	1	1		114	85	2	41
133	87	1	1		1	42	1	1		1	210	73	1
4	65	2	1		109	1	1	1		151	100	1	17117
339	1	35	1		3	44	35	1		1	66	1	1
95	196	1	1		1	3	4	1		103	116	2	1
1	181	4	1		87	87	1	1		102	150	3	68
287	1	1	4		1	74	1	2		390	58	1	1
1	86	2	1		1	1	163	1		142	37	1	3
1	1	65	1		1	1	9	1		1	1	1	14
1	106	21732	2		79	1	24770	8		109	157	1	4068
1	281	4	6		1	1	1594	1		219	1	3	1
312	1	3	1		98	3	20	1		514	74	1	2
140	333	1	13126		195	5	54	1		1	30	1	8
10	1	4	1		186	8	1	19832		1	127	3	3
1	9	6	1		206	1	1	9		1	62	1804	5
107	3	1	1		109	7	1	1		2	96	2	3
99	137	1	73		1	25	1	3		5	1	1	8
100	545	1	4		112	1	12	3		410	580	1	650
1	69	2755	21		98	1	5	1		1	3	1	1
72	3	38	2		1	1	2	1		1	81	1	2
101	375	1	3		73	1	4	1		1	1	11	10
122	76	1	3		287	1	2600	1		1	91	1	29
99	3	1	1		99	1	1	1		1	1	67	4
1	1	6	414		123	1	12	1		1	1	1	5
347	2	1	8		115	1	7	1		247	347	1	2
1	111	1	1		73	112	2727	1		316	455	3	17
1	302	1	6		112	1	1	1		57	161	1	5
52	848	1	1		86	13	1	1		540	44	10	1
1	80	44	48		1	5	1	79894		2	1	2	1
1	186	1	1		1	182	1	1		1	69	1	1
120	117	1	1		122	86	1	8		3	6	61	1
130	93	5	1522		1	1	1	1		1	681	1	20
118	96	263	3		1	2	17	1		177	8	8	1
243	110	302	1		126	1	1	1		102	417	1	25
162	541	1	4		230	100	1	1		1	7926	1	67
85	319	3	1		87	5982	72	1		216	50	1	10520
212	97	1	1		1	1	178	7		1	365	6	1
124	76	1	1		202	9	61	1		216	6	3	1
378	3	26	2		122	91	2	1		100	52	3	2
85	110	148	247		113	7	1	1		232	4904	1	1
121	1	44	1		86	131	56	1		1	4923	1	172
[truncated: 31,831 more rows]

## Sheet: C5EC1-4+P24EC1-4
mmCDHR5 EC1-4+mmPCDH24 EC1-4			Ca
	T0		T60		R1		R2
Replicate 1 AVG	78.83		133.58		374.419		1122.99
Replicate 2 AVG	77.2522		155.644		394.963		666.73
Replicate 3 AVG	95.2469		186.913		398.967		922.827
Average	83.7764		158.712		389.45		904.182
S.D.	9.96506		26.7983		13.1704		228.701
S.E.	5.75333		15.472		7.60391		132.041
Replicate 1					Replicate 2					Replicate 3
T0	T60	R1	R2		T0	T60	R1	R2		T0	T60	R1	R2
1	1	39	148		10	1671	4593	33		124	1836	1777	5856
2	192	2583	8		96	4104	2	3251		4	61	626	12186
318	112	1	12		18	79	7468	51751		9	5	6460	7188
131	266	5	16646		2	1	4155	62		101	3	2	1617
35	36	17030	3		386	28	54	1		118	123	7	4120
80	72	3	30		22	24	49	1		27	44	8697	858938
1	8996	4083	2		147	166	13402	1		14	206	1	19355
55	92	3307	5170		96	7	833	138		712	2	22491	1
165	1	44	42086		23	7	13735	3		366	30	2765	340047
85	589	64	27858		5	2	2	33		87	18	23868	1
29	78	1	98		58	1	16	44		253	136	844	1
94	7989	1	9126		165	1	1	1		160	197	14441	1
95	1	106	20159		145	6	108	10467		448	21	20269	1
45	1	89	1		30	1	1	1		13	17	51224	2
145	1	3	1		97	1	1	1		43	37	1880	1
40	1	1	3		266	5	1	14		26	51	3	1
65	1	1	1		18	1	6	11		13	1622	1	1
41	1	1	12		1	508	7	72		160	2	1	1
91	131	1	1		5	10	1	1		19	7789	1	1
1	14	1	1		5	1	1	73		115	576	1	1
203	1	1	1		2	1	3	11		336	41	1	1
88	1	6604	4		11	2	89	6		191	3663	1	1
1	1	4	2		5	31	1	1		126	1	1	4
2	1	1	1		117	1	3	1		9	395	1	2
2	1	1	1		1	1	1	6		90	1	1	5
61	1	2	1		1	198	1	3		127	30	1	1
34	355	1	1		1	1	5	5		88	7060	67	1
61	82	9	1		116	1	1	2		69	77	1	2
86	1	2	1		1	10	1	1		260	1	6	10077
1	1	1	1		1	1	1	254		405	1	1	1
2	2	1	1		1	1	1	20		96	4	67	1
1	5	11	1		1	14	1	3		674	1	1	4
2	1	2	2		1	1	3	2		352	1	4	1
100	1	1	1		224	1	87	38		4	1	1	2
1	1	1	1		1	1	2	992		40	160	1	1
2	1	14	17		1	1	1	4		216	467	1	1
1	1	1	4		1	5	1	13921		38	61	35	2
126	47	1	2		297	3	1	5		29	1	1	2
1	87	1	1		1	1	1	1		143	3	11	1
97	1	1	85170		1	154	2	3		33	1	1	1
96	1	1	1		2	1	1	137		108	1	1	55194
3	3	1	5		19	3	1	1		19	1	3	1
1	109	2	1		124	1	195	52		147	27	10	3
1	1	1	1		1	1	48	14		3	2142	73	3
1	6	7	1		1	85	9	16		113	18	1	1
96	1065	1	1		1	1	9	1		106	1	1	1
218	48	41	1		2	1	1	33		804	53	1	1
1	65	1465	1		5	1	1	1		83	1	976	1
1	200	3	8		1	19	10	1		1	1	6179	1
1	1	2	1		123	1	1	3		1	11	9	2
46	94	8	2		227	1	2	1		5	1	5135	3
91	4	3	1		1	1	5	1		2	781	1	1
307	5	1	1		1	1	1	2		20	114	1	1
1	2	1	1		1	1	18	1		1	119	39	5
1	4	47	1		1	1	1	1		1	1	1	1
1	1	90	1		1	195	425	32		1	1	3	4
112	7	1	1		209	9	1	11		1	167	6	1
203	1	1	4		1	80	1	6		74	1	2	1
3	26	4	4		1	1	1	85		1	1	1	3
1	3	1	1		1	3472	1	9		4	1	3	1
140	1	1	4		1	2	4	1		252	3	1	1
1	69	118	4		5	20	1	2		2	365	31	2
7	1	2	1		82	1	1	4		216	76	1	4
137	3	3	1		144	4	52	1		37	74	1	1
1	8	1	3		102	3	1	4		1	1	1	1
1	184	1	1		1	6	3	56		1	1	1	1
1	1	2	1		1	2	1	3		1	1	1	4
217	1	4	2		4	1	2	3		1	302	1	1
107	14	7	4		1	1	2	92		64	1	1	1
116	70	1	7		38	1	1	1		1	1	5	5
1	118	1	16		96	2	1	3		1	1	15	3
2	1	1	2		1	151	1	1		274	5	1	1
97	1	1	38		1	1	2	46		1	1479	2	1
149	74	1	1		1	1	39	6		390	107	1	1
2	1	1	1		1	1	18167	171		1	181	6	4
1	2	10	1		1	15	14	61		198	519	4	1
1	5	1	1		1	1	1	1		210	409	1	1
151	5	2	2		127	178	1	1		1	122	1	2
77	1	1	3		1	4	1	1		1	183	10	2
1	1	1	1		1	1	17	1		100	257	4	1
3	42	1	16042		1	1	1	1		228	303	2	2
90	1	1	1		1	1	22	1		1	100	5	1
45	1	32298	1		16	92	1	2		90	120	2	2
118	1	50	5		1	1	2	61		301	550	1	3
1	2	1	2		1	77	1	80		132	1	3	1
1	1	1	1		3	148	1	4		101	5	1	1
1	165	28	8		9	4	7	1		1	1	1	1
1	24	10	1		103	1	2	1		82	7	6	1
484	111	1	1		1	8	1	5		589	64	1	5
3	181	86	1		3	1	3	1		1	2	1	1
1	2	3	1		2	169	1	14400		249	1	1	1
351	2	28	69		160	3	13	3		1	2	1	1
202	1	1	1		1	1	1	5		116	21	1	2
1	1	1	1		1	11	6	1		1	103	2	1
195	5	2	1		3	1	1	1		1	71	1	1
1	5	2	3		2	1	5	1		1	110	1	8420
1	1	22	1		1	2	3	2		1	1	1	1
1	113	1	2		1	1	1	7		284	62	1	1
1	1	4	1		139	1	1	1		1	105	1	1
68	163	1	11		1	1	1	2		66	1	1	1
136	45	1	1		98	26	1	1		95	1	1	1
163	1	1	1		1	5	1	80		109	9	1	1
125	149	1	1		1	111	1	2		92	1	1	265
1	394	1	1		1	1	1	1		350	1	1	1
1	8	1	3		7	1	75	7		110	1	8	1
1	1	19	1		1	1	97	1		74	6	1	1
1	25	27	2		1	3	1	1		684	211	12790	1
1	1	5	1		1	8	1	12		1	286	1	1
120	4	1	1		1	1	1	1		117	762	13092	1
118	1	42	1		3	4	55	1		1	1	2	1
1	1	3	1		1	5	899	182		143	59	11	3
2	2036	1	3		1	368	15118	1598		81	1	1	1
1	1	1	98		134	64	1	289		3	1	1	5
116	12	94	1		141	1	19	19		116	7	1	1
94	1	1	173770		1	1	1	1		235	1	5	1
103	1	1	1		9	54	1	34		1	3	1	1
1	76	3	1		1	283	2	1		172	1	1	1
1	1	5	3		68	2349	3	104		201	1	1	1
6	387	3053	1		149	1	1	1515		1	60	1	1
1	1	1	3		114	259	1	1		1	1	1	1
128	1	1	1		88	1	1	2		80	1	2	4
186	5	1	1		108	1	178	1		1	1350	10	101
1	2	2	1		5	1	34438	83		1	12	8	1
1	1	1	1		258	2	1	1		115	1	1	1
1	1	1	1		1	9	1	2		44	3	1	9
102	1	19567	3		1	21	1	1		392	548	1	1
105	1	1	84		85	7	1	1		1	1	2	1
78	9	1	1		1	1	2	10		156	36	1	1
170	3	1	1		43	5	96	1		38	7	1	5
103	1	1	1		1	2	2	1		1	4	1	1
125	1	1	16		1	5	1	2		1	186	1	1
1	1	1	1		1	1	5	1		1	129	1	1
1	2	8	1		5	107	68	4148		1	6	1	1
131	1	1	1		1	7	5	195		1	159	1	7
1	1	2	1		1	16	2	12		1	8	1	2
1	1	1	10		1	7	8	11		2	366	1	1
1	1	1	1		105	2	90	17		73	102	1	1
222	1	4	4		1	1	42	2		79	8	2	3
1	110	1	1		4	1	1	10		1	1	1	1
194	1	1	1		1	6	93	1		75	1988	3	1
97	1	89	1		1	66	1	3		1	99	1	1
1	61	13	52		246	1	25	1		1	1	1	1
1	3129	2	1		1	1	35421	44		1	102	3	1
84	1	1	1		1	1	1	5		269	1	1	2
1	1	1	1		1	1	1	5		1	224	2	1
1	45	2	3		1	1	1	37		1	94	152	1
135	2	1	1		1	1	15	9		233	114	1	4
1	4	1	1		1	1	1	1		1	1	1	3
1	1	3	3		96	96	2	1		1	1	1	1
139	1	1	1		1	1	215	1		64	1	1	1
21	1	1	1		1	1	15	1		212	1	1	1
1	1	3	1		1	1	27	1		1	207	1	1
1	3	1	2		98	111	9	2		1	1	1	21728
1	22	13	1		1	1	1	1		1	1	64	1
1	3	1	2		1	1	5	1		1	1	1	1
151	1	1	1		1	294	1	1		104	1	1	1
1	1	5	1		1	1	1	2		1	1	1	1
1	1	4732	1		1	197	3	1		96	1	322	1
7	2	3	1		4	79	2	226		1	78	1	1
138	1	2	1		1	1	1	4		154	1	1	1
225	2	2	74		1	1	1	3		1	377	1	17
1	1	62	1		1	1	1	53		1	1	1	1
25	1	3	1		31	1	1	21		1	1	1	3
1	1	199	1		1	45	41153	1		1	1	1	2
162	1	2	25		1	1	148	1		122	2	3	1
59	2	17	3		1	1	1	18		65	1	1	1
1	6870	1	1		1	92	1	1		149	1	1	1
1	80	1	1		8	136	1	1		141	1	1	1
125	1	1	3		115	103	47	1		97	5	1	1
1	319	11	2		213	2	1	76		98	72	1	1
113	1	1	3		1	84	1	3		128	1	1	1
272	1	37	1		1	18	1	5856		991	1	3	2
105	1	3	1		3	1	1	199		1	443	1	1
1	592	1	1		1	3915	1	1		1	110	1	1
2	2	10	2		1	77	1	2		1	208	1	1
1	94	1	1		1	29	4	1		1	4	1	1
89	1	1	1		1	1	7	5		1	521	3	2
463	1	1	1		81	2	1	1		94	22	1	342
102	16	7	1		36	28	272	11		1	1	1	1
1	3	1	4		1	191	3	10		136	1	1	1
87	12	1	94		1	52	1	1		194	107	187	4
1	6	1	1		1	46	4	2		1	98	202	1
1	1	1	11127		217	106	1	9		100	4	1	2
1	1	1	2		1	1	344	1		1	1	1	2
146	1	97	1		1	1	1	2		1	4	1	1
307	1	1	1		381	1	3	33		1	162	1	1
1	12	1	1		113	77	2	27		1	19	1	1
1	1	1	1		1	1	1	4		103	288	1	1
1	1	80	1		1	42	2	2		159	1	1	2
1	223	3	1		102	101	7	6		203	6	1	1
1	1	2	1		1	1	1	10		1	213	2	1
1	10	5	10		396	51	3	1		1	3	1	1
1	1	2	3		174	1794	15	7		1	147	105	1
520	1	1	5		1	1	1	2		102	51	1	1
1	1	86	13		1	1	2	8		26	2	1	1
310	1	1	6690		2	1	17	1		10	1	2	2
1	1	11	1		5	1	1	2		124	1	1	1
202	3	8	2		13	1	1	6		110	13	32	1
285	25	1	1		99	1	1	4		214	3	1	2
1	1	11	1		1	62	1	1		244	1	1	11
1	28	1	1		1	55	1	1		272	1	1	2
1	1	1	23863		100	12	89	1		1	2	1	3
139	1	1	1		91	1	1	2		1	8	2	1
1	7	1	1		1	1	2	2		1	248	1	1
1	2	1	2		1	1	1	1		1	89	4	1
1	15	1	1		1	1	45	1		137	44	3	1
1	1	1	2		300	359	1	1		15	1	1	1
1	1	3	1		1	73	38	58		19	4	1	1
1	1	3	2		128	5	116	7		179	93	1	1
1	1	8	1		61	1	23	2		2	1	1	1
85	2	1	1		1	1	12	3		106	1	1	1
102	46	2	1		1	1	1	1		5	30	1	1
1	24	4	1		1	63	10	4		1	1	1	1
1	6	1	1		1	1	1	1		1	1	1	1
1	2	3	1		1	1	1	1		119	1	1	9
205	2	1	179		56	2	1	1		452	1	1	1
111	1	1	1		7	1	1	58		1	1	3	1
121	3	1	1		1	1	1	3		1	1	320	4
1	68	2	1		90	1	1	1		173	493	2	2
1	1	1	1		609	305	1	111		101	78	1	4
1	1	15	1		1	5	2	13		298	1	3	7
123	203	2	2		104	1	6	1		115	1	3	1
108	1	1	1		1	1	1	6		1	1	58	1
99	8	1	2		1	1	11	141		190	1	1	1
1	84	2	107		1	1	10	1		115	14	3	2
1	1	1	1		1	1	1	25		1	67	1	1
130	549	1	1		149	1	1	56		69	3109	1	1
1	1	1	1		1	2358	1	19		107	247	3	1
2	1	1	1		114	1	111	10		378	116	1	1
1	5	2	1		210	1	1	14		123	5	4	3
104	7	22	36		1	1	1	4		289	113	1	4
116	1	27	1		1	1	1	5		1	1	6	1
1	1	1	202		1	748	1	12764		122	1	1	1
1	2	1	1		1	1	14	1		98	103	1	1
61	1	1	1		1	1	8	3		129	82	1	1
1	2	1	1		82	1	2	2		115	7	5	6
1	1	1	2		1	50	144	18		83	1	86	1
2	5	5	1		1	1	14	1		312	1	1	1
1	3	51	3		2	3	1	1		550	92	71	1
126	1	4678	1		1	4329	1	12		1	2	1	1
228	1	1	3		1	2	2	14		1	1	1	1
59	4	1	104358		1	5	4	16		275	3	1	1
2	1	2	1		1	1	2	1		1	1	1	1
86	1	24	1		211	26	1	4		114	67	1	2
85	2	2	1		1	1	1	4		70	1	1	1
106	47	5	1		1	1	11	12		98	1	1	1
111	1	180	1		1	1	1	3		1	1	1	1
99	36	1	2		1	1	33	77		102	2	3	3
1	1	1	1		1	1	3	2		1	1	1	1
2	1	1	3		1	2	1	24		1	1	1	3
1	78	11	1		1	284	2	108		114	1	1	1
1	7	7	1		1	108	1	1		103	383	1	1
1	416	1	3		143	49	1	34		113	1	1	2
1	1	1	4		1	1	1	4		150	282	1	1
1	62	1	10		2	3	43	3		121	1	2	1
123	1	3	1		9	3	1	1		393	291	1	1
1	1	62	52069		1	1	1	1		185	98	8	1
1	63	2	1		1	8	6	176		107	1	34	3
119	110	6	1		1	1	1	1		1	3	5	2
1	1189	26	1		165	3	3	1		417	13	5	3
97	1	1	1		1	79	1	1		111	1	1	1
79	1	9	7		3	1	1	6384		1	1	1	1
1	21	1	1		1	15	1	28		137	6	1	1
91	3314	1	2		1	1	1	10		672	334	1	2
53	4	1	5		1	46	90	99		1	425	1	1
1	137	77	5853		239	5	2	1		1	1	2	2
1	1	1	565		1	1	5674	15		1	95	1	3
2	1	2	1		1	1	1	1		302	159	1	9
2	377	99	3		1	79	1	1		93	1	1	1
1	1	1	1		3	4	92	37		1	1	35	1
182	1	1	1		61	2	1	1		117	1	1	1
1	66	1	1		1	4	6	9		63	1	8	1
52	1	3	1		1	1	1	1		91	1	1	1
1	1	2	4		87	1	68	177		170	57	31	1
1	749	5	1		1	1	1	1		98	4	4	1
1	48	1	5		163	1	10	1		1	94	1	1
124	318	1	1		1	1	1	20157		1	69	1	1
1	1	3	1		1	83	1	42		259	1	769	1
1	13	2	1		1	1	2	26		1	40	3	1
1	4	1	10		1	1	2	7		1	2	1	1
1	2	3	1		1	1	1	2		1	61	1	1
133	1	1	1		1	98	563	3		111	2	1	1
104	1	1	1		52	1	18	4		234	1	1	1
3	1	2	1		1	3	87	450		1	92	2	1
3	82	1	3		138	41	2	4		74	71	1	1
1	5	1	1		116	2	4	5		96	1	1	1
1	1	167	1		1	1	3	2		68	2	1	1
144	1	1	2		1	1	1	1		222	89	3	1
105	1	8	1		1	1	3	1		123	1	1	2
1	2	1	17		1	1	1	5		1	2	1	1
1	1	59	1		118	23	5	2		1	90	2	4
1	1	1	1		1	583	12	123		78	2522	1	1
103	7	1	1		134	1	1	3		226	1	2	1
36	1	10	1		101	1	2	1		248	2	1	1
49	1	1	1		229	6	13	1		102	3	1	1
95	2	1	3		4	39	1	5		1	362	1	3
103	22	1	1		4	3	3	36		1	56	1	1
10	1	1	1		92	6636	1	1		118	306	1	1
1	1	1	1		1	1	1	17		207	1	1	1
1	83	1070	1		1	112	1	3		311	1	1	1
75	58	967	1		2	8461	1	1		120	2	79	2
2	1	1	1		290	1	1	1		1	1	1	1
205	1	241	1		182	1	90	4		97	24	3	1
4	1	1	1		130	60	6	2		84	8	1	1
1	88	13	1		1	88	1	1		1	1	1	1
93	27	73	14		3	56	1	1		2	1	2	1
1	1	1	1		1	30	1	16		385	5	1	1
121	47	1	44		1	1	1	23217		110	1	1	2
1	1	6	301		2	88	1	4346		1	71	1	1
115	1	6	103		1	1	1	1		146	26	4	3
2	53	1	1		1	1	1	29		127	1	1	1
386	1	9	1		1	4	1	5		113	4	2	1
74	1	2	1		1	1	1	4		73	4	1	1
1	1	11	1		118	4	1	1		684	33	1	1
2	4	28	43		145	68	1	1		119	1	1	1
115	1	1	1		98	5	1	13		328	6	1	1
1	5	1	1		1	1	1	1		341	62	1	1
143	1	64	1		1	1	299	1		1	1	1	1
1	1	9	1		1	1	2	1		130	1	1	4
1	1	5	1		5	275	44	1		256	62	1	1
121	224	18	27164		1	1	57	2		1	78	4	1
1	1	2	1		1	1	1	2		1	1	1	1
110	288	1	1		1	571	73	1		1	1	5	2
1	1	18	1		280	3	7	1		544	3	1	1
1	1	1	1		1	12	1	1		188	434	2	1
142	3	3	29		1	1	73	481		1	110	1	2
103	77	3	9		2	1	150	1		246	392	2275	1
1	1	8	1		2	3	1	9		238	1	1	1
64	11	1	1		138	1	88	1		121	170	1	4
2	105	1	1		1	77	9	1		122	107	1	1
1	1119	5	1		1	1	1	4		1	1	1	1
1	5	55	1		94	1	1	1		383	162	1	1
210	257	463	1		1	1	1	4		1	3	1	1
109	1	1	1		1	2	1	4658		58	99	1	5
1	1	82	1		1	1	10	1		1	1	4	1
2	82	146	2		1	1	1	1		1	1	1	1
115	1	1	1		1	2	1	2		209	1	1	1
1	1	2	1		3	30	3	1		172	138	1	1
2	1	1	1		125	6	2	1		123	50	1	1
137	138	1	1		1	2	5	1		120	199	2	2
1	1	60	1		1	4	1	2		1	14	1	1
1	1	96	2		1	1	1	1		105	1	2	1
129	1	1	1		1	3541	2	1		114	299	1	2
137	1	1	1		1	1999	37	1		132	195	27	1
178	3	3	1		233	14	539	75		1	158	4	1
76	1	1	1		1	114	1	2		67	1	1	1
148	2	1	1		1	54	4	2		104	67	1	1
102	488	3	5		1	5	14	278		1	400	2	1
79	81	1	184		2	110	1	5		61	414	1	1
1	2	66	1		1	1	1	2929		40	51	1	1
1	42	6	1		1	1	1	1		54	114	1	1
132	7	1	1		1	89	1	42		161	612	11	3
1	1	1	1		1	1	1	1		1	1087	1	1
98	1	89	1		1	3773	828	86		100	2280	1	1
83	9	117	1		1	52	1	1		1	20	1	1
104	465	5	6817		1	18	3	19		181	1	160	1
1	1	81	1		1	1	1	3		131	100	1	1
1	574	8071	88		138	1	111	10		1	78	1	1
1	1	1	1		1	1	14	1		1	1772	1	1
1	1	1	1		2	1	1	2		1	1	1	1
1	103	1	1		1	61	1	1		1	1	1	1
1	1	1	1		1	1	1	1		100	1	1	1
1	14	52	1		1	1	194	1		1	1	1	1
1	1	1	1		200	88	5	1		1	1	1	1
137	1	1	1		122	3	120	1		160	1	2	1
81	1	1	1		2	1	11	33		196	122	3	1
101	2	1	2		1	85	1	1		317	2	1	1
1	1	1	1		54	1	1	3		98	191	8	4
1	1	1	6		1	1	16527	3		46	1	8	1
1	1	121	4		99	104	1	2		97	1	1	1
1	230	44	1		1	47	342	1		1	1	1	1
110	37	1	1		150	1	1	1		1	1	1	1
119	1	466	1		113	1	1	6		430	1	1	1
1	3994	1	1		76	1	67	1		121	1	1	1
95	59	1	1		1	7	1	3		140	1	7	1
91	1	43	1		1	1	1	1		3	1	2	1
98	1	1	1		1	4	1	1		1	2	3	1
127	1	30	1		3	1	1	2		1	926	1	1
91	1	4	1		1	1	1	4		125	601	1	4
1	1	1	1		1	85	9	1		120	615	2	3
30	2	64	6		4	2	9	1		1	159	7026	1
1	65	1	1		1	1	1	1		2	1	6	1
74	1	2	2		1	1	9	1		231	171	1	1
105	1454	1	5		61	79	4	12		1	294	1	1
1	1	65	1		1	2	1	1		3	1	1	46
1	1	2	1		1	1	3	14		61	323	1	3
92	1	36	4		105	1	3	3		1	1	1	1
1	2	1	1		1	2	28	1		1	33	1	1
1	300	294	2		4	2	1	1		1	83	1	1
1	1	4	1		2	1	48	3		1	56	50	1
1	2	2	1		1	1	1	15		163	1	1	4
1	5	184	1		1	1	70	2		136	1	96	1
58	1	7	1		1	22	7	1		1	302	1	1
1	1	1	1		241	43	1	289		166	51	1	1
140	6	15	1		140	5	31780	1		1	1	26	1
285	4	1	9		1	1	2	1		1	81	1	1
97	2	2	1		1	21	2	1		2	96	13	9
117	174	1	1		3	3	2	73		772	1	76	1
134	3206	1	1		23	1	19	1		131	49	2	1
1	1	10	1		112	3	5	10		59	92	1	1
1	2	1	7		1	1	1	2		104	3	1	2
1	1	1	1		1	1	1	4		1	1	1	1
223	45	1	1		1	1	1	1		220	103	2	4
97	1	3	2		1	3	15	1		1	293	1	1
67	4	6	58		1	1	1	6		160	1	1	3
1	347	89	16		23	1	5	1		374	47	1	1
1	1	1	1		111	1	1	3112		261	76	1	1
128	1	8788	1		117	361	1	1		137	1	2	1
126	22	133	1		10	1	1	11		354	4	1	1
1	1	1	8		1	1	1	1		85	125	46	1
1	1	1	1257		1	1	1	107		111	1	1	1
2	1	1	1		4	1	22	4		90	72	3	1
150	1	1	1		1	1	98	22		1	172	1	1
147	1	13	7		1	5	1	1		103	1	1	1
132	1	1	3		733	1	458	1		96	1	56	1
105	212	4	1		1	195	1	1		119	871	1	1
128	1	21611	1		128	64	1	7		130	502	1	1
68	238	1	1		121	1	320	4		302	1	1	1
1	1	1	1		1	56	75	1		2	539	34866	1
1	1	8	1		1	1	1	263		3	1	1	1
88	1	69	1		1	1	1	8		3	1	1	1
1	1	563	1		1	4	4	48		1	1	1	1
1	31	1	1		1	1	1	100		109	1	61	1
1	1	1	1		5	75	1	2		527	1	1	1
70	1	1	8572		1	112	14	38		3	152	1	1
90	1	3	1		1	113	1	4		116	1	1	5
131	1	1	29		1	1	1	1		134	46	1	1
1	1	107	1		16	1	1	2229		604	268	1	1
1	1	1	1		16	1	2	62		71	38	1	1
1	1	13666	40		1	1	1	5		119	119	1	1
279	1	1	4		1	117	1	3		116	1	1	1
106	3575	10904	1		1	1	1	53		68	1	1	1
1	5	4	1		1	1	6	1		306	1	1	4
3	5945	42	1		1	311	2	36		103	158	27	1
1	1	1	1		109	1	1	22		288	117	1	1
54	1	1	2		1	1	1	5		1	913	1	1
69	30	3	76131		1	107	1	2		638	294	4	2
1	1	1	1		1	1	1	1		1	1	1	1
1	2707	35	1		1	3	132	8		1	1	1	6
1	54	4	1		1	1	56	3		1	34	17510	1
3	112	49	7		1	3	1	109		3	231	1	1
113	1	8	2		2	80	1	1		90	188	1	1
57	172	1	1		1	1	1	1		207	1	1	1
101	1	36	1		111	1	6	2		2	157	1	3
2	1	1	1		133	1	1	1		195	66	24710	1
1	1	1	1		118	1	2	3		261	3	1	1
167	1	1	61		1	534	4	1		501	1	1	1
1	1	285	4		1	1	99	1		41	1	4	1
1	4	61	1		82	1	1	1		87	1	706	1
203	1	70	1		2	1	61	15912		196	86	1	47
1	1	1	1		97	49	1	1		111	1	127	1
3	1	1	60		1	126	90	1		100	3	1	3
1	1	6	4		144	1	1	6		136	114	106	1
1	1	1	4		79	1	4	311		3	791	1	1
101	74	3	1		131	2	83	1		1	1	1	1176
1	1	3	75		112	12	1	12		340	1	4	1
274	1	1	2		90	81	49	3		1	25	1	1
133	20	1	1		76	46	1	1		1	159	1	1
108	1	1	1		1	1	1	49		1	1	1	1
1	14	8	3		2	28	1	2		232	1	1	1
1	37	12	1		96	3	1	2		1	93	1	3
357	1	1	2		1	1	1	71		2	1	4	1
1	4	1	1		2	1	1	1		2	1	3	1
111	1	1	1		134	4	1	4		126	1	1	1
108	1123	3	1		2	1	1	73		236	157	2	3
1	1018	5	1		132	2633	11	1		188	80	1	1
1	1	2	14		82	45	1	2		364	1900	1	1
1	1	1	6		1	88	2	3		178	199	53	1
116	1	2	1		125	42	1	1		1	166	2	1
1	1	1767	1		5	1	57	1		99	4	1	1
129	1	1	9		1	234	1	4		1	36	1	50
1	1	1	1		139	27	69	1		1	1	177	1
71	8	250	1		124	1	1	20		137	1	10	1
214	82	1	1		1	173	1	193		1	1	3	1
1	1	1	1		1	6	122	2		1	560	1	1
257	1	55	1		1	2020	1	2		1	3	1	174
1	1	1	1		2	8	3	2		1	1	1	4
2	3	1	1		4	74	135	5		808	40	1398	1
1	34	23	1		146	3	14	1		109	69	1	1
1	1	144	4		1	96	32788	1		1	2	1	67057
254	1	1	1		1	1	1	1		2	1015	135	1
102	16	1	1		1	115	1	4		130	36	4	1
1	5	41	3		1	9	36	2		225	95	1	1
100	69	2	1		118	2	1	45		3	1	8	1
311	3	8	1		1	3	1	2		247	77	2	2
108	3	1	10		1	83	1	1		213	118	2	1
133	1	1	1		76	1	137	1		39	1	2	1
98	25	1	1		1	5	2	1		136	1	1	1
136	1	1	6		1	6251	1	147		125	1	1	2
1	1	51	6		1	106	11	10		73	1	94	1
81	11	1	3		1	94	54	20		1	1	1	1
1	2	3	1		108	80	1	1		105	76	1	1
82	1	2	2		136	3	9	1		132	5	7	2
1	1	2	1		152	35	1	43		126	1	1	3
59	1	1	3		4	106	2	1		55	113	1	1
79	12	1	1		223	1	129	1		120	45	5363	1
1	1	1	52		3	1	5	29		1	102	1	4
125	1	1	1		1	36	4	1		125	782	1	1
108	1	1	1		1	3	3	1		88	2	4	1
20	270	1	1		1	2	3	2		1	124	1	1
119	1	1	1		72	3959	1	1		234	186	1	1
3	1	2	7		1	16	1	25		286	1	1	1
1	1	41	1		1	8	6	1		1	102	104	1
70	1	4	1		1	1	13	2		248	2	1	1
1	1	1	1		64	1	22	1		202	59	2	1
1	1	78	1		1	1	1	1		1	1	1	94
1	84	1	2		128	10	1	1		1	191	2	4
126	1	2	2		221	4	2	1		1	1222	1	1
76	3	1	1		1	2	6	137		1	107	1	1
1	1	3	3		200	705	1386	3		211	76	42	4
120	2	85	1		63	1640	1	28		123	95	1372	1
1	10	1	292894		218	3	1	1		216	182	3	1
1	1	154	2		1	1	2	4		1	188	4	1
237	1	1	5		1	9	4	2		68	113	1	1
1	97	205	19		1	1	22	1		1	4	825	1
1	42	4	1		1	1	6	2		483	2	1	1
1	2	1	26		132	1	1	2		281	57	17	1
455	3	5	1		12	16	1	4		121	151	1	1
130	1	1	1		4	1	11	272		3	1	1	1
124	1	7	4		1	14	3	1		304	101	1	1
251	1	106	10600		1	1	1	1		1	482	1	1
1	1	1	1		123	1	1	1		132	3	1	3
1	2	2	1		1	4	1	1		1	3	3	1
1	1	1	3		94	3	1	11		85	70	1	3
2	5	2	1		1	6	1	2		2	19529	1	3
1	1	1839	1		1	51	1	2		113	2	1	5
145	499	1	1		1	2	102	2		101	1	1	1
136	113	3	16011		1	198	1	59		1	13	66	1
1	1	13	143476		1	1	1	181		214	1	16	1
1	1	14	1		1	2	1	6994		107	103	1	3
158	194	1	1		23	43	13	1		1	1	1	1
1	1	1743	2		5	2	3	74		303	1	2	1
83	1	1	225		315	1	1	1		86	81	1	1
112	227	1	1		2	1	135	66		142	822	1	5
100	8	1	1		1	3	1	1		1	101	1	1
399	1	84	1		1	1	194	1		153	1	23949	1
2	1	1	1		1	1	1	1		4	1	1	1
194	26	1	1		1	1	1	2		1	647	4	1
64	1	3	1		1	1	9	1		215	1	1	1
1	148	1	4		1	1	1	1		1	171	1	1
2	1	1	1		1	2	2	21		1	1	1	1
131	4	1	8		2	1	1	1		71	5060	1	1
1	98	1	1		2	1	1	1		1	7	2	1
1	1	5	1		1	2503	1	1		681	1	2	1
120	34	112	1		1	1	1	2		1	1	2	1
1	2	1	1		1	1	1	14		1	13	1	1
1	1	1	1		101	1	1	1		80	1	1	1
111	37	1	1		1	1	1	3		119	1	1	1
98	68	1	1		1	13	3	1		1	1940	1	1
3	1	1	2		1	1	2	174		203	482	1	3
137	3	561	1		1	1	1	1		1	4398	1	1
2	46	5	1		1	1	40	4		390	168	5	1
1	1	1	2		134	2	58	1		4	631	4	1
1	10	1	1		271	25	1	1		135	230	1	1
1	2	10	1		1	1	60	2		92	1	8	1
1	39	2	1		147	1	1	1		120	1	1	1
1	84	5477	7		1	1	33	1		1	105	2	1
102	95	1	1		196	1	99	36		127	7	1	2
140	428	5	1		133	1	1	107		1	56	9	1
1	1	1	1		1	47	5	1		1	96	94	1
1	1	1	13		1	1	139	1		93	1	1	267
2	2	3	25		125	1	1	7		1	1	2	3
1	7334	5	29		1	1	1	59		137	1	1	1
40	1	7	3		8	3	9	1		1	1	3	1
126	4	1	2		2	6	29	1		1	1	14	1
2	1	4828	1		64	1	70	5		41	538	1	11289
1	1	59	1		5	1	1	1		115	1	1	3
1	1	442	5		1	212	15830	1		1	1	1	1
63	2	1	1		1	19	7	34		121	1	1	4
1	1	1	3		1	2	1	1		104	1	1	1
1	1	52	1		1	1	25	18		1	1	5	1
56	1	185	1		1	58	301	5		74	1	541	69
1	1	1	1		1	1	124	1		1	2	1	3
2	1	1	1		3	1	1	1		92	1	39	1
1	1	1	1		3	3	3	1		197	994	1	1
127	219	2	1		9	1	323	2		106	68	1	1
552	1	3	1		1	121	7	83		196	1	1	1
1	1	1	6		1	685	1	102		90	1	1	1
3	20	1	1		1	34	5	1		94	1	1	1
7	1	2	1		1	1	1	1		1	531	1	1
185	1	1	37		3	1	3	1		4	119	1	1
94	1330	95	1		1	2	3	2		112	162	1	1
1	1	1	294		2	162	8	2		1	194	1	1
1	27	5	1		1	1	1	4		1	246	1	1
1	5538	155	1		1	16	1	1		1	316	4417	1
126	3	5	1		1	1	1	1		195	1	1	1
139	3	1	1		106	138	4	1		134	2	1	5
132	1	3	194		1	1	1	10		245	212	1	1
1	69	39	1		1	1	1	4		1	89	7803	1
129	1	1	2		1	4097	1	3		140	167	1	1
1	7	3	1		1	1	315	1		1	17	1	6
1	1	1	77		1	4845	1	1		261	242	1	1
118	1	73	1		1	32	1	6195		268	737	1	1
1	4	57	1		1	1	1	1		1	102	1	1
1	136	1	1		3	6448	1	3		96	62	1	1
2	3	3	1		1	24	917	1		308	17	1	1
1	4	22	1		119	1	168	2		174	103	1	1
76	1	13	1		110	93	2	38		1	734	4	1
2	1	3	1		92	2	69	3		140	1	1	2
385	1	1	4		134	12	1	1		1	1	1	1
217	1	1	51		123	1	1	173		116	4	1	2
1	304	1	1		164	1	1	3		94	309	1	1
128	12	2	10		156	1	6281	64		1	2	2	1
113	1	5	1		1	1	10	52		65	265	1	6
123	1	1	1		1	2	1	1		3	474	1	3
1	2006	1	1		475	138	1	120		123	2539	1	1
1	1	14	7		1	4	30	28		1	1	1	1
3	1	1	1		1	82	1	4		126	1	1	1
1	1	1	1		143	3	1	1		111	1	2	1
1	1	1	1		1	2	1	5		101	101	6	1
1	1	3	1		1	1	1	1		1	129	1	2
165	1	11889	8823		1	20	1	8		1	34	7	7
301	1	1	89		1	6	11	1		249	108	1	1
1	1	6	1		1	96	99	1		331	2	1	1
1	207	2	1		1	1	85	3		1	1	1	1
1	1	1	1		108	1	3	1		1	5	1	2
1	2	18	3		364	1	221	2		80	1	1	1
297	2	1	1		227	1	1	8		83	8	1	1
100	15	6	1		97	1	1	14		33	89	3	2
1	1	1	182		278	1	1	1		1	15	1	1
1	5	2	1		1	2	1001	8		198	211	11	69
1	2	2	17		146	75	1	7		105	1	3	1
113	2	1	1		1	21	1	6		100	297	1	1
347	1	47	1		100	6	1	4		107	1055	1	1
224	1	236	1		1	3	1	62		1	2	1	7
1	1	1	72		1	4	1	5		1	156	88	1
1	1	6248	3		1	97	6	8		49	1	2	1
1	2	1	1		1	1	1	2		264	1	1	3
141	1	1	1		1	144	1	1		315	2	8333	1
1	1	2	1		1	1	53	18		208	63	5696	1
2	26	17	1		1	333	4	1		1	1	14	1
1	1	1	1		1	27	2	3		133	1	1	2
2	13	1	1		123	250	1	1		200	1	5	2
1	1	1	1		64	1	1	1		150	1	1	1
1	95	6	1		1	115	1	86		131	2	1	1
96	3	41	58		1	1119	1	47		156	171	1	1
1	2	1	1		1	1	68	1		10	2	2	1
1	1	29	1		1	75	45	2		1	1	1	1
1	19	46	1		1	1	1	17745		19	1	3	1
63	1	1	1		1	1	262	3		520	1	1	1
1	41	257	4		89	9	1	1		66	2	1	1
90	80	1	1		238	1	70	1		104	93	1	1
1	93	1	7		1	1	1	57		458	1	1	1
1	51	3	1		130	240	3	48		100	1	1	1
1	87	1	1		1	89	751	1		129	3	25	1
1	119	8	1		1	1	40	957		1	102	1	1
1	31	1	1		2	60	2	6		1	1	3	1
117	91	1	202		1	2	24	49		1	1	1	1
1	1	1	2		68	1	6	6164		124	1	1	2
2	78	1	4		2	1	1	1		183	1	7	8825
268	100	1	4		1	533	2	30		13	1	1	1
118	66	2	1		90	1	1	1		302	187	1	1
93	1	59	1		2	1	1	9		1	76	1	1
1	2	3	1		120	3	7	3		1	1	2	1
104	178	6745	9		1	1	6	1		172	2	2	1
1	1	1	8		1	1	1	3		127	1	2	1
2	100	1	1		1	1	1	4		26	407	3	1
1	5530	104	1		213	467	11	1		145	1	1	1
129	177	1	4		1	8	1	1		113	13	1	1
1	1	1	3		3	94	2	1		1	1	1	12606
1	11	1	4		892	3	1	5		508	16	1	1
97	1	99	4		1	1	1	1		1	697	430	1
1	1	1	1		1	74	46	1		6	1	3	84
1	2	16	5		6	1	21	1		1	3	1	1
1	1	1	18		1	1	132	32		97	1394	1	6
92	1	3	1		1	1	9	37		1	3	49	1
132	3	1	1		173	317	4	2		1	230	1	2
118	1	1	1		94	3	483	1		1	5	1	1
1	1031	4	1		1	94	1	69		113	23	1	1
1	14	71	3		102	1	2	8		6	1	1	1
1	1	64	3		1	3	2	1		1	1	1	3
1	234	2	1		107	1	1	109		116	1890	1	1
1	3	32	1		147	38	2	1		225	84	1	2
1	2	1	1		102	1	1	2		214	131	1	1
1	1	174	1		1	67	1	1		1	742	1	1
150	216	1	1		144	1	76	1		1	1128	1	1
1	1	1	4		99	161	1	51		178	1	1	1
1	4	44	1		1	1	3	1		109	231	2	6
1	5	2	65		1	296	1	2		1	31	1	3
206	1	1	1		3	1	1	2		121	177	1	1
198	1	5	1		93	4	36	1		105	322	124	1
140	3	90	1		1	1	153	103		3	8	2	1
256	1	1	2		1	319	300	1		1	62	1	2
1	1	1	1		1	5	3	1		152	32	1	1
1	14	1	1		1	1	25	1		1	3	1	1
101	1	2	1		158	1	1	19		2	115	1	1
1	442	2	4		138	1	1	3		1	546	1	1
157	214	10924	4		97	1	1	3		1	13	22903	19
1	17	1	4		65	1	5	2		453	1	1	2
1	1	13	1		1	28	1	2		58	49	3	1
103	1	1	38		1	1	1	1		1	17	4316	1
1	1	22	1		58	4	1	11		75	4	1	3
65	1	1	1		3	1	14	1		113	110	4	9
1	1	1	268		4	186	3	1		148	1	1	1
1	1	3	1		1	1	1	9		1	79	2	4
1	10	3	1		5	1	2	1		1	14	1	1
1	1	1	1		2	1	1	1		70	2	93	1
138	1	25301	3		126	1	1	79		307	1	1	3
1	6594	4718	1		1	5	104	14		4	199	1	1
119	1	2	5		1	292	1	2		166	1	1	2
84	159	4	100		97	1	33	9		150	2	1	5
125	2	10	1		149	80	758	1		1	1	1	1
153	1	1	1		1	1	1	1		1	1	1	501
1	1	6	1		1	429	31	20		127	2	1	1
1	1	3	2		108	1	37	1		1	2	1	7
927	1	1	1		1	72	6	1		1	4	1	3
121	211	1	1		1	1	1	3		1	69	1	1
108	130	1	3		1	8	509	2		100	524	1	1
1	1	1	29		297	1	4	7		58	9	1	2
1	3	2	1		1	37	91	1		82	1	1	2
89	1	1	1		2	5	1	1		2	4	1	3
215	1	60	1		1	1	75	1		395	1	3	1
2	1	1	1		1	139	170	5		182	113	1	6
171	1	4	3		1	16	23	16		213	131	1	1
119	1	3	4		2	1	106	9		183	90	1	1
1	1	1	1		116	163	35	1		105	59	1	1
1	16	1	20		84	1	1	47		171	69	2	1
126	1	2	2		1	1	5	27		70	19	1	1
1	1	1	2		1	1	18	21		1	3	1	1
84	2	1	3		1	70	51	1		1	1	8	1
1	74	32	3		1	69	19067	2		115	51	1	3
65	1	1	1		3	3419	2	46		2	6	1	1
97	1	1	1		190	61	6	4		103	6	3	2
154	1	2	3		81	68	1	2315		1	1	1	2
1	1	70	2		107	95	1	47		1	1	1	7
592	1	1	1		1	6	1	19		1	1	1	1
2	1	1	8		1	35	1	2		70	4419	1	1
140	135	1	1		128	3	481	1		153	4	6879	85447
103	186	8	1		22	1	1	4		1	688	3	2
1	10	1	1		3	1	113	142		103	98	1	1
1	1	1	1		1	649	14	1		136	75	1	2
326	2	132	20		132	9226	1	1		4	164	1	1
75	240	1	2		99	1	1	54		226	227	1	1
1	1	1	5		1	63	1	1		151	1	1	1
7	108	2	22		1	8	1	73		242	1	1	1
2	2	1	1		1	25	49	1		5	1	1	1
98	3	16705	2		3	1	105	5		1	1	2	1
96	2	87	1		123	4	312	3		107	1	3	1
55	1	8	4		104	3	3	1		301	73	1	1
117	1	5	1		1	53	1	3		1	224	1	1
85	1	1	1		1	158	1	5		1	6	1	1
127	1	1	1		1	167	35	1		81	4	2	36
103	1	1	1		100	207	1	31		161	1	2	1
1	9	1	1		84	1	1	1		118	324	1	2
1	419	1	1		78	1	386	3		1	1	3	1
113	1	1	1		1	1	59	1		228	1	4	1
1	2	1	4		1	2	1	4		128	1226	1	2
1	1	1	1		123	94	78	4		105	47	1	2
1	81	1	2		116	1	4	14		1	1	1	3
110	99	1	1		1	150	2	7		114	1	1	3
142	1	956	1		1	2	2	1		1	2	4	1
297	3327	1	1		164	164	9	18319		363	115	52	1
13	1	1	1		109	5	1	1		1	349	1	1
1	84	1	2		121	1	20	2		94	24	1	1
1	3	1	1		1	2	59	1		108	1	3	1
1	1	1	31		1	3	2	5		260	1	1	1
1	1	1	1		100	1	2	1		1	5	1	3
1	5	3	1		78	1	70	1		498	107	4	1
1	5	72	10172		1	1	1	3		1	104	1	1
1	1	1	37		3	1	6	2		1	220	1	8
81	3	1	3		1	1	1	261		1	3159	1	5
112	71	1	1		364	34	83	4481		97	1	1	1
1	1	1	1		82	2	41	94		1	1	3	1
1	9	1	2		1	1	1	1		1	1	1	1
134	7	10	1		148	1	1082	2		85	574	1	1
4	1	589	37		100	1	102	1		1	498	3	1
113	1	67	4		47	1	1544	1		1	147	16	1
1	1	8	28		112	1	1014	1		120	5	1	1
1	209	1	1		98	1	1	1		284	221	1	2
2	14	1	1		81	1	94	1		125	1	2	1
2	2	4	3		1	1	1	4		1	302	2	1
1	1	1	1		8	346	1	10		104	86	22567	1
1	1	60	1		216	8	1	34		1	1	1	1
1	17	5	109		121	118	2	2		105	84	1	1
1	1	1	1		1	1	1	6		79	140	2	1
1	20	6	1		1	1	1	1		56	329	2	1
222	1	1	1		1	243	75	1		130	3	1	20854
93	93	1	1		78	1	1	1		111	34	1	1
96	71	1	1		1	1	1	6		4	2	1	5
1	5	1	1		1	1	4	1		1	51	1	1
376	2	1	1		184	15	1	1		92	10	3722	1
73	1	1	3		1	1	1	1		10	766	1	1
1	1	1	1		99	56	14	1		1	1	2	1
1	27	1	1		110	1	3	42		107	11	7	1
2	1	28	145297		130	1	39	1		65	194	1	1
1	14	40	5		1	48	1	3		1	2	1	2
1	138	1	2		1	9	2	19		1	161	3	1
1	1	1	1		1	2	1	7		90	1	2	1
106	7	2	1		114	109	1	90		105	147	1	2
1	1	2	1		1	3	1	756		129	109	1	1
1	4	3	9		1	6549	75	1		341	250	1	1
1	1	1	1		267	4	1	32		248	103	1	1
109	6	1	1		205	103	39	1		233	5	1	1
118	1	3	1		1	2	4	1		21	71	1	5
120	1	1	1		461	2	101	2		108	94	1	1
1	1	8	1		1	1	1	27		125	1	1	1
129	4	5	102		168	2	1	117		1	43	1	1
116	1	17	1		1	1	226	11		386	670	1	1
1	56	1	1		212	3530	3	4		1	1	1	2
1	97	55	2		101	1	2	1		112	1	1	1
1	1	41	1		1	40	14	32		100	383	2	1
1	2	1	1		1	69	1	3		104	1	3	8
1	4	1	1		1	64	28	3		29	169	1	1
1	1	1	1		1	1	150	69		119	1	1	2
121	5	1	1		1	3	1	2		490	1	6	1
123	360	1	1		44	1	29	1		123	1	1	1
1	465	1	1		1	47	2	2		130	3	1	1
1	1	1	1		1	15	1	3		125	195	10847	3
139	3	1	1		1	28	1	1		1	24	2	5
1	1	3	1		1	73	9278	42		85	5	1	1
125	1	59	2		1	163	6	3		124	1	1	1
112	177	4	1		1	1	1	1		1	1	154	1
111	1	2	1		1	3	2	3		146	78	1	2
1	557	1	1		1	10	3	1		118	3	3	1
1	5	20	1		1	461	23	2		138	1	1	1
140	1	1	4		156	1	73	71		1	76	5	3
143	1	7	1		1	50	72	1		1	2	2	1
132	2	1	12		87	6449	79	23		1	6	1	1
1	30	591	1		3	2	1	1		1	869	10	1
1	1	60	8		1	1	1	7		110	2	1	1
99	1	1	56		1	1539	4	1		111	1	1	1
116	1	1	3		1	88	1	7		1	36	1	1447
1	1	1484	1		146	75	1	8		1	1	106	1
148	3	2	1		96	1	10	1		112	6	1	1
131	1	62	3		100	1	1	1		137	1	1	6
1	5	2	1		271	1	1	9		5	832	1	1
116	1	1	1		1	2	1	2		5	1	177	1
231	13	1	11		2	1	6	1		120	1	1	1
1	1494	75	3		2	8	10	12		1	219	1	1
165	116	15	1		1	88	1	1		1	78	1	3
178	1	7	10		1	201	1	4		964	95	1	5
1	3	1	3		206	57	15	20		1	12	2	1
1	1	1	1		1	1	84	1		1	1	6	13
4	1	46	1		9	1	18	2		257	109	3	1
1	77	4	1		2	1	1	1		195	1	1	1
1	1	34	1		4	1	4	142		1	88	1	1
6	7	1	1		1	1	2	3		104	91	1	1
115	1	2	1		11	98	176	9943		1	344	3	1
2	1	1	1		2	1	2	75		98	108	1	2
1	1	1	1		1	1	1	3		126	53	169	1
1	1	1	1		108	1	3	1		1	1	8	2
1	95	1	1		98	1	35	1		447	102	1	2
1	1	1	1		1	4	3	16		1	108	1	2
108	2	1	1		1	1	1	537		2	57	5	3
1	8	2	1		79	66	1	28		1	29	1	4
1	2	1	1		4	1192	3	31		58	69	1	1
1	78	1	1		1	1	10	2		11	1	9	1
139	88	1	11		1	1	5	1		207	70	1	7
97	518	1	2		1	58	3	20		191	74	3	1
75	1	1	1		1	47	2	1		436	862	2	1
1	204	1	1		5	1	12	1		1	438	14832	1
1	71	2	1		2	1	1	1		1	1	1	1
1	56	1	1		1	1	27	1		1	40	1	1
42	1	1	1		1	1	49	9		1	1	1	1
1	67	1	1		1	1	2	11		103	103	1	1
79	120	1	1		1	1	1	17		509	171	1	1
38	176	43	3		11	349	1	22		1	1	1	6
1	1	210	1		3	1	1	242		219	1	1	1
1	1	6	3		1	188	3	3		1	5	3	1
1	1	1	1		64	1	60	19		121	134	11338	1
124	54	1	1		81	1	1	4		121	48	1	1
120	2	1	1		87	1	111	2		1	386	7	1
1	1	1	10		1	27	105	3		2	1	1	2
1	81	40	79256		127	2	32	29		121	55	1	1
424	67	1	2		1	1	93	1		77	8	1	1
485	1	1	2		1	37	4	17		112	716	1	1
97	1	1	1		1	6	1	82		1	59	3	1
90	3	1	1		239	1	81	1		388	1	4	1
322	44	1	1		1	3	2	1		118	2	1	1
1	1	411	1		142	1	21	63		126	1	1	1
1	1	1	4		5	8	1	156		129	1	1	5
6	1	69	1		1	7	102	1		1	4	1	4
92	1	1	1		2	1	2	361		96	1	1	1
360	1	1	4		3	5	3	1		121	1	4367	1
1	10	2	1		230	3	72	1		130	77	1	1
3	1	1	1		2	1	7	2		111	10	2	1
1	1	738	1		414	10	1	1		84	13	1	5
1	1	7	3		118	19	1	1		333	94	1	1
1	1	1	1		186	14850	8	2		1	1	5	1
142	1	2	1		2	36	1	1		115	5	1	4
1	1	1	107		3	1	1	1		2	16	1	3
131	152	1	1		1	1	64	5		110	3	1	1
87	11	1	1		106	1	6	2		71	1	1	1
1	3	6	1		1	1	68	6		130	87	1	1
1	4	60	1		1	1	1	1		102	6	1	1
3	1	73	1		7	1	45	1		416	281	2	4
373	62	3	1		1	1	2	20		1	40	1	5
106	103	1	1		104	30	186	37		1	59	3	2
1	30	1	1		304	1	26	8		44	116	17662	1
136	1	1	3		1	2	68	3		69	58	1	4
1	1	3	1		1	1	167	3		117	1	2923	4
215	61	1	1		187	14	1	1		304	12	78	3
1	1	1	2		1	1	10	3		203	6	1	1
1	3	2	1		113	1	3	1		135	436	1	1
1	1	3	93		1	1	1	6		197	1	1	1
1	3	156	1		1	1	2	8		1	1	1	1
1	77	1	1		106	1	75	438		1	588	2	1
116	1	1	1		1	1	10	6		83	1	1	1
61	1	1	1		1	1	798	4		170	168	1	1
1	1503	8	1		1	1	6	3		93	1	1	1
71	27	6	1		1	97	326	2		1	27	43	1
1	3	63	118		1	5	70	1		109	15	1	2
1	1	66	1		1	120	27336	40		188	1695	1	1
1	1	1	1		1	2	1	1		159	1	1	1
1	4	76	1		1	386	114	445		53	1	1	2
1	1	1	1		95	1	1	2		88	277	1	1
1	7	1	1		71	151	56	1		25	5	1	1
236	1	1	4		6	1	9763	3		266	1	1	3
40	102	2	1		4	1	1	3		1	7	1	1
84	1	17	1		5	1	1	1		67	1	1	1
83	3	2	1		1	1	109	82630		723	1	1	2
1	1	2	1		1	1	16	55		1	73	9	1
1	39	17	126397		1	122	14	2		1	38	1	1
1	4	1	64909		1	1	1	1		315	3	2	2
1	8	16	1		1	87	2	2		1	38	1	1
83	4	1	1		4	81	2	24832		121	141	1	1
1	2	10032	1		131	5	8	2		1	4	2	1
96	104	18	1		1	1	127	28		1	1	1	1
1	5	1	1		91	1	1	105		118	3	1	1
5	58	14	1		130	275	1	9		134	2	1	3
85	6	119	2971		1	91	3	19		225	28	1	1
152	413	3	1		1	1	1	1		119	2	1	1
1	1	3	3		1	35	4	36		1	2	84	1
1	1	1	3		75	73	1	1		1	1	5	1
109	1	5	1		123	1	1	7		127	2	1	1
110	2	1	1		1	1	71	141		1	110	1	1
63	1	12045	1		1	1	1	3		1	85	1	2
101	1	1	1		1	65	1	1		1	1	59	1
40	68	1	1		1	3	1	8		107	8	5	1
168	1	70	1		1	1	10	1		1	208	1	1
174	2	2	2		3	1	1	20		316	1	3	1
86	8	525	2		102	2	1	2		12	21	1	62
132	1	1	1		1	109	1	235		95	172	1	1
1	55	6	1		1	60	1	2		1	1	1	1
6	1	8	1		1	1	29316	1		1	2	1	1
16	6	1	2		56	1	28	1		301	62	2	1
5	203	2	2		1	1	932	130		1	4	1	2
1	15	46	1		1	1	13	41		132	269	1	2
1	81	1	1		1	1	1	26835		329	1	1	1
128	220	1	5		1	139	1	5		2	350	7	2
1	1	5	1		1	1	1	2		1	1	113	1
1	143	3	2		255	1	1	1		1	116	1	1
1	88	47	3		1	14	9	75		92	1	1	1
3	47	3	1		150	2	1	24		1	129	4	6
167	2	1	1		121	233	4	8		209	1	1	1
1	1	1	1		115	1	1	61		135	261	2	18
1	2	1	1		21	1	1	94		1	86	2	1
129	3	65	1		2	3	1	1		1	151	43	1
70	1	3	1		2	405	1	7		90	1	1	4
1	149	4	1		2	1	3	12		222	89	1	1
132	29	10	1		1	1	62	6		406	1	1	1
1	1	1	3		87	1	2	1		39	1	1	3
256	2	3709	1		1	1	1	63		139	105	1	1
78	15	1	3		6	3	11839	1		1	94	1	5
65	1	1	1		5	1	94	2		1	329	1	3
80	997	78	1		1	1	1	247		95	177	2249	1
110	1	48	1		1	1	2	1		1	1158	1	1
1	53	2	3		1	1	1	1		2	1	1	1
3	1	115	23738		1	1	80	83		1	1	1	1
1	1	1	1		1	1	1	71		1	1	1	2
1	1	1	1		63	79	1	51		1	1	4	123
201	1	2	1		1	1	1	42		1	1	84	1
1	22	1	31		99	1	1	1		1	596	1	1
1	1	1	1		1	1	3	1		107	35	1	1
127	1	4	5		44	1	11	7		1	39	1	1
1	2	1	2		182	1	4	116		1	2	3	1
286	2	17	1		12	1	15	3		1	83	1	1
1	1	76	1		1	82	1	1		134	2	8	2
1	1	3	1		187	1	1	1		257	195	2	1
2	1	53	3		1	1	5	1		2	92	1	1
1	7	21	1		4	3581	1	1		7	94	2	2
63	1	3	1		1	1	1	1		38	771	90	3
132	16	14	1		124	1735	1	1		186	1	3	1
52	1	1	1		6	1	1	19		485	1	1	1
178	1	2500	42		1	111	6	2		1	5	1	1
2	23	1	1		3	42	3	1		332	1	11	3
1	1	10	1		141	1	1	6		1	331	2	1
408	302	1	1		142	175	1	1		128	1	1	1
81	51	1	1		1	2	20	1		85	1	2	1
1	3	1	1		1	105	1	1		99	1	1	1
189	1	1	3		1	1	1	1		123	5	75	4
112	655	105	1		1	1447	1	4		128	1	1	1
1	1011	13	1		159	50	1	13		137	1	1	1
1	6	2	1		1	1	1	9		144	1	1	1
1	1148	2	1		80	4	1	1		82	2	1	1
83	1	68	2		1	1	67	7		109	4	1	1
129	1	1	1		166	74	10	1		137	41	1	1
212	3	2	1		1	1	1	1877		1	78	1	1
1	1	1	1		103	19	1	12		92	1	1	1
115	5	7	1		2	1	84	1		80	1	1	1
112	3	1	1		1	9	1	22		1	148	1	1
1	5	16	26		115	551	1	1		2	118	1	1
1	1	11	1		2	1	101	13		125	108	1	1
1	3	4	1		113	2086	1	2		636	4	1	1
1	1	1	2		77	1	1	6		1	84	1	2
1	2	7	1		1	77	1	1		126	1	1	6
119	6	16	2		1	1	2	1		209	1	2640	3
1	1	2	1		176	1	1	1		1	1	1	450466
1	1	10197	1		1	30	31	1		20	1	1	1
1	2	2	1		1	3	102	281		115	13	2	1
313	1	55	1		1	51	1	1		1	1	23	1
91	1	1	1		1	152	3	191		1	1	1	1
1	173	3	2		1	89	1	1		140	2	1	1
1	1	1	1		290	3	1	7		347	236	1	1
147	53	353	2		3	1098	1	3		283	326	1	2
1	1	1	1		315	1	31	1		1	1	1	1
78	2410	1	2		1	1	1	1		459	2	1	1
128	492	1	1		1	3	1	45		117	2257	1	1
1	1	3	25551		1	122	5	11		114	1	1	3
1	1	1	78		134	84	1	179		91	109	1	1
228	2	8	43		6	2	1	1		1	1	1	1
2	4	3	1		126	1	7	1		204	1	1	1
1	1	1	1		118	4	297	66		262	1	1	1
226	100	164	1		1	1	1	5		1	1	1	1
2	80	1	2		1	1	1	2		126	1	4	1
1	55	8	2		4	6	4	1		58	3	3	2
1	68	1	91		184	1	4	1		76	48	4	1
1	1	5	1		1	1	23	151		86	533	1	3
108	2	70	1		114	1	1	1		1	4	5	1
3	46	79	14		109	98	156	44338		313	15	3	1
1	1	1	1		106	28	2	1		331	60	1	4
1	1044	1	3		128	1	1	1		170	1	1	1
1	1	2	1		1	6	1	9		104	1	1	1
3	1	75	1		1	6	1	20		123	203	1	2
1	1	93	1		1	1	20	2		116	2	1	9
102	1	1	5		1	60	1	3		138	43	1	1
8	1	28	1		1	1	1	20772		1	1	1	2
1	1	1	1		1	160	24	1		246	1	1	1
1	1	1	1		80	1	237	1		146	1	1	4
111	1	1	1		151	2879	2	52		84	33	1	1
113	71	1	1		164	1	18	1		1	1	1	1
53	1	744	1		1	1663	3	939		573	1	1	1
1	1	74	1		147	1	1	1		149	1	1	2
239	1	4	1		107	100	28	1		1	8	2132	2
121	1	36	1		55	41	3	19		106	359	1	1
63	1	1	1		1	25	1	1		73	985	2	112
113	1	15	2		1	125	59	2		79	337	1	1
1	2	1	1		2	1	1	1		46	72	1	1
182	64	1	2		1	1	3	6		113	750	1	1
110	2	1	2		1	9	6	1		156	3	1	1
100	1	1	1		100	6	77	36		73	1	1	1
1	70	1	1		93	4	68	1		143	962	1	1
126	1	1	7		1	109	78	11		294	1	5	1
1	108	1	3		1	1	10	1		47	1	1	3
1	81	167	1		1	2	8	1		1	1	1	6
1	1	7368	1		1	1	1	1		77	809	1	1
82	433	2	1		1	1	1	1		91	1	1	23837
136	1	1	1		1	115	108	1		53	1	127	2
121	1	1	5		1	39	1	22		1	1	1	2
119	55	1	14937		248	1	684	1		1	1	367	1
114	8	1	2		1	24	1	2		207	1	1	1
1	1	73	5		101	10	1	11		132	1	2	4
1	1	1	1		109	96	22	9		199	1	3	1
1	3	1	1		1	1	1	1		64	3	1	1
310	1	1	1		1	1	77	11757		109	654	1	52
1	1	1	3		1	1	1	28		1	6	1	1
37	1	1	1		104	1	315	62		1	12	1	5
124	1	2	1		1	286	1	1		106	1	3	1
129	1	2	1		1	1	1	1		124	7	1	1
142	1	13	54		1	102	2	5		83	1	4	1
135	1	100	1		1	30	2	7		100	114	1	2
1	1	50	1		1	89	4	1		93	219	1	1
1	1	9	2		1	1	1	1		1	21	97	1
107	1	9	1		75	40	1	1		1	1	29215	1
1	1	3	1		74	185	1	4		1	5	137	1
1	1	4	1		216	1	10	1		112	1	1	1
116	22	1	1		126	1	1	3		92	581	5	18
74	1	1	2		1	175	1	1		94	4	13	1
1	85	10	2		1	1	70	1		251	354	3	1
1	1	1	19		1	1	202	4		134	5	1	2
280	1	13	3		99	1	5	15		28	211	1	2
34	3	69	1		1	1	2	57		3	2	1	5
1	3	1	1		1	223	28	3		109	441	1	1
1	58	105	1		4	10	3	1		1	326	1	5
110	24	82	1		1	32	1	2		1	1	46	3
73	1	77	1		1	250	18	3		103	147	77510	18
3	2	12	1206		1	1	27	1		150	1	1	1
57	2	32	1		1	5	1	202		128	114	6799	1
1	138	3	1		1	48	22	2		1	4	1	1
1	3038	14	1		627	2	99	34		1	1	1	1
82	4	1	4		123	2	1	2		1	1	1	1
3	1	1	1		2	1	1	1		64	66	1	1
69	1	9	143		293	144	53	2		74	227	1	1
1	1	2	2		1	1	1	1		2	1	1	1
2	83	63	1		1	3	1	1		102	54	1	1
128	12	1	1		81	1	208	6		86	1	1	1
1	35	135	1		1	37	5	263		125	300	1	1
113	1	11961	1		19	1	1	484		329	1	385	3
1	1	19	1		1	105	1	1		145	172	1	1
57	1	1	1		1	1	78	1		127	86	1	1
1	66	4	2		1	131	1	2		151	267	1	7
326	1	1	15181		1	2	11	1		1	118	1	4
1	2	1	3		1	1	67	134		1	213	1	1
1	1	1	1		143	57	1	53		1	1	1	1
1	86	71	2		178	49	2	11		438	5	1	67
1	330	3	1		3	4595	3	1		1	791	3	1
225	2	3	15		1	63	45	1		1	2	46	1
200	209	1	1		1	1	1	1		109	101	1	5
1	108	6134	11		126	8	58	2		86	3	1	3
1	1	1	1		1	1	4	1		104	16	10	1
1	1	1	1		1	1	21434	1		1	53	1	1
1	1	81	1		1	1	1	1		97	1	1	1
1	1	18	1		6	153	1	6		1	1	1	1
1	2	23	1		1	1	1	2		3	71	5	1
67	24	2	7		130	4	12	75		1	1	1	1
201	1	2	1		121	3	1	1		483	1	197	1
108	81	1	1		111	9	1	44		291	1	1	1
146	3	504	32		1	15	3	47		116	1	1	1
1	1	106	30		1	58	16	194		1	86	4	1
287	1	1	1		1	4	1	17243		480	9	1	1
57	2	1	1		106	1	37	3		1	114	2	1
103	1	1	69		1	1	1	4		86	3	1	1
97	84	1	1		3	1	1	2		112	63	1	1
208	99	1	97		74	8	4	1		106	1	4	1
1	1	1	1		56	1	1	89		110	1	218	1
145	1	3	1		117	5	8	4		1	603	1	1
343	1	4	1		1	1	47	87		125	109	1	1
117	69	1	1		107	3	1	5		105	1	1	1
1	2	1	1		129	1	1	194		314	1	1	1
1	2	42	2		1	11	2	1		1	3	1	1
173	2	1	1		1	2	4	94		1	291	1	1
94	1	1	1		1	1	1	3		3	354	4	1
199	9668	1	2		1	1	2	47		122	1	2094	1
99	224	2	1		10	1	29	2		291	1	1	3
498	1	11	1		1	2	1	8		56	1	1	1
1	1	1	1		180	1	1	3		147	1	1	8117
1	1	3	1		255	1	1	2		1	1	1	1
414	1	9437	21		43	121	1	4		1	2	260	1
1	1	1	1		1	1	1	1		178	640	1	1
110	98	16	2		2	1	1	1		84	91	1	2
1	1	1	1		1	5	124	1		298	1	1	1
207	1	12276	3		1	11	645	15		1	1	91	2
1	1	8	1		122	1	1	48		266	1	1	1
1	1	1	1		1	3	21138	66		1	2	1	1
108	1	1	31		1	19	1	1		1	1	3652	1
1	2	1	29		104	3	1	1		128	70	6	2
1	1	1	3		1	6	1	1		1	1	1	4
1	3	51	3		174	168	1	29		213	161	71	1
285	1	1	1		216	2	1	1		1	28	24	1
77	83	1	5		135	21	160	1		1	1	3	3
1	1	2	1		1	141	3	34		1	3915	1	1
1	20	1	1		3	3	2	23		290	1	1	1
356	16	13	1		293	2	1	2		270	1	14	2
116	1	1	1		63	1	1	9		236	3	1	2
173	1	1	3		1	1	1	69		1	1	1	1
1	71	1	1		1	1	4	1		1	199	2	3
1	2	1	1		1	5	4	10		97	689	1	101
118	4	5	2		1	9	1	9		1	200	1	1
85	1	3	1		1	373	92	6		288	2857	3	1
1	1	1448	1		6	1	1	6		125	4	1	1
1	164	2	4		1	118	1	2		1	1	1	3
1	1	4	1		100	1	1	1		115	1	4	1
1	1	87	1		97	171	11	2		1	1	1	2
1	1	1994	1		133	18	1	173		224	1791	1	2
127	5	2	1		132	5	339	1		149	53	1	1
142	57	3	2		50	1510	4	13		187	2	1	1
1	6	1	1		1	62	1	11		1	2	41	1
1	1	1	1		85	3	24	1		1	60	1	1
50	1	64	1		1	586	1	1		1	30	1	1
1	2	1	1		1	65	1	1		123	3	1	1
1	5	18	1		2	4258	2	246		136	12	1	1
1	19	1	225		1	1	2	12		2	3	1	1
1	10	1	70		288	1	1	1		142	1	2	1
129	1	4	1		2	53	15	2		120	1	23	1
93	1	1	1		109	1	2	4		281	11	1	1
104	1	1	1		1	3	3	1		292	1	1	1
1	143	5	1		150	210	3	22		81	101	1	1
2	3	1	2		1	1	1	1		210	148	1	2
299	17	3	1		1	1	1	4		1	740	1	1
125	1	1	1		12	1	12	1		2	1	28	1
1	1	1	1		1	1	4	8		217	1	1	4
1	3	1	1		1	405	1	1		116	290	1	1
1	19	1	1		1	1	3	1		236	69	2	1
70	52	1	1		85	1	1	106		83	97	1	1
42	1	1	1		1	78	150	1		110	3	78	1
2	1	1	1		1	231	2	2485		68	140	143	1
211	11	1	1		1	4	1	1		59	20	4	1
227	1	1	5		1	23	14	1		125	722	64	2
159	4	1	1		466	84	1	68		1	53	1	1
134	104	2	1		1	2	1	1		120	62	3	1
57	198	2	1		171	34	1	1		188	27	1	1
117	141	3	1		1	4	8	1		109	1	1	1
101	97	4	10		1	108	101	2		1	1	2	1
1	1	1	1		1	1	3	10		445	1	1	2
157	1	3	1		1	272	1	8		70	1005	1	18
160	51	103	1		1	320	1	3		129	96	48	2
201	1	1	19038		212	1	4	14		129	1	6	1
143	1	1	1		1	10	1	3		205	3	9	2
1	1	1	30		1	9	1	6		1	1	3	1
1	1270	1	2		1	1	15	2		235	77	4	1
1	1	1	1		1	1	2	1		350	43	1	1
3	1	3	1		1	226	1	1		409	1	1	1
1	1	3	1		1	74	1	1		252	3	1	1
119	1	1	1		2	1	1	83		120	2	5	1
65	1	1	1		1	1	29	88		121	1	6	2
1	96	1	1		452	6	1	5		109	1	1	1
1	1	1	11		1	103	2272	1		118	1	13	1
1	1	3	10		1	24	1	1		203	1	6	1
1	1	1	3		118	94	1	1		565	1	1	1
113	7	1	1		56	3	1	282		132	7	1	1
94	205	3	5		1	728	1	111		3	1	1	1
1	2	2	1		1	37	1	1		1	113	1	1
107	6097	1	2		1	82	1	43		1	32	1	1
1	1	1	1		2	1	1	1		514	1	1	1
1	92	1	1		1	1	1	84		1	745	4	1
96	1	10	1		1	1	1	1		1	24	33	1
1	1	1	2		1	1	112	1		101	3	1	1
1	1	10	1		1	5000	2	1		1	16	2	2
65	1	131	1		1	751	1	1		378	1	1	1
1	86	100	1		1	3	2	546		1	1	1	1
90	76	1	1		1	1	130	3		117	1	2	1
213	17	5	1		1	16	1	1		1	87	1	1
139	1	3	97		1	2	7	65		73	1	3	1
1	87	1	1		3	1	1	11		1	1	1	2
352	1	132	1		2	1	21	1		286	28	149	1
1	6	10	1		1	1	1	1533		95	1	5	1
196	61	318	2		57	2	1	1		148	388	1	1
277	2	5	1		1	80	1	33		141	298	3	1
63	485	1	1		1	4	402	1		204	38	5	1
86	1	7	1		146	50	3	2		87	10	1	3
102	7	6	1		1	31	305	1		1	120	1	1
1	3	1	1		1	1	1	3		1	71	97	1
258	125	4	1		2	380	1	1		1	63	4305	1
3	1	1	1		119	11659	65	7		97	1	2	23
1	693	4	1		86	1	1	11		500	579	1	2
1	1	1	3		1	1	1	1		1	48	13	1
125	4	141	1		1	1	1	1		296	22	1	1
120	195	1	1		125	1	1	1		75	1	2	1
225	1	4	1		3	1	61	2		1	72	7	1
100	1	4	2		1	88	3	10		229	119	5	1
110	1	1	3		1	12	9	2		17	3	1	1
157	11	1	1		1	96	1	3		3	1	1	1
2	1	29716	1		1	118	79	1		1	547	1	1
2	83	1	1		1	1	1	2		134	14	1	1
199	87	3	1		1	1	12	26		1	1	1	1
1	1	1	1		4	15	75	15		1	1	2	3
1	1	1	1		1	16	1	1		91	1	1	1
86	77	1	1		1	142	4	1		125	1	4	2
103	3	2	2		1	1	30	3		1	192	1	1
279	2	15	1		1	5	1	1		95	1	3	1
179	3	1	1		1	1	4	1		62	1	1	1
134	1	12	1		110	1	4	1		252	5	1	1
1	1	1	1		96	14	1	6212		1	1	2	1
1	1	40	11		1	21	1	1		126	3	1	6
110	45	1	1		2	15	1	1		1	1	1	1
1	3	1	1		61	3	1	25		377	1	1	1
1	3353	1	1		2	1	41	1		1	173	1	1
185	1	19026	30		1	29	1	4		1	1394	3505	1
1	2	1	1		1	85	1	7		324	56	1	1
1	1	1	1		1	1	1	65		229	91	1	1
1	1	1	4		108	1	1	14		4	63	1	1
127	9	70	54		1	2	2	5		4	1	3	1
95	1	1	1		1	3	3	19333		97	1	1	1
1	23	56	1		1	1	1	1		1	1	11532	1
99	27	4800	1		83	185	25	2		425	255	2	1
99	1	1	2		91	5	1	1		1	2	1	1
2	303	96	1		167	69	1	1		1	246	1	1
1	4	4	1		127	144	125	35		58	58	1	1
1	15	2	1		110	5	1	1		117	3	1	1
1	1	1	1		260	5	669	12		1	4	1	1
1	32	1	1		82	6	1	17		1	843	1	1
1	81	2	1		101	14	39	1		1	56	4	1
1	1	1	1		1	1	1	5		122	594	1	1
107	1	1	1		1	95	1	12		112	4	51	1
1	1	2	1		1	1	3	1		137	612	1	1
1	1	1	1		1	76	1	1		2	1	1	3
50	1	6	1		162	22	178	1		108	70	3	1
1	1	6	71		97	4	1	7		66	499	1	1
1	79	23	1		116	1	1	3		124	1	1	1
1	1	4	8		4	2	55	9		1	91	1	1
108	9	11	308745		1	4	1	43		294	4	1	3
79	1	1	1		122	3	27	59		105	1	1	1
283	5	48	1		1	1	1	5		88	863	1	1
112	1	1	1		1	1	1	1		240	1	4	1
251	1	1	3		88	1	1	1		1	60	1	1
344	75	1	1		1	7342	58	100		197	12	6	3
559	55	2	1		2	2	35	44		1	104	1	4
93	1	10	22882		393	2	1	410		1	1	9439	1
1	418	1	2		1	1	7	20		1	374	5	2
1	1	33	1		1	1	92	1		704	126	1	1
1	494	419	1		138	5	2	21		77	157	1	1489
1	10	2	19		223	1	2	46		66	163	2	2
203	1	1	1		1	532	1	1		238	5	2	1
1	2	26217	3		1	1	29	2		199	3	1	1
55	121	1	4		1	1	340	48		130	1	1	1
128	1	30	13		3	3	1	1		152	1	1	1
1	1	1	1		176	1	59	13		2	1	1	1
1	2	1	1		1	1	104	72		103	113	1	1
142	1	1	2		1	1	1	1		45	104	5	1
42	1	1	2		1	1	1	1		1	114	122	1
103	3	79	1		1	2037	7	1		89	11	1	1
99	6	1	1		163	1	2	4		87	5	93	1
67	3	1	1		118	1	115	62		256	992	1	1
1	114	1	1		1	4	3	128		85	573	2	1
219	168	4	1		1	87	2220	1		114	1	1	5892
1	1	4	1		1	73	73	35		121	190	1	2
1	1	152	2		1	65	1	1		121	265	1	1
1	3	1	4		125	1	1	1		1	109	1	1
145	3	3	1		126	1	396	34		119	333	33	1
359	1	13	1		1	1	65	14		84	1	1	1
164	1	18	8		151	1	1	1		115	1	17	2
96	4	1	2		1	1	19	54		1	129	1	2
106	1	2	1		1	60	4	6		1	1	1	1
1	2	1	1		1	308	5	17437		1	144	1	1
5	1	1	3		163	2	23	21		38	84	1	1
1	1	1	3		420	2	46	1		96	1	79	1
78	1	283	1		168	65	295	1		181	127	3	1
1	1	1	1		1	1305	1	14304		275	95	1	1
1	26	1	1		1	3	104	11		3	2	7824	1
137	3	1	7		106	328	1	9		197	1	2	1
128	1	5	1		1	3	4	7		232	1	2	1
228	1	3	1		65	1	1	1		112	1181	1	78
84	1	1	1		3	1	1	2		1	2	1	1
1	55	1	1		1	4	1	2		15	1	1	1
161	3	1	3		90	1	27	1		284	1	1	57
86	1	2	8		1	1	1	38		75	4	21	1
107	1	7	1		1	3	78	188		115	1	1	1
81	51	22	1		1	4	1	7		87	3	1	3
2	1	64	1		1	2	60	1		1	191	139	1
82	1	1	1		1	3	1258	2		154	1	2	2
1	1	1	3		125	1	533	3		1	1	6	1
4	1	4	1		1	1	1	1		115	247	2	2
1	3	6	1		2	92	1	4		15	107	1	1
1	2	1	170		1	2	82	6362		97	91	1	1
1	435	1	1		1	1	3485	1		127	236	3	1
386	1	30	2		232	1	27	63		85	46	2	1
122	1	1	4		1	1	1	5		1	113	28	1
1	3	5025	1		136	1	5	1		1	8	1	1
506	1	9	4		1	1	105	80		1	2	1	1
77	3	1	1		1	12	3	1		1	7	1	1
4	5	1	56		253	1	1	1		1	1	17	2
1	1	7	1		1	64	1	62		127	3	17	1
1	41	1	1		1	1	2	24		138	2	1	1
1	1	51	1		1	1	1	1		48	46	2	1
120	1	1	1		3	1250	1	1		121	579	2	2
126	1	489	1		86	1	102	1		1	79	1	10
1	1	1	8		114	3	9	1		1	54	389	1
1	1	46	1		167	1	267	1		103	223	38244	1
1	1	1	1		2	80	20	37		1	83	1	1
1	1	15137	5		1	2	1	589		2	1	1	1
1	1	8	4		1	5	23	1		1	6	4792	2
7	1	46	1		1	35	14	1		208	107	1	1
1	89	1	15		1	1	1	3		1	297	1	1
1	1	7700	1		196	4	2	1		205	1	3	4
1	1	1	1		1	78	1	1		210	89	1	1
1	1	1	1		1	1	13	1		1	110	1	42
1	2	10	1		1	1	1	1		46	84	2	1
1	5	1	1		136	3	4	1		1	1	1	1
442	174	2	1		1	1	1	1		1	43	1	1
229	46	212	1		9	36	4	81		1	3	1	1
112	2	664	2		172	3	2	23		84	1312	1	1
73	1	1	1		1	1	1	1		1	4944	16	2
1	1	1	1		1	1	36	1		209	475	2	1
36	96	3	2		3	1	13	160		138	14	1	1
1	5	1	5		2	1	91	88		144	1	1	1
1	3	14	1		3	1	87	26		1	223	1	1
1	5	2	2		1	3998	1	15		1	171	465	1
1	94	1	2		1	1	19	46		254	1657	1	1
1	1	1	1		110	1	2	1		237	1	1	1
1	87	1	7		1	2	3	66		236	1	1	1
116	80	1	1		1	2	1	1		130	3612	1	1
219	1	3	1		95	1	1	1		1	170	1	1
187	1	1	2		1	465	9	3		116	332	2347	1
1	94	8	1		1	4044	178	1		1	1	103	1
3	2949	3	1		103	334	1	1		127	3	31514	1
2	71	81	3		1	1	1	1		111	17	3	1
74	1	1	1		1	1	227	1		1	1	1	1
130	2	1	1		1	1	1	10		88	1	1	1
1	4	487	1		3	9871	10	5		123	4	1	1
3	3	10	1		1	1	89	2		203	67	168	1
151	13	2	44153		111	36	4	4		123	1	1	1
2	38	1	1		1	1	1	1		373	1458	1746	1
7	1	1	1		1	1	8	1		1	1	1	1
117	283	1	4		1	1	13	1		155	1	1	1
1	132	1	1		2	1	1	1		105	1	1	1
1	73	5	3		1	43	96	1		14	99	2	1
1	753	1	1		112	3	98	1		112	3	4	1
1	70	4	1		105	1	3	1		115	1	1	1
1	189	4	42		2	2	8	1		324	1	3	1
209	274	1	1		1	8	1	4		1	1	2	2
111	1	1	1		1	67	1	1		117	1	1	1
2	1	1	1		185	1	13	1		114	3	2	1
1	7	107	3		2	3	9	2		20	1	1	6
126	6	1	1		1	1	2	7		196	1	1	1
39	22	1	1		98	10	1	1		1	768	1	1
193	39	3	5		1	3	1	13		115	1	3	1
137	1	72	1		1	1	17	1		15	140	3	1
350	12	1	1		1	1	51	1		1	5	1	1
89	6	1	1		352	123	68	197		1	540	1	1
166	60	1	2		2	1	1	1		74	1	8	1
1	1	1	1		1	1	11	2		560	92	1	2
1	1	1	1		1	1060	151	2		1	1	1	1
1	4	1	1		1	1	1617	290		125	72	1	5
1	1	3	1		10	1	239	12		72	1	2	1
1	1	1	1		2	3	1	1		177	95	1	1
1	1	1	1		8	87	54	3		289	38	1	1
72	1	1	1		1	172	6	1		1	1	6	1
1	1	1	1		1	50	1	60		1	86	1	1
77	334	1	1		1	7	1	81		126	1	1	1
160	1	1	1		1	1	1	19		1	3	1	1
83	1	6	1		1	2	144	28		92	1	1	1
105	1	1	1		1	2	61	2		1	1	1	1
133	1	24	1		27	8	86	1		364	428	1	1
123	10	292	1		3	2	1	106		1	684	1	2
222	1	1	5		1	1	24	2		262	87	1	1
1	1	2	1		104	89	41	2		1	1	1	13
243	27	2	1		1	5	159	424		168	110	1	1
125	5	1	1		75	3	106	1		110	349	1	1
1	1	1	1		1	3	66	1		1	1	1	3
139	6	1	1		1	1	29	2		1	1	8	1
113	2	1159	89		16	1	1	1		88	26	18	1
125	1	15	1		1	3	1	1		2	2	1	1
1	337	1	1		2	222	2	1		104	1	1	2
93	2	1	1		1	175	12	1		138	119	8	2
1	88	1	4		1	290	89	8		102	75	1	9419
1	1	1	30		3	2	111	2		77	1	1	1
1	1	1	66		1	68	3	1		14	1	59	1
1	2	2	1		133	1	1	10		16	266	1	1
1	1	1	2		1	1	3	289		1	241	1	1
1	303	13	71		312	1	1	2		97	19	1	1
1	2	8	1		59	87	1	4		159	1	1	1
2	3	4	7		129	4	32090	1		40	1	12562	1
88	1	2	1		1	4	1	8		1	1	5	1
117	3	1	338		1	17	4	5		656	1750	1	3
420	347	1	3		1	17	2	1		1	199	1	129
172	486	1	1		104	2	5	74		95	1	4	1
1	52	3	2		1	1	1	41		105	93	28	1
338	3	2	1		1	1	22	26		444	1	1	1
92	62	1	20		3	53	1	7560		3	1	1	1
458	1690	1	1		147	113	1	1		75	12	1	1
1	103	1	2		213	1	1	1		1	90	1	1
1	4	1	1		1	89	73	1		173	1	3	1
127	98	3	1		2	74	2	23		264	1	1	2
1	2	1	9		1	294	1	3		1	95	1	1
1	986	2	1		311	3	4	84		63	472	1	1
1	109	1	2		125	84	3	8		57	54	1	1
141	1	1	2		1	4	2	1		1	277	1	1
3	2	1	1		149	4	1	1		114	166	2	1
1	44	1	1		108	1	5	16		260	780	1	5
1	389	7306	51		125	1	3	101		282	455	1	1
1	3	1	1		122	1	6	1		2	175	1	1
100	1	1	1		1	2	1	4		118	367	6	1
1	3	1	1		90	1	1	74		97	4	1	1
1	117	1	1		221	1	2	26		113	1	1	1
1	5	2	1		1	77	2	1		1	925	1	1
15	3	1	93		75	1	1	5		5	1	1	1
90	59	1	1		284	1	10	20392		87	57	1	1
1	1	148	1		1	67	1	1		69	109	7	1
200	65	27809	1		124	65	1	1		173	68	1	7
5	1	5	6		1	1	31	1		148	39	12	1
1	1	1	2		1	2029	2	1		237	73	3	1
178	1	58	12		1	2	20	1		1	124	1	1
1	78	1	1		1	369	2	1		3	116	1	1
1	205	1	1		152	1	2	1		390	77	1	1
279	2	1	1		267	1	46	144		116	1	13	1
129	127	1	1		1	6	1	1		278	1	2	1
135	3993	3	1		1	3	32	1		94	1	6	1
159	1	1	2		1	1992	5	1		1	250	7	1
102	56	1	2		1	2	2	1		118	3211	1	1
1	1	1	1		1	1	6	1		113	115	103	1
119	4	16	1		118	1	1	10		351	47	1	1
1	15	3	1		4	1	3	2		126	8	1	1
135	19	1	1		13	2	1	1		1	3	3	1
80	338	2	2		1	7	1	1		76	1	1	1
1	1	1	66836		1	1	17	1		1	3	1	1
1	11302	2	1		1	8	1	1		1	179	1	1
102	3	3	1		110	1	1	1		105	109	1	1
75	1	2	1		91	53	1	1		350	1	1	20113
185	1	1	1		9	1	3	2		1	1	1	3
1	1439	1	1		110	237	2	5		1	47	14	5832
113	1	1	1		1	2	1	1		5	1	1	1
98	4	79	1		1	1	1	2		1	129	2	1
1	252	1	1		1	1	1	1		76	1	1	1
1	1	1	1		150	71	1	1		118	3	9	3
3	1	1	1		1	2	1	22		180	134	31	1
1	1	1	3		3	331	104	1		56	264	1	3
1	1	1	1		1	1	3	1		99	1	1	1
1	1	388	1		1	1	1	1154		346	114	1	1
1	10114	75	3		130	28	26	1		1	106	12	1
1	3	1	1		1	15	76	1		1	107	5	1
136	2	1	1		2	1	1	33822		1	147	1	1
222	105	10	3		1	1	1	1		1	3	1	1
1	1	2	1		188	1	32	1		1	1	1	1
147	104	44	1		6	52	2	1		125	907	1	1
1	24	7	1		2	1	2	1		1	1	1	1
99	1	1	1		5	6	1	1		3	1005	1	1
49	322	2	1		116	2	1	1		1	168	1	1
1	1	4	1		104	4	1	1		1	397	1	1
1	55	1	1		126	3	3	1		8	1	1	1
1	197	8	1		74	4	39	3		116	1	70	88
52	485	1	1		88	7	1	3		2	15	2	1
1	1	1	4		116	1	77	1		148	104	1	2
1	1	1	1		1	1	61	2		1	166	1	1
87	1	1	1		1	4	2	1		175	1	1	1
122	1	1	1		1	1	31	5		233	1	111	1
142	1	1	1		2	1	1	1		1	115	1	1
2	12	1	1		147	90	1	221		529	451	1	1
205	33	1	1		1	18	7	4		96	1	49	1
1	85	1	1		6	1	19	7		155	1925	1	1
105	505	1	1		104	166	3	64		1	954	10	1
110	1	1	83762		92	37	3	1		151	96	1	3
113	1	90	1		1	1	1	78		1	1167	2	1
1	2	1	2		1	96	1	3		278	760	1	1
1	1	1	1		2	29	100	5		1	3	1	17
1	1	1	14		1	1	1	1		143	1	1	1
201	232	2	1		1	4	58	94		82	2	1	2
150	1	82	4		133	1	1067	249		108	1	1	1
1	4	3	21		1	84	1	1		77	90	1	1
1	1	1	3		1	9	3	18		57	2	1	1
3	3	1	3		1	1	1	1		134	95	1	5
203	1	1	1		147	1	1	5		4	1	556	1
146	12	1	2		109	77	4	1		84	1	2	1
116	2	1	2		116	1	1	31		194	90	6453	2
68	2	1	1		105	1	99	1		108	296	1	1
33	84	1	3		1	59	4	7		1	328	1	32
91	1	39	1		91	1	9	1		122	66	1	1
117	1	1	3		1	1	20019	1		123	1	1	1
1	14	1	1		5	589	12	27		99	140	1	1
1	462	62	1		1	1	55	1		127	6	1	1
82	1	66	5		149	1	44	12		161	3	1	1
71	1	1	4		89	267	3	1		90	415	3	1
1	8	1795	1		98	59	1	5		116	175	53	1
105	1	3	7		1	23	1	15		502	6	32	1
110	1	1	1		246	1	860	1		473	1	2	1
133	1	216	5744		1	1	1	1		96	1	3	6
1	1	1	1		56	1	80	325		1	159	1	11
1	1	2	1		126	1	1	5		368	120	5	1
1	103	1	1		1	68	11	1		109	1	1	1
64	207	1	4		1	553	1	5		1	45	1	1
1	54	10	1		3	1	2	6		97	1	1	1
1	6	1	4		1	1	197	3		1	499	1	2
143	21	1	1		1	12	1	1		2	1	14918	1
86	1769	6	1		100	3	81	1		1	188	71	1
2	1	16504	4		2	1	3	1		77	508	2	1
117	4	3	1		162	241	1	1		221	8	4	1
1	3	1	1		2	317	6	2		1	991	2	5
1	112	1	1		1	5	1	2		1	49	1	1
68	56	5	1		1	682	1	1		316	1	12	4
125	5	26	1		120	5	13	1		1	3	1	242
1	1	1	11		1	168	77	1		1	295	3	1
99	1	3	1		1	5309	1	53		128	251	1	1
97	3	1	1		1	1	6831	1		98	314	77	1
4	48	4	1		1	1	5	1		132	1	5	11
122	1	7	1		1	1	1	219		160	1	1	1
143	3	2	1		1	3	76	13		1	1	1	1
172	1	1	8		1	350	2	146		2	1	1	3
151	1	72	1		2	1	11876	1		117	1	1	2
1	1	1	1		4	33	47	1		216	1	1	1
1	1	1	1		89	90	2	2		1	92	1	1
61	5	1	14		1	1	2	41		1	884	3	1
318	3	1	1		1	2430	1	1		100	110	3	1
99	1	5	1		1	1	192	3		89	124	1	2
1	1	1	1		99	1	20	55		1	1	57	1
1	1	2	1		91	156	1	8		128	51	20	3
109	2	1	26		149	6	11	14		1	86	2488	1
2	1	6	488		1	1	62	6		204	1435	1	1
1	1	1	1		1	129	40	4		90	221	1	1449
87	1	1	3		1	3	1	153		97	75	1	1
1	115	1	123977		1	1	2	10		1	1	80	1
1	11	1	3		106	3	3	3		45	1	1	79
2	1	5	1		6	2	1	1		74	106	4	21
3	3	1	2		1	158	1	1		117	61	16	1
52	1	1	1		1	7426	1	1		1	108	5	1
1	1	1	1		1	1	1	1		1	96	1	1
2	1	160	1		1	293	3	1		1	138	1	1
101	1	1	1		115	1	1	1		1	1	11	2
33	64	1	1		1	1	2	1		163	1	2	3
7	1	34257	1		1	99	7	17		227	290	138	5
216	1	1	1		1	1	2	243		74	1	1	3
234	1	1	1		1188	3	1	6		144	93	3	2
130	1	2	1		58	47	67	1		109	1	4	1
1	1	1	1		7	5	20	4		91	47	5	1
1	1	3	1		1	6	11	1		93	3	1	4
87	2	12081	1		1	22	1	1		104	20	1	1
1	1	2	6		142	2	39	1		1	78	1	1
1	8	1	1		1	5	1	1		103	1	1	2
177	36	1	1		128	1	15	1		2	104	25925	1
7	193	1	1		10	137	10	1		123	1	1	1
111	1	1	1		1	105	6	216		1	90	1	2
2	71	346	1		1	1	2	1		248	105	1	1
119	1	1	1		1	73	8	24		141	1	1	9
132	2	1	1		3	59	6	93		113	1	1	3
206	1	2	3		137	77	1	2		120	1	1	1
1	1	1	1		150	13625	1	1		1	108	1	141
1	1	1	1		103	17	5	122		129	1	1	4
171	1	1	1		7	1	3	1		76	1	48857	1
111	1	1	1		3	44	1	87		18	3	101	1
1	1	42	1		101	73	1	1		75	106	1	1
93	91	2	1		5	2380	1	1		6	1	1	1
1	168	1	1		116	1	66	9		103	39	1	1
93	1	869	1		118	3241	1	44548		98	1	2	1
120	1	1	1		1	3	1	2		1	2	1	1
115	3	3	4		273	1	3	3		7	1	6016	3
307	6	1	3		1	78	1	1		146	1	20	5
195	354	5	1		1	2	7435	1		1	4	3	1
1	1	1	1		90	2	1	42		192	153	1	1
1	1	1	2		1	1	1	1		237	105	1	5
1	1	1	1		1	1	1	5		1	1	431	1
1	1	1	1		1	62	1	7		1	155	3	4
1	5	1	1		1	20	6	1		1	9	3	1
416	1	1	36		1	3	270	1		205	40	1	7
1	2	1	1		627	1	1	1		116	1	24992	1
1	1	2975	25		2	1	1	87		1	729	6	3
2	9	1	1		1	1	3	1		57	238	99	1
126	1	9	1		142	32	79	1		142	117	1	1
51	5	1	1		1	1	1	1		1	114	1	1
1	71	1	1		1	1	2	25		1	534	1	1
1	177	1	1		1	1	2	1		193	296	5	2
409	1	1	3		2	1	1	1		112	3	1	1
1	1	2	1		119	1	201	45493		1	136	1	2
110	1	44	1		130	9	1	2		376	25	1	1
142	21	23	1		3	1	651	69		506	1	1	1
89	120	1	4		152	1	8	8		268	34	3	92
1	1	1	1		327	1	11564	1		245	1	2	1
1	1	3	1		1	1	39	3		595	1	1	1
227	1	1	30376		1	1	1	2		1	2	13390	1
3	2	2	1		1	1	1	3		213	159	1	1
2	3	1	1		101	1	5	1		1	322	1	10
128	1	4	1		113	1	52	1		2	51	1	1
507	186	1	1		160	70	1	1		128	1	7	1
185	1	1	2		1	15	200	1		1	149	1	2
1	1	1	1		1	1	5	1		101	1	1	1
1	1	1	1		1	2	4	151		146	3	1	1
1	98	1	1		345	1	1	1		264	1	1	1
2	1	3	2		1	2	1	3		1	73	3	6
1	39	1	2		1	1	2	12		101	97	29	1
98	1	1	1		155	1	3	1		197	175	2	3
1	1	1	4		177	1	1	3		1	1	1	1
1	374	1	1		192	1	1	160		1	8	1	1
2	1	1	1		1	1	1	6		132	1	1	1
1	22	2	1		27	2246	124	1		103	2	1	1
1	1	1	2		1	1	1	4		110	114	1	1
115	1	1	9		121	6	1	1		68	121	3	1
1	1	1	1		1	33	17	374		124	1	1	1
1	5	1	3		117	5	1	62		84	3	1	1
142	1	3	1		108	1	1	4		60	3	154	3
1	1	1	29		1	166	1	1		66	84	1	1
4	3045	39	1		1	1	1	1		83	92	1	1
3	1	1	1		173	65	1	1		1	333	112	1
1	7	31	1		172	464	2	1		247	128	1	1
1	51	1	1		1	1	2	175		1	493	2	1
1	1	1	1		3	1	18	1		234	1	48	1
113	1	2	5		1	1	1	1		210	1	1	1
87	77	1	13		118	90	1	20438		96	3	1	1
106	1	2	1		1	1	48	3		1	243	1	1
130	1	1	225		1	260	1	54		1	107	72	1
1	1	2	1		1	87	1	60		106	2	93	1
249	1	2	2		522	1	1	3		291	137	1	1
1	2	1	1		1	1	3	73		1	1	1	1
2	2	2	1		1	1	1	1		103	985	1	1
1	2	1	2		1	16	1	6		1	193	1	1
221	1	1	1		1	1	1	1		1	202	1	1
119	2	2	4		149	131	1	9		81	1	1	5
267	1	1	2		1	1	83	1		3	83	1	3
1	1	1	1		1	10	41	14		1	6	1	1
1	182	1	1		1	2	1	2		1	68	2	1
6	1	1	3		1	1	1	36		83	87	1	1
229	1	42	1		1	105	1	443		1	30	4	1
127	1	1	1		6	2	66	1		118	316	1	1
70	1	1	1		1	1	2	4		613	1	1	1
344	1	1	4		1	66	1	7		54	275	1	1
1	1	6	3		1	1	1	2		125	1	3	9
239	1	4	5		1	1	60	1		144	2057	1	3
1	2107	1	2		1	344	123	1		94	148	3	5
2	1	2	1		1	1	5	7		228	96	2	1
105	1	1	1		1	1	66	1		131	2	40	2
1	1	3	1		1	1	172	9		522	1	1	3
6	1	1	1		1	102	8	4		2	5	4	1
73	5	11909	1		1	1	1	1		1	109	13	1
1	8	1	1		1	2373	6	1		206	4	1	1
1	23	1	1		1	1	1	20999		97	1	1	51
1	1	7	1		1	1	3	16		91	137	1	1
5	2	1	1		1	1	5	13		1	1	1	1
1	3	6	1		1	14	61	1		1	79	1046	3
62	1	1	64		3	1	1	1		267	361	4	25
130	130	2	2		3	1490	167	1		1	1	4	1
1	2	1	2		90	28	4	1		136	1	1	1
4	30	43	1		212	1	7	9		244	231	1	91
5	2	1	1		1	3	65	353		1	145	47	31
539	4	1	1		1	18	53	2		106	1	2	1
1	1	35992	1		1	10	1	2		12	1	4	1
1	1	1	1		1	2	127	1		87	120	1	1
1	2	3	1		1	1	1	1		508	101	1	1
1	1	2	1		1	2	1	4		113	190	1	1
1	1	2	1		1	13	37	25		2	547	2	1
1	2	163	1		134	1	166	1		1	212	1	2
1	2	1	1		1	86	4	1		1	27	1	3
31	4	3	1		1	88	1	1		228	3	1	1
73	1	1	1		94	12	3	1		203	11	1	1
1	437	1	1		1	1	1	1		1	1	1	1
67	1	1	1		1	189	1	1		1	1	1	1
296	5713	61	1		1	282	5	14		206	61	6	1
1	1	1	1		1	67	7	110		103	192	1	1
83	267	1	1		1	1	36	3		2	324	1	1
160	1	1	1		1	1	41	3		93	60	1	1
122	1	1	2		1	1	6	3		105	7	2	1
3	271	1	8		2	1583	1	1		225	1	1	13
1	61	1	1		2	116	11	1		201	3	13	1
1106	80	1	1		1	35	4	1		78	1	1	1
1	1	1	1		100	2	3	1		107	407	1	4
1	96	1	1		1	222	77	1		245	82	15	3
1	1	2	1		1	1	1	1		1	1	1	2
2	1	1	1		159	124	1	3		1	3	1	1
1	2	1	6		1	1	1	1		1	68	1	1
1	1	1	1		2	1	39	1		72	119	7	1
1	6	1	11		1	1	2	92		1	90	1	1
1	1	2	1		2	1	146	2		1	1	1	1
1	38	1	1		1	1	5487	1		1	1	1	1
1	1	1	1		1	1	1	12		196	1	1	1
140	1	1	6		3	1	1	217		346	1	1	1
1	3	1	1		1	1	79	56		1	1	1	3
1	75	1	1		123	96	37	60		3	1	7	1
1	161	1	1		118	1	1	1		7	1	1	1
1	1	9	1		1	1	87	12		417	124	1	1
1	1	2	1		1	5	7	1		1	8	1	1
138	3	7	2		1	479	3	8		1	1	4	1
1	1	1	1		1	1	38	1		1	8	2	1
1	1	1	1		1	1	1	1		1	95	1	3
1	1903	1	1		127	1	1	1		234	88	1	1
1	1	1	1		120	3767	1	1		21	3	1	3
1	1	3	2		1	1	1	6		83	1	7	1
106	55	1	1		1	1	1	61		91	6	1	1
1	46	2	1		1	7	2	41		2	63	1	1
1	143	9	1		1	2	1	3		1	1	2	1
1	2	1	34		1	1	1	27		135	3	127	1
1	1	3	1		123	1	2	32		1	1	1	1
257	1	1	2		1	6444	30	6		1307	223	1	5
1	1	33	1		1	1	2	1		92	63	1	1
1	1	1	1		113	67	3	1		1	87	1	4
1	1	1	1		1	2235	2	1		1	13	1	1
1	2	3	1		1	2	100	104		1	2	4	1
98	1	1	1		1	34	1	11894		120	4	57	1
74	1	624	87		1	1	29	1		147	4	1	1
21	1	7	1		62	8	390	4		1	1	1	1
129	3	1	1		83	6	1	1		173	1	1	1
1	1	1	2		1	1	1	3		282	694	1	1
1	1	2	1		100	2	1	151		144	1	1	1
128	32	99	1		1	91	60	1		346	5	1	1
2	1	22314	1		1	4	3	1		1	1	1	1
1	1	1	1		71	1	103	1		1	1	1	2
1	15	3	1		1	1	1	1		1	2	1	3
105	1	6	1		1	4	1	45		74	2	3	769
1	113	3	1		247	812	60	1		107	1	2	1
1	242	1	1		125	1	30	4		1	6	1	1
94	2	4759	1		1	2	4	1		1	204	1	6
125	1	78	1		106	84	1	1		268	10	1	128
99	1	1	2		3	3	26	85		1	1	1	3
77	1	4	1		94	7	6	41		1	1	2	1
3	86	69	3		56	13	2	1		73	1	23	1
1	2	279	1		147	1	4	20		1	204	1	1
1	102	1	2		1	1	2	1		3	59	1	1
2	4	1	1		105	2	81	1		72	12	19	1
1	1	1	1		440	1	31	26		1	35	75	3
208	70	1	1		97	2	1	1		1	8	1	1
129	120	3	1		1	70	1	249		253	1	1	1
1	85	1	1		1	765	1	1		144	1	1	1
100	1	1	1		72	1	4	1		1	74	54	1
1	1	7	4		1	1	10	6		129	249	1	1
1	170	2	1		137	3	1	1		1	660	1	1
82	1	8	1		130	4	2	5		2	1	1	1
1	128	4	1		451	2	38	8		280	1	121	1
1	54	1	1		1	6895	1	1		134	1	1	127
76	2	1	3		1	51	1	1		30	3	1	1
82	1	1	2		1	5	1	16		1	11	1	1
46	88	1	1		144	157	180	2		4	1	5	1
1	155	5	1		111	60	1	2		1	171	2	3
109	1	11	1		1	1167	18	42		137	40	4	2
120	1	13	1		1	1	1	1		1	143	1	1
1	1	1	1		1	1	276	2		96	82	1	1
1	1	5	1		1	1	53	4		1	1	1	1
101	42	1	41		152	1	1	7		1	1034	5	2
1	1	1	12		479	54	13	13		1	212	1	1
1	1	1	1		1	1	2	1		68	3	7	1
1	46	1	5		1	162	53	1		16	1	1	4
1	1	11	1		1	1	1	2		1	1	4	8
231	1	1	15		2	137	1	1		128	344	63	1
108	33	1	1		168	2	11	1		102	2	8	1
91	1	1	7		1	1	4	4		1	1	1	7
1	1	6	1		85	1	1	1		3	1	1	1
261	66	1	2		1	56	157	1		108	4	1	1
70	1	1	2		247	1	14	11		69	149	1	1
50	1	1	1		344	1	2	104		88	301	5	1
98	417	1	2		1	1	1	1		110	343	4	1
2	249	10202	1		1	145	14	36		134	18	44	1
88	1	4	3		97	174	67	2		117	1	1	1
1	1	1	1		111	2626	3	377		242	1	1	4
1	1828	8	1		94	34	18	15		278	1	228	1
223	58	1	1		70	238	1	28		45	1	16	1
1	41	1	3		186	227	3	2		1	1	1	2
322	6	1	1		1	344	1	1		119	1	5	1
1	3	2	1		1	657	1	4		72	604	1	3
7	1	3	1		107	1	4	3		47	97	8	2
1	1	1	48		176	134	1	44810		70	2	1693	1
144	7	1	3		1	3	1	1		108	1	1	1
113	2	1	1		142	1	70	1231		92	2	1	1
94	1111	1	1		1	1	1	1		187	176	1	5
1	6173	1	1		143	91	137	1		431	2	1	1
1	16	1	9		1	105	68	8		1	118	1	1
1	1	1	1		1	77	6	83358		1	2	11	1
253	1	24	1		1	1	1	1		127	110	1	1
1	1	1	3		129	93	1	1		94	220	23	3
1	1	1	1		72	1057	91	1		138	139	1	1
1	4	1	1		105	1191	3	1		79	1	2	1
130	6	55	1		238	1	85	2		98	134	1	1
91	1	5	1		1	1	59	2		87	97	1	1
1	1	13	19565		224	1	11	1		1	91	2	195
59	244	2	2		1	130	1	2		1	52	1	1
110	7	1	1		1	1	2	1		1	74	2	2
1	1	1	1		132	2	7216	6		1	21	5	33
100	1	6	110		61	2	1	200		1	1	49	41
1	1	1	2		1	1	30795	2		1	864	1	1
1	65	1	9655		219	1	1	7		1	40	15	2
2	1	1	3		1	1	1	688		126	8	1	6
3	12	1	1		87	7	6	4		1	1	1	1
1	1	1	103436		108	64	2	1		114	54	1	2
1	1	1	1		2	1	311	1		122	2	1	3
1	1	5	1		1	1	369	1		109	780	3	4
1	8	2	9		95	17	2	1		1	733	1	1
369	1	6	1		87	1	552	141		17	272	1	1
105	3	1	13		1	1	5	1		146	308	12	1
296	25	58	1		1	5956	35	1		87	1	1	1
117	1	1	1		1	2	1	3		114	1	1	1
1	5	2	1		1	1	35	21		101	334	7	1
1	1	3	1		70	1	126	6		1	1002	1	2
1	1	1	1		2	1	2	1		120	1006	3	1
133	1	12	1		119	1	1	1		1	33	6	4
76	1	2	1		67	1	2	2		1	17	1	1
89	899	1	6		136	1	1	3		1	2	1	5
126	1	2	1		227	1	1	1		110	6	1	1
175	135	3	1		127	1	1	4		1	572	1	1
141	1	1	1		111	3	1	1		235	24	1	2
81	1	1	1		49	8	54	1		127	1	1	1
45	1	1	10		1	127	83	29		113	3	2	5
1	73	1	1		142	2	20393	1		348	95	4	1
1	10	94	1		1	1	1	1		415	135	16	1
2	77	1	1		124	56	995	4		1	1	2	6
110	1	2	3		91	152	44	1		76	1	1	1
196	3	2	1		1	3	3	1		126	1	1	1
2	1	7	1		1	2	1	1		100	248	1	7
4	1	1	1		1	2	1	1		1	121	103	1
129	5	1	5		219	6	281	10		1	475	1	1
1	8	1	1		4	1	1	1		95	1	14	1
109	790	1	1		102	1	1	1		1	2	2	1
124	4	16	1		136	1	1	1		103	150	1	1
80	1	1	1		205	3	12	133		109	145	1	1
1	262	1	1		92	6	1	1		279	58	4	1
1	1	3	1		1	3	1	28		205	5	12629	3
118	1	11	1		9	4	140	1		1	90	1	4
109	387	1	66		2	1	1	1		69	193	1	5
89	1	1	1		337	3	79	1		142	3	1	1
74	77	1	3		72	1	1	3		96	348	1	1
459	1	1	2		1	1	1	1		249	34	1	3
1	1994	1	1		168	1	48	1		180	86	1	1
443	208	550	1		107	85	1	1		283	1	1	1
1	1	1	1		3	1	3	5		143	213	1	5
109	9	5	3		3	44	1	2		99	1	1	1
1	1	1	4		111	76	58	7		92	1	1	170
528	1	1	5		1	80	24	7		134	8	1	1
99	1	24	1		1	390	1	1		1	1331	1	4
68	1	1	3		1	3	1	29		41	4	1	1
254	5	1	3		1	22	2	1		213	36	3	1
1	102	1	1		86	226	15	27		230	1	1	1
1	1	3	21		1	1	43	12		223	2	1	2
1	67	1	1		1	6	81	5		119	1704	2	3
144	204	1	3		2	14	4	1		95	2590	1	1
89	12	1	1		1	1	1	1		1	3297	1	1
1	2	4	3		1	103	57	1		92	88	1	2
55	80	1	3		114	2	1	3		143	1	24	2
1	3	3	4		1	96	5	1		26	1	3	1
1	1	1	1		1	64	95	1		91	72	1	1
1	1	1	1		1	2	1	19		1	1	2	1
138	1	3	1		100	1	28	17735		1	1	1	1
357	18	1	1		73	38	1	70		120	1	2	1
117	1	1	1		1	55	1	6		1	1	1	1
2	147	44	1		1	1	5	147		103	190	149	4
123	1	1	1		210	201	1	1		1	7	1	1
1	2	1	1		82	7	1	1		1	1	1	1
78	2	1	17143		1	2	1	1		104	29	1	1
1	3	78	34		98	41	1	1		127	1	1	2
114	17	1	1		452	1	2	3		83	429	64	2
102	37	1	1		1	78	1	618		1	86	1	1
1	216	1	17633		372	159	30	1		1	1	1	1
2	5	3	1		1	1	104	27		77	4	1	1
99	74	36	11		117	1	1	1		141	90	2	1
1	1	1	1		138	2	1	1		1	1	2	3
1	83	1	1		1	2	1	1		124	23	2	1
208	1	39	1		1	22	1	4		105	8	3	1
388	4	1	1		1	1	1	1		1	1	2	1
1	8	4	1		1	1	211	1		58	1	144	1
66	1	1	5		5	1	1	1		575	58	1	1
1	1	1	1		1	1074	1	63		1	3	1	1
22	288	1	5		123	1282	1	26		1	479	61	1
1	1	1	1		291	88	69	1		101	71	5097	1
91	4	1	1		1	60	1	2		118	30	2	1
98	1	30	1		118	11	6	6		1	38	4	1
2	42	1	3		1	5	1	2		833	1	1	1
115	1	1	1		1	5	1	11		1	112	1	1
109	1	1	1		1	38	1	96		121	90	1	1
1	1	1	3		100	1	1	1		1	1	3	2
227	1	1	4		135	2	1	12		1	34	1	1
1	1	1	1		1	1	3	20		106	1	1	1
1	1	202	1		2	7398	1	6		2	1	1	1
2	2	6	1		1	99	1	9		1	84	1	4
1	28	62	1		205	47	1	1		348	247	1	1
3	1	1	10429		1	1	1	1		469	218	1	1
117	2	1	1		1	73	90	3		109	1	1	2
1	1	1	1		101	2	1	3		386	1	80	1
1	33	1	1		1	1971	1	118		1	82	1	1
1	1	1	1		1	1	1	1		360	1	1	1
100	1	1	21		1	17	1	1		56	1	16	1
241	1	3	1		1	44	1	10		529	128	1	1
96	12	1	1		85	309	3	1		164	1	1	1
1	22	1	1		1	1	36591	142		116	1	1	1
1	1	157	1		1	1	7	323		1	103	1	1
108	1	1	12		1	93	244	1		133	197	1	130
1	1	1	1		2	127	3	2		1	1	10	1
1	1	1	1		1	3	21	136		1	1	1	1
1	1	1	5		343	1	2	25		71	839	1	2
1	1	1129	1		639	274	1	1		1	81	1	1
1	1	1	1		1	1	1	1		135	161	3	1
2	1	9	1		133	1	74	3		125	141	1	1
1	1	6	4		85	1	4	1		200	740	1	1
1	135	3	1		98	1	421	22		1	1	1	1
235	1	1	8		72	110	2	28		73	66	1	1
1	1	1	1		1	175	1	1		128	2062	1	1
1	5	15	1		1	154	1	1		93	83	1	1
93	1	100	10		102	6	1	1		102	180	1	1
1	30	3	1		95	1	7	1		130	6	8	1
130	106	543	2		91	373	75	14		1	1	1	10728
121	78	3	1		1	1	1	1		119	1	2	1
109	1	1	2		125	23	1	1		224	1	1	1
161	3	18092	1		219	59	1	64		779	6	1	1
1	54	1	1		1	26	1	6		2	1	2	2
101	14	1	26664		1	3	1	1		1	1	2	1
216	100	37	1		155	1	49	3		106	10	8	1
101	1	214	1		411	3	1	84		158	101	2	1
178	1	1	1		108	1	209	4		71	1557	4	3
123	66	67	1		1	1	2	1		101	1	1	5
109	63	2	1		1	18	1	1		112	1	1	1
87	24	95	3		202	1	1588	1		122	43	5	1
217	2	16	1		121	3	50	5		1	280	2	1
111	1	29	1		1	1	1	1		1	160	3	1
93	192	99	1		1	1	43	3		191	1	9	1
1	7	1	14		324	2	2	6116		8	175	12	1
99	86	1	1		1	1	1	1		7	1	1	1
1	593	1	12		212	200	28	1		1	207	19530	1
1	1	2	1		1	11	6	2		134	1	1	1
6	27	1	1		1	7	5	1		211	145	3	1
55	485	1	1		118	1	12	13		240	1	1	1
1	2	1	1		1	1	1	2		33	2	1	2
1	1	1	1		1	1	16	1		1	46	2	1
1	64	3	1		92	1	28	2		181	3	1	1
1	8	742	1		108	1	9	1		80	529	1	1
1	220	3	1		85	5	223	98		1	4	4	1
1	14	1	1		103	394	2	1		442	308	8	1
69	182	260	1		1	1	4	44		1	251	1	1
349	1	1	1		107	2	1	1		1	1	9	1
231	57	1	1		341	1	1	1		98	559	978	3
1	65	3	1		90	1	1	4		102	1	1	1
117	1	175	30		274	3	3	1		185	1	5364	1
285	192	1	1		121	2	1	1		383	61	1	1
108	1	1	1		266	1	4	1		331	1	9	1
195	14	1	1		1	12	2	1		102	118	8	1
96	3	102	1		79	19	1	6		1	1	1	58
2	1	1	2		1	1	1	130006		1	1	1	1
50	3290	36	1		1	1	2	1		111	1	1	1
119	1	2	1		1	1	98	4		175	1	4	1
1	2	2	1		1	2	1	1		1	730	4196	1
3	1	1	3		122	22	1	1		176	103	1	1
1	2	3	1		109	1	1	1		254	1497	97	1
1	31	1	1		1	1	6	60		82	1	1	1
123	62	10	3		118	129	1	3		74	80	1	1
1	1	1	9		1	1	1	1		128	3	1	1
243	5	1	1		107	2	2	1		1	1	4	1
1	178	1	1		104	1	1	2		314	74	1	1
1	172	1	3		106	1	1	14		59	1	1	1
1	293	3	2		1	188	16	1		159	1	54	3
127	1	1	1		1	10	1	2		464	1	1	1
110	52	1	1		155	1	1	1		1	19	7	1
1	2	5	1		1	2	1	4		150	20	96	2
1	14	1	1		1	80	39836	3		284	124	83	170
2	34	1	9513		79	2	1	6		64	87	1	1
85	1	91	1		1	63	60	4		132	1	1	1
1	17	1	1		2	3	1	1		125	103	1	1
1	4	87	6		1	4	1	1		1	23	23	1
1	10	101	20		111	1	18	2		1	1	15	1
1	2	8	1		2	3	49	3		1	2	8	1
1	36	1	1		124	1	68	1		121	2	1	2
1	1	1	1		1	2	2	1		3	1	4	1
106	1	1	1		3	5	2	25		344	50	2	1
[truncated: 41,919 more rows]

## Sheet: C5EC1-4+P24EC1
mmCDHR5 EC1-4+mmPCDH24 EC1			Ca
	T0		T60		R1		R2
Replicate 1 AVG	32.8838		38.401		63.2728		93.7552
Replicate 2 AVG	82.9054		65.3692		98.3897		172.246
Replicate 3 AVG	99.9263		68.7415		58.947		160.199
Average	71.9052		57.5039		73.5365		142.067
S.D.	34.8486		16.6293		21.6319		42.2706
S.E.	20.1199		9.60092		12.4892		24.405
Replicate 1					Replicate 2					Replicate 3
T0	T60	R1	R2		T0	T60	R1	R2		T0	T60	R1	R2
295	1	24	600		6	705	32	615		33	27	69	12
1	1	2	87		6	539	1	2		93	115	3	3
2	3	8	161		105	80	18	2		379	76	2	2
1	345	152	2		41	50	24	1453		217	3	4	799
2	1	87	17		101	1	1	3		34	8	26	25
1	155	2	2		1	5	18	1		51	2	2	763
1	3	255	20		81	85	4	8		62	6	25	40
11	27	246	2		27	40	1	820		109	65	399	73
30	2	1297	1127		75	51	559	116		2	6	13	97
402	215	2	2		47	106	9	60		108	26	36	254
1	5	20	3		83	38	2053	25		47	217	135	2
132	3	53	56		44	196	65	4		37	1	76	18
2	36	212	45		29	97	55	281		69	219	52	96
89	80	116	46		87	117	57	3		9	54	57	68
5	28	83	115		280	130	96	14		125	51	17	336
89	13	159	73		1	87	77	197		52	155	18	12
212	6	177	2760		9	35	30	2017		268	98	52	64
1	85	59	1		265	17	194	5055		96	921	49	7
138	126	131	1		76	112	79	2		394	32	29	25
103	133	534	1		9	97	889	1		96	87	7	40
33	122	4	1		3	5	271	4		55	36	5	31
66	250	2	41		224	18	1	4		351	54	15	43
233	70	1	1		127	90	1	3		7	46	554	78
93	241	3	1		89	48	14	8		138	92	33	66
25	105	1	1		1	19	1	2131		116	93	51	38
66	59	1	1		1	40	5	979		1	46	1	55
21	3	119	1		1	1	1	38		240	3	305	120
91	5	1	53		1	26	2	1		123	2	64	76
269	65	1	69		1	39	1	9		92	1	2	2
111	4	178	1		103	38	62	1		106	17	1	14
1	44	2	1		110	1	85	3		130	2	1	56
12	587	2	28		107	1	1	1		250	442	1	168
146	1	1	3		1	1	27	78		1	213	1	51
36	1	1	823		138	1	54	1		100	2	5	181
353	6	3	2		100	128	210	1		85	1	4	222
2	231	104	1		79	112	3	1		106	22	1	138
5	119	1	22		103	303	134	1		122	1	88	184
2	434	2	1		107	109	3	1		385	1	1	1
1	3	403	1		69	1	1	87		97	1	1	452
1	188	1	1		112	1	112	123		309	105	28	3419
1	1	1	3		1	1	1	1		1	128	6	46
1	5	1	2		1	70	1	1		94	1	117	3
2	1	1	40		94	80	1	3		101	158	785	4
3	7	1	1		1	114	1	2		97	94	3	947
1	1	3	3		1	93	15	728		2	1	1	2
1	1	1	1		1	101	1	2451		1	2	1	96
27	5	1	1		119	1	1	127		1	53	1	1
1	1	149	1		1	128	8	1		117	105	1	2
1	2	1	1366		1	113	1	17		2	61	290	68
1	110	3	76		1	1	1	2346		1	3	93	1
1	2	1	1		119	1	1	1		1	1	66	64
1	1	1073	146		54	1	4	1		1	1	1	1
1	4	1	3		113	1	34	42		1	59	1	51
129	4	1	91		97	1	97	3		102	1	1	1
1	2	3	29		117	1	1	1		1	1	1	80
293	1	1	52		1	135	1	1		1	1	5	3
1	1	2	103		113	109	1	1		119	120	105	172
3	1	1	18		105	1	3	1		1	87	1	1
1	69	2	1		89	1	1	1		1	611	574	1
1	72	3	1		106	1	26	3		101	1	75	6
1	2	1	3		100	1	1	65		1	1	1	104
1	1	1	1		133	1	1	6		1	1	7	1
1	3	1	157		129	1	1	1		1	154	3	155
1	1	1	1		1	1	103	1		1	87	2	70
1	1	3	73		131	1	92	1		209	1	4	23
2	2	91	1		160	147	104	49		1	1	88	3
1	1	194	14		124	109	1	53		98	63	1	98
1	4	2	1		1	1	1	1		380	179	1	68
1	97	1	1		87	2	2	1		96	96	126	53
3	1	3	1		129	1	1	1		1	1	1	3
1	1	107	107		1	1	22	1		1	1	16	2
1	1	1	4		1	128	16	227		130	1	76	131
1	1	1	1		122	134	1	1		92	1	2	1
1	3	1	2		95	307	1	1		106	5	1	1
3	1	1	4		127	113	1	10		1	1	1	2
1	152	1	3		1	109	22	2		1	1	1	245
3	1	1	1		109	1	2	2		259	178	1	66
1	106	49	4		146	1	37	2803		140	1	89	2
1	1	1	84		1	112	1	1		81	1	65	70
223	132	1	3		209	87	200	19		107	4	1	161
1	3	1	1		2	103	87	4		157	101	6	1
1	1	1	1		1	1	4	1		138	86	1	62
1	1	1	2		153	109	2	1		1	100	191	60
3	3	196	2		225	1	1	1		147	128	2	64
1	1	1	9		1	101	1	1		1	1016	1	1
1	1	1	1		120	1	99	6		1	1	1	300
1	1	1	1		121	1	42	1		137	1	1	95
1	1	1	5		168	248	17	1		111	9	600	87
154	1	2	263		1	89	16	1		1	89	2	1
1	12	2	1		100	296	2	1		1	1	2	65
1	2	1	222		106	1	39	1		71	83	1	218
3	1	1	95		62	127	63	1		1	501	1	1
1	1	9	2		106	112	11	1		1	3	31	30
1	1	1	1		1	157	5	1		2	1	65	14
1	1	1	1		1	62	120	1845		40	3	1	79
1	1	1	2		116	1	161	1		1	86	1	149
1	2	1	1		3	156	1	2		146	81	1	72
1	2	1	13		1	1	93	92		114	6	2	86
1	1	1	1		41	134	88	1		137	134	1	2
1	1	259	1		117	105	1	24		1	88	1	115
1	4	1	8		1	106	5	2		1	1	1	7
1	1	1	1		120	1	3	1		141	4	68	91
4	1	1	102		121	1	82	1		118	1	94	51
1	1	1	59		1	1	1	1		1	32	30	140
1	1	3	4		3	1	3	1		113	169	1	2
1	1	1	1		1	1	85	129		110	168	47	5
1	1	1	1		135	107	2	86		93	36	1	3
1	1	1	62		108	110	1	1		149	1	1	91
1	1	1	116		296	1	468	1		70	1	1	20
1	1	105	1		91	109	90	1		1	1	1	6
1	1	1	4		1	67	1	1		162	2	1	1
1	4	3	5		2	112	85	1		1	51	89	1
1	2	1	1		122	1	1	1		128	692	1	12
3	2	2	1		497	1	85	2		1	2	1	1
1	1	109	91		1	89	1	2		1	9	1	3
1	25	58	4		1	136	3	17		99	1	1	30
1	2	1	2		1	112	9	3		4	134	1	176
2	2	2	8		117	1	1	280		62	1	126	8
1	1	2	29		107	1	23	1		1	126	3	1
1	1	2	2		121	3	1457	1		138	1	1	1
1	1	1	1246		1	1	1	1		118	1	2	81
1	1	1	1		1	86	1	21		108	1	53	3
1	820	134	6		112	88	1	1		204	46	91	7
3	1	1	3		1	3	1	4		164	84	1	20
1	1	1	1		1	102	2	1		113	86	1	92
6	78	1	4		1	1	451	1		1	115	1	1
1	129	1	5		1	120	1	1		92	89	1	52
1	1	1	74		1	287	113	64		214	9	680	102
1	4	1	1		1	122	3	3		130	1	5	22
1	1	2	1		1	84	9	1		111	69	2	1
1	1	1	428		2	1	200	1		92	99	1	11
206	1	150	1		1	1	1	1		134	1	509	10
273	1	26	1		45	1	1	1		92	102	1	1
1	2	3	1		1	103	1	1		140	3	1	156
1	2	1	1		1	111	2	1		2	1	2	27
1	1	3	3		1	100	85	49		117	761	1	103
1	1	3	86		1	1	23	1		115	1	4	1
610	1	2	1		1	593	2552	2		70	1	1	1
1	17	2	1		123	1	90	74		100	91	3	65
1	1	2	20		1	125	92	1		138	109	1	1
1	3	2	74		100	135	1	206		129	98	3	207
1	1	1	2		103	136	1	1		235	65	1	5
1	1	1	53		1	121	1	82		74	1	1	1
1	1	1	8		1	140	3	1		120	1	1	2
1	145	3	3		1	1	369	3036		112	34	1	1
1	1	1	2		4	241	1	1		1	4	1	26
1	1	3	135		1	1	107	1		1	13	5	2
13	1	90	1		406	1	1	1		2	5	8	1
1	1	132	7		1	1	1	1		1	1	2	93
1	1	53	1		1	1	1	1		112	1	3	2
1	1	1	7		2	100	1	68		39	10	374	5
7	1	109	1		1	231	154	1		269	1	1	3
1	2	264	1		3	1	1	1		255	1	1	37
1	117	1	1		2	1	85	1		1	1	1	5
1	1	1	2		119	117	12	1		114	100	1	1
2	1	1	7		1	3	8	3		1	40	2	2
1	2	1	1		1	1	64	5		118	113	2933	4
1	1	2	3		2	1	61	1		211	2	1	70
1	1	4	3		1	1	57	1		153	40	107	1
1	1	1	40		93	143	6	1		1	119	3	1
1	1	1	1		94	97	7	1		1	77	1	59
1	1	1	351		117	1	1	1		104	132	1	2
1	1	1	1		1	1	1	5557		91	1	1	2
1	1	1	1		1	1	1	1620		1	1	1	28
3	1	3	22		1	235	708	4		159	200	95	8
1	1	1	4		127	232	111	1		1	1	1	74
2	8	1	3		1	124	114	43		794	74	3	1
1	1	1	4		148	2	1	1		1	112	1	107
1	1	1	93		2	1	2	1		3	1	1	106
3	100	1	56		283	116	3	2		123	87	1	1
1	1	1	153		1	125	1	1		119	1	2	100
1	1	1	301		100	86	1303	1		143	1	1	1
155	1	1	111		1	294	1	2		114	3	1	51
1	1	1	17		1	1	74	1		1	171	2	1
2	1	170	1		131	302	118	14		110	107	49	6
1	1	3	2		104	1	105	1		125	3	1	2
1	1	2	3		1	1	88	1		150	1	1	36
1	1	1	8		1	349	2	5273		118	1	1	47
1	1	178	1		1	1	51	1		1	1	1	1
1	1	2	1		89	123	1	1		1	120	1	1
5	1	2	8		1	128	1	152		99	36	1	157
1	1	1	8		1	1	1	1		235	1	1	1
1	2	129	27		2	103	25	55		326	36	1	2
1	1	1	3		245	262	8	1		117	43	348	48
1	1	4	1		144	2	1	1		1	1	112	1
2	2	7	3		607	1	203	19		161	1	7	1
1	3	108	318		1	1	99	1		79	1	32	20
1	1	1	4		1	122	24	1		51	117	1	55
75	1	16	1		1	118	20	6		209	1	3	87
1	2	101	2		1	151	94	1		101	2	1	1
148	1	14	1		3	1	12	1		113	1	222	2
1	4	4	1		3	1	63	3		109	6	1	63
1	92	1	26		60	131	1	1		99	80	2	1
1	1	1	61		104	1	1	23		119	1	3	1
1	73	1	65		1	1	98	1		106	107	2	160
1	1	2	75		104	1	3	1		87	62	1	3
1	1	9	49		101	91	6	4076		107	85	1	7
1	1	1	1		1	135	1	1		2	4	1	57
1	1	916	3		1	1	84	1		2	104	1	92
1	5	7	1		2	1	153	1		116	56	2	170
1	90	3	1		1	76	1	1		121	1	1	51
1	2	1	1		1	118	28	1		1	1	4	6
1	1	2	64		1	36	2	1		131	1	254	1
1	1	4	1		1	1	40	1		70	4	92	63
1	1	4	6		1	3	67	37		1	111	5	88
1	1	4	7		1	1	2	2		133	1	1	18
1	1	1	48		1	1	1	44		114	1	1	1
2	1367	9	456		1	1	4	41		94	1	1	4
1	1	1	1364		1	97	1	1		1	2	2	1
1	100	1	1		1	1	209	1		119	1	108	7
164	589	1	62		730	1	72	7		1	4	6	3
1	1	1	1		1	220	92	3366		1	1	1	1
1	52	1	1		1	206	26	118		2	1	1	1
1	1	1	26		117	115	25	1		1	1	1	81
1	1	1	48		1	118	46	1		116	130	298	6
1	1	1	4		139	1	1	1		114	129	1	193
1	3	85	1339		1	1	24	1		8	3	135	1
1	1	1	637		1	136	83	1		290	2	1	1
1	1	1	89		1	1	100	53		93	2	1	218
1	2	5	1		1	1	18	2		1	99	1	5
1	208	1	61		102	1	49	2		154	1	250	59
1	2	1	1		360	1	1	1		166	1	108	55
1	99	1	73		1	108	93	2695		115	1	1	1
1	3	1	283		1	1	58	5		130	1	3	69
1	1	1	216		1	1	1	4		100	10	1	77
3	1	1	5		1	138	38	81		93	5	4	5
1	1	51	1		116	70	1	6		200	1	16	1
1	1	1	1		1	245	128	1		150	1	1	1
1	1	1	36		1	2	1	1		105	1	1	9
1	1	92	43		1	96	1	7		138	80	1	98
1	1	1	3		1	94	1	8		116	4	1	41
1	1	539	1		88	365	46	2		119	68	9	1
1	1	1	11		1	1	1	12		1	1	1	88
1	120	1	3		180	100	311	2		1	1	3	1
1	109	67	4		1	76	3	1628		211	94	1	86
1	1	3	1		1	106	10	2		167	244	2	1
1	1	2	1		144	1	90	1		135	3	2	1
1	1	4	1		2	1	1	1		1	1	1	92
1	1	2	1		1	1	1	13		1	10	1	82
1	1	1	187		69	95	15	134		1	115	1	447
142	1	1	10		1	121	84	8		1	1	1	4
1	1	115	54		1	110	1	1		137	1	4	89
4	821	1	1		68	107	118	5		198	1	1	69
3	2	1	9		124	478	73	1		144	4	3	1
1	10	19	1		1	124	62	1		1	105	337	107
1	60	1	1		123	117	51	1		99	1	2	1
1	4	1	120		126	118	1	1		543	1	1	92
1	1	2	93		1	1	1	1		212	119	1	11
1	1	2	3		295	95	91	1		4	223	1	2127
1	1	345	95		1	87	1	1		93	1	171	117
1	3	117	7		152	245	1	1		62	2	1	45
1	1	1	478		1	110	2	1		95	3	1	79
1	98	1	2		108	116	590	1		1	32	2	101
1	1	1	2		104	123	1	1		8	2	1	1
1	107	1	1		106	1	1	1513		2	106	4	1
1	118	6	2796		1	78	147	74		89	240	2	83
5	95	1	1		2	124	1	5430		1	2	1	20
1	1	131	29		78	102	172	1		1	1	11	57
112	158	1	1		1	1	1	1		109	29	1	85
3	1	1	1		1	1	98	443		105	1	1	52
1	1	136	1		3	1	3	2		123	1	8	48
2	77	2	1		108	116	1	1		124	1	1	5
1	1	158	7		125	1	114	1		146	1	1	1
1	1	11	61		136	97	72	1		107	1	3	80
2	1	3	245		124	1	95	91		141	4	1	1
1	5	1	11		1	266	1	1		128	15	1	5
1	1	1	1		1	229	86	12		91	122	8	336
1	367	1	3		120	87	74	1452		105	59	1	51
2	150	55	1		1	1	72	60		106	71	217	133
4	1	3	51		155	245	121	3		132	2	206	11
5	2	1	1		1	1	4546	81		255	2	544	1
2	1	132	1		1	1	409	3		119	1	1	1
1	1	1	297		1	1	2	1		105	1	6	31
1	1	1	3		1	286	1	1		119	11	1	89
1	1	1	4		111	109	1	1		116	7	1	469
268	4	6	56		1	1	1	1		7	375	1	82
1	2	1	1		131	125	1	37		134	1	1	1
507	1	1	1		103	194	76	1		112	1	1	51
1	806	2	51		87	108	123	3		71	2	3	64
1	1	1	5		96	1	568	1		1	1	1	1
1	1	2	1		89	1	64	7		125	1	1	9
1	1	2	55		1	308	1343	777		11	1	1	238
283	1	122	10		96	1	1	1		59	1	127	102
1	1	1	79		1	1	1	1585		1	1	1	183
1	7	1	11		118	107	1	1		1	105	1	264
1	1	1	74		1	252	88	736		112	2	1	20
2	1	1	1		1	102	1	2767		106	1	1	91
3	1	1	1		115	1	68	1		1	74	103	1
2	126	3	1		79	1	103	4545		1	189	115	68
1	1	1	49		97	104	1	139		123	445	1	56
3	2	1	1		117	1	10	801		1	79	1	3
126	1	1	1		1	1	290	1		1	119	1	1
2	1	1	1		1	125	1	13		2	2	1	1878
1	4	1	1		98	124	274	6247		1	1	1	53
1	1	1	41		76	318	65	1		60	1	4	1
2	38	200	1		115	1	1	1		101	1	1	1
1	2	3	1		1	425	1	271		140	1	4	219
1	2	1	26		1	2	400	1		1	7	4	1
1	620	1	1		116	99	92	1		159	1	14	8
1	1	1	10		1	149	105	11		138	122	1	3
1	1	1	1		105	318	1	1		117	232	2	68
1	99	1	1		1	572	6	1		104	92	1	145
1	1	3	1		104	1	6	11		1	3	1	176
1	1	2	1		69	1	79	1		2	1	47	67
1	120	1	1		290	88	97	98		1	1	51	80
1	1	3	1		113	1	201	6		2	4	104	6
1	1	35	97		1	1	2	4		1	1	1	3
1	1	1	1		121	85	7	1		1	1	6	163
1	1	2	1		126	1	1	1		1	108	1	3
1	3	46	1		1	144	8	1		271	284	445	2
1	1	130	3		1	77	1	2266		64	2	1	1
1	1	3	2		143	88	1	109		102	1	6	66
3	1	1	1		68	1	1	1		1	664	3	47
4	21	3	1		122	115	49	1330		114	106	1	76
1	4	1	1		170	1	71	3		1	1	1	4
1	1	1	1		1	1	1	1129		99	223	1	1
1	7	1	9		104	1	43	1		125	3	1	94
1	3	1	178		88	92	5	3332		110	1	1	19
1	1	1	1		83	1	100	1717		187	107	1	10
1	1	1	1		104	105	1	1		114	47	26	28
1	1	2	17		1	1	93	1		123	207	2	1
1	3	1	1		1	125	3	2		89	137	39	1
1	1	1	1		102	1	1	1		129	1	3	1
3	3	1	1		126	73	1	1		116	86	1	2
139	111	1	1		123	1	79	24		65	1	109	1
1	8	3	3		87	159	9	2		7	405	98	164
1	1	400	72		128	118	1	1		1	1	1	57
1	130	1	155		123	98	109	1		247	82	1	93
1	1	1	1		1	1	8	188		237	1	1	1
1	1	3	3		80	124	2	2		163	217	488	1
1	1	1	1		140	1	1	1		1	1	1	1
1	1	1	72		4	195	117	3		1	467	2	1
1	1	1	1		1	405	93	22		1	4	2	2
1	1	4	3		1	1	96	1		1	84	68	7
2	166	1	10		3	165	90	1		4	557	110	528
1	75	1	1		229	341	1	27		1	3	1	2
3	13	89	38		126	1	2	2		19	83	5	65
1	1	218	83		2	89	1	2		135	1	1	130
1	1	1	1		1	226	154	3974		1	1	1	3
5	1	1	1		111	1	64	1		1	75	1	1
3	3	1	5		220	1	215	1		64	79	1	1
1	266	67	1		1	128	2	64		113	3	1	83
261	1	1	663		116	1	4	1		1	1	6	92
1	1	220	2		119	1	79	3		1	47	18	568
200	1	1	1		1	109	168	12		139	18	1	1
199	2	2	1		1	111	1	1		321	214	2	57
347	4	1	44		100	109	3	1		8	126	1	85
1	1	1	8		90	2	1	1		140	3	1	96
1	123	3	1		244	1	8	1		118	106	1	80
1	3	1	72		133	1	1	1		146	111	24	6
271	2	1	24		1	1	1	40		104	134	2	88
1	1	1	1		43	135	1	1		56	33	1	15
1	3	1	14		1	213	51	1		1	1225	5	27
1	749	1	142		1	76	2	1		124	120	1	1
1	1	1	1		100	1	1580	1		128	123	5	4
1	1	175	1		1	1	17	1		1	129	14	98
1	209	1	3		169	1	9	123		95	1	2	1
1	1	1	1		1	1	1	1		1	1	1	2
1	1	1	35		5	246	1	2		1	3	132	133
1	1	1	43		298	102	113	1		113	2	111	786
325	135	1	1		1	80	315	905		147	13	113	179
2	1	1	1		1	1	125	84		1	1	20	8
3	6	1	428		124	126	3	77		107	1268	2	93
2	1	1	1		1	1	1	3		239	84	1	95
1	5	2	2		1	1	1	11		111	1	2	144
1	1	81	1		123	121	2	1		133	115	1	51
305	1	6	1		115	1	166	160		99	11	1	1
1	1	3	1		64	96	68	3		113	56	1	1
1	1	1	2		129	248	76	1		137	123	10	13
5	4	1	2		104	276	140	4780		3	2	1	2
1	30	1	1		85	1	1	1		1	1	1	1
4	1	1	11		101	1	1	5		120	13	97	2
1	124	1	8		130	203	1	1		101	312	1	70
1	1	1	4		1	105	1	34		4	72	1	1
3	1	1	1		137	1	1	7		161	1	27	39
308	1	1	9		1	1	1	302		106	96	1	89
139	8	1	55		1	1	1	1		134	92	1	1
1	3	1	2		133	1	64	4		1	641	1	6
1	3	179	3281		88	120	3	1		135	2	8	46
1	3	10	4		1	117	117	1		125	1	1	3
1	213	1	4		115	2	1	1		1	1	95	92
1	2	2	3		119	5	61	1		6	1	1	146
1	3	1	3		76	1	90	1		113	44	1	9
1	1	1	1		225	125	132	5656		70	94	1	1
175	1	3	65		130	107	1	1		115	2	1	89
1	1	1	4		1	1	3	1		94	213	1	60
1	1	1	2		1	1	63	6		113	81	1	103
2	2	1	1		116	1	52	2		3	2	1	80
1	1	1	1		1	146	1	282		240	2	10	1
1	1	1	8		59	1	44	54		124	248	476	49
4	1	1	14		1	1	1	2		1	119	91	90
139	1	1	6		182	1	2	1111		129	94	248	2
2	1	1	1		1	89	1	1		107	1	3	1
1	1	1	71		1	90	92	1		112	1	4	1
1	38	57	1		114	125	1	1		111	87	1	3
1	1	76	33		2	1	16	1		119	168	1	105
2	1	1	1		1	1	1	1		1	3	1	5
1	1	3	1		124	1	1	2		121	210	1	4
1	1	1	94		1	106	1	2		152	86	1	234
1	1	1	1		1	1	13	3		110	1	1	1882
1	1	1	1		4	121	83	1937		1	1	84	193
1	4	1	6		124	1	57	3250		105	74	92	76
1	5	1	1		133	1	980	64		133	68	714	85
1	1	103	5		1	604	1	4		1	107	1	82
1	1	82	1		101	1	2	3		37	219	130	253
3	4	2	1		82	110	1	1		86	105	3	37
1	1	1	1		109	483	100	4		34	344	4	279
3	89	1	4		1	153	1	5		3	220	1	138
1	123	2	49		91	1	92	1		105	222	1	27
1	233	1	1		2	101	14	1		117	92	223	1
1	1	1	1		93	1	50	114		76	1	777	2
2	1	2	3		100	1	90	4		135	1	981	10
1	5	1	3		284	1	1	1		120	1	1	1
1	1	1	5		1	125	4	1		131	88	58	1
1	1	334	4		133	1	1	1		122	167	1	3
5	1	587	21		116	82	16	1		131	10	1	2
1	3	1	16		1	1	1	1		372	1	1	25
422	647	1	154		125	213	290	1		1	772	1	78
1	1	1	3		1	1	1	2		2	10	1	7
1	1	1	3		235	1	1	22		1	1	5	55
1	1	1	50		1	1	94	2		1	238	2	82
1	191	1	1		81	120	53	17		118	1	2	9
1	1	1	1		1	78	1	1		153	116	2	80
1	2	1	152		1	1	1	1		49	2	5	15
1	1	1	29		1	121	1191	36		136	121	1	1
1	1	1	1		1	132	1	1		146	1	2	1
1	1	1	1		1	1	1	1		139	110	1	356
1	1	3	2		1	1	1	1		2	13	302	151
3	1	38	107		108	1	1	2037		253	1	1	1
1	1	1	1		1	124	1	1		130	1	35	58
237	1	1	1		1	106	8	1		1	3	42	1
1	1	1	2		191	22	17	1		11	1	1	104
2	3	2	1		97	112	12	1		184	1	1	169
1	1	2	1		1	312	12	2		233	1	1	1
2	1	1	1		114	124	119	1		6	1	3	1
1	1	1	1		109	1	8	1		1	26	2	1
1	8	1	57		128	118	97	4		106	1	3	100
1	1	174	318		1	226	1	1		238	443	3	98
2	3	1	1		84	135	1	1		1	92	126	53
1	1	1	3		1	121	1	1		109	1	1	40
1	10	1	2		131	94	1	1		240	1	2	1
1	134	1	3		110	126	1	12		10	469	1	25
1	118	252	153		1	1	1	1		133	1	1	52
1	1	2	2		110	126	50	1		100	5	6	166
1	1	1	1		3	84	1	1		107	1	1	62
1	1	11	1		84	1	1	4		2	1	113	125
1	1	1	1		114	1	16	1		96	94	85	32
1	81	2	105		1	1	90	1		1	18	1	1
1	1	4	1		126	107	1	1		3	33	1	4
131	1	1	82		218	1	1	1		251	1	1	48
1	1	1	21		91	1	1	1		2	393	3	45
1	2	190	41		76	226	45	1		94	152	428	238
118	7	1	4		120	121	84	1		1	1	46	1
1	3	1	4		115	140	1	1		1	20	53	1
1	1	9	1		1	1	2	1		133	4	1	285
102	1	25	2		1	446	215	2		1	81	1	88
1	1	1	1		48	236	1	4		1	1	1	80
1	1	85	4		129	88	68	1		94	105	1	92
1	1	158	15		106	110	191	3		3	577	2	77
1	1	1	26		128	151	1	1		5	1	2	8
1	1	1	1		1	1	2	1		131	1	9	92
176	259	1	41		77	77	1	4		54	1	85	105
1	87	2	1		1	94	1	37		75	1	1	145
1	2	1	7		1	1	1	1		1	1	268	1
1	1	10	3		137	1	1	6		108	1	1	11
2	1	5	6		98	104	66	1208		110	126	1	19
1	1	1	2		101	102	1	2		101	1	1	1
236	1	1	1		220	203	1	4012		1	113	1	71
3	1	2	1		1	120	1551	1		1	1	3	2
1	2	1	1		119	1	1	167		1	1	3	1
1	1	2	86		94	131	1	2		4	1	32	1172
1	3	1	5		1	97	83	19		292	1	1	1
1	243	1	1		152	129	69	1		669	3	1	20
1	106	1	2		117	1	1	1		1	61	5	4
1	7	1	108		36	120	1	140		1	2	1	91
1	1	3	1		95	282	1	1		1	1	1	10
1	6	1	1		151	107	18	3		209	27	1	1
1	1	1	73		110	1	74	1		192	234	1	6
1	1	3	113		136	316	1	1		6	537	117	2065
1	1	1	52		2	1	2	3		1	3	1	59
4	1	95	1		114	122	1	4		1	110	1	3
3	2	1	3		105	86	261	1		10	1	9	81
4	1	1	138		1	80	68	15		98	1	2	1
1	1	2	1		208	43	1	2		102	6	3	61
145	1	7	1		1	111	57	1		7	1	10	95
1	1	1	3		119	1	1	1		243	176	610	34
1	1	38	1		93	1	3	2		4	3	282	3
1	1	66	7		137	339	1	6		96	2	4	30
1	1	4	1		1	1	1	1		127	1	12	1
1	1	1	3		1	143	22	1		215	94	1	1
1	1	10	2		101	100	1	103		112	94	1	49
2	1	1	1		90	1	91	3		3	535	1	1
1	92	1	64		95	505	1	1		104	2	5	79
3	1	42	1		5	91	1	8		133	1	1	3
1	1	1	4		94	1	1943	1		104	1	51	3191
1	1	1	65		127	96	1	15		115	1	1	109
2	1	1	1		1	208	55	1		87	4	1	39
1	1	22	53		110	86	924	3		143	1	1	49
4	1	1	11		118	1	195	1		7	1	1	127
5	1	1	1		103	141	1	3		4	524	2	97
1	1	5	25		1	1	1	1		1	1	75	4
1	1	1	113		1	533	354	2		80	71	1	12
1	1	1	70		1	122	1	12		1	80	5	170
1	1	1	1		189	108	1	3		1	81	236	76
153	1	1	8		130	127	1	1		1	86	1	1
1	2	1	3		327	1	367	1		238	1	3	134
1	9	100	99		1	2	103	1		112	794	688	1
5	1	2	4		1	125	1	3		1	1	1	82
1	1	1	473		1	1	5	4		75	1	5	81
1	125	1	1		3	2	1	3		93	1	1	4
5	1	1	188		123	139	1	4		104	1	1	1
1	1	1	19		251	1	1	1		122	1	1	13
213	1	1	1		163	107	166	1		163	1	1	1
2	1	25	1		2	5	1	1		1	1	1	13
1	1	1	86		1	1	1	93		1	1	1	1
3	1	1150	1		1	279	1	23		85	1	149	96
1	135	99	71		285	101	1	1		112	100	1	1
172	153	1	28		138	112	108	1		111	250	1	1
1	1	39	72		144	1	1	1		1	1	3	62
1	1	263	2444		108	296	95	494		112	106	3	636
1	26	1	9		1	1	73	1		65	114	16	1
1	1	1	134		1	157	100	1		82	2	6	126
1	1	1	2		113	124	1	1		124	1	1	85
2	181	1	52		122	113	325	1		118	102	31	1
2	1	2	3		147	122	1	1		2	82	2	10
1	1	1	40		106	1	2	3		110	62	1	7
1	1	2	66		1	130	1	1		2	54	1	218
5	1	2	3		1	242	1	1		129	72	2	1
1	2	1	1		88	1	29	1		116	1	1	11
1	103	182	1		98	204	90	1		1	1	1	70
1	1	93	1		1	3	127	5		1	1	2	4
1	1	2	1		1	97	3	1		89	1	1	32
1	1	2	1		569	95	27	1		1	1	1	22
2	2	1	4		1	84	58	1		1	93	1	96
2	1	1	1		1	1	108	24		159	1	1	188
1	1	1	1		108	92	1	1156		358	1	1	86
1	1	266	1		1	102	408	1		131	1	1	3
1	1	243	1		120	311	93	1		1	104	1	1
1	1	1	56		1	2	245	1		1	279	1	1
1	1	1	36		81	1	1	284		82	1	136	1
1	3	1	77		112	101	5	1		38	2	112	43
1	1	1	1		100	381	245	67		115	1	1	1
1	1	1	2		73	319	1211	3		83	1	1	94
1	137	1	47		98	124	68	1		109	4	1	96
1	1	4	1		100	125	4	3		9	75	3	96
139	1	3	26		104	136	1	1693		143	14	1	652
1	1	3	1		78	134	2	1		1	2	2	85
1	1	2	178		119	172	28	1		3	3	5	1
1	1	1	61		1	1	1186	80		69	1	2	212
205	1	15	2		1	1	1	1		3	88	2	62
1	3	1	75		156	232	1	1243		1	133	1	4
1	3	89	1		1	1	192	1		448	205	2	2
3	1	109	90		1	95	85	1		130	1	1	1
1	1	1	1905		1	1	1	3		92	73	1	1
1	3	2	1		1	1	112	1		108	122	1	96
270	87	1	1		1	101	1	1		2	92	1	5
1	749	102	1		122	84	1	857		125	101	1	3
8	95	37	70		140	128	3	1		108	2	1	1
1	2	103	11		93	2	2	2		94	1	235	38
2	1	1	1		130	95	1	9		126	1	1	2
1	1	1	6		121	76	1	1		1	1	3	96
4	1	1	1		1	111	1	3		251	12	2	1
2	1	1	7		1	114	3	1		136	1	1	65
212	131	1	1		111	169	3	931		82	56	1	33
1	1	55	1		104	1	1	9		158	1	1	1
2	2	1	7		126	119	1	1		1	85	1	3171
4	1	1	80		127	167	1	149		110	3	2	1
3	1	1	1		342	113	56	1773		1	209	99	1
1	1	1	514		101	114	2	1		1	1	272	1
1	1	137	1		114	5	22	29		40	1	1	69
1	121	44	1		144	1	3	36		116	64	1	3
2	2	6	1		1	64	1	1		227	2	1	1
1	46	3	23		1	1	49	1		3	1	1	1789
1	1	1	90		98	1	334	1		108	93	1	2
1	1	1	56		101	89	52	1		117	114	2	94
1	1	1	2		94	99	7	1		1	1	1	2
1	1	1	1		100	124	1	1		1	1	3	6
1	1	633	1		94	1	1	1		1	1	1	35
1	4	1	2		1	1	1	1		1	7	1	25
1	2	1	1		104	1	1	47		103	1	80	92
1	115	10	1		110	2	1	2078		245	3	1	1
125	11	1	1		119	230	266	38		98	1	1	1
1	104	3	1		138	1	1	2364		146	1	1	1
1	1	1	1		85	124	1	1496		1	5	1	76
191	7	281	64		1	304	14	2		1	122	1	62
1	1	154	1		1	1	75	8		128	14	57	70
2	1	9	1		104	232	1	1		1	1	3	104
1	1	110	55		105	1	3	1		1	1	1	109
1	1	1	1		88	144	1	1		111	954	1	97
2	1	104	1		1	123	1	1		126	103	546	82
1	14	1	55		108	1	1	1		113	1	65	137
1	2	1	84		1	124	1	1		127	1	95	84
2	4	106	448		1	235	1	1		154	334	251	23
2	3	1	1		90	1	1	1		170	104	31	1
1	3	1	1		98	1	1	2		2	1	319	72
6	2	3	656		93	2	41	1		83	56	3	100
208	2	3	5		141	348	2	2		7	1	1	43
92	2	1	11		106	119	1	1		112	1	3	13
1	1	65	85		1	212	1	188		126	1	1	86
1	1	3	1		122	1009	2	1		204	1	15	198
3	1	1	1		108	96	715	1		1	1	1	84
1	1	105	301		124	1	676	2		1	1	3	1
1	1503	79	86		304	1	305	1		226	1	1	1
1	1	94	55		2	78	1	3		1	608	1	1
1	389	1	3		1	340	8	2		36	83	1	237
250	2	1	1		1	1	1	1		447	1	106	1
1	1	1	5		100	101	515	1		241	75	122	75
3	1	1	1229		131	1	5	4		216	365	107	28
131	3	1	77		1	1	1	115		96	117	1	2
1	2	1	1		2	109	2	2		23	2	333	15
1	1	1	3		122	1	119	76		279	1	1	6
1	1	5	1		115	1	2	3		101	5	1	87
1	2	2	1		87	1	1	1		2	3	2	46
134	1	1	31		1	139	1	1		131	62	1	8
428	1	3	4		3	98	3	1		1	3	2	1
1	1	1	82		116	1	8	2		258	1	126	39
1	1	1	1		117	1	2	1		1	1	1	5
1	1	1	1		1	1	4	2994		115	217	1	29
1	120	1	5		1	1	3	1		3	114	1	1
1	1	224	6		110	1	4	1		1	1	1	69
1	1	1	1		50	1	3	2		1	4	1	51
1	8	91	1		1	2	1	1		1	2	126	1
1	1	1	140		115	201	3	2		117	57	11	4
1	24	4	126		1	96	1	1		105	1	1	1
1	93	1	105		12	1	6	282		1	1	1	232
1	1	1	2058		1	1	1	10		1	117	108	85
1	1	8	1		1	94	1	4482		1	1	1	84
30	1	5	1		109	1	1	3		1	2	1	294
1	1	1	1		95	132	7	511		1	1	1	2
1	1	1	384		1	134	4	1		2	1	1	1
1	1	8	70		120	107	1	2		100	1	1	5
1	128	1	1		113	1	1	1		75	37	1	1
2	145	1	1		1	1	3	1		108	1	1	278
1	1	1	3		1	1	74	1		1	1	1	93
1	1	1	1		1	1	4	1		101	1	1	93
1	1	2	192		1	311	1	1		101	127	109	95
1	1	1	1		1	124	36	52		142	98	1	18
1	1	1	1		1	1	1	1		145	115	3	87
1	1	1	12		1	204	113	5		244	234	1	1
1	114	1	1		99	1	4	6		132	1	1	51
84	70	1	1		1	164	1	1		1	1	1	2
1	622	76	1		116	1	1	4		106	94	1	193
1	1	1	1		114	105	5	69		93	109	104	4
1	114	1	22		102	3	93	1		124	1	1	6
1	1	2	67		113	1	107	4		121	1	66	85
1	1	1	83		90	1	75	6		1	1	1	63
1	2	1	131		115	115	118	2032		10	403	1	1
1	1	1	1		122	1	23	1		1	1	1	1
1	2	104	1		106	149	1	1		1	1	1	3
1	90	166	1		1	1	1	1		111	6	4	66
1	102	1	1		109	111	1	37		1	123	40	4
1	923	1	1		1	1	93	1		674	420	75	64
1	1	2	1		1	155	29	1		94	63	1	1
1	1	1	1		114	248	30	8		4	1	1	4
1	4	64	4		99	153	50	1		114	9	1	4
1	2	1176	1		1	80	1	1		106	3	1	1
1	1	1	94		120	60	85	6		1	2	1	280
1	124	1	1		120	1	865	1		585	13	1	199
2	46	2	1		102	1	36	1		64	4	1	5
2	1	1	94		210	1	1	1		93	99	1	2
1	2	2	13		123	1	1	9		1	125	1	161
116	2	2	74		90	132	111	1		760	2	5	25
4	1	1	14		8	2	2	2860		5	1	5	96
2	1	1	1		121	1	1	1		2	1	1	1
6	1	1	1		1	125	79	22		126	99	98	1
1	1	1939	538		1	59	1	1		122	1	1	2
1	1	485	67		129	1	1	1		233	1	467	49
1	1	1	54		1	3	3	1		1	1	1	236
1	1	1	1		1	206	481	147		1	1	1	1
1	1	1	3		229	149	1	2		90	2	8	278
1	1	1	1		1	152	47	1		255	617	1	10
1	334	1	1		1	125	362	1		86	3	1	131
4	505	1	41		1	1	2	2		218	1	9	5
1	93	1	1		1	1	5	37		129	5	77	21
1	3	1	4		132	108	36	28		114	4	122	49
202	1	1	1		120	91	3	1		299	2	1	167
4	1	235	85		181	104	114	17		1	3	1	687
1	1	126	2		84	103	214	2284		1	65	1	1
1	122	1	153		1	99	1018	1		2	2	1	12
1	44	1	1		159	446	2026	1		111	1	2	1
1	1	1	7		141	1	2	1947		111	63	1	1
1	1	242	115		1	1	95	1		127	1	1	433
176	54	123	7		105	1	1	1		2	218	1	147
1	4	1	1		1	1	1	3		127	1	1	1
178	1	1	1		1	345	36	22		444	119	1	1
1	4	3	1		56	97	77	1		1	1	3	80
1	1	1	14		79	1	531	4		223	1	1	1
2	411	1	38		1	1	100	1		1	2	1	45
1	251	306	2		1	112	1	136		1	59	341	2
1	1	1	4		1	104	68	1		1	3	1	1
1	1	1	1		1	1	929	1183		80	253	1	2
1	1	44	49		119	230	69	4		138	2	3	1
1	65	1	20		1	1	1	1051		107	1	1	11
1	1	1	4		26	96	1	2		244	3	3	184
155	8	1	2		2	216	1	1		3	1	1	114
1	1	61	1		105	1	1	21		1	81	2	1
1	1	1	1		102	238	1	2		102	466	1	3
1	3	1	1		88	121	4	2911		51	134	1	113
1	96	1	2		2	122	1	1		148	30	1	1
1	94	397	1		122	133	95	81		2	1	1	73
1	255	7	3		98	1	100	1		2	1	1	27
1	5	1	64		1	3	1	3		123	1146	264	1
1	1	1	28		1	1	112	1		1	95	1	1
1	2	1	1		108	1	4	41		127	341	232	90
1	1	1	1		1	94	1	1		129	218	1	108
2	1	20	114		68	1	17	269		271	1	4	1
1	140	105	13		81	1	1	1		1	3106	90	202
1	1	2	35		118	223	1	30		114	1	3	37
1	1	8	6		1	236	105	370		481	1	3	1
1	1	1	1		1	111	10	1		1	1	105	77
1	1	1	29		37	110	1	1		112	1	1	106
1	3	1	27		1	1	1	1		109	1	3	84
2	1	1	1		82	90	1	154		69	1	309	90
1	2	1	2		2	103	1	120		113	254	1195	88
1	1	1	3		135	102	1294	1		1	1	116	87
1	7	2	13		1	108	1	1		332	4	1	4
1	1	1	2		601	139	2	1		116	2	1	4
1	1	112	1		2	130	145	1		1	1	1	825
1	1	1	66		1	1	297	1		1	1	2	86
1	106	1	3		5	1	96	6		1	117	1	66
1	1	4	1		11	1	105	1		133	1	1	1
1	1	1	33		7	2	108	1		134	1	2	383
1	28	1	1		1	276	36	1		122	2	1	1
8	2	2	1		281	1	1	1		84	1	4	1
6	2	74	1		1	354	74	1		88	2	36	6
94	214	1	1		4	77	102	1		113	447	1	2
1	1	1	3		124	63	1	102		124	1	2	1
1	1	145	1		5	1	1	1		1	1	90	1
1	1	2	4		1	1	1	1		1	1	1	98
1	1	8	1		1	136	41	6		76	136	1	1
1	2	50	1		84	1	1	5		190	32	1	2
1	1	1	91		1	1	115	1		118	1	1	3
1	203	1	106		1	526	2	6		111	4	1	1
2	4	1	1		5	131	1	19		210	1	1	1
1	3	3	81		1	1	13	1		14	13	1	51
1	214	1	75		3	1	3	3		107	2	1	168
1	1	1	224		100	1	20	2		1	59	6	12
1	1	77	3		1	1	1	56		1	30	379	6
1	1	1	1		92	214	73	35		146	113	83	1
3	3	5	38		80	104	417	1		77	204	319	101
8	1	1	678		3	250	26	31		1	8	58	452
1	2	1	1		22	111	1	1		1	3	19	76
2	1	1	89		1	217	37	109		1	1	1	77
1	139	1	1		1	119	38	5		103	112	1	1
1	1	1	2099		1	112	53	2		130	115	1	94
1	135	1	1		1	1	2	1		371	1	1	1
157	1	3	5		1	459	1	1		112	1	981	52
3	1	2	1		1	1	1	1		2	1	690	354
1	11	116	47		1	114	1	2		2	2	1	1109
1	1	8	10		24	335	1	16		11	102	88	1
1	1	256	1		497	488	1	1		116	1	1	1
1	1	1	1		103	90	1	2		120	1	65	7
1	1	3	1		1	1	1	1		1	249	86	101
1	1	1	54		1	117	1	3601		99	3	1	2
3	95	1	162		1	1	18	1		118	160	1	14
1	1	6	8		124	124	1	1		1	1	116	88
1	1	1	1		7	154	1	754		5	1	2	64
1	1	1	1		78	103	1	1		369	1	1	87
1	1	1	4		125	323	2660	1		101	451	1	9
1	1	1	1		142	85	224	1		107	89	1	13
1	1	1	15		1	88	68	1		1	1	124	9
1	1	98	71		253	155	137	1		546	5	1	92
1	2	114	2202		110	1	1	62		140	2	1	81
1	1	1	2		93	103	1	4		346	1	103	9
1	1	1	128		1	142	100	2		3	1	1	108
1	3	1	1		109	1	1284	2		1	2	2	44
3	1	1	2		64	148	197	7		122	316	19	1
1	186	3	184		216	117	1	2		344	4	1	53
1	1	1	71		1	1	35	8		1	1	1	1
1	1	20	1		147	114	169	6		1	1	1	55
1	2	1	5		115	95	3	4		75	12	1	17
1	1	227	1		2	133	87	4		133	1	1	131
1	2	1	6		226	108	2	1		98	1	2	315
1	1	128	1		119	211	82	1		1	2	1	1
1	1	2	1		373	1	1	1		115	1	1	82
4	1	1	68		1	1	61	2		10	1	211	252
4	1	3	66		1	193	1037	1		98	3	1	16
1	1	1	59		2	97	26	1		85	1	97	84
1	1	104	99		108	131	490	3		78	278	1	32
3	1	1	3		1	130	1	1		1	119	1	1
1	1	82	1		224	1	2	1		19	1	1	5
1	1	1	4		1	1	51	1		1	1	1	3902
1	1	242	71		1	1	54	1		113	3	1	13
1	1	1	106		79	1	91	18		1	7	3	1
2	1	1	61		237	85	3	2		99	45	94	99
2	1	525	1		1	1	2	4		199	1	115	3
128	2	1	2		104	104	94	1		97	80	870	68
1	113	1	70		1	129	173	1		1	1	1	69
3	1	2	1		1	1	1	3		1	1	1	78
1	1	1	1		1	1	20	3		125	125	454	180
1	3	1	7		140	1	1	1		115	1	1	1
1	3	10	1		143	110	6	3		1	4	1	1
1	1	1	3		1	1	53	10		5	1	2	1
108	6	2	1		109	194	1	2		1	3	1	1
1	140	1	1		1	122	1	1		1	1	1	100
1	171	46	1		85	894	5	1		381	3	3	2
3	1	156	1		141	96	86	1		66	100	1240	99
1	1	105	65		1	114	110	688		106	1	1	1
1	1	1	1		64	1	1	15		9	1	1	13
1	1	2	333		1	102	1	1		280	1	1	73
1	2	1	1		124	141	1	1		1	4	1	11
1	1	1	5		105	1	87	8		86	376	1	200
1	1	1	4		85	1	1	2		270	127	1	1
1	1	1	62		97	122	1	50		2	20	272	1
1	1	1	476		80	153	1	5		115	397	4	2
1	1	3	3		2	2	1	23		107	102	1	2
1	63	1	50		2	1	1	3		133	1	3	1
1	1	1	112		1	1	2	80		1	132	1	55
1	2	91	1		118	281	142	322		1	65	1	42
1	1	96	1		151	1	40	20		57	16	1	2
1	1	1	1		96	89	1	1		1	2	1	62
1	1	40	1		56	113	62	1		1	546	1	98
1	653	2424	6		112	147	878	13		87	1	1	25
1	1	1	90		272	150	79	1		84	1	1	7
1	4	4	1		141	114	1	3		114	2	1	180
1	41	74	30		108	1	22	30		72	1	1	64
2	37	1	5		120	132	1	20		141	61	96	85
1	214	1	13		1	1	3	2		99	1	27	3
2	1	1	5		101	1	1	66		1	1	3	2
1	1	89	33		120	146	91	1		98	34	2	1
14	1	7	1162		111	143	110	1		110	92	1	2160
1	1	403	1		157	80	49	1		102	1	112	50
1	1	5	7		120	1	1	3		113	2	72	82
6	1	1	368		195	269	1125	1		1	1	3	1
1	1	2	55		100	1	1	1		105	1	1	1
1	1	7	4		1	1	69	209		93	1	2	2
113	1	222	50		82	130	27	2		559	1	1	72
212	6	888	2		110	139	1	1		82	1	5	1
1	11	1	1		227	77	57	1		96	1	3	70
1	10	1	1		77	100	50	1		92	2	77	2
134	1	1	87		295	113	1	1		4	1	157	1
1	1	130	63		95	237	110	106		94	2	1	4
1	107	2	1		1	222	1	1		241	1	4	1
372	1	3	1		1	1	4	4		90	102	1	80
9	18	1	1		116	93	99	1108		1	1	1	93
4	5	1	81		112	1	2	1		1	106	1	85
3	1	1	65		1	1	163	1		1	45	416	82
186	3	1	1		1	1	1	3		106	78	1	82
1	1	371	33		107	124	1	1		153	1	100	16
1	1	4	29		119	164	109	1		128	1	1	3
3	160	125	4		120	725	1	1		102	46	1	36
1	106	1	1		1	59	1	2861		121	1	1	47
1	1	1	89		142	1	1	4		97	100	1	3
1	134	112	52		20	1	82	13		115	96	4	826
5	1	1	116		1	91	92	98		1	222	15	95
3	142	1	1		34	131	57	1		1	148	23	3
1	1	1	76		3	1	1	2		1	2	1	82
1	1	1	2896		1	1	41	9		1	1	2	513
1	1	1	1		1	131	1	1		139	1	2	52
1	1	1	18		5	118	65	1		86	1	3	94
1	1	4	237		1	79	101	2		86	130	1	6
1	1	1	3		97	127	197	2		358	1	85	1
1	1	41	1		95	121	217	3		455	1	6	323
1	1	1	13		2	1	91	1		114	68	57	7
1	1	1	1		247	2	257	1406		123	1	1	75
4	1	67	1		103	1	99	1		134	1	524	1
1	1	96	2		1	227	3	3		101	1	1	6
3	327	1	2		102	280	1	1		109	141	1	6
1	1	318	1578		116	1	1	44		149	2	2	53
3	2	114	69		117	2	45	67		103	1	1	10
1	1	1	3		115	71	1	1		113	1	1	130
2	243	1	1		66	86	81	1		307	3	1	271
1	136	1	1		126	94	215	1		96	1	915	26
3	142	93	1455		1	101	1	2487		331	1	1	64
1	1	1	1		121	138	2	1		137	1	1	118
1	1	1	1		2	1	1	100		128	71	3	105
1	1	1	24		1	115	1	1		329	207	1	1
1	1	1	76		127	285	3	1		243	100	123	263
1	1	1	3		105	1	1	104		1	73	1	72
1	1	1	6		1	1	1	2541		99	1	522	114
1	1	1	1		131	1	1150	2280		128	1	1	1
2	115	2	1		84	1	5	1		100	26	1	72
1	112	2	3		1	1	61	1		107	1	1	79
1	1	75	56		142	270	69	1		98	88	1	1
4	3	2	1		86	117	69	1		162	1	33	1
4	1	1	1		131	116	2	57		334	1	1	1
5	1	1	28		1	1	1931	1		63	2	2	1
1	1	1	5		111	113	1	2395		111	1	1	1
1	1	1	1		1	113	1	51		149	1	1	747
575	1	1	1		1	119	1	2084		84	1	1	64
1	2	1	5		200	210	1	1		116	79	1	80
1	50	47	1		90	386	1	81		76	195	1	113
2	5	1	1		109	129	94	3090		210	1	1	4
1	2	1	3		1	206	95	89		130	3	3	126
1	3	1	87		130	206	677	5		88	1	100	93
1	1	1	264		1	1	1	1		1	6	49	76
1	1	431	1		1	1	1	1		1	1	3	34
1	1	1	1		1	111	1	5300		88	1	210	56
1	1	1	38		1	85	1	1365		103	1	47	90
1	1	1	25		1	1	106	1873		1	1	48	2146
1	1	1	3		250	140	6	1		98	1	1	82
1	1	1	1		1	111	241	122		50	1	2	96
1	1	1	1		128	117	1	1		106	306	1	1
249	1	2	1		74	130	40	103		1	90	1	1
3	4	1	1		88	300	94	10		114	1	1	19
1	1	96	1		99	1	23	1		155	2	1	57
6	1	1	1		1	114	1	1107		127	1	1	309
1	1	7	4		113	93	1280	3		119	2	1	109
1	1	1	1		2	133	8	11		1	1	3	106
1	5	1	1		1	1	25	974		140	1	1	85
1	3	1	1		81	112	5	147		134	112	1	5
1	1	96	4		1	102	64	63		1	83	5	8
5	158	17	21		116	86	109	2		1	88	1	208
1	228	5	1		111	1	97	1		125	111	2	1
1	70	4	1		91	91	81	1		91	1	3	2
1	84	1	1		115	1	1	1		111	1	278	99
1	1	1	171		29	4	1	81		105	1	1	140
1	24	1	3		1	2	1	1		54	4	1	15
1	1	1	2		122	123	3	1		151	1	1	6
3	1	1	1		3	1	1	99		125	1	1	5
1	1	1	5		101	113	42	237		207	9	1	28
12	12	393	1		106	1	3	2		355	1	2	262
1	1	1	1		96	144	1	1		1	1	109	1
1	1	82	1		2	1	6	6		1	1	3	2
1	1	510	25		1	125	951	1		10	84	1	4
1	1	1	1		78	1	94	1		110	524	1	4
1	2	2	1		95	1	1	1		88	1	1	90
2	1	1	1		159	1	1	28		132	1	1	1
156	1	1	1		110	1	1	92		124	1	1	1
1	122	4	2		109	136	89	1		124	192	1	1
4	1	1	1		123	95	357	1		1	1	925	7
1	1	1	3		1	1	70	4		289	1	1	44
314	53	1	1		202	179	1	1		110	1	1	1
1	1	1	1		94	106	1	1		1	1	1	9
1	47	1	76		105	1	30	1		1	11	70	17
1	1	1	1		1	1	1	1		134	1	2	2
1	1	1	1		76	100	1	1		77	1	1	1
2	2	1	1		1	1	1	88		112	4	83	123
1	1	2	8		99	1	2	1		102	98	1	202
1	1	1	69		1	92	1	3		100	1	2	1
2	1	61	257		154	122	3	19		144	1	10	67
4	3	1	471		222	120	3	18		75	1	204	1
326	2	1	32		97	1	1	1		1	1	1	75
1	2	11	4		96	104	1	1		1	1	1	100
1	1	153	8		166	237	4	7		1	66	3	1
1	1	1	1		129	1	38	2		1	88	2	6
1	1	1	67		82	104	4	1		44	111	4	306
1	1	1	168		81	43	1	51		1	1	1	43
2	1	2	104		126	1	24	156		1	5	1	3
5	1	1	5		165	472	1	1		120	1	1	1
1	1	1	8		94	1	276	1		82	4	3	43
1	1	1	1		117	1	127	1		81	3	5	3
1	192	1	4		1	2	2	1		139	3	4	64
1	74	1	2		1	114	1919	5		271	465	1	201
1	109	1	64		118	90	1	104		585	1	1	79
1	1	1	1		83	1	1	1		132	1	1	1
1	8	383	1		89	108	10	1		214	208	1	85
4	1	1	5		2	99	107	1		107	12	537	6
261	4	1	11		259	125	1	1		121	131	1	59
1	3	3	5		91	1	1	2		114	1	1	101
1	2	1	4		1	170	31	19		103	1	3	7
96	1	5	654		119	1	49	57		139	2	15	1
1	1	1	11		2	1	4	1		121	1	1	1
1	1	1	1		1	1	75	1		3	84	1	23
1	3	1	1		80	1	76	1		83	82	1	45
1	1	1	1		1	344	5	1		151	111	1	57
3	2	2	1		1	815	1882	1117		104	102	3	782
1	12	1	1		122	1	1	7		1	81	92	1
1	6	228	3		131	1	1	2		140	1	57	1
2	1	344	1		1	533	4	6		106	2	1	1
1	5	1	54		102	1	65	1987		2	362	1	252
1	3	1	1		1	1	99	1		2	1	1	86
1	7	5	89		123	253	190	1		96	113	1	26
1	1	1	1		1	3	1280	1		1	107	1	1
1	1	82	133		107	1	1	297		93	4	1	62
2	1	1	60		1	1	1	28		128	1	1	15
1	4	2	2		124	1	1	1		39	1	1	7
1	1	3	2		100	4	1	3		251	2	121	4
1	1	1	1		1	118	5	2		217	1	432	111
4	1	4	1		1	130	1	1		1	1	1	4
1	1	1	1		166	99	1	1		1	1	1	1
7	1	1	82		117	115	33	1		86	5	1	93
1	1	1	1		165	1	5	169		354	160	1	88
1	131	84	1		1	1	129	10		42	146	1	76
1	93	1	7		128	103	2	28		199	103	4	70
1	387	1	28		93	1	5	2		136	1	76	5598
1	4	1	1		1	209	646	1		1	231	1	3
1	13	1	40		1	1	1	1		1	65	8	72
1	1	1	60		109	120	93	1		1	1	1	6
1	30	1	1		107	1	1	2		107	1	1	79
5	1	1	109		136	125	237	1		1	1	23	126
1	6	1	1		1	1	2	1		1	1	494	84
2	8	44	91		106	230	1	1		8	1	1	169
2	1	1	53		97	131	1	1		103	2	3	27
1	1	1	61		1	204	1	1		99	2	1	66
1	1	1	2		146	124	108	9		122	1	1	1
1	1	1	1		3	118	383	1		148	67	92	1
1	2	61	60		127	1	33	3		154	1	1	59
1	1	1	4		109	107	1	1		1	121	4	77
1	1	49	2		132	101	5	1		114	402	1	2
1	2	1	1		143	93	1	1		3	64	2	9
1	4	110	1		1	105	309	1		12	2	1	145
1	149	1	47		126	123	3	263		262	1	1	1
318	1	1	82		132	185	3	1		1	2	1	1
1	1	1	53		124	1	1	4		111	1	1	53
1	1	1	60		108	1	304	1		1	1	1	24
1	3	1	1		102	1	2	2		125	1	1	5
1	1	2	167		118	103	7	1		237	93	112	1193
1	1	1	787		95	96	84	2935		212	1	435	1
2	1	2	1		75	219	3	2		1	95	1	1
2	1	1	127		1	1	2	1		1	1	1	1
1	1	1	1		1	1	45	1		97	22	1	109
1	1	370	1		1	1	3	1		113	79	1	20
3	1	1	1		296	115	67	1		1	2	1	3
1	1	1	1		87	98	83	189		3	100	5	1
1	3	1	116		96	120	1	1		4	845	5	100
1	1	2	66		122	1	3	17		481	1	94	236
1	2	1	3		129	84	1	96		108	166	3	1
1	93	1	75		1	103	1	1		1	1	1	67
2	4	26	81		135	1	1	1		1	1	193	1
235	9	1	3		205	129	3	1		144	2	9	5
4	1	1	57		1	171	4	1		123	1	1	22
1	6	1	1		1	98	1	1		101	1	1	1
1	1	1	1		98	1	213	2158		122	1	192	7
1	1	1	7		60	104	14	1		1	71	74	1
1	1	1	1		111	107	1	125		1	1	1	76
5	1	1	1		66	107	65	3		251	3	12	233
5	2	1	1		127	71	383	2		104	135	1	252
1	1	1	4		92	1	23	2		110	1	3	83
2	1	1	1		96	1	1	744		95	3	323	42
1	1	1	5		106	153	84	6		122	3	2	4
1	1	113	3		92	125	1	3		4	106	1	145
1	1	92	6		1	103	3	1		118	101	1	2
1	1	100	24		1	93	102	1		1	138	1	1
1	1	1	276		118	1	1	2		5	82	3	27
1	1	455	1		88	1	92	1		31	1	1	17
1	1	1	3		1	224	1	2		125	1	1	1
521	1	1	1		128	129	1	1		2	414	95	6
1	1	9	58		96	1	60	60		123	1	1	1
1	3	1	145		1	1	25	1		104	233	130	50
1	14	1	7		111	130	4	99		328	3	1	2
3	3	1	1		77	115	1	13		1	274	1	78
1	1	106	1		93	226	1	3		1	1	1	5
1	1	3	10		326	57	1	5		75	72	1	184
1	1	140	1		66	216	1	1		145	1	1	62
2	112	1	1		117	119	1	2		113	4	1	3
4	1	1062	1		171	83	71	271		1	99	1	5
1	1	10	3		102	111	1	98		128	197	1	78
2	4	255	123		119	95	1	1		103	118	1	1
2	1	1	1		122	62	1	1		144	126	1	84
1	135	3	1		99	263	1	1		100	13	143	1
594	3	1	1		46	96	1	4		75	73	1	360
4	1	1	7		128	1	199	1		122	2	1	2
1	2	209	4		108	89	1	57		4	133	2	1
1	1	1	3		1	1	3	1		151	1	1	94
3	3	3	296		131	120	1	1		123	1	3	20
1	115	4	72		89	1	13	62		108	5	1	84
1	4	1	1		1	96	1	1		130	71	1	14
6	9	1	2		1	148	1	55		116	75	1	2
1	1	1	1		1	102	108	1		248	106	1	3
1	1	1	1		190	5	89	1		496	132	101	1
1	1	1	8		1	1	91	1		1	1	1	1
1	1	1	1		1	1	479	1		1	1	95	3
1	1	1	15		123	73	1	1		98	3	1	1
1	3	1	59		106	1	138	1		520	1	3	1
1	1	1	1		3	121	4	1		1	1	1	186
1	8	3	1		1	99	1	1		99	1	87	1
1	3	232	2		1	1	111	188		1	11	1	42
1	5	1	5		113	184	1	1		1	197	40	1
1	1	1	5		116	1	12	3		1	94	1	32
1	152	1	26		2	83	8	1		1	634	1	30
1	110	1	250		129	110	208	1		119	3	1	77
1	1	1	216		15	1	113	15		168	2	1	4
58	1	190	22		193	2	89	65		1	1	1	5
1	1	1	14		1	1	111	43		121	1	1	15
1	1	34	74		1	1	1	1		126	3	1	1
288	1	2	1		326	157	333	3		202	86	236	91
2	2	1	6		93	104	5	3		3	85	1	104
1	4	1	1		1	96	85	1		1	1	111	1
94	4	1	70		1	104	1	1719		254	6	1	77
115	1	1	124		1	116	62	60		244	1	88	3
7	1	1	1		1	1	114	1		120	2	104	36
1	123	121	2		7	1	75	1		110	102	843	94
1	126	141	3		1	1	1	1		233	1	1	1
1	102	129	3		1	105	1	1		116	104	1	58
2	3	1	3		244	135	1	4		352	101	1	2
1	1	1	1		284	124	101	49		85	65	2	53
1	1	1	80		95	1	4	1500		87	3	1	30
1	3	1	6		4	144	86	18		126	1	1	90
2	19	1	2		129	110	2	33		2	1	1	1
290	1	1	28		112	148	87	1		89	3	1	1
1	3	1	5		1	112	85	1		1	180	2	6
1	2	166	273		9	77	83	3		1	6	90	1
1	1	161	1		1	133	1	1		164	1	4	10
8	1	235	96		3	83	10	6		1	1	1	4
5	1	2	1		1	331	1	1		210	5	1	64
1	1	43	3		11	144	107	3		200	306	105	45
1	1	3	9		102	1	179	1		112	110	1	78
3	1	1	61		101	81	1007	1		1	1	1	4
1	130	1	54		1	94	128	1		63	1	1	83
167	106	105	4		1	104	80	1		2	1	77	109
1	1	119	1		1	1	1	1		98	1	1	86
5	253	1	1		285	1	6	2		113	80	1	66
1	1	1	1		214	207	1	1		2	99	1	1
1	1	91	6		1	122	18	1		107	1	1	3
228	1	1	2		1	208	738	1		86	73	2	1
104	5	8	79		1	211	218	195		1	97	54	7
1	1	1	1		91	1	108	1		1	82	1	51
1	2	35	3		1	123	125	9		97	2	1	94
1	1	6	26		1	1	1	5		1	2	1	83
1	3	1	87		140	1	1	153		1	2	1	113
1	3	1	49		112	130	124	3		1	1	4	18
1	7	1	4		73	121	11	1		252	1	98	1
1	1	1	613		209	72	2	1		81	2	1	1572
1	1	1	1		88	1	84	4645		133	92	129	84
1	98	116	213		22	328	111	2		104	1	1	346
10	1	1	1		1	97	77	5		83	1	1	4
2	2	2366	8		1	131	1	583		111	1	1	89
2	1	2	1		1	175	16	1		135	1	1	2
1	3	92	2406		2	268	1	1		1	166	1	45
108	2	1	1		1	1	36	1		1	1	1	66
3	8	1	87		14	1	2	1		1	79	3	92
1	1	1	2		72	191	1	1		98	114	1	54
2	1	1	44		111	205	34	65		153	3	1	3
290	1	277	8		96	1	4	4834		174	1	1	4
1	1	1	1		147	102	124	1648		1	1	17	1
3	12	1	74		1	2	1	8		134	1	1	1
3	1	1	56		1	180	2	1		39	1	1	724
3	1	1	25		2	1	9	1		138	1	1	89
2	1	1	1		93	1	1	138		352	1	1	81
1	3	1	1		21	1	1	2		127	1	1	87
1	1	126	33		2	115	1	1		1	1	1	27
1	3	1694	1		82	97	71	4		1	5	1	4
1	1	1	338		105	1	1	1		5	1	1	5
1	1	6	17		1	256	1	1		1	3	9	15
1	1	1	3		79	108	1325	1		121	117	1	2
1	1	84	56		1	58	4	1		104	123	4	1
1	1	11	161		99	1	1	1		121	1	3	98
1	1	1	12		123	1	29	16		1	1	2	60
1	1	92	17		1	1	1	1948		1	212	2	4
1	1	4	116		1	125	1	8		452	5	119	205
1	1	104	23		1	128	1	4		1	1	115	118
1	1	1	141		93	102	83	37		220	1	287	301
4	5	2	75		1	1	85	1		127	91	1	7
12	4	1	1		143	122	121	34		102	1	1	106
755	1	1	1		114	107	7	103		112	1	1	1
1	3	3	2		115	97	8	1		423	1	6	94
2	93	1	544		124	1	1	1		3	45	1	4
2	1	1	1		1	95	36	1		3	31	1	52
1	3	1	253		115	1	101	1		2	79	2	1
1	1	3	1		2	87	962	1		8	1	1	28
1	1	3	1		120	269	1	3		23	1	3	76
2	1	1	14		1	82	39	1		119	1	13	2
2	2	12	39		86	99	1	977		682	1	105	1
364	1	36	1		116	247	3	144		1	2	1	15
2	2	159	3		1	115	1	1		98	1	3	9
84	55	1	3		144	1	1	3		136	1	1	87
1	1	1	1		89	1	89	1		119	5	1	66
1	1	1	211		111	127	88	94		2	1	171	1
1	1	1	4		1	1	5	1		373	1	1	152
3	1	1	2		1	1	101	1		149	2	1	62
3	104	2	7		112	215	63	1		3	1	1	77
1	1	2	1		4	1	97	1		200	1	323	1
4	1	1	1		154	1	55	1		85	44	176	166
1	1	6	1		1	117	1	1		106	512	304	447
4	1	6	3		5	1	3	34		171	145	26	18
1	7	79	166		113	65	1	76		113	1	1	6
6	1	1	2		74	126	1	2		1	1	3	35
4	1	1	3		1	1	9	86		130	1	1	174
5	2	76	1		124	118	1	187		152	1	11	1
2	3	3	100		8	107	33	3267		1	1	2	2
1	1	1	3		108	104	1	3		1	1	1	5
1	2	1	1		131	194	5	1465		1	1	1	93
2	1	6	1		1	123	1	3		87	52	2	899
4	103	64	1		77	1	104	82		111	85	1	86
1	1	1	1		1	88	38	3		1	1	63	1
1	98	2	1		1	85	32	53		121	1	259	100
3	1	1	1		80	124	96	4		142	1	1	45
1	1	1	1		147	1	101	1		98	63	1	79
1	1	3	5		1	114	1	79		205	1	6	208
1	1	1	79		251	1	20	1		109	506	5	6
1	1	1	3		1	1	1	127		165	87	1	1
1	1	175	106		80	133	1	1		1	76	1	1724
3	3	1	1		98	123	1	1		119	1	1	4
1	8	1	1		1	312	1	53		1	1	128	241
195	5	1	1		1	1	2	8		1	1	1	300
4	1	1	4		278	1	33	1		96	5	2	5
1	1	1	1		106	1	2	2026		206	1	1	129
1	1	1	6		1	108	1	1		318	51	3	98
1	54	1	1		1	41	121	10		137	1	1	1
1	1	5	1		100	2	65	2020		1	114	1	59
1	3	6	5		1	1	3	2		1	2	160	83
1	1	4	1		71	1	1	1		97	7	2	89
1	342	38	6		84	133	834	1		236	3	94	179
1	1	4	1		107	99	83	1		1	1	1	4
1	124	1	1		10	239	6	26		105	1	4	2
1	1	1	6		112	1	68	3		1	1	1	80
1	1	11	1		94	108	1	14		1	1	2	78
1	1	1	1		115	1	78	4		205	1	1	155
1	3	1	6		107	112	1	263		1	101	1	57
237	100	3	1		96	1	4	4		247	16	3	1
1	112	112	1		1	103	48	1		135	1	1	1
354	103	1	2		1	137	1	20		1	1	6	74
1	2	1	1		3	352	222	1		124	1	5	6
1	1	3	1		1	110	1	8		126	3	32	98
1	1	171	1		1	132	540	3		96	1	1	77
1	4	1	1		78	119	1	2		111	1	240	58
1	9	1	8		1	97	2	20		104	1	101	561
1	114	1	2229		144	117	369	4		1	5	99	1
1	1	1	5		1	1	267	1		1	11	104	1
3	128	1	3		84	112	89	2		123	2	1	193
2	133	1	70		1	66	205	2		112	94	5	93
2	1	1	1		97	3	1	3		135	1	1	2
1	2	92	38		123	1	1	1		1	1	2	7
2	1	1	1		1	61	5	7		1	89	94	3
2	1	1	1		96	1	1	1		372	1	191	1
1	6	8	22		83	121	1	1		1	68	57	95
1	1	6	1		144	440	12	1		112	136	116	416
1	1	41	3		1	135	17	1		1	1	1	195
1	1	1	71		110	102	33	2		112	5	1	10
5	1	1	99		106	309	302	3035		3	197	6	1
1	1	3	1		1	1	1	2562		1	22	1	42
3	79	108	85		54	1	1	7		1	1	1	1
1	4	4	7		104	1	1	78		1	77	1	1
1	3	1	85		86	113	123	3		1	1	1	1
5	1	1	1		1	103	4	1		105	1	1	21
1	2	1	7		234	175	1	1		99	1	2	7
1	312	1	10		115	1	1216	8		93	274	176	4
1	4	1	27		280	99	1	1		151	1	1	62
3	2	109	1		105	1	165	78		95	238	5	92
1	2	1	1		114	220	1	1		132	123	1	1
3	1	1	167		92	128	1	4		1	1	2	589
1	1	2	94		1	441	1	2		236	1	1	4
1	120	200	1		1	107	1	1		1	223	1	74
1	1	2	84		1	118	116	1		122	113	4	82
1	1	1	1		1	1	130	1		138	92	1	35
1	1	7	2843		3	1	1	1		1	1	1	18
1	1	7	47		150	1	97	1		102	1	1	7
116	1	1	1		104	110	2	2		128	2	1	1
1	4	112	38		1	121	41	12		1	58	3	4
1	116	3	1		183	1	660	1		115	1	1	1
1	1	2	1		90	107	1	39		165	408	102	1
156	1	456	4		88	120	1	1		137	1	1	12
1	138	1	5		99	112	980	69		44	1	1	180
1	7	1	1		98	1	31	14		113	1	1	27
1	1	1	73		81	1	56	66		434	98	4	42
6	3	2	1		80	1	166	1		111	1	2	90
1	105	1	1795		96	1	1	1		79	1	1	68
1	1	185	93		117	1	64	1		1	1	2	3
1	1	1	1		1	198	36	5		100	1	5	97
1	327	1	170		114	103	117	47		115	32	116	1
1	196	1	88		1	1	71	39		1	98	57	22
2	2	1	51		149	127	162	1		100	122	3	4621
1	1	119	35		1	86	96	1		2	2	1	1416
1	1	1	1		111	1	2	1		1	91	1	1
1	1	1	7		1	259	14	8		132	1	1	3
1	1	1	5		1	1	1	125		147	1	8	1
132	1	3	91		1	221	1	73		1	1	112	7
1	1	1	209		1	1	39	1		110	9	108	63
1	223	110	45		101	128	71	1		1	1	2	116
1	1	1	20		104	150	1	1		109	316	1	1
99	1	111	8		116	1	1	1		1	639	2	10
1	4	1	2		1	1	1531	1		238	19	1	131
1	3	95	1		123	3	105	1		1	1	1	107
234	1	1	39		1	1	106	1		31	5	1	68
1	1	159	87		122	513	1	63		348	1	1	55
1	200	9	7		24	107	1	1		138	735	1	1
1	1	1	1		161	113	128	85		281	1	162	1
1	1	1	1		95	73	4	1		1	1	91	1
6	2765	2	1		121	146	73	3		170	1369	3	107
8	1	1	160		101	1	1	2466		99	42	1	64
1	1	1	14		164	1	1	119		118	1	1	26
1	1	1	1		1	235	1	1		1	1	4	1
4	1	209	59		2	88	2	387		84	1	1	1
1	1	1	89		1	1	5	1		455	100	1	109
1	1	3	1		117	1	1	7		54	18	18	10
1	2	1	1		97	4	1	1		332	125	1	1
1	1	2	1		21	113	1288	72		1	1	10	1
4	1	1	3		1	441	110	1		1	16	3	84
229	1	98	4		1	506	77	1		119	1	8	92
160	1	3	2		162	201	55	1		88	1	1	1
2	1	1	217		1	25	1	192		104	1	3	83
1	1	1	2		233	1	45	1		1	1	1	1
1	1	1	41		198	1	64	1		125	2	1	107
3	1	247	149		85	133	52	5		201	21	5	21
5	1	1	8		90	87	35	2		1	105	1	1
1	2	1	1		112	1	1	1		166	1	77	1
2	1	1	1		1	1	1	1		134	1	68	1
3	669	115	112		115	1	4	1		128	2	1	1
1	116	1	54		1	109	42	13		94	1	2	27
1	1	1	1		88	118	79	1		1	1	1	3
8	1	29	4		94	1	1	1		120	114	1	108
1	11	310	1		96	1	110	1		1	1	1	1
82	1	137	179		109	123	1	49		1	1	1	32
1	127	1	2		1	1	27	1		131	4	2	113
1	46	5	1		1	112	1	52		94	73	91	66
1	1	1	63		1	1	1	1		112	1	185	7
1	1	1	8		123	1	95	3083		1	17	1	316
1	1	1	1		1	126	102	1		178	1	1	2
1	6	3	71		92	250	1	1		116	35	1	14
5	94	1	3		209	101	1	2		98	93	2	1
1	110	1	86		161	205	141	1064		76	294	1	1
1	1	91	1		1	74	184	1		1	2	1	215
1	1	1	76		40	220	115	1246		128	1	1	153
1	1	3	27		1	239	2	9		124	28	2	108
1	1	1	11		99	204	1	1		113	107	2	4
2	2	30	1		1	163	55	1		127	1	1	66
6	1	552	1		118	1	192	90		98	1	2	2
2	1	1	3		34	246	1	63		1	1	91	5
1	1	6	86		120	1	2	1		1	9	1	1
6	2	1	1		1	109	148	5		114	81	1	73
1	159	18	1		128	100	1	1		123	1	1	66
1	218	1	6		78	161	1	1		223	6	1	19
1	85	7	101		2	111	1	1		131	18	1	1
1	3	1	1		1	1	1	23		140	2	4	1
1	1	1	1		1	122	1	432		91	1	710	1
35	2	1	1		207	1	19	1		116	1	1	144
3	238	65	16		105	214	1912	5		91	3	1	269
1	1	3	1		1	113	151	1		1	76	1	67
1	15	1	66		1	107	4	1		116	55	3	82
2	30	7	103		112	1	180	9		100	22	1	14
5	1	1	2		216	108	19	1		98	1	3	75
3	1	30	38		80	1	87	1		141	1	3	1
1	1	2	1		1	129	85	1		110	35	7	16
1	3	1	1		105	107	1	827		144	1	1	83
1	100	8	4		1	1	1	7		1	1	115	1
3	120	1	1		1	137	1	1		1	1	3	1
1	108	1	163		113	25	1	2		440	1	1	1
1	3	270	3		122	494	1	11		121	72	7	68
1	1	1	48		121	138	68	24		119	108	1	83
1	6	1	1		212	1	34	1		113	115	1	2
1	2	5	28		138	100	110	1		143	1	4	1
2	1	1	38		83	93	3	2		103	8	4	1
1	1	3	1		126	103	1	1		206	1	39	5
16	1	1	1		1	108	15	1		59	1	1	1
1	112	1	1		117	1	1	1		120	1	2	1
1	88	7	2		1	1	1	3		97	1	2	1
1	1	3	92		106	126	1	5		134	433	1	109
1	1	72	4		107	114	1	1		118	464	1	4
1	1	115	4		122	136	67	1		124	163	8	1
130	1	2	94		1	1	1	4		190	1	119	3
1	1	154	92		1	1	60	1007		105	437	136	1
1	1	1	2		110	1	1	1747		191	74	84	5
1	333	8	1		110	128	1	53		128	1	1	2
1	2	62	93		120	99	1	1		98	1	79	2
1	4	1	1		107	1	1	1		94	1	3	249
1	3	19	80		44	238	1	1		2	6	1	1
183	1	1	93		95	1	84	1		309	947	1	2
1	4	1	71		1	1	41	2		110	1	1	93
1	1	12	22		1	117	535	1		115	40	1	223
1	1	102	163		204	111	168	1		100	5	1	67
6	1	134	1		101	1	86	71		1	2	2	1
1	1	1	58		125	138	86	3		103	66	1	1169
1	410	4	1		1	100	3	17		92	64	1	1
1	1	1	78		1	1	2975	1		130	1	3	1
416	137	2	1		101	1	832	1		1	1	8	1
151	667	1	1		234	1	1	13		128	1	2	1
1	1	2	2		146	98	5	1		24	1	1	11
1	1	1	64		121	148	1	1		1	113	1	1
4	1	1	79		81	1	76	41		1	2	1	1
1	1	3	1		1	1	124	84		126	1	1	88
1	1	1	84		97	257	1	2526		109	1	1	1
3	112	96	1		110	142	1	7		121	387	1	73
1	18	1	107		1	149	1	1		127	100	1	932
1	1	1	67		1	1	3	84		142	100	3	247
1	1	1	10		251	1	1	3		110	1	1	3
1	1	1	1		94	2	37	58		216	335	1	1
3	3	1	1		103	81	279	4532		128	1	1	1
3	2	106	1		1	81	1	1		98	1	3	2
1	1	2	111		85	1	3	1		111	1	2	5
1	71	132	2526		1	263	106	136		101	1	1	3
1	1	1	3183		1	3	94	5		129	51	1	427
1	1	1	1		1	226	1	14		138	78	2	96
1	4	1	8		134	93	1	1		115	1	463	84
1	1	10	91		111	229	1	1		207	1	1	3
1	1	1	68		272	1	3	18		91	682	1	1
1	114	35	1		1	118	50	1		149	1	1	1
1	1	1	1		1	1	1	1		132	5	1	1
1	105	1	4		143	114	3	38		119	50	1	5
3	1	1	35		133	135	182	95		1	1	110	91
1	1	392	1		1	1	13	53		49	2	3	109
6	105	1	127		187	122	1	1		120	2	1	75
1	1	1	1		89	102	1	23		258	111	1	192
1	2	1469	82		88	1	7	1		86	203	1	86
160	6	266	108		112	1	115	1245		167	4	1	1
1	1	3	80		1	1	10	39		103	141	1	75
1	11	1	46		185	95	78	1		111	1	1	1
1	3	1	3		85	218	215	1		106	1	1	3
1	1	433	5		97	105	88	185		1	66	1	1
3	12	223	1		81	69	1	4		228	96	1	1
1	3	1	93		124	1	158	13		130	98	1	2
3	104	1	6		1	107	1	3		193	131	908	110
1	285	2	1		147	103	18	1		113	1	377	82
1	5	1	3		1	102	3	1		155	1	1	1
1	5	1	16		105	112	5	1546		108	102	692	68
1	4	3	4838		1	130	128	2		135	1	2	89
1	3	3	1		101	119	100	80		613	1	1	59
1	1	1	1		1	1	1	4		96	1	3	101
1	1	1	32		1	246	2	2		331	1	1	46
1	1	1	1		1	93	2	162		68	85	1	63
193	1	1	70		112	138	51	1377		101	1	110	1
1	1	1	87		104	81	24	128		223	1	1	53
1	100	16	1		57	1	1	1		130	2	1	3
1	1	1	1		114	129	4	1		1	1	1	89
1	1	56	3		117	93	1	1		122	1	789	4
1	1	1	3		1	90	2	1		1	2	1	136
1	1	3	71		2	125	1	1		110	1	1	102
1	7	6	1		113	135	75	1		255	2	1	63
1	1	1	1		1	421	5	1		124	1	8	79
1	1	1	20		146	1	1	1		95	86	1	96
1	4	1	77		394	173	1	1		107	1	199	108
1	1	1	1		192	52	628	1		125	44	85	104
1	1	1	168		1	1	126	1		166	98	58	73
2	4	1	3		1	87	81	3		102	108	1	5
1	2	111	160		1	109	63	92		132	1	59	82
1	8	1	1		87	1	131	1199		117	1	307	1
1	1	2	78		135	1	77	40		97	1	107	5
1	1	1	49		84	1	9	5		95	1	1	101
1	191	1	1		109	106	210	1		111	4	1	1
1	303	1	17		102	1	9	1		122	3	1	358
1	112	36	56		143	94	156	1		105	105	1	71
1	1	4	1		135	1	1	2		137	1	1	24
2	165	2	12		107	1	1	5		121	1	5	68
1	1	1	170		113	405	1	368		122	1	317	1
1	1	1	4		93	159	78	63		127	1	2	156
1	2	1	6		1	93	1	1		101	189	1	2
1	1	189	2		1	1	1	1		113	3	1	19
4	1	1	1		123	148	1	7		225	99	1	103
1	86	2	93		109	2	248	1		105	1	1	5
1	1	1	1		107	1	120	16		278	1	1	99
1	8	2	1		113	1	1	1		98	2	107	1
1	1	35	1		1	1	25	4		118	37	96	1
1	2	53	192		86	1	64	1		122	1	1	117
1	1	1	12		124	114	1	6		109	69	1	7
1	2	1	4		89	70	808	3		227	1	1	3
1	193	1	79		96	1	31	1		214	122	83	45
1	1	140	1		1	4	3	82		122	102	1	11
1	75	1	36		2	1	80	38		343	213	1	1
1	1	1	44		1	1	410	11		240	4	1	34
1	1	7	2375		1	127	1	73		1	1	1	47
1	1	1	1		87	1	23	1		114	469	2	1
1	1	1	1		1	1	1	2		91	1	132	73
1	1	1	2		86	116	4	1		127	3	109	5
6	10	134	1		119	1	4	1		241	150	1	4
3	1	1	2		1	140	59	1		113	1	1	1
3	1	1	54		101	1	1	207		111	1	1	66
1	3	70	1		144	1	30	1		204	46	219	139
5	1	93	3		83	109	86	1		108	112	1	1
1	93	76	4		1	1	1	39		128	122	1	1
3	1	1	89		1	112	61	1		141	1	2	3
1	1	2	1		114	152	1	15		103	1	8	1
1	1	6	1		97	1	119	1		179	1	1	157
117	1	2	1		78	119	76	1		1	1	1	42
1	1	1	81		68	159	1	1		229	1	1	53
1	1	1	1		111	2	108	541		127	98	2	85
1	432	3	2778		122	2	2	3		123	109	1	106
4	1	1	6979		209	144	17	57		105	101	1	89
1	1	1	1		1	114	1	9		1	1	222	8
1	1	109	81		310	82	32	9		98	1	1	3
1	1	1	6		71	88	1	3		1	94	1	94
5	1	1	7		103	104	41	1		1	247	1	1
1	4	1	2		301	28	1	1		103	1	1	13
1	1	1	1		103	1	13	1		93	182	1	8
1	1	6	42		2	104	14	1		1	1	1	74
1	1	1	3		144	82	4	2		1	1	1	3
1	1	551	9		1	96	75	3		2	1	103	76
1	1	1	1		143	1	3	3		102	2	180	1
1	1	1	1		104	1	1	2		27	95	1937	11
1	3	1	1		106	1	21	1		61	1	3	91
1	1	1	620		108	1	1	1		117	1	1	82
13	1	5	69		93	2	39	73		143	1	117	4
82	838	1	180		130	1	1030	2		1	3	72	1
1	1	1	1		1	49	76	117		3	1	1	389
1	1	132	1		101	1	116	1		130	26	3	159
123	1	1	170		105	1	8	1		129	1	15	51
1	1	1	9		48	244	1	1		1	1	1	2
169	1	18	231		1	1	111	1		153	114	2	89
1	1	1	2		87	1	1	1		108	78	922	3
1	154	4	60		118	93	991	3		114	1	1	1
1	121	1	1		5	1	69	1		200	1	89	1
1	1	1	1		1	969	1	84		108	1	175	5
1	1	1	2		82	1	3	1		1	5	440	1
1	2	100	1		1	100	13	85		1	2	2	68
1	1	1	329		1	1	2	1		83	111	1	69
1	1	1	62		44	75	33	4692		1	128	1	2
1	6	19	336		1	1	69	3		95	3	121	75
2	1	1	5837		260	1	35	1		203	1	1	3
6	1	131	5		3	3	2	4117		105	1	1	4
207	1	1	1		1	120	1	1		146	1	1	2
1	2	1	1939		95	121	39	73		118	28	1	1
1	2	1	1		104	1	101	46		129	302	3	102
2	1	1	2		86	151	270	2		1	367	3	18
3	1	1	95		3	205	1	29		103	52	1	3
1	259	3	1		1	312	43	8		296	1	4	1
1	91	4	11		1	98	44	685		118	1	1	53
3	1	1	1		116	54	1	5		121	1	1	81
1	1	1	1		118	174	39	1		119	1	1	294
1	77	1	2		1	149	90	22		97	1	2	3
1	71	1	1		1	99	2	1		95	766	2	83
3	1	1779	1		1	83	1	4		85	94	221	91
1	1	1	9		117	130	1	9		1	125	102	97
2	1	6	151		140	113	1	5		1	1	1	1503
2	1	1	1		100	112	1	3		99	38	1	1
1	1	2	796		1	1	14	336		100	93	1	21
1	1	1	239		2	361	246	1		151	1	1	29
1	1	1	1		112	104	758	73		1	1	1	1
3	9	1	1		1	120	28	1		93	3	1	447
1	1	1	5		220	126	95	91		108	1	2	1
1	54	1	1		1	1	105	4		190	1	123	39
1	2	1	66		1	2	1	1		217	103	3	1
4	1	2	1		1	1	1	132		118	7	1	30
1	1	1	66		451	219	1015	1		72	129	1	1
2	1	1	1		85	1	1	1		456	84	9	63
1	1	1	3		84	99	317	36		1	72	1	109
1	2	33	1		110	112	3245	4		122	232	2042	2
1	1	2	1		67	131	76	1		106	2	87	67
1	5	2	1		1	101	137	2		114	1	1	2
3	1	1	1		121	1	92	1		127	7	77	98
1	1	1	1		150	121	19	1		122	3	141	208
1	1	1	66		235	128	144	1		98	41	91	1
1	1	114	1		409	1	122	1		132	1	1	53
792	1	1	1		1	98	154	83		1	47	155	37
140	5	458	1		117	397	38	1		385	1	1	1
1	1	2	3		203	1	1	13		93	1	76	1
1	1	1	2		181	261	1	1		1	86	30	1
3	2	3	3		1	123	70	1		214	1	55	1
1	51	1	35		1	1	84	1		1	25	1	202
9	1	1	1		104	1	2	1		1	3	1	2
1	1	1	4		1	1	1	6		15	1	1	4
1	1	2695	148		1	84	1	1		224	1	2	5
1	1	1	219		116	1	1	1		113	1	77	144
1	110	20	72		155	140	431	1		83	102	144	44
1	118	707	3		75	118	111	6		110	421	1	7
1	3	1	1		1	67	10	1		191	56	3	4
3	1	1	16		1	119	1	8		86	112	1	1
1	1	117	1		105	1	1	49		8	110	1	199
1	1	1	3		101	103	1	3442		4	78	1	282
1	1	1	1		171	313	130	1		11	3	3	1
429	1	1	1		123	99	100	1		88	1	2	1
1	1	131	526		83	181	3	1		112	3	629	1
1	1	2	1		187	110	15	7		121	1	57	80
170	3	1	1		6	1	90	11		1	1	2	1
1	639	3	52		1	102	86	1		1	1	1	90
1	1	1	183		119	1	65	1		98	1	1	89
1	1	239	5		118	388	1	1		9	7	4	45
2	220	1	2		97	95	1	1		129	267	2	14
1	2	85	1		1	2	1	1		111	50	1	1
3	1	1	1		122	2	1	1		13	2	55	13
1	1	3	1		120	1	65	74		1	1	1	31
1	4	119	1		1	98	1	19		95	2	1	10
6	2	56	75		1	97	11	12		69	8	1	67
1	3	1	1		112	84	1	2		1	121	2	1
1	1	41	1		112	78	398	1		1	1	1	62
1	1	1	1		133	1	110	2		94	53	1	1
1	1	1	50		1	1	9	1		201	118	3	88
1	3	58	1		2	101	62	1		1	85	233	100
157	10	1	2		93	226	1	1		128	2	1	109
1	1	1	1		244	1	68	1		119	1	1	1
1	1	91	32		128	1	1	3		84	98	1	79
4	1	161	1		1	1	166	70		1	113	1	100
3	1	1	4		112	256	1	1		345	135	47	1
3	1	1	1		74	136	6	1		139	1	14	1
1	1	25	114		125	2	1	1		120	3	106	3
1	1	1	1		115	2	49	7		126	1	3	43
1	1	132	106		105	93	10	2		127	1	1	87
1	1	1	93		121	132	2	1		278	21	1	1
222	1	79	1		124	1	7	649		1	92	3	79
1	1	103	1		1	301	1	6		219	35	299	2
4	1	1	14		114	3	1	1		127	6	1	13
1	1	3	1		90	118	3	15		86	2	1	22
3	363	1	1		80	159	1	130		131	1	1	60
197	1	1	3		116	124	1	4		1	1	1	81
2	2	1	10		113	103	75	1		104	1	3	93
1	6	1	2		93	326	1	6		156	1	1	2
1	1	2	96		1	110	110	1		358	1	4	80
1	1	1	1		108	99	60	1		198	132	4	2
1	1	1	1		85	102	4	749		1	119	1	1
2	1	4	1		1	111	2	1		123	5	1	1
2	1	1	1		112	1	61	1		5	2	1	1
1	1	1	1		83	1	1	1		115	1	5	1
1	1	3	100		84	1	1	57		1	6	1	1
1	1	2	74		1	1	5	1		267	2	1	81
2	387	1	197		86	152	5	1		1	1	1	79
1	1	116	2		101	1	1	28		117	129	1	2
142	2	1	1		84	103	1	20		87	1	1	88
1	1	73	45		121	1	42	2		118	101	1	91
1	1	1	83		110	1	406	1		113	51	106	88
194	1	1	187		199	87	4	1		122	97	1	49
1	1	140	1		132	1	69	2		82	5	1	1
1	1	388	1		1	1	6	446		1	1	378	2
1	1	1	31		1	108	3	42		1	6	1	1
1	1	3	361		125	247	1	1		130	1	1	4
1	1	281	1		97	71	1	1		1	1	1	1
1	78	25	1		1	122	1	2		1	1	1	8
1	1	124	1		162	1	59	1		105	1	1	1
1	1	97	1		121	105	75	4		123	540	79	72
1	1	110	1		1	1	86	14		1	1	780	3
2	1	3	1		110	1	1	510		113	1	1	98
2	136	1	1659		102	126	1	107		92	190	1	93
138	1	1	1		107	95	1	1		241	120	1	1
185	1	4	98		115	68	4	1		1	100	1	1
2	1	27	86		1	1	1	2		93	1	1	162
1	101	7	1		89	207	276	1		96	2	1	1
1	260	1	1		129	127	205	52		1	2	1	4
1	138	1	95		101	114	8	3		115	1	1	55
3	1	11	1		130	129	5	77		79	1	29	70
1	1	144	1		107	1	1	1		119	1	1	1
1	3	1	85		238	68	161	2		109	1	1	3
1	1	1	101		1	1	63	1		115	1	1	47
1	3	1	1		103	86	1	57		90	1	1	1
1	3	2	1		30	127	104	1		139	1	1	1
3	3	2	4		114	1	3	1		118	1	1	5
1	12	3	55		1	1	2	34		164	1	3	1
1	3	4	1		104	178	1	1		109	26	1	1
1	1	4	4		3	1	1935	74		268	1	2	83
1	2	1	3		124	115	1	5		105	4	1	64
1	1	4	1		106	1	95	2		128	26	19	1
1	1	3	1		102	1	28	3		137	1	1	1
114	6	1	1		151	1	1	1		113	1	1	29
1	4	1	4		103	131	1	47		109	109	1	101
1	286	1	5		86	111	1	7		114	1	2	2211
1	68	97	7		98	413	1	1		327	85	11	3
1	1	1	3		119	80	1	1		125	1	1	3
2	1	1	1		5	72	1	1		100	1	1	1
1	1	1	1		187	2	2	1		88	1	351	7
2	1	45	2		1	2	91	67		136	2	107	56
3	1	1	6		209	94	117	21		263	1	1	76
324	1	1	2		3	87	1	505		121	133	1	14
1	1	1	10		23	258	980	1		123	270	73	294
2	5	1	73		1	115	1	1		112	192	1	1
1	62	15	39		1	148	1	6		90	74	3	1
1	7	1	10		8	1	1	1		1	1	1	2
1	3	44	848		109	89	1	1		277	1	1	302
3	1	14	8		208	129	100	1		1	1	1	150
1	1	1	1		137	42	35	1		155	4	1	2
1	1	7	63		1	87	27	1		87	1	16	16
3	253	5	1		137	83	5	1		121	1	97	22
1	1	1	1		106	402	111	6736		1	7	2	69
1	1	1	1		1	1	2	1		122	7	868	25
1	1	5	83		1	1	125	2		1	1	1	2510
1	1	95	644		122	146	1	7		1	1	1	75
1	1	78	125		112	216	3	100		341	1	4	4
1	1	149	1		129	1	85	2		243	5	11	30
1	4	1	1		2	104	66	555		77	75	103	128
1	1	30	2		1	121	1	35		114	197	1	7
124	1	22	87		175	1	70	134		84	1	3	29
1	1	1	3		110	136	75	2		116	1	1	146
1	1	1	2		100	1	15	1		99	3	2	2
1	1	1	1		133	126	47	2		87	1	4	86
1	1	1	1		1	1	24	3		118	1	89	12
3	3	129	260		97	92	1	2		47	1	1	28
124	1	117	1		1	367	90	3		93	1	40	1
2	1	1	4		115	69	1	1		227	1	1	1
2	12	1	1		628	92	246	78		302	1	2	73
2	111	1	1		93	1	6	1		104	1	1	162
1	1	1	7		703	79	3	1		1	46	2	1
1	1	1	18		5	137	7	523		108	13	1	1
1	3	1	8		82	1	4	1		136	1	1	6
1	1	1	62		214	1	1	1		107	1	1	12
1	1	1	1		1	1	5	86		145	1	1	1
2	1	2	1896		106	267	1	205		108	1	1	100
2	1	1	2		93	144	1	2		125	1	1	121
2	1	1	2		137	1	2	3		100	1	114	42
1	1	2	26		142	115	48	3		102	332	2	9
1	1	1	222		1	91	1	1		141	80	1	1
1	1	123	1		1	1	1	76		107	1	3	3
1	12	1	1		2	135	1	9		110	1	1	186
1	1	1	1		106	1	108	4		1	1	1	107
1	1	1	6		101	1	1	95		122	1	1	80
1	1	136	2		86	105	1	79		112	1	1	1
1	1	1	23		120	123	110	1		107	2	1	1
1	1	1	5		1	1	109	5		1	6	1	2
1	3	80	1		112	279	3	1		103	49	141	1
1	1	1	15		3	1	118	1		123	192	56	105
3	1	264	5		107	209	2	1		1	1	1	1
1	4	9	5		115	114	1	1		128	1	209	1
1	4	1	3		1	217	4	1		121	3	1	2
1	2	1	1		118	1	1	1		219	1	1	1
1	94	1	64		122	1	1	56		236	37	16	5
135	1	385	1		1	137	1	2		98	1	1	183
4	1	1	92		2	1	1	42		3	1	1	5
1	1	1	312		201	101	18	1349		328	2	1	1
1	226	96	3		119	1	1	32		2	1	1	1
1	1	4	1		1	312	1	9		120	63	1	98
1	1	17	2		220	1	7	1		3	48	2	7
2	661	470	1		2	1	10	1		1	1	1	103
1	1	100	1		1	140	1	1		1	1	128	275
1	3	58	66		93	1	96	1		16	2	2	80
2	1	1	7		1	113	2	1		100	1	3	69
1	1	1	4		1	251	1	1		100	1	1	88
3	1	1	44		1	1	1	1		3	1	1	3
2	5	1	3		166	1	1	3		134	224	1	1
1	1	1	8		112	129	1	162		1	124	1	1
2	2	1	95		1	133	15	1		221	1	1	87
1	1	5	162		1	1	281	1		81	5	109	62
3	17	1	1		126	144	7	3		286	1	1	2
1	1	1	90		1	1	74	89		1	26	3	2
1	3	18	54		260	1	1	1		1	1	1	1
1	1	1	2		1	4	1	36		1	1	1	44
1	2	203	1		113	1	3	6		125	139	1	3
93	1	5	78		102	1	1	15		103	1	3	1
127	1	1	86		115	275	10	6		1	67	1	1
1	2	1	1		99	103	6	110		1	206	12	699
1	1	1	103		135	1	1	1		115	111	102	85
209	3	116	1		1	104	8	1		39	1	217	77
1	1	76	1		2	1	1	1		1	1	2	20
98	1	49	1		97	61	83	2		1	1	1	63
1	26	307	146		94	89	4	62		105	2	2	1
2	6	1	1		1	112	322	2		77	86	1	87
1	3	1	1		104	121	1	64		125	85	1	96
1	1	1	1		109	98	185	1		286	1	1	42
2	323	3	193		137	145	1	2		1	110	309	16
1	5	1	95		112	224	82	1		228	33	1	2
2	1	1	71		109	203	5	1		1	3	1	88
1	1	4	1		1	123	194	1		633	3	1	8
1	6	1	36		1	297	1	1		1	100	17	11
1	2	1	6		2	1	1	6		108	1	1	22
6	1	1	3		101	194	1	1		147	1	1	93
2	1	1	1		1	1	3	1		94	1	1	87
1	1	1	1		1	1	1	21		99	2	2	96
3	1	3	3		152	228	62	1		304	5	6	1
1	14	1	85		131	107	105	17		130	2	107	2880
1	1	1	1		95	127	34	1489		48	1	3	1
2	3	1	87		1	1	386	41		1	2	1	38
1	122	3	242		1	294	776	1		40	2	1	97
1	1	1	516		1	121	25	1		1	320	1	1
3	1	81	21		108	68	88	1		85	1	1	8
1	1	1	1		100	1	232	2		89	6	1	1
6	94	2	1		207	55	3	3		117	1	1	26
1	1	1	1		783	238	698	2		103	192	91	439
1	1	1	7		113	141	1	10		115	1	88	1
2	1	1	1		338	85	107	1		392	1	4	76
1	1	1	1		109	1	1	6		2	1	1	93
3	110	6	1		1	113	151	1		144	158	1	1
1	1	5	2		1	1	1	2013		1	99	1	6
1	3	4	136		119	115	1	4		159	94	1	5
3	1	122	1		1	68	41	1		116	1	1	1
1	10	896	5		1	1	1	1		131	1	2	1
1	1	823	5192		1	1	2	7478		75	5	1	1
1	121	204	1		120	1	19	6		106	1	1	12
1	97	1	4		1	1	207	9		398	110	1	9
1	1	1	104		1	94	1	4		5	135	1	92
4	1	1	1		83	676	58	1		1	27	2	55
112	61	4	2		87	1	126	3		1	1	126	31
7	1	1485	1		95	183	1	10		134	1	2	1
1	4	1	1		121	100	1	4		99	1	1	1
1	1	1	1		1	1	4	2		126	1	3	396
1	3	1	11		1	220	140	98		146	2	1	8
1	1	1	1		1	92	2554	1		1	1	325	1
8	66	1	3		68	99	25	17		103	415	1	1
1	1	1	68		129	1	1	1		122	74	1	6
1	2	100	94		9	1	1	2		1	105	1	1
1	1	1	1		1	1	1	1		125	62	14	87
1	137	1	1		1	228	116	31		107	3	2	13
1	98	1	75		114	144	1	1		237	1	3	25
1	2	1	4		1	108	103	5		110	1	6	9
278	1	232	2		57	124	4	10		113	97	118	6
1	1	1	1		109	1	208	136		360	1	120	2
1	1	77	1		118	1	117	101		1	3	1	317
186	4	5	40		1	84	3	63		123	1	20	18
1	2	2	178		1	1	1	2		125	331	1	112
3	1	1	10		102	1	4	1		1	1	215	1
1	229	1	4		240	1	176	1		109	1	3	128
1	1	152	47		110	133	1	1		86	1	1	53
149	1	2	3		1	118	3	45		1	264	6	45
1	10	1	84		1	1	2	1		1	193	2	3
1	1	1	89		1	1	1	6		116	55	114	1
1	1	1	1		1	51	1	2		124	1	1	8
5	2	1	103		74	1	72	1		117	1	1	1327
1	1	1	80		1	122	1	90		1	1	1	159
1	123	1	3		79	112	17	1		216	1	1	186
1	1	1	79		121	91	851	511		115	207	6	84
1	1	121	7		106	137	8	1		136	1	1	353
1	1	1	25		137	1	1	3		1	1	1	71
2	1	1	3		1	132	1	1		79	1	3	46
1	1	1	93		116	59	1	61		137	109	4	14
1	1	4	1		1	112	1	450		1	5	144	4
1	1	1	100		132	1	3	1		71	1	1	94
1	1	1	130		2	1	4	1		113	107	1	42
1	1	1	1		128	102	79	1		97	196	1	104
1	8	1	192		95	223	99	76		109	95	1	22
1	3	1	1		203	1	51	1		1	1	1	1
1	1	2	3		110	1	1	1		104	112	1	92
1	1	111	98		1	1	40	16		199	80	1	415
1	2	120	26		1	69	1428	1		110	6	1	6
1	1	110	3		83	196	1	2		136	1	101	214
3	1	1	1		125	104	1	1		191	81	1	1
1	1	1	1		88	105	1	2		116	76	1	2
219	112	3	3		1	1	24	1		107	3	1	130
101	1	140	65		321	100	205	869		237	1	5	90
2	1	6	103		1	432	1	28		119	1	1	1
1	1	1	1		1	113	8	1		109	1	1	73
2	108	19	2		1	127	1	1		85	3	1	10
1	472	14	10		51	118	1	1		126	105	3	68
3	1	1	55		1	1	1	82		110	240	1	3
1	1	1	35		1	1	1	13		103	1	1	1
1	1	1	1		225	121	113	4		124	1	2	3
3	4	3	2		72	247	107	1		1	216	1	182
1	238	116	2		102	1	1	1		115	1	1	208
1	98	140	1		1	187	1	1		117	1	1	201
2	1	1	1		120	113	462	1		94	81	110	47
1	1	1	3		3	276	75	1		144	1	229	1
1	1	1	1		120	116	13	11		122	138	1	46
1	1	2	2		3	96	83	80		121	1	1	39
1	1	2	8		1	1	99	1		146	1	22	55
287	1	586	38		146	110	1	1		117	1	1	2
1	1	1	2		107	85	8	56		1	1	1	2
1	1	1	1		154	216	1867	19		1	1	120	1
1	1	1	1		1	109	121	4		119	2	2	1
9	1	1	1		237	1	166	3411		126	4	1	1
1	66	1	1		94	96	1	9		1	2	4	213
2	1	93	1		2	100	1	78		192	57	1	1
2	1	1	133		1	1	7	1		118	31	1	1
10	1	1	927		209	251	110	1		138	165	4	1
1	1	28	1		97	1	31	1		105	5	1	69
1	1	2	2		105	281	122	87		117	29	1	2
1	1	1	3		141	111	35	4		1	3	111	21
1	1	1	99		1	1	92	34		127	78	105	164
1	1	1	3956		1	245	83	2		120	72	5	116
1	131	1	101		63	117	132	1		114	114	1	71
2	1	1	3		96	63	11	14		112	77	1	2
1	1	1	6		82	121	1	1		102	1	1	9
1	1	39	1		116	142	12	2861		129	2	2	1
1	1	162	14		99	221	10	1		124	3	1	3
1	1	1	1		1	129	113	4		1	3	2	73
1	1	4	1		13	90	102	161		174	3	1	72
9	1	1	2		1	88	7	1		89	1	1	4
1	2	1	1		1	1	166	1		122	55	1	383
254	1	1	2		1	103	1	1		143	126	1	75
1	1	4	2		103	123	4	2		92	74	109	267
1	39	1	66		1	101	89	71		101	100	1	1
1	107	5	3		1	156	3	956		241	96	2	2
2	1	93	2		1	77	1	5		1	1	1	1
1	1	130	2		1	1	154	1		116	1	1	3
1	113	1	1		99	1	100	1		126	1	1	1
157	126	1	1		76	269	1	2		105	1	1	99
2	1	6	74		118	136	1	1		128	4	4	39
235	1	2	239		1	117	10	1		1	1	5	8
1	2	1	52		1	1	106	2		1	924	3	3
2	1	1	1		1	1	355	84		131	1	1	101
1	1	1	3		119	158	3	6		124	1	1	135
1	1	165	9		72	1	1	1		89	133	114	79
1	1	2	1		101	134	1	1		1	1	58	4
1	1	16	2		1	116	185	1		82	1	13	54
1	1	7	2		1	1	5	1		99	1	1	84
46	1	1	26		119	98	1	2		152	97	1	60
1	1	51	1		63	99	1	1		121	82	1	30
1	1	1	110		112	1	1	2		83	330	1	15
136	1	1	100		117	1	1	3		93	1	426	83
1	1	1	1		85	109	1	217		130	68	1	97
1	131	1	121		111	1	194	1		191	172	123	3
1	105	18	1		110	1	2	1		105	1	1	107
1	1	1	2		1	1	2	1		1	100	7	109
1	1	78	2		1	76	1	25		1	2	1	5
2	6	2	4		1	89	1	136		99	1	1	1
1	150	2	1		137	90	168	1		106	1	1	108
1	1	1	5		100	1	3	1		112	1	1	103
1	1	1	1		116	98	107	979		1	18	1	85
1	1	7	1		3	1	84	50		345	1	5	101
1	1	3	4		1	120	1	32		137	3	2	75
1	3	111	440		1	1	1	1		124	1	1	92
1	2	190	1		48	144	1	101		133	1	1	1
1	1	1	3		122	543	108	1		115	117	1	57
7	93	99	1		135	1	85	1		1	1	1	58
1	2	821	2		2	1	231	2		37	98	24	98
1	1	1	2		1	118	1	1		1	1	1	99
1	21	1	1		3	125	26	1		137	2	1	15
1	1	2	3		124	92	118	1		331	1	94	5
1	4	1	91		113	370	1050	151		104	57	286	3
1	1	91	24		104	245	2051	6		122	295	1	136
2	1	1	2		1	168	1	3135		110	1	1	3
1	112	4	1		151	110	1	1		1	1	1	22
1	99	1	1		1	120	85	1		105	4	3	175
1	1	3	1		3	105	1	1		77	8	3	107
1	121	1	1		98	91	289	64		133	72	96	1
1	1	90	3		2	97	342	1153		172	102	96	170
149	1	1	79		119	214	68	1		111	1	1	4
1	1	19	1		87	1	100	2		129	1	7	3
1	1	1	25		1	65	90	39		1	2	1	3
1	1	138	2		109	1	1	1		125	1	1	101
1	1	1	1		84	1	63	6		1	1	3	91
1	1	1	1		69	1	61	3		110	35	3663	87
1	1	3	72		57	226	1	3		104	1	1	1
1	24	125	61		1	102	90	2		98	62	1	19
1	2	1	542		134	1	115	1		105	129	1	3
1	2	1	1		66	1	1	61		139	97	1	10
1	3	1	146		98	1	1	43		107	1	81	160
9	1	133	1		105	65	1	1		155	3	1	92
128	1	1	153		1	264	1	1		111	410	1	1
1	113	1	2		114	112	40	1		72	95	94	81
1	1	1	4		124	1	1	1		120	119	1	181
1	1	3	1		1	1	1408	1		110	120	1	2
3	1	1	1		130	1	5	909		130	1	1	1
1	1	70	5		1	146	1	64		117	47	1	4
2	83	1	6		1	97	2	3		117	1	121	62
1	5	1	1		41	115	104	1		111	1	123	1
1	11	3	1984		121	241	120	3		238	1	1	1
1	121	1	1		115	77	142	92		72	1	1	39
1	1	1	38		1	109	2	1		106	1	95	1
4	153	1	1		116	359	2580	1		111	9	1	1
2	1	1	20		100	105	3333	4		102	65	4	1
1	1	1	1		123	226	1	2		107	84	80	49
192	1	1	1		3	99	1	88		119	177	55	1
211	1	1	1		281	145	5	81		355	269	88	171
1	1	1	1116		1	116	1531	1		113	1	118	70
2	140	1	1		2	146	1	1		250	1	74	22
1	1	1	3		1	107	67	45		223	1	1	3
1	1	1	108		1	125	1	97		137	1	2	3
2	218	1	56		86	1	1	1		462	3	1	5
4	1	1	1		1	2	1	1		1	105	4	1
1	1	1	1		138	83	4	1		228	1	1	3
1	1	1147	16		92	1	23	3		202	1	3	17
1	1	1	2		195	154	1	1		1	1	110	199
1	1	94	1		124	94	1	1		65	118	1	1
1	129	1	4541		1	1	9	1		1	1	6	2
3	110	1	1		86	225	221	4197		1	125	1	7
274	1	1	1		124	94	26	72		102	1	1	1
4	1	1	7		108	9	81	6		521	1	6	1
1	5	101	1		127	231	189	191		107	1	1	6
1	1	94	16		203	135	1	1		1	1	1	93
1	1	1	43		1	152	1	152		156	393	46	6
140	203	4	2		61	99	87	1		151	106	8	1
153	1	1	79		112	1	1142	2		230	136	1	99
257	1	1	5		85	201	1	1		1	1	2	100
167	1	1	60		1	1	2	1		106	1	3	24
1	7	115	4		125	1	59	17		164	1	1	85
3	485	118	46		3	2	1	2		216	2	225	383
1	136	1	149		153	1	28	2		1	4	79	9
1	100	6	1		1	225	3	1		1	95	2	92
1	1	1	142		1	115	85	2		134	119	1	94
1	2	1	54		73	213	6	107		175	83	1	1
2	93	96	2918		114	202	97	3		153	1	1	15
1	4	117	2		100	1	1	1		92	1	1	1
1	1	3	51		40	268	2	1		8	673	101	37
1	1	1	92		3	573	1	8		209	1	113	1
7	1	1	49		274	1	116	1		112	2	3	67
241	1	3	6		1	1	1	3		99	1	1	105
1	1	1	1		104	100	4	5		74	80	87	2
6	1	94	1		1	1	9	2		1	97	117	56
1	1	179	1		220	1	97	2		1	2	1	1
1	1	8	1		66	1	1	1		1	1	1	84
1	1	204	1		216	121	16	187		121	710	1	45
1	1	1	3		69	250	1	4		1	1	1	79
1	1	107	3		118	1	8	1		1	1	3	127
246	1	1	57		1	1	1	192		107	1	1	3
1	1	3	1		111	1	197	6		1	11	1	3
1	9	2	1		115	152	1	1		1	1	2	105
1	1	1	27		127	90	21	1		1	1	1	2
1	121	1	4		1	1	2	3		5	102	284	28
1	122	1	1		1	138	2	7		94	18	1	1
1	16	101	9		96	97	100	7		116	1	1	82
162	3	115	4		108	113	1	6		1	1	1	89
1	1	1	1		98	1	1	84		115	1	2	90
124	1	85	1		91	95	1	49		104	2	2	1620
81	1	1	5		80	149	2	2		2	59	3	82
5	2	41	2		260	1	19	6		1	99	8	348
1	1	1	23		1	328	34	1		236	24	134	90
1	1	105	103		1	72	190	68		93	3	127	1
127	66	1	81		106	134	1	1		112	63	2	56
4	1	3	104		1	107	62	1		134	1	1	7
1	3	1	72		170	101	1	1		3	1	1	22
1	60	1	1868		80	1	1	8		1	1	1	9
1	1	1	201		125	103	1	6		110	1	8	5
1	1	60	2		112	116	43	18		78	129	1	1
1	1	1	13		94	271	1	29		2	1013	1	324
1	1	172	2		272	140	103	1		88	1	34	114
1	115	122	1		2	1	42	9		278	2	1	216
1	1	116	96		1	1	6	69		120	1	1	388
1	1	1	2		1	72	2	1		303	1	3	186
2	1	2	49		1	92	1	29		1	1	1	88
1	1	1	91		1	107	41	82		98	64	1	31
1	1	1	95		1	103	79	1		139	118	1	56
5	2	1	2		1	127	2	30		1	1	1	109
1	1	1	16		114	1	77	1		189	66	3	1
1	4	1	1		114	105	1	1		1	1	3	1
1	2	1	4		1	138	1	3		1	3	1	126
1	1	1	6		135	312	519	6		118	1	1	1
1	8	113	1		1	76	8	1		130	439	1	1
1	2	80	2245		120	1	101	31		77	97	1	96
1	69	79	7		3	1	210	1		138	5	101	3
1	96	1	1		140	679	1	6		95	128	85	323
1	1	1	1		84	336	69	41		270	180	1	1
1	1	114	141		1	1	106	73		1	82	4	98
1	1	23	3		1	114	1	10		1	1	3	192
1	1	3	13		1	1	2	5		1	133	1	190
1	119	91	3		2	1	1	4		1	1	1	61
127	1	74	100		1	1	1	1		210	1	1	3
114	1	1	1		87	1	67	12		362	1	2	550
1	4	1	45		104	122	104	3		280	4	3	269
1	952	1	15		1	106	1	1		110	930	1	1
1	261	1	1		1	101	1	1		201	108	1	91
1	71	2	85		1	123	1	3		210	1	106	90
3	13	28	104		1	104	1	1		1	1	2	81
1	1	1	3		125	113	1	1		102	2	1	60
217	1	2	1		1	92	1	4		113	1	1	70
1	119	3	4		1	110	92	5		274	1	3	67
1	1	1	115		1	1	1	5		119	108	5	122
1	1	1	7		91	1	1	188		115	56	1	2
1	1	1	89		105	1	76	742		94	81	1	20
1	1	1	11		1	162	1	4		101	1	8	55
[truncated: 69,531 more rows]

## Sheet: C5EC1-4+P24EC1-2
mmCDHR5 EC1-4+mmPCDH24 EC1-2			Ca
	T0		T60		R1		R2
Replicate 1 AVG	86.5304		37.6327		63.4772		147.765
Replicate 2 AVG	103.149		153.228		373.48		1365.99
Replicate 3 AVG	120.616		186.263		533.776		964.69
Average	103.432		125.708		323.578		826.147
S.D.	17.0447		78.0433		239.087		620.815
S.E.	9.84074		45.0583		138.037		358.428
Replicate 1					Replicate 2					Replicate 3
T0	T60	R1	R2		T0	T60	R1	R2		T0	T60	R1	R2
423	5	81	164		177	61	769	2649		115	4	1670	18534
301	2	155	3		95	10	6380	45		11	3	3749	28
175	7	2356	72		287	1	31	6549		22	34	3	4
62	1	190	9579		399	85	17	2461		67	3	1	16
14	2	2	10		560	3	8	280		140	2	921	1
9	253	7	26		136	260	1561	158		268	364	2475	11337
73	22	3	17		74	32	568	2767		22	5	181	429
19	1	82	3		61	21	597	2755		80	137	7	1950
12	429	1	6		83	76	158	2690		4	543	313	818
61	12	3	63		136	10	67	72		68	1931	1641	1
101	4	6	11		39	39	102	1		672	60	21859	471
7	26	4	21647		24	285	917	63		19	636	6199	3559
9	6	9	52		526	12	1	28		117	62	1	1618
16	2	5	17610		102	2765	15	17		106	275	1857	19815
64	4	23	85		68	2	6390	10487		90	276	1519	3
2	4	1	7158		200	53	21	85		2	2	101	9128
126	2	1	611		84	342	3036	3		3	1	2	914
129	14	1	11		275	28	1850	1387		22	1	478	77016
255	105	1	18		83	1	4	4		172	157	61	15576
94	238	3	78		79	1	485	54686		112	86	3034	19
68	104	1	1		102	155	128	14505		135	585	7817	26143
59	56	1	1		93	1	3	398		89	182	4782	6
11	4	2	9		74	27	1	271		12	1003	12287	1
5	144	169	90		16	101	100	712		96	1	48	653
72	17	109	6		7	3	34	331		332	10	430	1
15	75	124	2		56	1	1	2112		196	294	1	13
73	1	1	1		127	1	174	13		71	1	7	5
6	1	3	1		40	1	1	1		13	1	3	188
5	2	1	1		1	151	1	1		185	1	1	31
100	32	44	1		3	87	67	2		5	1	185	119508
38	1	130	30		7	58	3	1		48	26	7	15446
69	27	89	3		16	232	4	2		5	2	8202	2
168	1	3	2		4	1	1	1		307	1	1	6
1	1	1	1		2	1	1	3821		1	528	1	32173
12	1	14	3		2	1	2	151		2	658	1	3
141	482	3	2		2	1	1	316		138	1	84	1120
112	2	1	1		2	76	1	1		4	1	1	653
116	1	1	3		97	1	1	1		2	1	1	962
99	1	108	1		1	1	1	2		1	3	1	1
100	5	121	58		3	1	1	1		236	1	1	1
52	2	1	3		411	1	138	8		110	3	1	153
1	3	1	4		601	1	2	114		119	37	444	4
207	2	1	5		1	16	137	1795		417	1	652	1
25	1	146	70		1	92	1	76		130	1	13	2
122	1	2	2		1	1	71	1		109	80	1	1
104	1	4	1		105	157	1	1		115	1	1	1
107	1	102	1		167	164	18	1		123	1	4	1
117	1	4	1		1	1765	435	1		226	1	1	1
81	2	1	1		6	6	5	15		129	86	4	333
1	1	3	83		1	149	1	3		130	136	1	1
204	1	1	1		108	279	2	3		134	104	1	2
112	1	62	2		106	89	34	100		131	558	2	1
1	2	99	103		168	1	1	69		263	51	1084	1
1	99	1	2		1	31	1	1		149	62	3484	1
106	1	1	2		241	7	2	1		222	84	1	2
152	1	118	1		170	144	423	1		154	410	1	274
1	1	97	1		1	1	1	56		99	1	1	1
1	1	1	40		3	2	3	3		123	1	3	1
10	1	2	1		89	170	5	1		118	1	1	1
1	133	93	119		114	517	2	6		127	181	4	1
1	1	4	67		191	56	1	4104		104	19	1	3
1	4	55	1		1	67	3	1		219	243	1	1
1	1	421	1		1	1	1	1		255	62	3	1
124	1	102	114		139	64	1	8669		451	243	3	1
1	245	313	15		1	97	1	18		233	1	184	51
1	1	181	6		200	84	1	4297		107	1	1	308
266	6	1	17		246	92	39	3		173	1	20	1
5	57	1	90		1	65	3106	1		251	353	1	1
5	2	102	8808		21	1	3	1		113	1	3	1
127	1	114	3		1	11	6096	1		107	45	2	55
113	2	1	1		1	294	3084	1		146	2	1	1
1	3	1	26		1	2	22	1		273	1	8	5
1	1	3	41		250	34	17	1		116	1	1	2
69	1	1	24		294	1	50	1		199	8	1	1
220	1	1	1		135	192	167	1		119	1	2	1
144	3	278	95		6	1099	20	82		517	507	226	1
1	7	128	1		1	197	4	1		113	103	215	1
519	2	2	54		141	20	40	6		120	851	1	1
1	112	789	4		110	9	1	34		106	1	5	1
96	3	158	4		1	101	1	76		57	875	3	1
325	3	2	39		1	117	59	1		230	1	76	1
1	1	3	1		1	3	13	17		122	1	47	1
1	111	121	1		1	24	924	88		333	68	1	4
191	1	100	1		251	1	50	1		363	1	5	1
4	1	1	2		35	1	365	1		116	37	6	4
75	1	199	1		112	11	22	1		110	49	14	2
95	2	101	10		1	1	99	2310		110	1	1	1029
1	1	1	25		105	35	1	396		216	5	1	1
285	1	1	150		16	1	1309	101		1	263	9	1
1	4	1	1		2	1	145	1		117	1	115	2
1	4	1	1		5	1	1	1720		184	980	60	1
124	1	83	1		1	1	3	1		112	1	1	2
110	2	133	1		2	10	68	95		58	574	1	17
105	5	434	36		209	31	1466	17		493	1022	4	1
1	1	123	22		176	1	108	191		272	1	1	1
131	195	1	61		62	1	148	94		211	2	3	2
132	20	1	42		1	6	236	2		120	2	4	1
107	1	1	1		3	42	1	1		142	652	124	1
2	1	1	321		155	1	12	1		112	5	1	1
98	16	1062	6		3	1	1	1		113	1	1	1
180	6	1	1		280	1	2	4		106	3	1	2
106	1	1	1		1	94	1147	1		92	240	1	1
1	1	10	6		5	1117	56	290		118	86	2	1
3	5	1	42		1	193	7	1		163	11	5	1
1	1	1	3		4	1	1	1		100	577	3	1
1	1	1	2		136	53	8	1		131	42	1	1
87	1	1	5		1	1	57	63		225	1022	158	1
125	1	3	1		118	55	3	75		103	159	1	1
234	1	118	3		212	1	13	1		96	529	1	2
101	1	1	9		1	42	118	1		102	31	1	1
108	1	1	1		1	14	1	2		99	88	1	1
237	1	1	70		1	64	3	1		342	1	1	1
2	98	5	8		372	365	175	3		257	82	29	1
1	2	3	8		96	1	3	66		102	3	3	1
1	1	3	11464		118	3	1	1		120	2	1	187
1	121	1	1		118	2851	2	8064		127	85	1	2
1	93	1	57		1	2	84	1		111	1	50	39
1	1	1	3327		1	5	93	23		122	113	25	1
124	17	1	16		98	18	74	69		80	75	1	1
116	1	4	23		52	2	45	1		117	23	1790	1
1	1	2	17		1	34	67	42		113	3	1	1
1	30	3	2		106	20	5	2		112	87	3	3
113	3	1	6		1	1	3	56		106	756	1	2
85	46	1	1		442	125	1	31		113	1	3	3
233	1	1	54		1	323	1	1		132	53	3240	1
120	6	1	94		1	32	59	1		102	2	11	1
4	1	1	79		209	5	1	96		123	1	1	1
2	1	1	19		1	1	1	27		167	251	83	2
1	50	253	68		1	10	66	5		103	1	85	1
73	1	1	27		64	1	309	37		121	3	1	1
1	63	5	9		1	2	6	1		153	2	59	1
146	4	1	5		1	1	94	1		107	1	12	3008
69	1	1	1		1	1	112	3		118	1	1	4838
3	2	1	74		1	8450	1673	6		225	1	4	1
103	1	3	82		87	44	4	17		122	3	6	1
6	1	1	86		195	299	149	9		81	1	70	1
1	3	3	1		175	1	57	15		318	1	2	3
113	1	4	2		258	1	17	1		141	74	10799	1
95	2	1	6		1	2	48	1		127	1250	107	2
114	61	99	2		8	1	157	294		131	1	48	1
2	9	182	43		85	6	1806	1		114	1	4	1
1	458	2	2		1	19	815	62		1	211	2	1
94	99	1	52		1	83	1	774		61	98	1	10
1	5	1	9		1	729	6	10042		115	98	1722	42
76	106	3	1		1	35	7	1		119	1	1	1
324	1	104	1		177	1	40	4		164	700	21	1
1	268	1	1		1	1	2	1		334	1837	2464	5
1	1	3	1		1	288	92	1		146	348	172	486
5	1	15	3		1	3	1	77		154	241	1	1
1	5	38	21		2	1	159	8		107	88	528	1
1	9	1	1		1	137	1	1		479	57	175	3
1	92	1	32		1	819	113	1		856	1	3	1
104	1	1	1		375	2	981	76		227	548	3	1
111	1	1	10		1	38	46	11857		1	146	1	1
1	1	1	223		1	36	25	86		108	76	39	1
3	1	1	122		1	1	2	1		109	76	2	1
75	80	139	12		1	217	168	12		120	1	81	1
1	1	113	3		1	119	89	2		123	1090	96	1
1	1	1	58		306	2	121	2		118	1	86	3
1	1	2	43		1	1	79	3182		111	2	7099	1
107	2	1	8		1	143	2	12915		579	168	221	1
140	2	1	6		1	1	3	2		211	145	1	1
117	1338	1	9		61	1	3914	1		1	916	1	1
1	1	87	1		213	7	1	77		1	185	5	1
133	1	1	46		1	1	1	1		110	107	6	1
3	1	4	1		106	2427	1	1		116	77	1	1
113	286	1	1		6	2	1	18		102	78	1	143
1	1	265	1		1	134	1	22		276	1	1	1
1	1	1	8843		350	1	25	1		1	1	516	72
115	23	1	57		1	1	1	19		100	49	70	1
52	3	1	1		1	1	142	172		123	495	16537	1
230	2	1	1		1	1	12	1		104	1	1	1
100	5	1	80		3	2	1	1		106	1	2	1
125	1	1	46		110	1	13	1		106	1	1	1
93	1	5	1		283	516	6127	5371		157	471	1	1
95	6	3	2		1	1	254	397		135	96	89	1
108	1	93	68		1	1	5	1		93	59	1	1
1	3	1	1		1	2247	22	2		115	71	6	1760
119	4	1	90		1	3	5656	1		118	1	1	2
78	1	1	7		82	90	7	7		252	74	2783	1
340	1	1	1		94	165	1	3230		11	1	9	1
1	3	5	2		107	672	1493	143		225	1	2	112
101	5	1	9		92	11	4953	1		317	1	1	1
202	1	3	1		3	1	2	4		222	26	156	1
140	1	1	3		1	1	56	262		133	1	1	1
109	1	1	80		1	1	1	3		131	1	152	1
107	1	1	3		7	212	1	83		92	4	8	1
99	1	2	8		145	261	4	1		115	385	1	1
115	244	1	106		2	2	161	114		126	1	1112	1
100	1	190	22		110	1	2	86		219	295	54	35
1	1	1	8007		29	1	1	184		114	67	56	1
1	1	10	10		1	77	3686	2		430	1	4	70
91	166	26	1		69	18	5	803		520	273	1	5
167	128	1	1		1	1	222	2		135	13	51	13
122	1	1	12		1	1	206	298		104	1	90	1
142	1	1	9		1	160	59	2		279	99	6	1
2	18	225	29		25	1	1	15		1	63	96	5297
97	2	101	14		134	1	1	454		119	2	1	2
1	1	102	3		1	18	1	18		1	210	79	1
1	3	1	7		1	83	1	5		113	2546	3	1
1	109	1	49		1	1	1	1		110	190	1	1
129	1	1	45		207	86	2	7		113	51	1	3
177	1	2	85		333	20	19	1		107	127	1	1
3	3	95	1		1	2	167	3		221	1	24	1
104	1	1	4		37	2006	18	80		98	444	6322	1
241	1	1	1		93	1	33	4070		121	1	1060	1
131	1	1	71		45	99	198	1		104	639	1	1
1	1	2	1		2	270	12	22		133	183	1	1
1	1	1	13		101	1	1432	11		130	1	1	1
122	12	1	18		1	1047	14	2		115	1	7	1
1	1	2	4		1	1	1	1		225	195	4	1
60	1	4	4		1	2	2	1939		136	60	7167	2
103	102	5	2		1	121	1131	2		87	70	1	1
1	1	3	11		95	105	1	9		98	76	4	1
1	638	1	1		361	83	1	2006		92	85	8175	1
1	394	1	27		83	2	61	216		1	90	1	1
125	7	1	7000		69	1	1	322		126	4	11	1
92	1	1	8786		1	48	5	1		101	1217	509	1
1	1	10	6		1	1	1	1		112	399	1	2
78	1	1	1		176	9	107	3839		433	174	5968	1
130	5	1	63		60	1	1	20		117	77	5	1
101	3	103	32		1	1	1	26468		2	99	1	1
1	1	3	3		1	1	8732	2		93	520	3	1
218	1	6	1		1	1	11	1		109	1	1	1
123	1	19	9		1	1	1	1		105	327	1	3
1	1	1	33		2	4	8	344		103	5198	73	8
1	12	226	1		124	557	4	8		122	389	2	1
1	3	224	87		4	86	155	77		145	1	11	7394
105	3	1	18		1	1	2385	1		320	50	5	1
1	1	122	22		1	1	78	43		229	1	96	3
215	2	45	1		70	2	35	284		98	1	70	1
1	20	2	52		6	6	73	4485		1	24	1	1
1	1	1	7		1	1	1	2		226	78	90	16
126	1	1	20		259	234	79	7		185	85	61	7
161	1	2	14987		1	1	4	2		104	1	9	1
129	1	4	1		205	107	70	1		122	64	1	2
105	1	1	2		143	130	572	5499		113	1	2511	1
1	2	1	1		40	1	226	33		113	1	1	1
1	1	2	1		437	1	3904	67		123	55	55	3
102	12	110	1		1	82	5	1		104	65	1	1
1	120	4	4		1	2	1649	167		118	658	1	1
96	178	2	1		1	1	2	5		1	2	5	1
56	3	1	1		4	1	70	114		107	56	107	1
1	1	101	1		121	1	1	1		231	1	2	3
136	2	108	22		1	2	1	2		133	11	41	1
43	1	1	18		1	19	43	1		122	3	3	1
136	1	3	1		76	12	1172	4		114	1	1	1
95	1	1	86		1	8	64	13		119	2	1	1
120	1	1	84		1	1	183	13		103	108	1	1
122	1	2	42		243	4	1	3		231	559	9	1
134	3	99	1		1	64	1	1		107	1	4	1
1	1	1	5		125	1	1	2		129	248	8	1
111	91	2	38		1	1	117	15953		205	1	1	1
101	1	3	73		100	2	51	1		117	1	1	3
210	1	2	53		1	13	1	9		131	77	56	315
108	134	78	6		1	1598	1	67		101	2	248	1
115	1	1	1		3	127	17	3		195	154	73	4080
7	1	107	1		1	65	467	2		110	2072	100	1
76	1	2	1		1	1	69	63		126	162	11	1
234	1	1	35		97	15	1	1		110	1	20	1
103	1	1	1		1	2	8	13		298	204	1	3
122	6	882	112		1	39	17	1		1	1	248	7895
373	1	104	3		110	1	1	4439		1	714	1	1
48	12	36	2		1	67	141	5		134	58	2	57
1	1	1	1		167	316	68	1		130	171	1	1
108	1	350	70		1	1	1	1		137	1	11	1
1	1	102	4		1	557	1	19		95	1	1	1
1	2	7	63		181	1	1	2		1	917	5763	1
2	272	52	83		123	1	3	1		238	1	1	3
1	1	1	1		1	1	3	44		1	463	1	1
79	1	128	15		395	975	1	1549		111	145	107	1
109	1	76	1		1	96	1	4349		333	515	6	1
114	1	208	1		3	3	13	5		71	86	132	1528
1	1	113	1		1	1	1	1		110	1	82	1
1	1	149	1		1	1	3	1		39	83	1	1
96	124	1	1		1	99	1304	2639		123	104	46	314
1	1	1	3		199	3	7	304		244	1	1	70
119	1	2750	33		115	1	70	2		118	1	1	6
1	1	23	2		174	154	630	5		157	1247	6	1
1	1	1	2		90	237	264	1		135	310	415	1
123	130	5	3		1	1	1	5		33	81	1	1
122	1	1	1		1	2	74	12		1	473	11	3
1	4	77	360		462	283	89	2		109	7	12	1
69	1	100	1		1	2	35	1		274	2	1	10
1	2	2	60		2	1	80	1		114	29	530	2
138	1	75	74		2	317	1	90		114	60	1	1
101	1	20	4466		881	1	62	1		1	1	1	3
1	9	105	1		1	1	13	3		1	1	2	1
1	1	116	1		1	1	1	2		66	1	7	1
111	481	1	1		1	2	1	1		76	42	3	1
126	1	1	1		1	170	1	1		134	43	17647	1
209	130	98	65		285	1	5	46		120	1	1	1
112	225	2	1		2	434	3	1		221	1	1	97
117	1	2	91		1	1	1	1		140	391	1	1
1	3	1	98		1	219	1	44		142	1	168	1
108	2	117	1		1	172	163	1		143	83	329	1
253	4	1	1		97	1	98	1		241	82	4	15
108	1	192	19		264	1	12	1		1	1	1	1
77	1	1	2		1	7	1	16433		105	1	11	38
266	7	98	99		106	90	84	1		118	23	1	1
1	1	1	14304		1	1	1	3		226	333	3	6
1	66	99	81		92	1312	1	1		78	1	1	18
108	1	93	22		79	1	9	1		307	1391	1	109
124	2	205	1		1	1	353	1657		108	1	16	1
93	1	88	1		112	183	9	160		122	1	1	17
116	1	60	77		181	1	1	34		267	59	301	1
2	1	1	3562		1	50	77	193		99	6	1	7
610	113	1	84		193	1	58	33		957	1	1	1
1	178	77	4		200	114	3	78		139	72	1	1
121	3	1	1		2	1	1	330		97	113	1	1
180	2	110	14		90	1	2	16695		114	267	1	1
113	1	1	6		1	274	1	71		283	2	70	1
134	3	1	1		2	85	1	1		98	1	1	5
259	1	100	4		108	144	39	1		223	1	123	2
127	214	1	2		1	1	1	77		195	332	1	1
263	1	443	1		72	152	1	67		1	1279	2	1
86	1	4	23		246	47	68	1		69	4022	2	1
125	2	724	15		1	1	1	1		207	53	1	1
1	2	1	1		97	1	1	13		1	1	4	1
116	1	4	81		1	3	418	2		1	66	35	2
5	70	1	1		1	101	3	766		45	418	5035	24
258	1	1	1		1	81	1	18320		116	356	2	18
153	189	6	1		99	214	51	79		1	1	20	1
1	1	1	97		1	64	1	1		1	1	262	2
103	1	1	90		1	10	14	599		126	1838	1	1
13	1	70	5		1	28	1	4		514	74	1	1
104	1	4	30		1	1	61	1		1	65	40	1
1	1	1	3		1	1	3724	38		131	101	37	2
100	843	1	1		754	32	1	23		127	360	92	1
122	1	2	9		1	266	329	2		297	1	1	137
109	1	3	71		3	1	5464	117		4	1	86	253
1	5	486	8		1	71	91	1414		87	1	279	310
100	3	83	1		1	1	80	3		237	308	2	151
1	1	1	27		1	1	1	24639		99	1	1	1
1	1	14	1		1	2	1	3		114	9	1	1
134	1	6	6		1	6	144	1		279	84	1	1
114	1	1	20		250	48	1	67		1	107	1	1
910	1	51	2		1	1	29	1		242	76	1	1
111	1	1	1		1	1	191	28		91	166	16	1
7	1	9	1		2	1	1	1		214	71	328	12
65	8	1	57		1	2	1	4		262	97	108	90
1	45	1	1		1	16	2	65		95	75	79	1
163	1	13	15		102	9	123	5		88	67	310	1
119	1	72	1		1	146	1	4		1	2	1	1
1	4	1	1		1	1	3	6		349	91	68	21
2	47	8	1		290	1	1	1		1	97	1	1
138	1	1	1		1	9	37	1		405	65	327	6
251	127	243	1		1	1	83	1		127	754	58	1
98	1	1	87		181	2	1	2		127	147	1376	1
241	3	2	17		1	6	43	77		219	99	496	1
1	1	56	1		3	1	69	7387		118	1	4	1
86	1	1	3		1	15	216	1		117	1	1	1
169	1	416	1		89	40	2	1		178	1317	1	1
1	10	3	1		98	4	5	96		384	1	29	13
1	1	4	36		1	1	1	1		96	75	3	2
246	1	1	6		3	1	2	82		112	146	1	41
75	3	1	7		366	6	26	1		83	88	1	179313
96	2	1	52		1	1	2	12		237	1251	3	1
176	1	1	1		1	1	115	52		123	56	1439	1
155	3	1	40		3	3	4	60		136	2719	87	1
1	1	1	1		1	1	1	1		1	49	1	1205
131	1	1	68		1	8	11	1		121	37	84	107
98	1	91	26		197	1	1	2		298	2529	1	299
90	8	1017	1		1	61	1	1		218	264	3	1
112	1	7	1		119	1	4	1		125	518	43	29242
345	1	1	1		1	26	16	34		110	67	1	1
205	1	1	1		1	90	66	74		97	2431	214	1
216	1	2	1		1	88	29	12603		124	1	1	22
111	1	21	75		335	82	1	1		1	1	1	1
1	4	96	27		1	101	87	153		247	69	1	1
117	1	1	74		1	121	109	75		108	1	1	3
1	1	30	75		1	3	1	40		127	69	1	1
236	1	54	32		1	79	1	20		85	427	2	12
109	3	1	16		1	3	20	1		95	427	2195	2
99	1	1	8		1	17	80	54		269	4	21	85
110	1	1	1		4	56	64	56		150	68	55	24187
1	2	7	1		1	208	4	5		102	58	9	1
1	2	4	26		105	1	74	1		371	1	4	1
128	1	1	1		99	2	1	67		286	311	1	21
107	1	1	1		82	8	13	6		102	86	332	1
96	1	2	10		1	1	1	229		436	65	40	25
96	1	2	13		1	3	88	130		311	89	9	1
241	1	1	30		307	76	1	2		208	17	1	1
1	1	1	22		2	28	1	4		114	1	197	1
146	1	106	12		768	265	63	1		115	1	6	577
127	2	1	1		1	95	1	8		444	1	1	3
120	3	381	7		220	2	11	1		137	217	19	190
99	2	1	1		1	49	2	1		268	99	2	2
127	1	10	1		2	301	1	1		83	223	1	3
1	1	1	1		88	26	167	178		76	911	17	1
94	103	1	4		1	187	11	36		97	280	1	1
141	129	130	3		1	5	2	3		126	1	1	1
128	1	1	1		200	1	12	64		101	1	4	6
1	1	6	65		1	18	13	3		98	111	113	1
1	49	2	81		151	13	1	352		1	79	9	1
1	1	152	1		95	177	3	136		129	647	2	7
1	1	3	4232		64	2	1	35		1	92	10	1
320	2	1	1		102	1	37	1		204	1	78	1
1	1	1	3		70	109	1	102		109	2579	94	104
93	1	11	1		1	1	1	8258		282	1	390	200
144	2	4	4		1	31	1	38		103	1	1	3
1	1	1	1		1	3	3	3680		122	1559	3386	1
1	1	1	1		700	1	18	5		120	1	7	7356
134	1	1	1		89	69	4	1		102	12	1	1
12	1	267	1		2	1	102	1		64	2	1	1
95	1	101	53		1	934	68	1		107	4	2	1
77	7	1	2		1	1	88	511		375	166	10	1
262	1	1	76		81	1	240	3		105	58	89	2
1	15	4	2		213	171	13	78		145	1996	9330	6
119	1	5	1		45	93	6	1		363	1	1	1
1	135	4	1		150	401	2	84		125	38	5	1
109	1	1	85		58	1	33	3		156	1	2	1
2	1	6	1		1	16	5	6		114	135	1	1
1	1	1	80		1	1	75	48		96	1	1	1
194	1	1	1		1	195	5	80		89	1	1	1
112	4	122	27		1	90	2	81		1082	192	1	1
259	1	101	122		1	1	1	79		43	13	28	1
2	1	3	3		216	1	117	1		464	74	2491	2
1	1	1	32		111	235	46	4		121	132	1	1
193	1	1	1		119	390	5	65		119	83	3	2
1	1	1	1		1	64	1	24455		102	1	1	3
153	1	197	109		1	13	1	20		251	73	1	6
94	3	11	5		280	277	134	7		122	3272	10	3
1	9	42	1		125	4223	3	45		100	5	3	5
1	1	158	87		1	59	11314	1		94	162	1	1
140	1	1	75		1	3	1	2		132	1	4	1
103	71	166	1		3	1	692	1		216	122	1	1
1	1	1	1		167	126	1	1163		91	193	1	393
1	1	453	1		272	67	1	216		79	483	1	1
117	1	1	23		1	103	82	17		135	98	8531	2
109	4	1	1		96	14	1	26521		260	15	13	125902
114	4	431	27		56	4	4	2		129	48	40545	1
87	140	1	1		1	347	1	15		381	5	94	1
1	97	1	1		1	3129	1	15		92	1	1	78
176	1	1	1		1	1931	1	1		126	381	1	1
1	1	1	43		275	166	1	179		126	2	103	4
83	3	1	74		109	640	43	28753		122	289	34	1
121	3	95	1		108	67	1	1		188	12	87	10
112	1	1	59		92	24	56	77		112	1	1	1
1	10	3	4		111	12	2865	1		200	1	1	1
1	1	1	2		113	75	5	1		114	10	1	1
113	1	1	1		1	1	6	10		190	381	1	1
91	1	2	1		1	1	2	4		81	1	9	18
125	66	1	1		1	1	924	95		123	734	22	1
115	1	1	1		452	5	33	111		136	1	10828	50
124	1	1	3		278	1	80	1		125	1	1	1
1	1	98	43		99	1	3	1		128	1	3	1
253	1	1	7		193	1	1	3		122	99	10	3
98	1	1	1		1	3	2	3		97	258	1	2
212	1	2	92		1	259	1	1		144	87	1692	4
1	1	599	1		79	58	8	1		266	124	40	1
120	1	1	1		1	31	71	3		493	4	1	5
211	1	1	1		81	3	62	4		121	1	1	1
105	1	10	1		122	6	1	1		126	12	1	1
1	5	2	1		112	30	12	17135		115	1	1	1
1	1	1	88		72	1	1134	8		237	1	3	1
133	15	1	1		1	1	3	6		131	1	263	1
124	157	3	1		1	1	46	8		119	43	1	118
100	1	3	1		2	2123	1	11		117	1	5	8
1	108	83	1		1	32	320	1		214	1	3015	1
154	133	1	44		108	1	42	1		129	82	1	3
122	1	217	71		364	3	1	1		13	1	1	15
2	1	1	69		12	1	2	7		115	1	1	7
1	1	6	1		1	1	37	104		251	1	1454	2
1	1	1	111		284	1	8078	1		107	101	5	1
3	6	160	1		1	103	1	49		13	151	1	1
118	100	113	88		1	92	33	21		125	1	1	10
77	1	2	44		1	56	4940	22		137	77	1	29
1	1	1	1		1	1	7	399		1	37	1	66
199	1	1	6		1	81	41	1		1	1	935	3
243	1	1	1		1	104	2	5		229	382	1	1
1	1	1	18		1	73	1	1		104	232	1	1
6	61	90	1		116	13	4	2		342	71	1	1
1	1	1	53		236	1	1	8		2	147	1	2
189	1	211	6		1	67	66	403		255	96	7	1
124	4	2	36		2	104	31	1155		346	712	9	1
180	1	1	1		114	3	1	4		1	145	18	1
91	13	1	37		123	3	6	257		102	94	2	2
103	77	233	1		105	399	59	8		126	11	1	29
53	1	1	1		1	1	44	1		123	54	153	1
112	1	93	2		1	53	1	113		132	174	1	1
1	1	1	1		1	1	39	1		110	102	13	6
3	1	1	1		97	4	1	17		213	179	7	31
273	1	1	40		135	6	11	83		107	883	3	1
90	1	1	64		95	5	2	1		113	155	9	1
3	1	1	8		1	59	1	1		120	151	6591	8
1	1	1	161		1	13	1	1926		115	225	22	1
1	1	1	1		519	1	67	5		118	1	6	2
264	1	1	1		4	1	1	16		91	259	13	1
214	36	1	1		2	1	7	1		240	87	9	5
99	103	7	2		60	959	1	5		243	274	2	1
110	1	1	1		235	46	73	1		363	63	1931	1
106	114	1	2		1	39	88	1		122	2	11	2
108	1	1	1		416	3	1	5300		115	704	1	1
114	1	3	2		5	1	1	289		134	1	585	1
114	1	1	1		1	618	37	1		205	1	828	3
120	6	4	3		1	75	2	64		129	1	1	1
354	3	2	28		1	1	1	20		249	66	3	1
50	1	215	4		342	1	5	1		226	1	118	1
118	1	93	69		96	1	4	28		114	2	363	1
222	2	1	2		340	1	2	3		132	310	1	3
118	1	1	3		1	6	101	86		1	433	2	1
111	1	2	6		94	1	1	8		122	2	1	4
1	1	1	8		1	99	675	110		90	79	142	2658
200	1	1	1		122	1	320	1		105	247	11	2
1	87	1	1		1	36	2	350		115	650	2829	1
73	170	1	81		3	37	1	1		98	63	1	1
46	112	1	4		1	1	1	16		2	584	1	1
124	2	6	5		210	1	5	2		274	1436	3	1
121	1	1	13		69	1	1	1		117	717	3	7942
49	8	1	84		62	1	1	1		140	1	9	1
2	43	4	1		1	7	10	2370		283	325	10	1
115	1	48	2		81	900	22	1		101	112	4280	1
98	609	1	63		110	149	24	10		129	284	1	2
1	1	1	5		1	85	1	2		103	642	2	1
1	1	1	11		5	53	4	1		1	54	1	386
86	1	1	5		193	72	5	5		93	78	4589	1
123	1	23	74		1	85	237	1		116	482	21	1
105	1	1	3		7	1	1	144		119	2117	229	86
1	6	90	6		56	86	1	106		117	6	1	9
1	11	1	1		1	3633	3	1		118	1	12934	1
109	1	102	3		79	2	94	37		3	330	2	33
1	1	1	11		1	8	43	1		269	140	3	9070
115	1	1	1		126	63	79	2		114	1779	2	1
1	1	1	67		1	159	1	2		126	13	2	1
1	2	104	15		79	2963	7	6		142	4	2	1
104	1	7	2		116	408	1	1		95	343	1	1
1	1	2	2		1	1	1	1		116	5005	11	2
124	1	1	14		1	198	9	1		103	1	4	5242
126	1	1	1		733	109	8	12		104	166	120	1
79	1	1	1		141	132	40	60		44	1	1	1
256	5	1	5		210	1	8	4		124	253	2	116
145	30	117	1		2	2	20	2		101	1	1	1
110	1	2	1		1	5	160	3		117	5	1	19
244	242	2	1		1	1	4506	271		112	64	1	2600
109	1	1	4		146	72	1	1756		119	1	9	1
96	1	1	66		88	180	265	1353		112	382	1	1
220	1	1	73		1	1	279	1		113	2074	65	3
1	1	5	2		76	7	5	1		113	170	1	1
98	1	1	2		55	188	1	1		110	204	1	84
114	11	5	1		470	18	1	117		206	23	1	19
112	72	116	73		1	1	2	1		113	180	2	1
112	1	6	1		2	79	10	1		128	1	307	1
119	1	4	12		3	1	2	161		101	19	2	1
1	1	3	79		89	146	1	1		124	3	4324	1
186	1	118	1		3	4	1	1		237	98	1	1
117	4	1	2		1	10	3	2		112	68	241	1
117	1	2	19		1	1002	11	1		124	1	5	1
96	8	4	24		183	4	1	39		95	1	338	1
109	1	8	1		187	3	1	2		175	5	16	1
199	1	1	6		60	7	1	82		240	12	16339	1
1	130	6	89		2	1	89	131		98	110	2	6
106	1	114	2		150	2	2	1		127	451	2	2
335	1	2	8		3	9	2	1		107	1	3161	1
1	1	16	1		1	3	5	7221		116	1939	3	7839
81	430	104	5		151	71	394	15		119	40	2	1
1	1	1	7402		2	10	2	1		119	13	1	2
115	3	1	1		31	1	13	91		125	1	239	1
239	7	2	14		64	9	2	11556		99	2	2	1
203	126	6	1		1	3	1345	11		123	90	1	1
82	1	26	6		91	152	79	1		436	96	24	1
92	1	1	244		69	1	29	7		106	8	1	1
139	1	4	45		1	1	4848	1		239	94	59	8
1	1	64	6		72	2	1	53		107	23	4	431
120	1	1	9		1	87	11	117		86	1251	11	62
1	92	22	49		1	52	2	1		1	90	39	1
120	1	12	13		97	181	5	2		1	59	1	5
125	1	228	1		1	5	10	1		1	1079	1	2
110	1	74	20		1	8	1	4		126	2	1	2
32	1	142	4		4	1	13	2		121	1	1	3
144	2	14	2		86	60	1	1		1	1	11	1
2	2	1	248		117	675	97	216		1	89	3	69
1	2	5	104		1	1	1	1		1	2	1	1
67	1	1	1		1	1	2807	1		212	1	6	1
104	63	1	9		1	79	2	1		380	86	6	2
96	1	1	79		460	1	1	1		1	104	2	1
1	1	47	5		357	63	2	2		1	2	1	1
119	1	66	7		299	1	1	6		113	281	203	1
90	5	1	3		1	112	5	1		123	782	1	68
103	266	1	1		1	76	244	98		129	887	1	2
232	2	1	30		203	52	1	1		94	1	44	8
104	1	1	2		1	1	2	8		127	2	598	3
71	1	1	1		1	68	1	8		131	71	1	1
1	3	1	32		1	62	1	6348		2	71	1	5
2	87	4	41		69	84	1	44		376	2	172	1
106	1	1	3		343	28	252	1		310	1	14634	1
1	7	124	9		1	1	1	6		99	1285	2	238
1	49	1	39		480	283	1	2		10	1	1	1
1	1	5	1		770	3	1	3		1	1	1	1
77	7	1	25		1	3	1	2454		118	65	2	3
195	279	1	10		1	3	102	7		221	181	1	1
82	136	1	1		107	12	57	3		115	68	1	6
43	1	1	264		1	1132	207	1		383	1	1	3
205	119	5	1		92	90	1	1		221	3	1	1
83	1	1	1		243	285	123	2		195	1	644	1
115	1	3	2		1	2	7	1		109	84	3480	1
119	4	1	1		1	1	4	10		112	1	1	1
9	11	66	1		140	3	1	9071		1	80	1	1
90	132	4	1		1	1	2	3		136	77	9	5
67	3	1	1		96	45	60	9		147	1	1	165
313	3	1	8		28	8	1	10099		432	1	54	2
127	1	1	50		86	91	1	2		246	626	868	3
172	1	1	1		110	1	1	82		98	621	1	2
94	1	2	4		133	46	1	231		71	64	3	1
117	11	100	1		270	127	49	8		6	10	1	1
1	1	961	1		109	25	1	8		92	87	107	89
121	133	1	2		49	1	2	15		114	1721	1	1
134	2	1	1		50	1733	1	16570		1	2	1	1
280	317	1	1		117	558	217	59		113	1	3	1
249	137	1	42		1	53	19	11		129	570	1	15274
105	1	2	1		1	70	1	50		92	168	52	1
114	1	1	1		99	5	1	1		385	1	1	1
149	2	2	1		102	45	1	3		120	1	471	1
104	5	1	81		4	4	39	1		127	1	6	1
1	1	1	1		1	1636	2	420		1	1340	4	1
112	1	1	1		2	1	4	144		1	70	10	1
1	1	1	1		7	63	1	1		3	2	1	3
34	1	1	12		130	2	1	12		113	36	641	1
96	1	4	20		1	79	13	2		202	111	9	5
98	1	1	1		1	85	14	1		9	1087	3	1
129	1	1	1		1	87	92	391		1	192	1	2
185	1	57	54		2	29	4	1		1	2	1	2
117	109	85	1		104	3	2	9		110	163	2	3
110	1	1	1		115	1	7128	19		112	1	5	24
184	108	85	1		246	1	1	1		94	73	65	1
141	2	118	3		67	1142	8305	6		1	1	284	1
192	1	3	63		511	5	1	2		78	145	3	1
289	1	1	1614		1	1	1	12		116	300	1	2
1	1	103	1		218	1	170	1		269	131	1	1
96	1	1	2		1	26	64	1		138	860	1	2
106	1	3	7		209	51	5	1		7	103	4164	1
104	1	88	11		17	150	1	54		1	49	1	2
1	132	1445	49		136	9083	1	3		110	1	1	1
237	5	1	3		3	41	50	9		118	126	1	1
126	5	1	8		3	1	1	11		113	115	4	1
196	125	1	10		1	1	41	620		220	57	1	1
1	3	1	1		1	4	2	1		235	90	1	4
1	6	1	1		99	382	26	1		141	1	1	5034
92	14	2	5		102	1	3665	1		1	84	3	2
1	1	1	1		318	1	5	52		106	2	1	1
135	107	1	2988		1	675	68	4620		133	2	2	1
121	1	1	1		260	122	16	1		212	1	3	1
1	82	2	44		177	7	39	43		97	167	1	1
138	1	53	94		127	90	81	1		75	39	4	1
218	1	3	1		1	86	262	279		97	1	1	4032
100	1	1	1		1	1	884	1		1	16	1	5
141	1	1	13		1	6	1	1		1	1	227	1
91	4	2	1		301	1	58	390		235	1	220	1
215	1	240	2		1	85	51	1		1	595	82	17
101	7	68	3		2	1	512	309		123	95	1	1
115	3	1	5		1	62	41	1		92	1	53	1
145	1	1	87		1	86	15	6		376	1	1	1
1	1	93	65		1	73	4	358		584	229	10	1
138	1	1	7		6	79	405	1		150	1514	9	1
107	1	325	135		1	77	1	7		113	67	2	4
140	1	313	3		100	61	233	78		123	172	6	1
116	6	140	2		1	49	2	2		112	166	165	2
1	1	105	2089		337	5	4	35		113	1	1	1
111	5	2	1		129	41	17	3		104	21	2	1
387	4	1	1759		1	5	1156	4440		117	1	1	1
79	117	1	1		1	1	85	1		94	131	1	1
1	322	1	1		323	90	4	5		126	1	4	1
90	1	4	116		1	59	1	2		104	47	4	1
89	1	1	1		123	100	1	1		118	1	4	2162
123	260	1	1		1	245	19	3		99	2	5	1
122	231	1	79		100	92	112	1		411	615	10558	2
124	5	2	114		1	37	1	1		88	147	1194	1
1	1	1	6		30	3	1	94		129	65	4	1
1	119	68	29		1	1	1	1		131	60	2	11
63	1	96	1		147	3	13	2		127	709	3	1
9	1	2	5		16	4	1	3		108	1	1	9
129	87	1	40		1	1	20	42		135	12	2	1
117	151	1	1		415	2	1	1		90	1	2	1
107	130	1	159		304	1	49	4698		229	981	3	1332
127	4	1	9		276	1	14	121		129	100	1	10
110	1	1	50		121	3	12	1		107	107	3328	1
96	2	94	70		1	55	1	1		185	29	43	1
251	1	1	47		218	364	6	4		102	705	20	1
242	1	1	1		1	162	1	98		120	29	332	1
134	1	72	1		48	7	1290	1		199	99	1	1
139	1	53	1		1	1	1234	1		124	1	5	27
161	97	12	1		1	1	1	1		138	368	1	1
3	1	1	1		1	75	43	4		123	165	1	1
136	1	1	6		98	175	2	1		120	78	1	1
121	66	1	1		96	1	80	14		192	540	1	1
67	1	13	5		1	1	1	1		79	1	578	1
57	2	1	2		81	133	39	6		108	1	2	2
1	98	1	261		1	587	3	123		211	174	26	3
1	1	1	5		57	2	1	314		117	246	223	1
1	5	1	1		103	74	1	5		92	975	1	1
212	1	519	3		108	1	4219	2		127	146	115	3
127	1	87	2		142	3	70	27		112	1	2	1
108	1	4	47		1	76	3	16		147	91	1	1
107	1	119	41		1	1	4053	3		140	790	1	2
250	36	1593	72		386	40	3584	9315		121	274	1	15
1	53	1	1		1	1	72	4		136	1952	1	1
112	1	3	1		117	2	1	1		120	109	6	2
101	1	1	1		185	1	1	1		473	91	55	1
1	1	82	1		68	2	3265	4		127	90	2	1
113	1	1	1		138	1	193	9		101	638	1	1
86	85	1	81		1	715	1	1		87	237	1	5
45	1	79	1		1	2	707	53		119	1	565	1
108	1	1	8		80	80	2	6583		121	340	69	1
1	2	1	2		153	69	15	3		1	105	1	1
1	147	7	2		107	1	8	28182		121	15	3	1
1	1	5	1		193	645	1	1		144	58	13550	1
107	1	1	1		112	50	1	8		186	148	2	1
127	1	1	20		498	101	4	657		194	693	5116	5
1	6	1	2		824	1	16	46		228	79	16	37
304	131	1	1		1	1	1	1		127	10	1	1
118	1	1	20		1	36	1	1		1	81	1	1
185	1	110	6		1	4	3172	1		1	3	12	1
113	2	322	1		1	1	2	1		1	27	1	3
183	1	2	1		206	185	53	1		252	1567	3187	1
173	9	1	5		105	19	8	369		106	331	5	1
1	2	1	63		124	53	1	1082		120	1	40	23
120	1	1	39		1	1188	28	3		231	1	5	1
298	9	1	1		1	3	1	1		163	758	1	3
89	2	84	7		1	21	1	3		19	1	39	3
134	6	73	104		1	40	2	1		1	4	1	1
1	1	1	1		159	1	84	5210		119	1	72	102
89	1	1	46		1	179	1	1		130	335	8	1
1	1	1	1		121	327	1	3		119	209	1	3
1	95	1	2		225	1	1	1		127	1	1	1
102	1	96	2289		1	1	64	20		90	1	1	1
96	1	1	3		238	1	66	58		138	1	1	1
198	3	1	1		105	4	67	1		282	1	1	1
101	1	1	1		242	1	4	6921		1	543	69	1
94	3	3	145		1	1	1	7		62	1	44	314
90	1	1	1		1	3	89	1		355	81	1	3
123	1	104	5		1	1	1	12		126	9	8	1
127	1	3	1		104	2	1	35		548	1238	1	1
94	1	86	4		1	71	34	330		225	1	1	1
96	499	1	3		161	2	1	90		123	244	3	1
102	4	117	21		1	146	191	1		138	1	75	1
133	1	3	1		1	1	10	1		107	213	1	1
154	1	1	1		86	1	153	12		119	11	1	77
1	1	1	1		103	108	1	9042		113	405	6	11
177	447	6	15667		1	98	1	1		115	11	1	1
133	2	1	1		1	6769	5469	1		112	80	81	1
128	1	343	60		1	5	3	8		106	3	1	1
1	1	2	8		337	1	1	1		114	1	2	836
119	233	4	9		1	28	2	1		4556	222	1	1
124	3	34	4		1	88	39	1		137	80	1	1045
1	3	1	3		1	156	4	1		2	149	1	86
106	5	1	78		117	58	1	22		131	1	2	1
126	70	1	1		391	74	49	1		110	256	1	2
205	3	3	2		1	9	83	75		120	1	1	24277
1	1	1	3		196	58	1	3618		100	1	1	1
1	2	1	1		113	14	9	2		1	85	321	1
101	1	1	40		596	598	1	3		1	1452	3	1
1	1	1	1		1	7	1	1		296	98	1	2
85	4	1	232		143	41	1869	1		109	82	2	13572
114	1	1	1		96	75	14	2836		102	852	1	1
112	3	1	85		95	20	1	72		84	19	3	1
114	6	2	1		1	1	368	1		95	4	1	1
80	1	4	1		1	1	27	335		120	1	3	3
117	1	1	45		58	597	1	200		319	5	1	1
93	1	1	4		124	12	1	85		302	2039	8	29
85	5	1	67		1	17	1	1		204	32	5	8
3	21	1	1		1	2	8	177		79	1	1	1
137	99	1	2		1	521	4	64		204	20	3	239
109	4	1	164		158	63	8	25		1	2	1	1
106	1	2	3		1	1	54	11		108	65	55	1
138	1	1	1		1	746	56	18		103	1	73	1
109	16	1	14		114	3	1	32		115	8	1	1
136	3	1	1		1	1	41	1		131	245	1	14
108	100	1	84		1	6	1251	4849		1	1	1	24
121	117	1	3		1	62	1	33		1	1	17	4889
43	1	1	45		183	1	3	1		218	263	1	274
3	1	1	1		201	1	1	1		121	91	6	1
90	13	1	1		61	1	1	5		118	72	334	1
78	3	1	1		124	79	11	1		96	1	7	2337
101	3	1	65		1	112	6	1		1	17	128	1
101	1	1	41		1	70	1	3		91	1	1	1
1	27	1	1		1	5	1	4		459	3	54	2
11	1	9	11		1	1	1	26		106	1	5	1
106	168	1	66		99	2	1	1		120	2	1	1
109	1	1	94		90	63	1	1		104	17	5	1
104	92	1	60		236	39	38	2		34	2678	2	1
148	3	1	1		225	493	2	1		125	1	1	1
1	148	1	1		1	42	1	199		109	1	2	1
130	3	1	113		108	1275	1	10933		1	3	5	2
108	1	1	95		1	63	52	1		1	1	84	2
1	3	1	1		1	1	1	1		130	1	2	1
283	6	2	85		1	1344	70	1		109	12	1	1
216	1	7	2637		1	1	159	10185		100	1	1	1
141	1	1	4		1	1	5007	5932		127	1	2	1
1	1	248	14		113	570	1	1		117	109	1	1
3	7	6	5		115	546	8	46		167	36	695	6
100	1	4	1		1031	74	78	66		109	2	1	1
147	1	246	17		112	1	3	889		127	1	237	2
112	1	1	14		1	93	21	1		122	291	7503	1
128	103	1	1		1	111	4	1		260	259	1	1
112	1	106	49		1	140	6	1		120	731	56	1
97	2	1	34		1	1	1	1		273	4	64	1
96	1	1	2		938	131	5	4815		249	126	5	217
57	91	1	1		1	92	3	1		141	99	3	3
1	1	1	208		1	1	14	5737		92	42	643	1
358	1	1	62		227	4	7	1		109	6	25	68
110	2	4	1		1	3	1	1		118	83	2	1
139	5	3	1		418	1	399	1		160	422	1	1
122	1	1	56		94	3	82	3378		264	1	248	1
1	1	11	11		73	6	2842	1		83	3	6	1
210	1	1	11		421	3	1	7		74	1	2	15
127	1	960	103		1	349	1	84		89	1	2	1
62	1	9	1		322	265	45	17		117	1	75	3
119	1	15	1		341	1	87	1		110	1	3544	1
101	1	1	7		92	87	587	1		143	62	6	23
78	4	1	17		1	1	1	78		133	1	1	1
423	1	1	21		83	99	1	1		120	1	1	1
114	1	1	3		71	1	54	41		101	1	286	1
225	98	1	79		52	82	644	6		402	30	1	1
1	1	3	110		1	1	3	2		139	63	1	43
143	1	1	50		1	15	35	1320		83	1	2	1
134	105	142	7		118	20	1903	1		227	4	1	2
98	1	2	2		1	1	1	2531		124	262	9	3
108	1	322	1		313	2	1	154		110	104	1	1
354	1	2	62		98	2	1	81		270	93	1	1
1	1	92	99		99	3	4820	1		349	1525	2	72770
3	1	1	3		109	10	1	14		109	1	1	3
108	1	835	68		4	148	3	1		425	161	1	1
128	75	1	77		1	6	1	1958		162	442	11	6
127	15	118	6		166	1	5	2		117	317	1	1058
132	2	1	2		3	26	1	1		232	102	12	8
100	1	1	1		104	77	1	2541		260	68	23	12
103	1	1	8		153	2	1	1		84	6	3	1
119	25	7	3		2	1	1	7		232	1	1	1
127	747	1	47		1	40	1	1		134	109	1	1
1	1	102	1		109	1	1	1		84	86	3	1
157	20	1	1		106	94	17	2648		247	40	1	1
1	2	2	7		1	122	1	1		83	1	4	2
1	122	1	1		1	56	6	1		114	1	8	1
112	1	1	79		1	1	4	33		105	1	1	1
113	1	25	7		94	1	1	1		129	3524	1	1
1	3	1	1		1	1	2	4		133	1	1	1
132	505	1	47		1	84	2837	2		187	102	1	1
108	1	1	1		116	1	623	2		123	1453	3	1
1	1	1	1		1	1	1	301		132	4252	2	2
1	1	14	1		115	4	4	6		1	1	1	5
1	1	1	4		93	2	1	3281		237	181	1	21
3	1	1	57		125	281	11	1		102	58	1	1
125	4	3	2		1	4	1	51		391	326	48	1
148	2	2	16		224	84	1	8		578	1	1	9
122	185	1	1		99	54	64	1		105	57	100	1
1	3	1	1		1	1	6028	1		121	204	77	1
1	2	108	78		1	194	56	1		151	118	5	3
38	1	2	5		1	1	9	3		95	6	9	4
406	2	1	170		79	44	1	23		139	93	1	240
123	1	1	1		1	226	79	845		124	2	1	8
2	1	1	223		1	1	1	5		1	175	1	1
132	1	1	7		725	1	80	16		117	139	18	1
104	1	5	69		1	1	162	1		221	1	1	1
95	1	92	87		1	1	137	55		106	1036	4	2
84	2	2	77		144	1	1	2		122	7	1	5
116	1	1	2		1	5970	1	2		205	304	23	1
129	1	1	79		3	8	66	1		342	86	111	1
101	1	1	1		1	1	142	3		138	197	62	2300
128	2	109	4		87	108	1	13904		131	1	198	40
70	1	1	1		593	187	6	3		103	2	87	57
118	1	9	3		1	176	1	1		74	1	218	2
110	1	1	1		1	58	12	119		100	1	1	5
1	1	1	2		1	263	64	5		541	64	401	3
1	1	1	1		131	1	48	108		110	1	358	1
225	3	23	1		1	64	1	1		1	1	1	1
1	16	17	95		1	203	39	1		117	60	46	68
371	12	1	1		81	2	1	3		334	1	23	179
1	89	1	6		127	20	74	149		194	1192	1	1
1	6	1	3		143	32	149	4728		213	508	1	1
91	3	1	1		1	1	8	6		336	2	4	5
106	1	3	3		1	1	60	1		134	1	13	156
294	4	1	2		87	69	1	113		319	1	86	1
144	24	111	1		310	127	15	9476		348	82	1	1
188	1	1	1		100	2	16	227		110	1	3	1
120	224	1	15		3	148	1	2		122	2521	8	1
263	1	221	4		3	9	1	4180		210	1	1	1
110	1	81	1		3	1	74	1		208	3	1	1
99	2	1	1		1	83	9	1823		648	274	1	19
125	1	3	2		238	1	89	1		98	10	1	1
102	2	1	43		122	1	1	24		1	1	1	2
1	30	1	46		2	264	1	18		1	2937	47	1
99	36	1	1		1	146	310	9281		121	95	2	1
116	1	1	1		85	60	209	1		138	1206	614	183
107	1	1	23		369	6070	1213	1		84	20	24	1
1	1	1	4		109	57	4	2		116	1	1	2
1	1	1	91		122	1	1	5		75	100	1	1
757	1	1	6		1	2	91	5366		224	124	3	1
74	1	1	5		149	6	649	1		99	1	78	15
96	1	3	1		168	1	1	1		137	92	1	1
126	1	933	4		1	1	70	6		124	96	2	1
1	1	407	50		68	58	1	40		163	1455	8	1
133	1	1	1		234	1	2	28		101	4	8	48
192	1	2	67		1	1	2	42		230	1	3	1
98	1	1	1		175	56	1	1		111	1	1	15
1	5	1	1		126	1	1	1		600	412	1	155
251	71	1	1		99	1	1	2098		216	559	379	3435
93	3	156	4		1	24	5	1		1	1	1	23499
132	1	1	64		212	1	1	146		113	3680	1	1
105	2	32	1		1	2	1	3		370	1	1	92
1	1	9	1		1	118	14	14355		142	256	2	154
235	1	1	1		1	1	344	3082		116	208	1	1
104	1	3	8		85	1	5172	1762		140	154	2059	1
98	1	1	85		2	42	2	9		1	35	9	1
121	1	1	64		1	1	6	4		117	1100	1	1
1	1	3	90		26	1	1	49		101	98	7	5844
95	1	1	4195		64	275	1	66		121	1458	2	6
214	6	26	2		56	2763	1	1		118	101	17	1
1	165	1	1		103	437	1	1		126	1	1	2
180	113	2	1		1	98	2	2996		1	1	8	1
135	1	1	89		85	161	114	68		294	97	3	55
1	1	1	1		83	110	100	2973		117	77	1	1
106	2	1	42		1	1	1	14812		606	1	3255	4
101	3	518	3		88	90	1	1		193	1	1	3
118	10	1	1		80	5	244	1		123	18	1	26
127	3	4	73		1	1	4771	6		118	276	14	2
1	1	7	17		106	13	134	39		99	1	3	941
1	2	16	4		1	67	10	1		143	93	1	107
89	1	1	1		61	1	1	3711		107	127	1	2
115	1	105	60		1	1622	1050	1		1	1	2	1
128	1	2	81		68	1	2739	177		221	14	1	13
116	3	1	150		1	3	2	15		77	1	6460	1
91	1	98	1		97	1	7	57		234	1	1	4
104	1	1	1		1	2	4	226		113	2	3	1
132	1	1	53		1	242	2	89		656	104	1	3
126	1	11	21		55	29	92	6		187	565	1	6
124	1	1	4		105	1	3	2		133	1	1	44
1	5	2	6		1	53	1	1		1	1	2	1
2	1	5	1		60	1933	1	1		102	1	566	14
114	1	1	5		516	6	1	19		99	190	2312	3
107	1	163	9		5	84	382	1		469	91	5	21237
96	1	1	1		513	489	5	1		98	28	47	1
139	1	23	79		87	68	1	19		207	123	4	51
116	3	3	1		1	1	1	2		96	238	14	2990
1	1	1	2289		4	41	1	1		100	1	1	1
8	113	106	17		96	97	1	29		519	1	7151	1
123	3	2	74		113	543	61	1		297	286	2	1
105	1	237	4		98	18	1	2		84	1	4	1
59	1	91	7		1	8	1001	305		135	83	1	3
116	1	1	9		187	1	1	1		89	2	1	2
125	2	1	1		373	67	1	3		230	205	165	1
202	11	1	1		301	124	1	2		266	3	22	1
96	1	12	4347		4	1	3	3		135	138	86	1
1	1	11	1		1	195	1	1		123	89	4596	1
1	1	1	1		1	73	47	3		108	2098	107	1
110	3	1	8		77	8	54	1132		233	1	4	1
224	1	1	1		1	27	1	3802		58	1	70	1
435	1	118	4		1	3522	1	1		201	293	56	9
139	1	1	12		1	1	45	1		90	67	1	1
118	1	53	6		115	86	32	68		1	2380	1	1
188	1	1	43		119	275	1	1		108	1	6196	2
235	1	3	12		1	1	3	18		206	1	53	1
1	105	1	2		1	6	107	1		219	52	3	8
112	7	1821	3		1	5	12	7		93	87	533	252
109	2	1	1		458	1	61	1		147	3	6	1
104	1	1	13		119	35	7	1		106	1	7	1
112	1	1	94		1	1	2	10		158	1	7	4
89	1	228	43		72	1	80	4		238	459	8	1
76	2	93	2		2	1	130	26342		93	81	15	5
128	1	122	1		1	2	5	1		120	597	34	1
84	2	1	5		111	1	1399	1		92	16	2	1
115	199	88	124		116	1	1	53		114	1235	1	1
101	123	1	67		101	127	62	1		108	1	3008	1
122	1	105	20		1	71	52	1		125	221	109	8
139	4	487	1		1	1	64	1		227	1	1	1
113	1	111	82		89	2	3419	1		365	134	99	14
84	2	3	3		93	1	302	11		111	2	55	1
96	1	114	2		1	1	155	1		117	1	1	10
138	1	1	7617		162	131	1	6648		109	320	1	2
92	5	3	3		105	67	126	37		233	245	2	1
1	1	1	1		86	1	7	3		110	40	70	1
109	13	5	4		691	1	484	6086		239	3488	11	1
101	1	1	8		108	173	4	1		1	1	2	1
85	1	353	5		1	75	1	2		99	75	4	1
93	1	125	4		1	33	221	1		210	1	1	1
711	2	3	1		543	26	61	20		74	1	7542	5
135	4	96	1		1	1	5	1		181	286	17	1
1	3	97	7		1	1	3	51		131	1	3	2504
119	20	123	1		107	2	1	60		201	563	4920	2
119	100	1	12		85	95	1834	1		1	57	19	1
239	1	80	17		204	147	9	83		1	107	5	1
1	113	1	1		814	1	1340	1		209	119	1	1
1	1	1	14		1	180	9211	90		104	12	1	1
210	2	1	1		1	81	1	2		145	85	1	18
127	1	140	27		277	1	1	17697		99	99	1	2
1	1	1	4		737	1	1	1		225	1	2	2
1	3	121	1		42	2	38	1		153	4	1	1
119	1	1	39		1	3	1	1		123	88	64	29
235	7	1	71		1	2	57	1		369	3364	1	55
95	1	211	66		1	81	1	1		130	1	1	3
1	6	1	17		134	1	44	3		117	99	1	1
199	91	1	1		3	2536	1	1		128	1	1973	143
11	1	1	7		103	46	2	1		77	596	3	2621
90	99	1	1		109	5	70	3		95	1	23	2
101	1	1	3		15	1	40	7		128	49	2	5395
108	16	1	1		325	18	24	3		135	1	6	10
1	2	1	3		99	8	5	2		327	732	107	1
131	2	1	155		266	2	5	1660		110	3	1	1
100	1	1	79		437	25	1	2		1	4011	1	1
1	3	1	11		1	1	27	645		126	1	1	1
106	1	2	1		1	57	815	261		83	50	1	1
1	3	149	13		104	1	54	1		397	10	3	235
124	1	151	8		124	1	1	79		101	99	2	1
119	20	1	5		50	1	1	3324		145	76	1	4
214	130	2	4		2	1	531	1		211	1	2038	1
95	4	110	1		5	1	6112	1		1	1	1	1
110	2	1	3		1	1	45	315		110	189	20874	1
107	1	4	1		133	1	3	4		124	154	1	1
1	66	1	90		1	67	3	1		101	2347	2	1
123	8	1	32		1	1	87	1		1	105	46	1
75	1	118	8		1	1	3526	1		130	1	16487	1
120	1	1	1		1	3	1	1		103	131	3	1
108	1	1	1		13	1	3	9		111	83	1	1
88	1	97	75		97	1	11	44		128	57	499	1
1	1	1	16		207	1	1	141		3	63	1	3
130	1	1	2		1	3	622	1		120	1	1	1
225	1	1	1		1	5	44	1		180	5	123	1
94	5	1	3		2	29	76	36441		597	265	52	1
1	19	1	1542		1	5	71	2		2	79	1	106065
1	1	1	1		120	1	113	120		1	245	1	56
95	1	120	110		1	67	3155	1		1	1	1	68
138	1	1	1		1	1	2690	60		1	86	917	1
142	1	79	2		302	79	78	64		99	1	1	98
107	1	100	3		19	59	93	1		129	1	1	1
334	4	2	63		113	1	10874	16674		105	2268	2	1
17	1	43	90		72	1	333	1		1	104	6	1
108	1	1	7		1	1	1	58		1	1	5	42
1	1	3109	483		1	1	3	1		108	7	2753	1
121	581	6	1		284	470	366	2		111	1	1	1
80	1	1	687		1	1	2226	1887		211	3	1	7521
142	1	1	2		93	104	1	1		109	84	4	1
2	1	1	8		266	6	1	93		100	13	1	1
180	1	1	58		139	3	1	18		109	2	390	2
127	1	154	1		1	3	1	2		127	167	27	1
120	1	563	54		105	1	1	49		133	1	102	1
1	42	97	174		139	1	1	1		266	4	4	7
3	1	56	77		103	2442	9	47		94	73	4	3
128	1	1	70		1	1	4	33		698	1	1	10
1	1	104	143		143	176	1	1		137	128	1	2
94	1	1	15		101	414	1	1		107	2756	1	21
116	2	65	1		1	1	6	2		224	590	1	1
120	134	277	1		116	1	1	3		251	183	1	3
127	1	1	6		4	1	4	1		1	268	6	1
240	1	2	1		119	88	1	1		112	242	146	1
127	1	1	5		1	1	45	6		119	109	10	34
253	1	101	4		1	1	75	34		107	63	1	2
225	3	1	27		86	11	6668	1		122	59	1	1
1	1	1	1		1	1	1	5		533	87	1	1
148	1	1	2		92	2	1	1		118	326	2	1
157	12	1	1		197	1	1	8		99	43	1	1
205	1	1	35		1	1	2	4		129	1	2	1
121	1	1	1		1	1	1	1		390	83	1	3
168	1	107	69		80	1	22	2		106	1	1	1
64	1	271	5		176	1	3	1		103	2	1	9
1	1	127	3		189	1	2	1		70	63	1	1
1	112	73	6		121	1	1	3		1	1310	14	20
1	111	7	1		129	1	1	227		223	1	1	1
98	112	1	9		132	1	1	43		139	1	2	1
1	1	1	63		90	194	5	1		102	247	2	1
112	3	89	8		1	31	29	1		122	213	126	4
158	1	1	3		139	1	8	1		88	1	1	1
135	124	1	1		100	3322	1	1		94	1	1	1
121	1	216	82		1	2	640	72		2	1	1	2
185	1	1	1927		1	168	2	2529		104	39	11	1
124	1	1	65		240	2241	41	1		242	290	4	2
348	1	31	21		1	50	3	68		156	1	7	1
1	4	2	2		131	39	4	1178		1	532	35	1
5	1	1	1		162	1	4	1		1	1	9	1
1	1	1	1		2	4	74	95		216	1	1	1
96	1	97	1		98	78	1	4936		130	1196	5022	173
133	1	1	2		66	276	1	1		147	86	169	1
1	7	1	138		91	52	1	2		279	6	1	194
111	1	106	1		1	1	113	1		1	1	2	1
134	5	1	5		1	58	1	121		1	222	1	1
105	3	1	2		83	50	1	52		302	170	6	1
1	1	306	1		1	1	1	5		110	1	9683	2
104	4	86	3		1	99	836	1		120	1	2	1
105	1	1	9		200	177	1	202		107	87	2	27
1	1	1	69		126	132	1	1		135	623	1	1
99	1	1	111		7	285	5	1		1	98	1	1
54	1	109	1		1	168	1	1		84	1472	4	1
119	1	1	3		1	12	2	4		101	458	2	21
82	1	1	12		1	872	7	6		108	2	2595	5
140	1	2	55		365	55	1	3		1	106	109	1
106	117	5865	1		1	1	1	1		1	85	1	43
125	1	2	4		1	1	1	50		108	39	56	1
134	1	1	1		223	36	4	25197		139	60	1	1
51	1	1	1		44	20	4	3374		123	97	1	124
1	2	1	65		1	2	223	3		5	79	3	4
1	1	1	78		1	9	1	146		112	689	40	2
1	2	174	2		93	140	29	98718		115	179	5153	7
217	1	1	6		1	339	1	4		124	32	85	1
111	1	1	92		141	1	32	1		111	442	12703	65
124	2	1	81		106	306	5	190		91	1	3	3274
92	1	78	4		1	1	4372	41		211	127	1	1
239	1	2	50		73	21	1	1		119	4	1	1
104	1	3	144		80	3	123	1		802	4	1	1
93	1	1	1		18	3	91	1		1	1	2	1
218	1	387	67		52	81	1	4		1	72	2	1
336	147	1	1		1	40	344	6286		130	478	453	1
109	9	1	1		135	102	1	1		138	1	59	1
129	117	1	1		1	762	16	1		243	100	1	1
1	1	1	52		1365	2	1	146		142	1	1	1
1	141	1	1		114	284	75	5289		127	33	1	4
121	96	2	2		166	1	2	24343		134	1	1	157
99	1	1	5		4	2	11	7128		98	119	1	1
2	2	2	56		178	8	119	7274		119	119	65	1
1	77	1	1		459	72	1	371		180	83	2613	1
145	98	103	1		2	2	1	60		105	657	62	155
121	3	1	1		2	172	24	1		182	1	5	8
97	4	113	1		72	228	83	91		1	64	33	1
109	144	3	1		2	1	941	1		172	96	1068	1
113	1	1	1		1	1	1	3		222	1	1	2
105	1	17	3		1	1	1	1		94	193	17	1
103	1	1	1		1	206	1	14538		1	1	9	1
498	1	1	9		241	1	145	1		90	1	5558	14155
127	122	1	98		108	33	1	1		101	2391	1	1
92	116	1	60		529	18	1	3		119	63	2	1
135	3	1	1		1	9	2	1		134	100	1	1
1	5	1	1		480	1	12	1		110	192	3	301
114	1	1156	47		1	1	27	19		129	196	76	1
137	1	77	2		99	95	1526	1		1	1	19	1
295	75	1	69		1	39	53	1		224	1	4228	3
130	1	15	11		4	1	5177	1		119	292	1	76
116	5	199	3		111	1	180	1		150	133	1	1
1	1	2	15		280	61	1	1		122	73	1	1
101	1	110	2		1	4	8	7181		106	1	2152	1
378	1	196	34		1	23	81	1		115	1	5	1
119	61	117	82		5	1	50	13493		1	1	3	2
121	2	1	13		1	175	23	12656		268	1	1	3
112	20	127	1		2	2	5	651		112	1	1	1
1	2	3	1		1	1	2	1		450	7	3	3
217	5	2	61		1	2609	1	2		139	1	131	1
135	1	1	1		107	81	66	4		366	550	6	13
41	1	94	10		1	1	34	1		1	164	147	1709
114	1	74	43		1	175	2	3		114	3	70	1
217	62	4	3		242	105	352	1		1	151	4	7
69	1	18	63		122	71	1	5		373	169	5	1
104	93	201	1		1	23	19	4		128	2	1	2
150	4	3	4		1	1	1526	311		372	81	1	1
122	72	1	1		211	609	35	57		119	216	11051	1
102	147	2	3		110	1	116	25		119	1	3	3
175	17	108	24		312	2	1	1		169	100	1	10
106	64	24	84		1	48	7357	1		127	279	2	1
290	1	62	7		1	3	14	1014		174	4	2	3843
133	1	515	1		82	59	56	1		121	3	3	105
1	1	6	8		97	2	80	1		112	85	1	1
1	2	317	93		529	139	1	4		77	46	1	1
114	1	1	45		270	7	1	1		118	1829	3	2
81	394	1	6		1	140	32	1		127	6	1	22
107	5	1	5		419	1	1	27		142	312	1	16673
3	5	1	1		123	79	12277	1		219	1	5	1
116	2	1	58		111	68	1	13		98	1	1	1
122	1	2	1		140	21	1	1		97	1	2	1
1	41	80	46		1	65	1	54		126	5	118	1
83	1	1	70		1	80	3	1		96	1	1	2
119	1	1	1		1	96	1	111		150	1	1	1986
102	3	1	1		167	1	59	2		99	1	1	100
102	89	1	93		106	1	158	76		1	2	3	1
108	1	3	2		116	6	1	1		1	444	2	3
116	121	33	1		1	73	73	63		127	96	1	1
1	1	4	167		289	21	9	1		126	709	59	42
111	1	1	24		1	1	44	1		250	1	3	1
113	7	175	1		206	11	449	7		35	1	5778	1
111	1	103	3		652	2	1200	1		156	1	1	10455
105	1	3	9		103	4	1	5		117	2	265	1
114	30	1	1		1	81	2	16479		441	69	103	1
111	178	1	3		37	48	1981	1		123	2	2	1
123	1	89	1		207	1	6	2		96	1	120	2
308	127	64	6		1	1	59	1		119	102	64	1
1	79	2	5		85	1	4	98		86	1	13	1
1	1	2	1		310	96	177	18713		1	1	1	1
124	1	1	1		1	118	732	2		1	333	110	47
1	1	1	1		6	409	20	1		123	1	78	3
248	1	1	2		1	54	277	1		130	121	1	2490
99	1	93	666		113	1	1	1		121	4	2	20401
127	1	7	83		364	1	59	1		190	231	1	3
126	1	1	1		96	191	175	4		103	931	68	1
131	1	105	2		132	3	658	687		97	1	1	36911
106	119	1	9		1	2556	33	63		88	553	4	271
1	1	136	1		1	1	2	1		6	97	293	3
89	3	1	9		1	297	1	1		100	1	3	6
111	3	493	38		126	1	1	1		93	1	4468	1
122	1	122	1		80	2	41	1		115	195	1	1
139	1	1	1		6	18	8	3		108	270	10	1
114	4	83	1		240	493	2	1		117	6	437	1
123	1	1	1		223	66	17	1		4	104	1	1
1	1	1	1		1	63	29	4		119	5	1	1
122	104	2	1		2	8253	98	126		133	161	196	1
1	5	72	1		118	3	3	5		130	43	62	1
98	1	1	82		1	1	1	1		103	421	162	3
83	1	1	13		227	1	1	1		31	1	1	1
108	1	1	29		124	465	1	2		7	789	4926	1
99	2	1	4		1	297	33	6188		70	432	4	1
127	1	36	9		1	180	1	1		107	1	78	1
187	1	1	76		13	129	4	1		312	19	73	2
130	265	1	76		1	2	9	126		218	1	14	9
139	57	1	4		1	141	3283	2		190	116	5	1
1	94	1	2		93	6	3	5		97	173	1	1
125	85	1	1		162	73	87	1		100	529	1	1
119	68	1	4		1	1	2	1		146	1	17	21
78	15	1	64		111	320	7	1		127	62	1	1
137	90	89	74		109	591	7	4		1	943	3	1
109	2	3	1		77	2	7	3		108	168	2	1
88	5	1	1		106	4	4	4		117	887	10	3
86	3	1	1		71	1	34	45		261	326	1	1
100	1	1	130		1	1	33	1		110	39	3718	2
91	1	1	68		1	2	1	579		251	174	1	17
112	240	14	1		1	1	27	2		234	315	1	13
1	2	1	1		90	78	1	2		259	1	1	2
144	1	29	44		95	3	1	12		2	3204	6	1
74	1	102	92		1	4	36	529		97	274	4	81
105	1	2	183		227	1	2	449		126	101	1	8
257	1	3	1		91	3	4413	1		121	1936	1	1
115	2	1	3		208	1	119	1		107	102	5	1
148	1	91	1		1	1	138	3		128	214	2317	1
118	103	2	1		102	1	785	1		149	78	8	12
1	386	1	3		1	1	3	1		108	1444	1	2
118	2	244	70		1	1	1	1		105	449	168	4
221	1	97	1		126	1	1	1		234	84	2	9
92	15	4	53		6	1	311	8		203	249	151	1
46	33	1	25		4	1	1	2		197	62	1	1
1	2	17	269		1	5	2	2		140	80	1	1
132	7	103	324		1	1902	1	61		370	1010	128	11904
108	1	3	75		115	44	4	1		97	1	122	1
153	8	1	2		1	103	111	1		123	1	1	1
1	2	1	1		1	1	1	75		100	1	1	1
115	112	1	52		101	1	39	24091		97	114	1	75
233	1	1	1		13	3	96	21		103	2085	9	93
194	1	1	1		1	10	1	195		102	1	824	24
7	1	1	1		1	1	1	28		48	89	3	1
3	1	1	1		1	28	70	12		114	88	3	1
1	12	4	68		1	1	1	1		123	71	28	1
121	378	1	1		1	32	65	1		716	1	2	1
109	6	1	1		1	4	97	1		208	4	1	2
111	1	5	1		98	1	32	1530		148	5	1	1
116	2	1	2		407	53	21	3		108	187	1	1
1	1	1	1		1	1	145	31		107	1	3581	7
181	56	1	18		1	1	1	1		133	197	110	6
118	1	1	192		1	1	1	32		1	16	11	1
113	107	267	7		1	1	1	1		432	866	3	1
102	1	42	1		1	1	1	6		140	1	1	1
370	977	1	1		122	23	1	1		96	102	1	1381
121	1	1	54		75	1	1	6		117	1	1	2
1	10	6	1		72	781	1	20890		188	1	2	64
108	1	1	1		1	75	9	22942		131	34	1	1
114	1360	1	1		1	1	3	167		136	91	1	1
141	3	2	42		11	1	1	2		99	1	81	1
224	129	1	26		1	82	1	5697		145	60	2194	5
127	129	103	88		101	259	1	1		339	2081	3436	4
113	50	9	3		2	1	1	111		106	1391	170	1
98	233	33	3		108	2150	1	1		115	90	2	55
98	6	4	267		102	39	1	1		91	1	1	1
275	3	237	1		106	1	41	7		125	90	3	1
65	1	1	2		29	436	35	1		1	567	11	1
121	1	80	13		1	1	6	4		117	340	2	40672
93	1	1	20		99	1	82	1		114	5	1	2
81	1	163	3		120	7	1092	3		97	41	2	1
191	4	1	58		68	1	1	1		136	1	3754	2
12	1	3	1		276	20	55	1		355	28	7	1
121	132	371	9		226	443	1	13		125	4409	4	1
105	2	5	82		106	1	3	2		330	1	1	1
104	5	1	1		86	87	10376	92		436	86	1	1
53	13	1	12		1	92	145	84		130	89	61	1
109	2	91	73		1	1	3	1		313	66	1	1
1	8	40	6		90	1	1	33258		114	92	11	4
117	1029	55	1		1	1	27	1		113	1	4	1
1	1	3	1		129	323	1	272		103	93	2	1
1	1	121	72		110	31	2	1		130	275	402	1
83	13	5	12		1	203	11	3		431	1	11369	2
98	84	1	2		228	1	5	255		127	1	1	1
97	1	98	119		1	1	164	141		120	260	38	1
130	2	186	1		1	154	272	1		107	157	142	19
42	1	1	1		41	148	34	1		122	1	1	10
99	1	2	2		189	2924	107	1		117	691	1	2
101	13	112	26		1	1	1	1902		111	1058	125	1
133	1	4	2		318	59	9	1		138	6	1	631
129	1	1	3		467	8	1	131		232	377	1	837
123	1	193	3		106	1	1	4		114	179	26	23
118	1	1	56		1	51	1	5		93	723	3	1
90	109	3	1		48	189	225	8099		57	1091	1366	1
86	138	1	2		2	1	1	29		77	64	1	1
123	180	1	14		1	1	409	1		130	783	8	1
149	2	1	1		108	74	1	1		1	242	1	1
100	1	3	11		1	2	3	36		132	1	208	1
94	1	295	73		182	1	1	7		191	268	42	1
110	1	1	1		155	58	369	3060		96	64	1	14
100	1	1	1		1	277	1	8658		178	56	1	1
188	1	3	2		135	383	1	1		190	1	1	2
90	133	104	46		124	78	2	1		116	361	2	2
92	1	1	2		102	351	1	99		8	562	1	1
97	1	1	1		1	77	1	1		240	82	1	1
1	1	130	117		118	277	1	1		109	99	1	7
107	1	82	5		255	71	1	2		88	260	1	5
109	2	1	1		91	30	2	22		99	355	2	2573
103	1	1	7		6	81	7	1		132	47	1	1
112	118	1	83		1	85	4	1		125	1	1	5147
64	123	119	115		1	3	74	253		110	5	1	1
107	12	4	1		193	79	2647	1		93	3	6615	3766
97	1	105	1		1	1	58	9		86	3	9	76
123	1	59	1		1	174	1	95		132	256	1	18
107	1	131	4		94	146	23	89		1	96	68	1
214	2	1	21		3	1	72	46		186	11	5	1
233	2	1	2		1	1	38	3		113	1	57804	1
313	156	1	3		1	1	164	1		111	1	1	4
88	139	1	2		119	184	1489	1		90	105	2	1
97	1	1	1		294	1	2214	25		124	1	51	2
121	1	94	21		197	1	3	11		1	108	24	1
99	120	131	24		210	46	1	1		105	88	3	143
123	114	1	1		87	1	87	1		263	226	4	1
110	1	1	239		1	1	2	96		239	362	9	1
90	1	1	1		52	1	1	19		85	99	23	2
118	1	91	39		121	1	1	49		110	524	65	2
3	1	107	69		228	33	10	8		143	1266	1	1
100	1	114	8		253	87	53	1		118	35	1	52
106	1	1	2		1	75	14	9178		351	110	5	6
247	1	1	1		1	64	1	34		1	411	4382	828
1	5	100	1		234	1	86	1		105	85	1	1
114	1	6	1		1	1	67	1		233	276	1	26
108	94	1	77		1	75	91	441		120	119	1	16
87	99	819	52		173	1	1	16		132	7	1	4
247	1	1	1		126	23	311	65		270	86	307	1
99	1	100	1		130	69	770	64		114	95	1	1
112	1	1	1		202	1	3	815		149	510	75	6
166	108	1	5005		98	1	1	2		28	1	70	14
92	1	1	62		363	1	4	66952		1	1004	4275	1
112	1	1	1		1	60	1	1		231	210	1	2
110	8	9	93		1	144	123	1		119	1	52	4
112	1	1	1		1	1	16	1		5	89	1	1
222	138	86	1658		85	2	126	16454		1	1783	22	1
2	181	1	100		1	99	4475	1		1	143	1658	1
102	1	1	4		132	24	3	1		191	62	64	63
111	1	1	16		1	2	6	27		307	1	42	1
144	87	116	21		403	1	3	9373		113	1	7	1
115	133	79	9		288	1	1	232		68	1	8927	6
110	2	1	15		1	68	20	1		2	1	6162	9779
85	1	1	1		1	1	3	1		198	162	1	72
96	2	703	11		2	1	6	1		121	1	1	1
253	1	1	92		5	54	1445	67		131	1	309	1
6	1	102	89		1	1	1715	1		82	99	84	1
131	1	100	1		115	2	1	1		123	841	55	1
158	4	104	1		194	48	1	1		5	1	80	9878
80	1	1	2		3	1	1	2		88	1	1	70
100	1	2	70		96	2	6	2		96	45	102	121
108	1	66	3		193	1	8	2		204	210	68	1
1	1	1	6		3	1	23	8		1	98	50	8
128	127	105	2		115	8	1	138		1	395	4	1
124	1	1	1		126	4	1	1		121	94	2	1
135	1	8	17		1	1232	1	1		120	94	5	129
1	1	1	2		102	7	18	2		231	379	5	45
63	1	1	1		109	133	1	63		119	188	1	122
123	4	1	1		141	1	112	37		1	1	18	3
108	125	1	8		346	10	3	15		146	487	1	2
89	1	1	1		1	3	1	1		1	2	81	1
1	1	1	11		68	1	1	69		62	1	1	4
230	1	1	1		1	101	54	2		104	114	68	422
123	9	1	67		726	3	2	76		83	82	15	1
86	1	1	5		2	19	2	3		368	361	4	1
235	132	2546	12		93	64	2	5		1	10	1	2
76	1	264	8		1	9	1	1		29	96	1	1
91	40	3	1		336	1	50	1		118	4024	3	1
243	1	1	19		86	5292	1	1		126	131	7	1
208	1	1	7		97	1	1	8		109	4	116	11
110	1	3	1		95	3	48	1		80	159	1	1
1	1	1	31		812	2	148	3		84	94	229	123717
266	1	1	32		93	1	6	145		112	87	5854	2
1	4	1	18		107	1	272	3321		118	29	15	1
90	161	1	1		87	72	9	1		124	11	79	1
104	96	1	56		92	1	21	1		1	41	1	1
287	1	1	86		114	1	4	1		122	6	1	1
1	1	7	1		215	1	140	3		119	37	1	72
114	111	72	5		1	1	96	1		129	101	2	1
106	1	113	62		107	72	39	155		96	1883	13	8
183	1	103	14		1	61	9	880		126	93	1	1
136	1	1	3		185	9	3	39		57	186	1	1
104	136	183	4		394	8	94	1		1	140	64	1
113	119	1	2279		85	868	4	1		100	1	1	1
94	2	1	1		289	80	213	27		108	9	1	1
104	5	1	77		119	1	1	35		1	120	3	1
111	1	7	96		1	45	1516	6		232	1435	1	4
114	7	1	1		1	103	1	3		1	94	1	1
117	5	1	5		91	314	1	67		1	1	1024	2
109	821	99	4		40	3	1553	1		1	3	1	1
105	117	97	14		1	93	26	2		120	348	218	1
112	2	26	1		98	1	1	132		241	1	1	43
112	1	1	73		109	1	66	1		97	86	1	2
95	1	1	100		1	62	500	1		64	1	232	1
113	2	1	1		142	1	1	49		113	95	1	1
125	111	4	80		308	56	1	8		806	70	16832	1
487	1	5	6		70	265	1	1		125	242	8	1
105	272	100	104		4	2	194	1		333	1128	17	218
92	1	3	38		1	1	188	7		122	23	83	1
109	130	1	3		86	1	1	10		212	74	1562	1
116	1	1	90		131	41	1	1		136	1	1	1
121	1	1	9		128	7	1	1		112	134	1	1
126	1	1	2		106	4	1	13		107	152	39	1
121	1	2	91		161	2	41	1		92	164	55	1
79	1	89	1		305	2	1	1		90	1	58	11
125	180	1	1		110	46	1	1		129	1	2	2
208	116	1	1		1	219	9	652		284	98	1	1
93	1	1	33		130	4	10	1		145	401	1	2
221	1	1	1		1	111	275	4		239	123	9	1
100	1	6	1		88	1	2	80267		287	180	1	6
102	1	1	19		1	79	161	433		99	1	1	1
125	1	34	56		257	45	1	1		229	1	2	5
100	1	1	97		1	6	415	1		228	190	1	3
127	1	1	1		1	1	1	4		79	28	200	1
112	1	2	7476		668	84	1	12		1	23	3847	1
134	1	75	18		1	592	193	2098		101	143	3535	1
131	121	1	6		2	1	1	1		144	1	75	1
127	4	6	4		126	4	1	1		119	188	1	1
146	1	81	99		115	9	56	5655		110	3	7	47
1	8	98	1		313	3	1	79		121	1	4425	1
111	2	3	2209		1	334	4	1		1	687	1	3
178	1	1	72		101	75	1	15371		1	92	2	4
1	87	43	7		244	1	63	105		58	4	73	2
111	1	97	2		1	1	1	212		124	1	40	2
1	9	1596	55		88	438	425	49		114	1	5	56
121	2	1	1		196	1	4	1		122	1	1	23
107	114	1	1		121	1083	10	6		172	67	1	2
1	89	73	2		1	1	1	1		95	760	5423	1
116	123	119	1		1	1	1	1		124	80	359	1
105	4	1	4		94	1	114	1		126	3079	48	81
128	97	111	2		107	1	1	3		128	76	120	1
329	76	1	38		120	1	1	2		1	174	51	61
113	248	1	70		149	1	5	100		1	32	3235	1
130	1	106	1		103	1	1	3		37	2050	20	1
89	1	88	190		107	1	1	38		109	1	1	1
1	153	96	1		130	36	3	34		487	1	2	127
226	3	1	7		1	15	51	37		130	90	4	1
109	1	1	1		315	72	193	1		131	103	1	15224
186	87	1	1		114	1	1	3		93	2321	4	10
3	1	202	60		104	1	5	4		123	181	77	1
1	122	9	69		158	3	106	1		91	1	1	1
110	131	2595	146		1	1	1	12328		2	394	11	84
211	2	101	88		1	7	1	13		256	1	3	1
113	76	1	90		1	5630	1	76		1	148	1	1
116	58	106	25		109	38	37	4		123	201	5	10
123	1	9	110		95	14	6	19377		127	66	2	4
200	70	1	572		1	1	4988	1		1	3117	10	2
130	288	1	89		449	27	87	1		117	172	1	1
147	3	1	3		206	1	1	1		130	563	7	1
75	1	87	1		174	1	876	99		74	1188	1	1
136	1	1	64		1	69	1	1		127	34	1	1
113	141	1	8		98	4	37	1		136	168	66	1
210	1	2	6		354	3	1	9		131	235	7	5
110	1	1	1		1	67	367	1		255	53	4012	1
127	3	2	31		89	5	21	17879		178	222	978	1
212	35	99	82		319	1	67	7		97	701	669	4
86	1	5	69		1	1	1678	1		1045	63	50	1
109	1	1	1		1	13	57	1		1	1354	4	2269
1	1	294	1		265	1	1	1		348	1120	8848	2
109	42	832	5		1	1	1	46		99	2	49	2
118	1	55	204		189	52	20	833		142	1	1	31
227	104	109	86		205	16	1	1		105	1	1	1
366	1	113	1		114	190	4480	44		120	178	3	1
105	1	169	66		1	66	2	2		130	1428	4	44211
1	380	1	320		103	1	32	1		128	1	2	1
158	1	2	3		1	1	14	8321		115	452	160	1
107	1	190	1		1	4766	126	5		1	2	1	1
111	120	3	6		61	4	6	1		1	88	1	3
1	1	1	1		272	1	1	2		1	978	2	1
133	1	38	11		1	15	1	1		125	108	1	1
1	121	1	20		1	27	1	66		295	1	95	3
125	1	1	93		65	5	1	44		91	405	1	6
111	1	125	71		277	7	2	4		1	661	206	1
121	237	96	1		121	882	1	1187		456	61	3	1
1	266	4	2		1	53	14	859		1	1	77	2
99	115	3	189		1	1	1	1		104	183	1	1
1	115	3	4		1	716	1	1		165	593	19	8
129	1	1	16		1	2731	1	5		1	3	913	1
95	45	1	13		185	113	2	1		86	1	2	14
111	6	934	144		112	88	76	3		324	7	104	1
175	4	3	1		85	2196	2	1		116	1	3	2
112	2	6	4		204	1	1	35269		105	1	1	5
116	96	1	8		242	146	9	3		90	326	1	12
104	1	1	1		1	47	1	133		122	93	1	1
144	1	1	74		247	307	17	6407		2	14	99	13
91	6	2	49		557	1	5	1		96	86	2	3
1	1	166	3		115	146	1	3		231	86	2248	12
116	1	111	85		120	149	2	23		124	204	114	2
[truncated: 50,441 more rows]

## Sheet: C5EC1-4+P24EC1-3
mmCDHR5 EC1-4+mmPCDH24 EC1-3			Ca
[truncated: 31,148 more rows]

[truncated: 1 more sheets: C5EC1-4+P24EC1-10]
