# Supplementary material for: Heterophilic and homophilic cadherin interactions in intestinal intermicrovillar links are species dependent
Source: PLoS Biol. 2021 Dec 6;19(12):e3001463. doi: 10.1371/journal.pbio.3001463 (PMC8691648; doi:10.1371/journal.pbio.3001463)
Supplement: S8 Data — This text file contains the source data for forces and end-to-end distances in S6D Fig. (ZIP) [file pbio.3001463.s035.txt.zip]

Archive with 1 entries (1 files):
- S8_Data.txt
