# Supplementary material for: Heterophilic and homophilic cadherin interactions in intestinal intermicrovillar links are species dependent
Source: PLoS Biol. 2021 Dec 6;19(12):e3001463. doi: 10.1371/journal.pbio.3001463 (PMC8691648; doi:10.1371/journal.pbio.3001463)
Supplement: S8 Data — This text file contains the source data for forces and end-to-end distances in S6D Fig. (ZIP) [file pbio.3001463.s035.txt.zip › S8_Data.txt]

9.5827429 -0.000682661 6.7802835e-05	9.5827429 -0.000682661 6.7802835e-05	9.5827429 -0.000682661 6.7802835e-05
9.5850345 -0.470655 -1.234537	9.5851152 -0.533379 -1.2214205	9.584644 -0.18558 -1.0192304
9.5839095 -0.24936 -1.1801593	9.5853174 -0.878515 -1.3288668	9.5837873 0.0591446 -0.81847849
9.5881671 -1.55059 -3.0562103	9.5873644 -1.39662 -2.7272283	9.5887917 -1.45283 -2.5534495
9.5886367 -2.01704 -3.3131097	9.5902126 -2.969 -3.2423055	9.5897068 -2.08121 -2.6495864
9.5893217 -2.50946 -3.5573053	9.5881839 -2.41425 -3.0155229	9.5884718 -1.75921 -2.4073377
9.586555 -0.707935 -3.2684662	9.590982 -3.02052 -3.5982635	9.5891118 -1.24075 -2.6593247
9.589986 -1.42772 -3.8643679	9.5865923 -0.456145 -2.9582597	9.5888 -0.394929 -2.6965477
9.5879405 -0.0826725 -4.0097683	9.5869805 -0.10067 -3.5161777	9.5872395 0.775575 -2.8403984
9.5887855 0.170493 -4.4777043	9.587563 -0.0862367 -3.6638009	9.5909877 -0.206053 -3.5984324
9.586686 1.12142 -4.395024	9.5834156 1.46394 -2.981245	9.5888948 1.31751 -3.7826457
9.59216 -1.78664 -4.8469558	9.5886999 -1.6325 -3.2168354	9.5891908 0.868056 -3.359017
9.5919019 -1.19813 -5.2505857	9.5868672 -0.560766 -3.0806227	9.5941016 -0.39087 -4.3539897
9.5941746 -2.43896 -5.4535259	9.5935469 -3.62777 -4.2063765	9.5951452 -1.22137 -4.1809466
9.5928914 -2.02761 -5.362573	9.5918849 -3.16905 -3.5930119	9.5944088 -0.80036 -4.3889293
9.5947227 -2.8306 -5.9979194	9.5928323 -3.49129 -3.6004577	9.5935043 -0.514898 -4.6577011
9.5936487 -2.12987 -5.890762	9.5965255 -4.39264 -4.3638134	9.5961312 -0.591011 -5.6711007
9.5972504 -3.11016 -7.5887169	9.5947916 -3.54589 -4.1810668	9.5951548 0.526385 -5.6309102
9.5984575 -3.49753 -7.8699197	9.5960452 -3.13424 -4.2558481	9.5983846 0.157612 -6.7514663
9.5965021 -2.83682 -8.0803165	9.5954019 -1.79499 -4.8938552	9.5931575 3.23748 -6.54802
9.6003641 -4.40209 -9.218883	9.5989445 -2.03475 -6.4202177	9.5940651 3.50326 -7.4065375
9.5948661 -2.06066 -8.5662506	9.5949389 0.250977 -5.7124531	9.5941032 4.09511 -8.0690506
9.5959924 -2.55532 -9.0427848	9.5983582 -0.505214 -6.9569907	9.5952868 4.22235 -8.6560697
9.5995228 -4.34328 -9.9923843	9.5979379 -0.730821 -6.9251619	9.5947157 5.31146 -9.3507821
9.5971378 -3.42202 -9.7815209	9.5982696 -0.642647 -7.3265547	9.5971357 4.6328 -9.8407264
9.6005255 -4.78716 -10.274106	9.5970078 0.175408 -7.6299733	9.5932513 6.31113 -8.9725851
9.5961564 -3.08879 -9.4033291	9.5988723 0.0614334 -8.0202253	9.5973091 5.34841 -10.336156
9.598628 -3.97251 -10.121142	9.5944003 1.77531 -6.6512823	9.5931736 7.55878 -10.226462
9.592897 -1.88861 -8.33842	9.5966156 1.13031 -6.5598319	9.5954435 6.94494 -10.406052
9.5953706 -4.21953 -7.7473707	9.5904017 3.86271 -5.4074511	9.5974064 6.41064 -11.000896
9.5899893 -2.80874 -6.0644903	9.5925647 3.55183 -5.8541858	9.5981204 5.80787 -10.247979
9.5885565 -2.67296 -5.0080021	9.5985344 1.33599 -7.1962746	9.5990893 4.82862 -9.567057
9.5871356 -2.0621 -5.2329331	9.5995623 1.24061 -6.7352096	9.59772 4.9558 -8.9023949
9.5846928 -1.49496 -4.5245342	9.6027244 -0.308941 -6.7742128	9.6004259 3.48938 -8.494929
9.5897705 -3.32248 -6.22422	9.6066891 -2.59764 -6.5329989	9.5992758 2.85496 -7.1877463
9.5843453 -0.701254 -5.5250683	9.6046604 -2.39128 -5.1521736	9.6009022 1.47514 -6.4242225
9.5876184 -2.14589 -5.9682404	9.6051673 -2.80575 -4.4545826	9.6000774 0.997934 -4.8486198
9.5825328 0.412783 -5.5277692	9.6034426 -2.61856 -3.2688026	9.5950258 3.05529 -4.1371778
9.581939 0.389239 -5.2421709	9.600991 -1.78757 -1.71439	9.5984115 1.7111 -4.1942417
9.5819713 0.898765 -4.7802899	9.6002131 -1.27274 -1.7011405	9.5927552 3.6715 -2.4521287
9.5799971 2.36477 -3.9390061	9.6031724 -2.31184 -2.2295635	9.597926 2.01253 -3.1841485
9.5785587 2.97586 -2.9402403	9.5998261 -1.91943 -0.74299011	9.5924715 4.12271 -1.5718824
9.579778 2.72955 -2.9026719	9.6024958 -2.5682 -1.5206375	9.5982222 0.82258 -1.6333865
9.5759157 4.47671 -2.0202573	9.5982726 -0.345145 -0.90229308	9.5936273 2.11059 0.048430338
9.580188 3.08413 -3.663403	9.6005852 -1.18113 -1.0249262	9.5960124 0.13418 -0.088087172
9.5814967 3.01024 -5.0403274	9.6035238 -1.78397 -1.972843	9.5958226 -0.0669515 0.057890517
9.5822568 2.8003 -5.0741693	9.5998586 -0.553672 -1.2737008	9.5989862 -1.85546 0.47279389
9.5867454 1.91068 -5.8833808	9.5991049 0.299274 -0.75345546	9.5960711 -0.735558 1.2960152
9.5831343 3.40172 -4.5727601	9.596202 1.62943 -0.55320636	9.5989241 -2.26684 0.93730269
9.5859409 2.32573 -4.3895447	9.5973606 1.49148 -0.75494801	9.6001079 -2.70464 0.37591315
9.5869584 3.1777 -5.2265339	9.596383 2.3708 -1.4229472	9.599583 -2.44678 0.28647425
9.5886105 2.23682 -5.1553382	9.5985892 1.962 -2.4079966	9.6028453 -4.33167 0.016320593
9.5891577 2.0321 -5.120744	9.5995396 2.83548 -3.6054575	9.59958 -3.01209 1.5644112
9.5856997 3.41937 -3.9390129	9.6045426 2.29969 -5.720099	9.6004415 -3.45378 1.6673487
9.5898509 1.3526 -3.9659455	9.607636 2.10894 -7.2371297	9.6039034 -5.385 1.3345157
9.5869846 2.86499 -3.3824075	9.608138 3.06801 -8.2343519	9.6032923 -4.84886 1.2895745
9.5888047 2.34551 -3.4249204	9.6089937 3.22711 -8.8946689	9.606658 -5.98983 0.34210227
9.591592 2.45562 -5.0522597	9.6093816 3.30624 -9.1193496	9.6012526 -4.11608 1.2104292
9.5917987 3.63284 -5.7969504	9.6137636 2.41798 -10.625337	9.6041714 -4.95184 0.19812007
9.5936846 3.96355 -6.2702376	9.6157395 1.69851 -11.363619	9.6010816 -2.27721 -0.76209021
9.5915102 5.38602 -6.4237234	9.6159254 2.03789 -11.363298	9.6068342 -4.46191 -1.3086813
9.5920891 5.15973 -5.6696644	9.6144485 2.59073 -11.340291	9.6067311 -3.69014 -1.6570902
9.5942285 5.16955 -6.2634789	9.6176531 1.5759 -12.041734	9.6096449 -4.37429 -2.1400833
9.5947369 5.67331 -6.5426791	9.6163754 2.56986 -12.202974	9.6084174 -2.6985 -2.5054885
9.5952497 5.61705 -6.5834858	9.617497 2.17631 -13.075105	9.6082263 -2.21698 -2.8939916
9.5977238 4.89046 -6.385864	9.6167901 3.14841 -13.872718	9.6092569 -2.07931 -3.2218183
9.5992114 4.17656 -6.2356006	9.6156635 3.13642 -13.173933	9.6104085 -1.94003 -3.3038302
9.6006092 3.78658 -5.9645215	9.6130904 5.05783 -12.796532	9.6112799 -2.18016 -3.360279
9.6007335 4.06969 -5.7118396	9.6151185 4.2137 -13.317936	9.6126283 -2.38511 -4.4523474
9.5988191 4.88683 -4.7089545	9.6146771 5.03541 -13.735948	9.6157864 -3.17681 -5.4337858
9.598326 4.72064 -4.0800846	9.6185325 4.43402 -14.736641	9.6187543 -4.04978 -6.1870907
9.5993328 4.57474 -3.6132934	9.6154436 6.01449 -13.9436	9.6152294 -2.01912 -5.5658015
9.5965975 5.25209 -2.4805807	9.6148354 6.36373 -13.232077	9.6194509 -3.74077 -6.0466711
9.5945254 6.97952 -3.1197131	9.6103373 8.21065 -12.030442	9.6211431 -4.11193 -6.0237184
9.6002 5.62099 -4.5499061	9.6121103 7.24712 -12.024148	9.6192752 -2.67085 -5.6033375
9.600314 6.42229 -5.4087769	9.6108538 8.72624 -11.560817	9.6211994 -3.25963 -4.9011616
9.6029367 6.04162 -6.3325971	9.6084697 9.63737 -10.366198	9.6178599 -1.39665 -3.8206769
9.6046113 5.12106 -6.0306137	9.6081688 10.3111 -10.007073	9.6203069 -3.44567 -2.5045059
9.6025182 5.66705 -5.4601647	9.6098578 10.7154 -10.839576	9.6194315 -3.01359 -1.5379714
9.605327 4.96001 -6.1666635	9.6054176 12.9219 -10.083026	9.618858 -3.40724 0.080713153
9.6008803 6.71109 -5.4639246	9.6082083 12.3775 -11.039061	9.6220958 -5.35849 1.0965922
9.6060549 4.859 -6.3040018	9.605551 13.6654 -10.359599	9.6197202 -4.27628 1.9778448
9.606346 5.46635 -5.9717029	9.6076049 13.8765 -11.284103	9.6240893 -5.85987 1.6934302
9.6090509 4.30665 -6.4586144	9.6049279 15.674 -11.30828	9.6231615 -5.15958 1.9021226
9.6118081 4.3247 -7.7258465	9.6072818 15.3352 -11.526963	9.6244012 -5.7243 2.1239485
9.6102511 5.18323 -7.9000403	9.6028383 18.0411 -10.788254	9.6209396 -3.54306 2.3457449
9.6125883 4.55102 -8.8145843	9.6067934 16.2805 -11.17465	9.6221199 -4.18384 2.5883114
9.6081678 6.17016 -7.7047509	9.6033316 17.3232 -10.318365	9.6203048 -3.39454 3.0122134
9.6077765 6.37163 -7.7046478	9.6067353 16.4397 -11.379238	9.6213758 -3.92916 2.7283186
9.6078384 6.71574 -7.607814	9.6038775 18.5146 -11.010099	9.6237792 -5.09319 2.1870033
9.6098657 5.70161 -7.6189044	9.6089619 17.0074 -11.963558	9.6193266 -3.38736 3.2912569
9.6072681 7.26651 -7.5632797	9.6043864 19.571 -11.332102	9.618259 -3.83747 4.3841745
9.6119748 6.29873 -8.4407057	9.6035211 20.3863 -11.908705	9.6166096 -3.82 5.9780028
9.6062539 9.10782 -7.2464613	9.6058058 19.9631 -12.386815	9.6219279 -6.22545 5.6357921
9.6069826 8.64855 -6.9570017	9.6056892 20.4175 -11.577593	9.6162719 -4.6975 7.7693614
9.6058109 9.18297 -6.3544516	9.6021783 21.2851 -10.170732	9.6172835 -5.59032 8.333316
9.605038 9.80174 -5.8393863	9.6015542 22.3314 -10.12827	9.6145112 -5.07735 8.7971747
9.6023754 10.5348 -5.1544847	9.6067507 21.7489 -12.319705	9.6125625 -4.16825 9.0612834
9.6011536 10.5187 -4.7729578	9.6047198 22.6608 -12.039412	9.6127767 -4.77873 8.9115986
9.6011389 10.5269 -5.0919202	9.603958 23.3723 -11.885332	9.6106279 -3.7358 9.1572694
9.6030213 10.8268 -6.4673992	9.6042637 23.7017 -11.530361	9.6119545 -4.67055 8.7076427
9.6018407 11.577 -6.2663723	9.6023196 25.3567 -12.117499	9.609511 -4.26843 9.34074
9.6031697 12.0905 -7.2637483	9.6015531 25.6759 -12.172866	9.6099067 -4.89037 9.1384657
9.598995 14.0116 -6.5131093	9.5997289 26.0504 -11.419933	9.6098918 -5.39172 9.6802867
9.6028283 13.1459 -7.7899585	9.6030046 24.1381 -11.631196	9.6107356 -5.67206 9.4531939
9.6032664 13.3166 -8.507095	9.6017212 23.6078 -10.532328	9.6066313 -4.80052 10.65297
9.6054229 12.4987 -8.6906068	9.6023897 22.7731 -10.594054	9.604035 -3.68007 11.456524
9.6087555 11.4 -9.8457089	9.6020318 23.3658 -10.899724	9.6073441 -5.03743 11.121615
9.6089779 11.5401 -10.022309	9.6043523 22.5206 -11.623038	9.6001639 -2.26026 11.897726
9.6088953 11.3056 -9.8673726	9.6025863 23.8286 -11.368693	9.601764 -2.69045 11.79701
9.607247 11.4025 -9.0108011	9.6020228 23.9927 -10.385125	9.6007283 -2.05618 11.212182
9.6067721 11.251 -8.1722222	9.5991628 25.649 -9.8520766	9.603792 -2.76795 9.3875428
9.604396 12.1742 -7.0585081	9.6031115 24.3624 -10.83086	9.6028357 -2.44716 9.7380668
9.6039237 12.1755 -6.7993095	9.5997256 25.066 -9.8087893	9.603826 -2.36353 10.000331
9.6030563 12.3231 -6.4648251	9.6046381 22.386 -10.499639	9.6032107 -1.87511 10.517645
9.6082155 9.78258 -7.0073021	9.6047699 21.4086 -9.8327465	9.6030959 -2.30501 11.971568
9.6035034 11.6646 -5.4059075	9.6030627 21.6961 -9.5715336	9.5984351 -0.742147 13.640535
9.6046084 11.1873 -5.0604017	9.6039823 20.3633 -9.1191128	9.5978489 -0.963807 15.044177
9.6065841 11.0026 -5.4949696	9.6040128 20.4541 -10.099047	9.5946641 0.691408 15.85259
9.6022356 13.0966 -4.87775	9.6057575 20.0478 -10.677893	9.5901932 2.85419 17.104214
9.6077866 10.8341 -5.0316694	9.6114819 17.4247 -11.643355	9.5947938 1.28396 16.332154
9.6043911 12.3906 -3.949953	9.610343 18.5779 -11.683764	9.5937573 2.25397 17.226709
9.6081888 11.3066 -4.0726395	9.6126517 18.0475 -12.339948	9.5954749 1.4492 16.921287
9.6037028 13.0724 -2.6977101	9.6104261 18.8364 -12.307229	9.5952079 0.809114 17.643214
9.6052115 12.8564 -3.1152874	9.61379 17.7832 -12.716888	9.5926602 2.3297 18.509515
9.6035978 13.9509 -2.8154146	9.6148371 16.9888 -13.319256	9.5976786 0.0172118 18.340389
9.603371 14.377 -2.5710985	9.6152058 17.0914 -12.991413	9.5937742 1.2626 19.592375
9.6066379 12.2003 -2.9273679	9.6144826 17.2174 -12.006744	9.5951136 0.283484 19.845596
9.6048319 12.7479 -2.6272969	9.6160816 17.0874 -12.309201	9.5974106 -0.705558 19.530097
9.60459 12.9604 -3.2366752	9.617297 17.0143 -12.128166	9.5961776 -0.811204 20.386375
9.6059632 12.4591 -4.0614272	9.6154 17.8903 -11.351993	9.599037 -2.77818 20.068664
9.6097327 10.4495 -5.1162715	9.6135822 19.3208 -11.119893	9.5975582 -2.82947 20.533894
9.6066035 11.8331 -4.6527219	9.6139768 18.9061 -10.989911	9.5993024 -3.9632 20.823716
9.6085368 10.5971 -5.0661754	9.6136348 18.1415 -9.9022444	9.602713 -5.33254 19.540694
9.609954 9.26081 -4.3190505	9.6133671 18.1665 -9.3646695	9.606038 -7.241 19.376371
9.6076859 9.64173 -3.8712816	9.611789 17.9931 -7.9591459	9.6039807 -6.49742 19.893118
9.6073174 9.13164 -3.1378855	9.6069543 19.4189 -6.7864622	9.6028843 -7.0074 20.364319
9.6080918 8.71163 -2.8354441	9.606941 18.7402 -5.9802374	9.6066794 -9.60754 20.368045
9.60794 9.03317 -2.9148956	9.6060668 18.8591 -5.3906405	9.6066806 -10.1011 20.424702
9.613549 6.40659 -3.5965948	9.6054034 19.7204 -5.1104417	9.6072152 -10.3987 20.404248
9.6128151 6.1415 -3.6514649	9.6061246 19.6564 -5.2723766	9.6056283 -9.70491 20.874099
9.6133749 5.77933 -4.0070458	9.6051817 20.7483 -5.2885146	9.6076678 -10.954 21.321688
9.6142014 5.59794 -4.2434143	9.6063692 20.497 -5.5465825	9.6050267 -9.85326 21.823468
9.6132726 6.14213 -4.1340825	9.6062504 20.2682 -4.9102758	9.6090788 -10.931 20.857548
9.6164648 4.49274 -4.1094305	9.6067064 20.5277 -4.3422634	9.6081537 -10.2485 21.800159
9.6099956 6.6785 -2.7304988	9.6065521 21.2664 -3.8995782	9.6078948 -9.98183 21.525481
9.6125268 5.61198 -3.3881999	9.6058395 21.9277 -3.9634615	9.6061154 -9.52448 22.363551
9.6062147 9.04132 -2.9257459	9.6051608 22.3408 -2.8505251	9.6055007 -9.11326 22.924447
9.6059154 9.10569 -3.1308141	9.6026432 23.2361 -2.3082443	9.6070149 -9.49014 22.51573
9.6036146 9.49368 -2.3950986	9.5989247 24.6975 -0.92896795	9.6060942 -8.41245 22.33068
9.6020594 8.8583 -2.1585062	9.6007731 23.5919 -0.48570877	9.6055337 -7.76656 22.720236
9.6025986 7.47754 -1.1084082	9.6011906 23.2097 -0.13121503	9.6076108 -7.89676 21.701867
9.5961725 9.15791 0.90556253	9.600309 23.6186 0.11969269	9.6072898 -7.03588 21.7806
9.5961145 8.6066 1.6586961	9.5993133 23.2726 1.6217936	9.6085057 -7.93265 21.978502
9.593405 8.89842 2.9765475	9.6006185 23.4252 1.9793318	9.6104592 -7.97784 21.649605
9.597578 6.5477 2.7059587	9.6023581 23.5044 1.9372618	9.6079205 -6.57599 22.697509
9.5924464 8.06591 3.746984	9.6014487 23.83 2.0615221	9.6098744 -7.25024 22.745845
9.5916154 7.42865 4.5571796	9.6014744 23.7671 2.5005997	9.6049582 -4.64103 23.863597
9.590652 6.95638 5.0668147	9.6005433 24.0939 3.1060177	9.6069759 -5.40695 23.991025
9.5894425 6.93544 5.4413362	9.601389 23.3825 3.3829294	9.603345 -4.27687 25.006595
9.5844629 8.66967 6.3468963	9.5984382 24.6031 4.0173538	9.606213 -4.96592 24.020744
9.5847079 8.46506 5.9302217	9.6019427 23.1389 3.1055205	9.6022708 -2.78145 24.565425
9.5828161 8.88099 5.649662	9.5987857 24.3247 3.7356081	9.6003813 -1.48946 25.220798
9.5810925 8.73006 5.8344099	9.5989848 23.2819 4.8671932	9.6007475 -1.20203 25.370545
9.5777054 9.56186 6.8304358	9.5994187 22.4974 5.2190865	9.5978678 0.589636 25.913128
9.5781795 9.37763 7.0607773	9.6027815 20.5059 5.5929502	9.5962609 1.29699 26.763241
9.5752957 11.2393 7.6705668	9.5995287 21.1623 7.0242498	9.595582 1.21337 27.744824
9.5789035 9.87539 7.0203023	9.6014632 19.8145 7.6622092	9.5919738 3.2372 28.293944
9.573366 11.7418 9.1484768	9.6010195 19.2855 8.6853552	9.5985126 0.0887863 28.143459
9.5764928 10.2693 8.8664941	9.6004712 19.2926 9.4644924	9.5945552 1.60158 29.046331
9.5754335 10.6478 9.5584521	9.6007445 19.1474 9.9715438	9.5940689 2.23901 29.233731
9.5755901 10.7146 9.9816943	9.6031549 17.4674 10.720216	9.588671 4.8554 30.583293
9.5740784 11.8376 10.135174	9.6020502 17.8741 11.94868	9.5920627 3.42818 30.524319
9.5741166 12.3672 10.576538	9.6012082 17.3549 13.279707	9.5941471 3.35351 30.139884
9.5740005 12.2018 11.482728	9.600912 16.9366 13.797288	9.5949497 3.75418 30.011547
9.5736473 12.5119 11.824114	9.6037204 15.2577 13.979997	9.5929429 4.60535 30.920029
9.56831 13.9265 14.562849	9.598412 16.3009 16.007097	9.5903522 5.82378 31.753977
9.5726452 11.4764 15.120936	9.6025474 14.9062 15.462679	9.5945101 4.33735 31.139185
9.5671244 13.3316 16.12184	9.5965099 17.0073 17.102963	9.5905414 6.15811 31.98716
9.5709074 11.563 15.085895	9.5977689 16.3362 16.483246	9.5951626 4.71156 31.365125
9.5699386 11.8188 15.610475	9.5989597 15.9896 16.290927	9.5902352 7.24701 32.427159
9.5683966 12.026 16.133671	9.5947722 17.5311 17.038427	9.5904591 6.99365 33.436839
9.5716083 9.94166 16.510388	9.5946128 17.4675 16.989818	9.5871042 8.28174 34.513638
9.5662263 11.5052 17.91816	9.5953106 17.3398 16.982868	9.5882193 7.52212 35.048849
9.5696003 9.72983 17.453916	9.5931901 17.9802 17.905021	9.585803 8.31115 36.38467
9.5696795 10.0382 17.229458	9.592511 17.6745 18.879649	9.5859517 7.78542 36.501876
9.5730742 8.24624 17.145848	9.5868984 19.8001 20.875118	9.5822893 9.95963 36.832691
9.5751637 7.48457 16.803774	9.5898306 18.7559 20.73705	9.5876037 8.40183 36.747791
9.5744455 7.94685 16.9785	9.5894768 18.6868 20.927974	9.5843635 9.37165 37.832384
9.5743614 7.44696 17.778036	9.5871531 18.7374 22.075172	9.585837 9.20068 37.969184
9.5748504 7.88999 17.22155	9.5844573 19.2903 22.616393	9.5802864 11.3469 39.874385
9.5740511 8.06987 18.444798	9.5850966 18.6498 22.125981	9.5845647 10.0684 39.286525
9.5754645 7.4963 18.17817	9.5828083 19.4673 22.348864	9.5803285 12.4272 40.667294
9.5771734 7.62712 18.111847	9.5852463 18.5677 21.695698	9.5801365 12.2927 41.04767
9.5766751 7.6831 18.103672	9.5818348 19.5571 22.210682	9.5799467 12.553 41.431241
9.5754052 8.37286 17.848208	9.5804633 19.6411 22.727995	9.5770434 14.2409 42.480607
9.5745947 9.12558 17.655621	9.57779 21.0994 22.877984	9.5816173 12.4904 42.231326
9.575437 8.30281 16.932623	9.5764368 21.6471 23.550842	9.5791979 13.9581 43.544987
9.5776176 8.35029 15.378843	9.5756029 21.8964 23.963252	9.5794821 14.7719 43.417913
9.5753246 8.6856 16.009706	9.5800015 19.9316 23.778004	9.5759059 16.4652 44.132093
9.5779852 7.23606 15.26992	9.5845334 18.0556 22.875898	9.5768209 15.5928 44.77264
9.5797503 6.89608 15.096857	9.5797745 19.8223 24.645002	9.5722151 17.5098 46.043402
9.5809801 6.11928 15.035669	9.5812915 18.9865 23.850331	9.5706546 17.6655 47.235722
9.5796212 6.76245 15.070869	9.5800113 19.5338 24.306438	9.5707421 16.82 48.390984
9.580842 6.49042 15.082905	9.5789108 19.8524 24.422996	9.5739636 14.9946 48.361051
9.5768449 7.57858 16.328338	9.5805858 18.8688 24.480849	9.5692241 16.362 50.515499
9.5797797 6.47887 16.140855	9.5853175 17.3488 24.306795	9.571705 15.036 50.544593
9.578148 6.77219 16.835991	9.5811089 18.7422 25.036268	9.5688867 16.1928 51.927876
9.5784461 5.85884 17.022688	9.5817398 18.0476 25.657005	9.5702302 15.25 52.791284
9.5767428 6.08323 17.763853	9.5806804 18.0666 25.992475	9.5672067 16.4536 54.561542
9.5806721 4.29451 17.801595	9.5786468 18.0716 26.934152	9.5699178 15.3174 54.576324
9.5784555 5.40726 17.949928	9.5835535 15.5876 26.739616	9.5691396 15.8067 55.957983
9.5807152 4.50317 17.128826	9.5806639 16.3496 28.050412	9.5689692 15.0106 56.946334
9.5822219 4.23365 16.380384	9.5819165 15.5284 28.071709	9.5660752 16.0341 58.412355
9.5783261 5.68986 16.963505	9.5853208 14.0899 28.413362	9.5596992 18.9174 59.714907
9.5819365 3.66634 16.193032	9.5826067 14.902 29.176309	9.5610461 18.2462 59.869259
9.5751563 6.24826 17.309579	9.585143 13.2798 28.778966	9.5584675 19.418 61.205468
9.5761619 4.9128 17.284592	9.5830404 14.1006 29.445434	9.5567295 20.6379 62.205167
9.575054 5.23336 17.449551	9.5829578 14.0691 29.484377	9.5511419 23.0084 63.864309
9.5747528 5.20637 16.69295	9.5803951 14.9896 30.01373	9.5535939 21.6573 63.590483
9.5751615 5.66753 16.529774	9.5796719 14.8532 31.07657	9.5530088 21.454 64.665504
9.5713011 6.31481 17.965418	9.5769586 15.8738 32.288483	9.5481636 23.2418 65.858767
9.5738049 5.45827 17.583485	9.5753048 16.1336 32.904463	9.5468907 23.4021 66.704232
9.572223 5.12359 18.156264	9.5717235 17.5434 33.593186	9.5463338 23.6257 66.913691
9.5768368 2.86839 17.119019	9.5726271 17.6372 32.170022	9.5480223 22.9847 66.790569
9.5753003 2.90239 17.417035	9.574963 16.8644 31.280994	9.5476898 23.0314 66.84054
9.5749807 3.02218 17.342192	9.573467 17.4483 31.248412	9.544134 24.4723 67.922958
9.576217 1.34767 17.403123	9.5740143 17.4792 30.810899	9.5418356 24.7783 68.752831
9.574799 1.00949 17.608775	9.5764851 17.1217 29.516064	9.5374754 26.3748 70.123153
9.5760935 0.374123 17.519478	9.5724845 18.3225 29.68119	9.5429334 24.4189 68.672774
9.5735352 1.09636 17.756473	9.5781071 15.9276 28.172349	9.5388203 26.2028 68.619371
9.5760449 -0.395494 17.492145	9.5699457 18.6552 29.085694	9.5411474 26.1803 67.343117
9.5758333 -1.39613 18.637037	9.5735952 16.6836 28.220118	9.5383417 28.3358 68.004621
9.5770187 -2.6555 18.642167	9.5735283 16.1048 28.136072	9.5414334 28.2233 67.408884
9.5763936 -3.63238 19.452835	9.5754681 14.7069 28.010417	9.5356049 30.9972 68.17609
9.5777391 -4.46273 19.785469	9.5750672 15.0005 27.618346	9.5399132 30.1553 67.018845
9.5746569 -3.49787 20.663323	9.5754026 13.8712 27.483	9.5348071 32.4406 67.556713
9.5752451 -3.83938 20.224077	9.5748538 13.8611 27.341379	9.5360853 32.3867 66.827217
9.5748202 -5.3258 21.111217	9.5798196 11.6503 25.855791	9.5359887 32.9944 66.616147
9.5713137 -4.96573 21.948731	9.5774179 11.3177 26.87265	9.5378538 33.212 65.671068
9.576014 -7.77557 21.316112	9.5780787 10.6223 27.333516	9.538388 33.5646 65.351008
9.5738488 -7.4876 22.082839	9.5786498 9.62417 28.314315	9.5388357 33.223 65.661849
9.5739879 -7.58838 22.344819	9.5782524 9.15272 28.842846	9.5368105 34.9689 65.165289
9.5696537 -5.83763 22.6373	9.5783813 9.31389 28.76341	9.540434 33.2015 64.240962
9.5717819 -6.90924 22.46312	9.5830241 7.54823 28.285896	9.5353301 35.455 64.953878
9.5697298 -6.63008 22.636556	9.5804291 8.38859 28.369923	9.5356961 34.8661 65.030785
9.567417 -5.67597 23.326615	9.5821492 7.87335 27.850713	9.5417851 32.8333 64.475346
9.565008 -5.60009 24.353893	9.5812491 8.34044 27.721912	9.5407567 33.5477 64.873675
9.5610424 -3.79932 25.017177	9.5829961 7.12102 27.327707	9.541651 33.298 65.404979
9.5640157 -5.08182 24.41263	9.5829911 6.75042 27.626068	9.5411807 33.5504 65.53633
9.559444 -2.93614 24.65658	9.5831677 6.92411 28.008102	9.5431577 32.8524 65.12782
9.562771 -4.57843 24.035902	9.5849195 6.34162 27.727491	9.5414166 32.8431 65.740083
9.5595562 -3.82644 25.190173	9.5855625 5.60653 28.406834	9.542694 32.3805 65.31528
9.5605258 -5.12442 26.094196	9.5853101 5.96489 28.8759	9.541421 33.0431 66.017148
9.5568495 -4.00269 26.984089	9.5866636 5.34399 29.062982	9.5384222 34.391 66.842363
9.5542663 -2.7688 27.124374	9.5881194 4.22212 29.248707	9.5431304 32.8709 66.283234
9.5501669 -1.99357 28.197386	9.5861555 5.26768 29.644766	9.5392503 34.5653 67.27524
9.5477769 -1.092 28.674251	9.5904191 3.42028 28.566363	9.5434942 33.2992 67.110222
9.5468293 -1.54553 29.696261	9.5904525 3.86894 28.235303	9.5419537 33.8427 67.654818
9.5484113 -2.30784 30.087625	9.5905416 3.59316 28.408474	9.5401254 34.0349 68.203233
9.5457784 -1.43299 31.082072	9.5923313 3.31296 28.271111	9.5464962 31.6217 67.110106
9.5479508 -2.43242 31.054211	9.5918916 4.00122 28.12159	9.544126 32.5517 67.701771
9.5471496 -2.37167 31.317855	9.5976544 2.87193 26.734302	9.5449119 32.3455 67.377594
9.547442 -1.91906 30.650115	9.5972033 3.61997 26.84955	9.5443454 32.3661 67.257257
9.5485076 -2.93031 31.27581	9.5991918 3.3073 25.35959	9.5446038 31.9071 67.035809
9.5482783 -2.89021 32.103701	9.5952223 5.40111 25.634424	9.5441169 32.353 66.300517
9.5439622 -0.743177 32.830029	9.5976079 4.04695 25.477466	9.5432701 32.8414 66.442573
9.5493945 -3.30901 32.4847	9.5960157 4.92428 25.065126	9.5428244 33.551 65.931263
9.5438846 -0.801899 33.859277	9.6014289 2.82452 23.566556	9.5413045 33.9644 66.047202
9.5460153 -1.99466 33.428626	9.5986954 5.013 22.845284	9.5414371 33.2639 66.441797
9.5445228 -1.77227 34.221705	9.607182 2.07435 20.811657	9.5426447 32.0892 66.706047
9.546137 -2.8464 34.290676	9.6064561 2.77569 20.543264	9.5444892 31.8439 66.577751
9.5415974 -1.70798 36.352509	9.6103117 1.57418 19.875587	9.5476893 31.0622 65.6017
9.539205 -1.61312 37.571301	9.6119724 1.31767 19.561411	9.5475878 31.2983 65.598985
9.5375881 -1.19571 37.788023	9.6147193 0.134785 18.942419	9.5493671 31.1638 65.406424
9.5366345 -0.323459 37.159062	9.6123875 1.60708 18.966762	9.5514746 30.719 65.235593
9.5329666 1.03135 38.552342	9.6142241 0.947893 18.632075	9.5509419 31.4314 65.687305
9.5306898 1.6154 39.258714	9.6159067 0.553744 18.353412	9.5553158 30.1721 65.440496
9.527981 2.46488 40.000268	9.6153112 0.372754 18.993391	9.5543504 31.4559 65.878828
9.5269492 2.84443 40.249183	9.6160413 -0.230315 19.199822	9.5541496 31.3524 66.437916
9.5263532 2.54909 40.748136	9.6148229 -0.372723 19.998651	9.552812 32.1562 67.008396
9.5247595 3.01555 41.304663	9.6100974 1.34375 21.252911	9.5544234 31.6129 67.593683
9.5253857 2.39643 41.570033	9.6149261 -0.842951 20.492327	9.5538007 32.0198 68.306448
9.5246199 2.81815 41.026086	9.613901 -0.310153 20.16175	9.555838 31.5546 68.556366
9.5267316 1.55153 41.13026	9.6129144 0.175764 20.365164	9.5566062 32.6443 67.915457
9.5269707 1.03978 41.8731	9.6140574 0.807113 20.240173	9.5560766 33.4936 67.937511
9.5227767 3.37479 42.193264	9.6154875 0.430614 19.733758	9.5594989 32.4742 67.049255
9.5261905 2.65263 40.713352	9.6170859 -0.0678398 19.818526	9.5608125 32.4474 66.141649
9.524868 3.83635 40.821875	9.6139797 0.978593 20.564512	9.5582929 34.4205 65.840044
9.5273457 3.2853 39.858383	9.6146337 0.478643 20.98013	9.5614692 33.3487 65.11865
9.5271414 3.43874 39.534226	9.6181414 -1.32923 20.70175	9.5602396 34.5329 65.020156
9.5255378 4.24102 39.803089	9.6137738 -0.337733 21.490905	9.5631685 34.3999 63.537998
9.5270735 3.73805 39.534168	9.6165278 -1.85172 20.95435	9.5613517 35.6509 63.890123
9.5278236 3.80315 39.062812	9.6180514 -2.60043 20.403218	9.5636877 35.978 62.526465
9.5284416 4.00403 38.312955	9.6158621 -2.04611 20.34217	9.5655865 36.765 60.716318
9.5318212 2.71369 37.191467	9.6189058 -3.37538 20.077535	9.569256 35.852 59.05748
9.5316086 3.35963 36.792005	9.6135253 -1.41759 20.707373	9.5691161 36.4248 58.664201
9.5316182 3.93093 36.135619	9.6193727 -4.17228 19.83587	9.5681285 36.7731 58.294444
9.5327177 3.44827 35.546188	9.6122543 -1.04062 20.760744	9.5666849 37.3852 58.368334
9.5368094 1.70643 34.994349	9.6135188 -1.59124 19.594972	9.5680044 36.9863 58.24442
9.5358697 2.20232 34.901594	9.6102912 -0.2572 19.621738	9.5686921 37.2876 57.556688
9.5348637 2.7505 35.115421	9.6140691 -1.80395 18.89774	9.5681829 38.1122 56.312064
9.5337956 2.53217 35.536283	9.6120122 -1.39967 19.496464	9.5692488 37.9239 56.050793
9.5333015 2.62226 35.536401	9.6095373 -2.12515 20.946979	9.5666117 38.6619 56.605647
9.5316155 3.91189 35.354275	9.6057405 -1.19259 21.864516	9.5678466 38.2608 56.402606
9.5322634 2.65041 35.496197	9.607552 -2.52081 21.678697	9.5644305 39.6769 56.742566
9.5301753 2.23294 36.557532	9.6071159 -3.32727 22.120552	9.56376 39.9604 55.927278
9.5274448 3.52516 36.116304	9.605496 -3.58025 22.787793	9.5636537 40.1089 55.965845
9.5295804 2.09088 35.192763	9.6049337 -4.31567 23.277657	9.5637391 40.4218 56.017474
9.5276032 1.85254 35.795937	9.6006607 -3.06234 23.74023	9.5580214 43.3912 56.637424
9.5310452 -0.256959 34.813572	9.6003599 -3.8635 24.31417	9.5619596 43.0467 55.125074
9.5341424 -1.38406 33.593825	9.5971687 -2.8329 25.093726	9.5616464 43.8121 55.521668
9.5340633 -2.23061 33.408226	9.5950166 -2.66842 25.351288	9.5619833 44.5114 56.173837
9.5321477 -2.08956 33.584778	9.5988465 -4.22494 24.269356	9.5599899 45.5081 57.202617
9.5325464 -2.68085 34.006693	9.5995771 -5.16649 24.565829	9.5588372 46.5065 57.68544
9.5322978 -2.55503 33.633916	9.5979541 -5.23078 24.511673	9.5565473 48.0969 58.42621
9.5307786 -1.91959 33.201978	9.596384 -5.364 24.905828	9.5575974 48.0752 57.917405
9.5321201 -2.3011 32.994861	9.5942326 -5.02474 25.073108	9.5597278 47.5399 57.206501
9.5312736 -1.9896 32.578084	9.5939608 -4.80371 24.849904	9.5573745 48.3716 57.58502
9.5345964 -4.22669 32.574679	9.5988613 -7.50907 24.829861	9.5593454 47.7855 56.576602
9.5318518 -2.65641 32.847969	9.5953497 -6.44217 25.78224	9.5590918 47.8013 56.45263
9.5316183 -2.0716 32.537158	9.5959123 -7.19288 25.443003	9.5573027 48.8983 56.261494
9.5293947 -1.43238 33.562568	9.5954007 -7.06838 25.341606	9.5578931 48.6945 55.90507
9.5319946 -2.72422 33.152461	9.5980864 -7.95405 24.936787	9.5577171 49.2438 56.238168
9.5260089 -0.233242 34.292453	9.6003629 -9.0271 24.786748	9.5557819 50.9096 56.468216
9.5264264 -0.549309 34.95207	9.5961215 -7.04057 25.405852	9.5554947 50.8546 56.833186
9.5233108 0.991184 35.565096	9.5962032 -6.76495 24.827131	9.5592343 50.5331 55.687836
9.526794 0.150495 34.65721	9.5966149 -7.4209 25.053293	9.5540188 52.7953 56.826045
9.5253741 0.948694 35.043175	9.5932051 -5.60487 25.567632	9.5601303 51.1923 55.695337
9.5233313 2.05319 35.299822	9.5956244 -7.37838 25.828513	9.5520057 54.7001 57.207243
9.5200405 3.46674 35.267415	9.5914514 -5.69082 26.67827	9.5569495 52.8045 57.221493
9.5154447 5.36303 36.128802	9.5992911 -9.67191 25.704074	9.5532967 54.3687 57.451462
9.5147057 6.43098 35.414573	9.5938945 -7.46882 26.737854	9.5572567 53.0949 56.629933
9.5159271 6.19203 35.146488	9.5973605 -9.86825 26.959495	9.5549512 54.7544 56.373364
9.5125379 7.619 36.016595	9.5935231 -8.76263 27.183042	9.5556272 53.8568 56.21856
9.5125774 6.57276 37.33483	9.5926606 -8.89339 27.208403	9.5538701 54.1231 56.75998
9.5061297 8.2724 38.49215	9.5919204 -7.95283 26.228659	9.5535913 54.4744 56.624917
9.5113776 4.86263 38.399355	9.5926528 -7.69938 25.086689	9.547096 57.1947 57.802133
9.5077768 5.74553 39.268554	9.595279 -7.59084 23.958806	9.5449146 58.039 58.464189
9.514485 3.0646 38.231391	9.5927637 -6.07235 23.948945	9.5419368 59.9829 59.314079
9.5089067 4.84053 39.313534	9.5973227 -7.01249 22.729292	9.5426096 59.5633 59.924885
9.5117227 3.36271 38.65922	9.5947822 -4.41444 22.760813	9.5384984 61.3815 60.399559
9.5106434 3.1961 39.164832	9.6017151 -5.94157 20.544461	9.54735 57.7 58.922892
9.5108621 3.69099 38.658266	9.5988027 -3.55153 20.129581	9.5454422 58.1284 59.595133
9.5091488 4.1814 39.075541	9.6034747 -4.75472 18.913686	9.5482595 57.1266 59.246776
9.5069818 4.00293 39.957455	9.6019589 -4.06892 19.249681	9.5440413 59.6097 60.404403
9.5071971 3.33314 40.178422	9.6014827 -3.73817 19.222958	9.5476176 57.9508 60.360788
9.5084051 2.66588 39.758001	9.6061723 -5.33664 18.513699	9.5432808 59.8777 61.359365
9.5091853 2.30731 39.491221	9.6030992 -3.84283 19.439644	9.5480182 57.8761 60.660848
9.5120111 0.619833 38.81051	9.6076152 -5.08723 18.845382	9.5457395 58.9366 61.762891
9.5092073 1.86308 39.30823	9.6042312 -3.14846 19.891215	9.546412 58.8557 62.544161
9.5086765 1.63581 39.741176	9.6065495 -3.97749 19.354166	9.5453955 59.6996 62.248284
9.5081414 1.68229 40.36924	9.6078633 -3.03138 18.713274	9.5445909 59.2532 62.73028
9.5078703 1.62579 40.317091	9.6092635 -1.99862 17.645177	9.5414377 60.2762 63.608956
9.5088612 1.12564 40.125762	9.6090481 -0.643799 17.17071	9.5371278 61.9048 65.194143
9.5099336 0.78883 40.021536	9.6100796 -0.484176 16.740661	9.5378135 61.1871 65.302955
9.5088677 1.03517 39.37238	9.6113272 -0.784318 16.279812	9.5374524 61.9051 65.752527
9.5123776 -1.32698 38.681042	9.6119668 -0.350742 15.207424	9.5423171 59.7713 65.471611
9.5106831 -0.901606 38.591095	9.6197746 -3.06857 14.350776	9.5448762 58.8571 64.745453
9.5117045 -1.33785 37.453122	9.618901 -1.55156 14.183767	9.5479809 57.6594 64.335614
9.5118283 -1.69416 37.13152	9.6189925 -1.36238 14.009911	9.548591 56.9501 64.031251
9.5110574 -1.61246 36.583058	9.6213078 -2.9386 14.390781	9.5453279 57.8861 64.885025
9.5146768 -2.84009 34.830518	9.6205146 -1.76684 13.632184	9.5463561 57.1303 65.303445
9.5122668 -1.17057 34.605025	9.6147662 1.33224 14.659237	9.541829 58.9742 66.616628
9.5173468 -3.22154 33.042744	9.6188803 0.483772 13.151165	9.5437551 58.7309 66.536489
9.5181117 -2.84027 31.859034	9.6139631 3.54357 13.014054	9.544039 59.6947 65.671303
9.5174638 -3.47743 32.076544	9.6170522 3.22144 12.100626	9.5430105 59.7682 65.971845
9.5189077 -4.58412 32.012205	9.6145044 5.13906 11.722713	9.5429914 60.4998 65.749248
9.5149113 -3.4473 33.581916	9.6189041 4.66799 9.8810207	9.5422852 61.0517 65.736538
9.5182098 -4.75787 32.775726	9.6145896 7.0004 9.5624105	9.5424876 61.4451 65.144867
9.5175375 -4.38793 32.51124	9.6161149 7.40657 7.8177496	9.5381453 62.9429 66.142212
9.5186337 -5.07377 32.676535	9.6159579 7.93971 7.1286943	9.5435669 61.6577 64.21614
9.5177564 -5.24147 33.133178	9.6126158 10.2832 6.7476336	9.534527 65.0479 66.275791
9.5173194 -4.84072 32.398937	9.6150509 9.67605 5.4523517	9.5351954 64.5678 65.671612
9.5183525 -4.82853 32.238763	9.6119779 11.4168 5.4192979	9.5321586 65.8653 66.041581
9.5183707 -4.84919 32.664702	9.6145046 10.7977 4.5030658	9.5375435 63.718 65.596283
9.5147834 -3.48058 33.91563	9.6118387 12.5739 4.2331318	9.5360834 63.9199 66.499602
9.5147802 -3.34941 33.906477	9.6096741 13.6585 4.8204096	9.5384076 63.2908 66.234603
9.5133069 -2.58433 33.981479	9.6100515 13.7806 4.8339996	9.5361934 63.9704 67.277829
9.5130702 -1.88381 33.515128	9.6115874 13.0069 4.5538012	9.535672 64.3907 67.398911
9.513788 -1.64723 33.37916	9.6115341 12.8605 5.0843594	9.5328352 65.7235 67.857908
9.5136758 -1.5662 33.280877	9.6094568 12.9735 6.5431322	9.5322606 65.9966 68.06258
9.5120216 -0.656569 33.3119	9.6098641 12.7812 6.3999591	9.5282521 68.9292 68.259706
9.5181929 -3.84625 32.63242	9.6069596 14.1836 7.7411415	9.5299433 67.5896 67.8679
9.5138127 -2.20457 33.937139	9.6090248 13.2787 8.102309	9.529641 67.4069 68.151731
9.5169846 -4.45567 34.223937	9.6075494 14.0633 9.2169064	9.5253511 68.6131 68.974205
9.5143222 -3.19737 34.623607	9.60306 15.9971 10.726784	9.5278272 67.5484 68.473588
9.5144629 -2.71613 34.367223	9.6021918 17.1598 10.529151	9.5287449 67.9391 67.609937
9.5159391 -3.24279 34.128378	9.6024965 17.4731 10.515838	9.5274779 69.3322 67.691061
9.5127666 -2.23546 34.845751	9.6059677 16.7634 9.7215633	9.5295145 68.5908 67.197538
9.5126227 -1.8379 34.70955	9.6025684 18.0552 10.396944	9.5336132 67.1258 66.791555
9.5180699 -4.36605 33.793341	9.6044996 17.1687 10.079315	9.5340586 67.0319 66.471239
9.5159977 -3.85824 35.362825	9.6036163 18.1325 9.7828939	9.5321285 67.8557 66.229788
9.5158282 -4.59006 35.781512	9.6070759 16.9374 8.9325586	9.5334642 67.9853 65.85186
9.5169464 -4.99423 35.554782	9.6036434 19.0485 9.4131535	9.535089 67.7373 65.360793
9.5169774 -5.12902 36.09256	9.600093 20.5111 9.5966479	9.533739 69.2776 65.629046
9.5203844 -5.3025 34.91099	9.6012 20.2899 8.8108482	9.5308186 70.5182 65.677412
9.522757 -6.62237 34.089767	9.6028538 18.997 8.0806795	9.5319649 70.7508 65.209917
9.5241112 -6.90904 34.466216	9.601562 20.3615 7.2079694	9.5351464 69.5159 64.39478
9.5231728 -5.52922 34.303325	9.6030292 20.1495 5.9379847	9.5369057 69.1661 63.861943
9.5248085 -5.57983 33.751245	9.60049 22.1679 5.2871182	9.5316058 70.7912 64.717181
9.5250395 -4.48865 33.457897	9.6049337 20.9839 3.6366043	9.5350596 69.7118 63.597729
9.5259759 -4.12401 32.669002	9.601885 21.8688 3.8962761	9.5359532 69.4963 63.816815
9.5253102 -3.18508 32.802588	9.6089095 18.8765 1.6948779	9.5366236 69.3409 63.845003
9.5244329 -2.70011 32.650741	9.6078696 19.8936 1.2218368	9.5365809 69.6798 63.850121
9.5274316 -3.01122 31.900265	9.6112178 18.4502 0.14344682	9.5350618 70.2872 64.928316
9.5288639 -2.49986 30.651773	9.606925 20.2414 0.7558421	9.5333906 70.7689 66.136544
9.5250678 -0.55541 30.508075	9.6131027 17.4484 -0.92386855	9.534024 70.3468 66.465891
9.5292587 -3.07064 30.339375	9.6096469 18.4009 -0.23482334	9.5322361 71.0857 66.499619
9.5236724 -1.29008 31.28283	9.6123751 16.6147 0.6737448	9.535158 70.6329 66.028265
9.5240361 -2.01901 31.40131	9.6098298 17.1874 2.060276	9.5326119 71.4102 66.485708
9.5237881 -2.50924 32.138887	9.6102736 16.7812 2.3734874	9.5316905 72.3052 66.481146
9.5218734 -1.74232 31.645956	9.614374 14.6682 2.7150744	9.5331914 71.2208 66.634557
9.5218085 -1.85922 31.947756	9.6113168 15.4638 3.8522937	9.5353249 70.4356 65.836102
9.5216917 -1.07238 32.123269	9.6107483 15.558 4.8334978	9.5331046 71.9288 65.229115
9.5239507 -2.60449 32.241798	9.6127888 15.0397 4.4412086	9.536033 70.5243 64.869417
9.5260577 -3.37174 32.145399	9.6097879 16.121 4.7698478	9.5317593 71.9308 65.062527
9.525934 -2.58778 31.37049	9.6147704 14.4616 3.5979623	9.531476 72.2324 65.160268
9.5256584 -1.89741 31.35177	9.6127987 16.09 3.7104955	9.5315714 71.8493 65.11241
9.5254324 -1.71998 31.097571	9.6161283 14.9355 3.511623	9.5280499 73.2501 65.71387
9.5269166 -1.77002 30.021869	9.6168215 15.0515 3.960652	9.5285947 72.7894 65.350116
9.5311654 -2.4862 28.850687	9.6154234 15.7771 3.9271883	9.5267086 73.6295 65.574703
9.525868 0.0819508 30.338585	9.6151202 16.5796 4.02115	9.5253819 74.1991 65.613546
9.5295229 -0.826484 29.454902	9.6186686 15.1172 2.7769087	9.5274118 73.0788 65.666987
9.5293985 -0.217477 28.769729	9.6201707 14.9713 2.1176259	9.5258174 73.3995 66.04019
9.5258534 1.79432 28.922592	9.6215344 14.7406 1.9073419	9.5277221 73.2922 65.675789
9.5249464 2.18983 29.194357	9.6204811 15.4528 1.7445031	9.5215686 75.9552 66.044408
9.5279121 0.809077 29.400588	9.6184245 15.8258 3.0292873	9.5267366 74.0233 64.741394
9.5240103 1.73715 31.083742	9.6159858 16.322 3.96005	9.5219797 76.8129 64.760538
9.5244083 1.66217 31.3059	9.617046 16.2367 3.1598981	9.5249435 76.6336 63.496885
9.5203738 3.41627 32.194024	9.6164511 15.4399 4.0085968	9.524436 77.7853 62.869167
9.5254974 1.11357 31.65889	9.6159873 15.0441 4.7948638	9.5244695 78.1321 62.644602
9.5236321 1.5937 33.204699	9.6117636 16.3979 5.3786007	9.5217423 79.603 62.670713
9.5214679 2.06731 34.427421	9.6115282 17.0842 4.4696318	9.5182245 81.4668 63.633332
9.5217683 1.78749 34.768449	9.6121886 16.4219 4.8444949	9.5171087 82.1413 63.99953
9.52176 1.76698 34.900034	9.610043 17.4053 5.2687063	9.518775 81.6556 63.800613
9.5184577 3.38441 35.171377	9.6104271 17.719 5.1381844	9.5193475 81.6633 63.633215
9.5127615 5.63401 36.6431	9.6100833 18.2156 5.6433795	9.518455 82.0988 64.394024
9.516144 4.38615 36.300177	9.6075371 19.704 6.7223119	9.517988 82.0004 65.049308
9.5137364 5.4626 36.345076	9.612906 17.5003 5.8456991	9.5178651 82.6152 64.842859
9.5171543 3.43239 35.04899	9.6093931 18.7612 6.6275749	9.5153676 84.0247 65.2417
9.5150077 4.82749 35.164324	9.6125731 16.9812 6.3726666	9.5153517 84.3987 64.877894
9.518709 2.92713 34.561092	9.609675 18.3554 6.8729903	9.5142192 85.1784 64.550052
9.518636 2.31562 34.540026	9.6097637 18.3768 7.740701	9.5170834 84.5218 64.072183
9.5152346 3.41154 35.211282	9.6095701 18.1866 8.3019182	9.5146537 86.1188 64.24085
9.5142495 3.48645 35.372737	9.609473 18.1858 8.9474352	9.513564 86.8086 64.800909
9.5179995 1.98386 34.130421	9.6103473 17.0387 9.3984279	9.5139476 87.8406 64.66214
9.5162589 2.49956 33.873673	9.60999 16.7867 9.7569925	9.5106335 89.2609 65.56086
9.5192833 0.63634 34.075219	9.6072677 17.3115 10.81066	9.5093024 90.6438 66.166733
9.5177792 1.49767 33.754285	9.6071049 18.3173 10.948626	9.5124841 89.5342 65.852483
9.5159488 2.1377 34.383756	9.6066103 18.6355 10.759837	9.5117467 90.0011 66.064731
9.5153153 2.71573 34.409407	9.6092357 17.5157 10.453417	9.5120494 90.2384 65.808214
9.517403 2.06842 33.394311	9.6056979 19.3345 10.81408	9.5111002 91.431 65.086262
9.5156332 3.01575 32.598555	9.6092318 17.9841 9.6696085	9.5111983 92.3805 64.570787
9.5137869 3.04555 32.861189	9.6092381 18.2392 9.2824003	9.5072112 94.8555 64.564416
9.5123327 4.27551 32.288967	9.6107365 17.4559 8.9776842	9.5052881 96.4776 64.391368
9.5105259 4.45242 32.040735	9.6082883 19.0152 9.0156912	9.5065788 97.2031 63.827138
9.5080868 5.06113 31.497579	9.6100223 17.8377 9.4102549	9.5098988 96.2988 62.830462
9.5102673 3.68926 30.02573	9.6049859 19.3559 10.817036	9.509718 96.6927 62.818777
9.510916 2.81622 29.728788	9.6052723 19.3878 10.878463	9.5083017 97.8231 62.276727
9.5141967 1.37044 28.544294	9.6079853 17.9952 10.238698	9.5124628 97.0053 60.881504
9.5168516 0.763327 27.628641	9.6064694 18.2973 10.369537	9.5132684 97.6717 59.986669
9.5202565 -0.76082 26.831091	9.6060237 18.7263 10.363133	9.5160522 97.3151 59.095822
9.5217035 -0.886954 25.552125	9.6032716 19.6237 11.09621	9.5158403 98.3223 58.846993
9.5164953 1.21198 25.333924	9.6064362 17.9856 11.101698	9.521016 96.1044 57.727466
9.5183586 -0.213407 25.270329	9.604136 19.0828 11.049277	9.519324 97.3301 57.797881
9.5213773 -2.81109 24.888618	9.6043735 18.6394 11.174724	9.5211233 97.1683 56.70116
9.5215308 -3.56825 25.093081	9.6045634 17.742 11.564573	9.5246737 97.0649 54.996484
9.5269283 -5.27041 23.678217	9.6058989 16.5652 11.65644	9.5262785 96.8642 54.540038
9.5251522 -3.17891 23.503358	9.6090474 14.6919 11.17733	9.5241495 97.6071 55.114419
9.5252655 -3.33231 23.199574	9.6063089 15.2069 12.26736	9.521375 99.5413 55.126124
9.5276804 -4.71011 22.687968	9.6078153 13.4939 12.931809	9.5265003 97.6126 53.996579
9.5199551 -1.58253 23.990675	9.6079878 12.3737 13.652276	9.5261319 98.2655 53.601354
9.5241314 -3.07765 22.908657	9.6078545 11.2294 13.981999	9.5273652 99.1026 52.808633
9.5193467 0.403666 22.527175	9.6040276 13.1165 13.882253	9.5305788 97.8641 52.331544
9.5214703 -0.653985 22.71772	9.6092264 11.3043 13.332844	9.5297858 98.4788 52.126904
9.5195577 0.523245 23.004535	9.6026987 13.5422 14.370927	9.5286013 99.2646 52.82703
9.521298 0.312752 21.726089	9.6097544 10.6573 13.40356	9.5314833 99.0522 51.000037
9.5222824 -0.575468 21.860971	9.6018507 13.9828 14.957908	9.5292048 99.8975 51.012813
9.5262172 -1.72649 20.368241	9.606561 11.3255 14.817951	9.5325577 98.4698 50.412584
9.5289323 -3.81912 20.364996	9.6015391 13.2728 15.950698	9.5333462 97.7633 50.801093
9.5281112 -4.0377 21.415397	9.6024606 12.8104 16.091821	9.5340247 97.0541 50.501189
9.5273603 -3.76903 21.480692	9.5982859 14.1791 17.296792	9.5395087 94.7348 49.993079
9.5265969 -3.28141 22.081775	9.6024553 12.3576 17.320916	9.5382293 94.6312 50.370164
9.5287453 -2.9923 21.266769	9.6005339 13.0274 18.417954	9.5386097 94.6096 50.782168
9.5231507 -0.97757 21.641182	9.5980166 13.4839 19.514827	9.5373911 94.383 51.932836
9.5177859 1.37457 22.479845	9.6002365 12.233 20.267438	9.5349935 95.2112 52.741287
9.5184018 0.854052 22.189271	9.6023066 10.7159 20.185615	9.5356952 95.2335 52.620503
9.5187043 1.12622 21.514967	9.6020301 9.83365 21.103606	9.5357029 95.1666 53.476936
9.5150135 3.33803 21.166501	9.6005899 9.81301 21.089566	9.5333117 96.2069 54.274291
9.5152895 3.47669 20.856894	9.6021256 7.86654 21.540816	9.5357994 95.446 54.120625
9.5172873 3.07794 20.217785	9.6040713 6.2366 22.121074	9.532082 96.6072 55.173541
9.517858 2.83016 20.671256	9.6004693 6.03417 24.175901	9.5347644 96.4904 54.706405
9.5160709 3.84396 21.264819	9.601509 4.3342 24.604893	9.5374249 95.2635 54.48234
9.5192151 2.01813 21.138627	9.5963933 5.51993 25.798317	9.5390943 95.6362 53.198073
9.5174179 2.17371 21.968935	9.5967735 4.80867 25.644954	9.5405523 95.3457 52.956426
9.5156624 2.81398 23.240628	9.594736 5.24417 26.354391	9.5423408 95.3716 52.053579
9.513715 3.56921 23.748996	9.5951898 3.95009 27.200978	9.5471705 93.2645 51.901199
9.5167488 3.33241 23.153719	9.5963721 2.87465 27.272441	9.548028 92.6417 51.406138
9.5124184 5.68048 24.027808	9.5984601 0.656166 28.304981	9.550413 91.5063 51.407491
9.5157179 4.62714 23.134547	9.5943747 2.36135 28.987702	9.5500493 91.8559 51.245725
9.5161125 4.84697 23.587509	9.5943644 1.24429 29.953118	9.5480057 93.3068 51.402179
9.5128483 6.38514 23.767156	9.5957014 1.13131 30.178698	9.5477947 93.2812 51.534566
9.5152676 5.96884 23.111555	9.5946943 1.23899 30.934003	9.5520635 91.9838 50.738957
9.5162188 6.1511 22.801018	9.5984114 -0.815415 30.954221	9.5533694 92.3653 50.043412
9.5144356 7.33574 23.136808	9.5991129 -1.61549 31.577199	9.5576468 91.2083 48.601503
9.5134894 8.47978 22.667117	9.6010928 -2.20972 31.592309	9.5606333 90.2236 47.736402
9.5141293 8.35647 22.969587	9.600938 -2.68684 32.124507	9.5586773 92.074 46.623647
9.5141347 8.40849 23.162328	9.5984416 -1.92071 33.448251	9.5570802 92.4288 46.878795
9.5119377 9.92466 23.275361	9.6007114 -2.8251 33.330521	9.5562529 92.6273 47.107551
9.5115257 9.48896 23.50826	9.6012683 -2.66833 33.609546	9.5567513 92.6129 47.158579
9.514085 8.87893 23.369845	9.5978679 -1.30833 34.259709	9.5559241 92.7319 47.472942
9.5165555 8.42508 22.322988	9.5974706 -0.393599 33.901176	9.558174 91.95 47.396016
9.514942 9.38178 21.620647	9.6001226 -1.88867 34.007192	9.5594881 91.8499 46.997943
9.514608 8.87752 22.25146	9.595798 0.252029 33.79303	9.5638172 90.5657 46.157591
9.5131293 9.15827 22.613694	9.6027982 -2.90226 32.656232	9.5657883 90.0503 45.453005
9.5138386 9.06994 21.663432	9.5996685 -1.62922 32.890983	9.5689315 88.8422 44.95809
9.5188508 6.72197 21.415197	9.601142 -1.38698 31.960033	9.5659397 90.0816 45.735498
9.5120394 9.94496 22.222444	9.6015218 -0.906314 31.508522	9.5716959 87.6052 45.263089
9.5164538 8.58823 21.512179	9.5985877 0.429866 32.367452	9.5704068 87.6081 45.815437
9.5139859 9.49788 22.118935	9.6022764 -1.41413 32.213931	9.5719896 86.509 46.038818
9.5137418 9.64321 22.443652	9.5997842 -0.196182 33.223021	9.5714078 86.5208 46.895207
9.5149902 8.88274 22.641447	9.5998688 -0.425914 33.469996	9.569758 86.7298 47.760185
9.5130582 9.68173 22.406739	9.5988374 -0.240431 33.653942	9.5674827 86.2833 49.317702
9.5132324 9.58322 21.675274	9.598344 -0.1816 33.975804	9.5658312 86.4302 50.422033
9.5096295 10.7272 22.428781	9.5978055 -0.641565 34.118746	9.5679637 85.2625 50.76703
9.5096668 10.7466 22.483932	9.5997295 -2.03304 34.262015	9.5660133 85.5501 51.990291
9.5064217 12.7449 22.537494	9.6021242 -3.20234 33.846159	9.5674956 84.2329 52.362542
9.5066658 12.6895 22.810834	9.6009436 -3.24457 34.360329	9.5682705 83.3432 52.797334
9.5035509 14.0926 23.447677	9.5987111 -2.7653 35.04545	9.5702204 82.6132 52.113645
9.5060529 13.3232 22.76347	9.6007818 -3.82688 34.842841	9.5719047 81.6888 52.059277
9.5028277 13.8122 23.346354	9.598131 -2.77641 35.028554	9.5752183 81.1131 50.989961
9.5060668 12.5992 22.898882	9.5974276 -2.21778 34.840912	9.5716027 83.0592 51.08968
9.504781 13.1578 23.189081	9.5980815 -2.75592 35.316906	9.5748104 82.0753 51.093786
9.506659 12.2712 23.158483	9.5982776 -2.35681 35.015672	9.5716269 83.5976 52.075139
9.5043963 13.1793 23.872014	9.5969903 -1.95223 35.679921	9.573368 83.4506 51.98253
9.5080391 11.8502 23.539105	9.594758 -1.64096 36.164972	9.572627 84.8397 52.101014
9.5086986 10.4467 23.705669	9.5944458 -1.71158 36.322758	9.5749012 83.9348 51.356155
9.5049355 11.3253 25.002238	9.5944895 -1.94297 36.181463	9.5744257 84.1532 51.387258
9.5069253 10.1323 24.560646	9.5937328 -1.50179 36.662067	9.5750645 83.887 51.727635
9.5053342 10.6715 24.292562	9.5956272 -1.55037 35.998429	9.5735699 85.0837 51.363092
9.5091275 8.61668 23.915515	9.5919556 -0.453658 37.135378	9.5728991 85.6967 51.60551
9.5065525 10.4796 23.852817	9.5969267 -2.41166 36.714077	9.5710969 86.5356 52.246566
9.5137305 7.15056 23.020708	9.5936864 -1.87884 38.585933	9.5745182 85.3547 52.065822
9.5120663 8.21765 23.393115	9.5957012 -2.90211 38.599887	9.5707304 87.0234 52.950723
9.5104162 8.3361 24.911645	9.5902398 -0.682083 39.85096	9.5723104 86.1294 53.092228
9.5091824 8.58232 25.689216	9.5919251 -1.5073 39.637054	9.5685003 88.0627 53.805084
9.5075048 9.41122 26.763104	9.5912039 -0.142416 39.204378	9.5716135 86.1115 54.355589
9.5058236 10.1894 27.386508	9.5890018 0.336755 39.858216	9.57599 84.2429 54.241066
9.4987079 13.5886 28.543921	9.5915177 0.179329 39.366928	9.5764162 83.568 54.801125
9.50166 12.4461 28.12365	9.5861221 3.12687 39.502813	9.5778651 82.788 55.456257
9.495855 14.4512 29.400029	9.5886318 2.46946 39.317199	9.5790501 81.683 56.204625
9.4993211 13.5964 27.778128	9.5834367 4.83573 39.877605	9.5752072 83.431 57.601966
9.4956318 15.2371 28.097866	9.5869073 4.56588 38.043646	9.5763679 82.9817 57.698912
9.492464 17.0429 27.91824	9.5827132 6.8832 38.315067	9.5780046 82.7637 57.45666
9.4986006 15.307 26.264949	9.5802004 8.45322 38.601628	9.5758157 83.6642 57.753388
9.4906432 19.2267 27.478501	9.5775537 9.5769 39.905821	9.5765127 83.4148 58.032367
9.4945954 17.6962 26.401589	9.5749482 10.6444 40.414413	9.5762896 83.0323 58.692991
9.4931619 19.0026 26.184735	9.5755367 10.8631 39.803626	9.5806585 81.272 58.5865
9.4877006 21.3436 26.91201	9.5739445 11.0262 39.581615	9.5778922 82.2692 59.410348
9.4906777 20.6491 26.410378	9.5730235 11.205 39.62644	9.5858332 79.8439 58.647844
9.4855084 22.8309 27.457187	9.5705448 12.5847 39.62029	9.5808434 82.2382 59.888882
9.4924643 20.4103 25.613055	9.5702441 12.3494 39.723724	9.5851195 79.9593 60.008006
9.4923636 20.4036 26.209767	9.5741379 11.4451 38.455207	9.5833925 81.1344 59.846741
9.4924478 20.1873 25.605102	9.5674356 14.6897 39.386739	9.5866694 79.4926 59.749291
9.4986666 17.7954 24.127453	9.5659275 15.6478 39.618321	9.5840256 80.3315 60.572058
9.4958186 19.5157 24.48969	9.567566 15.5171 38.687323	9.5875543 78.553 60.300833
9.4961273 20.0363 23.849234	9.5675096 16.1144 38.142577	9.5831546 80.0553 61.26604
9.4976785 19.6018 23.357709	9.5656866 16.9456 38.207171	9.5873796 78.3486 60.454589
9.4929122 21.0785 23.910005	9.5688319 15.8067 37.065285	9.5881896 77.4571 60.978847
9.4970449 19.4119 22.917041	9.5661628 17.6185 36.745518	9.59044 76.4243 61.310434
9.4993923 18.8386 21.076333	9.5704331 15.7904 36.302949	9.5906459 76.6635 61.835029
9.4969757 20.5714 20.835561	9.5677398 16.6263 36.830213	9.5918641 76.1525 62.681267
9.5018308 18.0515 19.729732	9.5670057 16.9721 37.14613	9.5891321 78.0809 63.765816
9.5019184 18.3223 18.925764	9.5688062 16.3964 37.02787	9.5928902 76.3413 63.612604
9.5036015 17.4383 18.174627	9.5689866 16.3323 37.044179	9.5927021 76.7364 63.853171
9.5008416 18.469 18.353368	9.5665204 16.9934 37.857664	9.5941049 76.0153 64.555303
9.5052877 16.8855 17.144091	9.5699404 14.4454 37.329596	9.5895731 77.9555 65.757981
9.5037977 18.399 16.474848	9.5674498 13.5881 38.497994	9.5937244 76.0989 64.576822
9.5072253 17.4338 15.121566	9.5720267 10.608 38.594509	9.5882821 78.8689 65.507901
9.5031016 19.5597 15.476271	9.5660138 11.5082 40.46293	9.5899769 78.1918 64.876812
9.5029862 19.925 15.074564	9.566828 9.72431 41.604456	9.58852 78.6797 65.48697
9.5038636 19.8685 13.994158	9.55954 10.9318 44.075518	9.5908872 78.4651 64.482997
9.4986748 22.1408 14.468005	9.5656402 8.03652 42.742065	9.5902504 79.7704 63.734016
9.4989763 22.2869 14.263344	9.5629159 9.19872 43.605294	9.5913985 79.7403 63.591512
9.4957022 24.5954 14.380769	9.5642414 8.10197 44.071472	9.5863264 81.6164 65.203746
9.495859 24.5081 14.408565	9.5605752 9.76755 44.951295	9.5861305 82.0176 65.3889
9.4954735 25.3189 14.364922	9.5595055 9.6365 45.487362	9.5856678 82.1534 65.610722
9.4980606 24.9102 13.901253	9.555811 10.4038 46.221997	9.5834434 83.5663 66.673295
9.4932691 27.8197 14.233762	9.5620049 6.71333 45.128645	9.5844867 82.7953 67.181581
9.4916284 29.363 14.770084	9.5604476 6.66466 45.244055	9.5806853 85.0639 68.074938
9.4908514 30.4432 14.064564	9.5667481 3.69891 44.186163	9.5839843 84.0033 67.889059
9.4906371 30.7685 13.275623	9.5666425 3.36019 43.9536	9.5807357 84.9683 69.672232
9.4923961 29.7027 13.344974	9.5676211 2.67597 43.825078	9.5795938 85.7122 70.646151
9.4931759 29.0686 13.134645	9.5703736 1.18892 43.128355	9.5824597 84.4245 71.112486
9.495121 28.4943 12.307177	9.5650188 2.74248 44.136873	9.5795859 85.2196 72.30214
9.4944303 28.7148 11.909771	9.5651315 2.55184 43.782528	9.5778239 85.5185 73.354659
9.4952968 28.4678 11.157168	9.5675141 0.917786 43.507554	9.579407 84.4346 73.872299
9.4971642 27.4717 11.368785	9.5650762 1.78634 43.463782	9.5780306 85.5541 74.853027
9.4977094 27.1846 12.1273	9.5689738 -0.502501 42.546423	9.5741342 86.487 76.179141
9.4979044 27.3776 12.376966	9.5670284 -0.0892421 42.477345	9.5764411 84.9929 77.210825
9.4989433 27.5731 12.505354	9.5703146 -1.16766 40.867813	9.5755413 84.8221 78.369405
9.4991631 27.1706 13.278473	9.5718709 -2.14231 39.351737	9.5738083 85.0408 79.809395
9.4973588 27.9039 14.496102	9.5712058 -1.75277 38.631795	9.5770918 83.9944 79.035713
9.4962192 29.0483 14.727158	9.5751547 -3.99061 37.031899	9.5751054 84.6275 79.951887
9.4965901 30.4762 13.937715	9.5690425 -1.60748 37.939476	9.5736448 85.0355 80.633542
9.5019071 28.8289 12.899151	9.5721646 -3.31276 36.987245	9.5749285 83.5267 80.617439
9.4959686 31.3434 14.933091	9.571828 -3.36101 36.679375	9.5737571 83.5292 81.33808
9.4988452 31.0034 14.496461	9.5702432 -3.85764 37.266183	9.5767966 81.743 80.656473
9.4959908 32.9424 14.33169	9.5683312 -4.0302 37.864679	9.5797948 80.6242 80.219917
9.4984649 33.1815 12.73442	9.5695094 -4.96708 37.387849	9.5740625 82.5393 81.979825
9.4988724 33.8721 12.335018	9.5651455 -2.94258 38.101062	9.576329 81.127 81.788469
9.5025001 33.3435 11.013835	9.5676009 -3.96137 37.596014	9.5771623 80.2565 82.570903
9.5029978 33.4332 11.202688	9.5658217 -2.70158 37.476382	9.5782702 79.6481 82.966792
9.5034488 33.0671 11.655252	9.565594 -2.41732 37.682397	9.5777867 79.9421 84.376996
9.5024757 33.307 11.512733	9.5684935 -3.71939 36.805725	9.5804989 78.6618 85.1551
9.5035124 33.4176 10.929894	9.56936 -3.98007 35.750274	9.5810217 78.5798 85.721389
9.5057344 32.6225 10.213025	9.5677568 -2.88638 35.07266	9.5828913 77.3501 86.35326
9.5077324 32.2205 9.7103923	9.5685303 -2.89594 34.423411	9.585173 76.5025 86.101327
9.5104469 31.8507 8.9164345	9.5640882 -0.263386 34.074681	9.588843 75.742 85.396393
9.5080041 33.538 8.5159066	9.5705171 -2.69719 32.669541	9.5869632 76.2764 86.236355
9.5085822 34.0148 8.2963244	9.5650825 -0.00114568 32.829815	9.58771 75.9608 86.006792
9.5120698 32.3817 8.6170129	9.5682154 -1.03701 31.896126	9.5848219 76.9644 86.911386
9.5106678 33.7836 8.3163203	9.5662445 -0.379945 31.858603	9.5830732 77.3636 87.490061
9.5138662 32.9253 7.9400947	9.5717894 -2.77799 30.848452	9.5819442 77.5081 87.829815
9.5115577 34.1867 8.6287275	9.5691245 -1.4664 30.941336	9.581433 77.8076 88.349149
9.5155361 33.1633 8.5997672	9.5733566 -3.08348 30.135252	9.581201 78.3735 88.414329
9.509629 35.3521 10.26512	9.5701652 -2.27052 31.72864	9.5822391 77.4891 88.835527
9.5129605 33.535 10.023754	9.5693019 -2.42946 32.406023	9.5775509 78.5353 90.374758
9.5076675 35.4693 11.588152	9.5657798 -0.816316 32.835794	9.5800301 77.3572 89.953161
9.5141286 32.9856 10.37135	9.5657645 -0.975557 31.991503	9.5815992 76.8639 89.749175
9.5083706 35.4699 11.19577	9.5634461 0.391517 31.674273	9.582141 76.0123 90.22821
9.514235 33.1383 10.671514	9.5608931 2.31266 31.319826	9.5837805 74.8527 90.02137
9.510242 35.0302 11.26252	9.5629074 1.53466 30.653007	9.5798715 76.2041 91.124164
9.5126617 34.0262 11.347292	9.563916 1.68151 30.020863	9.5823192 75.3517 90.740705
9.510093 35.5193 11.317166	9.5663358 0.276238 29.384879	9.5780103 76.1658 92.84214
9.512556 34.1468 10.933919	9.5650802 1.51948 28.321793	9.5799853 75.1455 92.616865
9.5126919 34.4463 11.285774	9.5715342 -0.636927 26.709325	9.5788006 74.9638 93.566428
9.5108287 35.6505 11.673829	9.5638934 2.93476 26.914953	9.5800332 73.8954 93.420315
9.5095866 36.416 11.725859	9.5683706 1.75465 25.886479	9.5824249 72.8509 92.702705
9.512035 35.1788 12.192955	9.5669113 3.2642 24.585959	9.5853762 71.4191 92.927263
9.5097644 36.2067 12.612291	9.5692427 3.44654 22.47798	9.587993 70.1211 92.763299
9.5081393 36.9428 13.076518	9.5621542 7.47152 21.843627	9.5869073 70.7467 93.122602
9.506183 37.4223 13.904193	9.5653663 7.43672 20.420396	9.5873984 71.1954 93.116225
9.5059838 37.8629 13.601034	9.5650111 8.41207 19.38875	9.5877663 71.6814 92.206884
9.5090877 36.1776 13.534649	9.5658335 8.37016 18.491558	9.5843275 73.1074 92.446752
9.509692 35.4358 13.855099	9.5647513 9.61963 17.680525	9.5850213 73.0058 92.67301
9.5103075 35.4853 14.041194	9.565788 9.8298 16.293044	9.5804487 75.3231 93.4326
9.5096177 36.2248 14.482389	9.564426 10.5697 15.975082	9.5769021 76.7987 94.480183
9.5084977 36.9295 14.421373	9.5673326 10.581 14.801278	9.5756368 77.7768 94.832547
9.5089343 36.7788 13.642833	9.5720464 9.65338 13.138383	9.5780716 77.6405 94.764396
9.5112551 35.9436 12.274759	9.5673452 12.3149 13.16133	9.5815639 76.7375 94.21965
9.512791 35.4682 11.951546	9.5704489 12.2183 11.621014	9.5832526 75.8329 94.589452
9.516588 33.873 11.070463	9.569382 12.6931 12.111808	9.584033 76.1348 94.511679
9.5160684 34.0307 10.841144	9.5677542 13.5282 12.333051	9.5859312 75.2047 95.75119
9.5204145 31.9922 10.161176	9.5657155 14.8486 13.067104	9.5886646 74.3865 96.319987
9.5173875 33.2934 10.871497	9.5645154 15.8197 12.959168	9.5897613 74.1788 96.728732
9.5229075 31.5004 10.381685	9.5618041 16.5705 13.491879	9.588129 74.3191 97.592518
9.5218581 32.053 10.849739	9.5598213 17.2034 13.429121	9.5848727 76.0283 98.670184
9.5225928 32.136 10.884555	9.5613275 17.1998 12.641363	9.5880428 74.8713 99.007563
9.5168084 33.902 12.665262	9.5603541 17.3568 13.015225	9.582806 78.0303 99.667929
9.522274 30.9151 12.286308	9.5610673 17.2245 12.712319	9.5865301 77.2461 98.875333
9.522245 30.1873 12.263345	9.5565285 19.3809 12.839942	9.5826725 79.1245 99.625322
9.5207402 30.0016 12.984924	9.558899 17.6336 12.341916	9.5847049 78.9136 99.888357
9.5218826 29.6012 12.516417	9.5568185 19.2563 11.791835	9.5833565 79.2787 100.56582
9.5242152 28.1206 12.441563	9.5641693 16.596 9.9166523	9.5834957 79.5619 101.24831
9.5225371 28.0257 13.537426	9.5645255 16.5398 9.3618663	9.5850358 78.6503 101.45339
9.5240762 27.071 13.863171	9.5668105 16.0386 8.0056001	9.5820241 79.4547 102.58241
9.5237989 26.5554 13.670001	9.5663561 15.9665 7.944492	9.5834825 78.5616 102.85545
9.5233894 26.4418 13.369716	9.566199 16.5199 7.4405527	9.5795843 80.0204 103.90742
9.5247424 24.9679 13.896771	9.5675265 16.5504 6.1392798	9.5813756 79.212 104.21211
9.5223885 25.0268 14.535452	9.5657378 16.5053 6.6290851	9.5783789 80.7474 105.15814
9.5246593 23.0196 15.049715	9.5666392 16.4362 6.4456786	9.5775595 81.0204 105.93656
9.5248914 22.0122 15.501081	9.571412 14.2245 5.3668478	9.5755574 82.2271 105.65781
9.5277219 20.0725 15.959365	9.5670325 16.0054 5.7194792	9.57438 83.0946 105.66198
9.5261547 19.9566 16.94284	9.5721907 13.6304 4.5806077	9.5748391 83.1718 104.77578
9.5265887 19.6639 17.036622	9.5720688 14.3768 3.7676587	9.5770396 81.5182 104.46809
9.5255742 19.2296 17.426486	9.5706119 15.3949 3.5814139	9.5767941 81.6944 104.43033
9.5271283 18.0444 17.315817	9.573569 14.6296 2.4568357	9.5740917 81.8027 105.3981
9.5272463 17.4751 17.310004	9.5695939 17.2122 2.248068	9.5706401 82.1008 106.78268
9.5252869 17.5567 17.808329	9.5722466 15.9478 0.85486108	9.5681805 83.0386 107.54422
9.525587 16.9069 18.965913	9.5739027 15.4795 -0.8810409	9.5640388 85.0257 108.40317
9.5218091 18.0286 20.209579	9.570769 15.9784 -0.85280887	9.5675019 84.0483 107.37514
9.52107 18.3926 20.628097	9.5696337 16.5696 -1.6720149	9.5633924 85.1065 108.33313
9.5182849 19.4441 21.372467	9.5640073 18.9134 -1.4588793	9.5668524 83.8355 107.9861
9.5150993 19.7832 22.118527	9.5659385 17.9231 -1.483106	9.5648564 84.5917 108.23591
9.5165177 19.3349 22.149236	9.5627037 19.173 -0.73633225	9.565527 84.1582 107.98228
9.5152653 19.5617 23.449828	9.560227 19.8965 0.09860964	9.5631406 84.4954 108.72836
9.51285 20.0042 24.585531	9.5627044 18.0439 0.24460186	9.5647929 83.8896 108.54249
9.5124525 18.8374 26.084734	9.5596327 19.3389 0.71805845	9.5637505 83.3148 109.03913
9.5129789 18.2562 26.465816	9.5582236 19.2544 1.5388134	9.5634697 83.5554 108.87084
9.5178593 15.8619 25.710524	9.5517184 21.8598 2.847426	9.5612459 83.6854 109.68841
9.5137379 17.3966 26.555575	9.5524083 21.539 3.1163653	9.5614521 83.3526 109.42455
9.5174743 15.1216 26.685725	9.5497892 23.1542 3.1194752	9.5556694 85.6811 110.30179
9.5177282 14.6655 26.989637	9.5486717 24.0244 3.414753	9.5634192 82.841 109.28279
9.5109494 16.8617 28.599575	9.5481345 25.1535 4.0237951	9.5587805 84.4927 111.14997
9.5133578 14.8512 28.363756	9.546227 26.8065 4.4358726	9.5616494 82.5946 111.22476
9.5145463 13.0182 29.29836	9.5441077 28.6241 4.5364545	9.5560894 85.1414 112.42964
9.5147695 12.1452 29.912537	9.5389276 30.688 6.4558776	9.5588658 83.6118 112.81247
9.5123091 12.6442 30.775659	9.5389314 31.378 6.0266173	9.5567702 84.5228 113.06281
9.5153579 11.3796 30.562495	9.5362569 32.711 6.1825111	9.5584513 83.2153 113.30409
9.5071866 13.4289 33.352802	9.5340435 33.8245 6.5525217	9.5560325 84.0669 114.21322
9.5074604 12.6536 34.379469	9.5350799 33.8364 5.9463467	9.5559838 84.2029 114.13629
9.5063013 12.3063 35.767645	9.5349749 34.5916 5.633826	9.555005 84.6194 114.47446
9.5082862 11.0696 36.192219	9.5344546 35.4502 5.3046566	9.5532042 85.9839 114.58874
9.5060403 11.6539 36.597544	9.5310697 36.9899 5.9256264	9.5545071 85.4017 114.45781
9.5067381 10.4327 37.051658	9.5316202 37.5561 6.1643924	9.5475777 87.6856 115.9172
9.5047044 10.9741 37.947838	9.5272562 40.2516 6.8142845	9.5442749 89.2641 116.50632
9.5039893 10.9314 38.515505	9.5291259 40.1116 5.7159384	9.5414904 90.6614 116.63832
9.5073497 9.18229 38.631589	9.5281086 41.8387 4.8654529	9.5423231 90.6865 116.03822
9.5098854 7.88609 38.735758	9.5277038 42.6859 3.7994626	9.5377246 92.442 117.25628
9.5144162 5.58367 38.168024	9.5263355 43.7145 3.4809716	9.5406226 90.7923 117.51135
9.5110638 6.97379 39.108499	9.5270888 44.2005 2.293816	9.5315527 94.5386 119.70481
9.5124852 6.87046 38.200272	9.526419 45.0225 1.7542876	9.5336953 93.6089 119.8699
9.5148756 5.41318 38.249894	9.5269792 45.1371 0.69029321	9.5295703 95.2605 120.6443
9.5188494 4.37108 37.409637	9.5223937 47.2147 1.562698	9.5286788 95.8795 121.06881
9.5150706 5.53973 38.789649	9.5245496 46.3924 0.89141679	9.5299391 96.1041 120.49693
9.5183778 4.12881 39.052178	9.5228487 47.368 1.0312425	9.5305265 96.5781 119.79527
9.5161578 5.58144 39.444363	9.5208841 48.5274 1.2031814	9.5284071 97.6217 120.08028
9.5154446 5.71307 39.994918	9.5210334 49.0758 0.78764002	9.5277402 97.568 120.92971
9.51832 5.55617 39.144776	9.5198168 49.5364 0.58329453	9.5237658 99.1298 121.84258
9.5191367 5.59804 39.317997	9.5232558 48.1943 0.029765957	9.5267442 98.1643 121.05839
9.5226599 4.76786 37.677763	9.5146292 51.5749 1.1286169	9.5263042 99.0791 121.65107
9.5168318 7.54449 38.559841	9.5172748 49.8528 0.52182188	9.5247715 99.4733 122.71974
9.520473 6.39602 37.721525	9.5130602 51.4073 0.67927184	9.5263499 98.9284 122.50981
9.5214297 6.54531 37.512778	9.5137591 51.3536 0.31299242	9.524375 99.8517 123.37034
9.5243394 5.6726 36.840249	9.5143876 50.0408 0.92579041	9.5237148 99.7974 123.86929
9.524044 6.45933 36.837673	9.5135938 49.646 1.4947739	9.5181718 101.856 125.50785
9.5268795 5.5045 36.210317	9.5135038 49.1067 1.7458499	9.522514 100.305 125.64996
9.5280441 5.26203 35.44941	9.5113593 49.8432 2.6990005	9.5183034 102.179 126.69751
9.5266649 5.39034 36.113227	9.5093637 51.0142 3.0421063	9.5200636 101.161 127.2046
9.5232485 6.90314 36.5311	9.5079359 51.6919 3.3934984	9.5219099 100.191 127.41335
9.5247983 6.7027 35.844418	9.5082874 51.2781 3.6377891	9.5238249 99.338 127.78518
9.5259119 6.56156 35.531707	9.50419 52.8977 4.9144045	9.5244883 99.2135 128.7029
9.5302792 5.52007 34.142649	9.5018321 53.4056 5.9024449	9.5235936 99.4128 129.45304
9.5292992 6.4042 33.654294	9.5001812 53.7562 6.2255906	9.5256122 98.9001 129.5848
9.5308894 6.30222 33.174035	9.4975527 54.1097 7.7952507	9.5266331 97.758 130.58965
9.5316744 6.85556 32.518558	9.4957056 54.7569 8.1526908	9.525036 97.6855 131.66638
9.5327422 6.10977 32.6593	9.4936348 55.2788 8.3268282	9.5314634 94.7359 130.55252
9.5308015 7.93546 32.379828	9.4926509 55.2227 8.3715648	9.5275321 95.4208 131.77954
9.5320353 7.39931 32.399297	9.4902107 56.1215 8.4122421	9.5309012 94.0759 131.25971
9.5349769 6.71908 31.719909	9.4928535 54.67 7.316552	9.5322167 94.0575 130.40572
9.5320794 7.83549 32.806606	9.4905114 55.5363 7.9028227	9.5333142 93.4342 130.4717
9.5369302 5.89476 32.135469	9.4899178 56.0143 7.4487699	9.5353176 92.8104 130.17258
9.5323465 8.32507 32.885421	9.4872104 57.6134 8.2326528	9.5352147 92.9327 130.32493
9.5345987 7.70249 32.280366	9.4878457 57.9344 7.8411779	9.539648 91.2567 129.05619
9.5344045 7.7822 32.745331	9.4851793 59.0061 8.2191999	9.5397637 91.5527 128.3876
9.5350277 7.29254 32.804667	9.4871789 58.2475 7.6553625	9.5383563 91.9897 128.06105
9.532344 7.62367 33.351776	9.4860386 58.803 7.6343736	9.5428719 90.902 127.37673
9.5340623 6.33221 33.613649	9.4867046 58.8503 7.1968284	9.5426071 91.7349 127.56191
9.5371382 5.52985 32.879351	9.4874893 58.014 7.6563178	9.5398245 92.6408 128.91224
9.5371745 5.20315 33.552343	9.4875167 58.0808 7.485963	9.5429645 92.1338 128.14003
9.5366553 5.37592 34.085224	9.4845443 59.0823 7.7684334	9.5465184 90.5907 127.93688
9.538375 5.65106 33.371381	9.4865262 58.7881 7.3942866	9.5389323 92.4681 130.67709
9.5373004 5.85598 34.328131	9.4815437 61.6582 7.9356466	9.5421012 90.2708 130.92457
9.5362213 5.95747 34.539366	9.4844992 60.3973 6.7946714	9.5408794 90.5259 131.88425
9.5393821 4.54847 34.125839	9.4843516 60.9728 6.7688496	9.5390987 91.1161 132.43387
9.5410031 4.24094 33.824994	9.4844347 61.1293 7.0380396	9.5428353 89.1985 132.2505
9.5446929 2.81664 32.859785	9.4815109 62.398 7.4503044	9.5371988 91.7191 133.64693
9.5480713 1.69666 32.447012	9.4787377 63.8696 8.2560351	9.5412379 89.9219 133.9228
9.5486091 1.103 33.100385	9.4789152 64.9249 8.0576794	9.5336369 92.7166 135.8284
9.5515433 0.312894 32.38544	9.4824122 63.719 7.9848562	9.5392625 90.0186 135.42732
9.547493 2.25829 33.477116	9.4806054 65.2704 8.4401078	9.5387466 90.0282 135.65397
9.549539 1.79676 32.885732	9.481729 65.3972 7.9089176	9.5381846 89.3986 136.35309
9.5490601 1.75994 33.293575	9.4789797 67.8517 7.5308102	9.53903 88.3767 137.14563
9.5504249 1.15295 33.383718	9.4822737 66.8986 6.9552275	9.5429019 86.3504 136.72718
9.5479359 1.93804 34.144176	9.478542 68.7432 7.4044064	9.54277 86.4735 137.39648
9.5465776 2.72557 34.31784	9.4797118 68.5759 7.0761724	9.5456705 85.7338 136.32166
9.5510981 1.10484 33.582306	9.4810545 68.3723 6.5688901	9.5483277 84.7015 135.73213
9.5475967 2.4025 34.342228	9.4820184 68.6814 5.9100458	9.5539119 82.2188 134.39974
9.5482365 2.32871 33.669639	9.4868469 66.9866 4.9555612	9.5494911 84.0198 134.82139
9.5495596 1.53512 33.655055	9.4872794 66.4149 4.9378092	9.5553674 81.3094 133.94138
9.5516693 1.00271 32.82426	9.4897145 65.4599 4.6340085	9.555894 80.6159 133.80069
9.5565795 -1.1423 31.840056	9.4918358 64.8791 4.0585681	9.5568997 80.4139 133.88186
9.5582896 -2.01424 31.68928	9.4945033 64.1095 3.4036348	9.559359 79.8792 133.02831
9.5573086 -1.32821 31.557054	9.4957725 63.8278 2.7606244	9.5647246 77.5134 132.58261
9.5582228 -1.89667 31.500916	9.4963556 63.9084 2.6817078	9.5622511 78.7898 133.20479
9.5623786 -3.44352 30.637374	9.4998659 62.311 2.4120574	9.5671478 76.7676 132.1244
9.5654983 -4.51413 30.068249	9.4959562 64.0502 3.2376058	9.5689395 75.8363 132.14793
9.5656404 -4.78343 29.948296	9.5013949 61.8932 2.5024345	9.5708036 74.9732 131.5505
9.5668575 -5.76808 30.001221	9.4987065 63.0792 2.685698	9.5729956 73.7515 131.44988
9.5664476 -6.26342 30.919282	9.5042427 61.4128 1.3613738	9.576821 71.2146 132.2528
9.5675663 -6.76382 30.763767	9.5019019 63.0874 1.3768097	9.5758256 71.2713 132.49137
9.5668753 -6.34204 31.850103	9.5009348 64.3518 0.98814669	9.5830103 68.6492 131.45263
9.5669031 -6.61136 32.602016	9.495303 66.5999 2.3490426	9.5833529 68.9112 130.89435
9.568451 -7.83715 33.799208	9.4979412 66.0109 1.5104591	9.5882178 66.4353 129.90969
9.5650388 -5.87953 35.219303	9.4942163 67.6757 2.3970694	9.5864941 67.3947 130.07112
9.5678504 -6.91096 35.490992	9.4915279 69.3321 2.4617251	9.5905765 65.7564 129.04204
9.5664936 -5.97137 36.325165	9.4936207 69.0853 1.8755974	9.5916286 65.9146 128.08463
9.5687792 -6.56303 36.323636	9.4881048 71.7922 2.9545447	9.5914701 66.0828 128.07417
9.5665797 -5.8866 37.362034	9.4893466 70.6757 2.6261428	9.5929159 65.9113 127.5117
9.5680821 -5.99778 37.177984	9.4875108 71.658 3.1993168	9.5990355 63.9057 126.14353
9.5683428 -5.45324 36.680324	9.4873122 72.4649 2.8018232	9.6002093 63.2227 126.45648
9.568948 -5.66454 36.693915	9.4892461 71.3079 2.4858822	9.6016871 62.6281 126.62843
9.569457 -4.91644 36.289733	9.4863876 72.7923 3.0546395	9.5983213 63.5353 127.34719
9.5655001 -2.97747 36.096548	9.4862331 72.5508 3.3312576	9.5964495 64.0316 127.72127
9.5659697 -2.13762 35.228731	9.4882577 71.5527 3.0088533	9.598154 63.6291 127.04273
9.5673064 -2.64359 34.833977	9.4855968 72.9055 3.14849	9.5986883 62.6979 127.28948
9.5672546 -2.83287 34.854776	9.4875442 72.3436 2.7971148	9.5963711 63.9101 127.71286
9.5686751 -3.21586 34.336556	9.4871023 73.1759 2.6367148	9.5950724 64.9851 128.07005
9.5672069 -2.36516 33.903297	9.4867519 72.8216 2.8643187	9.5967946 64.5637 127.24889
9.5670103 -2.17726 33.80622	9.4863754 73.2458 2.648733	9.5964589 64.1656 127.93772
9.5672899 -2.17317 33.270227	9.489942 71.3424 2.3587214	9.5931704 65.4045 128.30143
9.5703467 -3.17445 32.532863	9.4884074 71.7948 2.7707521	9.591946 65.1419 129.20411
9.5697517 -2.566 32.165809	9.4845174 73.4237 4.2995166	9.5943062 64.1361 129.05804
9.5704751 -2.88839 31.79948	9.4877155 72.6048 3.8440529	9.591818 65.3464 129.87262
9.5697153 -2.11131 31.472456	9.4876316 73.0757 3.4261827	9.5971925 63.6927 128.82778
9.5709975 -3.45052 31.893337	9.4885381 73.1067 2.6676062	9.5895671 67.3876 130.54121
9.5732903 -4.65367 32.111945	9.4894898 72.9526 2.3705207	9.592403 66.4142 130.0362
9.5690783 -3.5028 32.800507	9.492206 72.0255 2.1979953	9.589519 67.815 130.99255
9.5739804 -6.03549 32.279819	9.4915733 72.2386 2.5272661	9.5933469 66.7793 129.89822
9.5709468 -4.86173 32.866359	9.4955017 70.8001 1.7724912	9.5939429 66.7087 129.47534
9.5730428 -6.30462 32.478478	9.4952097 70.4985 2.1848573	9.597244 65.5535 128.02184
9.5758109 -7.86739 32.704713	9.4959764 70.1708 2.4112601	9.6010638 64.3616 127.17976
9.5718762 -6.20904 33.192896	9.4994853 68.6016 1.8909184	9.5987823 65.0626 127.73999
9.574134 -7.67605 33.338764	9.4971843 69.2264 2.7165017	9.598849 64.9305 127.81083
9.5732993 -6.85842 32.153137	9.5040503 67.2076 1.1689943	9.6000162 65.1842 126.97547
9.5740276 -6.96093 32.327305	9.5004124 68.6187 2.0741083	9.6045476 63.6365 125.95864
9.5767067 -7.99096 31.565171	9.5036822 67.571 1.1599414	9.6021844 65.0202 126.29669
9.5734363 -7.51582 32.778822	9.5022566 68.1592 0.82948729	9.6058467 64.3305 125.27737
9.5825984 -10.5837 30.551292	9.5064778 66.4005 -0.28197614	9.6031126 66.0369 125.62236
9.5786697 -8.84477 30.882137	9.5099041 66.0527 -1.9105638	9.6077034 64.8976 124.61115
9.5778644 -8.6382 30.706941	9.5086578 66.9174 -1.9857774	9.6086012 65.3076 123.7972
9.5776867 -8.99024 31.206091	9.5106312 67.3866 -3.3593695	9.6117383 64.308 123.00387
9.5834689 -11.6787 30.806515	9.5096122 67.9914 -3.2338664	9.6127127 64.4914 122.11069
9.5795504 -9.63353 31.602557	9.5126989 67.6395 -4.1704348	9.615428 63.7339 121.6097
9.583733 -11.662 31.49948	9.514316 68.1619 -5.1552359	9.6161457 64.1365 121.55621
9.5797042 -10.4705 32.858067	9.5211997 66.2792 -7.1397845	9.6228675 62.2809 120.44885
9.5787645 -10.7686 33.752217	9.5173889 67.996 -7.0438437	9.6211205 63.9183 120.70483
9.5796039 -11.2651 34.163719	9.5190086 66.5807 -7.2453522	9.6258542 62.5771 119.4017
9.581082 -12.734 34.616901	9.5148486 67.5998 -6.8764883	9.6273506 62.8816 118.70239
9.5791178 -12.8584 35.899383	9.5173138 65.4969 -6.818922	9.6326813 61.0373 117.38005
9.5809387 -13.2598 35.318548	9.5123813 67.1836 -5.8934983	9.629786 62.8433 117.01508
9.5809278 -14.2823 36.288606	9.5177797 64.7836 -6.5652575	9.6344221 61.5084 115.90784
9.5796895 -13.9866 36.775449	9.521407 63.6117 -7.8635739	9.6335741 62.6873 115.42339
9.580782 -15.2135 37.41308	9.5179745 65.1208 -7.9121207	9.6372848 61.759 114.30098
9.5789627 -14.2374 38.207914	9.5218315 63.7009 -9.0288553	9.6380288 61.998 114.20594
9.5792567 -13.9915 38.47475	9.5167995 66.1499 -8.677234	9.6387262 62.0584 113.25633
9.5793794 -13.9404 39.035534	9.520482 65.3249 -10.226166	9.6379266 62.2018 113.25613
9.581415 -14.7659 39.348267	9.5182471 66.4872 -10.329663	9.638452 61.8456 112.65631
9.5831572 -15.2021 39.178186	9.5216478 65.219 -11.247072	9.6391453 62.2341 112.38781
9.5834186 -14.6975 39.149884	9.5173503 66.9339 -10.628144	9.6373973 62.2693 112.88998
9.5835389 -14.2474 38.916735	9.5205855 65.4108 -12.032692	9.6387973 61.9138 112.70256
9.5863951 -14.1209 37.002877	9.519462 65.2714 -12.342359	9.6363551 62.1913 112.95998
9.5920083 -15.6917 35.719723	9.5214821 64.1549 -13.73962	9.6367124 62.3351 112.35215
9.5938029 -15.6121 34.717969	9.5211157 64.5967 -14.938015	9.6361974 62.9848 111.69225
9.5909675 -14.2527 35.449429	9.5234603 64.6615 -16.919701	9.6340201 63.9117 111.64561
9.5972999 -16.7138 34.198261	9.5229771 65.3898 -18.0833	9.6352449 63.7762 111.32359
9.5993027 -17.0391 33.488203	9.5233206 65.828 -18.825257	9.6341378 64.3278 111.91878
9.6031401 -18.3708 32.863028	9.5249776 65.6053 -19.94083	9.6363653 63.5319 111.68096
9.6015164 -18.0265 33.773143	9.525837 65.8864 -20.822347	9.6368757 63.4118 111.99045
9.6024534 -17.6455 33.285149	9.5294635 64.2747 -22.084195	9.6349456 64.1261 112.61791
9.6019088 -17.9314 33.971217	9.5312509 63.9639 -23.508869	9.6375019 62.9658 112.59064
9.6036773 -18.6424 33.36122	9.5362285 61.7811 -25.083773	9.6357034 63.7218 113.63071
9.6020045 -17.9366 33.333794	9.537098 61.9525 -25.587223	9.636585 62.5291 114.76661
9.6053964 -19.0807 32.219067	9.5404734 60.8146 -27.136507	9.6358251 62.441 115.50546
9.6042266 -18.2486 31.958773	9.5429633 60.423 -28.722567	9.6367704 61.7533 115.6826
9.6044105 -18.7974 32.433989	9.5426571 60.8604 -29.280392	9.63476 61.7528 116.62842
9.6074963 -19.4239 31.654837	9.5477789 58.5834 -30.337528	9.6343 62.1714 116.9306
9.603682 -18.1727 32.553821	9.5439894 60.1336 -30.320934	9.63108 63.4682 118.08905
9.6025943 -17.7996 33.298927	9.5433663 59.7493 -29.943261	9.627962 64.4854 118.54124
9.6030695 -19.0582 33.828895	9.5446678 58.1633 -29.758135	9.6260431 65.881 118.70898
9.5996388 -17.2598 34.584392	9.5459927 57.106 -28.971759	9.6248797 66.2069 118.75527
9.6029375 -18.8678 34.934702	9.5430174 58.0337 -28.66683	9.6223268 67.1795 119.93493
9.5968312 -17.0054 37.181632	9.5407502 58.7892 -28.21203	9.6251284 65.8788 119.67717
9.5958139 -17.3134 38.484715	9.5395974 57.6502 -27.586146	9.6198492 67.6014 122.00646
9.5961486 -18.6018 39.345829	9.5386916 58.4459 -27.709404	9.6214499 67.2296 122.01619
9.5921507 -17.6816 40.963928	9.5349262 59.2574 -26.279055	9.621827 66.7076 122.67435
9.5961196 -19.4643 40.054412	9.5342195 59.5151 -26.227088	9.6180346 68.2584 124.08112
9.5913165 -17.3489 40.229373	9.5383445 57.6014 -27.13114	9.6223443 65.9418 124.19777
9.5971515 -19.6689 39.108248	9.5362189 58.8477 -27.384131	9.61973 67.0073 124.72073
9.5926986 -18.0415 40.030632	9.5387377 57.1913 -27.345649	9.6255192 64.4358 124.71615
9.5926491 -18.1356 40.333653	9.5348679 58.9958 -26.763906	9.6225174 65.3186 125.50335
9.5954938 -19.0064 39.756471	9.5373387 57.4587 -26.627935	9.6257816 63.2595 126.24655
9.5898429 -16.0485 40.347156	9.5367185 58.0234 -26.793313	9.621872 64.6804 126.93912
9.5913626 -16.6393 40.448457	9.5384113 57.3101 -26.981725	9.6253041 62.3745 127.33332
9.5908611 -16.2023 40.086766	9.5365601 58.0574 -27.149228	9.6220771 63.4125 128.58566
9.5882748 -14.9747 40.518487	9.533511 59.827 -26.911703	9.6214695 63.6176 128.44184
9.5850596 -12.6086 40.643047	9.5365814 58.5018 -27.124363	9.6192479 64.7278 128.98312
9.5862374 -13.3585 40.428118	9.5361757 58.7682 -26.701138	9.6196058 63.9757 129.56333
9.5876026 -13.3554 39.989226	9.5339937 59.5618 -25.728996	9.6127516 66.0324 131.32828
9.5842327 -11.2117 40.007431	9.5399973 58.049 -26.850913	9.6176696 64.4257 130.54954
9.5874523 -12.614 38.976783	9.5380298 59.7049 -26.55181	9.6169765 64.4704 131.41957
9.5882458 -12.3653 37.898873	9.538964 59.5919 -25.538179	9.61432 66.2548 131.85876
9.5856321 -10.7993 37.350123	9.5379711 60.6354 -25.494761	9.614902 65.4871 132.5281
9.5877528 -10.9248 36.223073	9.5371596 61.1075 -24.35701	9.6153046 64.819 132.22077
9.5887084 -10.5375 35.717206	9.540042 60.8126 -24.532355	9.6176797 63.7989 132.50948
9.587868 -9.70546 35.17213	9.5394066 61.6761 -24.208499	9.61651 65.2019 132.32065
9.5904458 -10.2711 34.072575	9.5391706 62.2963 -24.13172	9.6152446 65.7009 133.08421
9.5894519 -9.05531 33.026312	9.5409891 61.125 -24.024522	9.6170292 65.5087 132.33138
9.5912807 -8.93234 32.257873	9.5369241 62.2357 -22.966975	9.6144509 67.1205 133.17987
9.5861559 -6.61254 33.092858	9.5414159 61.0522 -24.283852	9.6165665 66.5466 132.68397
9.5835594 -4.42153 33.041652	9.5387744 61.6211 -23.64082	9.6152904 66.9066 132.79119
9.5877065 -5.76377 32.496505	9.5391725 60.5569 -23.684479	9.6149539 66.9623 132.33351
9.5858205 -4.44881 33.147888	9.5391094 61.0084 -24.441	9.6118175 68.6128 132.55117
9.5904891 -5.36456 32.044039	9.5420679 59.8883 -24.947892	9.6162161 66.9024 131.57824
9.5848919 -2.41055 32.235198	9.5431462 59.7909 -25.304204	9.6140432 68.2546 131.97398
9.5900783 -3.39449 30.623158	9.5458536 59.9143 -26.951622	9.6174436 66.9365 131.72377
9.5881324 -2.14543 30.348094	9.5415106 61.8782 -26.114441	9.6144699 68.7276 132.10303
9.5922081 -3.70229 29.90743	9.5451806 60.8188 -26.798263	9.6159296 67.8304 132.24877
9.5932717 -3.75915 29.694685	9.5475933 60.0562 -26.70101	9.6112861 69.4995 133.47518
9.5951107 -4.61674 30.033017	9.5474556 61.053 -27.089499	9.6123282 68.4519 133.43384
9.5937088 -3.67394 30.254585	9.5474949 61.2608 -27.304838	9.6123262 68.618 133.62936
9.5954577 -3.38587 29.982653	9.5444129 62.0835 -26.77349	9.6111392 68.6373 134.12567
9.5940911 -2.4361 30.27699	9.5484343 60.2219 -26.810627	9.6101829 69.2385 134.81499
9.5930867 -1.31346 30.601628	9.5445588 62.4311 -26.503969	9.6076521 70.874 135.06777
9.5936407 -0.901172 30.05151	9.5473222 61.0555 -26.912383	9.6053253 71.2166 136.24543
9.5905813 1.0045 30.421131	9.5453047 61.5993 -26.430551	9.6047351 71.5978 136.5518
9.5905975 1.5089 30.688709	9.542554 63.2958 -26.074436	9.6026236 72.8016 136.92412
9.5899452 2.37656 29.920506	9.5381446 65.3531 -25.653599	9.6061561 71.223 136.79453
9.5909986 2.32693 29.190349	9.5341256 67.5229 -25.510896	9.6072945 71.2797 137.20457
9.5925525 2.18063 28.206806	9.5369585 67.1115 -27.153967	9.6031123 73.3063 138.22143
9.5905885 2.87788 28.464801	9.5354806 67.4457 -26.995469	9.6067119 71.76 137.87039
9.5927553 2.33346 27.760503	9.5345571 67.5466 -26.25321	9.6019128 74.299 139.42401
9.5961863 0.844309 27.083621	9.5344772 67.1721 -26.105773	9.6042839 73.613 139.25926
9.5927745 2.51999 27.639115	9.5296974 68.7688 -25.301332	9.6030426 74.27 140.36595
9.5983401 0.220295 27.614603	9.5334735 67.3803 -25.822832	9.6046898 73.6838 140.33146
9.6016004 -0.875211 27.077646	9.5302136 68.4289 -25.56755	9.5995334 75.8069 141.52381
9.6013404 -0.585674 27.222281	9.5333173 66.967 -26.118663	9.6043941 74.0286 140.7572
9.6009965 -0.300026 27.599188	9.5333649 67.2981 -26.416678	9.6052214 73.4017 141.43439
9.5980817 1.03689 28.317252	9.5359734 66.7362 -27.263164	9.6021467 75.3427 141.2936
9.5973912 1.64953 28.457828	9.538993 66.2666 -28.630979	9.6062878 73.9449 140.72286
9.5983426 1.47232 28.553755	9.5426205 65.3626 -29.738878	9.6079248 73.294 140.8033
9.5946606 3.47032 29.603157	9.540566 66.1657 -29.334637	9.6050677 75.1825 141.24875
9.5946345 3.50123 30.491296	9.5422487 66.4501 -29.922248	9.6104759 73.2784 140.73697
9.589053 5.8476 31.787532	9.5409151 66.5666 -29.219184	9.6035238 76.0682 141.86619
9.5923316 4.503 31.717085	9.5394576 67.5842 -28.47787	9.6021363 75.9349 142.15856
9.5865599 6.67425 33.010457	9.5408107 66.9747 -28.974753	9.5977789 77.5368 143.02267
9.5905127 5.51072 32.439109	9.5401538 66.6332 -28.307672	9.5972183 77.476 142.99618
9.5925604 5.61681 31.734063	9.5411547 66.3663 -28.065161	9.5961532 78.007 143.66844
9.5893632 7.46577 32.354712	9.5377423 67.4386 -27.196782	9.5982188 78.0372 142.94685
9.5904652 7.43909 32.179873	9.5332353 68.591 -26.020711	9.5997826 77.9493 142.84638
9.5881879 9.21528 32.379597	9.5342713 67.8241 -25.640683	9.6038153 76.8699 142.45111
9.5873627 9.95783 32.41284	9.5302575 68.9146 -24.382328	9.6026672 77.6077 143.36972
9.5879908 9.71116 32.757272	9.5278488 69.4461 -23.440875	9.6056539 76.5324 142.86442
9.5875272 10.2236 32.080473	9.5283117 69.4535 -23.385882	9.6059792 76.8762 143.23243
9.5893746 9.69019 32.121932	9.5286816 68.9416 -23.298179	9.6054497 77.2592 143.19767
9.5904839 9.43551 31.476325	9.5298634 68.0098 -23.671566	9.6097642 75.9469 142.34551
9.5955735 8.19308 29.653873	9.5257652 69.8202 -22.65136	9.6138274 74.0691 141.78874
9.5971406 7.6469 29.654301	9.5256926 69.4502 -21.720741	9.6105 75.49 142.05594
9.5982239 6.89335 29.024263	9.5223759 71.0153 -20.82778	9.6103833 75.7348 141.78988
9.597115 7.01866 29.844329	9.5237534 70.7429 -21.128589	9.6095594 75.8544 142.2869
9.5919984 8.76622 30.171745	9.525329 69.5794 -21.33177	9.6116793 74.4783 142.17941
9.592473 9.03039 29.216248	9.5259503 69.345 -21.342923	9.6051015 76.6441 143.72007
9.589325 10.1181 29.816995	9.521141 70.9082 -19.927567	9.6080953 75.5393 143.28894
9.5934687 7.76998 29.223449	9.5250213 68.7398 -20.130853	9.6048459 76.2931 144.34008
9.5930877 7.76122 28.806072	9.5258252 68.9378 -20.567026	9.6098636 74.2072 143.54115
9.5938067 7.44494 28.942008	9.5267529 68.4386 -19.776501	9.6060663 75.2803 143.9841
9.5938426 7.01707 28.735132	9.5272172 68.307 -20.06785	9.6111314 73.2743 142.64441
9.5953335 5.66698 28.41696	9.5260855 68.3156 -18.85103	9.6138202 71.462 143.16528
9.5877245 8.53157 29.63401	9.5312212 66.4061 -18.815545	9.6111542 72.499 143.59529
9.5936615 6.04095 27.971679	9.5298974 67.1495 -18.174523	9.6139992 70.0521 143.84169
9.5936678 5.1549 28.369896	9.5338823 66.1779 -18.883424	9.6093303 71.6058 144.96117
9.5969124 3.47108 27.188659	9.532316 67.2567 -18.828546	9.615118 68.8625 144.19835
9.5944761 3.68825 26.936513	9.5349863 66.4209 -19.674968	9.6140704 70.0445 144.09345
9.5967031 1.84918 26.884013	9.5340077 67.8061 -19.963376	9.6127824 70.4257 144.38255
9.5904936 4.10745 27.692105	9.529769 69.9765 -18.981295	9.6181544 68.2361 143.66483
9.5922384 3.41402 26.646511	9.531915 69.5292 -19.566435	9.6153079 68.5376 144.73539
9.5935894 3.30137 26.036214	9.52883 70.3205 -18.741961	9.6197125 66.9025 144.68696
9.5941486 3.27198 26.119359	9.5329211 68.4521 -19.334901	9.6157933 68.6366 145.9264
9.5956307 2.80433 25.906967	9.5330087 68.2095 -19.566331	9.617766 67.7338 146.04631
9.5976421 2.1168 24.399851	9.5313556 68.8634 -19.630015	9.6174196 67.4645 146.61966
9.5988281 2.44471 23.473385	9.5358575 66.5822 -20.394262	9.6211294 66.0992 146.22402
9.5988142 3.23888 23.251243	9.5341029 67.5093 -19.956354	9.6200481 67.1269 146.20359
9.5968556 5.08778 22.803061	9.5359452 66.9028 -19.925263	9.6267969 64.5017 145.174
9.5994674 4.99567 21.965865	9.5346392 67.4377 -19.703168	9.6258665 64.8824 145.42219
9.5961759 7.76262 21.881675	9.5356511 67.0841 -20.049249	9.6297944 64.2292 143.92999
9.6054204 5.03623 19.102154	9.5325339 68.8309 -19.512039	9.6293024 64.0475 145.00106
9.5997823 8.41495 19.404873	9.5367733 67.896 -20.932319	9.6312429 63.2243 144.62972
9.6023219 8.25963 17.747668	9.535706 68.5631 -20.711769	9.6348793 61.0677 143.88631
9.5988862 10.4253 17.833004	9.5325385 70.5745 -20.490658	9.6320176 61.7362 145.15507
9.5957092 11.5705 18.825214	9.5339162 70.1639 -20.843765	9.6336755 59.5336 146.08186
9.6004287 10.3524 17.738233	9.5314711 71.1479 -19.988045	9.6331748 59.7313 146.41312
9.5982634 11.4121 18.239653	9.5318484 70.7914 -19.965017	9.6336031 59.3709 146.62113
9.5962319 13.0539 18.3655	9.5327142 70.3259 -19.972431	9.634689 58.5854 147.29747
9.5980262 13.5794 18.292221	9.5306149 71.7782 -19.870781	9.6348773 58.9142 146.6626
9.5983647 14.1044 18.114832	9.532961 70.5201 -20.471572	9.6310768 59.582 147.81609
9.5971699 15.0445 18.169058	9.5301361 71.9779 -19.523457	9.6361718 58.091 146.15948
9.596052 14.7681 19.227081	9.5334743 70.6534 -20.027872	9.6367665 58.3003 145.45863
9.5983002 13.9521 19.376418	9.5317717 71.3194 -19.267154	9.6386314 57.546 145.07338
9.5944612 15.4478 21.25548	9.5331345 70.5863 -19.698466	9.6393512 57.4154 144.89507
9.5918207 15.7781 22.600536	9.5306927 71.5733 -19.576177	9.6404677 56.9003 144.3309
9.5909012 15.8435 23.350749	9.5355224 70.3278 -20.890326	9.6378674 58.4273 144.52688
9.5847753 17.7259 24.476005	9.537879 69.9233 -21.955573	9.6402041 58.1965 143.34975
9.5868332 16.7951 24.555025	9.5405741 70.4185 -23.645973	9.641258 58.109 142.92126
9.5821842 18.5908 25.422382	9.5434471 69.8499 -25.133864	9.644635 56.8145 142.36235
9.5808512 19.2768 25.576826	9.5437233 70.9455 -26.380404	9.6428969 57.8359 142.56655
9.580315 19.663 25.770951	9.5443079 70.8532 -26.414119	9.6437096 57.5868 142.05878
9.5777244 20.7988 25.4724	9.5455949 70.4385 -26.789723	9.6447563 56.5377 142.78695
9.5804382 19.4285 25.156579	9.5456551 71.0977 -26.594737	9.642349 57.656 143.84076
9.579714 20.0349 24.582873	9.5482438 69.9725 -26.776862	9.6451 56.2251 143.20995
9.5782137 21.391 24.840347	9.5472312 70.5013 -27.230273	9.642403 56.5402 144.28754
9.5773529 22.1709 24.657816	9.549999 69.8565 -28.314461	9.6429852 56.1755 144.68507
9.5800737 21.6237 24.154609	9.5514008 68.986 -28.636235	9.6411273 56.0507 146.29345
9.5794148 23.1445 23.218155	9.5540468 67.838 -29.439042	9.6399035 56.6704 146.99343
9.5815743 21.6077 23.545406	9.5547441 67.3691 -29.821668	9.6397401 56.1323 147.65466
9.5789455 23.6141 23.509012	9.5618805 64.8707 -31.745938	9.6357585 57.5845 148.11988
9.5796597 23.2911 24.106405	9.5608828 65.3386 -31.597444	9.6396069 55.4963 148.32741
9.5771086 24.7235 24.067546	9.5595557 65.9966 -31.525838	9.6395468 55.9638 148.08266
9.5783208 24.2108 24.870688	9.5623436 65.1829 -32.554314	9.638732 56.1537 148.85457
9.5787983 24.3689 24.408774	9.5641347 64.8531 -32.529219	9.6389556 56.4114 148.62283
9.579825 23.8329 24.916675	9.5635958 65.1433 -32.607461	9.6386395 56.0356 149.61315
9.5786181 25.0066 25.227881	9.5657447 63.8531 -32.320496	9.6382926 56.6543 149.6572
9.5822829 23.4949 25.065453	9.5627005 64.4099 -31.611305	9.6343848 58.6028 150.64492
9.5787323 24.5555 26.310478	9.5647966 62.6989 -31.658427	9.6345685 58.3274 151.33337
9.5840251 22.3041 26.630533	9.5608252 63.5675 -30.377612	9.6348016 58.1008 152.0936
9.5799048 24.0943 27.768091	9.5614472 62.4377 -29.832856	9.6339794 58.2051 152.7768
9.5807349 24.5429 27.272119	9.5580028 63.551 -28.786885	9.6342337 57.9097 153.47301
9.5767266 26.044 28.940335	9.5611031 62.0595 -28.497552	9.6337286 57.8589 153.97787
9.5775549 26.1844 28.493362	9.5558932 63.0246 -25.913871	9.6340731 57.7095 153.82418
9.5771111 26.4024 28.954031	9.5597749 60.4848 -25.929083	9.6360206 55.9984 154.28192
9.576256 26.888 30.077595	9.5555744 61.308 -24.411057	9.6383209 54.7481 154.10805
9.5744088 27.3817 30.52359	9.5598114 59.5081 -24.775752	9.633399 55.9635 155.51374
9.5730394 28.6811 30.402518	9.5611801 59.5284 -25.648023	9.6351294 54.9198 155.16914
9.5726374 29.118 30.923803	9.561288 59.2116 -25.234636	9.6343521 54.9998 155.03655
9.5700537 31.7321 30.803109	9.5576063 60.5043 -25.111843	9.6405859 52.5944 153.6296
9.5721566 32.0642 30.56206	9.5580673 59.9923 -24.974907	9.6379549 53.3897 154.22709
9.5673763 34.6984 31.457313	9.5590737 59.81 -25.739338	9.6386279 52.9084 154.66713
9.5693139 34.7597 30.552746	9.5592293 59.868 -25.781474	9.6400023 52.1712 154.98062
9.5679422 36.1224 29.775272	9.5565976 60.7651 -25.510923	9.6356534 53.7917 155.55979
9.5693225 35.9262 29.684392	9.5554785 61.6477 -25.25401	9.6383205 52.6506 154.86928
9.5668841 36.659 29.757421	9.5540388 61.976 -24.428321	9.6353889 53.2421 156.78038
9.5713046 34.9719 28.60633	9.5550917 61.6834 -24.214237	9.6377272 52.9662 156.70202
9.5716115 35.2124 28.97091	9.5576212 60.4072 -23.589606	9.638539 52.6802 157.81615
9.5764931 33.3117 27.454343	9.5585561 59.1131 -22.856474	9.6347783 54.2317 159.80676
9.574766 34.2797 27.551364	9.558162 58.6843 -22.118904	9.6366787 53.5424 160.05404
9.5803648 32.328 27.13551	9.5574332 58.5366 -21.377901	9.6384152 52.4917 160.74798
9.5779186 33.8261 27.288207	9.5545593 59.5881 -20.351042	9.6396778 51.956 160.92796
9.5770635 34.4214 27.187421	9.5566243 57.9624 -19.756519	9.6409985 50.8107 161.54888
9.5823312 32.4539 26.875704	9.5548808 58.2322 -19.380761	9.6422227 50.2686 161.59277
9.5801159 33.4287 27.416616	9.5531034 59.6382 -19.814581	9.643719 48.5314 162.62469
9.5821132 32.6921 28.028952	9.5600772 57.251 -21.384064	9.639881 49.9295 163.60481
9.5824612 32.7359 28.319178	9.5585381 58.8234 -21.465225	9.6432624 48.1498 163.76873
9.5813212 33.5203 28.962723	9.5595809 58.938 -22.159986	9.6404337 48.5116 165.34344
9.5809186 34.2047 29.673203	9.5590771 58.9512 -22.239061	9.6418845 47.6027 165.21793
9.5792054 35.4894 30.168831	9.5657679 56.4327 -23.742667	9.6394939 48.8345 165.35803
9.577602 35.8458 30.492204	9.5597893 59.1516 -23.124249	9.6418014 48.3289 164.34929
9.5809497 34.9358 29.980365	9.5661085 57.2138 -24.919435	9.6395014 49.2522 164.10791
9.5793805 35.6555 30.078662	9.561102 59.7126 -24.130706	9.6440681 47.8044 162.58034
9.5785827 35.6598 30.692394	9.5667355 58.0349 -25.18749	9.6414112 49.204 162.65905
9.577057 36.8749 30.365129	9.564421 58.7375 -24.577711	9.6398262 49.6467 162.7635
9.5779521 36.8867 29.886657	9.56632 57.9556 -24.359225	9.64019 48.9044 163.14457
9.5772224 37.3157 29.744931	9.5671732 57.1955 -24.41221	9.6394196 48.8877 163.69476
9.5757111 38.4942 29.347247	9.5667085 57.3578 -24.619841	9.6378287 49.4907 164.19288
9.5762209 38.852 28.608603	9.5686853 55.8798 -24.719529	9.6365018 49.9118 165.14121
9.5730816 41.0719 28.745959	9.5654022 56.9271 -23.917812	9.6347836 51.0013 165.69543
9.5744367 41.2092 27.573338	9.568874 55.012 -24.568646	9.6299626 52.2309 167.47189
9.5691024 43.7951 28.132822	9.5702783 53.8511 -24.455114	9.6350357 49.3428 167.50251
9.575492 41.5235 26.791925	9.5769704 50.4895 -25.282046	9.633649 48.6346 168.77216
9.5702115 43.807 27.425644	9.5793564 48.876 -25.163083	9.6343769 47.6677 169.25222
9.5766763 41.227 26.795431	9.5817291 48.0202 -25.15061	9.6318849 48.5411 170.00612
9.5698773 44.3177 27.206484	9.5845012 46.5045 -24.718446	9.6315957 48.6582 170.40158
9.5735785 43.0232 26.34226	9.591408 44.7486 -25.86739	9.6287248 49.73 171.13388
9.5704207 44.2133 27.074913	9.5943712 43.9411 -25.870026	9.6272475 49.7224 171.69853
9.5705978 43.9749 27.37405	9.596864 42.7062 -25.70725	9.6325158 46.618 171.70974
9.5690029 44.0035 28.975238	9.5994159 40.9968 -26.134376	9.6293772 48.0555 172.38617
9.5709159 42.6306 28.819158	9.6012767 40.3339 -26.379674	9.6326025 46.2261 172.50875
9.5679204 43.4474 29.36396	9.6026883 40.1824 -26.177931	9.6332953 45.3725 173.4896
9.5661544 43.345 29.98199	9.6041865 39.0993 -25.68881	9.637194 44.3082 172.91794
9.5644182 43.0092 31.746923	9.6022673 40.3281 -24.494639	9.6374122 44.9298 172.67623
9.5693483 39.7989 32.033107	9.6040721 39.3403 -24.172918	9.6380923 45.5003 172.374
9.5658843 41.7536 32.980577	9.6027104 39.8901 -23.43237	9.6384248 45.9482 171.95516
9.5686544 40.715 32.664575	9.6021431 40.2201 -23.268805	9.6400027 45.4631 171.92983
9.5646145 43.5163 34.064918	9.6004292 41.2185 -22.710235	9.6406594 45.8323 171.15824
9.5687642 42.5817 33.355981	9.5991078 42.6005 -22.565454	9.6423804 45.2288 170.83334
9.5674063 43.5354 34.121321	9.5975228 43.1889 -22.106096	9.6427584 45.984 170.55547
9.5654843 43.7346 35.475996	9.5973713 43.2213 -21.076946	9.646432 45.3062 169.65805
9.567873 42.9042 35.382673	9.5962124 43.8279 -20.894906	9.6446562 46.8026 169.53607
9.564315 43.6462 36.625583	9.5957537 43.9004 -20.583672	9.645968 46.2218 169.05704
9.5683795 42.0268 35.892151	9.5972221 44.5237 -22.059005	9.6453795 46.746 168.70068
9.5672565 42.5228 36.807484	9.5962804 45.5944 -22.263755	9.6459323 46.4623 168.58551
9.5695403 41.6651 37.095246	9.5955701 46.0885 -21.366191	9.6449699 46.2632 169.51577
9.5676375 42.9611 37.326907	9.5983721 45.0831 -21.678669	9.6487347 44.8641 169.06843
9.5681729 42.9782 37.529795	9.595647 46.9485 -21.080257	9.6472569 45.0243 170.06658
9.5656843 43.6123 37.89785	9.5960478 47.0236 -20.690788	9.6476887 44.9006 169.54005
9.5704386 42.3816 36.395173	9.5955083 47.3132 -20.766688	9.6439326 46.3818 171.02121
9.5668185 43.5239 36.799531	9.5955054 48.0132 -21.19493	9.6435211 46.5572 171.32391
9.567437 43.1963 36.969087	9.5986579 46.7729 -21.735906	9.640785 47.4995 172.60524
9.5669459 44.371 36.645568	9.5950096 48.6429 -21.646981	9.6437264 46.6402 172.0812
9.5663521 44.5378 36.808137	9.5965123 48.4013 -21.814449	9.641877 46.9559 172.9776
9.5709449 43.3637 35.845845	9.5952146 49.3466 -22.417886	9.6428118 47.0154 172.17017
9.5688844 43.3781 37.09301	9.5985453 48.3674 -23.924916	9.6444862 46.36 172.20346
9.5654789 44.5211 38.099033	9.5986152 47.9065 -24.568882	9.6443133 46.6706 172.33926
9.5670402 43.0161 38.134754	9.5986147 47.7709 -24.947775	9.646289 45.7672 172.02799
9.5630302 44.7147 38.942459	9.5990469 47.9058 -25.686311	9.6411744 47.7231 172.43786
9.5610737 44.6048 39.954617	9.5965061 49.3811 -25.306709	9.6420212 46.9374 172.28591
9.5603645 44.6119 40.597663	9.5996517 47.709 -24.901637	9.6387203 47.9685 173.61837
9.5598127 45.3434 40.601528	9.5978078 47.5962 -23.777626	9.6395542 46.741 173.82976
9.5601189 45.5849 40.476405	9.598466 45.8618 -22.092908	9.6359871 48.2437 174.65531
9.5623716 44.7501 39.79815	9.5992561 44.3446 -21.460643	9.6378517 46.8837 175.08752
9.5610738 44.6456 40.634305	9.5995098 43.4046 -20.750762	9.6320269 48.3417 177.53132
9.5635188 44.0024 39.70726	9.5981091 43.5739 -20.428327	9.6347193 46.9212 177.65732
9.562725 43.9153 39.528805	9.5959476 44.5638 -20.114951	9.6270962 49.8635 179.61903
9.5610918 44.4982 38.926702	9.596655 44.2079 -20.835723	9.6279874 50.1746 179.33686
9.5634463 43.6221 37.73474	9.5958423 43.6002 -20.063182	9.6240248 51.0072 180.97906
9.5625955 44.31 37.036175	9.5966025 42.6383 -19.909595	9.625769 49.979 180.78056
9.5632421 43.9087 37.206897	9.5915105 43.895 -18.364593	9.6213158 51.8195 182.25703
9.5601026 45.8722 37.593328	9.5905308 43.8475 -17.811618	9.6219577 51.2227 182.93904
9.5589129 46.6249 37.491282	9.5917944 43.6059 -17.290285	9.6167187 53.2341 184.08029
9.5643365 44.5607 36.393603	9.5900863 45.112 -16.791969	9.6184007 52.3565 184.45203
9.5627803 45.1278 36.799327	9.591688 44.7441 -17.13839	9.6174986 52.739 184.51261
9.56447 44.0707 37.009531	9.5926242 44.8049 -16.804155	9.617817 51.3909 184.89446
9.5654975 43.4999 36.441934	9.5879446 46.7886 -15.224117	9.6207103 49.3842 184.97386
9.5635252 44.244 37.131018	9.5859562 47.3533 -15.202392	9.6191263 49.8812 185.65585
9.5685251 42.135 35.771154	9.5892306 46.1789 -15.634042	9.6231772 47.4606 185.21992
9.5687598 42.1768 36.317204	9.5829318 48.2835 -14.374291	9.6213241 48.592 185.82217
9.5711659 42.1427 34.974834	9.5844563 48.6035 -14.739501	9.623206 47.9572 185.08305
9.5672906 44.0863 35.694416	9.578037 51.745 -13.24004	9.6235953 47.9991 184.96593
9.5724897 41.9945 34.691337	9.5809681 51.3567 -13.618884	9.6263045 46.8567 184.03447
9.5712322 41.8434 34.594354	9.5810978 51.0335 -12.747544	9.6268612 46.6672 183.39675
9.5758214 39.8155 33.936673	9.5810282 51.1253 -12.397498	9.6324519 44.8737 181.84312
9.5734494 41.2353 34.074276	9.5808765 51.7192 -11.932649	9.6289815 46.9259 182.07106
9.5760648 40.1672 33.688275	9.5798576 52.6557 -11.604489	9.6365287 44.3587 180.38184
9.5750128 40.664 32.887298	9.5781034 53.5692 -10.76444	9.6353632 45.302 181.06449
9.5741306 41.2195 32.392003	9.5801245 52.8004 -11.187066	9.6414825 42.7515 179.73214
9.5731478 41.1105 32.062624	9.5819073 52.1162 -10.915646	9.6420733 42.8684 180.07187
9.5725904 40.8871 31.58579	9.5800943 52.9316 -9.6253668	9.6450716 42.3012 179.91342
9.5717308 40.7989 31.184246	9.5776188 53.5287 -8.4045018	9.6460362 42.42 180.18372
9.5697686 41.474 31.467023	9.5785731 52.9801 -7.5516805	9.6461913 42.9671 180.49011
9.5682131 42.1438 31.754628	9.5768902 54.0607 -7.3816608	9.6463963 43.6201 180.10264
9.5664386 42.7345 32.034453	9.5738686 54.8094 -6.52545	9.6484155 43.122 179.83584
9.5693355 40.5401 31.938541	9.5741822 54.2516 -6.4816273	9.6461107 44.3348 180.37604
9.5670078 40.7973 32.143707	9.5782474 53.0055 -7.4394273	9.6506797 42.5882 180.28788
9.5696689 39.259 31.51071	9.5756661 54.7154 -7.3893412	9.6491318 43.7632 180.3799
9.5697738 38.886 31.223717	9.5796111 54.2805 -8.9438603	9.6509132 42.956 180.27315
9.5718847 38.1314 30.579574	9.5725461 57.7938 -8.2333904	9.6518316 43.6803 179.56292
9.5693961 39.3827 30.395928	9.5804797 54.9742 -10.237407	9.6526308 43.2862 180.0268
9.5715923 38.4822 30.340926	9.576228 56.8794 -9.3801846	9.6518264 43.893 179.89967
9.5759583 36.9725 28.636605	9.5846014 53.8087 -11.277461	9.6505498 44.0742 180.56561
9.5738593 37.9367 28.609295	9.58362 54.5083 -11.524917	9.6504919 43.849 181.20805
9.5778397 36.7661 27.65382	9.5897547 52.7168 -12.591357	9.6526118 43.0154 180.75553
9.5826073 35.3678 26.30952	9.5861987 54.4392 -12.031435	9.6519253 43.7686 181.15437
9.5819518 35.3207 27.239187	9.5916884 52.5534 -12.929227	9.6549349 41.8599 181.64119
9.5842217 34.5981 26.510047	9.590142 53.4549 -13.382073	9.6520668 43.7219 182.25461
9.5870404 33.3388 25.319983	9.5891981 53.8243 -13.359336	9.6547973 43.0276 181.83903
9.5884194 32.196 24.769349	9.5936407 51.9177 -14.320229	9.6557752 42.812 181.87721
9.5945125 30.1551 23.394105	9.5936302 52.7903 -15.363623	9.6558299 43.7086 181.13168
9.5924519 30.7621 24.114755	9.5929645 52.9848 -15.154685	9.6566672 43.725 181.23806
9.5925922 30.9604 23.781258	9.592506 53.6455 -15.231846	9.6528274 45.2725 181.88659
9.5949215 30.5231 23.320847	9.5958241 52.7786 -15.402199	9.6579005 44.2838 180.28534
9.5965195 29.6119 22.705359	9.5929833 54.8705 -15.891234	9.6545674 45.4394 181.03609
9.5944465 31.8158 21.636024	9.5941764 54.8203 -16.714292	9.6563971 45.1058 180.5355
9.5988362 30.3637 20.69309	9.5969684 53.5733 -17.022065	9.6541993 46.5828 180.90727
9.5912502 33.6801 21.907704	9.5959182 53.7655 -16.751858	9.6593327 45.698 179.32997
9.5947702 31.8782 21.685817	9.5953577 54.4696 -16.849756	9.6560091 46.5288 180.07863
9.5943159 32.6086 21.207739	9.594797 54.7037 -15.786124	9.6570062 45.9168 180.51734
9.5974022 31.8376 19.75234	9.6012782 52.9725 -17.074528	9.6592129 45.0601 180.0878
9.5990705 31.9844 18.489638	9.6002278 53.3235 -16.753953	9.6589157 45.3789 180.21938
9.5997419 32.4847 17.676009	9.5994899 53.6486 -16.663854	9.6611289 44.4168 179.43845
9.6016313 32.5407 17.160239	9.5997482 53.0895 -15.9329	9.6607571 45.19 179.1395
9.6043618 31.8839 16.252243	9.5970135 53.7439 -14.668527	9.6654018 43.7925 178.72515
9.6027796 32.3991 16.468809	9.5997072 52.8837 -15.288891	9.6631422 45.2066 179.29278
9.6031333 32.8454 15.734647	9.5942662 55.4255 -13.875448	9.6620292 45.735 180.15013
9.6042583 32.8296 14.69049	9.5972555 53.891 -13.846457	9.6669932 44.5631 179.30189
9.6079406 31.6284 13.602207	9.5954056 54.0471 -12.581572	9.6619866 46.7751 180.63258
9.6077083 32.3787 13.679534	9.5970363 53.3563 -12.616726	9.6617304 47.5442 180.73396
9.6086982 32.7758 12.81521	9.5955747 53.2966 -11.607113	9.6564434 49.4906 182.422
9.6083245 33.1922 13.329196	9.5940272 53.3765 -10.329716	9.6578165 48.9758 182.28381
9.6099339 33.7149 12.389592	9.5889883 55.3945 -8.2120062	9.6582671 49.1319 182.30418
9.6076037 34.8908 13.914265	9.5936564 53.4858 -8.3956669	9.6570058 49.6973 183.04088
9.6093602 34.7967 14.260262	9.590123 54.8742 -7.6486376	9.6594222 48.5687 183.09601
9.6109723 34.8065 14.165066	9.5942649 53.3498 -8.0885842	9.6592978 48.925 183.65014
9.6077917 36.3982 15.592005	9.5922786 54.6458 -7.7334524	9.6565334 50.2243 184.65016
9.6063778 36.7682 16.460458	9.5938122 53.0352 -6.8863632	9.6595858 49.2807 184.02827
9.6084773 36.7138 16.677548	9.5970845 51.0045 -6.579002	9.6609315 48.1527 184.88256
9.6053782 37.8151 18.339569	9.5937944 52.9148 -6.1887501	9.6608051 48.9932 184.52999
9.6045098 38.2816 19.252584	9.5957221 53.271 -6.772106	9.6584327 49.9453 184.69661
9.6066405 37.6128 19.852104	9.5929117 55.8134 -6.9514892	9.6572958 50.776 185.45131
9.6057053 38.2433 19.539647	9.5937289 56.3982 -7.0748024	9.6577989 51.6161 185.1797
9.6073224 37.9205 19.747264	9.5961941 55.8737 -6.892603	9.6604549 50.9144 185.05236
9.6028803 39.9468 20.503164	9.5977424 55.4904 -7.2623877	9.6598124 51.6701 185.21069
9.6082891 37.5725 20.578405	9.5978141 55.5355 -6.8989175	9.6635309 49.9154 185.79432
9.6031671 39.3828 21.929144	9.5960913 56.5625 -6.4134794	9.6613401 51.0094 186.83856
9.6055337 39.5991 21.310512	9.5915933 58.3062 -5.0049688	9.6652007 49.0093 186.781
9.6057933 40.3257 20.832001	9.5883577 59.2903 -3.9122826	9.6618758 50.581 187.72862
9.6086396 39.3339 20.183116	9.5888679 58.6882 -4.1926835	9.6691802 47.9013 186.55463
9.6116067 38.4202 19.169129	9.5867617 59.7913 -4.1454788	9.6689058 47.9194 186.95583
9.6129696 38.3253 18.790058	9.586764 60.6665 -4.3389165	9.6709852 46.8539 187.17849
9.6077596 40.9601 19.50227	9.5872031 60.659 -4.2558417	9.6681977 47.8599 187.71606
9.6124024 39.6959 17.895975	9.5841135 61.9343 -3.4253209	9.66918 47.6176 187.67409
9.608245 41.5308 18.382266	9.5860839 61.5873 -4.7881801	9.6653332 48.9363 188.62951
9.6063909 42.4028 18.821098	9.5815754 63.4171 -3.2424157	9.6665731 48.3101 188.78047
9.608546 41.8984 18.879058	9.5864249 61.1148 -3.0556029	9.6608106 51.7563 189.4626
9.6098963 41.23 18.908765	9.5829679 61.825 -1.8227631	9.662192 51.0329 189.89245
9.6106089 40.6972 18.905704	9.5837367 61.2361 -1.3546366	9.6630679 50.6514 190.38465
9.6124372 40.4054 17.967836	9.5829798 60.6925 -0.81824835	9.6671546 48.967 189.5957
9.6139714 40.0117 17.792517	9.5861253 59.0128 -0.81589202	9.6717841 47.8982 188.64428
9.6175934 38.9778 16.704145	9.58667 59.3261 -0.21769395	9.6700611 49.1397 189.58595
9.6202754 38.2705 15.851761	9.5853897 60.2051 0.09326806	9.6662686 51.2905 190.74415
9.6186962 38.9952 16.091095	9.5862653 60.1253 0.45221474	9.6666668 51.9303 191.31009
9.6185489 39.5767 16.14	9.5792151 63.3376 2.1617376	9.6674524 51.4872 191.45125
9.6178668 39.9276 16.498215	9.5877639 59.84 1.240367	9.6678859 52.5955 190.71271
9.6206833 39.6374 15.558901	9.5830208 62.6652 2.1918611	9.6707325 51.4817 189.82561
9.6170352 41.237 16.466543	9.583547 62.0954 2.942491	9.668459 52.105 190.81616
9.6138582 43.3545 16.372523	9.5800822 63.0828 4.3170343	9.6682921 52.6443 191.00213
9.6208698 41.147 15.297604	9.5773656 64.2309 4.9072361	9.6677483 52.7674 191.4817
9.6168859 43.3816 15.006701	9.579119 64.0963 4.4651401	9.6669603 52.7711 191.98045
9.6172219 43.1416 14.706248	9.5765594 65.4184 5.4507035	9.6668458 53.5857 192.01641
9.6194081 42.3269 14.029706	9.5780006 64.3812 5.5577957	9.6682818 53.8096 191.29092
9.6204859 41.7752 13.70604	9.5790501 63.5737 6.2027286	9.6728658 52.8193 190.44652
9.6201431 42.5736 12.786119	9.5789919 63.0184 6.9613201	9.6748129 52.4154 190.34376
9.6253869 40.0563 12.327763	9.5788456 63.1882 6.9501063	9.6726206 53.2925 191.27861
9.6172652 43.976 13.409794	9.5795847 62.8553 7.0848411	9.6716646 53.6117 191.98857
9.6211598 42.3358 12.148286	9.5827873 61.3448 6.6886232	9.6727671 52.7329 193.14847
9.6149298 44.3632 13.432661	9.5786592 62.6445 8.1027463	9.6680482 54.5381 194.62211
9.6144655 44.4735 12.997723	9.5809876 61.4848 8.6940344	9.6715871 52.6978 195.30416
9.6118199 45.3658 13.167508	9.5823231 61.3121 8.7881676	9.6703374 52.3098 196.74342
9.6107892 45.5964 13.059403	9.5810396 63.1558 8.5147779	9.6697997 52.6978 197.41245
9.610359 45.2407 12.680436	9.582069 62.6771 9.2772393	9.6692508 53.3086 197.99045
9.6088311 45.0902 12.920131	9.5852441 61.3193 9.1761544	9.6705274 53.1477 198.11192
9.6102684 44.476 12.218309	9.5826792 62.9078 10.158118	9.6675311 54.4598 199.11451
9.6076268 45.0953 13.087696	9.5791465 63.2436 12.302762	9.6685107 54.2757 199.80489
9.6098718 44.5165 12.594433	9.5805204 62.3938 13.299884	9.6694085 53.8036 200.02431
9.611794 43.3377 12.176968	9.5763935 62.9877 15.758107	9.6670871 55.3573 199.92682
9.6085078 44.366 12.533289	9.5767932 61.9432 16.808648	9.6688924 55.0411 199.60922
9.6112945 43.8116 11.932046	9.5736346 62.6081 17.716862	9.6712669 53.8279 199.29447
9.6101423 44.4695 12.113397	9.5777791 61.024 17.223203	9.6707681 54.1714 199.07872
9.6104692 44.4962 12.147233	9.5737616 62.1682 18.002111	9.6749062 52.7223 198.42117
9.6118527 44.1566 11.350192	9.5773977 60.4346 17.898388	9.67083 53.8606 199.14198
9.6087547 45.1472 11.698376	9.5714959 62.2836 18.640559	9.6789447 50.8413 197.21331
9.6125128 44.0133 9.6653113	9.574699 60.3544 19.183381	9.6756667 51.9366 197.1968
9.6116091 44.282 9.8847811	9.5728504 60.9654 19.907657	9.676007 52.1075 196.02067
9.6066302 45.9708 10.878083	9.5755619 59.4106 19.874693	9.6727551 53.6765 195.97636
9.6072032 45.2004 11.546028	9.5749734 59.6528 20.301798	9.6769372 51.8047 194.81474
9.6067907 45.428 11.95609	9.5722152 60.3221 21.15261	9.6779338 51.899 194.01633
9.6066391 45.8487 11.517782	9.5690055 61.6847 21.809005	9.6755526 52.8283 194.61362
9.6077379 45.2322 11.816468	9.5665916 62.3539 22.386594	9.6804603 50.7383 193.4926
9.6053496 45.9217 11.829377	9.5657265 62.6695 21.770333	9.6766609 51.7266 193.68789
9.6061482 45.0363 11.893081	9.5649998 62.907 21.828194	9.6723339 53.5357 194.16231
9.6016851 46.0703 13.568761	9.5609031 64.7305 22.003098	9.6742444 52.6244 193.78079
9.6008094 45.3438 14.467049	9.5660727 63.0825 21.079936	9.6754691 52.4685 192.89563
9.6030658 44.242 14.366792	9.5642972 63.3207 21.697317	9.675615 52.1094 192.52062
9.602014 44.1499 14.847621	9.563658 63.5906 21.182606	9.6787716 50.9078 191.9953
9.6013974 43.9681 15.699496	9.5629971 63.056 21.709322	9.6730095 54.0001 192.41806
9.6003734 43.5865 16.507529	9.5588573 63.888 22.39625	9.6805607 50.55 191.2248
9.6004712 43.2209 16.643615	9.5572923 64.1133 22.388378	9.6750855 53.8159 192.00066
9.5972732 43.8835 18.040013	9.5580117 62.6159 22.803872	9.6836357 51.9766 189.78436
9.6023827 41.356 17.628236	9.5555156 63.1512 24.116784	9.6772525 55.1886 191.24064
9.6008151 40.8952 18.897797	9.5550213 62.0429 24.542969	9.6792796 54.923 190.7994
9.6001096 40.7364 19.1995	9.5512691 62.96 25.192556	9.6795486 55.8565 190.28372
9.5969421 41.7759 20.235097	9.5477152 63.5717 25.835358	9.6793078 55.97 190.35064
9.5938886 42.8709 20.829224	9.5455462 64.4434 25.546872	9.6791375 55.3027 190.30762
9.5885688 44.9463 21.848722	9.5441245 64.9442 25.633967	9.67765 55.7573 190.58368
9.5883082 44.492 22.626309	9.5423931 65.4704 25.802823	9.6768118 55.7266 191.38584
9.588174 45.0893 22.02728	9.5453667 64.6012 24.750537	9.6785046 54.9523 190.65375
9.5900462 44.0259 21.553715	9.5418814 66.3797 24.625072	9.6758492 56.1147 191.02238
9.5918771 43.0559 21.37244	9.5424482 66.3665 24.701587	9.6776684 55.218 190.59614
9.589989 43.4284 20.827205	9.543591 65.6388 24.061415	9.6728658 57.6792 190.78558
9.5922491 42.14 20.033506	9.5393565 67.0667 24.61973	9.6763814 56.2858 190.39073
9.5906082 42.2016 20.099129	9.5387199 66.6089 25.136831	9.6746968 57.0441 191.1958
9.5931905 41.8227 19.160998	9.5375573 67.4074 25.780726	9.6749651 56.4831 191.83123
9.595482 40.6105 18.681109	9.5374151 67.5899 25.651463	9.672983 57.1221 193.14903
9.5971935 40.0176 18.107588	9.5368976 68.1846 25.335268	9.6737091 56.9951 193.32353
9.5967411 39.9851 18.099334	9.5349378 70.0501 24.589856	9.6720298 57.8869 194.26454
9.5954856 40.6989 18.019074	9.5425676 67.3907 22.501893	9.6700656 59.1889 194.59214
9.5997536 39.3154 16.914182	9.541608 68.3651 22.727846	9.6727378 57.916 194.83915
9.595391 42.0051 16.237359	9.5472765 66.7764 20.919968	9.6669385 60.2541 195.94039
9.5999384 41.4877 13.701283	9.5453763 68.4868 20.500815	9.6725857 57.0306 195.67062
9.5966575 42.975 13.741365	9.5472097 68.0895 19.640086	9.6654994 60.535 196.92162
9.599975 42.5288 12.174172	9.5440524 69.4243 19.844938	9.6686385 59.1696 196.58108
9.5993732 42.7401 12.330894	9.5435404 69.2533 19.674044	9.6684193 58.8748 197.29467
9.5992824 43.3024 11.996798	9.5437045 69.112 19.462671	9.6731263 56.603 197.08062
9.6001872 43.298 11.705642	9.5461948 68.0003 18.199301	9.6681639 58.8281 198.60185
9.6024128 42.4736 11.136135	9.548724 67.3955 16.62666	9.66921 58.6298 198.86788
9.6002598 42.8832 11.788447	9.5506858 66.1319 16.448943	9.6681066 59.6694 199.11459
9.5980751 44.1685 11.843164	9.5488555 67.1651 16.518673	9.6658422 60.9925 199.39885
9.5987136 43.5467 11.737458	9.551001 67.1719 16.199212	9.6661013 60.739 200.2599
9.5969075 44.3961 11.868555	9.5516795 66.8642 16.118751	9.6680883 59.5398 199.79768
9.5980999 44.1628 12.043253	9.5540496 66.2407 16.201387	9.6665506 59.622 200.66911
9.5933066 46.459 12.262044	9.5502314 68.0059 17.358028	9.6685246 60.0166 199.61553
9.5921312 47.7655 12.265819	9.5533816 66.9072 16.591026	9.6654437 61.8905 200.52303
9.5935824 48.105 10.91242	9.556269 65.6524 16.869326	9.6625251 63.7741 200.69506
9.5954686 48.3088 9.7958058	9.5561623 65.2041 16.974719	9.6596289 65.9445 200.74975
9.5954049 48.2422 9.7202189	9.5553424 65.3514 17.688876	9.6588149 65.8112 201.97882
9.5986087 46.8186 9.4377969	9.5536942 65.8212 18.07243	9.6566155 67.3043 201.9466
9.5988756 46.1983 9.3668099	9.5550525 65.1092 18.300081	9.6576536 67.0233 202.22476
9.5975504 46.3901 10.048188	9.5515837 66.7207 18.607019	9.6544595 68.3069 202.44762
9.5994354 45.5939 9.663824	9.5531896 64.946 19.093949	9.6553594 67.5854 202.23508
9.6007403 44.5767 8.6359393	9.5490591 65.8273 20.771485	9.6537971 68.1999 202.57754
9.5977692 45.5883 8.8904866	9.5510431 63.8162 21.358521	9.6538746 68.0373 202.1801
9.6014265 43.5506 7.814002	9.548324 64.4543 22.851602	9.6552091 67.8671 201.6466
9.6032609 43.03 7.1074494	9.5527783 62.5532 22.405631	9.6542033 68.0628 201.76865
9.6054297 42.5392 6.4155944	9.5535431 62.1331 22.72202	9.6531722 69.0403 201.21247
9.6047824 43.2449 6.0416217	9.5558755 61.1006 22.068388	9.6520802 69.5988 201.55357
9.6042612 44.2383 4.5769184	9.5517762 62.6457 23.407672	9.6526117 69.6184 200.97675
9.603236 44.2977 3.7201776	9.5581996 59.4205 23.304478	9.6510492 70.8187 201.12077
9.604672 43.4285 3.129121	9.5587991 59.2062 23.570174	9.6498298 71.7044 201.33087
9.6029321 43.828 2.7693772	9.5606049 58.149 23.83688	9.6462474 73.1364 201.8238
9.6019382 44.4551 2.177763	9.5564968 59.252 25.161921	9.6459704 73.5906 201.68997
9.6021181 44.2233 2.0391159	9.5591038 58.3325 24.650217	9.6405335 76.5296 202.03599
9.5992979 45.1435 2.3627804	9.5549631 60.2937 25.440996	9.6397486 76.3033 203.02941
9.5990749 44.2012 2.7379433	9.5601692 58.3011 24.035371	9.6412843 76.1624 201.93117
9.5994978 44.7609 2.039904	9.5559825 60.4475 24.184726	9.6395035 77.0028 202.44471
9.5991506 44.6741 1.23733	9.5617693 57.7075 23.850925	9.6421624 75.7012 202.32287
9.6008233 43.5081 1.1601606	9.5602556 59.0608 23.294031	9.6396343 76.3765 203.12036
9.6020264 43.3961 1.0128577	9.5622318 58.7559 22.784141	9.6381197 76.8326 204.14961
9.6017148 43.2269 1.6411614	9.5622691 59.1447 22.637513	9.6341981 77.7494 205.67978
9.6026705 42.9323 2.2929385	9.5650302 57.6554 22.736752	9.6344986 77.029 206.05333
9.6001112 43.8932 2.8662294	9.566274 57.7427 22.45698	9.6319528 77.5125 207.69557
9.6049605 41.7227 2.256818	9.570237 56.3147 22.481806	9.6313861 77.6363 208.1972
9.5986404 44.4291 3.1894993	9.5669094 57.504 23.209225	9.6281709 78.5178 209.79178
9.6024489 42.7621 2.768877	9.5686119 56.6837 23.193797	9.6310694 77.2332 210.1965
9.6033499 42.419 1.4219861	9.5626481 58.6275 24.589149	9.6272063 78.4317 211.48593
9.6050003 41.9173 0.38418429	9.5668157 56.5164 23.682521	9.6258895 79.8165 211.72555
9.607599 40.7953 -0.50095908	9.5619339 58.2412 24.788708	9.6280706 79.1815 211.30348
9.6071043 40.5927 -0.89188731	9.5633172 57.7469 25.03592	9.6268276 80.1547 211.42843
9.6037772 40.9198 -0.13540728	9.5617937 58.3052 25.57838	9.6229196 81.938 212.25125
9.6048193 40.4655 -0.20325755	9.5628022 57.2932 25.315219	9.6188978 83.3931 213.13765
9.6038595 40.4834 -0.026527373	9.5610747 58.2417 25.147088	9.6228669 80.9441 212.18651
9.6086887 38.1234 -1.0594525	9.5653134 56.1984 24.312619	9.6206481 82.9896 211.40479
9.6045032 39.6118 -0.8912742	9.5621297 58.0285 24.130832	9.6254512 81.3886 209.73011
9.6075803 37.8517 -1.4646103	9.5599773 58.7364 24.588948	9.625952 81.7741 208.64068
9.6047807 39.1177 -1.6847622	9.5631396 56.8008 24.307227	9.626724 81.7687 208.06625
9.6054265 38.529 -1.9706355	9.5632845 56.9751 24.113692	9.6321227 79.8706 206.63638
9.6020086 39.685 -1.3506522	9.5607715 58.3657 24.433489	9.6339096 79.434 206.28968
9.6008346 39.8009 -0.4559018	9.5625127 58.3084 23.269392	9.6312543 80.8513 206.3376
9.6012051 39.5184 -0.57173571	9.5625048 58.0809 23.238855	9.6350915 79.5555 205.28611
9.602067 39.3992 -0.094321748	9.5607048 58.6215 24.14853	9.6356064 79.4129 205.67803
9.6039697 38.5421 -0.23735693	9.5591632 59.1103 24.17801	9.6380329 78.213 205.15549
9.6015474 39.4353 0.2370943	9.5603755 57.9803 25.523412	9.6376404 77.9597 205.74831
9.6043086 38.6654 -0.1758532	9.5608855 56.911 26.191359	9.6376794 77.6946 205.85122
9.6063056 38.1984 -0.77274148	9.5572281 58.0037 27.49835	9.6399626 76.7579 205.35454
9.6014541 40.1807 0.43111627	9.5573214 57.5445 28.347446	9.6376892 76.6939 206.49137
9.6048725 38.9178 -0.39418511	9.5566804 57.6221 28.775468	9.6359321 76.7815 206.71486
9.599339 40.6068 1.3181214	9.5597919 55.8719 28.78494	9.6396443 74.8893 206.41542
9.6030188 39.6873 1.1614657	9.5573954 56.8848 29.136125	9.6389566 74.4353 207.32877
9.5992412 41.7453 1.7435065	9.5588885 55.6658 29.837054	9.6352875 76.1927 208.58877
9.5993915 41.7061 1.5831226	9.5564596 57.0723 30.537089	9.6367537 75.5299 209.13705
9.600947 41.4553 1.5647253	9.557758 56.5906 30.94858	9.6355428 76.1387 210.15268
9.5999984 41.4909 2.5380267	9.5558786 57.5051 32.345052	9.6392853 74.346 210.55847
9.5974877 41.8766 3.359043	9.5575799 57.6048 32.184346	9.6376897 74.7789 211.3171
9.5999538 40.8681 3.103656	9.5543094 59.1435 32.996876	9.6425299 72.8498 211.03256
9.5984679 41.5724 3.2585782	9.5528173 60.0069 33.663617	9.6394329 73.7513 211.32201
9.5962839 43.3005 3.354449	9.5525483 60.2986 34.203468	9.6438712 71.7786 210.89707
9.5996545 42.2041 2.5709454	9.5516742 60.1085 35.479294	9.6437814 72.261 210.13119
9.5998846 42.582 2.9901984	9.5454263 62.2339 37.203724	9.6457146 72.0377 209.44546
9.5985389 43.4247 3.1795722	9.5480975 60.9494 37.031546	9.6479772 72.0884 208.11139
9.6009093 42.9464 2.9568819	9.5443034 61.8085 38.631838	9.6497684 71.96 207.65886
9.5999648 42.9054 3.2997562	9.5427917 61.8926 40.336795	9.6473149 72.9799 208.44249
9.5977581 43.9818 3.9892385	9.5381152 63.2139 42.185893	9.6522584 70.6214 207.91057
9.5988602 43.9021 3.2431862	9.5359091 64.4905 42.737649	9.6521993 70.6766 208.02217
9.6004175 42.7201 2.8810287	9.5327198 64.846 43.651711	9.6519205 70.8322 208.14278
9.5989766 42.8773 3.6015263	9.5326347 64.5906 43.90907	9.6533514 70.8903 208.38239
9.6002882 42.3051 2.8718187	9.5302397 66.0491 43.783087	9.6520965 71.6833 208.79052
9.5984626 42.9328 3.0225741	9.5329148 66.1819 42.887002	9.6589387 68.9341 207.14445
9.6025681 41.1381 1.8792549	9.529641 67.1294 43.689148	9.6573475 70.2741 207.64034
9.6019681 40.7678 2.0448436	9.532222 65.8706 43.927239	9.6609121 69.3089 206.76859
9.5995264 41.6 2.5255992	9.5320787 65.6247 44.179576	9.6610881 69.3006 206.3742
9.6051602 39.7536 1.3797933	9.5311267 65.0557 44.621463	9.6586219 70.4964 206.65167
9.6030645 40.7328 1.1848936	9.5325872 63.8691 45.201233	9.6591845 70.6039 205.73398
9.6026241 41.1828 0.9500282	9.5314157 63.6473 45.94847	9.6558195 72.6004 205.76436
9.603773 41.0753 0.13977825	9.5281201 65.0217 46.417101	9.6586326 71.1143 205.49899
9.6009994 41.8412 1.3369055	9.5322574 63.2988 45.034127	9.6581863 70.7503 205.76253
9.604285 40.266 0.81412012	9.5292795 63.6466 45.846683	9.6597638 69.9707 205.23472
9.6024406 40.6357 1.3207657	9.5283724 63.7375 46.027178	9.6619439 68.9526 204.79376
9.6016149 40.444 1.7222065	9.5278216 64.1295 45.544538	9.666122 67.161 203.50451
9.6000148 40.5617 2.4702975	9.5275549 64.3627 45.153823	9.6654419 67.2131 203.84762
9.597653 41.2438 2.6595526	9.5300706 63.549 44.303995	9.667245 65.9307 203.92812
9.595864 41.4952 3.2427312	9.5303569 62.9745 44.335914	9.6636065 67.3257 204.13917
9.592665 41.9919 4.298669	9.5278078 63.8222 44.672213	9.6660486 66.5222 203.30876
9.5942415 40.4914 4.4963995	9.5280358 63.5032 45.39005	9.6648051 67.3502 202.82149
9.5886637 41.6072 6.1922307	9.5245197 64.8762 45.981963	9.6673706 65.6653 203.37682
9.5890455 41.0973 5.639002	9.5290233 63.2801 45.196152	9.6646228 67.1028 203.16142
9.5831594 42.3993 6.7319155	9.5261086 65.2914 44.876597	9.6653525 66.8253 203.29633
9.5816328 43.2812 6.2390753	9.5273185 64.8469 45.621804	9.6637686 67.4721 204.11911
9.5810872 42.4712 6.9949632	9.524349 65.6766 46.80807	9.6636874 66.8466 204.77722
9.58119 41.9173 7.300039	9.5227695 66.5624 47.011802	9.6644312 66.7752 204.01597
9.5814381 40.9511 7.7543404	9.5258739 65.904 46.178512	9.6566258 69.9026 205.88108
9.5814293 39.4469 8.7667216	9.5266011 65.6829 46.226687	9.6612067 68.3699 204.36427
9.579124 40.1398 9.3226023	9.5241341 66.5508 46.678335	9.6586458 70.3022 204.12218
9.5762431 40.9268 10.015055	9.5250969 66.579 46.238237	9.6595388 70.8319 203.19905
9.5746193 41.575 9.6023973	9.5242633 66.9854 46.043364	9.6587175 71.6079 203.0529
9.573796 42.3143 9.4528232	9.5197489 69.1067 45.991776	9.6583795 72.4159 202.39299
9.5717606 43.1461 9.9025532	9.5206556 69.0613 45.72689	9.6637598 70.5143 201.05122
9.5729747 42.4729 9.4385509	9.5131939 72.3932 46.836111	9.6675911 69.92 199.5
9.5736978 41.2187 10.069514	9.5177319 70.3911 46.375395	9.669804 69.4872 198.29616
9.5713846 42.005 10.46044	9.5104035 72.9364 48.134556	9.6716269 69.1876 197.14572
9.5738524 40.6656 9.9774028	9.5151747 70.7593 47.631926	9.6731442 69.314 195.2673
9.5696736 42.3446 11.190435	9.5113886 71.7472 48.664417	9.6717287 70.4729 194.50023
9.5729445 41.0531 10.721726	9.509614 71.786 49.401312	9.6759458 69.0042 193.01288
9.5736826 40.322 11.283677	9.5060074 72.7914 49.757042	9.6753248 69.2853 192.68423
9.5706401 41.5736 11.711203	9.5067164 71.6049 50.06763	9.6788596 68.1739 191.53904
9.5728457 40.6531 11.049416	9.5126312 69.5031 48.385537	9.6828434 66.4747 191.12989
9.5692024 42.5037 11.808849	9.5116593 69.839 48.073173	9.6813691 68.2034 190.76802
9.572349 41.9234 10.988336	9.5167146 67.6067 47.143343	9.6880872 65.3506 189.38667
9.5737797 41.4731 10.709531	9.5166149 67.6057 46.171824	9.6924967 63.8264 188.60334
9.570719 42.9968 11.906614	9.5205479 65.8492 45.248953	9.6976975 62.2769 187.69737
9.5763704 40.2614 10.878691	9.5198945 66.1882 45.018961	9.6982091 62.8317 186.66134
9.5730726 41.2564 11.322424	9.5209363 65.7641 44.518426	9.7003514 62.5126 186.05769
9.5717731 41.3388 11.32212	9.5226815 65.066 44.285629	9.7009042 63.2907 185.34269
9.5751755 39.8318 10.357911	9.5189433 66.2551 45.575687	9.7031262 62.3822 185.01797
9.5770168 39.9607 9.211473	9.5200516 65.5771 44.903764	9.7043753 62.2618 184.65773
9.5783524 39.9708 8.5606238	9.5197831 64.9428 45.480104	9.7051185 61.9892 185.223
9.5768051 41.1794 7.9863101	9.5246699 62.9034 44.708628	9.7003702 64.5911 185.87285
9.5790721 40.0395 7.2893521	9.52631 62.6438 43.765402	9.7046732 63.2236 185.08553
9.5769958 41.0217 7.2814723	9.5276152 62.0549 43.188587	9.7060527 63.3476 184.88013
9.5781216 39.7584 7.3946305	9.5277296 61.653 43.373153	9.7054293 63.5111 184.94612
9.5796269 38.8032 7.1869846	9.5298659 61.2035 42.484778	9.7046955 64.1908 184.98802
9.5764549 38.9099 8.3649989	9.5302098 60.5796 42.934791	9.7055026 64.64 184.80459
9.5773382 37.8271 9.3936221	9.5302632 60.4062 42.938838	9.7035159 65.6966 184.86118
9.5704157 40.3915 11.054028	9.5294314 60.5082 43.010793	9.7050543 65.4297 184.43506
9.5699704 40.423 11.742168	9.5360577 58.8024 41.156516	9.7023381 67.4455 184.11169
9.5683338 41.1243 12.279215	9.5327954 60.4476 41.840564	9.7052086 66.5689 182.77871
9.5660177 42.009 12.808825	9.5335523 60.6474 41.994376	9.7044219 67.5304 182.08065
9.5675319 40.6828 13.008961	9.5383435 58.5109 41.110903	9.7063905 67.5614 181.12984
9.5724425 39.0105 12.010478	9.5364365 59.7757 40.929111	9.7020054 70.4186 181.15009
9.5737154 37.3416 12.340447	9.5447254 56.3539 39.089583	9.7071934 68.8976 179.6857
9.5764937 36.213 12.089108	9.5407107 57.1706 40.289292	9.7040562 70.7658 178.882
9.5759636 36.3104 12.60234	9.5477221 54.7178 38.706025	9.7067741 69.9811 178.26405
9.5789843 35.3273 12.418995	9.5460356 55.3621 39.166425	9.7036663 71.9759 177.63689
9.5772979 35.6523 13.456005	9.5513602 53.8888 37.60048	9.7052367 71.3787 177.18734
9.5801176 34.5757 12.674914	9.5539885 52.6685 36.808367	9.7015471 73.5082 177.24081
9.5825455 33.6041 12.453003	9.5517868 54.3075 36.515934	9.6966453 75.3685 177.96338
9.5786001 34.3259 13.407995	9.5524786 53.9509 36.56247	9.6939437 76.4819 177.92698
9.5814685 32.9964 13.333247	9.5564545 51.9909 36.250477	9.6927052 76.4754 178.81025
9.5770996 34.1329 14.100902	9.5541866 52.4092 37.016191	9.6907818 77.1335 178.88853
9.5771578 33.7981 13.22281	9.5583792 50.2882 35.797084	9.6904041 77.0328 178.67673
9.5770516 34.1171 13.008399	9.5572794 50.6558 36.103635	9.6904229 76.9149 178.37675
9.5837955 30.467 11.872767	9.5587768 50.2642 35.609822	9.6896315 77.3091 178.2882
9.5810839 31.7621 11.926385	9.5620819 49.3871 34.815349	9.6892236 77.6845 177.7075
9.5843527 30.7612 11.078159	9.5614409 49.6514 34.886664	9.6869104 78.5069 178.00091
9.5846382 30.7612 10.544629	9.5627781 49.422 34.374716	9.6846308 78.8994 178.66421
9.5837637 31.0066 9.8035653	9.56137 50.1692 34.50508	9.680698 80.1607 178.51167
9.5847845 29.9016 10.163155	9.5635558 48.3236 34.7302	9.679665 80.5962 178.31646
9.5864312 29.3725 9.7878308	9.5593768 50.4981 35.159904	9.6818357 79.9333 177.20454
9.5851716 30.3239 9.9294994	9.561306 49.3858 35.225509	9.6792523 80.4356 177.53198
9.5838679 30.1068 10.554641	9.5588941 50.1679 35.642774	9.6792335 80.4594 177.87125
9.5859898 28.9501 10.966376	9.5598881 49.7073 35.812138	9.6766222 80.9417 178.75016
9.5854725 28.7841 11.339792	9.5552361 51.5289 36.73592	9.6758592 80.8445 179.10334
9.5895025 27.0206 10.83518	9.5558928 51.02 37.305291	9.6765852 80.7842 179.10004
9.5872128 27.5746 11.620176	9.5516852 53.0136 38.020299	9.6739917 81.5071 180.58301
9.5906428 25.9525 11.38269	9.5557736 51.6712 37.641381	9.6780012 79.3767 180.06743
9.588696 26.3943 12.298353	9.5588729 50.5492 37.276654	9.6751736 79.8064 180.77246
9.5890145 26.028 12.603955	9.5553234 51.5621 38.177891	9.6752337 79.6436 180.88693
9.5843644 27.2777 13.980047	9.5597699 49.2691 37.215576	9.6748646 80.4993 180.83375
9.5872815 25.867 14.013805	9.558105 49.4543 38.330382	9.6749566 80.7231 180.49053
9.5854333 26.5088 14.735295	9.5578937 48.7218 39.164043	9.6741262 81.0501 180.1643
9.5863916 25.4086 15.5926	9.5551064 48.8037 40.754441	9.6778462 78.8345 179.77541
9.5849867 25.8218 16.166854	9.5590814 46.9168 40.565104	9.673921 79.8786 181.09362
9.5854529 25.5519 16.486403	9.5575975 47.57 40.929583	9.6808953 77.4741 179.12578
9.5844903 26.4513 16.67847	9.5597123 46.4169 40.68531	9.678013 79.1219 179.88356
9.5883342 24.7086 16.521752	9.5581827 46.2194 41.443574	9.6821948 77.7285 179.16224
9.5894775 24.127 16.424945	9.5602177 44.4224 41.693188	9.682479 77.7459 178.78287
9.5946668 22.0735 15.571206	9.5596296 44.6448 41.497432	9.6834579 77.6855 178.28052
9.5937966 22.7694 15.792848	9.5615983 42.9793 41.704529	9.6844489 77.7825 177.66765
9.5971518 21.7137 14.893122	9.5637396 41.0322 41.588118	9.6831836 78.3912 178.10387
9.6018109 20.4389 13.885065	9.5610517 41.4735 42.266056	9.6846663 78.2376 177.207
9.5983766 21.6321 14.03989	9.5597945 41.2723 42.650055	9.6841229 79.8344 176.44345
9.5999559 21.3617 13.154799	9.5568008 41.3645 44.28528	9.6835543 80.4292 175.86695
9.6024959 19.9928 12.780091	9.5565427 41.1365 45.465946	9.6845354 80.3832 175.36841
9.6035392 19.8492 12.409831	9.5550225 41.4067 46.609381	9.688387 79.0003 173.86274
9.6041381 19.9313 12.267259	9.5532225 41.543 47.0942	9.6900118 78.9674 172.43473
9.6028543 20.4748 12.537442	9.5513339 42.065 48.219549	9.6904505 79.1412 171.85385
9.6015308 20.3281 13.546052	9.554047 40.684 47.642694	9.6892661 79.7838 171.86966
9.6040584 18.9181 13.978255	9.5545665 40.1291 47.872663	9.6901084 79.2863 171.75776
9.6031278 19.8487 14.45843	9.5581499 38.4444 47.745566	9.6892571 79.7429 172.0064
9.6070668 17.6376 14.68308	9.5546898 40.4437 48.211349	9.6932313 78.9646 170.91993
9.6052788 17.4739 15.774493	9.5548095 40.7808 48.696887	9.6942594 78.334 171.2176
9.6072529 15.6744 16.513046	9.5569298 40.0791 48.647826	9.6953917 78.6489 170.35242
9.6072342 14.8924 17.701658	9.5555481 40.7277 48.664909	9.6951039 79.2699 169.81058
9.6018132 16.4232 19.492754	9.5579126 39.7776 48.194301	9.698961 77.2254 169.17247
9.602152 15.6587 20.527191	9.5566884 40.4302 48.160261	9.6992997 77.7828 167.89862
9.605372 13.9065 20.42305	9.5509531 42.8757 49.69192	9.6994996 77.4609 167.81308
9.6016966 14.5308 21.90933	9.5522315 42.7592 49.468293	9.6988353 77.6683 167.89806
9.6080305 12.0332 20.2734	9.5487855 44.3875 50.582626	9.704259 75.4897 167.11442
9.6055366 12.4095 20.812859	9.5507385 44.6832 49.792688	9.7014688 76.1504 167.66571
9.6062286 11.8329 20.568653	9.5481515 46.1182 50.264598	9.7050499 73.5454 167.96394
9.6043741 12.4238 20.775641	9.5505999 45.5706 49.799746	9.7078149 72.9753 166.47675
9.6077603 10.5189 20.122964	9.5495205 46.832 49.542942	9.7102861 72.3164 165.57452
9.6008634 11.9595 22.355483	9.5509964 46.7869 48.803804	9.7141011 71.6248 164.46811
9.6002012 11.4429 22.627684	9.5503181 48.0926 48.189547	9.7122367 72.9899 164.30458
9.5969149 12.0498 23.861838	9.5511091 49.2585 47.442592	9.7143754 71.9847 164.15669
9.6039655 8.98434 22.678674	9.5514027 49.3715 47.45865	9.7123456 72.5084 164.96229
9.6011613 9.76886 23.483327	9.5508794 50.0271 47.630504	9.7096527 72.5726 165.36854
9.6056774 6.83644 23.714678	9.5504891 50.9035 47.324407	9.7053236 73.4196 166.31929
9.605872 6.1063 24.495484	9.5501241 50.8783 47.519188	9.7055296 72.6566 165.97089
9.6103516 3.84557 24.637797	9.5506567 50.6979 46.957203	9.706461 71.8848 165.83505
9.6061041 5.36669 25.790354	9.5511319 50.74 46.0637	9.7052312 72.1255 165.79133
9.6091895 3.03226 25.284985	9.5507 51.3265 45.617315	9.7040513 73.0206 165.82246
9.6080722 2.57194 26.289761	9.5516227 50.5814 45.915874	9.7045226 72.4553 165.28072
9.6118243 0.586106 25.539529	9.5481947 51.5715 46.32436	9.7015859 73.0644 165.8609
9.6098601 1.04226 25.750146	9.5488585 51.0851 46.04177	9.6984788 73.8829 166.88751
9.6075403 1.82381 26.43514	9.5456614 52.7058 46.511112	9.6994776 73.0228 166.66928
9.6103562 -0.107043 26.442803	9.5456606 52.338 46.004966	9.7004695 72.7738 166.31259
9.6066966 0.511095 27.316143	9.5467904 52.378 44.745352	9.7038169 71.5233 165.29174
9.6108354 -1.27197 26.94729	9.5454504 52.944 44.315484	9.6967595 73.1523 167.47387
9.6072387 -0.281116 27.66381	9.5474822 52.5031 43.488647	9.6948532 73.229 168.21078
9.6092613 -0.756103 26.158968	9.5441901 54.1689 43.834671	9.6962461 71.6419 169.20587
9.6124869 -1.62926 25.296301	9.5454119 53.5355 43.882326	9.6946073 72.2567 169.38823
9.6128818 -0.807836 24.052883	9.5440313 53.9914 44.070319	9.6954172 72.7162 169.34302
9.6164073 -1.34647 22.661987	9.5455529 53.4816 43.402853	9.6934325 73.0385 169.81656
9.6168149 -0.713124 22.580994	9.5465228 53.2762 43.3054	9.6936497 73.1221 170.25807
9.6208658 -1.69305 21.265323	9.5465783 52.4181 43.921375	9.6980591 70.8489 169.62837
9.6256059 -3.59572 20.494358	9.5474418 52.0878 44.096498	9.6919604 73.6008 170.54604
9.6267457 -3.51561 19.815364	9.5483313 51.6265 43.899554	9.6988626 70.7362 169.67843
9.6292013 -4.11072 19.470002	9.5477233 52.2345 43.599102	9.6940385 72.5398 170.6624
9.6319459 -4.0545 19.031683	9.5494155 51.0377 43.587567	9.6973859 70.461 170.63695
9.630964 -3.2848 18.959947	9.5498528 50.5753 44.455385	9.6936176 71.4714 172.37571
9.6362496 -4.11881 17.650727	9.5526825 49.3616 44.274125	9.6945914 71.1115 172.18504
9.6385547 -4.2078 16.823247	9.5515038 49.7158 45.002005	9.6964278 69.097 172.40172
9.6386345 -3.13817 15.880099	9.5516056 50.2582 45.250171	9.6950459 69.532 172.90618
9.6382518 -2.30781 15.727483	9.5482489 51.5306 46.679892	9.6937706 69.115 173.99052
9.640012 -1.65385 15.202892	9.5512854 50.7865 46.183245	9.6919494 69.4176 174.68821
9.6435809 -2.14125 13.708164	9.5505427 51.8062 46.5418	9.6901962 70.4275 175.24894
9.6416515 -0.362797 13.598507	9.551409 52.2625 45.842269	9.6947623 68.6895 174.66863
9.6463143 -0.810108 12.039093	9.5564353 50.8765 44.947773	9.6929425 68.9894 175.41147
9.6471015 0.146854 10.827721	9.5543109 52.5891 44.924277	9.6980156 66.5168 174.38405
9.6494231 0.719523 9.2410455	9.5559285 53.0558 44.027581	9.6988656 65.6322 174.2851
9.6528128 0.550224 8.2034069	9.5527501 54.8479 44.914349	9.7015667 64.1274 174.65844
9.6555503 -0.127626 7.7389066	9.5551113 54.2738 44.676419	9.7014304 64.4382 175.08165
9.6549839 0.481577 7.9942576	9.5535918 54.7311 45.379842	9.7015442 64.7168 174.97223
9.6582313 0.693302 7.2026801	9.5524372 55.6232 45.056938	9.702329 64.8245 174.66606
9.6578617 1.92298 6.500958	9.550915 55.8904 45.127894	9.7064241 63.6881 172.92736
9.659584 2.77967 4.9007824	9.5495033 56.5792 45.822009	9.7025949 65.5734 173.33399
9.6605594 4.09482 3.653844	9.5498959 56.2477 46.818968	9.707995 63.7176 171.41942
9.6576842 6.86227 3.7178377	9.5505814 56.5885 46.105292	9.7082115 64.1909 171.02484
9.6542949 9.17612 4.183549	9.5519707 55.809 46.53835	9.7112606 63.0153 170.45003
9.6588888 8.49955 2.9972384	9.5517342 56.3041 47.192657	9.7119836 63.358 169.80542
9.6513725 12.474 3.4045599	9.554089 55.73 46.522089	9.7110373 64.4497 169.52314
9.6569892 10.5513 2.6761635	9.5530559 55.7639 47.30825	9.7134512 63.3706 169.09719
9.6551001 12.7118 2.4191157	9.5566402 54.7004 45.724658	9.7103505 64.919 170.08961
9.6566617 12.8005 1.7595411	9.5557149 55.4509 45.335681	9.7102648 65.6828 169.98393
9.6517457 15.2021 2.5769932	9.5574752 54.9415 45.032432	9.7044887 68.0464 170.93474
9.6552231 14.3243 2.2522217	9.5526368 56.4517 45.893628	9.7123765 65.8466 169.05343
9.6535281 15.7507 2.2005868	9.5530212 56.9162 45.245891	9.71033 67.3604 169.1297
9.6564882 14.9978 1.3095188	9.552152 57.9371 44.786491	9.7104712 67.7286 169.22193
9.6552418 16.8587 0.72464265	9.5548976 57.7736 44.118193	9.7068501 68.8179 170.51935
9.659041 15.7232 -0.50516503	9.5547391 57.7381 44.191114	9.7064543 70.0287 170.31047
9.6551487 17.1558 0.070433416	9.5556194 57.7973 44.093002	9.7004515 72.9672 171.87331
9.6593042 15.962 -1.1275554	9.5570812 57.5515 44.009497	9.7053506 71.4241 170.90989
9.6582615 16.3019 -1.413519	9.5573654 57.9094 43.738377	9.7017828 73.4828 171.70888
9.6641356 13.5574 -2.7251017	9.5623701 56.2673 42.307301	9.7018051 72.9405 171.90219
9.6586564 16.6763 -2.6595517	9.5645312 55.2844 41.314543	9.6967685 75.2959 172.19564
9.6572635 17.6403 -3.1592745	9.5612122 56.4802 41.520228	9.6996028 73.9568 171.8977
9.6549326 19.1287 -3.54839	9.5605465 56.9277 41.6175	9.6953761 75.5018 172.48839
9.6560681 19.1351 -4.5447247	9.5587696 57.9996 41.440489	9.6965597 75.0573 172.49413
9.6528375 20.216 -4.4281223	9.5632453 55.2932 41.099586	9.6933699 77.1113 172.79117
9.6531798 19.4577 -4.4755215	9.56323 55.6068 40.190487	9.6947588 77.0792 172.30654
9.6506111 19.7392 -3.903007	9.5654191 54.2406 39.868748	9.6932489 77.2934 172.58941
9.6474088 20.313 -2.9223015	9.5654033 53.5435 40.200679	9.6894187 79.2941 172.85581
9.6446258 21.8423 -2.9415078	9.5654687 53.9175 39.86371	9.6923398 78.1522 172.03123
9.6461765 21.2989 -2.8951074	9.5673726 53.5226 38.152327	9.6844902 82.3602 172.71881
9.6420859 23.5656 -3.1029206	9.5712401 52.2012 37.192819	9.6860809 82.3447 172.10368
9.6466829 21.7487 -3.7823603	9.5683773 53.6359 37.471877	9.6829418 84.3809 171.3696
9.6437761 21.7439 -2.8551485	9.5730358 51.968 36.407134	9.6863304 83.4109 170.85884
9.6419885 22.8148 -3.243757	9.5706454 53.4004 36.687411	9.6851177 84.1362 171.25578
9.6397904 23.1661 -2.9734783	9.5735894 51.4086 36.622386	9.6837967 85.2239 170.5603
9.6400564 23.3955 -3.502715	9.5724696 51.4526 37.216846	9.6858058 85.0791 170.13139
9.6366197 24.3991 -2.5876972	9.5713848 51.183 37.832105	9.6874847 84.8905 169.33873
9.6395364 23.2628 -3.099387	9.5697129 51.6104 38.315903	9.6887615 85.2768 168.32048
9.6417905 23.1947 -3.9561425	9.5730553 49.5666 38.12171	9.6844214 86.7704 169.04647
9.6411194 23.6848 -3.9937302	9.5716767 50.1959 38.692478	9.682612 87.4549 169.55674
9.6423834 23.8356 -4.4836613	9.5741389 49.2831 37.979387	9.6817622 88.4954 169.63087
9.6456189 23.2877 -5.7004248	9.5744365 48.5845 38.292243	9.687087 87.6495 167.96794
9.6408823 25.9646 -5.5817703	9.5738752 49.9589 37.992908	9.6820345 90.2698 168.68765
9.6455869 25.1411 -7.4384051	9.5785043 49.4563 36.276498	9.6806487 91.18 169.00897
9.650218 23.9816 -9.2981034	9.578538 50.3108 36.384791	9.6828102 91.1953 167.84175
9.6499503 24.3917 -10.274669	9.5804568 50.4488 36.606993	9.6773798 93.923 168.50919
9.6512015 24.4423 -11.136665	9.5837282 49.6482 35.953175	9.6798853 93.5485 167.31082
9.6517477 24.4364 -11.361487	9.5830248 50.5431 36.346956	9.6779158 95.2656 166.63405
9.6530891 24.1289 -11.36271	9.5818341 51.7554 36.468091	9.6791351 95.3493 165.46621
9.6512126 24.6226 -10.700346	9.5858098 49.8383 36.58567	9.6753468 97.4892 164.76712
9.6528249 24.2561 -11.588968	9.5812394 51.1345 38.468808	9.6795098 96.4078 162.85545
9.6562144 22.942 -11.79228	9.5836591 49.3514 39.629552	9.6766503 97.7479 163.39556
9.6569767 23.3573 -12.556045	9.5837428 49.9854 39.800615	9.6789464 96.4583 163.40233
9.6542352 24.3415 -12.546386	9.5898963 47.3321 39.837961	9.6761697 97.4537 164.23539
9.6565028 22.9278 -12.94073	9.5875442 49.3068 40.373298	9.6745071 98.3503 164.76094
9.6551815 23.745 -13.078216	9.590914 48.8775 40.280127	9.6781422 97.5899 163.92776
9.6543444 23.7172 -13.285127	9.5909207 49.2221 40.757954	9.6743713 99.6061 164.63581
9.6551852 24.279 -14.272489	9.5964124 47.696 39.682368	9.6758709 99.4902 164.39657
9.6582739 22.8749 -15.441194	9.5909952 49.3295 41.078976	9.6757407 99.0865 164.37282
9.6563533 23.8953 -15.341472	9.5958556 47.4665 39.789988	9.6725092 100.461 165.26362
9.6571488 24.0038 -16.44362	9.5946688 48.1035 40.280395	9.6732995 100.421 164.87688
9.6574322 23.9958 -16.969646	9.591251 49.5636 40.97385	9.6734449 100.405 165.43054
9.659539 22.9244 -17.633679	9.5921692 48.8724 41.039927	9.6762151 99.486 165.07456
9.6579119 23.1604 -16.915574	9.5923882 49.1213 40.64502	9.6760851 100.091 164.9634
9.6583697 23.7316 -17.268574	9.5952325 48.2488 40.228325	9.6708116 102.358 165.35295
9.6557829 25.3122 -16.89901	9.5910809 49.9249 40.816456	9.6750436 100.746 164.54035
9.6582619 24.0707 -16.828684	9.5986617 47.0141 39.595881	9.6698221 103.055 165.54245
9.6541468 25.8299 -16.318631	9.5989365 46.7017 39.71843	9.6720916 101.855 164.42354
9.6563189 25.2841 -16.928863	9.600245 46.5974 39.733185	9.6742096 101.823 162.70338
9.6536353 26.7606 -16.810823	9.598421 47.299 40.266669	9.6744811 101.935 162.394
9.6522954 27.5429 -16.870559	9.6024055 45.5239 39.772067	9.6794159 100.804 160.61215
9.6562043 26.607 -18.326118	9.6039267 45.6654 38.505016	9.6753729 102.412 161.74944
9.6562041 27.0569 -18.292378	9.6025593 46.6085 38.831296	9.6765782 101.851 161.65299
9.6553412 27.6692 -18.224081	9.6046305 45.8263 37.994846	9.6768755 102.761 161.24121
9.6507545 29.456 -17.901368	9.6068774 45.8499 37.283524	9.6757022 103.088 162.17398
9.6547406 28.1023 -18.450529	9.6070239 45.7384 36.348237	9.6748124 103.998 162.21951
9.6530869 28.5934 -18.451261	9.6107479 45.2045 35.11674	9.6768367 103.427 161.30576
9.6540735 27.8274 -19.215303	9.6111663 45.5684 34.311981	9.6723003 105.711 162.168
9.6540385 27.2536 -18.880979	9.6165681 43.6645 32.853726	9.6776623 104.517 160.41985
9.6525061 27.7131 -18.55009	9.6142477 44.3899 33.684393	9.6713952 107.933 161.31572
9.6539004 27.7492 -19.111174	9.6145723 44.3775 33.131397	9.6777768 106.853 159.55151
9.6553456 26.6059 -19.267395	9.6162714 45.1634 31.447715	9.6731292 109.6 159.66559
9.6535663 27.838 -19.27171	9.6172118 45.7843 30.553859	9.6764524 108.84 159.37121
9.6534186 28.305 -19.857757	9.6177566 45.8834 30.04159	9.680847 107.049 159.09772
9.6540852 27.7674 -20.033532	9.6185376 45.2367 30.306171	9.6766411 107.867 161.20903
9.654481 27.8391 -20.616131	9.6192998 45.0819 30.218876	9.6744814 109.533 161.43909
9.654768 27.2295 -21.059221	9.6183187 45.5546 30.646327	9.6789258 107.577 160.77017
9.6560031 25.6543 -20.402507	9.6197151 45.2945 29.960551	9.6759245 108.751 161.00706
9.6529067 26.5825 -19.406115	9.6202826 45.641 29.022302	9.6737933 109.543 162.05869
9.653151 26.5543 -20.143413	9.6214542 45.9436 27.965094	9.6714564 110.573 162.40817
9.6521101 27.0663 -19.979566	9.619735 46.7563 27.241446	9.6712115 110.803 162.69753
9.6540073 26.7646 -20.321121	9.6217189 45.3339 26.366595	9.6744376 109.797 162.03376
9.6502606 28.2495 -19.889078	9.624229 44.6745 25.215116	9.6748403 109.163 162.74416
9.6546236 26.0724 -20.557746	9.6244574 43.9624 24.780273	9.6693854 110.749 164.73258
9.6521052 26.7871 -20.074786	9.6264162 42.9081 24.608064	9.6712765 109.54 165.17408
9.6580788 23.6781 -20.886599	9.6282596 41.7679 23.805328	9.6681531 110.395 166.02494
9.6538615 25.6157 -20.107125	9.6262852 42.5002 23.143739	9.6679506 110.139 166.5406
9.6558197 24.5231 -20.448362	9.6292428 41.3966 21.833756	9.6654065 111.357 167.42254
9.6591499 23.3107 -20.980812	9.6273082 42.0588 21.610118	9.6672144 110.616 167.59916
9.6542624 25.1893 -19.290636	9.6300426 41.0182 20.675435	9.666003 111.162 168.877
9.6615757 22.5541 -20.622167	9.6300651 40.9792 19.295634	9.6613995 113.417 170.10354
9.6527474 24.9486 -18.253858	9.6299229 41.0249 18.757164	9.6610556 113.734 170.19186
9.655885 23.561 -18.476666	9.632607 39.3251 18.746544	9.6624999 113.311 169.93437
9.651673 25.3975 -17.811605	9.6334827 38.8829 18.3095	9.6623396 113.097 170.6457
9.6519902 23.7793 -16.592566	9.6283373 40.8935 18.501549	9.6588323 114.479 171.63373
9.6503226 23.9428 -16.627787	9.630879 39.2214 18.392486	9.6610113 113.218 172.64097
9.650694 23.1511 -16.574193	9.62478 42.0542 18.816714	9.6600915 113.447 173.33884
9.655848 20.9419 -18.028927	9.6275561 41.3745 18.60144	9.6615212 112.511 173.82061
9.6510997 22.601 -17.313344	9.6245711 43.6381 17.854823	9.6618742 112.309 173.80496
9.6514262 21.6509 -17.144401	9.6257023 42.6298 17.601328	9.6635141 112.036 173.83162
9.6489811 22.717 -17.231345	9.6254246 42.8322 17.063294	9.666109 110.562 173.95403
9.6504226 21.5229 -17.784501	9.6234668 43.1388 17.771616	9.6650596 111.965 173.20141
9.6490573 22.0924 -17.691972	9.6226883 43.704 17.629495	9.667912 110.484 173.58776
9.6485859 22.3664 -18.213408	9.6221983 43.3216 17.912328	9.6634347 112.528 174.54141
9.6512595 20.6396 -18.891868	9.6191156 44.3381 18.12161	9.6675795 110.688 174.35772
9.651912 19.5483 -18.348969	9.6216831 43.1822 17.552752	9.6632898 112.935 175.08476
9.6491287 19.2403 -16.577616	9.6180609 43.9378 18.050104	9.6649111 112.51 174.79486
9.650675 18.4605 -16.553033	9.6186512 42.977 18.300317	9.6654704 112.285 175.19823
9.6552672 15.953 -17.253091	9.6139142 43.7722 19.624259	9.6666589 112.049 175.40144
9.6545841 16.2465 -17.558956	9.6116104 42.6051 20.940562	9.6661376 111.909 176.34449
9.6543691 15.7199 -18.098277	9.6114872 41.0376 21.850295	9.6659379 112.088 177.27412
9.6592942 13.7414 -19.670654	9.6104957 40.808 22.33793	9.6662616 111.166 178.40635
9.6538726 15.419 -18.468053	9.6072832 41.1278 24.031427	9.6652501 111.614 178.92647
9.6529575 14.9871 -17.508739	9.6029735 42.3294 25.885085	9.6658832 111.666 178.72768
9.6540559 14.8888 -17.949962	9.5997291 43.5747 26.247504	9.6623119 113.797 179.23388
9.6554198 13.3812 -17.75377	9.5978583 44.197 27.065457	9.6684795 111.769 178.26171
9.6558515 13.3133 -17.855602	9.5945421 45.0194 28.647539	9.6648309 113.422 179.59308
9.6601554 11.756 -18.985302	9.5950363 44.7366 28.79698	9.670434 111.133 179.07982
9.6535281 13.6208 -17.627424	9.5906615 45.7491 30.314362	9.668372 111.869 179.83311
9.6603822 10.5213 -18.236133	9.5911585 45.1411 31.02679	9.6660369 112.575 181.11332
9.6572783 11.8126 -17.535267	9.5880787 46.6455 30.90521	9.6666479 111.605 181.64792
9.661268 11.1762 -18.957906	9.5839283 47.4814 32.205538	9.666408 112.167 181.96226
9.6579344 12.8377 -17.901201	9.5856259 46.8851 31.885247	9.666181 113.004 181.62341
9.6558751 13.2956 -17.098795	9.5811379 48.3739 33.10688	9.6676099 113.419 181.14795
9.6558125 14.0515 -17.334979	9.5790963 49.1349 33.745221	9.6700205 112.258 181.16959
9.6522842 15.496 -16.185198	9.5786315 49.0196 33.839618	9.6728756 110.721 181.32187
9.6520922 15.0756 -15.759119	9.5752607 49.8306 34.328293	9.6711897 112.072 181.54247
9.6488335 16.3405 -15.365966	9.5723927 50.4278 34.806626	9.6723524 112.207 180.94984
9.6494103 16.6646 -15.644457	9.5714627 50.4834 34.543631	9.6683067 114.45 181.48211
9.6506417 16.4814 -16.616875	9.5686384 50.5046 35.23794	9.6692119 114.549 180.68668
9.6516896 16.3646 -16.697305	9.5699686 49.5956 34.966409	9.6709007 114.103 179.95327
9.6490732 17.8659 -16.582974	9.5649434 51.1914 35.761811	9.6707904 114.422 180.03435
9.6498248 18.2055 -17.096737	9.5636265 50.998 36.599526	9.6732629 113.889 179.21122
9.6479893 18.8732 -16.547166	9.5636147 50.4819 36.219072	9.6708182 115.609 179.8968
9.6526376 17.1804 -17.683871	9.5637467 50.2635 36.623663	9.6727967 115.166 179.31441
9.6469317 19.5392 -16.370891	9.5615055 50.8961 36.769418	9.6733169 114.258 179.73817
9.6473769 19.8199 -16.560639	9.5594602 50.901 37.190617	9.672622 114.049 180.70732
9.6463413 19.7119 -16.376729	9.558469 50.8345 37.034781	9.6748435 111.879 181.62382
9.6405174 22.1809 -16.078611	9.5575224 51.1217 36.102449	9.6747803 112.099 182.43097
9.6429681 21.3603 -16.716823	9.5566789 51.4761 36.063749	9.6775546 111.009 182.38833
9.6438653 22.0109 -17.587439	9.5557445 52.2991 35.959503	9.6721063 113.704 184.49278
9.641945 22.7526 -16.741474	9.5553714 52.8827 35.595794	9.6736786 113.063 184.54679
9.6404522 24.0979 -17.599739	9.5524851 53.6998 35.770557	9.6680678 114.941 186.8363
9.6447478 23.1566 -18.812665	9.555645 52.402 35.323869	9.6703383 113.509 187.78858
9.6461685 22.9161 -19.374156	9.5582072 50.8868 34.317703	9.6681225 115.262 188.51795
9.6428778 23.4293 -18.235253	9.5554807 51.7821 34.745894	9.6683392 115.732 189.05993
9.6446201 24.2122 -18.956105	9.5583446 50.0638 33.544418	9.6654131 117.623 190.05752
9.6450456 24.4394 -18.991352	9.5520919 52.1702 35.174333	9.6675151 116.698 190.43276
9.6395764 26.6943 -18.373971	9.554337 50.4039 35.011219	9.6651413 118.093 191.22666
9.6363611 27.864 -17.715101	9.5523609 50.9301 35.142368	9.6639917 118.46 191.93231
9.6351853 27.4999 -17.738028	9.5497398 51.2265 35.591598	9.6590635 120.294 193.28301
9.6334326 28.265 -17.233299	9.5512453 50.9171 35.006577	9.6605124 119.771 194.03745
9.6320762 28.5674 -16.570793	9.5520995 50.471 34.796274	9.658994 120.102 195.7956
9.6318753 28.8978 -16.546293	9.5516235 50.7988 35.031052	9.6613372 118.914 196.28446
9.6308082 29.6681 -16.506748	9.5543356 49.7488 34.797315	9.6614278 119.004 197.12637
9.629796 29.6846 -16.332646	9.5520456 51.025 34.356887	9.6653122 116.663 197.70108
9.6309401 28.5145 -15.880474	9.5517583 51.4574 34.461176	9.6635852 117.972 198.40669
9.6303561 29.8961 -17.122014	9.5478339 53.2723 35.127351	9.669149 115.313 198.62252
9.6262573 31.3019 -16.066303	9.5458997 53.5321 35.965871	9.6689338 115.366 198.78054
9.6294813 30.7282 -17.175677	9.5463076 54.0992 35.989655	9.670541 114.439 198.64948
9.6261037 32.2184 -17.636323	9.5446559 54.3684 37.321336	9.6719952 114.289 198.48816
9.6289156 31.731 -18.413582	9.5473852 53.9093 36.422639	9.6701993 114.673 199.93106
9.6244266 33.2191 -18.087632	9.5446644 55.1444 36.934206	9.6727609 114.694 199.15053
9.6276025 31.6964 -19.130655	9.544231 55.1446 36.835395	9.6710065 115.459 199.93512
9.6239012 33.2572 -19.072627	9.5452014 53.6216 37.364315	9.6701024 115.973 199.88684
9.6270155 33.0437 -20.802594	9.544041 53.4216 37.639317	9.670022 116.916 198.86083
9.62782 33.2922 -21.90726	9.5439965 53.0243 37.684515	9.6710312 117.405 198.00086
9.6292488 32.8447 -22.319822	9.5392167 54.9906 38.289472	9.6710236 117.894 197.3262
9.6326157 31.798 -22.945675	9.5390511 54.9286 38.613415	9.6739522 117.368 196.6104
9.6278711 33.615 -22.044335	9.5370842 55.3796 38.723768	9.6704055 119.259 197.05235
9.6311683 33.4586 -23.391937	9.537809 54.5723 38.353694	9.6762503 117.668 195.50757
9.6304205 34.0988 -23.800807	9.5362337 55.0035 38.319345	9.6787407 116.941 195.0798
9.631176 34.4601 -24.443984	9.5357407 54.7368 38.166925	9.6755832 118.091 195.63902
9.6335874 33.5274 -25.445365	9.5358069 54.3931 37.269769	9.6799065 117.392 194.20247
9.6344989 32.6988 -25.393948	9.5371932 52.97 37.135456	9.679469 118.036 193.76792
9.6401686 30.7591 -26.706593	9.5326603 54.5327 37.268307	9.6760779 119.708 194.6688
9.6435544 29.6844 -28.503653	9.5322202 53.6185 37.754163	9.6765907 119.406 193.97
9.6493716 28.221 -30.248132	9.5298269 54.4596 37.598824	9.6768894 119.154 194.31497
9.6463058 29.9904 -30.717575	9.531735 52.7628 37.485928	9.6747267 119.667 194.2396
9.6521831 28.2052 -31.949098	9.5285421 52.7389 37.951499	9.675961 118.808 194.23307
9.6474049 31.3491 -31.98712	9.5275617 52.9511 38.243781	9.6753243 118.591 194.43931
9.6535709 30.3964 -33.675596	9.5274272 52.6858 38.18832	9.6786961 116.985 194.04665
9.6514682 32.633 -33.961354	9.5254576 53.0169 38.734323	9.6742082 119.389 194.36358
9.6552832 31.8518 -34.5799	9.5250384 52.9103 39.124368	9.6782259 117.995 192.77267
9.6558385 32.4905 -35.345259	9.5258631 52.623 38.835141	9.675876 119.781 192.78037
9.6603808 32.1522 -37.170712	9.5255587 52.8673 38.85683	9.6743981 121.097 192.63882
9.6566058 34.8517 -37.369442	9.5256993 53.3849 38.361451	9.6716971 122.547 192.41694
9.6575292 35.1124 -37.930914	9.5300977 52.1246 36.902724	9.6751883 121.754 191.17508
9.6589565 35.102 -38.782834	9.530153 52.2438 35.868086	9.6737896 122.785 190.53575
9.6599406 36.0331 -40.27993	9.5344165 50.6486 35.196907	9.6759351 122.429 189.52783
9.6596912 36.1699 -40.340875	9.5348461 49.6777 35.658106	9.6778164 122.287 189.46233
9.6620445 35.6891 -41.502108	9.5329604 51.0244 36.099663	9.6777486 122.906 189.75737
9.6609977 36.3123 -41.624266	9.5325586 50.5493 36.630571	9.6793017 122.821 189.11323
9.6604638 36.4792 -42.006368	9.5341174 49.2963 36.852925	9.6795327 122.783 189.30799
9.6621735 35.4822 -42.361999	9.533188 49.7705 37.13559	9.6797464 122.774 189.15303
9.658626 37.2626 -41.894053	9.5344132 48.8323 37.457384	9.6817046 122.337 189.03732
9.6568673 38.5778 -42.737367	9.5360495 47.9014 37.989067	9.6808232 122.735 189.91698
9.6575549 37.6645 -42.899491	9.5340403 47.6398 39.400852	9.6861264 120.762 189.01289
9.6577447 37.0039 -42.611444	9.5356712 45.7762 39.785054	9.6873994 120.2 189.02408
9.6596204 35.6571 -43.358889	9.535889 45.651 39.292087	9.6841919 121.651 189.76057
9.6573065 36.6832 -43.452444	9.5376096 43.8607 39.6159	9.6882271 120.65 188.5171
9.6527286 38.6336 -43.466802	9.5367453 44.7534 39.592978	9.6909213 120.451 187.75639
9.6542771 39.0482 -44.292863	9.5378489 43.7264 40.260748	9.6920076 120.619 187.27571
9.6555074 38.8542 -45.129343	9.5379628 42.6856 40.637468	9.6917884 121.425 187.94248
9.6575017 39.3239 -46.246691	9.5367543 42.1717 41.581207	9.6975595 119.986 186.25451
9.6571313 39.7145 -46.323412	9.5375961 41.5091 41.348628	9.6955209 121.488 186.41339
9.6595938 39.2159 -47.218233	9.5348329 42.5976 41.470242	9.6971277 121.28 185.62351
9.656866 40.3308 -45.916279	9.5357553 41.9864 42.123168	9.6933246 123.812 185.50994
9.6596948 39.9495 -47.016778	9.534286 42.1345 42.904015	9.697122 122.988 184.45013
9.6647438 37.7096 -47.51858	9.5344403 41.0483 43.564577	9.694391 124.706 185.04959
9.6635131 38.7942 -48.183669	9.5352999 40.6539 43.899256	9.6981792 123.826 184.07853
9.6658744 37.0301 -48.299448	9.5362901 39.5634 44.335982	9.6983718 124.358 183.9263
9.6644676 38.0429 -48.893584	9.5357478 39.1839 44.653948	9.6987595 124.774 183.70847
9.6629406 39.0438 -48.657527	9.534209 39.1886 45.072321	9.7012392 124.121 183.64558
9.6640723 38.2903 -49.575083	9.5337578 38.262 45.504081	9.7004896 124.49 184.17351
9.6597721 39.3721 -48.912612	9.5340745 37.8882 45.2992	9.7035981 122.933 184.17649
9.6596625 39.0494 -48.608268	9.53428 36.7742 45.495685	9.7040011 122.859 184.26431
9.6598471 38.7345 -49.352176	9.5283634 38.8293 46.425446	9.7038381 122.779 185.21749
9.660007 39.0755 -50.510761	9.528067 38.2277 46.432658	9.7038741 123.216 186.0433
9.6576101 39.4546 -49.835083	9.5229419 39.9016 47.412892	9.7041051 123.555 185.95763
9.6525652 40.4483 -48.678393	9.5197182 40.4159 47.717975	9.7034459 124.873 186.1878
9.6512255 41.3941 -48.608113	9.5237433 38.1059 46.651822	9.7022648 125.761 186.6229
9.6523256 40.3736 -48.16071	9.519573 39.2475 47.999593	9.6987131 126.776 188.27828
9.6502901 41.0271 -47.620441	9.5215866 37.9139 48.494245	9.6986696 127.411 188.99615
9.6510469 41.2528 -47.533379	9.5197538 38.5361 48.736912	9.7025812 125.793 188.2398
9.6538191 39.8362 -47.744966	9.51456 40.002 50.158893	9.6987961 126.676 190.37786
9.6500641 40.4874 -46.422197	9.5176501 38.3378 49.61405	9.7015827 125.315 190.24836
9.652409 39.2906 -47.01047	9.5110852 40.6522 51.684009	9.7016135 124.804 191.08492
9.6456617 41.6937 -45.903925	9.5169128 38.3531 50.737478	9.7021478 125.127 191.26676
9.6523893 39.2215 -47.822611	9.5154712 38.9689 51.256143	9.7035233 124.535 191.25361
9.652873 38.889 -48.488226	9.5137141 39.6707 51.293327	9.7081367 123.596 190.38282
9.6488731 39.353 -47.259257	9.5156103 38.6105 51.195167	9.7064857 124.619 191.19598
9.6476805 38.9059 -46.708979	9.5149673 38.4619 51.932264	9.7066541 124.461 192.00304
9.6454446 39.2325 -45.715473	9.5117342 40.3725 52.30624	9.7096333 123.099 192.25139
9.6455468 38.3326 -45.522639	9.516625 38.4342 51.409525	9.704391 125.061 194.35374
9.6458126 38.3375 -45.993738	9.5122588 40.0905 52.395297	9.7055718 124.611 194.77129
9.6438845 39.1123 -45.794306	9.5186075 36.8122 51.192979	9.7042139 125.858 195.34982
9.6473478 37.4522 -46.555261	9.5153402 37.6632 51.77845	9.7027092 127.393 195.78892
9.6456735 37.9018 -46.095723	9.519836 34.8194 51.551162	9.700393 128.763 196.22485
9.6423365 38.2459 -44.340323	9.518146 35.3991 51.35488	9.6980193 130.828 195.96379
9.6448239 36.9905 -44.952366	9.5236992 32.8227 50.324362	9.699938 131.018 195.4842
9.6474529 35.2112 -45.552868	9.5233174 32.4582 51.006359	9.6996633 131.113 195.87085
9.6446873 35.2204 -44.671096	9.5244663 30.9657 51.492453	9.7001214 132.021 195.44451
9.6373612 37.1602 -42.561997	9.5245583 29.854 52.339066	9.7023887 132.301 193.68031
9.6400428 35.1414 -42.436265	9.5226384 29.8615 53.230607	9.7025572 133.027 193.08978
9.6395504 34.3169 -42.330217	9.5228066 28.6492 53.888945	9.7071613 131.969 191.20327
9.635625 35.3355 -41.475046	9.5257809 27.3963 53.336029	9.7059711 132.84 191.11804
9.6387159 33.6252 -42.050559	9.5273659 25.4298 53.90996	9.7063603 132.847 190.5491
9.6376163 34.2379 -41.937208	9.5278752 25.729 53.501241	9.7071785 132.071 190.54288
9.6399765 33.4015 -42.024765	9.5224164 26.7638 55.00672	9.7074099 132.222 191.01061
9.635442 35.9525 -41.630777	9.5261158 24.7314 54.070662	9.7084617 131.681 191.31252
9.6353013 36.2767 -41.302642	9.5247278 24.7998 55.081081	9.7062727 132.727 191.55803
9.6403911 34.6142 -42.452238	9.5273876 23.2748 55.350457	9.7087816 132.133 191.06437
9.6371973 35.8089 -40.8442	9.5234238 24.8515 55.67199	9.708838 132.542 190.78745
9.6411808 34.4518 -41.281412	9.5257871 23.735 55.476674	9.7107052 131.642 190.98061
9.6389654 35.6251 -40.61442	9.5219585 25.2929 56.334372	9.7100807 132.394 190.9141
9.6430105 33.8731 -41.069304	9.5169222 26.428 58.282221	9.7104252 132.373 191.05907
9.6379393 36.2866 -40.534722	9.5208681 24.0761 57.626122	9.7113791 132.719 190.41414
9.6406024 35.5634 -41.191671	9.5179502 24.949 58.101834	9.7144274 132.251 189.45972
9.6373048 37.3748 -40.946518	9.5202022 23.8795 57.391485	9.711208 134.11 190.43259
9.6371519 38.3243 -41.179111	9.5191726 23.5718 57.646955	9.7149892 133.247 189.04509
9.6403385 37.2042 -41.457629	9.5239712 20.9939 56.817956	9.7169128 133.017 188.9313
9.6424702 36.4048 -41.362531	9.518165 22.7754 58.270189	9.7193385 132.335 189.3438
9.6429772 36.6105 -41.715098	9.5207107 22.3457 57.242312	9.7176933 134.052 189.47931
9.6435582 36.672 -42.029174	9.5182449 23.4632 56.982172	9.7182004 134.452 189.66963
9.6464133 35.498 -42.072724	9.5203661 22.0225 56.893254	9.7198475 134.44 189.78263
9.6414881 37.2151 -40.043184	9.5157712 23.7068 57.936839	9.7168359 135.615 191.28697
9.6442477 35.7922 -39.983037	9.5138908 23.5281 58.865441	9.718108 135.343 191.86678
9.6446539 35.8615 -39.594446	9.5120309 24.386 58.966169	9.7189051 134.959 192.7122
9.6451191 35.9366 -39.848184	9.5106955 25.1443 59.343866	9.7114296 137.803 195.03864
9.6456624 36.458 -39.736337	9.5130637 24.5674 58.559234	9.7213261 134.266 193.26242
9.6477027 35.7219 -40.26427	9.5107105 25.6448 58.692549	9.7199916 135.153 193.75669
9.6488295 35.006 -40.238427	9.5107885 26.0749 58.156316	9.7233829 134.054 193.31884
9.6512476 34.1428 -39.976496	9.5114287 26.214 57.368493	9.7218884 135.219 192.96682
9.6540213 33.3386 -39.938714	9.5103147 27.559 57.371454	9.7236311 134.441 193.18078
9.6606297 31.9852 -41.316914	9.5107849 27.5182 57.650773	9.7243337 134.956 192.71797
9.6557723 33.9802 -40.113488	9.5088453 28.7245 57.574256	9.7278263 133.987 192.63162
9.6578728 33.292 -40.243175	9.5061862 29.9163 58.311817	9.7309983 133.619 191.61318
9.6591092 33.1701 -39.592301	9.5088336 29.6733 56.861882	9.7315515 134.062 191.34131
9.6607522 31.8443 -39.327569	9.5104807 29.1192 56.966614	9.7308726 134.718 191.74759
9.664333 29.9431 -39.805315	9.5132443 28.8914 55.523734	9.7297397 136.03 192.01418
9.666961 27.9982 -39.438393	9.51618 27.4062 55.191757	9.732254 135.395 191.85632
9.6653343 28.3976 -39.278674	9.5199353 26.3468 53.965549	9.7250155 138.942 193.59072
9.6675602 28.5811 -39.91454	9.5173467 27.3572 54.171129	9.7305217 136.876 193.71952
9.6649608 30.0795 -40.090707	9.5184419 27.5733 53.309735	9.7212477 140.594 195.9076
9.6665845 29.6838 -40.735129	9.5221293 25.7618 52.819621	9.7207159 141.037 196.38379
9.6676438 29.0048 -41.26583	9.5151795 28.4089 53.409138	9.7154298 142.978 197.66002
9.6704289 27.7103 -41.275941	9.5148903 28.6434 53.281189	9.7144627 143.457 197.68886
9.6696745 27.1539 -40.732274	9.5139283 29.5775 52.908711	9.7130342 143.702 198.6886
9.670157 27.7044 -41.040106	9.5154067 29.1698 52.320596	9.7157212 142.564 198.04005
9.669046 27.8215 -40.131981	9.5158972 29.724 51.847894	9.7135108 144.134 198.57151
9.669147 28.6874 -40.942698	9.5148855 30.2888 52.086491	9.7097408 145.503 199.47939
9.6697873 28.7354 -41.030237	9.512727 31.4958 51.858959	9.7113951 144.033 200.04631
9.6690659 29.2048 -41.364623	9.5153968 30.1924 51.104139	9.707844 145.343 201.08294
9.6696649 29.1943 -42.325285	9.5160019 30.1968 50.772554	9.7088407 144.529 201.14585
9.6666503 30.568 -41.352	9.5174676 29.425 50.159448	9.7070124 144.386 202.57896
9.6706835 28.9593 -42.887134	9.5178908 29.4017 48.940727	9.7092507 143.596 201.99399
9.671198 28.6334 -42.943197	9.5190815 28.563 48.251006	9.7068061 144.44 202.55866
9.6697827 28.8894 -42.950384	9.5235896 26.7476 46.582249	9.7076161 144.19 202.41144
9.6682999 29.8329 -43.247483	9.523816 26.0975 46.185803	9.7062268 144.094 202.73452
9.6699436 30.588 -44.832279	9.5228695 26.5987 45.803823	9.7089942 142.305 202.57831
9.6683391 30.5084 -43.703973	9.5235814 25.9541 45.413771	9.7067716 142.472 203.82867
9.6717082 29.3675 -44.975604	9.5219882 26.4882 45.602143	9.7076289 141.071 204.22522
9.6734056 28.4754 -44.639116	9.5228489 25.5993 45.739116	9.7043002 141.229 205.69007
9.6705083 29.2493 -43.839436	9.5230037 25.323 45.515711	9.7046477 139.97 206.19644
9.6704859 29.6781 -43.76163	9.5250487 24.4201 44.575204	9.7030899 140.144 206.66789
9.6702213 29.462 -43.344607	9.522027 25.1396 45.091022	9.7026145 139.734 207.34628
9.66986 29.4394 -43.385446	9.523912 24.429 44.425675	9.7054758 138.042 207.35386
9.6726169 27.9283 -43.775081	9.5228159 25.3766 43.900421	9.7052528 138.379 207.73073
9.6692005 28.729 -43.295296	9.5234933 24.934 43.89858	9.7063938 137.678 207.86072
9.6719489 26.9694 -43.444967	9.5233846 24.7671 45.259967	9.7013826 139.362 208.62471
9.6710703 27.2907 -43.251059	9.5237844 24.7728 45.21969	9.7061375 137.495 207.21876
9.6716694 26.7683 -43.434502	9.5249567 23.917 46.159286	9.7065538 137.429 207.53061
9.670234 27.1136 -42.970664	9.525387 23.6178 46.168382	9.7057251 138.098 207.496
9.6672365 27.8567 -42.118356	9.5266647 22.285 46.555541	9.7047532 138.433 207.72636
9.6693502 26.3544 -41.871329	9.525232 22.3026 47.626799	9.7060383 137.674 207.88598
9.6660486 27.962 -41.456703	9.5276002 21.1831 47.324494	9.7021859 139.216 208.16746
9.6679884 27.3064 -41.939687	9.5266834 21.8321 47.371686	9.7031361 138.681 208.708
9.6723361 24.9564 -42.108689	9.5321413 19.4297 46.538339	9.7041863 137.804 209.26166
9.672165 25.4958 -42.266582	9.5294462 20.2842 47.200527	9.7023021 138.594 209.10711
9.6801372 22.6028 -43.894849	9.5291618 20.6882 47.312629	9.71124 134.147 207.46548
9.6776781 23.397 -43.339852	9.5317839 18.6093 48.13149	9.7050166 136.792 207.87746
9.6785513 22.3268 -42.627681	9.5296994 19.9396 48.264816	9.7090106 135.699 205.71446
9.6777492 22.803 -43.112834	9.5312736 19.0433 48.413216	9.7110228 135.14 204.78033
9.6792685 22.0612 -43.452516	9.5305985 18.5869 49.462344	9.7071242 136.783 205.25289
9.6817353 20.8385 -43.925068	9.5307287 19.2408 49.477973	9.710022 135.873 203.62477
9.679249 21.2024 -42.370978	9.5304022 18.3787 50.443064	9.7062745 138.12 203.48095
9.6810895 20.0876 -42.663517	9.5322792 17.8321 50.642299	9.7084452 136.826 203.43523
9.6813507 19.6434 -42.239816	9.5300223 17.1893 52.461398	9.7083688 136.642 203.52702
9.6797681 19.8873 -41.24477	9.5325884 16.1043 52.680234	9.7065186 137.716 204.06071
9.6827223 18.3919 -41.917205	9.5331148 15.8813 53.136456	9.7069313 138.18 204.26254
9.6789437 19.2206 -40.904365	9.5348942 15.3584 52.433448	9.706975 138.155 204.15211
9.6809562 17.7604 -40.54922	9.5372874 15.2423 51.588693	9.7038671 139.632 204.72847
9.6793361 18.0019 -39.897278	9.5382495 14.7133 51.469	9.7012903 140.8 205.00586
9.6817312 16.542 -39.656581	9.5445579 12.7507 49.564132	9.7003776 140.642 205.21922
9.6821909 15.4143 -39.066215	9.5396772 15.4914 50.203215	9.7002141 141.309 204.50501
9.6880059 12.5707 -39.481357	9.5475499 12.5244 48.86831	9.6994357 141.971 203.90327
9.6831382 14.1832 -37.848688	9.5428562 14.4379 49.757111	9.7029384 140.856 203.32897
9.6845407 13.0515 -36.752469	9.5447594 13.0749 50.039041	9.7043269 140.695 202.9073
9.6787932 15.0142 -34.7651	9.5454875 12.5881 49.975501	9.7085507 139.657 201.88166
9.6814806 13.3678 -33.946012	9.5431753 13.5344 50.167337	9.7029868 142.481 202.81681
9.6811814 13.8079 -33.127803	9.5468056 12.6128 49.284731	9.6992455 144.291 203.81862
9.6811177 13.6701 -32.594926	9.5481288 12.0941 49.094989	9.6996442 144.134 203.33804
9.6834073 12.9768 -32.29883	9.5497432 11.8214 48.508909	9.7011509 143.114 203.89974
9.6804486 13.9474 -31.61891	9.5514307 11.4154 47.624741	9.6988718 143.817 204.93875
9.6811338 13.2213 -30.701104	9.5530953 10.5289 47.144749	9.6990042 144.54 204.89741
9.6806156 13.1917 -29.483537	9.552551 11.3501 46.886654	9.6959548 146.122 206.34394
9.6800435 13.4829 -28.747921	9.5531832 10.9607 46.592337	9.6993789 145.745 205.64067
9.6809625 13.0917 -27.743646	9.5544964 11.1208 46.131566	9.69447 148.171 207.01549
9.6788711 14.1452 -27.027756	9.5579143 9.83394 45.345647	9.6979246 147.112 207.0492
9.6817366 12.9928 -26.952372	9.556152 10.6179 45.721082	9.6967587 148.094 207.55087
9.6794236 14.3435 -26.792338	9.5577579 9.49626 45.798188	9.702595 146.077 207.01038
9.6816413 13.9872 -27.212564	9.5575641 8.57915 46.207489	9.6992497 148.413 207.86423
9.6802068 14.4624 -27.567557	9.5591499 7.76829 45.911946	9.7021146 147.831 207.29045
9.6854349 11.954 -27.860739	9.5571142 7.70389 46.293821	9.7001625 148.705 208.15717
9.6794613 13.8969 -26.193942	9.5585103 6.66924 45.879662	9.7011255 147.997 208.40773
9.6818975 13.1107 -27.211144	9.5562257 7.43619 45.847107	9.7012321 147.557 208.8376
9.6809615 13.5664 -26.828177	9.5564586 6.99434 45.588629	9.7028885 146.533 208.97374
9.6783421 14.6721 -25.701066	9.5595866 5.33517 44.360474	9.7048758 145.805 208.72665
9.6769136 15.2946 -24.470284	9.5592056 5.2531 43.697735	9.6997739 147.304 210.22169
9.6769697 14.9276 -23.739248	9.562421 4.3264 42.570824	9.7012968 146.196 210.31793
9.6754921 15.3175 -22.850569	9.5619479 5.05329 41.967762	9.7004142 146.215 210.59855
9.6776992 14.3208 -22.666014	9.5592172 6.72582 41.312075	9.6972495 147.532 211.09169
9.6762783 14.8934 -21.575537	9.5610927 6.92387 40.044056	9.6999896 146.142 210.49738
9.6792213 13.4799 -20.822171	9.5608288 7.96539 39.428651	9.6988081 146.356 210.37539
9.6707516 15.9923 -18.241436	9.566068 5.7867 37.824802	9.6979113 146.078 210.53575
9.6760777 13.2272 -18.347166	9.5694848 4.70579 36.156877	9.6955845 146.675 210.49685
9.6737602 13.9077 -17.423973	9.5722976 3.74898 34.47299	9.6967645 146.13 209.9012
9.6746197 12.7708 -15.658371	9.5728472 3.79973 33.81035	9.698717 144.649 209.86319
9.6682795 14.0927 -13.678974	9.5750998 3.3083 32.886452	9.7004572 143.371 210.37646
9.6687923 13.28 -13.276092	9.5752001 4.05536 31.849618	9.6979862 144.572 211.01871
9.6713022 11.8001 -13.396548	9.5795147 3.33608 29.969262	9.7001537 143.27 211.26377
9.6700808 11.2609 -12.997956	9.5775326 4.91231 29.601365	9.6972547 145.037 211.73619
9.6765536 7.22868 -13.639517	9.5808294 3.45606 28.900853	9.6974512 145.286 212.1063
9.6696343 8.41103 -11.773081	9.5783437 4.65317 28.875113	9.7014271 143.488 211.42624
9.6737569 6.4357 -12.04449	9.5806742 3.53396 28.375063	9.7018541 143.187 211.23842
9.6690936 7.8717 -10.779146	9.5805396 4.4047 27.826372	9.7027139 142.383 211.84227
9.6715848 6.92554 -11.109641	9.5779812 5.76415 28.083429	9.7000448 142.926 212.45617
9.6680725 7.75337 -9.9690656	9.5848477 4.21038 25.732982	9.7034159 141.602 212.16564
9.6694098 7.06705 -10.104278	9.57937 7.45794 26.315384	9.7031146 141.771 212.23669
9.6685553 7.50873 -10.352283	9.5837782 6.25144 25.375173	9.7039052 141.25 212.8725
9.667266 8.54196 -10.403417	9.5782247 8.08753 27.262771	9.7014263 141.671 214.31362
9.6662164 9.1723 -10.779179	9.5833035 6.0156 26.482427	9.7026636 140.572 214.70698
9.6666803 9.33894 -10.619318	9.5817847 7.0329 26.955474	9.7029215 139.711 214.86154
9.6696224 8.52979 -11.222278	9.5804603 8.91256 26.393003	9.7049004 138.958 215.64098
9.6663799 9.49542 -10.943151	9.5823682 9.01515 26.113777	9.705426 138.423 216.10125
9.6650686 10.2351 -11.263956	9.5841364 9.15019 25.146903	9.7108764 135.568 215.41973
9.6641112 10.7988 -11.113061	9.5809588 10.5291 25.722561	9.7052796 136.881 217.36891
9.6626939 11.389 -10.588828	9.5875129 8.63627 24.138264	9.7060397 135.609 217.68791
9.6625359 11.4992 -10.136701	9.5876654 9.30184 23.390185	9.7010301 136.867 218.9743
9.662843 10.8863 -9.3617814	9.5862873 11.5447 22.487872	9.7033833 135.688 218.79968
9.6623338 11.338 -8.7520586	9.5867057 12.3358 21.933201	9.7017202 136.763 219.59801
9.6621199 11.8361 -8.8014956	9.5855177 13.078 22.132788	9.7075144 134.311 219.18528
9.6628582 11.4567 -9.480979	9.5785233 16.2291 23.092021	9.6985885 137.573 221.76968
9.6599801 12.2134 -9.2651379	9.5786599 15.5059 23.785436	9.7024275 135.359 221.64563
9.6601212 12.6413 -10.13486	9.5756268 16.3755 24.51519	9.697075 137.242 222.64065
9.6604259 12.6069 -10.262646	9.573917 17.001 24.567622	9.6955087 137.673 222.86172
9.6612276 12.0942 -9.9792881	9.572328 17.7484 24.445291	9.6948614 137.013 223.4471
9.6595064 12.8814 -8.9857567	9.5717455 18.4039 24.573893	9.6961068 135.955 223.16669
9.6617573 11.7873 -9.3954325	9.5707401 19.1412 25.114314	9.6947757 136.067 223.25464
9.6621425 12.2691 -9.7238484	9.5685535 20.6078 25.063455	9.6968126 135.567 222.63062
9.6627796 12.5439 -9.2896672	9.5729645 18.5276 24.909325	9.694243 136.748 222.38365
9.6619126 12.861 -9.205783	9.5676805 21.1439 25.439959	9.6939977 136.849 222.00097
9.660441 13.2995 -8.5256778	9.5709438 20.0097 24.77017	9.6929383 137.6 222.12702
9.6650687 12.2951 -10.451914	9.5708352 20.5113 24.298972	9.6947603 137.534 222.04667
9.6660405 12.3067 -10.864255	9.5727149 20.2116 23.633038	9.6974629 136.919 221.84039
9.6676199 12.4033 -11.747599	9.5710942 21.8066 22.598515	9.6970229 137.238 222.59159
9.6663887 12.8213 -11.307483	9.5740408 21.0444 21.287655	9.6983821 136.812 222.52232
9.6654752 12.655 -10.435679	9.5731929 21.4525 21.191874	9.6965324 137.939 223.44133
9.6640437 13.2284 -9.9746872	9.5726219 21.3727 22.54516	9.6953841 138.71 224.47422
9.6619057 14.39 -9.5207641	9.5734377 21.7318 22.599264	9.6935649 139.678 224.68764
9.6586358 15.6774 -9.1984686	9.5693486 23.9537 23.683556	9.6971123 139.144 224.08007
9.6606143 14.5764 -8.7925554	9.5752616 21.9746 22.780024	9.694986 140.527 224.83998
9.6625608 13.8799 -8.5264996	9.5717405 23.4456 23.516147	9.6923755 142.164 225.20706
9.662403 14.3009 -7.855097	9.5804712 20.3413 21.776617	9.6953617 140.436 224.99332
9.6574973 16.2089 -6.3988554	9.5780329 21.3427 22.292761	9.6934488 140.998 225.96458
9.6533738 17.8063 -5.351014	9.5816033 20.0195 21.697374	9.6902668 142.216 227.18607
9.6490187 18.9399 -2.7892687	9.5772206 21.3037 22.576314	9.688667 142.689 228.53652
9.6539184 17.1698 -2.6103678	9.5794788 20.567 21.989185	9.684945 143.787 229.85091
9.65008 19.0963 -0.23173511	9.5790611 21.293 21.299105	9.6835158 144.104 230.41701
9.6508487 18.5645 1.2194389	9.5854387 19.8851 18.503631	9.6808375 144.602 232.01314
9.6502262 18.8552 1.7681254	9.583647 20.9793 18.206989	9.6756459 146.32 233.70554
9.6484577 19.8422 2.58777	9.5863856 19.6225 17.405173	9.6764272 146.842 233.17606
9.6477293 21.0776 2.9740585	9.5850915 20.2274 17.119227	9.6765226 147.016 233.62005
9.6446861 22.7307 3.9253655	9.5862729 19.2753 17.255089	9.678278 146.811 233.68394
9.6455043 23.0836 2.9922466	9.5853361 19.6686 16.864597	9.676133 147.906 234.41377
9.6440821 23.4365 4.1603809	9.5877411 18.6048 15.720077	9.6741194 148.179 235.89956
9.6468991 22.6478 3.6768937	9.5863753 18.8208 15.869254	9.6754682 147.349 236.58148
9.6477398 21.6401 3.9374325	9.5855047 19.0976 15.419923	9.6734062 148.152 237.05896
9.6512879 20.0765 3.9635155	9.5873746 18.0915 14.914818	9.6746825 148.128 237.17937
9.6472638 21.2616 5.4227062	9.5838239 19.0379 15.691896	9.6730439 149.479 237.26409
9.6520863 19.0262 5.2103398	9.5826331 19.2125 15.821353	9.6735467 149.74 237.3448
9.6454126 21.775 6.4473732	9.585236 17.852 15.611811	9.6709097 150.922 238.0911
9.6456294 21.4635 6.8239648	9.5848632 18.3296 15.256747	9.673773 150.173 237.65794
9.6414473 22.1669 8.6876278	9.5873392 17.4545 14.84699	9.6720491 151.324 238.81864
9.6379078 22.5848 9.989123	9.5859231 17.4739 15.832435	9.6752917 150.305 238.63214
9.6370683 23.1494 9.8920828	9.5872702 17.4407 15.149891	9.6741365 150.724 239.24424
9.6330359 24.2824 10.590597	9.5910136 15.5534 15.104667	9.6764714 150.892 238.12701
9.633225 24.3418 10.451998	9.5917097 15.3034 15.013053	9.6777575 151.054 238.11906
9.6334649 24.4596 10.779389	9.5911888 15.7391 14.628182	9.672336 153.241 239.45188
9.6344832 24.626 10.790954	9.5922527 15.4597 14.723527	9.6752251 151.588 239.97369
9.631117 26.2702 11.613833	9.5910453 16.179 14.578237	9.6735368 152.315 240.9041
9.6334179 26.1683 11.389923	9.5949508 14.7459 13.633963	9.677365 150.815 240.23581
9.630581 27.5332 12.179344	9.5919376 16.5975 14.043443	9.6745267 152.276 240.23984
9.6323369 26.5436 12.762632	9.5976801 14.5041 13.218873	9.6838783 148.469 238.81261
9.6302255 28.0576 12.784349	9.5963039 15.4003 13.302837	9.6819042 149.197 240.11974
9.630385 28.4424 12.251043	9.5963583 15.9222 13.232374	9.681751 150.102 239.7953
9.6351755 26.7847 11.56412	9.5953152 16.4167 13.3694	9.6784804 151.913 240.51719
9.6347782 27.214 11.768818	9.601272 14.4264 12.424045	9.677436 153.069 240.4276
9.6322391 28.7457 12.210562	9.5984087 16.0334 12.934342	9.6740086 154.704 240.69776
9.6328364 29.4281 11.602947	9.6011371 15.035 13.400871	9.6771441 153.029 240.41879
9.6308714 30.7933 11.561624	9.5978811 16.4183 14.204374	9.6708971 155.229 242.50614
9.6336679 30.4871 10.709821	9.6006533 15.5256 14.276803	9.674478 153.046 242.92647
9.6340798 31.1732 9.926386	9.5955564 18.0943 14.585756	9.6727018 153.348 244.18457
9.6333598 32.0013 10.0861	9.6005412 16.4804 14.311575	9.6692523 154.255 245.91711
9.6301735 33.8241 10.675477	9.598376 18.3609 15.091667	9.6695667 153.565 246.11253
9.63183 33.6704 10.658931	9.5965148 19.311 15.894728	9.6699231 153.343 245.18631
9.6292461 35.8566 10.652473	9.5983811 18.9797 16.311165	9.6664367 155.702 244.87694
9.6326912 34.7864 10.177716	9.5978625 18.3482 17.516043	9.6641154 156.712 245.38988
9.6288314 36.5639 10.600897	9.5969172 18.7031 18.292446	9.6620084 158.386 245.10062
9.6354014 33.5628 10.207345	9.595914 19.0765 18.412376	9.6548616 161.895 245.94015
9.6339315 34.7334 11.142315	9.5984384 17.3733 18.198386	9.6584852 161.505 244.38463
9.6390381 32.5169 11.215499	9.5937586 18.8079 18.802624	9.6547614 163.729 244.89411
9.6363891 33.7999 11.699268	9.593204 18.3378 18.87669	9.6568344 162.911 244.45986
9.6373386 33.3503 12.337849	9.5948388 17.3011 19.319511	9.6558588 163.627 244.94097
9.63527 33.9424 13.394765	9.5963739 16.7735 19.250401	9.6561888 163.659 245.27505
9.6325542 34.5916 15.228117	9.5969162 16.8846 19.440281	9.6529855 164.763 246.26485
9.629963 36.0031 16.081054	9.5949267 17.6631 20.292834	9.6526491 164.918 246.46404
9.6327967 34.627 15.653407	9.596574 16.4287 20.946511	9.652984 164.414 246.58083
9.6329344 33.8212 16.754659	9.5972132 15.3031 21.639924	9.6519562 165.041 247.17071
9.6333032 34.2334 16.443112	9.59744 14.6837 22.021439	9.6565844 163.949 246.09188
9.6345651 33.2695 17.127609	9.5963095 14.836 22.542824	9.651184 165.916 247.25462
9.6353182 33.2338 17.087684	9.5971775 14.1639 23.13927	9.6534697 164.837 246.41487
9.6335175 33.9891 18.000477	9.5955111 15.3513 23.54791	9.6495698 166.804 247.06925
9.6322445 34.2181 19.788295	9.5968478 14.2937 24.156434	9.6501687 166.996 246.777
9.6374874 32.2779 19.61156	9.5932072 15.182 25.04256	9.6477197 168.404 247.33442
9.6340274 33.6669 21.418135	9.5912602 15.6953 25.841259	9.6436444 170.163 248.24128
9.636246 32.3578 21.753972	9.5941635 14.2813 24.916576	9.6452719 169.357 247.9267
[truncated: 998,000+ more rows]
