# Supplementary material for: Heterophilic and homophilic cadherin interactions in intestinal intermicrovillar links are species dependent
Source: PLoS Biol. 2021 Dec 6;19(12):e3001463. doi: 10.1371/journal.pbio.3001463 (PMC8691648; doi:10.1371/journal.pbio.3001463)
Supplement: S11 Data — This Excel file contains the source data for the bead aggregate sizes in S18I Fig. The raw aggregate area, mean of means, standard deviation, and standard errors for the constructs are listed in the Excel file. (XLSX) [file pbio.3001463.s038.xlsx]

## Sheet: hsC5EC1+hsP24EC1-2
hsCDHR5 EC1+hsPCDH24 EC1-2			Ca
	T0		T60		R1		R2
Replicate 1 AVG	137.124		212.557		221.658		257.191
Replicate 2 AVG	132.773		171.133		244.248		460.004
Replicate 3 AVG	142.826		210.778		294.702		493.217
Average	137.574		198.156		253.536		403.471
S.D.	5.04162		23.4194		37.3972		127.766
S.E.	2.91078		13.5212		21.5913		73.7659
Replicate 1					Replicate 2					Replicate 3
T0	T60	R1	R2		T0	T60	R1	R2		T0	T60	R1	R2
21	88	53	413		115	45	1	2305		94	2	208	2739
37	54	23	31		16	577	2135	121		100	35	2965	1919
143	47	194	134		29	42	271	522		309	123	178	1228
6	28	3	22		16	65	21	560		81	352	123	560
18	159	51	949		285	99	7	2997		75	23	181	1999
12	35	119	345		54	1246	636	691		126	2219	1528	9256
86	422	637	1194		41	3	32	596		76	627	49	5400
100	685	51	80		230	3	30	524		15	246	8	214
121	47	215	34		105	6	56	1881		5	64	207	492
334	22	319	6		69	1	1174	101		109	3	64	20
89	336	1	44		108	1	180	47		81	40	6	2
113	212	109	395		93	46	2	3186		33	1	1	60
24	1145	1	1		106	541	793	1604		77	1	1	97
58	110	1	280		149	32	1	127		12	1	2	14
128	33	12	76		106	34	1	1584		81	88	4	78
86	179	182	23		131	1	76	3900		24	4	4	1
90	118	85	1247		94	62	1	629		91	1	1	1787
109	115	138	399		1	3	1	61		626	1	1	82
141	102	1	287		1	76	3	4		19	2	87	1290
54	209	291	155		107	554	1	2		11	1	71	68
115	701	166	3		225	1	1	1276		73	9	29	3058
254	281	236	113		130	1	153	845		52	1	115	64
75	254	3	97		1	9	2	2020		212	1	97	95
556	64	10	110		1	1	1	85		131	1	8	1
261	121	54	18		139	2	1	81		44	3	6	434
127	195	3	13		142	29	196	2383		165	1	119	1996
97	219	7	34		191	11	23	98		365	1	13	86
108	114	86	1		122	1	1	165		141	4	3	62
114	521	6	126		91	415	5	247		108	1	1	686
117	262	97	119		126	183	3	285		114	1	2	220
137	153	222	1		125	1	1	49		104	1	1	1
168	113	113	2		138	1	203	140		113	1	1	806
115	105	115	353		242	42	55	145		135	1	5	90
1	106	1	1		76	74	1	1520		117	3	3	1
219	237	132	3		1	122	1	1		69	1	172	961
130	99	171	100		150	103	1	1		120	1	1	78
145	91	1	7		85	302	1	4874		120	1	2	2104
255	113	164	265		107	143	1	80		146	1	4	1041
85	174	16	1		143	1	2	9		280	204	1	236
88	79	81	106		137	1	38	1		227	2	1	98
92	143	364	21		127	239	280	1		143	458	554	1
123	393	117	2		116	1	1	51		102	57	1	1
202	520	107	1		333	85	93	1086		183	3	223	79
116	117	326	64		127	1	515	1		197	1	2	108
217	101	187	7		131	18	1	5		129	2	1	3
87	131	60	118		112	1	1	1		111	1	12	1
137	107	99	3		223	122	104	78		354	1	1	1009
140	97	347	91		143	1	1	1		118	1	1	126
209	250	1	1		75	55	81	78		125	3	1	121
134	83	24	541		117	12	190	4		267	679	1	1
225	193	171	154		151	626	1	86		112	29	1	1076
107	121	13	159		130	27	1313	63		117	1	19	772
114	81	57	277		140	852	2666	91		118	54	3	3669
144	164	360	163		141	1	27	4		126	1	518	4836
132	96	2398	18		141	1	1	1		296	1	69	1
129	246	62	119		2	1	82	81		163	141	1	661
170	93	107	86		1	772	5371	1		124	4	2	1298
112	110	1	201		1	304	488	1		351	436	82	3
101	68	1	375		100	2	94	1		134	1	1	50
129	525	1	69		112	2	100	2		121	132	107	1
208	605	13	112		118	31	1899	55		127	90	575	20
106	206	1	352		184	1	1176	2		111	255	132	1
93	434	283	2		3	527	1	1		160	2	1	1
95	205	1	286		109	3	1	3		91	1	1	66
90	83	83	719		3	14	1	54		111	1	1	33
121	116	116	46		93	1	5	74		241	285	222	12
291	97	1	129		22	88	3	4		81	3	12	1
112	97	1	7		208	401	22	93		111	1	1	35
96	290	4	94		119	3	1	1		113	1	10	1
120	97	24	76		121	1	2	1		135	384	2	1
216	777	1	6		109	1	691	469		89	1	1	1
167	118	184	522		2	1	80	102		94	3191	1	342
129	117	1	11		1	34	1	80		334	1	558	101
145	298	65	73		210	62	1	2380		119	2	153	1
98	105	168	73		113	80	1	2		113	1	2634	1
113	556	296	70		47	1	19	72		112	1	1	1
112	105	28	1		233	72	1	1004		111	1	1150	6285
231	103	31	75		99	1	47	3		96	6	11	1065
109	114	87	11		185	1	2	3147		122	1	2	1
197	101	213	3		1	96	174	152		85	1	3	28
121	117	20	1		111	17	347	4		158	1	3	1
116	1455	21	1		83	9	427	3		463	12	1	1
41	243	93	104		102	8	1	790		122	3	2	92
132	791	1	266		127	2	2080	87		122	375	3707	1
134	827	386	95		129	111	1	1		93	1	17	5
1	183	97	2		128	88	1	1569		94	1	1	1
97	122	10	59		100	134	1	5		98	1	1	114
101	82	39	124		1	116	3	3		170	3	1	2
124	369	106	396		126	219	92	276		75	1	439	19
129	227	67	31		112	1	106	123		93	2	1	83
202	109	67	2		103	1	95	71		129	2	1	1
107	84	1	277		4	13	220	2478		122	165	60	326
144	126	3	1		62	3	291	70		104	1	641	5043
1	188	1	223		117	20	1	1182		298	6	199	4030
243	399	83	180		88	1	1	222		113	1	1	118
104	115	47	83		13	88	30	1		216	1	548	5001
406	102	1	1		1	73	1	82		229	2	71	1
63	109	108	1		104	94	2	1480		136	1	14	921
118	112	207	116		97	1	1	851		116	5	106	975
133	317	1	54		1	1	2	98		122	1	84	6759
193	226	1	156		188	2	102	205		122	6	56	1
105	541	170	1		209	478	1	1196		247	261	162	1
122	98	113	37		161	9	1	145		112	1	78	1
107	95	78	198		119	40	34	1992		125	2	75	1
102	172	928	29		120	1	1	132		95	1	68	1
111	102	1061	7		191	37	2	496		379	1	76	1
130	114	75	1		164	28	1	1		959	157	1	1
243	86	107	21		87	109	2	1		132	869	39	1
117	119	893	253		91	35	77	1		123	1	2103	1
117	116	2	115		103	33	104	75		91	5	1	34
90	93	223	80		120	54	1	1		121	5	6852	90
261	210	1	82		94	737	1	82		109	1	2	1
115	98	1	71		138	3	19	87		186	2	1	3
115	108	104	1		240	1	1	1		132	2	77	1
124	518	1	15		178	28	104	36		1	1	37	1
116	84	1	68		120	1	3	47		104	1	1562	3699
103	210	225	76		113	11	167	71		170	1	2	63
121	467	273	2074		152	14	3	68		121	1	57	1
109	105	362	874		103	71	1	170		132	1	55	1
1	100	74	86		127	1	586	77		101	1	127	1
214	103	116	690		106	2	1	1		1	2	308	1302
218	235	104	188		126	11	1	1		137	315	140	3
109	61	64	85		128	13	1	1		120	1	1	209
280	107	1946	845		111	1581	1	1574		120	1	1	1
134	208	126	40		98	28	279	26		132	1	1	1
43	106	184	1174		124	224	1	378		89	1623	1	71
125	236	117	731		129	1	1	1		105	1	3	1357
392	422	1057	2032		75	389	95	66		116	1	1	1
120	2	1	50		124	5	1	824		114	1	31	69
133	89	997	42		174	9	9	3		100	1	4	2538
116	687	113	66		122	2	2	103		124	1	185	161
120	105	126	1		99	44	1	87		126	27	396	118
133	742	21	1		145	1	1	33		97	6	1	681
130	98	726	1		101	1	101	77		217	1	1	287
132	104	119	70		191	1	1	85		110	1	2582	1
110	89	102	1		63	1	85	1		96	1	64	3013
127	447	76	75		108	1674	1	113		91	1	1	128
133	117	71	325		1	707	6	97		140	6	1	1
135	108	81	117		120	92	5	1392		233	1	682	1
111	338	97	28		125	49	3	1276		92	469	1	1
128	116	145	722		112	3	17	3096		120	722	57	37
134	204	206	56		138	4	30	5		1	1	2	4539
202	111	121	1		113	1	1	539		129	1902	45	1
335	1	9	96		124	571	329	72		116	72	53	7
107	98	54	9		130	15	8	80		122	2528	1	1
130	319	203	89		88	18	1	84		339	1	1	4188
247	406	122	505		295	1	1	1		135	1	2	1
95	85	212	105		89	582	1	1847		145	3	1	125
108	116	141	73		221	25	1	1		92	340	34	59
90	313	906	1		93	1	1	77		655	1	3	124
133	94	116	138		109	386	1	2		228	1	46	1
204	111	3	195		2	1	3	2		110	141	1	1272
105	84	75	76		105	1	1	943		220	1	626	1178
120	112	197	112		120	1	1	88		112	61	101	2
119	118	1	83		116	1	70	118		133	1272	1	212
132	108	1	181		106	1	635	88		121	1	1	1
110	110	170	80		142	28	1	1		212	1	992	3
121	693	386	40		258	1	1	202		271	11	4	1
246	114	194	30		632	1	1	4		92	67	109	75
125	217	29	1		105	607	1	77		126	1	27	1
217	489	378	53		140	289	1	81		218	1	12	1
405	189	64	360		373	1	1	528		64	1	84	684
327	171	95	88		119	1	1	214		197	1	1	176
351	116	105	61		124	1	1	73		113	1	1	466
114	122	338	16		1	1	1	1		218	1	35	1
119	105	107	1		404	167	98	2		98	3	34	2
117	594	89	1		122	1	184	81		123	1	166	2816
116	182	216	102		538	1	86	88		354	4	1	1
71	186	89	76		132	117	90	2		1	94	514	1
101	329	184	100		114	250	135	1		151	7	3983	1
604	193	107	2695		115	10	1671	665		104	2	4390	7203
111	363	57	19		253	3	95	1		118	1	1	1
140	88	298	152		147	1	21	458		116	1	20	1
65	111	1	4		133	45	1	162		104	1	238	209
218	359	175	63		117	229	15	1		127	275	827	4597
123	282	115	186		125	347	224	93		98	1	24	1
373	212	139	292		122	336	7	1		360	1	3	15
216	546	4	11		107	191	110	1		192	4731	13	146
244	185	345	353		99	45	121	12		99	1	223	672
127	296	193	191		113	654	1	948		114	2	1632	1
127	93	92	1		345	1	2	81		123	1	11	5
112	118	215	1229		436	122	88	170		185	1	345	100
234	98	95	115		102	79	3	1		139	115	71	4
140	270	355	127		132	2	1	1		125	105	124	6
154	327	1	52		206	1	160	108		121	1390	209	1
102	1432	113	71		125	7	1	4		110	3	129	213
305	119	104	651		108	1	3	1		102	1	5	9544
99	211	1	300		1	149	3	1		86	1	262	498
129	288	1	97		103	336	1	94		117	791	29	635
101	391	800	100		145	1	1	2632		124	1	514	1358
192	116	23	131		23	1	42	1		103	1	1	1897
211	480	150	39		250	1	105	1		127	3	142	6
292	92	1	406		72	1	46	1330		126	868	1	1
206	159	1	242		122	1	232	252		207	1	1	1
136	112	94	3		138	1	25	333		110	1936	64	1590
107	92	42	108		5	1	443	423		113	1	3	2
92	98	157	51		1	1	258	163		114	660	956	117
125	114	293	148		576	3	177	83		247	1	1	123
202	303	104	22		1	49	88	69		92	2	66	1
129	290	963	10		214	1	1	4185		126	1	1	1
77	94	212	278		123	1	2	19		134	3	91	1
586	117	1	1		246	39	53	2725		103	1	141	2247
109	118	611	85		133	1	63	3481		128	41	90	1
226	107	1	96		125	1077	5448	81		89	74	17	69
242	105	1	250		197	103	608	735		80	1	1	2
122	128	1	291		140	28	94	2		118	863	2	2
103	221	1	1395		136	69	1	3		295	1	85	89
98	103	125	1		114	234	1	1		110	1	72	2011
111	101	373	93		140	204	1	1		100	1	87	1
132	106	54	1		123	6	1	101		371	3	1	67
196	558	427	1		132	41	699	1636		144	2	1	116
51	285	93	284		128	1	95	115		125	2254	104	1545
102	98	257	108		384	94	1	122		128	1	1	1
135	110	82	72		92	85	1	3365		129	3	75	1
120	663	275	419		107	1	654	117		121	2	1	1
126	111	114	53		114	8	49	55		106	2	79	1
332	198	438	1		144	79	1	125		117	1	343	1
101	79	1	849		121	3	2	74		326	1	1	136
120	119	2	134		114	1	1	170		128	2	38	65
122	107	1	231		84	114	1	64		109	2	1	106
118	107	69	71		72	1	8	3218		124	176	2	1
393	196	19	96		129	5	1	78		109	1	1	528
240	104	17	105		89	2	1	39		117	2	220	2144
115	187	1	13		83	1	3308	3197		258	1	62	1
129	98	93	1		126	119	112	204		109	778	38	88
130	566	101	422		120	1	1	63		114	1	4	248
95	98	201	543		1	773	1	270		209	1	1511	48
300	177	10	102		126	1	218	2		133	1	91	1
123	106	387	1		101	156	178	2199		107	1	70	1329
217	98	91	1		116	108	101	13		110	5	49	1400
124	91	1	97		545	1	6	1		121	1348	1	1
132	327	135	120		254	80	1	1		249	1	106	88
105	460	1	78		83	1	220	3571		104	5	81	94
102	431	77	81		318	7	19	2686		128	1073	88	14
138	554	113	405		265	1	1	1831		115	1561	77	278
309	266	98	5		120	331	1	91		112	1	7	866
134	311	1	78		125	1	14	85		1	1	49	376
95	111	66	83		259	160	1819	88		88	1	973	1201
139	111	393	28		130	1	1	2395		127	2	43	1
205	403	196	125		127	2	109	1		115	1	101	2124
100	131	62	439		134	162	1573	99		228	1	87	1
229	208	135	144		127	1	2	62		124	308	192	1
129	108	34	119		122	72	75	85		146	3	262	1
116	298	1	64		111	3	1	1812		150	1	63	1
230	90	406	154		82	1	114	1		235	1	442	96
120	101	1	12		112	32	100	231		146	1	1	1
199	93	4	1082		237	173	1	1294		116	3	348	1
202	99	112	4		131	1	109	850		118	1	283	112
87	98	1	60		228	1	201	43		115	11	156	1
127	204	1	1		118	1	544	85		103	122	64	7221
110	921	384	1		92	1	230	76		221	3	20	1
131	114	142	1		512	344	98	443		113	1	1	5054
96	155	59	1		87	57	1	1		130	301	1	17
133	113	44	921		119	539	1	1		109	1	1	6282
118	209	1	1		118	1	870	3		130	28	27	130
127	197	599	279		648	1	27	779		101	31	1	1
83	119	121	1306		111	187	109	1185		155	2	2	1
123	110	101	106		319	99	1	162		125	2	1	56
271	319	80	1641		127	2	42	1		102	1	2	92
137	730	75	1		122	3	1	87		135	1	1	111
156	221	193	271		131	47	1	640		236	1	1	1
140	110	644	1		95	26	21	8		131	1	410	1
1	99	360	30		114	1	1	96		115	1	7	125
101	280	1	115		129	1	174	22		122	1	77	1
133	125	110	63		95	1	124	1		125	169	68	55
128	217	5	783		99	81	154	72		108	6	10	2
123	300	9	95		140	6	106	260		124	1	147	2875
134	113	48	7		108	1	2093	3617		124	71	3728	1144
235	490	1	130		1	2	1	1		126	1	197	4496
167	105	157	170		7	64	216	233		124	1	4	7322
254	103	160	83		1	1	1	241		86	1	837	1
104	136	126	97		106	571	633	1053		129	1	1	7
106	289	1	4		127	1	256	1		145	62	1	7
99	63	90	333		3	89	95	1		184	1	373	2383
124	108	1	188		206	1	1	8		103	63	1	1
120	116	195	222		3	1	1	1		194	3163	1987	1
110	99	1	80		91	1	1	5		72	1	85	6362
125	83	343	1		106	1	24	6020		227	1	55	9
186	824	3	377		107	1	1	1		128	209	242	1
114	104	79	10		117	1	1	4		221	1	44	110
127	120	97	11		130	380	1	84		110	1	151	48
128	97	3	86		133	44	1	113		483	3450	94	1
141	72	387	108		137	142	3	863		115	545	1300	1
117	104	242	76		109	1	78	1		102	5	1	895
144	92	1506	309		462	1	265	1		120	1	35	1
126	297	62	1		124	48	1	216		131	1	131	3399
115	101	62	95		105	1	1	77		443	75	1926	1
189	297	84	271		248	78	1	1		124	1	1	1
207	51	343	96		189	1466	1	1		123	3	261	1
1	326	252	6		146	5	1	83		105	2	1	1
82	362	87	118		127	68	103	169		240	1	313	3
118	430	509	80		89	290	455	65		428	1	16	2
111	100	95	24		100	2	308	31		297	1	10	1
112	72	60	1		103	13	91	1		113	84	1	1764
58	254	477	65		119	3	2833	2432		124	65	435	1
89	273	382	236		220	1	90	90		116	1	9	40
245	313	605	94		96	39	734	627		320	2	1	4
127	89	285	8		118	1	1	1		222	1	67	5
120	94	118	1		111	91	126	606		231	2	1	2
114	102	294	277		34	2	102	86		160	1	263	1
85	105	36	606		3	258	67	1		117	1112	3	8
97	433	139	17		234	87	63	51		261	1	2	50
148	165	2	2		133	96	2079	1220		110	276	183	1593
255	122	109	1		125	91	4	11		109	544	162	1
219	421	290	1		101	1	1583	79		101	2	1	1443
93	104	96	1		117	36	95	1		119	7	57	1
293	107	70	63		80	918	196	2905		128	1	1062	3
133	104	82	2372		149	1	1053	51		229	691	1	112
95	82	1	42		121	59	351	246		243	62	3	4
126	103	86	151		117	1	2	56		243	1	296	1
116	196	19	164		107	1940	189	67		134	1	2	13
111	458	25	3		96	48	1	78		87	1	1	191
520	1390	125	19		105	796	5	178		225	1	86	214
198	90	2	75		136	5	3	110		99	1	126	28
142	106	104	88		95	2	1	1575		122	1	1	4185
124	104	126	1		97	13	3	475		102	1	3	6
424	114	63	288		92	17	90	83		136	5	90	5
168	238	64	447		111	680	291	86		112	1	1	116
106	314	102	79		96	1	1138	2		354	27	4	1
120	263	1	1		333	1	1311	4		103	2	672	1
156	904	5	326		127	85	1553	102		111	6	3	1698
126	108	66	27		127	136	1	63		109	894	1	1
214	213	242	107		130	1	84	6		115	1	626	1
134	117	445	90		121	1	25	1		111	1	82	1
121	94	2204	100		129	72	2	3293		301	1	61	1
132	100	80	636		149	2	34	1730		109	1	11	3259
120	185	1	101		91	76	1	3		107	1	988	1
132	207	108	71		110	106	1	1		110	1	174	1
125	92	37	121		115	1	91	42		148	1	82	1
208	101	385	1		125	27	4	80		112	1	874	445
105	94	1	39		121	83	1	5		125	1	2	1
126	718	1	110		234	292	91	800		101	1	1870	188
223	324	535	249		136	92	1	1		119	1	2	1
210	112	1566	1		1	1	110	3		227	4	1	1
97	220	407	408		112	12	3	80		124	16	92	1
468	95	73	82		129	1	1097	9		234	3	86	1
131	99	690	56		103	69	177	60		123	1	162	349
99	178	64	90		121	553	179	49		113	1	8	1721
231	516	80	1347		118	108	2	73		248	151	2822	125
124	408	90	1		128	259	78	4		130	1	472	969
85	169	124	211		41	1	89	67		144	2	1415	97
130	220	318	598		66	1	97	944		79	249	77	328
3	111	23	1		126	1	1	104		122	153	1	3
103	757	76	1		99	61	1499	77		261	1	69	1
121	90	29	76		126	1	111	164		94	1231	302	2
83	97	1	63		77	103	107	931		440	8	64	45
2	218	121	24		128	49	2	1017		185	196	60	108
125	249	1	14		122	2207	172	285		223	1	80	3191
115	118	35	177		129	1	443	72		117	355	78	3
148	337	92	5		125	21	1	80		107	1	155	5
10	114	1	130		205	557	1	67		402	12	161	1
1	317	603	1		128	540	203	88		376	1	6	78
121	101	95	55		68	103	507	127		132	1	4	1
226	417	78	46		120	112	1	2		129	113	81	69
116	95	203	1920		108	38	102	46		117	1	89	1
100	205	90	205		234	204	1	1		126	3	829	2
64	187	1	3		105	42	94	64		111	23	94	1
128	169	948	24		139	1	1990	31		99	2	75	1
10	120	307	155		122	102	116	7		107	2	154	2
116	127	100	122		243	1	184	83		91	363	112	85
72	129	126	81		143	485	105	113		216	1	1	1
209	95	64	70		336	616	87	3231		103	2	8	7007
122	107	148	151		101	311	3	1		135	1	70	126
102	78	32	10		107	1	1955	252		123	1	514	19
93	207	113	1		113	96	1	128		316	1	142	4
95	61	75	108		110	387	65	1		102	1	131	1
116	114	109	74		113	6	1	114		115	1	656	63
110	374	1	892		92	191	1	403		105	1	47	4896
132	121	2	171		86	5	17	2		93	2	310	109
129	104	96	173		126	1	113	3		128	1	102	148
116	101	1	184		105	913	1	3		130	2311	75	499
125	95	1	596		119	1	169	2350		598	1	79	39
113	197	431	349		132	299	230	11		124	1	167	329
124	107	92	76		95	89	1143	4		217	1	872	3684
114	548	1	78		122	33	1	6		117	11	108	1046
149	226	231	109		127	12	1547	89		103	1	1	1
311	115	199	125		126	4	94	7		125	3	1	2
110	103	100	114		63	86	111	46		128	92	32	22
104	102	1	462		101	1	83	5		117	1	78	51
417	889	49	1		95	1	2	1		321	1	1	72
135	429	103	1		120	5	217	60		105	3	4	1
134	78	376	1		132	2	177	1		119	3	335	74
105	199	57	76		187	1	1459	1		101	4	100	1
114	664	249	66		115	32	1687	136		222	130	41	67
76	100	107	1		116	1	1	2		103	21	1	1
118	111	6	1		104	1	2	1		115	1	80	110
123	173	1	61		457	1	163	394		135	1	16	83
72	110	1	84		151	1	95	3		370	753	3968	1
115	776	381	127		123	316	309	1986		117	6	500	35
122	302	102	100		123	1	562	85		115	1	97	1
115	123	1	178		119	1	118	76		120	1	1	1185
141	256	464	1326		187	15	3133	177		65	87	97	1
129	259	65	96		89	112	5	58		122	6	1184	86
107	202	4	28		1	421	394	46		119	1	67	2
106	108	57	158		106	1	59	4530		130	1	271	105
488	748	121	60		1	34	1	187		189	5	2650	1
120	117	87	91		130	81	5	789		117	65	78	1
103	99	82	1		114	66	1	77		115	3	731	677
212	102	115	184		118	474	1	128		120	1	406	192
107	739	162	86		122	1	1	1938		136	3	848	111
1	193	40	11		83	32	23	87		104	1	64	1
294	503	28	370		125	658	2	68		128	3	84	497
103	106	102	70		226	805	1	1		112	1	262	3
5	109	70	536		371	87	1	278		65	3	61	1
135	108	86	2		129	21	1	52		97	1	15	55
117	104	1	204		118	1	364	104		165	10	71	5
2	375	56	172		137	324	1	83		124	1	296	1
233	103	191	254		129	14	5	122		376	1	1	1
236	104	882	1715		170	514	1	1080		129	2	257	9
122	327	287	209		82	2	92	85		267	4	51	843
135	112	253	80		97	30	1676	140		193	2	78	942
124	111	8	418		125	202	4	2686		105	3	189	91
102	28	224	942		94	412	1	291		111	1	86	365
272	290	1	9		128	57	1	425		106	2	1	80
137	9	106	9		122	88	73	220		219	1	116	2373
247	99	1008	1		127	1	15	110		120	297	1	1546
111	105	2	3		158	729	155	1		97	2	1	1
112	306	130	354		128	1	1	47		218	1	107	1
195	396	71	260		142	57	93	1631		211	1	84	84
222	113	173	113		122	2	112	76		126	1	41	4
104	105	7	148		256	543	1	1105		112	119	4	2612
85	108	456	94		40	1	55	35		117	462	2297	1
122	114	113	21		424	70	1	1		125	209	223	6760
121	116	971	1		126	1	1	4		109	1	1	2036
132	100	1	86		159	42	1	2476		192	1	315	1
1	197	111	80		127	18	1	2		127	229	77	1
195	86	1	892		121	114	1	70		123	630	63	333
1	208	196	22		123	68	1	97		125	1	176	259
126	224	149	1663		130	83	1	134		136	1	1756	1
110	110	623	1		142	4	174	69		482	2	681	1
98	606	283	1		120	1	2	480		106	2144	59	6669
110	113	169	1		82	420	1	79		118	1	153	1029
120	107	85	126		135	7	3	32		231	1	97	46
117	107	174	1167		88	1	1	1		116	1	109	315
1	175	81	12		109	1	1	27		112	1	2	776
182	79	291	327		102	79	3	615		97	1	90	1
107	205	358	344		208	100	3	5		117	1	2	72
149	183	194	1		133	1	2	75		125	3	1	203
124	87	171	1		140	1	21	6		310	38	386	6
125	99	353	95		121	1	102	1		110	1	36	3606
81	258	310	1		1	1	75	58		132	166	125	38
120	115	1	69		1	1	1	21		113	1	126	31
140	79	110	78		102	1	208	1077		231	300	257	236
125	418	174	2331		1	1	46	23		104	2	69	192
128	221	289	107		303	23	233	3		199	1	10	1
87	84	1	3		114	49	90	1		113	1	159	79
122	106	58	3		1	1	1205	16		226	3	2	1
112	408	67	610		6	193	1139	64		96	1	1	1
211	139	100	80		183	33	149	908		350	2	97	4
291	428	104	144		115	83	95	1		125	1	84	140
115	217	116	76		119	1	340	4		124	1	118	595
223	223	23	71		93	429	420	65		103	147	102	560
122	308	302	877		128	393	83	82		226	9	2	1
119	876	146	82		123	41	79	1		119	1	6	1
92	116	64	164		102	1	4	313		103	1	166	76
153	112	190	99		98	1	4	93		269	9	1	118
110	110	547	1		117	22	1486	1		121	2	145	5
100	92	111	345		138	61	1	40		217	1	2	82
216	421	91	150		125	1994	94	81		286	1	1	142
312	87	1958	524		203	1	110	78		128	1	1	15
109	526	578	1		127	20	1	1		83	3	2311	299
136	98	78	2		207	407	1972	2172		103	1	91	1
122	95	531	4		96	1073	1	729		259	1	331	2788
122	549	230	243		121	600	1	77		116	91	1	1
274	112	105	391		119	9	1	13		135	1	58	6211
306	217	1	145		113	1	1	74		121	1	59	206
2	85	559	130		192	2	225	1769		98	4	205	201
115	232	337	74		138	1	1	74		279	1	49	2
114	236	106	87		60	1152	1	2054		231	1	71	46
98	436	40	32		103	397	7	3525		132	144	108	94
274	105	1	372		120	1	247	88		92	580	23	98
141	504	2	4		189	1	2	60		115	138	1775	248
85	290	147	1618		110	88	1	71		141	1	241	1987
119	120	160	1		123	1	1	38		135	387	101	1
5	212	127	527		121	1	3	1969		486	218	104	89
111	290	70	152		123	114	6	94		123	1	126	1
111	471	160	105		101	209	1	80		359	1	1	4
81	240	96	94		121	309	5	3		199	285	3	101
105	123	1	28		1	543	6	2798		90	168	4	329
25	97	279	66		135	1	1	2		124	4	194	99
218	256	18	82		112	1	336	230		212	293	3	101
112	278	1	139		102	1861	100	62		252	1	2734	2080
129	95	101	1		108	586	95	2		131	1	65	31
231	111	158	1		2	35	417	3		107	349	256	2
146	98	112	97		3	563	175	81		126	137	2	6
123	102	1	1013		3	71	2455	1		250	54	6	2
4	121	181	761		105	1	104	63		126	2	8	4
99	114	75	33		1	6	1	4		118	3	194	2441
259	112	565	24		1	639	523	566		197	1	3	91
1	93	73	137		1	2085	1	44		125	1	6	4
325	463	147	599		1	20	1	80		113	406	4	2
145	118	34	99		3	488	35	4608		238	1	1	1
203	488	202	207		112	1	93	63		119	1	1	92
1	111	836	70		112	8	77	94		132	1	1871	1
115	233	18	247		6	94	55	113		82	1	555	207
227	114	1	56		126	1	1	4063		115	15	48	22
130	110	8	101		1	1	1	499		118	100	1	95
365	100	90	4		88	6	197	4402		110	1	28	106
227	691	135	1040		66	95	185	59		123	16	5	5119
67	453	652	366		217	69	5	1758		114	1	284	9002
147	534	1	9		207	70	153	143		78	1	1415	65
121	682	43	101		127	5	152	52		195	1	1	28
117	105	96	168		88	47	110	50		107	1	1	1188
107	95	413	71		98	1	13	128		273	1	1187	295
104	100	106	22		120	12	3	890		96	1	1	131
205	184	110	698		91	1	1	2		157	2	1	1
128	98	99	307		67	1	1	61		118	707	218	1
88	96	236	61		123	2	1	85		126	4	1	30
106	110	6	91		132	1	11	1		139	61	1	1
97	899	163	740		123	262	101	64		99	50	4	119
106	110	188	133		102	654	1	1		265	295	89	10
119	193	192	59		135	467	417	2		1	535	1	1661
147	274	173	25		123	30	280	1		105	2	2	1
108	513	230	78		286	310	176	130		95	1	1	94
118	96	98	20		127	1	2	64		121	1114	6	3
118	117	559	390		100	42	1	512		155	1	1	9
125	108	81	105		118	960	747	208		249	46	82	6
119	130	529	101		112	1	1	4		122	1	1	104
111	112	1	68		189	150	113	2243		112	1	7	1
103	101	1	1		270	15	1	44		116	698	681	3
136	117	585	1		92	180	201	1		86	3	79	68
107	859	57	162		132	62	1	73		119	1	1	4119
143	225	51	66		131	85	73	1		110	25	1	4507
107	114	89	1		92	503	88	4		882	1	655	2284
208	105	19	80		131	205	51	2105		107	1	1	10
207	170	94	135		78	172	26	526		105	1	122	1
277	108	230	104		122	7	2	79		134	79	737	99
115	102	61	1		105	295	1	744		222	1256	298	43
107	339	145	98		136	103	2	88		116	2	65	535
138	437	1	338		136	204	1	81		193	165	96	110
70	102	107	255		105	82	100	68		125	1	99	4
85	104	76	184		593	358	93	3		218	1	61	1
96	467	272	1		118	73	72	90		122	55	157	1
129	214	117	203		128	503	43	1735		118	1091	379	1
219	104	92	3		108	41	1	87		114	1	85	1
116	95	13	1		103	1	1	85		120	3	2	1
116	105	339	978		146	11	1	85		81	1	276	1
339	117	1	69		115	38	93	679		99	6	919	2008
122	178	79	11		116	12	190	62		98	2	626	1
124	396	2	1		124	102	91	44		229	1	137	1578
106	65	1199	146		98	213	89	2086		86	426	210	87
100	223	132	1		111	261	6127	75		117	193	89	89
431	98	207	3		124	110	3	398		173	1	175	91
120	282	102	89		437	231	3357	47		122	1	95	1
330	181	6	300		125	1	95	1036		1	3	117	39
25	476	503	1		193	22	443	72		129	1	73	2
117	104	1	100		290	959	4	161		126	1	138	1481
356	209	84	299		118	16	1	76		130	2	325	110
224	117	499	1747		96	1	1	62		331	3	4	1
99	729	3	94		110	14	14	1		370	1	83	6355
115	103	1	528		227	35	60	61		1	1	333	5199
112	193	62	1067		114	1	74	63		104	2042	153	1
118	108	1	98		108	1	87	85		101	1	82	37
115	111	103	56		115	1	1	45		122	1	75	207
111	612	64	1001		120	70	47	531		122	2	70	75
113	103	1034	1273		114	2	1175	94		3	51	1	88
1	120	121	68		126	114	1	51		4	401	98	3
108	263	86	236		141	1	948	1216		8	1	90	358
119	100	1	272		137	19	411	2		1	1	34	397
111	178	324	1		114	7	83	2235		117	57	61	1
109	285	118	1		136	2	99	183		95	1	101	66
103	290	1	19		96	1	1	1		123	1	1094	419
120	229	830	86		119	91	2	2553		116	154	156	21
182	1357	92	96		255	45	1	938		1	34	1	1
130	77	94	52		123	179	98	772		105	14	64	1419
104	97	154	206		254	122	107	927		119	2	50	15
105	90	583	56		115	289	1	95		64	1	1	87
106	123	201	24		108	1	576	67		106	1	2	1
121	112	41	14		94	41	3	78		2	1	135	1
97	99	1143	91		102	4	1	1		1	10	498	1
113	253	85	1		220	104	2046	76		117	1	226	1
310	432	8	569		112	35	3	137		135	143	3	1991
124	204	1	112		137	5	871	833		228	83	1	1
105	95	36	490		131	531	546	2		1	333	2299	195
42	301	1	1		118	87	2882	31		14	309	4	1
128	98	111	60		116	91	1	89		1119	1	6	216
129	1579	82	87		110	74	2	849		117	279	89	3
122	108	15	2		113	153	28	3		124	380	10	2
215	201	8	223		118	461	2534	2203		1	1	101	2143
2	203	112	106		236	70	2563	41		7	1	1	1
65	106	196	176		304	60	385	4		66	1	116	2541
116	107	109	152		71	1	49	1		1	2	552	68
2	103	81	95		296	1	78	2562		118	1	1	1736
118	112	704	131		107	105	6	81		115	1	84	771
104	125	51	624		134	102	1	1		114	161	73	112
3	108	494	69		136	45	79	75		119	387	163	436
139	366	203	21		124	82	2	240		1	165	972	518
1	110	255	30		302	45	1	231		1	6	198	2
1	293	107	352		356	49	96	1		1	345	227	11
120	72	253	156		114	1	91	279		1	3	239	3
318	221	108	211		138	107	286	78		1	1	64	99
108	113	88	1		116	102	1	41		366	12	136	2
126	191	109	604		127	62	235	2		77	1	47	514
117	196	178	1120		88	1	2	128		1	1	162	1
127	236	1173	1		123	139	5	50		7	1	234	1
227	116	3	174		400	1	1	83		123	110	1299	1
102	210	134	137		125	1	3	74		96	1	2	4
130	350	138	167		1	210	240	741		129	1	1	1
103	425	1	18		318	1	1	1012		134	1	418	3
126	218	60	181		121	710	1	99		117	562	843	92
122	187	373	91		111	110	1	2		107	4	65	907
84	207	272	222		117	1	1	4259		122	1	1	1
121	429	1207	368		132	67	1	130		1	1	1	2239
2	121	7	174		110	275	1	2492		1	109	1964	1
96	114	189	14		118	47	162	1		99	3	662	1
110	245	1	242		157	572	180	77		107	1	2783	4207
119	204	121	197		108	4	1895	3		94	1	54	119
120	221	82	64		97	30	3531	89		220	96	72	51
97	216	205	615		201	75	47	1		1	97	46	599
118	199	118	8		127	481	98	4		1	1	709	91
113	116	91	1		123	9	1110	59		10	345	74	1
114	214	432	12		168	79	43	85		1	6	92	229
477	275	1	98		118	21	1	106		1	6	10	744
129	218	112	35		129	1479	1676	3751		1	1	134	299
239	121	284	317		119	1	107	2139		1	1	98	3161
233	206	321	81		106	12	1	101		222	4	35	87
113	835	1	1		139	1	3	83		101	1855	67	1
14	703	49	1		97	2	139	13		1	52	82	1
115	222	4	1322		135	1761	89	3		2	7	182	2
77	119	209	29		125	1131	71	10		131	1	3682	25
118	115	1	769		95	64	1	2743		103	8	261	111
119	107	16	177		125	74	1	459		116	1	308	1
95	115	5	87		131	509	1	1		427	17	4273	110
298	957	1	1		93	66	1	2030		79	1	101	1036
1	192	159	1		128	20	1	39		125	1	789	2000
111	116	176	1546		97	146	598	5		112	4	154	1
96	209	1144	87		112	1	1171	85		2	3	1926	1
107	100	371	94		306	1	1	93		1	40	370	106
136	110	70	1		110	32	1	77		1	288	83	1935
125	200	1	1871		127	312	27	155		1	1	75	1
135	99	2	194		116	17	1	4		123	1	1	11
124	212	126	68		116	14	1322	10		1	26	989	82
231	228	168	1		115	53	1	698		235	1246	44	1
522	573	2	1		471	2	201	1		128	1	1205	1
118	89	464	80		213	34	3	1		115	1	5	87
120	104	171	511		114	1	1	436		103	981	71	1
104	354	1	85		14	169	1667	3		104	253	83	90
124	426	322	239		124	1	167	420		115	1	169	1
236	125	83	59		225	115	1	1		218	1	13	1
230	108	4	320		53	91	2	713		249	2056	81	49
105	108	2	364		345	1	2	1		146	520	6	2
120	81	3	141		10	116	82	100		118	2	1	176
116	112	187	79		145	794	88	506		558	63	1	1
213	1554	1	360		1	92	258	51		112	1	1	5
118	106	773	254		109	56	1	1		1	1	1686	91
101	99	73	1		231	359	436	1725		96	483	1	1
101	526	240	410		124	1	150	440		126	46	85	1
118	104	88	377		141	88	1	226		139	856	4	7670
209	254	300	74		123	630	78	67		100	108	171	101
114	94	138	400		1	117	1	3300		119	352	87	1
185	268	405	89		4	50	1	1		13	1	419	4258
182	178	762	18		113	97	666	84		110	47	91	9090
120	166	403	48		186	118	98	190		363	1	2	1800
68	170	251	75		196	123	1	69		106	1	14	2
111	93	99	5		1	115	1	99		257	1	345	1
99	115	64	2		114	85	87	1597		196	1	129	22
107	71	38	4		1	63	92	191		1	1291	160	18
259	243	66	98		118	95	363	66		332	1	107	75
127	89	1	1		103	195	45	1		133	1	83	86
229	2	98	105		217	21	56	9		133	1	3517	217
96	350	1	168		121	3	367	1		1	46	73	6
118	302	100	104		133	1	990	62		201	1	1	1
104	290	101	88		101	30	1	69		344	49	74	850
115	123	25	194		121	51	1	1		105	97	52	169
123	212	777	294		111	603	106	2572		255	1	449	317
266	77	1	99		124	79	1	67		297	1	104	107
114	316	1	1		118	1	1	48		123	1	3539	1
89	508	107	1		92	52	76	157		118	6	98	475
157	90	467	20		70	684	6	8		102	1330	28	1
100	324	197	1		112	95	94	94		131	1	226	113
315	277	101	87		99	1	28	69		111	1	1	83
92	76	1	91		111	1	1	3		112	1	76	123
104	200	195	634		338	1	1	1		351	3	165	1
120	116	1	100		130	1422	1	1		124	1	98	334
102	110	1	219		115	110	409	137		121	1	273	2
118	496	6	618		117	176	131	96		114	610	5	1
83	211	104	1		175	59	8	1		130	1	283	2233
118	263	526	2261		222	1	1	96		104	1135	95	138
124	557	93	158		103	41	141	5		111	1	1668	27
1	376	192	123		129	92	892	1		327	1863	4355	1
80	312	87	374		210	277	2	26		83	220	5	1
205	104	75	967		117	9	3	1		378	1	4	1
111	384	106	7		98	1	1	1250		100	1	77	706
127	108	330	7		127	83	3102	53		127	268	23	10
110	235	103	167		131	1	1	275		125	396	1	741
230	96	236	62		130	1	12	36		110	85	132	1
114	114	77	108		115	83	3	89		122	98	198	44
128	100	157	105		436	110	3482	1761		130	112	2	95
126	119	210	97		413	292	90	40		112	1344	132	106
118	94	101	196		209	1	2	1182		95	93	100	1
127	554	114	697		125	98	74	9		112	1	411	2
87	123	394	580		121	1	81	69		79	110	1	1
93	200	899	99		122	12	563	49		134	3	579	109
70	121	88	222		112	1	104	72		130	71	1	78
105	101	1251	293		235	22	98	64		192	25	2	949
222	162	358	418		135	448	1	303		134	1	63	3330
124	106	95	112		118	170	2	155		114	1	1	1
104	235	180	315		58	21	14	6		102	6	168	3
235	97	740	63		98	244	1	1054		110	1	1	98
134	103	19	99		99	144	149	186		110	1	414	216
128	112	1529	76		118	1	1538	55		230	1956	1	3705
129	118	305	105		212	1	1	78		113	1	624	93
110	109	110	5166		129	46	20	1730		134	1	82	1463
114	98	458	1		128	1	229	83		100	1	1	1818
85	107	301	44		106	1	95	116		117	8	94	1
121	107	92	1		93	22	75	127		111	72	235	33
136	118	110	39		124	373	938	7		107	1	111	828
120	238	95	117		412	3	1	1		108	87	32	2760
104	146	1	640		125	1	1	80		114	483	92	1
74	97	1497	282		254	1	2	150		106	6	85	621
125	102	792	461		270	39	95	64		243	1	1	3
131	81	1	8		123	25	2022	66		107	1868	84	2
319	93	65	1		95	87	2	1321		146	2	328	89
212	306	122	91		41	1	198	1137		113	1	76	73
132	204	324	1		112	320	103	239		207	5	138	4103
289	92	107	1		120	3	101	85		212	94	163	86
108	206	13	79		2	82	97	1		275	5	184	2583
245	381	2	210		115	76	62	78		87	1	1	2027
120	106	301	41		1	86	63	727		115	1	140	1
136	112	197	103		30	91	1	175		109	865	4016	1
96	108	683	1575		119	30	1	79		121	1	169	16
129	106	449	19		119	40	1298	1		117	1	1	79
92	95	532	81		129	1077	1	83		100	8	18	5
116	100	120	102		126	92	1889	120		123	559	1	2
95	99	91	264		201	95	1	1		120	1529	2	1
151	381	118	23		110	14	1	440		89	1	1739	5118
127	775	117	93		379	67	172	62		674	59	9	101
142	194	114	178		118	64	1	66		117	239	1	110
126	107	29	51		105	90	1	274		629	1	1	59
132	422	2	100		124	30	4	4		117	2	2	1
207	99	316	406		1	135	1	1134		82	1987	1	3958
214	65	18	97		123	179	1	2		255	1	1	3
130	296	982	83		115	86	1	77		240	1	945	1
126	106	1675	219		125	114	370	86		125	266	1	7
122	113	34	68		119	1	1	97		120	290	173	34
128	101	165	99		558	126	1	164		101	1	1	1
205	282	186	100		101	53	2	134		103	34	1	5
258	289	71	143		624	206	1	91		78	238	1	63
108	110	171	108		105	49	403	85		89	86	1	5
136	103	1	83		118	93	341	88		214	3	765	1
215	116	111	182		97	108	27	88		113	1	2	2
94	588	91	109		97	524	1002	142		117	1957	24	1
107	108	100	53		130	1	1	82		121	1	84	1
208	109	101	89		349	59	1	67		126	362	106	4
317	98	79	1063		114	6	2	2		122	164	164	14
214	793	94	74		112	135	1	54		1	3	267	1
101	114	143	1415		118	266	1	67		440	183	1779	1
250	223	202	113		109	91	197	2540		120	269	561	1
142	280	1060	878		262	2	1	539		143	1	877	2037
113	87	95	77		113	1279	449	52		234	72	148	64
120	107	234	303		1	106	90	83		120	1	177	80
122	700	56	256		122	13	1	352		107	1	138	1
130	86	96	151		4	313	99	3052		116	93	99	109
117	100	77	2122		21	427	111	295		103	461	95	88
111	104	99	1107		132	97	175	9		117	1	1869	170
131	112	719	1300		4	582	81	1236		114	527	13	93
125	324	43	1		125	83	3	82		261	1	72	84
123	457	42	76		133	1	1	4		476	325	144	1
93	108	1170	264		123	100	1	99		120	1	5	1269
395	92	107	1		1	1	2	1860		131	16	502	65
107	209	1	7		259	1	1	1		1	133	146	1746
242	117	59	105		207	2	5	1970		89	1	1432	230
122	221	1482	12		127	2	6	68		125	1	362	2
385	99	747	134		118	18	7	137		282	222	476	6
301	102	118	367		119	181	604	77		114	33	1984	19
104	105	117	617		2	1	1	86		103	2	94	4125
112	110	178	1079		100	1	1	169		121	1	101	96
117	94	1	89		121	72	1	64		133	5	774	1
112	843	271	86		124	39	1	1015		105	1	937	4
83	106	96	97		107	1	193	2012		120	1056	1	1
258	108	67	794		130	124	188	115		108	1	176	4381
120	365	105	194		120	25	6	1451		147	1	3	1
117	103	203	1		119	65	266	6		115	1	1	3
99	113	1	2		118	65	340	6		109	1	176	1
127	291	151	99		119	1	567	75		104	1	378	2
111	119	258	1		101	208	236	2		1	1	393	3
134	727	119	190		121	384	145	145		122	118	14	1901
90	282	97	172		119	94	1	70		116	1	92	1
133	121	62	1		231	70	1	390		102	1	1	2
108	230	363	96		111	4	1	14		119	149	97	2046
272	191	1	103		120	411	97	2495		118	2	81	17
105	98	29	439		230	114	2580	5748		211	1	151	1173
118	217	184	195		82	1	59	180		116	98	1	1
107	309	22	81		121	2	1	71		106	1	1	3997
215	112	1	6		140	16	1	12		97	403	182	1
76	112	82	1		121	6	221	86		200	1	93	73
131	445	183	154		142	66	108	1151		81	71	8	55
215	103	1246	1626		125	93	1	2391		282	8	1	106
281	306	98	1		133	62	1	1990		126	54	108	99
106	110	4	86		187	14	13	153		105	1	6	2
121	103	1	254		129	34	113	143		126	95	3	1
117	126	217	175		117	85	1	93		116	90	1	654
111	98	336	342		115	1	1	85		121	80	1	2006
218	114	925	100		102	54	1276	1425		124	1	86	193
96	100	1	1		233	33	6	31		131	5	991	1
113	99	520	365		113	281	5	67		122	1402	93	77
111	109	170	1		122	98	1	84		259	78	91	119
116	90	432	9		112	187	1251	250		81	9	64	1
66	117	173	768		124	462	1	9		124	77	84	40
118	115	99	10		123	72	1	748		177	144	20	67
362	274	113	102		128	223	1	76		126	104	96	1
194	98	200	52		228	92	5	1		98	1	92	23
118	379	70	54		122	1	58	245		381	2	71	88
102	485	431	194		134	249	2427	55		133	86	990	481
114	89	75	94		118	48	103	40		1	2	89	1
93	115	75	129		122	1	90	6		129	1	3	9
122	100	353	523		121	82	15	150		99	1	56	1451
90	279	372	330		109	79	1	59		118	1090	226	1
128	204	73	100		279	226	2	68		120	49	1	5313
66	409	1	63		38	1	1	53		100	680	2220	39
121	127	155	12		212	93	11	1		127	2	779	1
126	99	896	2065		533	82	150	2		132	1184	1	70
129	110	156	178		128	1	1	56		108	105	130	3870
67	113	97	109		265	68	1	88		119	1	106	588
103	116	38	95		105	81	1	820		242	97	481	1
112	430	90	161		128	108	177	1		107	117	61	85
128	111	229	84		113	5	162	2400		114	1	158	1
278	112	1	608		361	477	78	1835		109	1	1	2
248	227	115	51		116	36	1	162		118	1	1	113
59	181	1	268		123	13	92	68		126	134	1269	1
123	114	185	1		308	1	99	74		239	30	89	1
95	217	98	1286		1	67	4	75		109	1	27	88
92	115	355	46		122	6	1	1216		120	13	1563	90
102	111	39	272		122	136	1	184		118	55	15	4
220	110	531	104		94	2688	107	77		114	2	91	1
249	99	1	190		89	62	2	52		107	98	172	3
116	304	2	940		107	1	85	953		112	1	793	1
129	177	1	294		110	206	1	31		131	1	91	94
1	1393	398	164		128	1	186	26		103	89	1	28
118	405	1	1062		118	12	1	6		142	125	170	1
112	91	235	56		123	112	1554	2670		453	3	497	1266
110	230	138	268		124	1432	82	2		245	60	1	1
229	114	256	213		85	23	313	115		224	60	3032	214
74	228	97	247		122	1	1	78		195	4	93	119
4	117	80	245		115	1	1866	1530		110	194	4	2702
87	360	1	613		215	406	2	2		132	1	419	88
117	207	1132	107		110	1416	1	4		79	4	412	202
109	433	301	66		115	113	85	97		122	244	1396	70
123	170	729	2904		85	31	1	535		293	2	105	54
130	623	122	530		118	80	2	6		456	2	1	75
84	224	559	1		290	77	1	3		127	1	1	10
316	76	98	488		112	59	12	33		360	2	76	71
105	396	99	67		322	68	1866	1		128	1	1	18
277	104	170	157		128	100	1	79		107	754	106	1
126	234	93	119		216	382	5	177		109	1	97	1529
135	107	572	95		126	93	25	2329		106	2	91	1
135	435	353	142		120	69	4	55		104	1	91	2
229	97	161	117		124	105	1	939		124	85	167	1
106	104	1	197		175	136	1	85		109	158	1219	5
117	225	1	284		194	193	1229	7845		141	71	78	1
117	123	44	77		466	71	1	758		95	481	93	1
118	96	92	1		104	94	1	4		127	80	1	1
217	218	505	17		222	91	1	1		143	63	82	159
106	102	123	661		16	119	923	3		206	229	3	1852
123	93	1	414		100	114	4645	1035		106	1	1	188
68	108	84	95		114	155	1	228		104	1	117	366
120	352	417	93		1	205	8	1152		197	1	331	1
116	221	100	37		70	59	1	44		227	427	96	1
99	99	24	180		365	668	138	957		127	353	225	25
122	87	103	157		121	85	2	100		115	2	182	81
111	117	73	93		1	133	533	78		98	1	1	27
127	119	176	86		257	129	1	73		226	80	880	806
130	4	194	10		106	1311	2	112		91	167	4	33
113	166	1046	102		113	35	2	59		61	89	4	92
106	226	105	39		207	1	513	896		641	1	157	181
1	98	178	102		119	61	1	90		125	1284	3627	415
103	115	202	73		100	114	1	193		135	1	1	5
110	104	72	999		145	3	1	83		118	573	368	1
113	8	916	183		169	713	5280	61		132	58	103	3
340	117	245	565		191	288	1	68		122	157	1	1993
121	273	88	94		97	161	49	89		262	70	1	47
97	237	633	322		223	587	1	142		193	21	2579	1
118	1	375	118		117	11	62	67		430	772	43	1
118	1	138	1		1	1	53	416		234	78	2	48
121	86	112	1		128	651	1	1		268	168	76	2
85	220	101	58		236	383	21	66		230	177	1	5
131	551	358	92		69	1	1	1116		126	1	1029	2
101	112	173	115		119	277	249	72		123	1430	87	4520
136	185	58	88		93	173	4	983		111	85	3	111
108	464	95	404		118	263	1	83		121	649	31	81
106	105	265	27		102	51	2	171		88	8	2	143
161	103	202	144		99	83	3	84		122	1	1	3849
101	352	613	118		97	66	1	8		112	72	115	70
105	297	152	106		232	2	51	24		115	53	180	5875
191	106	290	102		105	297	1	94		110	215	3	3
113	98	412	11		111	1	107	1		222	239	5	85
99	226	92	2		104	1354	2	3		5	1	190	1022
108	114	202	1		344	94	78	127		132	6	91	1
122	231	1	11		121	75	1	1		111	2	239	1992
111	228	192	112		105	310	92	406		87	102	1	117
221	275	33	14		109	89	1017	59		1	234	6	835
134	273	84	847		109	62	164	174		569	599	1	1
136	90	224	213		114	40	1393	11		109	81	145	5
233	179	91	1		199	94	65	91		117	1	98	3
201	211	1	163		107	247	2	562		107	526	255	1178
121	249	113	68		272	1	1	1		121	1	218	2181
190	101	212	26		108	185	105	243		238	1	95	12
115	108	1	87		235	95	1	3		105	1	157	11
115	100	1	1		140	40	1	53		255	222	761	1
111	105	398	24		127	20	1	71		139	1	80	1
216	104	85	1		113	579	178	1		117	1	112	545
284	177	928	67		120	8	170	45		224	1	115	83
252	463	96	83		128	211	1	8		113	1	209	934
92	90	90	92		121	95	601	79		113	155	54	102
126	103	104	307		106	166	2031	16		247	1	121	40
113	498	85	61		117	1	7	1		141	80	101	20
121	114	388	69		118	82	3	2304		91	652	120	85
109	95	114	91		114	313	4	192		104	3	127	367
117	913	592	103		105	101	1086	60		102	1	84	279
106	450	470	164		122	109	1	83		251	127	239	593
508	110	166	1		113	8	100	72		14	129	147	4719
340	110	398	80		118	237	89	141		120	1	93	786
242	214	107	70		130	1	39	96		118	183	39	25
1	103	132	30		120	34	87	62		587	96	102	88
114	185	62	1033		104	87	87	91		113	1	355	5056
120	110	25	98		95	1	99	4832		107	2	163	904
117	106	101	105		132	1	13	54		984	272	47	4167
128	105	309	94		100	271	59	157		121	203	73	1
112	186	1932	101		122	1	4237	80		119	1	87	1645
117	234	103	9		212	194	1	63		112	1	172	80
139	227	102	106		124	2	1	83		116	3576	484	97
108	95	1	45		209	1	96	2		128	103	417	168
108	183	94	585		124	2	2	59		115	1	707	961
113	1072	108	3		123	64	50	1		228	6384	679	1
117	121	160	61		123	171	146	100		273	179	270	1
144	106	114	1069		109	288	2563	37		115	213	841	106
183	123	430	161		111	120	1	146		118	304	27	97
117	303	9	450		132	380	52	4352		127	90	84	84
185	430	27	623		135	141	116	3367		106	121	2473	4973
105	177	201	152		115	1	2032	53		219	822	47	9246
104	337	99	112		128	97	2572	1		90	100	20	86
45	124	112	8		102	82	1	37		113	65	76	89
118	104	104	99		75	408	103	1666		116	1	91	97
118	232	2	95		104	358	1	76		202	70	1	9
122	106	75	87		218	424	1	84		103	85	188	2
86	862	70	12		136	1	1	6		109	94	186	1
115	107	17	1		249	77	1	1346		111	81	4745	582
128	125	185	28		123	1	185	62		121	748	5	9
115	27	85	592		118	178	1	8		130	63	115	2
104	1	99	105		351	65	1841	2		210	43	172	3184
106	112	24	317		113	18	1	3		477	3	282	21
121	1031	6	2		202	214	1	67		88	103	160	81
223	97	80	374		99	1255	1	62		118	1609	80	74
121	542	156	984		97	1	398	186		102	6	86	1
220	207	100	862		110	220	1	1		110	1	205	1
121	1	480	1		207	112	3	76		109	1	8	3
370	115	116	110		113	101	1	155		261	1	1	1
266	442	478	1		227	130	164	2		119	88	123	98
135	209	100	1		108	104	75	113		124	340	1	664
107	335	66	2		121	142	67	323		108	81	566	2
125	904	105	21		128	51	4	2144		259	15	112	335
234	110	87	86		107	329	1	6118		124	1	148	1
120	112	93	309		110	4	1	60		131	467	1279	2370
241	100	614	1075		120	1	1	38		120	1	74	3078
130	547	99	1		110	49	1	219		109	1	7	2
141	123	107	2433		117	229	47	156		138	103	4	100
122	408	587	84		118	19	1	9		384	1227	1	8
549	213	96	1		135	136	94	84		114	100	411	1
217	388	1609	1		105	306	1	144		117	60	1	2
97	204	107	60		94	598	117	69		135	398	602	9
28	476	1	91		118	83	1	51		113	172	95	92
65	185	154	85		123	684	1	41		84	88	116	76
143	116	337	22		358	119	1	403		111	1602	1	6
115	112	98	2378		66	21	938	16		241	1286	4	1
110	109	1	97		123	1	1	1437		119	1	827	108
128	587	1	746		116	1	50	1		121	63	5	1
134	121	104	194		112	95	2317	82		149	102	1	1
125	100	140	914		124	84	1	1		109	413	31	103
83	89	1	1		114	101	102	76		235	49	1170	1
132	108	40	43		177	1	107	1		122	1	67	3
119	120	76	15		116	69	99	362		112	88	73	1859
128	546	420	1840		242	107	3	7		135	97	111	61
82	103	147	1066		244	1	3	63		116	1	6	1
227	104	552	287		120	109	82	124		121	312	29	1
130	661	106	353		122	10	1	250		472	1	178	3
130	669	165	16		118	171	4	77		333	204	8	2793
122	316	345	182		123	1861	1	78		115	1284	83	67
112	105	1	321		110	363	1	373		113	317	415	104
544	107	472	179		117	1	13	84		96	111	129	1
234	416	434	177		597	1	1	701		101	1	1	1
174	515	103	94		122	93	88	81		108	3026	1	20
82	387	2	415		113	448	1	85		114	249	63	454
92	118	270	25		121	1	1	2213		206	125	2648	1
108	80	82	238		122	150	2	1234		128	492	92	2127
132	105	3	619		116	63	1	39		107	81	55	91
225	293	8	4		127	54	2	84		91	89	4320	70
200	587	91	65		109	1	2	77		97	1	155	3
258	505	110	72		74	132	1	3		368	45	96	23
119	106	99	6		1	100	13	82		120	1	160	154
126	116	95	89		117	134	1	2		223	269	26	74
128	117	88	198		108	100	1	698		290	43	2	7
103	115	161	265		119	1	3	1303		488	272	87	78
127	111	89	367		1	77	1	46		105	116	57	2
315	100	104	93		1	1	1	65		204	113	123	1
102	282	341	68		117	139	128	30		81	478	6	73
678	650	773	102		4	1	1	82		125	204	99	8
114	119	188	86		2	113	1	52		124	1	107	79
99	214	650	1		126	76	1	88		134	144	599	1
118	109	893	98		121	65	1585	753		144	270	71	1
114	113	103	97		119	566	1	2436		444	83	1480	55
107	420	75	222		81	1	1	1		114	5	56	83
115	114	437	182		221	93	1	68		111	102	169	1
118	104	120	1		118	1	113	1		126	129	2280	12
124	122	198	167		104	181	35	1		130	1236	76	1552
109	186	1886	486		105	534	1	254		216	1	104	1491
109	83	170	75		1	66	119	80		142	1	5	106
107	113	82	688		88	691	1	1		120	1	1	2214
101	97	3	78		227	65	1107	1		518	419	166	191
127	101	378	2		106	66	314	3157		411	106	686	101
114	214	453	23		113	77	978	1		131	322	1	308
104	95	303	2		146	228	162	593		104	561	86	67
107	95	5	186		127	749	3	2084		12	200	116	1
120	108	1	344		94	57	96	1982		111	207	2	1
122	90	178	774		114	1	1771	158		546	48	547	1203
110	108	164	1		112	335	95	1		113	710	96	1
250	98	214	112		227	159	1969	83		119	101	206	96
103	425	23	6		110	221	1	1136		130	128	167	226
105	95	1	61		119	1	86	78		116	22	1	2
112	187	108	1		133	278	1	10		119	1	87	1769
136	113	3	297		116	36	106	1		114	86	73	291
119	641	178	30		120	85	301	2595		117	207	20	92
108	106	999	1413		138	1	1661	136		393	1	1	89
352	113	3	162		329	1	63	105		109	588	3158	1
101	120	1	95		115	85	327	51		95	6	1	124
93	115	374	1222		114	47	702	80		101	121	1642	1
343	106	67	34		289	169	80	123		122	68	156	804
99	107	2	1079		89	84	81	2		246	180	5	110
136	103	432	75		216	119	30	72		117	93	166	67
125	1221	2	166		116	68	76	477		61	951	67	1
115	98	1	219		111	2	28	71		132	2	102	1143
114	102	1037	71		2	97	2	60		130	421	84	71
118	212	71	77		115	88	1519	94		183	378	357	92
282	117	181	420		110	1	85	123		106	322	5	2
121	108	187	797		121	59	72	16		1	1	83	79
107	104	3	83		111	120	379	74		129	722	75	1
123	107	102	40		379	153	1	73		97	2	4223	60
116	111	1	99		135	1076	52	36		109	103	203	7
1	121	105	102		217	267	2	1752		129	99	3	1
100	112	329	74		77	129	1	467		118	70	1	89
94	186	19	90		109	120	1	43		411	1	2734	845
123	183	614	277		251	76	271	51		99	103	4493	2
125	983	218	474		104	88	1	20		192	104	73	178
115	1195	392	438		304	111	1	49		138	1	185	76
104	102	94	109		96	94	600	69		130	90	2198	79
246	99	71	138		111	86	1	932		240	97	75	129
154	182	150	102		150	28	3	69		110	1	70	1
116	98	170	374		100	81	3	1		107	92	73	2
107	415	1	347		113	122	2	90		405	359	87	101
1214	197	193	489		120	99	1	344		115	90	1734	203
443	101	64	80		121	582	1	108		108	1	1	1
110	108	73	95		120	189	229	85		114	87	270	93
117	353	390	86		115	10	16	10		113	98	566	16
116	108	84	65		116	100	1	108		117	218	1	1
145	104	78	172		102	19	1	92		224	100	266	1
105	92	365	80		116	448	1	65		205	601	85	122
133	108	139	178		321	1	1	97		543	93	98	52
306	296	171	83		183	228	1	1378		458	284	83	805
301	406	1	430		152	132	320	4842		124	542	346	1
21	441	116	104		575	86	3	1230		108	86	111	2939
141	114	380	79		116	1	731	1122		269	83	235	1
81	112	1	87		82	1	3	79		111	2	1948	2
116	169	183	730		131	91	1	2843		343	85	1301	1506
126	99	181	319		107	1	283	1433		118	134	62	81
127	113	97	52		334	82	1	1		1	181	145	1
190	98	163	183		164	1	218	16		101	86	4414	6
109	101	208	96		111	116	1	104		110	147	181	180
70	118	95	100		236	2	54	84		124	92	183	145
128	243	1447	92		125	3	61	233		102	304	284	243
217	965	112	168		195	69	1	2		103	106	64	107
110	214	7	92		125	77	1	920		117	114	59	2
120	108	88	92		104	1	178	1		238	417	103	109
209	120	504	245		228	1	1	6		99	175	97	72
118	122	28	469		139	342	1	1		111	388	5	42
216	734	1335	62		122	102	1	1		117	101	1	1
243	115	352	101		71	215	132	5		114	1	250	1241
118	305	99	88		114	1	1070	11		116	97	98	100
247	228	121	427		108	5	65	55		124	287	82	2534
126	187	2	252		109	41	1	453		479	182	9	2795
110	115	101	752		115	108	38	1		225	402	1	13103
220	327	381	68		109	88	1	1378		103	1195	71	1
234	204	1	307		116	109	1	1		121	48	80	58
121	132	66	174		91	86	3	19		125	1	237	79
117	266	53	87		109	3	1	994		131	1298	77	3
253	108	119	74		136	19	1	45		108	302	90	69
1	172	106	537		96	275	70	3		222	80	436	54
106	205	280	412		126	1	1	1		114	95	34	110
110	1107	82	96		108	93	502	1		131	90	482	1650
109	196	92	157		115	79	89	664		98	107	42	2923
249	193	151	185		136	93	117	28		114	184	133	73
85	216	116	204		118	16	2164	86		128	1	91	168
109	307	896	367		208	107	1	124		108	103	1	2
113	112	81	84		289	103	90	1381		335	719	1	68
117	277	189	70		107	319	1	85		118	2	1	122
136	400	2	200		211	119	1	53		110	309	73	9
113	225	473	123		355	1	106	118		113	108	166	80
184	90	101	93		1	150	1	103		127	176	75	4
230	111	68	89		124	180	2	50		99	2	80	1
111	460	107	85		130	307	1	47		299	94	151	319
124	103	99	85		132	112	1	79		124	468	227	9
117	106	80	838		247	119	38	875		227	2	87	89
133	198	348	259		121	125	77	33		115	3	82	1
112	212	104	1321		231	111	109	60		118	270	67	3
238	534	100	12		121	14	3	1		83	801	91	38
120	105	36	29		110	61	1	105		217	58	161	1
81	108	89	378		124	79	94	70		90	666	154	97
209	113	797	83		106	1265	274	81		65	63	83	269
136	112	750	971		263	1	1	822		108	97	421	3
103	201	189	605		100	125	1	65		139	103	3355	116
1	185	75	303		117	78	2	130		115	93	93	35
75	102	165	198		108	86	76	4350		105	1	81	3
286	105	120	201		116	1	1	1631		102	536	98	3
228	115	104	279		129	1	103	77		105	1	108	99
246	217	50	89		109	136	1818	54		123	315	1555	1
95	105	134	57		110	87	1206	213		111	784	60	95
94	128	170	95		255	104	100	77		264	96	78	1
433	191	318	419		92	715	85	1764		121	682	22	1
102	105	298	80		256	142	84	288		104	94	1245	77
109	713	57	96		115	360	2411	927		112	410	712	75
121	110	143	1		116	15	141	2725		113	153	69	4606
128	110	418	96		120	175	729	68		104	97	256	146
133	321	91	235		112	292	63	162		118	113	192	3780
131	118	302	85		1	597	8	121		120	73	93	102
107	109	362	107		74	409	82	1		223	541	1	95
114	172	98	929		103	286	184	223		114	139	2	78
95	110	170	409		256	62	3	82		117	2	90	2401
119	308	204	761		117	923	1	55		105	71	78	781
133	177	100	634		125	2	3	156		114	54	4	97
115	105	207	89		1	195	292	152		109	1	1652	108
119	214	213	232		106	55	207	59		122	1	91	94
127	196	371	68		116	3	1	150		340	65	1	1
86	121	90	277		1	28	2	23		300	1	19	1924
316	107	232	870		1	453	81	1		102	104	97	7
121	115	109	723		2	640	232	295		111	150	146	74
88	197	108	92		86	1048	8	69		115	88	99	138
118	235	110	114		225	4	185	1323		122	102	93	1
123	256	52	401		131	151	40	100		346	107	75	1
110	95	593	332		104	105	1	650		128	87	57	112
584	202	563	46		103	4	1	65		112	430	1601	1241
115	486	315	96		466	296	2	39		115	2	288	49
122	101	123	293		121	13	1	1541		325	210	276	4097
113	100	175	86		101	122	4	67		117	1	1149	81
119	116	118	80		210	430	2	1		106	1	1087	1
90	91	812	469		126	82	1	53		116	285	2422	71
132	123	501	142		133	20	1	65		326	209	42	4
108	128	119	1		124	1191	209	128		101	9	653	99
134	114	3	287		106	194	1	181		116	6	271	1
79	104	1	80		103	111	74	5350		102	1	101	96
113	97	1	85		242	175	1068	16		286	486	78	84
106	97	84	235		115	78	13	44		110	103	87	79
121	223	113	184		97	72	14	69		111	213	98	71
82	319	592	254		99	71	5	80		109	87	81	83
125	205	291	193		194	20	1	54		121	103	164	95
119	101	696	225		410	79	272	5		45	1	1091	1
130	105	347	96		77	1	1	29		113	196	90	81
133	104	249	228		44	1	2	3613		117	1778	2567	85
138	99	1	19		121	702	93	560		287	62	3862	1
305	101	1928	70		112	54	87	1		123	1	927	75
130	659	106	95		282	73	942	11		112	88	131	150
114	117	310	82		125	195	214	158		108	1	84	110
123	102	257	31		120	127	80	14		103	1031	70	2108
154	104	54	100		129	111	2984	87		122	668	646	1463
127	116	214	1		133	52	104	62		109	116	1581	4849
64	798	232	105		131	1	83	2132		252	446	123	2630
115	108	74	99		210	231	8	287		109	43	84	2
122	108	61	361		176	130	3	74		124	1	246	90
129	119	168	516		110	167	6	2		349	105	308	1
111	299	102	104		108	84	43	4		109	175	1122	63
109	204	76	1		130	1	5	2		88	2206	169	71
94	737	91	471		112	141	692	29		114	1	942	61
121	104	208	404		105	263	107	171		103	18	1	2805
348	214	107	95		104	102	3	2		113	305	1	346
215	96	531	149		129	51	935	1		114	1	1	95
98	103	732	61		115	86	92	3		112	107	197	1090
126	183	1319	741		119	167	1	56		75	1477	59	1
253	195	227	99		110	112	1	98		104	1	93	5548
590	308	44	70		117	192	1	1835		116	265	62	197
245	179	215	2035		124	122	2386	144		104	43	99	68
116	107	195	59		141	282	1	62		127	93	827	543
114	478	106	98		556	66	133	4		234	411	158	74
105	91	104	1		112	450	1372	1324		264	25	237	84
104	105	326	1		119	6	99	68		129	88	182	84
426	651	283	1068		110	162	427	2221		96	915	680	1727
97	103	98	93		107	21	150	189		217	2	107	81
122	102	202	248		83	675	800	33		325	207	92	23
52	205	206	222		118	9	1	20		122	242	116	2
148	174	117	91		81	1	102	3		104	1	83	1
112	106	60	153		101	1	100	92		230	1	130	90
128	184	186	104		374	48	1	26		200	108	243	69
117	312	168	350		126	78	49	78		128	1	32	165
120	271	108	104		232	73	107	8		93	98	5	202
336	286	113	61		127	963	202	181		128	2	315	1798
151	1511	81	318		102	71	102	84		136	1583	2	1
126	512	96	103		116	119	86	64		226	430	1	129
111	189	356	90		120	174	83	1279		102	232	282	372
128	325	278	89		224	459	76	48		250	178	263	1
236	109	284	281		105	126	535	159		107	175	78	2687
219	240	101	623		109	2127	169	71		236	90	168	428
113	306	190	167		128	80	111	91		134	1190	95	650
126	117	139	74		242	105	1	89		211	71	252	1
96	559	104	1		136	301	1	63		115	103	200	5136
87	113	84	186		114	23	200	73		127	722	91	80
110	118	218	165		118	75	34	149		88	1910	85	35
107	496	37	87		134	1157	47	15		125	129	60	47
109	104	1	87		117	453	97	733		122	103	83	93
118	101	67	132		89	85	49	1		121	69	73	137
206	122	94	82		103	217	44	1		220	77	569	321
76	313	126	107		117	1	1	618		122	102	15	95
1	111	432	168		121	124	3	62		114	221	86	79
112	96	33	161		87	184	105	9		129	321	80	82
6	273	1	9		121	58	213	73		255	94	7	245
169	102	75	101		96	67	1719	59		110	984	202	4
288	120	453	75		241	63	717	140		102	579	1	1
8	119	149	97		120	87	4	7		124	443	160	97
117	95	121	589		226	181	206	2		82	557	1	829
8	180	67	176		117	81	1	4		251	97	77	156
134	299	620	93		100	74	1	9		126	347	85	89
1	112	63	424		112	405	1	60		124	107	94	82
116	1483	79	52		117	220	1	30		320	449	175	1
112	300	404	1004		117	115	2	11		125	189	91	4318
329	215	870	165		108	1406	1	2840		102	1567	178	1
307	967	91	1		120	751	1	146		116	102	99	1
101	103	1	1088		114	4	1	9		109	714	97	1499
124	104	1	20		130	31	110	14		312	5	286	66
118	229	70	186		124	102	1	1		103	1	82	204
229	395	72	2730		122	89	950	1470		107	113	2019	6
288	116	112	89		118	104	1185	86		322	57	8	81
119	520	69	52		116	59	93	72		558	97	84	1
121	146	271	82		119	2	1	29		125	77	1	101
108	124	107	95		128	84	69	435		192	90	80	119
375	189	90	94		93	86	304	880		125	303	59	214
127	99	104	1		230	1	84	6		241	301	73	49
231	115	68	97		115	120	1160	70		89	546	1	352
129	121	88	1		120	441	89	2018		398	102	40	84
121	556	669	108		118	59	6	59		264	101	6763	4
192	481	93	1		125	68	99	3		98	1	72	12
107	116	191	21		77	1	36	1746		115	834	76	215
239	115	1728	107		130	583	1	633		132	92	101	74
343	788	168	94		187	58	3	1910		191	164	83	201
127	756	93	153		123	1396	1	57		85	100	120	50
236	117	82	48		97	219	517	68		118	233	96	88
117	288	1466	496		116	139	1	77		107	93	2	566
127	106	170	95		141	34	148	1485		88	106	1914	74
119	468	1610	65		124	134	86	70		104	101	3929	322
297	202	175	61		330	107	1	1		124	1961	572	311
127	350	93	7		93	24	309	1611		204	112	893	80
125	312	88	436		193	308	105	242		104	123	2	94
94	186	66	190		254	61	226	1		103	489	87	74
112	110	103	242		1	129	111	336		240	173	73	99
126	117	1	1		25	1148	2	71		248	882	78	211
97	112	1	1		2	1	35	40		236	103	92	85
448	101	101	113		139	22	63	15		127	103	1	91
89	768	99	100		2	97	77	9550		105	105	7	1
244	175	44	2		1	426	2521	2		93	1	5	1
118	99	79	145		1	85	144	1954		132	201	98	75
116	113	29	278		102	86	102	71		110	796	105	514
115	204	1389	168		108	1	1	1635		99	652	86	3199
113	210	55	90		117	61	478	3		127	219	1	1037
361	299	174	78		111	172	1	4		111	82	2	6
94	95	118	96		4	67	1	5		532	76	103	1
41	202	84	76		6	97	69	49		96	111	106	1537
122	94	105	200		163	93	1	1657		121	87	90	1
135	523	96	188		114	169	99	13		118	951	3	2360
102	110	160	71		213	94	825	7		138	826	98	85
110	252	101	2511		86	371	111	215		79	101	619	5
110	94	100	232		111	1938	92	66		116	80	88	1365
344	92	154	179		124	4	217	1		117	127	19	1
205	303	98	71		310	1428	68	56		126	182	87	110
116	173	5	48		119	1	1	1		133	1954	62	2
108	428	257	112		111	84	101	4077		120	94	15	1
120	116	30	1		102	201	115	661		88	2	2	2
134	357	187	280		451	97	169	1725		123	1	239	77
128	109	96	57		122	263	64	78		102	75	362	127
290	117	199	81		99	61	71	725		115	102	164	81
105	118	104	29		231	78	87	57		92	483	8	1
109	286	85	76		163	65	1	1377		260	311	1	1
102	80	98	103		121	52	2	140		247	2601	2429	87
105	113	1347	1812		235	56	8	1431		224	576	104	7
121	221	288	85		121	91	1	86		172	305	156	1
108	98	119	192		135	67	1	2		100	1340	88	623
255	232	102	99		116	106	63	6		363	78	87	10777
115	192	1356	83		217	280	48	69		184	168	169	1
107	116	1139	186		84	497	2901	48		124	200	1823	188
113	114	192	82		107	109	2882	6		215	84	1	1
121	109	511	230		344	112	1	6254		122	113	175	231
110	246	303	101		109	72	1	2080		104	95	89	82
255	304	78	85		115	60	1	1		116	1	167	308
100	331	69	1390		103	2213	3	81		90	103	93	13
106	1192	1652	94		104	66	1	80		112	41	1	47
128	99	117	86		102	91	3	3043		294	88	11	1
258	110	241	1		133	82	16	56		109	82	5924	1
370	196	63	933		229	80	1	156		213	194	77	29
113	319	453	57		133	1	1716	2337		102	92	726	98
94	215	192	133		104	85	1	1804		318	98	78	1336
109	430	469	80		128	3	354	61		256	1939	4	80
113	225	385	83		122	117	1824	75		354	500	54	1
235	94	107	110		319	39	4	57		3	759	649	3
119	107	98	18		113	71	4	66		110	113	10	82
132	111	95	87		116	245	1	62		1	944	167	15
128	113	80	75		111	553	4	39		99	567	98	1079
118	99	201	102		125	90	101	418		129	92	1339	48
109	834	180	97		111	1925	1	100		111	1	269	334
1	640	46	166		97	79	499	97		1	107	4	1
235	100	81	281		102	73	1	20		123	97	96	1
127	111	89	99		231	154	1	1486		217	38	146	172
127	107	183	145		262	88	4	647		125	71	188	142
111	96	252	148		101	73	198	84		123	96	2526	71
140	531	89	91		104	79	1	156		106	193	131	116
114	111	1	505		117	307	1	72		115	860	158	104
226	801	106	2143		117	89	55	3		324	543	89	1
112	118	106	94		121	1	1536	1095		321	71	97	68
100	111	80	1342		1	91	63	38		123	74	97	7
242	104	87	1		19	6	3	1		215	2991	64	10
209	200	93	195		1	8	1	2		125	1	74	26
273	97	298	566		119	197	142	188		117	116	91	3
93	266	113	561		18	88	89	42		219	694	94	11
236	233	85	87		1	96	1	13		118	96	85	15
128	705	177	105		1	70	110	1		107	11	489	77
110	112	104	164		67	473	48	9		111	97	108	1851
95	117	189	207		121	84	1	1602		249	406	82	1
112	135	70	77		115	160	2	1668		119	70	447	118
1	198	114	81		109	1	1	240		130	2	395	1553
246	114	101	70		104	14	53	1		84	360	74	3032
126	199	1	48		3	78	93	2		245	96	1	6
114	109	385	731		1	95	10	321		110	562	1513	516
116	103	1317	68		31	78	81	4		118	1024	520	138
108	423	100	193		113	1	2	45		128	99	92	12
124	858	107	1540		128	79	1	174		101	110	46	267
267	101	104	1		115	205	1031	78		294	104	158	64
128	503	559	499		117	1	1	17		119	112	94	1
112	156	224	169		129	1	41	249		117	94	95	2
110	102	583	706		112	98	71	165		128	101	99	85
123	109	103	97		129	704	85	4801		124	99	91	1314
134	295	201	31		130	76	1	90		104	94	277	2
297	119	104	209		269	1	221	168		121	103	99	46
107	122	95	89		119	295	303	38		110	180	207	28
147	94	98	1		208	1364	192	100		123	281	72	6
17	193	50	77		37	1	1	17		131	483	83	288
290	426	302	272		109	78	78	66		108	204	69	6
121	104	435	50		280	133	162	369		114	493	83	338
124	119	3	464		1	1	116	1		103	102	1	55
116	374	221	176		112	95	89	15		224	106	81	129
239	107	202	370		118	24	1	175		110	109	71	3
115	265	1	357		109	370	32	1071		200	216	94	59
114	533	120	107		296	76	148	80		599	110	89	68
110	100	402	175		114	3	1	93		446	56	158	168
111	345	109	1		103	268	1	4		117	450	332	87
206	95	73	223		102	1	303	47		102	183	55	3975
137	273	90	337		120	59	1	1008		326	840	90	15
118	103	72	214		214	84	1	17		105	114	201	3036
218	243	98	94		123	1212	1	57		103	112	90	93
93	96	1925	42		1	118	7	121		114	2712	267	74
121	92	187	1		113	83	1	97		232	62	63	91
92	99	859	101		105	40	199	99		121	208	1	80
89	102	95	86		81	116	38	131		123	178	57	96
113	419	293	73		218	18	1	83		109	165	84	2408
484	185	109	139		129	1	1	18		124	96	80	69
303	111	447	1632		126	141	99	6		173	101	106	103
123	461	218	100		1	1	11	34		93	226	1	129
120	231	266	200		132	1682	201	134		129	264	1930	87
134	110	749	157		128	657	625	6		124	1	95	1
125	101	102	86		109	167	1	3		117	92	1163	19
105	99	1832	867		104	86	1	1315		100	3	141	114
99	100	178	1		103	49	188	48		124	68	83	1
131	828	283	637		79	21	1252	175		337	1	85	3
128	191	113	80		80	87	2	1511		122	110	349	84
141	796	456	322		117	1	1	296		97	14	1	9913
110	116	130	12		84	286	111	503		223	113	31	89
101	687	109	332		83	215	3	44		110	735	155	5
126	117	207	107		101	423	3	2		107	112	81	1
231	457	103	92		113	42	224	1506		117	104	336	110
127	100	113	66		192	36	1	3		83	143	84	1
119	188	178	194		1	105	1	1		104	203	1045	1
105	532	767	162		107	117	1	72		108	103	92	1
123	773	71	103		118	75	71	3		9	284	236	3
125	84	88	180		118	98	1	10		120	95	163	1243
101	104	102	91		187	371	3976	1933		408	78	715	1723
116	108	369	89		101	173	178	52		115	263	1460	72
110	112	104	105		398	94	95	68		1	82	1790	2227
88	588	86	56		102	67	183	10		128	81	89	79
209	104	1156	90		100	171	3588	93		116	113	215	11
115	118	109	95		128	200	1	2		5	252	197	65
126	356	104	53		106	116	551	1		78	287	56	3807
106	89	34	74		363	398	15	42		265	110	1445	101
304	186	196	63		130	275	182	1		244	169	174	75
109	86	165	56		119	38	2978	1		108	114	163	88
214	206	88	99		495	11	87	990		223	90	525	1
107	99	110	365		102	209	1	9		109	104	704	82
195	321	112	99		212	43	104	1		214	88	81	77
117	190	217	39		129	109	1	712		115	93	127	203
257	100	1888	263		461	71	1	1		119	94	72	64
100	114	1	177		89	332	3002	2		123	475	80	350
114	120	6	93		115	91	1	91		360	118	313	804
189	1382	47	54		189	76	1	154		118	126	195	1539
233	99	179	284		100	106	1	229		120	949	168	82
119	262	69	86		111	226	105	1		101	102	115	260
389	289	64	79		114	1660	83	631		99	627	75	90
247	532	479	644		110	95	75	4		97	218	93	1495
131	230	146	1592		212	85	1088	1		107	204	85	1
116	821	103	673		322	99	1	1427		106	98	3264	3
112	91	23	168		122	34	2	1		95	188	84	335
144	728	39	154		125	2	101	216		102	311	74	1
117	120	214	698		105	1	3	137		125	101	191	279
109	123	51	56		112	47	1	229		119	101	87	115
180	234	92	523		96	71	1	14		123	99	222	63
128	262	60	322		89	316	39	95		1	380	1269	4084
114	221	53	67		118	74	1872	4		224	95	122	136
106	429	75	274		104	63	1	850		231	104	82	1
123	298	92	168		107	73	135	19		116	424	97	170
199	314	55	459		251	79	1	62		92	302	586	73
127	100	93	33		99	101	87	70		113	98	226	8
105	103	107	157		104	574	89	4		121	1406	154	1
299	234	192	81		108	322	97	2405		214	109	88	1
233	111	354	88		132	68	87	3499		119	866	5	59
111	105	105	111		119	39	1	10		114	263	94	111
106	112	1	84		106	26	339	12		130	85	429	1
111	427	108	137		245	411	1	208		136	199	251	654
215	103	197	96		123	217	84	1212		112	200	74	1
82	121	55	312		114	173	2	172		99	100	86	1
112	112	397	96		121	657	1	2		191	1759	83	41
122	179	342	91		115	303	617	1		101	74	77	4
127	98	92	73		134	3	86	556		1	91	86	1
135	113	96	197		118	310	179	21		108	434	736	170
87	578	319	187		125	157	107	1225		102	5	3	256
242	101	2049	88		115	230	1	2		115	87	85	3
135	203	366	100		119	80	1	852		125	215	2	312
118	111	540	206		105	323	1	42		116	524	65	200
108	244	109	88		129	181	1	87		116	65	170	2
112	97	805	83		109	70	1	102		261	1	107	119
307	70	468	152		123	731	1	18		119	102	63	94
124	206	821	79		96	26	4	669		104	107	81	1
117	96	106	90		113	260	1	69		123	106	77	7
126	293	137	17		131	118	19	175		124	303	197	37
111	103	192	93		117	161	2	191		120	185	74	1532
92	111	90	167		99	59	568	6348		108	1050	105	825
273	116	36	91		120	92	1	78		114	93	94	34
120	363	166	1133		300	161	186	158		104	288	153	3
123	113	255	90		103	101	511	4		115	101	272	506
107	105	779	28		109	735	1	42		122	88	149	83
75	400	2967	205		651	117	74	200		105	77	88	1
227	880	367	447		108	62	123	698		107	70	287	90
119	186	24	384		82	211	60	836		217	820	83	86
84	119	1	93		100	99	56	20		101	120	69	3036
186	482	114	144		110	90	1481	55		117	89	81	46
114	113	49	42		109	98	8	63		80	103	2087	1
92	104	105	486		120	109	1	69		130	411	639	1
49	96	646	450		127	187	51	508		121	55	180	1
107	97	464	491		75	521	1	1223		119	44	67	6
117	103	76	99		121	93	1405	141		109	102	162	3
104	111	284	178		99	43	1	42		11	96	1	223
125	98	167	272		214	881	95	80		125	90	530	1959
104	231	104	489		116	273	153	13		1	108	89	1
128	421	90	96		116	602	990	76		542	1068	340	71
264	200	1	404		129	160	110	605		235	99	82	4
392	100	65	192		116	252	221	30		103	113	81	111
117	87	158	213		127	23	1	39		128	380	273	1
102	92	15	733		402	1	968	1		113	309	1719	89
88	96	474	160		125	85	112	332		98	1597	61	5
107	626	265	1699		109	306	54	87		113	97	426	65
128	329	39	179		280	80	319	125		117	104	87	262
120	320	110	185		115	88	60	96		243	102	74	9992
120	109	70	411		131	84	1537	82		68	529	67	46
119	1236	658	94		240	406	3554	67		117	199	96	215
216	335	93	88		121	2230	1	1		113	1	816	127
114	95	102	215		129	39	1	2		142	626	26	143
109	110	192	88		109	1	1	78		219	74	79	2449
248	107	212	72		109	575	28	33		330	196	91	76
121	1025	91	451		105	133	1	4		120	99	79	1
115	561	79	98		119	96	4893	54		111	284	3884	4
105	87	97	639		115	53	1	574		127	117	140	49
1	344	199	262		123	322	2	17		390	206	1804	2872
97	91	810	97		120	180	1	892		114	87	82	77
227	83	685	216		112	188	72	55		99	1403	83	76
132	706	336	96		99	81	1	39		118	279	1453	24
118	106	16	72		118	106	3	79		110	192	81	56
109	304	103	1		122	101	1	49		121	191	272	1
79	204	81	839		98	1	101	69		333	1	46	13
220	157	219	1748		108	803	126	1		122	81	165	212
124	89	84	700		110	86	20	1146		126	92	145	761
115	92	79	1542		109	92	1	6		1	80	1193	5759
304	302	152	1131		116	91	38	49		105	101	292	48
95	107	82	196		134	72	1	34		235	96	1	227
120	204	96	82		102	85	81	32		378	99	2724	3
107	413	376	92		55	195	1	2185		125	193	281	77
670	357	277	88		114	89	86	100		139	90	83	126
129	430	1199	97		121	527	1	2		326	103	525	10746
265	125	183	88		114	235	1	63		1	93	49	1407
96	102	228	109		120	119	299	5529		121	181	184	850
104	121	6	267		111	1659	92	83		239	218	469	68
219	94	487	461		216	222	1	191		1	2040	49	18
123	104	1	95		126	60	83	73		4	93	96	56
103	106	90	240		124	461	232	15		113	82	99	9
109	172	405	758		329	362	106	82		119	225	168	3
137	86	256	201		124	1098	184	38		1	99	292	61
107	127	23	731		125	164	1	139		1	106	555	90
104	90	1	98		100	97	155	1		109	91	661	1464
58	118	10	210		116	90	3	226		159	202	95	9
227	100	176	1367		340	411	86	38		120	261	102	4
119	623	1	510		120	562	1	2		125	104	102	9
98	96	97	870		120	71	1	136		110	287	92	1
116	214	309	100		131	133	93	1		1	556	144	78
63	513	99	172		118	343	39	903		98	285	99	1
128	182	152	56		94	366	224	65		130	565	434	92
120	111	169	157		117	462	4	1398		109	94	70	2424
131	111	193	79		134	53	94	181		464	97	71	1777
119	121	5	86		240	159	1546	1270		236	90	85	1
110	116	167	94		119	80	853	66		218	97	103	70
125	80	131	98		116	89	3	21		268	120	100	1
251	109	154	159		218	93	3320	72		130	110	188	362
23	400	97	3152		1	831	155	3		109	735	115	157
379	208	160	867		232	648	3030	1846		112	103	143	86
121	105	64	494		106	1	50	1		119	1048	70	1
129	119	1	100		101	466	206	249		125	118	83	1531
120	341	114	8		121	14	111	1649		108	215	95	782
105	226	389	94		125	198	1	63		84	97	92	70
1	114	103	111		108	2	1	85		444	960	101	5
115	188	99	87		95	123	870	836		120	116	12	78
118	191	70	252		358	13	1	3612		374	100	1468	139
132	236	43	420		101	133	407	47		309	200	71	13
1	110	197	402		264	102	98	83		114	92	254	1
118	96	82	1		251	52	4	759		127	190	91	3
107	174	102	89		251	82	840	60		107	228	69	73
1	108	176	181		386	83	99	60		113	89	82	1262
204	96	204	663		130	530	1	669		220	187	783	77
252	111	102	81		130	81	94	4		120	198	1	45
97	203	93	2		232	195	1	6628		108	91	171	115
42	536	112	196		107	70	102	1447		124	103	10	88
136	108	235	78		229	82	3030	1		120	1	241	87
132	399	148	203		93	92	1	35		106	357	52	2078
224	299	252	99		224	87	26	46		105	562	52	77
116	395	87	3214		622	26	158	56		119	104	82	1
139	99	112	365		111	78	470	79		105	103	78	2
120	310	418	100		214	101	1	2		120	180	263	392
225	119	94	163		2	77	2	183		111	94	94	35
111	1162	82	88		238	75	61	1164		324	398	932	2
272	202	1061	86		104	106	1928	5		110	99	383	51
112	111	101	812		116	320	84	78		108	233	240	125
2	309	105	165		119	120	1	1526		117	195	40	2566
1	177	496	160		101	62	321	50		127	94	1314	26
80	324	59	71		210	116	2	1		102	104	82	86
118	107	113	107		129	492	3	58		116	475	328	84
123	98	1316	1393		115	1362	8	65		116	98	256	4
240	200	89	190		108	1239	1	2593		114	83	6	1
121	115	107	96		74	193	1	98		105	260	3	117
115	179	473	99		97	81	1228	96		183	417	515	77
451	106	43	1346		96	2359	5	176		118	286	69	257
110	677	855	98		122	78	1	2		116	168	92	1
458	108	134	80		116	236	1	68		118	94	613	2289
104	112	180	688		192	471	3	39		232	213	174	1
109	190	741	244		292	100	3	1605		204	93	630	1
111	108	1209	100		121	69	89	35		101	195	95	1
84	96	1390	94		120	94	89	6		100	290	145	2
131	111	415	53		110	47	1	38		129	94	1265	234
230	692	89	26		102	431	1	67		117	83	478	285
121	379	262	86		121	1330	2	34		126	123	422	2365
358	492	101	102		132	112	6	47		96	105	79	98
232	88	99	81		112	308	36	1491		117	309	56	17
92	1	284	94		113	112	1	60		267	207	135	1770
117	65	100	210		109	402	1	2037		124	299	75	2364
466	325	578	75		132	820	63	72		101	81	94	13
117	1250	73	94		107	109	1	482		112	109	88	1
117	108	166	1		116	75	12	45		211	1209	77	4
349	104	71	5		113	776	1	450		125	109	707	44
97	199	89	106		116	147	1	97		133	376	60	1
123	524	214	301		124	189	47	315		128	3044	97	95
112	92	404	687		126	259	1	1007		103	70	97	7
116	353	77	138		98	228	1	1967		341	1092	1	562
100	113	164	254		6	46	648	66		108	182	89	374
119	643	99	103		106	1063	1	1604		112	1617	73	677
113	196	87	158		96	117	105	1		125	90	80	13
112	106	402	67		350	78	1	98		681	156	80	57
126	552	97	215		129	329	1	71		126	98	4856	1
83	92	71	93		1	111	1	52		4	319	93	4150
112	100	1	98		126	79	1	153		105	109	102	16
242	102	103	275		129	83	245	227		123	87	79	86
207	496	182	62		57	98	906	8		287	110	63	74
193	379	2	86		127	87	79	228		114	893	85	54
686	104	1	425		113	86	2	88		127	242	78	225
116	504	1228	279		475	338	2	26		129	3	1312	92
104	294	198	106		1	80	3	1396		112	113	92	1276
122	114	90	335		98	315	45	72		116	1	105	2
127	220	101	1		113	26	5	14		96	1	87	66
104	110	82	203		114	95	13	438		108	179	417	2
550	217	79	4		102	506	1	54		134	91	329	5
89	115	54	1		97	90	2	1		126	112	2	469
67	103	2174	63		124	1	718	455		129	321	141	105
95	105	178	79		112	92	1	4281		498	78	60	13
115	311	577	3		70	101	2	1229		131	109	78	108
111	288	83	86		104	1155	1	94		128	100	91	94
124	263	296	1		119	27	3	38		112	110	91	82
102	200	294	94		103	108	1	164		209	343	79	14
118	106	375	1900		113	202	2	400		117	406	1237	83
92	198	111	91		128	18	1	64		119	109	68	6
115	478	196	279		81	87	3	3217		200	591	89	87
99	81	278	125		122	130	29	94		234	205	79	293
113	105	185	1493		224	95	65	26		113	202	66	1009
128	204	190	83		142	96	4	424		101	366	138	101
106	92	173	1287		117	40	99	12		98	278	78	232
115	218	91	269		128	298	2	79		103	101	260	1
535	105	190	83		109	92	38	67		102	318	60	106
134	328	79	96		114	312	3	39		225	499	257	3
112	91	404	157		85	73	21	1452		404	92	157	153
126	410	653	92		130	220	1	567		122	107	577	53
225	114	94	669		137	186	1	121		100	94	85	88
120	113	106	100		349	678	97	4920		111	91	165	1
347	111	1859	382		118	241	5	560		122	345	65	6529
121	93	199	98		129	88	1	55		95	189	90	196
254	118	105	167		109	363	1	67		96	99	2	1
82	479	218	48		110	266	1	7		137	214	97	79
122	257	88	443		102	124	1	82		219	385	328	1
117	183	105	87		3	327	1	1473		123	123	469	2612
228	104	1413	112		87	1	156	190		122	110	64	8
111	398	107	165		495	100	2	1		111	189	38	96
118	155	213	1385		118	83	1	60		225	249	1034	65
101	1012	50	177		116	99	1	110		236	104	12	90
107	291	609	161		2	1	2	306		230	548	2	323
123	92	920	91		115	31	1	74		118	187	2	80
230	110	50	92		90	83	2	43		92	94	2	77
135	422	1	69		117	358	55	93		325	463	94	132
92	210	218	90		112	60	1	66		1	394	79	1
1	104	117	102		224	120	95	7		112	118	80	94
108	771	317	157		115	132	112	33		183	714	84	74
124	106	313	90		131	306	1	280		112	466	761	1
484	172	624	180		111	276	6	77		107	102	61	3
110	195	267	69		129	236	88	312		106	397	99	1
109	106	161	669		114	421	1	3453		131	108	67	78
83	231	79	280		118	117	528	1		13	18	365	79
336	129	51	443		239	191	1	2		113	206	72	147
111	103	3	207		106	98	5	6		94	1118	94	1
250	89	84	96		201	92	1	740		20	86	93	566
220	378	277	342		206	108	3896	214		136	114	1490	1
316	107	109	294		37	457	1	9		101	372	141	1
91	104	91	140		114	128	1	73		266	3	91	52
119	162	89	91		234	1761	29	77		100	103	86	94
126	228	401	158		123	174	2	16		186	208	164	267
107	211	52	432		96	48	33	73		138	99	531	7
123	188	6	103		128	105	1	178		106	900	74	73
68	214	400	101		123	86	1955	1325		107	225	158	4073
120	392	10	2218		117	804	7	686		114	111	25	75
106	323	477	284		105	105	2189	41		101	102	222	8
106	326	110	90		104	119	96	60		111	115	162	1365
136	107	1	974		129	228	78	9		130	404	1920	169
123	117	164	100		103	491	2	52		374	102	160	82
102	102	93	228		141	95	197	717		121	110	72	105
125	288	89	170		116	116	1	1		110	89	358	80
124	215	102	182		230	1414	60	62		262	142	287	8
202	188	64	95		110	283	1	54		211	215	88	2
1	113	109	647		202	166	1046	82		100	957	183	66
120	188	87	377		122	81	241	53		110	108	6	246
111	216	286	89		124	877	101	1		98	87	87	1
131	205	144	509		122	377	1	128		117	273	1	1483
121	92	448	93		112	93	1197	77		126	105	3	1
231	129	429	195		105	50	876	1		108	95	82	96
120	121	199	105		221	31	88	805		122	2070	253	241
132	95	3	89		119	270	401	843		274	104	53	94
218	115	254	240		109	83	1	29		100	110	266	111
109	100	172	97		116	97	1	2		89	100	75	281
1	111	1	204		234	935	298	2		109	98	370	128
208	303	176	91		357	1	978	1		140	121	86	4
205	103	93	84		194	94	1	75		112	302	199	64
209	530	98	100		541	88	255	137		113	97	174	414
115	511	73	1739		191	81	1	64		117	106	55	2
117	492	472	315		117	89	1	1		277	112	99	10
70	92	355	147		68	90	93	27		115	78	101	1
102	95	230	156		217	84	2	204		81	117	77	2870
112	162	299	801		110	478	206	38		109	85	61	81
117	109	192	204		105	92	1	91		108	3682	186	477
206	104	281	451		99	146	47	4		113	189	69	470
124	205	104	171		183	85	171	1145		191	111	75	149
122	653	150	103		138	196	14	3711		102	98	3	1
295	217	94	1036		130	163	1	48		246	721	18	653
124	109	97	75		133	73	1	140		124	205	79	1
110	344	74	96		95	388	558	69		104	123	54	5
125	97	91	283		344	195	1	3086		100	104	53	1363
128	1029	104	362		97	1	96	70		109	193	613	112
117	214	77	889		124	81	74	198		119	114	9	1
114	372	96	72		135	133	1	2468		117	97	75	458
128	187	292	65		215	98	11	6		21	197	97	53
201	205	146	449		127	122	1	1736		114	274	131	20
136	728	104	97		116	90	1	25		109	1213	145	5
229	1419	471	337		117	376	2	56		101	99	171	66
129	241	93	274		131	420	1	14		113	215	457	1
120	92	94	299		93	104	1	345		97	242	77	54
87	87	716	88		105	89	1108	87		178	193	71	2
111	105	87	185		305	1651	2	31		113	90	2475	10
92	159	103	296		18	31	1	80		113	189	1	65
96	430	1399	86		506	144	2301	111		113	3639	582	21
171	102	108	86		98	2	1150	84		255	108	157	198
118	123	364	81		138	2	9	81		106	590	158	9
111	386	64	99		1	87	140	26		97	182	163	50
227	111	713	110		132	101	1482	54		209	319	68	43
308	394	109	89		3	205	133	251		85	100	89	1519
123	114	117	696		1	622	1	130		108	194	142	15
125	539	190	911		116	429	96	2658		141	187	79	83
235	817	164	92		118	738	1	34		116	187	81	71
394	113	86	86		109	288	1	29		354	106	52	59
104	120	191	92		126	117	1	3168		132	828	84	78
545	113	319	730		134	220	1649	60		122	97	85	1
115	199	92	391		105	266	83	108		122	94	1022	860
359	89	97	106		119	158	109	2360		117	104	213	847
256	98	521	99		88	91	75	9		92	507	83	1
108	69	143	101		141	1	816	8		105	458	171	49
316	99	110	463		107	123	38	301		117	93	92	95
120	280	728	494		211	216	145	2130		127	208	91	193
120	97	496	111		85	155	1	80		99	187	735	508
106	90	152	88		433	274	91	29		99	1479	98	111
124	276	1	89		109	187	3	504		106	259	144	1123
97	403	207	346		579	105	1	80		347	104	165	1859
1	596	354	86		113	111	1	9		128	86	83	1
2	99	1	97		122	236	1292	145		102	625	213	175
105	69	413	82		129	92	1	76		109	97	180	1
221	1325	101	103		113	212	1	787		216	247	87	72
102	79	206	125		219	65	2	1		113	1455	478	194
88	108	503	281		124	97	10	1330		170	185	2526	2
132	437	103	884		125	194	3	1781		104	144	16	68
253	105	301	694		118	1760	747	59		86	111	432	124
210	232	98	97		125	207	6	210		108	89	637	292
132	115	1010	150		173	114	1	505		113	104	6	247
206	86	466	374		107	202	1242	19		112	115	82	1
1	105	253	2241		97	114	6	480		117	304	1	73
125	114	157	98		85	91	1	2244		119	87	73	64
145	493	167	103		123	112	121	2016		206	278	75	1
96	834	101	169		80	207	1	1		120	87	69	3063
294	352	1	516		138	300	1	52		101	2034	73	1
107	179	195	935		97	95	1243	1308		79	121	405	11
137	118	781	927		106	89	1	3262		91	205	85	1
129	120	1283	270		121	66	49	28		111	654	104	5
128	188	302	201		225	103	1	369		121	101	72	36
123	119	582	167		104	197	522	69		568	426	53	1
126	164	71	201		1	101	1	112		116	101	471	63
115	104	75	97		125	95	1	1		7	371	64	2
130	101	102	98		114	86	60	389		112	113	100	4313
127	101	325	185		108	1022	1	108		123	223	184	59
119	93	98	563		124	443	1	3		1	114	1	3
108	287	119	55		365	88	2	137		122	290	1238	55
116	387	1	150		121	99	263	1		1	101	135	7
104	174	101	92		127	363	1	11		1	118	66	132
121	353	1	215		126	77	279	1		122	276	271	1
118	110	165	95		134	98	1	48		116	119	2	50
84	222	335	75		183	94	107	1		3	99	8	66
123	200	716	165		8	111	24	38		271	107	101	95
118	294	1	150		95	54	2	653		117	94	79	1
121	100	98	92		33	103	56	1		6	358	292	358
278	217	181	190		117	95	1820	2569		129	92	87	2
114	108	1	71		156	402	66	790		190	412	2	2175
128	109	1	189		3	114	196	1		124	1844	186	63
124	105	203	80		223	95	4187	1448		114	96	348	274
214	271	102	98		330	281	1	365		119	84	70	1
155	269	1	88		110	83	1	1		131	773	324	1
367	113	105	77		98	115	1	76		180	216	75	1
110	105	94	96		358	10	16	2978		108	121	103	777
229	112	1	105		194	880	1	5498		126	105	83	90
94	98	14	2192		113	91	1	122		113	280	198	165
110	309	602	258		209	1	1	1380		132	93	79	216
124	316	1	242		133	1	1	516		128	190	588	3278
120	106	210	115		223	190	734	3		99	175	65	2
129	109	1616	201		122	13	185	11		111	96	146	1
135	762	3	89		92	105	1	9		108	85	529	68
138	372	1	92		110	290	1	2255		1	1703	1	2
106	194	4	90		92	348	1	142		3	373	170	99
1	91	128	92		551	307	1	91		366	739	197	14
124	456	1	189		112	93	1191	69		105	104	1163	47
98	208	189	365		111	268	3	16		1	100	79	62
100	90	495	501		117	184	1	85		1	104	246	6197
220	1225	244	154		99	381	1756	81		7	445	92	2
134	20	2	205		119	696	284	71		1	157	181	182
100	89	1	340		235	86	1	65		111	1711	289	33
130	558	1	1345		117	93	3	1		98	184	2425	14
123	399	8	103		119	95	181	7		116	100	95	152
104	113	1	62		120	102	65	3		98	370	161	74
110	107	1	87		279	856	1	190		117	192	103	1
138	111	240	91		182	86	372	666		86	103	45	7
130	106	1	172		123	50	75	219		1	103	8	84
117	241	1	274		116	77	1	4		187	100	82	1
113	118	1	1		116	381	2	59		122	104	339	161
15	100	92	190		129	93	1	10		107	77	77	8
119	94	7	100		2	89	1	756		110	92	20	4
353	99	4	192		8	98	1	4		93	92	175	67
224	116	123	384		113	121	98	574		129	559	84	30
139	86	117	178		102	1	87	29		124	895	1117	1
563	279	1	676		102	235	49	30		231	184	73	2
122	312	261	321		109	112	96	131		125	393	6	1
118	273	864	375		190	187	3	36		95	96	83	2
95	115	3	1		211	810	1201	149		113	298	98	76
54	1252	1	88		126	86	1	157		114	101	1	1
111	585	108	356		173	1533	1	688		99	96	2	105
124	830	1	573		64	56	1	35		95	298	496	258
95	286	4	14		118	97	26	119		116	92	1923	3
240	112	1	452		122	86	1	37		108	96	81	403
111	112	4	362		197	202	75	403		434	106	46	72
105	874	1	86		113	90	9	332		137	211	85	76
1	108	170	166		245	82	91	1		134	193	79	5
114	173	189	173		112	327	656	80		516	1456	1967	252
135	194	278	204		112	99	113	72		107	94	133	1
118	103	1	891		117	471	75	2		107	107	1928	399
123	233	3	426		104	189	76	8343		131	197	88	88
141	706	1	338		119	151	44	38		112	177	276	5373
437	693	92	92		132	111	92	1319		169	89	77	174
1	135	3	100		1	172	410	1		123	95	68	72
226	308	1	309		100	283	104	6		102	174	181	153
115	209	8	86		1	82	1	41		103	577	63	61
1	286	3	845		302	71	72	118		103	88	61	141
124	114	1	91		2	107	75	2		103	376	178	80
118	408	476	304		2	110	1	6		116	486	1	403
1	108	110	94		266	822	101	85		105	219	1	79
1	170	2	404		95	132	145	2894		94	727	88	66
123	285	1	155		116	240	2	12		110	396	32	110
138	309	1	75		127	81	2	5		106	78	4	205
112	106	1776	2297		120	265	1	1		445	289	1	108
118	114	502	215		92	2161	303	109		129	188	82	67
122	317	85	82		167	273	3	5		97	1288	2	2182
164	107	194	76		109	87	100	2477		491	208	147	5
135	203	1	86		106	97	343	53		96	87	63	92
122	104	242	212		218	108	71	143		170	119	6	282
113	117	371	199		126	98	1080	5		116	106	599	86
244	192	1	117		132	103	256	254		113	175	78	91
126	326	487	93		100	166	2	18		107	176	67	32
1	396	1047	86		117	100	1	91		220	106	770	1
115	1	965	299		96	1578	441	2635		1	92	72	1
87	155	184	76		103	70	4	2		108	3033	511	26
117	118	119	501		126	107	1	1		119	95	96	84
208	112	301	320		122	94	2303	1		239	97	65	6570
111	112	195	87		204	274	332	15		104	1146	283	312
97	180	100	101		119	104	103	3892		569	1	162	31
102	97	6	89		109	325	3	7		240	837	92	87
106	107	65	172		102	210	114	71		1	794	60	1
1	91	290	270		361	108	1310	99		104	115	264	86
384	100	95	89		129	287	3	2		371	82	277	6
113	379	50	357		118	1638	1	145		139	320	102	78
1	106	517	664		115	1017	69	71		13	383	174	295
1	90	68	171		129	812	493	91		1	227	145	73
108	123	97	82		104	103	1	53		1	97	3	62
108	223	455	110		114	203	133	65		1	100	74	34
106	108	103	104		74	80	1	1		228	103	262	61
109	138	87	101		236	124	97	2		117	99	1	1
582	104	102	334		106	104	1	14		129	420	388	57
125	110	62	99		349	265	1	1		99	114	106	1
81	194	126	95		135	105	1	301		402	95	1	149
127	195	182	208		106	98	1	32		23	91	305	1
1	174	275	260		135	82	1	67		537	95	63	2524
1	87	227	104		134	91	2072	4407		329	93	60	3
121	690	384	80		141	79	1	1		240	106	1	66
128	92	485	68		123	91	2	77		99	104	89	99
158	318	141	70		140	278	172	130		106	91	14	56
131	430	201	168		116	46	3	2201		217	256	381	1953
116	439	175	74		117	46	1	2724		552	480	143	78
209	645	247	86		111	181	1	67		110	183	1705	2
113	215	96	1331		117	95	1	156		135	102	2454	2
323	101	94	218		115	992	1	19		127	1428	74	1
48	482	64	775		412	224	1	168		117	99	176	2383
257	713	101	83		209	153	59	2		115	1994	88	1
110	104	1	279		133	87	968	2942		113	305	876	1881
223	75	171	184		112	84	155	264		108	261	156	918
137	117	393	83		113	76	3	7		108	120	82	246
106	210	90	94		95	107	105	2		125	679	243	427
73	120	836	384		102	116	2	709		240	240	80	1
112	424	469	96		117	1549	1	1		111	197	187	4
123	217	97	90		179	83	1209	4		111	564	1451	2
128	97	77	98		127	92	112	1		87	203	1653	14
81	239	378	86		96	464	609	362		115	611	91	1
106	322	197	181		106	104	1	19		102	282	626	5
118	899	103	86		87	198	1	68		224	85	1	2
125	1	353	358		117	61	2	39		107	93	23	60
72	108	100	88		110	92	2050	260		157	109	165	1782
114	101	98	100		266	83	1	400		86	115	35	33
108	119	219	87		112	77	5	3968		114	421	785	15
119	117	188	100		271	101	1	3074		93	2113	1552	22
122	203	106	1373		1	84	2	81		81	694	170	331
120	111	90	284		190	118	2	304		106	1835	66	790
120	97	89	450		96	18	1	120		108	670	66	53
231	112	109	549		134	1	1	349		540	107	4170	42
106	372	53	193		1	1	1	71		230	98	88	79
120	109	693	91		1	109	4	87		272	103	80	63
117	108	717	736		134	11	1	3		268	60	82	104
118	126	78	388		120	243	4	2196		134	400	81	2
107	583	18	442		185	91	4	77		207	50	206	3889
88	160	99	986		118	237	297	135		111	100	713	93
89	218	100	497		105	45	1	69		90	267	81	1
118	116	429	2003		129	384	146	5		104	983	71	1
108	113	173	100		86	100	1	21		118	100	102	7
120	197	165	190		172	83	93	45		122	114	462	2
108	183	112	99		118	88	159	34		115	304	177	88
112	98	281	91		121	84	1	74		118	444	78	1
125	1091	105	107		210	164	1	87		114	101	140	2716
247	111	676	315		97	78	51	186		227	112	159	137
82	218	197	552		112	120	94	78		109	95	310	1
114	87	137	87		98	74	172	76		303	194	76	148
408	110	496	77		112	1347	2	40		102	779	65	5
104	114	93	178		97	181	3941	53		122	97	111	71
119	112	80	1332		111	99	24	37		123	105	566	1
112	187	89	99		305	217	1	1689		123	93	133	12
219	79	96	81		109	98	3192	1540		115	107	52	6
125	905	168	359		124	65	7	427		1	319	57	2
84	124	323	187		106	530	1	83		116	83	88	1
117	204	153	1049		109	90	1	44		408	110	172	5
110	266	162	101		122	95	1	10		123	201	78	29
117	106	194	154		51	100	1222	3		235	118	5884	1
113	104	169	175		129	90	1	151		129	78	169	1
198	119	88	87		127	116	431	160		114	96	604	1
325	482	207	967		126	90	1118	68		130	310	97	1
110	116	51	115		117	183	87	64		56	307	66	82
116	108	489	68		363	194	100	86		117	85	1938	2
102	188	84	96		308	99	561	148		127	489	74	14
144	117	90	72		114	101	115	95		111	90	78	107
304	116	119	90		187	1	1	45		119	81	82	1
223	111	310	237		210	225	150	30		129	72	79	75
114	111	93	104		108	265	2	43		117	262	795	52
111	102	98	489		100	733	3220	38		110	782	70	1803
115	228	285	458		11	118	4	56		110	1221	75	147
96	111	86	1178		197	461	24	5832		109	1370	2333	1
119	101	92	86		99	105	1	1895		109	213	135	1
134	240	148	93		121	2444	1	170		173	103	77	1
229	113	526	511		3	199	113	62		117	467	29	10
268	95	83	192		325	570	88	3		108	809	209	135
96	232	1	98		123	377	1	499		114	373	76	73
232	222	170	95		1	284	1982	1128		129	82	65	33
105	112	209	417		376	409	2	54		108	101	75	211
110	97	106	90		125	158	1	8		106	76	239	57
133	459	97	157		104	222	85	205		165	166	87	4
110	210	58	304		98	155	292	20		210	307	437	3
189	105	89	2403		120	116	2	25		112	577	79	1
355	286	103	931		353	177	149	2		142	187	66	1
114	98	103	298		123	173	1	76		129	2	73	6
501	401	1111	74		121	109	154	67		104	197	20	20
112	206	88	382		324	853	1	745		107	1570	514	897
109	90	79	103		282	555	3	12		234	2828	65	2373
113	661	214	241		195	48	406	41		124	576	94	48
103	119	108	210		109	1	1	1031		106	564	682	5
98	274	115	808		122	389	102	54		224	90	5068	1
114	119	300	174		127	103	1134	752		109	112	588	1036
132	225	277	235		120	1	55	89		132	102	95	6
219	97	302	91		97	112	1673	935		111	102	225	1
104	111	122	322		115	107	1	1		198	316	81	1
138	193	233	380		112	98	1	279		105	92	80	1
388	107	106	239		275	109	1	1600		86	1759	75	99
112	100	83	83		126	90	1	14		228	120	164	8
106	556	211	87		94	391	1	144		119	353	76	93
127	107	376	980		96	376	1	26		122	708	84	69
111	76	739	93		116	350	1	344		124	97	1871	2357
148	96	96	216		138	91	1224	51		103	91	133	62
80	105	408	228		107	172	209	9292		90	84	69	122
101	251	169	107		125	1903	115	785		108	164	77	72
104	248	89	102		124	174	90	80		162	1746	103	71
91	331	100	106		112	2046	1	3012		179	195	2	95
125	570	1075	183		107	89	1	2824		118	194	68	43
125	197	98	190		312	225	10	2772		344	100	3	637
99	592	107	182		115	105	1	59		115	99	1	524
118	107	197	99		251	94	3	84		109	90	5	76
8	412	48	289		120	193	1	16		123	99	66	104
426	321	92	180		106	200	2	27		112	187	437	250
121	116	195	1406		331	219	93	6		224	90	1229	71
1	253	366	383		113	126	319	85		287	67	136	116
126	482	180	80		114	96	64	73		116	276	213	103
1	104	95	84		124	195	82	9		90	104	2175	72
8	91	88	502		96	390	260	1		231	179	44	1
112	315	292	88		102	182	1	79		109	281	80	1
233	109	311	388		114	99	1	18		111	79	38	16
1	104	576	62		1	94	1	1062		446	113	105	174
1	110	99	105		29	181	256	174		108	88	51	64
1	282	100	125		365	102	108	48		125	345	181	1469
136	111	97	1		114	118	116	11279		119	230	257	118
107	188	407	86		100	181	1	747		261	91	111	185
114	444	97	12		112	717	76	85		97	198	287	1247
1	189	106	635		99	109	1	1		117	443	74	2
113	259	3230	94		102	120	85	42		194	105	227	1
207	85	94	81		105	167	1	82		238	110	86	58
57	229	102	108		4	147	1	1		124	292	2	6
114	104	382	77		128	85	162	1		103	2107	94	1
99	948	774	2		1	117	475	46		104	473	4	62
87	198	292	374		134	119	1	4		113	360	24	431
5	185	1378	102		122	333	1	1761		102	103	61	2126
107	219	108	194		128	290	1	2		361	81	1646	1
196	308	276	90		91	108	7	1		106	102	51	2814
110	330	89	4		608	256	2238	237		106	1	15	558
106	99	97	1392		277	112	1	4766		112	66	60	119
107	105	343	81		106	199	85	64		230	110	437	67
70	259	99	194		130	104	3	33		91	1466	1	62
126	103	90	107		110	527	1	1474		111	93	81	76
116	658	5	280		106	160	1	995		114	97	70	85
122	209	2	106		221	191	1	75		115	2489	1	2
108	109	176	522		90	100	320	32		125	98	30	3
136	107	31	1		129	244	2	3		111	196	152	73
112	104	182	1		106	212	1	57		124	85	1448	3503
115	114	89	77		117	123	1	1748		248	94	156	2
106	102	705	455		99	90	2	1250		113	301	276	21
110	111	89	95		210	320	1	5		116	100	178	5
136	105	178	249		246	300	117	21		136	473	65	71
93	108	963	165		100	225	3	2		123	90	26	2
120	342	107	339		90	74	3	21		105	379	254	5
97	121	105	555		117	580	2	511		132	196	71	1
119	623	151	380		104	260	5	1		101	93	86	1
[truncated: 18,566 more rows]

## Sheet: mmC5EC1-2+mmP24EC1-2
mmCDHR5 EC1-2+mmPCDH24 EC1-2			Ca
	T0		T60		R1		R2
Replicate 1 AVG	141.951		237.9		397.917		857.417
Replicate 2 AVG	147.006		388.284		473.289		756.705
Replicate 3 AVG	149.051		424.593		671.391		2343.67
Average	146.003		350.259		514.199		1319.26
S.D.	3.65468		98.9845		141.252		888.589
S.E.	2.11003		57.1487		81.5521		513.027
Replicate 1					Replicate 2					Replicate 3
T0	T60	R1	R2		T0	T60	R1	R2		T0	T60	R1	R2
19	32	734	1969		103	917	56	2676		119	80	3311	803
149	782	64	378		27	4	31	1993		126	256	36	38516
291	6	26	6820		151	13	1600	343		75	32	2621	237
162	65	168	1825		101	20	811	828		118	1691	297	140758
397	288	148	92		49	2314	675	383		111	47	248	260
38	1	4	12257		130	2366	78	38		96	1168	26052	17
120	28	273	441		58	95	5276	231		70	1145	320	3052
5	135	160	1		101	363	94	1720		61	12	32	3552
25	119	130	5126		93	2443	260	3483		3	79	398	59867
256	416	1	19540		228	230	178	1590		175	58	123	36042
259	936	94	338		128	63	118	62		80	4	2	6
127	98	1456	103		144	1	5552	461		93	5	12	42
39	662	67	31		89	4	102	15		13	50	51	5
37	4202	582	323		1	233	77	11351		4	15	2154	64002
258	182	31	14818		113	52	81	7		8	2	43	109
117	2	961	362		82	2221	1094	1156		10	4	125	99166
5	4	88	4198		5	1035	1717	33		8	1690	20	1293
128	40	1275	7465		31	81	993	30		86	66	1157	558
208	118	157	1193		134	6774	39	23		123	102	4461	432
127	83	29	146		11	2599	139	620		74	74	6	2596148
1	63	63	2424		111	1	58	825		81	661	833	3322
111	81	49	1501		73	361	7200	9		100	41	2	24950
128	1	940	2		39	94	45	31		123	11	48	288
223	73	1197	6541		25	3604	157	25		1	70	16	50
132	62	20	4		120	2280	141	25		125	100	4	152126
1	36	21	67		108	3	97	3065		479	4917	962	311
17	1	17	2105		237	1	38	410		374	1	169	14018
1	405	2589	9		128	186	52	3463		287	1	27	60249
114	73	5624	80		77	89	553	50		1	1040	2165	510
113	879	8601	58		79	525	188	268		1	3	366	34499
127	280	2142	7042		129	61	82	2782		1	184	27	255
215	91	6	11773		89	787	38	71		102	36	99	1
138	1	3	5099		123	296	71	145		219	1257	102	1
134	10	43	10284		140	173	1	10		132	87	1692	3
225	99	91	1369		112	14	10	3092		323	1	1196	1
101	1352	15	362		116	184	1578	2581		52	1	8	38
150	108	254	22201		340	73	1386	638		96	1	2469	1
155	49	54	7858		81	92	456	2		14	9	11	1
109	13	1	4		163	2	141	3306		94	2772	1603	1
455	318	51	5011		123	1	80	2		116	61	121	1
34	68	350	1		187	4	31	12		110	232	927	1
254	1	816	2		230	64	614	141		147	4	2	5
517	24	136	4506		120	1	88	1		1	89	3765	2
118	1	890	60		95	55	282	1		124	61	1	1
1	95	7	2		242	1336	363	64		50	46	817	3
232	89	1	1		126	3003	176	2		324	62	2118	5
1	192	122	1		106	341	67	570		116	1912	59	1
206	421	3	3		102	569	1088	56		115	995	6	1
144	4336	2	2		284	1484	15	10		1	92	1	1
112	9	18	115		225	215	711	176		116	93	15	367
77	11	50	1		360	460	862	1		89	3249	933	2
1	1	1	480		105	107	1	1859		117	1310	782	1
248	108	1017	12		110	159	1	186		127	115	2	1
112	25	1	87		231	80	100	530		56	90	53	16
365	95	2088	15		209	72	106	1		107	176	14	5
1	238	10	1		84	4068	63	2		127	2882	123	1
91	1	1	1		76	99	1018	232		255	8	1	1
246	351	91	27		132	270	3	2		5	413	4	11
298	3	357	54		60	1	81	88		233	89	2	6
282	19	73	8169		324	153	134	71		110	92	252	16
106	1	1	78		101	4	34	5		203	7	78	5
1	4	59	172		115	77	144	6415		22	3	127	147
107	3	1	50		125	1	25	1		124	134	1	1785
173	199	84	1		117	118	1	2360		124	794	16	1
1	7	68	1		109	189	1	1		172	2742	2	1302
144	73	3	1		383	14	54	2132		90	1	62	1
617	91	1	3		128	71	1722	561		1	5023	1106	1
236	87	74	1		264	80	5045	100		103	57	252	5
122	1	1614	3		125	55	40	309		246	1976	169	1
102	2	78	81		133	81	1550	53		118	1009	9	1
135	44	86	194		368	3144	39	65		74	166	144	1
103	2127	10	5562		255	82	91	2422		1	1887	1	41
102	85	1	4102		108	64	81	1		223	2478	3	20893
254	1	2209	1		103	1972	1	2		219	162	1284	1
1	77	88	54		146	81	393	33		115	163	239	2
139	90	30	57		124	21	1	1913		121	70	394	1
107	101	2048	80		134	577	11	4		121	36	1	1
128	162	12	5		100	3	208	4		121	3	72	1
118	91	10	1		137	2429	101	2870		108	1	5	3
127	76	294	2		7	79	481	1		92	130	458	1427
115	204	1	1701		1	1	106	4		88	546	65	1
119	64	130	1		485	104	215	2		108	172	1	5
1	44	1	1		1	2	531	387		140	20	223	1
1	66	354	1042		127	146	3	1		137	126	2595	4
2	71	96	1		107	2435	1456	1		95	103	1176	4
118	1097	7	168		86	1	3455	1		126	72	196	1
114	1492	98	1		5	1	4	2870		224	897	92	1
130	81	76	673		240	406	1	1		94	1157	235	3
4	107	3	47		1	1	1	3		238	285	5	1
123	67	1	1		5	1	452	1		127	491	83	1
105	68	158	90		12	85	1	47		126	109	1	1
1	78	2	67		122	1	13	516		109	10	1	1
203	107	67	1		316	63	11	828		118	80	58	1
113	1	966	6		1	78	863	3		101	622	1	1
1	6	79	1		116	66	1	2		101	64	5	3
1	832	1068	1		366	282	2062	69		735	84	563	506
1	2	1467	203		117	170	4054	3951		114	951	978	2
233	97	30	16497		338	82	86	2		125	2	146	1
123	75	468	1		75	760	1	1372		239	95	19	2
122	180	16	2		242	51	1452	4		97	148	1680	1
134	605	219	3		128	74	1545	169		99	17	14	26
296	582	1	2		127	1216	690	85		96	4	1	11
155	42	2204	4		257	76	46	31		232	9685	82	1
117	167	34	49		128	452	79	1		115	17	68	8
128	5	12	156		95	74	61	85		87	899	148	3
96	139	286	1		101	70	201	1		435	12	4226	5
130	89	69	10		501	1900	427	1927		105	1	1367	2
144	69	2	1		128	83	70	129		105	149	3841	1
231	1	77	2644		280	86	150	5		114	88	1	1
114	135	6	2		120	1496	46	110		189	74	122	2
129	210	1	1		135	60	1010	5107		185	1613	7	1
114	1626	10	1		250	214	4822	1		197	68	42	1
303	1	84	1		106	78	154	706		51	249	67	2
114	3	5	1717		455	72	1220	1		340	1	2	9
124	182	1	2		76	1448	310	2948		106	78	1	1
124	18	2018	4		122	871	109	2		126	191	28	9
93	181	85	5		121	751	677	15		109	70	2	5
135	60	833	1		117	60	123	93		1	33	1	1
249	5	76	1		94	524	1977	1		448	89	2	1
112	901	584	248		96	228	33	1		135	168	482	635
274	35	11	2		99	111	489	50		321	100	1118	1
92	86	61	1		125	1	4	1403		239	438	2	1
107	79	77	7		101	182	1613	8		1	49	1	1
130	190	4	124		335	56	127	4		557	88	1	9499
237	53	48	134		120	1	344	1		134	75	1	1
58	71	91	6798		115	65	1673	708		89	1	1559	1
556	67	90	167		423	71	75	54		211	1	1062	1
121	47	72	7		343	90	72	77		201	85	1	1
427	1	56	74		132	10	1868	86		27	17	1787	1
95	150	45	1273		92	86	106	1		2	2	4568	127
120	8	47	1		135	82	611	3021		120	2	3322	7
1	6	21	1		134	90	9	1		1	2	284	1
202	3	49	3		506	2	336	1892		267	34	71	1
122	171	271	48		1	86	40	89		1	56	1607	2
121	140	1	74		125	272	1591	8		165	1	926	1
123	1	1	482		178	131	34	926		124	3	2	1
85	72	38	3364		86	104	210	75		129	3	535	1
48	49	1	7		130	254	1492	4		231	1	1	1
82	87	4374	4		109	89	1661	6716		94	3	1303	1
457	146	56	7		1	331	1184	1702		103	84	59	1
6	35	766	82		42	48	5	517		1	1	4	2
253	174	1	1		91	1879	153	2		213	20	1	1
89	716	460	1		129	86	60	5		101	2	10	24
242	130	66	1		569	89	46	6		114	2698	913	7
115	496	3	98		294	93	1	5		137	82	1647	1
128	764	431	2		126	3830	2197	2145		115	2946	85	4
396	2153	395	1		117	86	1	2858		85	44	1	1
100	98	774	1		116	121	27	2		201	3897	9	1
128	1	1	2464		116	1455	1	2694		222	141	26	47
106	84	90	8209		122	1133	1178	3		111	79	1	299
139	17	1	65		131	58	1	125		120	75	650	5
1	21	56	1225		102	241	4	400		124	61	65	11
128	2	75	3		114	65	59	1		121	165	5	115
207	3707	57	13		112	1	186	78		111	939	83	4210
110	98	35	1		120	3	67	704		201	93	1363	10254
249	100	119	1		89	48	82	1		139	48	2022	1
131	158	2179	3437		819	104	1514	66		243	59	84	2
234	45	6	38		235	82	1115	4177		121	2847	34	1
115	1994	1466	2		109	1	1246	3018		344	2020	47	1
104	62	174	12		134	53	2090	11307		99	488	23	1
1	102	1	7661		342	43	1303	3		110	31	3	1
227	46	411	53		160	272	1	1		110	3	298	14
144	126	224	36		129	79	84	1		254	1	14	1
128	161	1518	98		120	289	71	131		109	511	23	187
110	164	48	62		1	3259	759	55		152	639	1	1
328	85	1537	1976		139	104	994	80		240	363	10	6
118	49	1	1526		230	48	70	1		121	83	5	1
103	3	66	137		121	108	66	593		93	1561	464	1
306	92	1349	8		121	51	1029	3296		122	1	26	72
153	1	123	100		162	219	1608	1		103	1	2869	241
106	72	1	5		131	113	103	1		87	744	3	148
216	72	1653	59		111	72	955	6		113	36	1	1
123	1	1287	41		104	2	183	92		102	93	7	6
309	61	1016	1445		135	4928	21	1		97	62	15	6
160	621	7	41		229	2334	1093	3		104	73	4	1
138	173	73	1		274	277	76	1014		246	1	49	4
471	273	173	2424		109	175	1	1		122	70	1119	1
116	720	127	1		123	283	237	80		115	141	1	1
134	49	355	27		479	74	167	479		1	344	2	5
150	1127	1	7		125	103	2585	9		123	84	9	1
221	86	174	80		204	180	152	54		109	173	1	14
1	91	3170	40		251	1943	68	131		104	58	601	1
201	1	47	20574		122	1	50	1		253	250	415	1
165	185	80	1		95	108	193	3		232	2381	1	1
122	62	1	754		220	59	52	1		83	104	1	1
214	191	1	275		314	1818	144	19		112	1	1	1
146	348	623	10		238	242	133	1620		113	104	1	4
122	150	109	65		98	52	78	91		130	1539	125	1
129	719	191	326		68	76	45	65		86	48	7	1
137	337	1734	1		116	141	79	76		101	49	401	6
137	81	68	4		241	1187	2985	9		98	2954	1369	1
274	85	19	2		119	118	58	1313		111	106	949	2
138	1393	3	1		145	445	1549	5		84	61	106	1
233	753	76	124		123	61	1	260		116	352	1260	1
138	60	72	2		125	2	297	18		312	16	104	1
108	79	80	33		112	95	413	186		112	110	73	1
129	85	2716	1		135	270	53	15		114	93	2789	1
103	344	1807	90		111	80	395	1		106	1565	1	1
128	231	104	1		237	98	222	1		127	460	12219	1
253	90	96	165		137	3039	130	1		102	56	2652	1
316	44	2116	1		486	63	1	5		128	32	3	1
237	125	128	64		99	35	34	14		108	424	83	57
123	1	8	37		204	489	1371	1		104	2432	1	1
157	131	39	9		120	90	14	13		204	1	1	1
126	6	1384	56		233	79	138	2		1	5	466	1
251	1	25	108		130	232	6	5		243	1804	1	1
111	68	2	6		71	1	725	7		176	2	46	1
143	141	102	25		118	3	4	2		1	1	4	1
135	86	183	3		122	2065	117	35		146	1485	1	1
115	279	173	8545		329	144	16	2		120	1	94	4
216	104	7	3929		238	846	1954	1		104	3481	4	1
107	86	1	877		115	72	290	4647		1	90	1	2
226	193	2	1		214	49	144	145		111	5	801	1
94	86	147	1		134	94	126	126		369	2	2	1
202	363	62	1		1	283	1206	218		1	106	2	1
132	98	1164	33		113	2375	42	308		114	2542	1	1
239	1071	1	75		208	94	23	775		117	59	3	1
151	172	321	1		160	1027	47	2086		224	38	105	10
140	68	30	81		247	100	373	2333		119	1	11	1
1	50	16	900		122	190	152	2037		125	1	1	1
99	1	18	11872		121	218	86	1		244	61	14	7
121	79	583	1		124	102	173	308		121	1	31	1
1	37	217	76		104	290	206	18		102	5	9	2
135	109	190	14		232	58	2137	7967		1	73	8583	1
5	93	1	65		140	1077	46	16		108	2	695	9260
138	3	21	50		127	16	133	14		116	83	16	1451
3	77	130	3530		638	8	56	6		96	708	2518	1
1	60	1	243		95	138	1	1		93	65	1	1
118	268	52	8197		87	5498	9	30		193	50	1	94
1	1	1952	47		119	1168	75	3		62	92	2959	1
124	23	65	1314		113	146	72	1619		114	54	2316	1
1	1	1	8		117	61	10	9		102	170	1	4
127	5	70	64		313	98	1238	1		330	153	8	2
90	1	1	2		133	1270	880	317		116	121	5200	1
27	81	5	2		435	2	139	3279		228	534	1	1
125	1	1	4		246	709	129	1098		84	133	1	1
120	92	2	1		120	1	1974	3		142	5086	7947	1
231	116	76	3435		127	97	1	2444		137	103	1	1
2	1	89	1		138	21	1772	3737		119	22	2916	1
132	21	315	4		131	97	84	1030		164	83	49	1
113	1	198	2		124	1	65	1		1	51	2	1
125	231	1242	1		108	101	1409	3741		260	4	3285	1
25	1294	427	4		116	275	234	10		99	12	894	1
1	88	34	74		119	93	336	2		1	240	7	4069
103	70	5	318		283	1	185	119		103	2360	1	2
148	106	303	1		110	80	3364	52		1	280	72	162
129	98	3	114		355	3	5	1179		244	1	32	62
249	188	1	58		97	1797	2	3		94	50	6	1525
756	169	705	1		137	87	472	116		116	58	1	9
131	62	45	1		110	97	1819	165		110	11	2	1
182	88	95	4962		175	68	4	4		104	255	1631	1
135	1	75	2076		120	2	634	29		110	2	1	591
254	92	1	1		121	122	46	50		2	3481	2	1
116	72	73	77		121	5	2147	4		206	2	192	18
324	532	1	464		121	99	22	5		12	4	30	1
130	32	1	638		104	1	80	31		248	4	52	1
135	13	2	4596		112	73	1738	2		1	1822	30	1087
1	58	29	2		142	157	90	7559		111	1	674	1
544	1499	69	968		125	1	80	1		116	3	1	1
107	3	90	29		238	71	10	94		372	4290	105	1
117	55	80	10		125	1713	828	3		109	43	42	1
143	675	139	128		117	80	3281	499		134	102	1	1
110	10	448	46		107	37	1394	1		466	4090	1	1
85	31	3183	11		136	75	8	143		126	43	56	1
496	79	40	594		96	189	3	1		130	34	3061	115
80	66	74	44		234	82	1	2		1	46	67	5
134	71	7	1		125	96	104	88		130	32	1537	1
121	165	1	67		137	599	167	7020		103	68	2	4
256	1	2885	6254		132	3	1308	16		122	89	158	1
131	210	150	1		113	3	22	13		112	237	1553	1
203	408	2678	1		133	66	138	19		304	81	1	1
279	1534	1	17770		139	838	1	197		105	15	27	2
133	206	62	4442		110	6	88	2		106	61	1018	2
2	64	1161	302		204	14	4	28		113	52	87	1
119	245	244	1246		340	108	589	2		186	1536	2	176
111	2	1	49		113	165	1628	1		97	38	58	2
107	1	36	1		102	73	1	2358		115	37	3587	16
121	4	1	64		231	104	1	12		1	632	222	1
774	98	1	46		50	2063	2652	1		93	47	45	1
579	2	718	562		1	103	158	3		111	58	1	1
115	1	179	36		113	216	103	1039		95	94	1358	3
92	1	1	1		142	72	67	6		237	962	6	87
136	2690	1	163		194	840	668	1		115	112	91	3
120	122	75	1		108	1446	2307	1		99	3363	2036	1
137	346	1706	1		115	77	78	1		96	51	59	1
224	53	150	52		138	225	136	1		327	368	1	1
117	79	2243	211		101	38	87	49		127	3	1	1
119	2	357	1026		71	172	75	1498		78	3	18	11143
180	491	1	1		258	176	541	1		136	7	144	1
261	12	63	15		93	69	88	67		299	16	224	4
217	9	353	16		613	97	119	5		106	147	1	49
180	161	1	115		116	75	232	1		114	13	84	1
130	3	41	436		436	1911	154	195		217	8	92	7
133	55	877	1		139	5521	80	8		324	190	5	4104
120	53	2867	67		106	1001	67	46		127	2	14	14169
133	589	38	85		102	88	64	1		109	1	1	27
144	33	18	5		130	80	96	1		112	77	3	2
106	103	480	1		347	77	86	3		221	80	1	1
118	29	84	44		85	1	93	2		110	1561	1	1
144	6	77	2		312	123	1463	1		262	51	1289	266
124	359	156	122		116	63	149	750		105	116	1	22
128	98	142	208		117	1993	1527	68		492	2237	32	1
3	103	4	1		95	61	45	6		124	5081	252	24254
1	2	1466	59		126	332	4	591		94	1	33	3
263	6	1	274		133	24	1	3037		111	72	1704	54
121	32	7	4308		128	1	257	1		195	9	28	1
119	1	10	323		132	953	3	1529		117	1	724	1
42	99	2	1		2	95	1539	650		96	1	32	1
113	15	74	1		1	24	1012	17		118	44	51	1
465	70	1	4		130	668	14	1		239	500	11	5
662	48	821	2033		114	338	1057	7749		70	5	6	637
100	1	1	87		127	524	53	1023		139	123	1756	1
1	100	1	5600		128	1	2465	76		112	76	3142	2
121	969	952	2		110	233	43	1		326	141	22	1
132	1	1188	69		115	124	83	8002		222	1	1	1
129	192	6	11074		231	110	74	14		398	863	12	1
132	1	2	74		212	83	1	7		176	3566	95	19822
254	1	1	91		115	113	659	875		132	76	2391	1
7	49	1	200		132	389	913	1		117	901	182	1
113	72	645	2096		131	189	8	68		122	88	125	707
123	1	1	1		98	76	85	34		147	70	1	47
243	4	733	1		123	9	155	1		83	3	12	3
129	4	57	5		360	88	47	3439		125	2891	1	1
164	78	1047	2848		280	125	1583	1		230	1021	1	5643
124	9	100	9499		103	1	461	68		114	121	4329	1
130	1	2	1		61	189	84	8		104	22	80	1
138	60	1	304		109	96	2257	1		119	96	285	1
135	2	6	61		1	3	230	4		120	3345	117	10
135	169	1	1		127	2	816	32		144	48	1	1
124	1	149	4		286	1	945	1		91	17	761	1
139	1420	1	1		223	4	80	3		92	50	72	12
230	1	52	1		112	186	136	6		106	42	5	4
389	1	10	70		214	1	118	200		181	74	8	3
141	1	2	8		129	1494	2	2		102	7	371	1
249	103	1249	29		558	13	1	1432		104	1	3	1
223	1	277	1		95	6	1	1		112	3	2415	61
145	88	31	59		105	1163	592	1		117	2482	1663	1
115	88	63	34		237	2	85	11		64	37	1	20
113	230	80	4522		105	96	77	1		116	77	2	2
139	256	659	15		121	161	1232	1		97	69	1	285
128	67	7	94		397	86	525	1		105	1	76	1137
137	445	1	15		116	10	1742	2		100	1	3272	1
119	89	1125	1		103	289	122	9		160	168	12932	6
100	1	80	1		79	1	490	1		300	88	44	77
129	945	416	1		235	34	89	1		249	1	6	2
115	1	1	2118		202	4363	153	2		11	1134	1	4
134	138	4	1		247	162	1088	61		129	275	75	54
294	26	400	3		120	2203	45	272		186	69	2158	73
198	668	84	5		332	1535	1	9		86	65	323	56
1	79	1	7		200	147	357	153		129	748	121	26
185	318	2	1		225	99	90	1		541	115	1	17
626	4	1681	1		84	860	80	1535		3	603	78	2
147	58	1	2848		112	65	891	7		6	12	1338	1
132	1	457	29		568	328	93	3		203	2405	40	4
240	94	1	62		118	142	1	713		232	1	26	1005
134	77	13	4		129	78	589	97		218	88	76	109
1	78	75	1		99	741	24	2		113	276	1257	19543
123	1	15	193		111	656	1292	3325		181	72	124	5
164	141	1	64		128	89	85	5		114	133	37	3
104	30	1	8876		131	83	212	1		123	1	1	27
139	11	29	133		201	3040	3152	2		112	45	69	1
141	1	96	63		234	1158	56	1		115	1126	1	1
124	227	71	610		113	2906	865	1186		100	89	1	1
216	10	504	1		124	73	70	11		120	16	5943	12187
304	1035	20	10		375	1	46	1		1	912	10	1
97	51	1140	3		112	160	2136	2		145	1	130	1
134	1	147	191		1	142	654	1		114	1	181	40655
181	3	3	6767		219	65	870	13		1	4	28	5
150	4	99	115		232	88	68	2193		210	3	469	4470
229	13	1	1		120	92	189	2706		133	3	4	9
220	357	69	1421		101	73	1044	937		458	83	103	4
112	586	1	320		134	95	83	1		128	638	1	29
116	2338	1	1		230	109	75	2		103	9	3098	3
91	12	75	50		109	907	608	2		96	2	129	1
138	36	9	4		122	43	56	1		110	28	1	4
115	117	562	9		1	80	86	39		123	18	52	2
495	1213	1653	358		1	1023	111	91		99	17	7	47
109	661	1	6		3	65	70	22		183	2032	1749	1
146	64	24	1317		109	492	971	1		104	14	2	1
79	193	3362	4		226	85	1795	2		75	55	5	7
95	1	34	3		1	96	80	1		118	2092	1629	2
131	87	1	929		399	762	1113	1423		126	48	75	1
215	2	95	1		114	94	80	1		123	39	2	1
127	91	168	1		126	106	52	427		119	120	1	1
103	88	16	1		252	70	981	7		123	1353	61	43963
1	198	1	7066		214	75	91	5		111	122	1	9
124	187	947	1853		227	1	65	32		368	90	1	1
104	2	483	85		122	4	1113	870		111	1	6	1
232	1	27	162		108	159	121	11		119	4	1	14
131	1	4	154		280	498	1413	5		341	2239	1340	1
121	609	2	5		137	66	850	20546		259	91	48	8
98	179	890	6434		111	117	88	10		113	1423	710	82
114	294	1517	39		103	1473	92	8		234	715	1	1
136	359	53	10		120	167	91	1288		877	3467	1	3
240	278	4123	22		126	108	136	3333		118	1303	58	263
133	14	1	6		215	1672	83	1		116	29	2	1
301	2	757	6		85	433	3	80		464	2333	7	1
117	1	1	121		103	2	159	6374		214	287	825	1
94	2	83	1		226	100	42	1		103	374	49	1
130	53	1440	3		262	75	206	1		118	7	7	11051
536	1	66	1		74	161	91	1		218	71	1379	5205
265	33	135	6		239	37	629	15		98	9	6	6
104	1	7	119		108	91	1	1		200	19	1	1
146	5	1	1		1	478	214	1860		616	145	142	28323
241	89	50	3		100	45	2775	1		132	77	1	1
115	7	1	55		118	1817	80	3		114	21	1	1
128	2	489	4		129	1947	1208	1		130	358	34	8
134	1	1	3414		124	256	79	1		93	2	1	1
109	83	162	2		130	371	24	78		111	139	97	2
126	1	4	2112		123	368	252	1		214	187	198	1
118	23	85	99		128	134	2019	965		111	3	2	577
123	1	24	1		108	437	56	58		137	1	5358	1
118	3228	2	1		113	114	233	1		110	344	21	1
153	1	123	1231		136	2985	1307	961		197	1	109	80
258	4086	1	62		124	741	64	3791		113	1067	110	1
379	1	2	1		315	240	7	763		25	3392	706	1
222	1	1	1		241	395	739	753		3	1303	2996	1
199	186	485	1		226	4332	70	3295		110	2	3	320
145	40	12	2		308	133	42	175		113	49	4	1
627	82	11	13107		124	693	1	664		121	149	1	14534
126	1193	1768	5		119	107	56	46		304	70	62	4
220	109	44	2		110	75	191	7		110	182	2	169
110	82	4	23		98	1740	1259	1		91	675	6	1
288	357	45	1		111	1352	139	151		60	294	7	2
148	76	362	1		120	79	2300	18		146	34	83	2
274	1	81	4661		242	84	91	1		111	1	127	74
136	92	38	5621		219	91	87	79		114	510	5	1
268	71	44	1		133	552	136	1051		120	343	160	87
132	73	248	12		114	109	3	6		125	37	286	1
134	114	288	39		203	54	22	51		120	34	78	3
156	1233	2	1		90	71	552	271		156	1443	6	1
2	9	1	8		125	971	21	4671		218	4	2	1
3	1	293	1		116	65	157	3189		230	3511	1449	846
1	90	559	1		131	6607	523	1		109	32	42	1
115	1	2851	2		263	141	83	486		83	2275	2539	1
108	63	5	140		228	1776	1	94		245	18	249	1
142	68	162	3183		117	523	5	81		1	42	26	1
1	1032	3	1		390	47	1147	36		119	2578	1	2
209	1	74	1		264	61	33	1		99	74	1	1
249	91	236	7328		101	69	10	87		399	1187	9	1
325	118	27	6		118	3043	180	32		242	17	1	2
102	15	15	1		93	73	1670	31		112	1	13	13
124	303	646	70		117	1	35	3192		110	2080	73	1
167	276	1	4		234	381	34	91		250	459	4	934
114	7	1	1584		124	1	60	2		201	65	10	100
189	2004	679	1		355	26	71	11		152	63	2337	1
101	92	215	78		128	2844	168	975		111	86	15	119
145	178	1	53		201	104	2	79		121	1312	3524	108
136	1	14	1		115	2094	4848	43		117	90	1185	1
113	181	1786	48		314	3555	85	2929		193	2	11	5856
117	49	1	13773		74	57	59	1		104	139	2	1
134	54	1	1		132	673	73	1		105	80	190	1
127	9	3229	62		244	164	1	10		104	48	1	1
78	49	2588	51		97	495	885	89		102	439	9	1
107	97	1	88		242	264	210	1		98	1	1	1
115	1	1306	6335		91	77	21	43		97	1271	1	7
125	91	34	29		117	85	22	39		108	153	1	277
110	91	2121	7990		110	85	1	361		129	2	7621	8
235	96	8118	1		254	77	216	47		86	970	199	6879
237	33	2	92		211	58	1261	1910		118	1533	2480	1
144	68	81	69		109	95	155	13		180	4	74	1
97	72	10	18		124	22	1	1		123	271	87	1
122	28	1	1		135	1371	679	1		122	100	581	1
126	13	26	1		239	63	127	830		106	48	1	170
1	1	23	3		131	63	1	1		243	130	1	9
130	103	18	1		119	90	4984	1		123	768	7451	1
1	50	105	100		271	1	482	1165		347	69	6	819
1	614	6	1		91	1	674	1		81	94	1	435
259	55	305	7		186	185	91	1		123	147	1	3
116	1327	3	50		132	2	29	124		108	37	1	91
527	59	1	58		117	62	4	89		90	2560	8	2
128	28	1	4741		75	5	103	3		164	775	94	1
204	368	192	13		1	32	749	4		109	159	4	67
165	296	75	86		99	8	1	5926		114	26	1203	59
128	155	816	2		109	3781	7	1443		106	3	1	1
242	46	3332	4		116	143	286	1		109	10	36	1
107	1	33	1		224	2136	90	1		106	772	30	5
279	1	101	68		125	188	1376	151		99	3615	3	285
96	98	2	3275		122	185	36	5		1	325	81	6
130	88	52	1112		126	103	230	352		124	4	32	1
263	73	950	2		374	98	129	2		126	45	80	1
250	246	2	1		90	125	56	24		61	83	1	6
7	6	1	553		99	12	13	2		3	183	94	1
10	56	1	1		289	1	81	107		2	1296	91	5689
141	216	610	151		139	61	168	1989		123	18	1	1
85	2	1	1247		144	1	11	1		202	90	5	522
229	132	118	547		121	3	699	7		1	924	380	24
109	75	91	12		117	2457	63	82		144	929	114	1
283	38	87	88		109	46	82	3		19	209	6	2
128	98	148	101		92	6	162	173		63	60	11	1
123	55	9	5775		347	64	27	3723		166	126	5	1
2	47	91	1697		105	77	1	394		109	64	1	2
484	304	20	1		105	229	213	2480		124	8	2	73
121	1	328	5213		107	343	1539	272		124	2315	1	1
252	154	1243	2352		132	80	175	240		124	1	212	33
129	1	2560	54		101	61	219	204		105	166	4	1
137	1465	154	27		121	9	69	81		432	156	62	5
133	92	1	52		105	3799	116	652		77	1	2857	6
456	1	95	1		93	70	93	2		106	1	5974	242
133	38	1	2648		95	839	4477	1		1	1331	136	1
119	2012	1	73		208	236	155	3536		124	1	3309	1
110	2	3121	84		84	84	556	1		118	1	1070	1
1	160	9	82		116	17	1	1111		105	204	10	16
105	2	79	2		119	69	120	274		113	3	122	2
136	6	2	1		91	3	2162	122		222	1	58	22
1	165	150	85		249	1	1	2770		396	13	1055	7450
211	37	1706	1		111	138	238	389		109	62	3841	1
1	72	129	71		88	43	296	3		201	35	856	2
242	4152	1	3		255	238	5	1		203	2	1	1
254	64	102	3		334	252	1405	103		118	413	1	10
276	97	4	2275		98	104	4	2		121	2651	19	1
376	68	1233	8		219	1	21	24		98	223	76	1
229	2034	84	4999		245	178	2	4		123	16	1	2
228	93	285	2677		190	86	1786	1		118	1741	55	7
109	51	42	2		124	679	1404	18		221	3562	108	1
135	191	598	7		389	54	173	1		156	670	1	1
222	1000	1	1306		206	66	4023	7		2	16	5042	2014
136	6	1	1		116	6	1372	3		108	686	11	3
109	1	2	50		117	72	70	1		102	2562	131	3599
157	1	1	1168		94	156	436	5		1	76	23	1
105	31	30	92		186	88	2	274		1	1636	1	1
110	384	628	42		138	756	3074	367		100	87	42	1
123	1	1	6781		116	62	544	1		127	1634	104	1
129	159	1	241		150	90	238	86		222	2071	25	1
247	263	2	17		123	74	1	2		13	193	5	4221
108	1	6	96		116	206	1003	408		306	1142	32	7470
128	1	154	1		127	1722	7	93		186	1783	16	1
219	121	47	157		116	96	744	34		106	544	1679	1
280	49	2052	128		227	80	71	4		113	136	418	1351
233	27	1	172		462	65	94	96		278	1	1	2
209	95	1	6		107	199	11	3		102	1649	76	1
214	266	32	68		135	96	1595	5		136	45	1	1
117	1	30	2956		230	3000	68	7		102	74	47	2
394	257	90	1		137	95	2717	3		82	73	1798	1
115	3	1	13		116	1218	5	1		227	73	113	3
103	593	80	4276		195	70	59	2		95	55	103	1
131	917	58	37		127	181	1656	25		1	2	1612	1
127	111	84	7063		123	110	53	817		487	6	1	2
127	448	633	757		218	64	236	812		106	1	1	4
125	141	12	138		108	361	48	1		113	61	2	349
208	3	315	5886		129	1675	92	1820		108	1	8	72
257	1	5	1231		316	49	61	481		234	9	2338	6
139	665	966	1083		655	58	3779	1		98	1941	3	1
179	19	1	387		110	49	35	5738		141	63	4	1
124	137	1	1		113	1201	81	77		315	78	1	1
140	1	1	15292		108	1	2579	1		106	43	216	8
122	63	81	13579		179	64	857	2		92	78	122	1
129	1	5493	6		119	139	2	1		1	83	4428	1
236	1	142	59		129	71	1234	2429		117	87	14	1
136	2	53	163		311	1616	451	2		40	3045	1	4
338	42	89	1		137	769	39	3626		123	1275	2	1513
127	136	115	79		126	140	143	65		124	121	4947	1831
224	1	40	11		96	1948	7	1		1	17	86	61
139	1	5	14061		198	128	238	7		4	3	1	1
105	1	112	218		442	204	4	47		110	2	13	1
118	136	235	2		92	891	36	2985		159	8	162	1
127	3	14	2279		133	192	76	63		189	52	1	1
170	71	1130	2		123	39	1	1		106	235	1289	1
459	130	1	2		102	1188	154	3		112	2234	3	3
497	160	1278	4432		195	311	1	2		1	33	438	3104
133	67	66	4		99	570	243	6		95	3	130	23877
81	1	1938	169		136	87	93	1		140	32	339	2
118	86	1251	29		263	308	67	97		117	1	1	54
133	221	1	1738		97	46	91	610		1	1	1312	33
116	1	1	2061		114	4255	1215	4		104	1508	103	1
105	726	5	66		132	157	3246	45		202	197	73	1
117	14	1668	1		129	322	22	9		102	230	48	8
272	1860	527	2		125	741	91	10		1	9	75	1
98	78	830	1		217	69	70	69		98	1	50	1
107	21	1	316		134	56	19	120		254	37	35	106
138	1	1940	3		304	23	61	89		102	774	546	3
126	12	4	5		118	3	3589	840		94	52	29	1
127	1	91	830		299	215	511	84		2	78	1841	3
1054	62	786	61		122	78	815	150		125	1	1	5
91	1	62	1258		129	74	265	1		254	710	2959	1
346	375	145	48		318	2917	147	65		89	27	1	6
105	2	984	50		141	4231	76	2114		59	50	4	1
126	386	12	451		212	1	2193	262		258	34	2829	1
250	1	7	1		136	28	84	81		334	1	115	834
117	796	18	620		222	110	207	66		120	84	337	1
72	1649	446	4911		125	77	688	1835		1	547	6	1
235	1	46	199		116	1395	57	3		1	16	3082	1
143	62	42	1		77	3040	79	3310		219	2	57	1
132	22	411	2		667	1860	38	4961		322	1	344	1012
366	180	2	281		147	88	345	1		606	7	52	60
116	53	4	176		140	68	117	1489		74	1	57	1
138	1	1	3506		115	816	7	62		75	47	191	1
123	1349	2	1		114	83	53	1		496	70	4	960
105	1	117	2		124	88	1	2		232	10	20	686
130	76	5	968		197	151	4	1445		71	1915	4	55
107	1	377	239		122	85	4	23		108	72	1822	2
120	118	47	18395		220	63	93	2		1	142	322	1
248	251	64	1		122	19	1	1		370	62	1219	1
102	90	2	3027		114	1	32	77		176	12	37	3
336	35	6	5		114	1	76	69		90	69	77	4
126	93	2	55		94	42	3137	203		117	55	18	6
116	1	62	1		120	96	156	104		122	99	666	1
91	89	134	115		115	2369	29	3		114	2566	408	3
232	78	1	9		146	217	1594	180		130	72	108	6
142	233	200	1		113	78	26	3		107	6	10	2
208	100	2	56		130	165	40	4		94	18	1	1
131	1	1000	128		136	145	131	944		110	379	87	1
136	96	258	3		111	101	1	11		1	1	110	7
140	280	121	4		110	1430	811	1		107	1	1	204
120	163	1	65		124	89	60	3		117	12	4	120
135	805	76	1		106	69	801	6279		6	1424	45	3
124	707	2	51		231	86	5	6		243	84	17	1
119	193	142	140		129	96	124	197		228	57	7	1
121	302	18	64		375	127	1128	336		88	134	1	38
346	23	734	2305		176	85	261	8134		6	977	1	1
755	81	84	1		92	81	5	3		110	687	3213	328
104	298	55	18669		213	92	69	43		117	67	1142	4
117	484	45	79		101	5737	96	731		119	2003	78	1
238	1	2778	1457		111	49	168	13		116	4668	1	7
89	32	74	582		101	424	23	6		129	58	293	1505
242	1	834	1397		145	83	1138	103		102	106	5	112
129	86	83	188		123	2235	315	360		91	1	2	1
76	458	3476	363		110	99	474	2		245	25	89	1
239	1	746	17504		121	129	1064	1		91	80	59	1
113	256	3602	70		5	1226	90	98		306	3180	22	1
133	736	2	79		105	62	1617	1		228	83	506	1
217	73	1	3		113	1912	1	170		120	118	289	1
116	272	100	17		135	220	1368	1486		121	165	1	1
337	284	153	23		1	324	390	196		111	1	121	4
130	117	119	9		4	993	78	20		201	1600	272	1
137	1014	147	6944		116	133	1234	481		133	226	1	886
232	151	1	1		108	3303	119	1524		95	71	3	18
104	3	5	216		88	153	427	1		129	52	2	210
114	757	113	1059		230	1312	486	833		251	2	4	2
116	54	1	144		107	280	864	3		123	93	3192	4
93	273	70	2153		193	404	300	64		119	55	1	1
130	1	12	11056		131	61	50	26		193	34	57	18502
124	165	648	299		123	53	379	2		93	2	148	1
409	41	1645	60		128	80	40	2368		123	1100	1683	1
233	103	1407	89		126	29	1	1		112	3	1608	5
123	86	452	52		121	518	87	1		120	40	2031	1
113	74	2	142		118	76	61	29		122	1500	893	2
258	45	3	1		113	194	9	1		795	18	64	1
133	10	703	257		134	161	1505	1		93	1	91	1
109	79	109	2312		242	64	3	1		122	1	1	12
124	344	1	2090		228	86	67	66		88	14	92	2
123	64	213	2257		108	357	75	1		122	4167	80	1
113	580	95	52		108	1769	2	1		232	26	9	14
222	44	15	53		285	324	27	12		92	2261	140	3
130	2	58	2519		212	71	421	1850		121	666	6	91
249	4	100	10		123	67	60	1		70	1	1930	5
1	9	2	362		347	64	1883	2760		123	98	5219	2
126	8	134	40		132	1036	3	10855		442	3213	264	16560
140	332	258	1235		140	103	870	1		507	2643	117	1
121	5	86	2631		235	104	766	2		110	3035	83	4
129	1	75	875		1	45	1628	64		1	148	2	5
67	1	147	1		66	64	65	93		254	1381	77	1
114	25	93	3		103	249	70	2744		125	7	411	2
126	83	2	131		241	1891	1743	1600		103	2	1118	70
1	40	1	6		117	489	336	1		103	4	9	1308
115	1	2	171		129	313	1326	1		433	1	1502	3
88	3	38	1		118	55	205	1		132	3	329	15
98	96	118	1		132	62	89	27		123	6	3201	1
119	2	85	173		98	242	312	83		130	4	88	1
114	1	1025	13		54	155	675	765		109	1	375	1
119	3	5	1		1	126	38	883		111	94	11	1
237	1	3	33		331	56	59	1		207	32	431	1
114	2	12	3352		114	1	227	3		122	131	2039	258
305	52	104	1		206	77	59	6		117	90	24	1
160	379	1	838		89	80	1786	131		116	58	230	1
168	1	815	57		243	343	1848	607		111	172	28	1
122	93	3	34		221	1	309	580		74	1	1	1
102	88	73	63		200	658	170	4		112	1205	2385	3102
145	321	1	3773		209	1869	59	72		1	224	1815	4
219	6	8402	2		92	138	154	21		228	1	85	148
126	176	45	1750		113	21	84	412		119	2760	14	2
227	2988	15	829		216	639	88	3		123	31	1	1
241	526	63	1		108	100	36	12		84	1	79	1
123	1	655	1		354	155	1	1		111	679	709	1
122	31	69	395		128	93	87	1074		240	94	1386	2
111	252	8	3		126	122	1697	42		314	1536	91	1
230	94	67	8		1	4	1536	1		221	2	1	24491
121	7	2	20		233	728	1215	6		115	83	1	1
110	83	128	593		121	810	908	14		125	32	190	1
235	170	2	51		134	2	222	3		179	2350	9	1
1	5	34	2690		118	144	132	23		108	27	11	3
149	370	1	1117		232	2	1220	3		964	46	52	4
229	1	180	283		1	99	102	11		316	1	2022	2
367	2	801	1821		483	138	15	45		99	509	1	1
105	61	664	1		276	49	20	73		101	49	451	74
521	18	1	2		116	83	98	528		102	90	4095	45
125	155	3	63		137	90	1386	2		210	15	1003	3
130	167	32	14235		104	204	1356	575		56	67	1	1
106	547	5	5		129	60	77	3		1	1365	58	219
1	2799	8	136		103	353	1843	1491		107	62	52	842
134	1	1	51		213	52	1	40		94	20	1	8
122	8	19	3133		96	501	3973	2653		183	76	50	2
1	188	1	99		104	248	2	81		122	2	2187	3211
160	4	189	273		283	561	77	62		103	531	187	8
1	23	276	3		661	92	12	868		226	171	6	1
7	117	370	102		109	11	89	1124		99	286	94	6484
139	1119	610	95		112	29	1	75		117	2860	2845	11
1	1	14	52		150	199	1641	1		74	41	16	5
2	34	2	242		218	1	90	1		118	226	44	112
108	2	5	6350		441	52	1567	755		129	59	1	1
132	14	1	107		119	48	278	2721		90	109	1070	3
2	81	2089	63		105	285	1984	985		117	149	9	22
136	2298	4	57		127	78	173	101		269	64	1	8
113	70	54	59		99	82	892	1441		118	44	75	18
124	1	1	11		354	225	262	1895		110	1	32	1
87	31	1	4		122	1824	578	146		311	2480	2	6
259	1047	46	80		100	116	72	1		325	503	1	1
125	536	10	390		107	25	92	9		117	4	1	1
2	179	1	1		189	1	21	6		106	1	75	135
123	75	49	2		119	71	97	131		113	40	351	64
239	136	44	1860		118	100	6	52		221	2321	1876	2
3	86	6	2		83	95	53	15		247	2	196	14
1	1	402	618		127	46	180	44		104	34	1	5
116	1	2173	1		108	126	155	2		97	369	70	2
127	22	78	88		91	112	4	7		1	8	1933	8
122	84	1752	458		93	3153	85	20		112	1	19	1
283	6	897	2534		112	2	187	272		239	481	83	1
272	258	2	17		55	69	82	1		749	16	109	139
136	3	4	2		111	3470	82	35		110	2	1321	1
238	56	182	94		111	233	59	27		222	9	367	2332
272	96	218	1		106	100	655	1813		221	2790	2	144
254	1	94	8		90	2407	3813	133		113	96	1229	564
122	1	1	1		12	94	46	116		454	1	1	1887
249	132	98	19		549	138	45	5		277	23	37	1
127	189	2	81		351	3573	88	1		1	83	15	10
133	84	8	39		1	96	1608	1		104	1191	49	297
114	194	1	1		103	53	2420	4767		119	2343	295	1
93	79	82	1		124	155	1395	10		1	78	255	3
59	75	4	57		111	1134	17	406		109	2531	881	1
122	2	91	2		152	328	112	70		1	3	826	1
283	85	868	506		242	1095	290	983		210	1	5	32
122	15	65	105		131	494	162	26674		6	15	2211	68932
225	74	16	67		131	3840	4448	6		124	54	93	3
240	102	1	5		250	4720	4384	786		112	1	1	1
355	49	6	1		114	57	111	4		1	1	15	67
128	96	10	185		242	880	739	1953		205	848	693	1
134	1321	2	10048		137	1	175	28		338	98	2813	1
76	63	11	83		141	52	182	356		837	43	1	44
165	9	210	5		410	233	162	1		125	1	6	1
94	466	80	283		128	136	80	1		128	1980	205	1
129	87	299	16		95	81	51	123		111	1378	1	5
241	86	866	35		97	75	2976	205		106	59	11	6083
119	96	1	277		145	106	1	171		1	5	965	1
121	154	1	65		128	139	1	3		110	918	1	4
336	101	395	320		140	111	2	11350		109	2	4	48
99	1	8	2793		113	40	125	1		204	196	1	43
88	2	1	3		139	33	1	4326		426	1723	57	17
10	1	2	9		118	123	2202	57		105	1	1	5
1	900	63	3		473	4178	60	9539		193	47	3547	1
96	2548	32	1		80	1	11	2		108	1	60	9
131	1	17	35		117	52	235	6251		138	107	252	8
6	84	1232	959		287	97	84	1		181	149	172	2814
124	66	5544	28		131	42	1	1		120	72	2563	38
1	85	76	1		110	80	13	25		405	2080	35	2
661	5	45	73		120	90	1600	1		399	754	71	1
142	1997	73	55		136	481	1570	1		116	163	1717	5
11	205	35	2246		115	4351	83	1		90	2	70	1
4	77	353	108		106	179	1	1		1	56	49	4
110	55	12	131		114	2	1	2		228	15	1	3
95	65	110	1		233	254	812	2		713	2	2636	172
3	79	43	425		197	2	1	1		118	725	72	2
139	2976	195	213		202	101	164	2224		260	105	1055	1
3	3	109	71		110	101	46	59		108	77	1081	3
9	18	161	856		444	72	240	1690		92	94	71	4
5	74	48	4356		116	81	76	6		95	1464	4580	12
125	1266	22	527		118	89	1	1		104	1343	2	1
122	25	264	2		213	3599	148	148		82	889	1	114
120	42	353	1		104	215	5	1		88	4	15	1
230	16	122	198		102	47	4	1		136	22	19	1
116	1	9	5843		295	94	9	5		110	3919	26	6
131	114	46	76		326	556	72	5		228	1	170	3
241	57	1633	1265		119	2968	1494	3		133	1028	20	7
101	267	10	1		117	17	90	6969		368	266	1	29
103	192	22	1543		108	650	105	95		111	1	248	1
289	326	2	4		118	104	5	96		91	138	14	1
113	105	174	20		124	41	1	125		116	1546	3	1
239	1	64	653		284	2240	23	5		178	2	14	1
107	66	121	1		103	408	4200	659		125	78	1086	7
101	146	1	2		115	3758	470	152		117	373	35	1
133	717	67	1		228	4	86	4625		100	560	2	97
172	871	626	2813		252	7	1660	8		110	225	113	4
117	920	3	7		350	679	88	92		79	547	970	1
110	133	1	1		93	1	59	2		118	1005	16352	2
132	120	149	19		118	2	963	1		255	5	1577	4612
128	1	158	1		283	87	475	106		209	11	1	1
121	1	74	4013		371	24	448	3		235	38	2	2
117	1	4	78		106	3	130	2		114	67	4807	9296
121	44	1975	262		113	147	1321	9		119	1	63	1
114	2	41	118		117	66	2137	2		234	1568	721	47
124	172	1	176		119	60	788	1		131	3552	1	1
116	1	32	1		78	1	1305	178		104	47	237	7
140	97	1	298		329	96	1556	18		103	220	359	3300
210	510	10	3		631	109	1	24		1	677	67	1
116	213	67	2		125	86	12	1		115	52	57	1
130	798	1	1		146	1	33	6		112	153	475	1
133	1	4	1		66	292	580	4140		116	132	49	1
121	22	2533	480		113	7	51	332		106	30	1020	9
123	23	82	10		115	1	101	822		213	8	183	7
123	234	80	12		94	68	86	203		351	2566	315	1
124	3	4705	66		121	22	1	1		116	151	1	6
132	134	4	36		94	29	2	398		242	1	1231	1
1	3447	1	345		111	83	40	1		104	1	67	13
254	74	5	343		128	188	105	8		313	2565	62	2380
141	97	148	1		140	1687	2003	1328		111	4	2	1
120	1	936	11		126	100	5	1		122	1556	4659	1
120	828	22	855		122	99	308	1		106	1	66	2568
123	33	1	1		120	1798	1	5		112	3	3457	1
386	102	235	41		88	33	4	160		398	1	2541	9943
436	18	246	193		186	84	1	1514		105	34	488	29
134	1	4	1		100	80	1	2		131	84	1	1
113	589	6065	23235		115	69	93	1		101	638	675	1
251	2	118	75		119	72	1930	89		110	2102	147	1
108	41	5	204		106	62	109	1		113	91	3586	1
111	1	1	1		128	618	1789	1		228	6	58	1
106	3	913	1		99	46	1	69		147	21	1272	1
153	1	185	1188		85	1874	183	2		241	2	2	1
126	1	49	251		128	3576	374	1109		113	45	680	1
233	133	105	159		136	76	1	266		252	4	173	38
130	5	844	2		109	3114	2	132		108	4377	9	5
124	1	212	258		210	71	186	1947		133	1638	743	1
113	1	79	1		109	420	602	6		67	102	14686	10
107	1	7	1		122	62	94	2		353	16	1	1
251	1	67	4547		106	86	1453	4		104	64	49	19
114	2	2	66		108	149	762	73		499	1	334	1
224	153	1	40		124	891	4120	2		105	17	75	1
132	2	2	2829		375	230	78	1		244	1	231	16
156	44	147	2737		111	196	4	459		251	4	51	20
209	84	41	2391		210	1477	1252	29		452	3983	65	2
128	288	1300	7		114	166	581	129		111	9	15	5
97	90	3	3509		123	80	1	51		221	1	8	1
376	33	3	1210		245	93	65	1		124	675	27	1
132	1	446	1		120	104	2	6		110	14	454	1
121	101	70	5		112	80	79	85		107	80	1	195
115	1061	206	94		237	1338	24	68		110	40	5657	5
143	608	3	1		113	1	72	2792		488	3	1	1
1	169	1	282		100	1	102	171		91	14	16	18
119	2971	2	43		100	10	2147	29		133	802	1788	1
446	1	77	1		102	1073	1185	2		504	5	51	1
126	2	1	210		122	41	1585	2		369	1	1	3171
120	144	80	2273		122	97	79	1170		413	60	4	1
271	14	1	25		127	508	83	57		1	1234	1	14
110	1	56	1548		121	42	814	51		57	52	1	1
124	183	221	84		125	1	2584	73		118	10	1	1
220	47	1	7		90	74	136	156		312	1	263	78
128	1	68	81		243	2481	125	1		119	1	14	3
137	1	84	971		108	104	1058	1		94	3	8	5
126	1	67	25		387	1038	3	89		114	136	59	1
126	67	2	841		129	55	1045	136		2	90	98	39
126	202	3171	1		139	58	3	1334		136	3587	125	5
117	36	2069	908		298	35	76	2053		123	83	69	332
124	105	517	366		143	149	55	2		1	3498	1	2
235	284	708	4469		125	61	1514	2923		118	99	1	7
130	56	11	1		297	86	61	2		109	825	2	9
598	400	82	341		125	57	2	1		134	2603	2876	3
140	2323	2	70		238	163	1388	213		114	1	1539	2
239	226	2	1		117	837	4922	1		1	284	1	29
1	80	149	2515		234	78	1513	2229		126	8	104	3
140	86	3	43		115	105	65	1		115	1	1	1
130	1	2	65		103	200	1542	2		2	11	28	1
117	823	357	57		125	89	62	1		326	1	15	2
106	901	65	1670		254	158	1101	1		99	12	69	4
121	2	1158	4		114	51	125	25		1	769	3093	27
225	94	959	231		244	1690	86	1		103	2455	2	2
839	1731	1709	572		380	45	13	1521		116	1	48	1
131	10	1596	46		156	75	1	3		125	1	16452	17
244	464	683	2333		333	3727	1296	1		103	85	2	1581
100	309	2050	3234		612	5	1	2		414	457	1	67
125	93	785	1		110	134	18	3		100	2815	24	1
116	27	134	1		103	1067	344	72		127	12	1	3
111	522	315	215		106	142	483	5072		661	66	1	1
129	300	44	1		116	390	3445	1		93	137	5	1
124	177	9	63		122	2	72	74		314	45	4	1
371	1047	82	4		107	1	2535	10215		120	71	117	2
238	88	493	551		1	2073	57	1		70	4	1	6
241	517	1	194		97	4	753	1		244	1	82	2
130	45	1	3640		125	87	64	87		119	65	5694	1
185	1	11	1		129	55	69	4		118	57	26	1656
120	31	198	1		502	85	2848	1		215	78	1	4574
128	96	1	2		1	668	78	1604		137	87	24	1
252	92	8	6		203	76	81	8		112	14	5	1
137	2025	4	16		103	42	144	4040		120	1	89	36
132	89	124	50		336	147	88	8		156	1	574	7
110	1	15	38488		390	193	3	39		98	69	492	6
122	6	935	3953		117	78	71	2		126	90	867	1974
131	49	263	31		103	1	3	7507		1	3225	42	1
200	1	205	39		117	161	124	1417		104	112	54	21
209	1	23	165		119	135	1137	3523		239	3	2964	93
119	1	475	1		97	293	1817	3		103	3	5	2
115	1	1	102		116	64	86	718		94	39	1	757
1	99	12	1919		254	34	1816	68		190	138	38	3
125	3	9	42		123	52	3	2		122	1	1	1
116	3	4528	1		63	55	136	92		134	118	129	131
125	78	75	74		111	75	1	510		1	93	57	81
125	57	19	5594		243	963	114	56		100	1	19	85
126	387	2702	18		108	2121	1	2		237	274	36	75992
95	1	1	7		118	48	15	97		233	131	1	1
272	983	2	10544		101	1795	359	1554		322	70	5313	3
153	1	3	72		22	60	1325	1		100	1997	1	1
250	1	166	925		224	8	57	91		115	5	58	1
224	1	64	1179		86	8	2931	20		206	3	69	3
102	2	78	1		95	338	91	1777		107	1671	4652	15
97	89	142	518		111	94	2614	1301		131	448	2308	2
206	1	34	26		1	41	307	1335		149	14	498	4
117	12	32	11076		1	2365	69	3		100	1	1615	3395
251	1	73	4		110	5	444	1		113	538	62	19
234	32	210	211		133	141	356	4		74	107	2026	1
113	1	1	620		128	112	985	7		106	1	3	36
107	917	46	1		491	197	1718	70		120	6	74	1
648	68	1	6		479	80	64	35		3	157	54	3
147	98	109	69		1	159	53	1632		350	1	92	2547
205	479	3	53		1	1272	48	46		783	12	377	3
115	88	1	113		113	75	1	51		126	3280	2	331
61	1407	53	4		194	1017	68	670		95	954	1	1
111	1	1	1		1	58	4887	1		149	2361	503	2
126	575	3	1		1	390	285	170		1	78	1	89
121	370	91	35		1	69	1703	404		119	57	2	2
108	74	879	16		19	17	16	1		215	1	1	15
126	1	3	91		94	8	1	3899		116	2	34	701
131	1	97	444		12	124	1386	16944		1	27	2	4
126	67	1697	97		128	94	1	323		100	32	712	8
229	561	7	2872		129	3190	1	198		114	137	46	1
97	147	1	1145		133	1310	422	10		119	343	6	1
118	1901	41	6475		217	82	125	135		141	59	1349	5
137	1	935	193		116	78	316	1082		98	206	2074	2
142	2	82	1		3	84	1719	1372		101	10	4	7
79	37	3	3583		123	1	1675	4		100	1	6	2
114	561	75	77		117	50	1	3		90	1	234	6
102	1	2	60		120	1	3	1594		115	971	1680	1
98	82	1	137		130	273	2	6		70	1	2365	33
122	183	1064	1		122	452	1467	125		108	1	36	43
122	2	80	1		498	1516	72	3		327	1	126	1
93	76	257	92		195	1378	4	564		124	30	179	1
291	216	113	7		231	16	244	2939		127	93	47	24
610	252	1	1		95	83	1	4		97	539	2859	1
398	2	52	1		86	86	439	11		255	158	54	1
129	5	170	1		107	61	964	4345		130	984	5731	21
129	1	410	3		154	343	70	1		232	86	3931	5
114	42	38	1		130	1160	14	9		107	364	124	25716
2	1018	885	3		1	63	56	3		315	2	60	3
81	3	39	3643		16	26	107	17		117	1642	93	3
130	53	157	15		88	310	2	5		120	81	16	2
274	93	113	175		449	1072	55	4		107	66	3178	2
137	114	1026	22570		4	2691	1	4		118	2	1	9598
121	173	20	2		4	91	69	75		124	1584	1	1
121	79	426	1		114	582	57	25226		217	1980	7	1
129	820	138	4		118	67	1693	1		118	62	169	1
461	84	18	55		243	2	267	358		231	82	67	2
141	1	164	1		117	2	638	1		237	2519	1	6
115	12	79	14		1	6	250	331		496	52	10289	1
241	167	1	88		242	926	83	111		119	755	1	709
298	22	4584	4971		130	4	167	37		108	1	3	17
128	1	1	2		122	208	82	1		234	109	2222	3
121	586	67	6233		113	92	62	11		112	818	1	505
500	32	2	66		196	295	86	2156		105	10	63	1
389	29	1	4280		1	109	10	3		227	36	1	1
113	99	19	779		330	331	1057	702		117	22	4231	10
124	109	11	1		112	103	49	2		145	49	6	743
240	786	1	369		124	4	1	9		148	46	2927	1
106	525	1	3974		261	302	1	313		113	16	1996	1
250	507	1	139		2	119	2692	171		146	1	12	5
243	169	78	1256		1	833	1728	5675		145	2792	23	4
112	1845	8	215		382	16	1266	1		115	1	2	14
238	26	88	6		122	2	1006	65		112	507	51	1
131	1	2	95		102	1	1933	2		70	2	93	3
127	183	65	50		205	2	2524	130		100	16	6	3
415	125	2	340		138	8	1246	1		224	5	1	662
497	1	8	61		110	131	137	18513		1	1	488	1
111	87	1	2596		279	63	89	3		103	302	55	1
113	1	81	1912		121	1	1461	1		116	546	2037	2
126	183	101	3142		75	19	99	36		102	40	101	2
322	37	1743	23421		111	936	1123	2		73	1	74	5
78	19	120	102		132	90	108	89		106	887	1	2
197	34	82	2		192	1474	5	3012		548	3582	1	3
348	2	77	52		160	62	79	1		186	346	1903	1
123	102	1	1		89	51	402	3		211	212	51	1
120	134	92	109		222	2	44	1		111	2434	113	2
120	538	279	531		137	1186	1	287		84	54	2258	1
277	4	5	77		97	1	1368	1		114	23	1	1
140	77	11	159		87	98	1	57		93	1273	17	81
123	71	81	1		125	1	469	4		671	2820	568	8
229	416	35	121		149	2618	1120	1		111	1	9	1
122	559	2	1		105	391	55	29		159	2181	1232	3
116	1	71	2		83	620	2423	1392		121	226	73	1239
255	606	64	494		119	738	561	7		96	2460	9	1
123	152	212	270		497	340	82	1		227	12	4	1857
137	59	1	9		137	130	728	58		117	113	3	1
93	802	2351	1082		87	20	70	2		107	5	49	19863
128	244	6	1620		161	1	229	2		320	32	226	3
221	1	95	15		261	81	1	3578		255	120	90	23247
127	9	6342	108		349	93	247	15		92	155	1364	2
129	110	21	2		222	286	92	97		208	85	1107	1
423	34	87	1		134	172	3	14740		122	57	368	25338
97	87	2730	2931		244	9	78	235		127	1597	20	81
121	172	22	3		130	1	60	1		209	90	84	619
154	101	3	2		120	65	90	93		110	2952	51	1
236	73	348	1		109	1	43	729		119	3527	32	7
125	89	163	4		110	1126	885	1705		98	6	23	13
138	73	53	170		221	49	57	15		73	26	2	1
114	80	2	55		293	73	75	125		126	1	900	1
143	1	186	40		108	1	1	1838		134	2156	2	4
395	1	1	1		111	167	904	1		108	429	156	196
98	36	1	144		119	2	25	1380		104	84	1159	1
120	180	1	5		120	92	72	100		241	196	6	3
434	1	47	62		134	106	457	18		408	1170	1	2942
243	191	2	11039		123	60	27	235		692	192	2812	1
209	1	3	44		334	83	200	1		128	1	3	3
246	1250	274	296		105	504	185	1		328	27	1	61
114	78	24	101		226	100	1	225		113	65	3	306
150	961	146	444		260	104	2	4818		111	965	3664	9
224	101	4	2092		118	503	77	50		105	1	142	1
132	41	1810	42		246	1	1	37		129	1	3	193580
116	1	75	38		121	1	1	1924		114	3301	1	2
133	60	2714	1846		108	3	1	1726		226	6	1241	21
107	344	1	1		119	1920	41	1111		105	27	97	3
230	107	18	11		185	2	97	30		113	13	3	1
200	281	77	49		229	335	63	273		119	1	84	9
120	1	10	10350		151	163	86	1		75	1018	71	10
113	1	1	94		316	239	68	20		100	75	35	30
128	624	39	612		135	1722	49	980		112	7	8	4
30	36	2043	2		123	110	1466	104		97	1	21	457
91	3	1	1		288	49	69	124		125	8	51	1401
104	4	141	29		130	19	93	1181		223	1903	135	457
110	1087	1	1		123	25	1	308		89	1	3694	161
454	9	83	1		617	373	91	1		134	1759	76	37
119	5	104	20		109	86	1306	4832		107	1177	33	1
122	300	808	1		129	1	17	1925		114	230	7	36
123	3	2	3177		132	46	1	4		135	34	1	34
107	615	118	2796		118	62	66	1970		114	2	1	1
121	100	1	1		120	215	360	1		93	3351	2	1
120	521	620	31		359	153	77	1		262	1	10	45
51	1	2	3		107	54	61	4		110	8	191	102
147	1	78	2249		113	63	548	284		227	39	81	13
96	75	115	1		118	73	103	39		444	1	1538	842
129	1	2065	128		131	6	360	1		95	2	1	1
82	44	42	103		443	1212	2334	526		160	1	1741	8
229	1153	3	44		112	1	93	1252		122	1	95	67
112	63	5	283		121	1	1942	16426		69	1	3	3
123	159	200	1706		100	195	266	218		197	1313	2	1
130	1	59	1		371	87	279	3		115	82	28	1
418	6	2481	1302		108	2	225	891		120	5	302	1
123	386	1	2633		194	85	1650	7		1	1711	367	1
120	76	5	14		116	219	54	1911		124	1	826	9
363	23	163	64		561	3	53	8		146	1	301	1
126	179	6	2634		114	122	123	3		223	1	45	1
126	1	13	3		98	100	241	1		1	28	2600	83
119	39	3	2120		118	4	200	1239		112	1	67	3
105	54	2059	1		181	162	1	2953		222	1	1	10
238	1490	173	1		114	2705	66	3107		127	12	96	580
123	46	14	7126		203	461	661	521		110	3518	1	6
291	11	14	698		113	194	1	344		122	31	1	1
131	84	4	5		125	3	106	1		139	67	90	6
47	69	1	62		90	632	59	1		194	70	6	2
117	184	183	6		131	85	28	51		126	4454	3	3
115	65	1	1		167	72	67	7813		112	87	1	537
7	263	3	4		124	63	459	1		110	1624	1691	1
82	39	10	46		123	60	143	1		261	185	4392	12
115	2	32	1		125	234	4	1		87	22	1	119
133	1	85	1		109	1205	139	15622		78	1	139	7
122	645	496	3996		145	1748	96	1321		119	1	279	3
2	69	76	8373		118	771	120	4		225	1	43	1
97	1	37	4047		235	49	2	1		92	429	57	2
105	1	873	101		79	69	4	2392		115	1	11	1396
1	886	73	17		117	79	65	89		110	1	1026	14
146	1	84	1619		415	870	61	4		487	56	2542	4
207	174	12	562		118	91	57	2922		126	1649	1931	1
3	75	69	1		121	75	575	82		216	1	57	114
1	104	91	962		208	1	77	2		110	70	1	72
120	77	2	6		86	49	1534	1		112	1341	43	1895
132	12	199	1		82	171	13	1		115	8	2	1
103	68	2009	25		120	1	103	1		116	112	9	2
232	2	8	1		436	2684	106	98		141	3	11	1
6	1	111	16		105	3	2008	13		114	446	553	3
116	89	5	1568		119	1730	170	353		121	17	1	1
249	86	17	4		52	720	41	611		102	49	143	39
291	82	1	7		214	10	1064	17		133	1	547	4
264	90	14	200		108	1	54	47		121	955	103	1
98	1	18	2		110	123	198	1		120	2	45	7
102	92	5027	4511		211	209	3077	8		251	439	18	2844
1	67	978	62		116	1	84	3		248	43	4	563
117	97	103	14026		109	4627	586	99		131	151	4151	1
1	1	35	1		113	4	16	3		116	1	29	8
1	1	364	7		46	795	840	452		108	76	49	1
322	103	49	482		1	99	4	36		99	1949	64	3
141	86	1	1091		258	145	73	402		103	9	7	3
1	84	962	2		113	86	92	71		123	10	12	1
378	157	104	1		1	17	42	59		126	47	7	9
115	81	23	6		121	5	96	88		9	48	3	1
1	4	62	2		115	1136	1851	243		84	4586	1	2
130	30	3693	2		198	157	13	18		240	4473	860	10
46	37	61	1		112	4	53	126		24	1584	1	19
228	109	2	402		104	2	1270	1204		114	2501	573	12
303	1	314	3567		98	62	107	1		114	141	5	11
2	457	97	3		139	358	2644	14271		1	1515	780	13
138	88	52	106		100	156	721	251		72	1	2	29
123	1	54	364		124	947	68	3325		1	9	126	43
113	1150	1833	3		70	73	102	1630		86	3067	51	1
221	1186	2	43		99	52	134	2485		42	79	3624	3
113	55	14	1		119	79	1357	3		176	320	55	1
89	55	92	1		1	63	70	2		37	70	58	568
419	141	1	4		145	301	1670	64		112	1	57	42
293	273	61	2		79	264	2	1		112	1	9586	2
2	23	1	1814		123	164	60	5		123	133	70	3
132	236	118	93		120	299	327	1		215	132	62	1
2	60	146	143		79	179	87	3		126	3598	1305	5
125	631	2	85		134	163	462	271		3	2	71	1277
111	7	1	3		115	163	316	2		4	206	3	12
122	401	3	6		475	164	92	2096		123	13	1	6
119	3647	3	134		351	63	94	1		121	1016	1	31
122	161	1	1		194	82	105	20225		123	19	1	69
1	1	1	135		112	352	95	1		93	1521	3	1
113	1	179	241		135	143	389	6		108	2664	24	2
133	83	42	81		121	119	60	135		133	2977	29	1
136	2488	2504	1		198	1174	44	15		15	2	1	1
91	1	1	31		101	3	405	225		112	1955	1	1
120	119	359	3		248	1216	3287	531		126	1976	9	3
124	117	166	1386		101	9	1167	5		224	780	1070	120
126	4	26	1		102	38	57	4370		310	3089	103	346
116	365	707	14593		432	50	74	85		168	124	49	6103
107	95	37	1		120	40	490	555		133	76	2709	47
496	649	1	6		121	468	1	2		196	1	3	5
120	1924	1	16		253	71	1	2		106	1056	1	7
210	401	1505	3576		113	88	4	4513		105	2	377	10
239	1	36	1		99	93	11	9		373	21	25	101
221	2	1	109		128	2	1	215		101	1	27221	1
129	1	714	64		122	143	41	51		231	625	555	1
116	1	205	243		219	79	1505	7		238	1	235	65
125	1	1	322		135	1	84	3		118	1	235	3
147	44	1	3		356	224	3445	8		109	2	135	1
113	332	63	138		118	86	1	10		119	2	2942	108
122	36	1	1		118	125	102	448		145	82	30	4
322	301	845	2		93	15	579	1		212	1930	149	63
223	85	430	11		115	148	43	3		575	1	1365	4
115	1	1	4258		117	50	51	1		112	1	973	6
474	237	10	148		221	456	8	370		232	1148	764	1
137	357	1	9		91	98	9	289		91	1	180	1
228	95	1	7		451	1	1	1		97	1	3	1
105	95	83	20		205	735	1	3		267	4	29	2
122	82	1	11		131	1	1	1		113	24	7	90
134	13	59	1		113	1	77	12		89	1	40	2
125	2	18	37		126	29	1	2		580	1	37	16
113	320	49	78		362	106	89	37		221	702	11057	9971
117	1	26	83		130	94	1	76		208	2	271	7
114	203	2	485		496	38	1838	799		80	1	84	1
114	174	5	5		109	139	122	1325		277	77	80	1
225	174	10	1828		105	154	52	1477		97	762	4	46
115	78	48	25		115	57	79	708		115	23	76	44
137	50	869	50		131	603	82	3		104	1	1849	16
229	178	1413	2		134	135	2328	1		115	1	1	1
123	1	1	1		140	467	2453	2		197	1	77	5
123	35	7	87		226	105	1730	19		115	6	2870	181
105	95	1945	19149		91	58	1082	12		188	1	161	2
561	55	19	1		96	70	41	3955		371	2709	1264	1011
122	45	23	1		115	40	1823	10		114	1	1	19
118	1	52	79		117	95	90	902		97	1	3	4
105	80	1	4		124	24	1905	1		1	3997	257	4
118	44	1	1		117	44	82	3068		46	19	6	12
131	1	257	417		212	67	93	1		119	258	3	9
115	1	794	1		1	1460	84	7		1	1	30	47390
112	482	70	155		128	1395	69	313		365	42	2444	1
118	88	7	398		69	42	418	65		105	2	1	96
111	1	74	4486		637	317	1	2		106	1	1	7
316	1	633	130		282	1817	1	3526		204	11	88	10
102	204	1582	55		113	4	2604	169		99	47	1	1
249	88	918	84		94	135	880	6		126	796	21	39
118	72	4	48		125	5	970	205		212	56	2188	2
140	20	34	35		129	199	53	245		147	3	630	1681
108	1	266	1		122	2997	239	12		327	3	816	4
106	294	88	33		370	39	90	3		4	39	1	2
163	12	1	52		121	1210	145	29		104	2680	1	2
378	1	3	5280		120	1710	94	85		136	1	81	10693
116	268	69	980		336	749	77	10		1	37	63	1
126	226	5	1		227	99	187	9		121	2858	82	3
216	278	61	923		122	1	1188	1		87	834	1	1
143	311	287	1		116	6	63	3		120	2	6	1
107	43	250	19		116	8	186	1		98	65	13	2
128	507	207	1		104	89	7	4367		130	104	1800	3
122	18	1	449		218	1959	2084	1986		1	665	7482	13
135	68	70	6		96	978	961	8741		267	1160	4311	7205
133	377	1	1097		94	2	74	1		414	5	48	1
131	3	1	2		93	39	2251	1		105	23	86	1
244	234	1	535		105	2415	23	4		139	1139	132	17
76	18	117	143		113	1878	5587	509		86	82	1	1
213	20	1	4738		143	22	40	1		124	12	2	1
313	1	75	6517		237	76	2	740		220	1253	1	2
83	2	215	8		123	150	747	5		107	1306	56	1
107	46	76	705		128	2	86	4279		309	66	2	14
236	73	3	151		117	59	209	3		108	1	1	3
334	155	1	444		103	66	11	53		115	8	13	1
125	1	61	51		117	84	1	7		109	3	73	2
124	1167	275	3851		95	2870	369	10		263	188	1	1
301	247	1	62		477	2607	1	831		62	61	83	3
106	30	43	3		119	90	3	64		103	315	1	1
125	66	1068	8		117	175	1	79		159	2	7	1
301	90	22	3		102	2201	184	874		222	66	2251	5058
229	147	1	16179		103	361	2	3028		101	68	916	3
129	439	3	172		122	90	4	827		329	1	1	4
329	89	160	1		113	354	89	213		114	20	215	2
122	211	689	120		386	52	1	3		74	5	1	1
116	3	40	1072		110	180	50	1		77	283	53	6
114	1	67	600		129	30	3	1297		225	3	1	15
129	4	1834	1		116	3	66	5659		101	1	352	1
493	111	2329	5		231	1392	105	9		109	87	434	7
103	84	52	2		120	1	819	19		125	81	13522	635
107	76	29	17		119	376	95	87		1	897	21	5176
119	1	2	1		125	154	86	270		107	1	1069	2
130	1	3	7999		134	1253	363	145		129	1	253	2
117	59	15	14		107	1979	2674	1551		30	72	4	1
129	84	11	6155		124	1226	3	36		106	2	15	1
241	466	3	791		408	2	72	66		134	442	71	145
228	201	2	198		123	44	277	1379		93	1	77	8
112	83	62	101		340	43	793	3		190	24	6994	5
126	88	1	11399		130	52	553	2		105	792	2	1
311	56	1	1		216	57	96	293		117	22	1156	1
104	141	21	44		133	86	57	3		122	160	2	1
135	233	48	174		129	1406	81	1		112	1889	404	1
125	1	362	11397		221	1039	85	1564		1	1	21	1
124	4	1	1		232	1484	2016	4		1	2	22	6
122	802	124	14		78	141	1	18		98	3	43	1138
328	161	4	10		368	33	158	3		1	72	63	2100
122	324	102	216		82	1593	695	103		174	1	1	188603
223	1	1429	16		245	869	3	1		91	1	76	5
251	2	1	1		102	97	5	112		233	3	86	2
112	1	139	71		127	763	1040	177		99	3627	69	2
130	33	1238	1		101	105	5	2		138	91	69	73
113	1024	326	1530		2	173	1	1		109	466	51	89
126	41	777	30		113	115	2	1		103	81	40	70
314	3	106	8		1	56	1	3		110	5	2077	1
130	383	451	1		134	157	1251	16		104	1712	5	1
119	83	37	5		122	421	89	84		329	1	11	1
132	34	64	926		127	64	76	1		79	233	49	57
92	1	44	1		3	2593	1399	1436		217	2	2328	3
109	4	5	46		228	79	2	6		123	1	37	1
189	1	3190	2		1	550	1248	32		208	195	8	12
128	233	17	8		110	95	98	1		502	1	1642	8739
138	1	17	1		98	18	82	60		99	14	2640	529
120	31	57	13		1	87	95	397		255	2119	1	1
115	3	337	4		1	2	1621	1		124	453	68	40
127	1	74	1		276	1776	80	11		362	3	7245	1
118	1	529	1		124	2	53	145		154	67	4	1
103	42	1	17		126	100	79	2049		369	368	1	6
445	174	2	3		121	309	1	1		120	86	54	204
132	69	25	1		10	55	1196	42		119	2717	36	1
111	23	101	1		358	94	393	71		113	76	45	3
139	328	3	315		1	79	766	87		110	1673	139	4
466	350	1	1		1	2178	1007	65		104	2714	2	1
107	1	5	4		95	76	1384	20		108	410	1	7
110	41	910	96		112	1	71	84		124	72	4678	5
111	1	3351	1		210	38	148	843		105	44	5324	2
131	1260	86	6503		120	1967	1680	1285		420	7	1	1
225	244	597	2858		316	446	4500	150		224	1161	134	1
218	1	128	33		187	35	190	3		114	2	6	3
124	62	153	763		122	62	71	113		172	1	8091	1
120	280	1	2		2	185	1904	33		105	2	9	1
122	55	11	238		41	3809	2855	101		303	804	3	1
263	270	57	9		121	1620	79	8		100	1	24	1
127	86	20	133		135	90	74	1		159	1	153	1
352	100	12	78		2	80	88	177		95	2	54	3
124	1	1	2552		2	2155	65	43		106	4016	1984	106
117	1	2962	1		309	1395	132	1794		164	1270	701	4
112	660	1	39		839	545	41	423		186	1	1	192
244	2	41	10		106	1	4	10		106	8	5180	2
143	118	1079	87		1	112	419	1089		124	1	2594	1
121	66	48	1		233	78	57	33		91	1968	329	83
232	17	5	83		1	60	128	1		110	1	574	2
119	104	1	102		236	51	60	1		244	1	33	4
109	2019	313	1		60	105	179	90		225	1	286	1
131	68	213	19		130	616	227	160		219	81	1	1
118	475	40	10		117	32	3	59		111	1	3	4
132	70	913	4		99	94	98	105		226	1	502	2258
123	1	46	27		136	63	1	1724		455	1	3	204
168	1	159	1305		115	2	1	21892		291	1	367	2
111	85	2	291		122	83	232	50		42	3965	1	1
128	1	722	1435		131	474	103	4		115	31	4286	35
106	1	3624	118		113	395	5	5206		122	716	4	1
115	1	4	1327		241	169	91	140		109	15	10	1
112	284	77	2		129	158	78	3222		131	27	5	1
2	206	804	1		120	109	70	86		512	52	17	1
108	85	105	330		1	41	238	1		103	1	62	209
224	2503	1	1819		133	62	6203	26		102	1	833	1
38	241	1	9		240	250	751	11		119	53	3704	1
3	70	1555	73		108	2039	140	3		124	64	70	35
20	160	257	1		102	167	810	141		380	2670	8	1
242	154	201	1096		124	91	670	65		105	428	2106	23
125	96	153	1		118	614	496	632		93	1267	1174	1
124	85	7	7661		311	380	1	5		116	2	238	1202
217	140	67	2		113	34	421	5		116	35	1	5
112	2605	80	1		107	78	150	2		112	6	126	2
1	155	43	1		107	58	7	139		53	3	168	10
235	269	3	37		230	94	866	1407		688	1	1	4
3	47	1	3		235	196	177	109		108	2	22	3
114	82	9	29763		112	2309	2119	770		176	2557	663	9
130	64	1	14		183	3	129	184		110	7	667	1
133	1	5	3293		99	2136	94	140		121	7	257	48
129	95	1	232		328	1	36	1		136	4	79	3
221	959	78	1578		105	1	844	2		103	3	11	18
795	127	1	1304		99	490	43	4		111	1	86	1
118	158	3722	63		115	1	219	42		107	111	1402	7
229	50	3	1		104	1	12	29		120	1	1	1
114	33	2038	17		96	1	46	6		2	6	7725	13
99	89	908	4		50	17	153	2		116	1	1	2
116	146	375	1		114	152	52	401		109	22	18	146
110	7	36	103		133	173	230	1		210	52	48	1
115	1	11	3		118	3	82	192		716	7	52	1
98	1	2	1		246	526	344	1232		99	2050	2474	1
131	1	2	71		246	62	69	1		168	2317	88	1
118	2	60	190		128	160	278	2		114	2020	93	1
122	29	859	2621		212	61	80	2		91	113	1	9
114	1	5	10		110	7	53	1		110	6	365	4
3	33	5155	76		136	47	89	10		128	1	1	83
113	2	12	5		227	118	31	4521		44	65	10	1
128	309	5	30		123	80	281	1404		122	11	124	1
121	634	1	302		87	142	1669	1		108	75	366	1
103	337	174	69		102	84	1	1		341	6	71	19
243	182	13	135		14	5657	878	60		117	4	113	67
122	73	64	5		113	67	1	1		111	69	1	1
121	1	82	6415		100	139	1	5		250	122	39	3
132	1	4053	109		111	155	55	2320		118	1	2139	94
117	94	1	5		130	74	1142	104		114	12	90	1012
102	24	119	4183		204	88	2	43		121	246	44	1
208	1	175	5		103	1240	128	13		116	179	98	1
117	35	111	1874		113	28	2601	1011		127	3	4	683
215	26	53	1		112	46	156	5		105	2310	46	4
130	258	42	1		214	138	87	707		528	33	1	6572
126	1060	962	1		125	65	213	97		308	1808	2783	4
125	347	68	1		115	82	9	1		109	1999	2	727
120	1	34	1		126	123	1031	140		113	294	66	1
372	7	1	997		133	44	1295	300		264	52	3431	1
129	39	158	94		115	1225	1	1		112	50	2	1
108	69	184	1		138	256	1	1		197	1	1698	4
116	933	7	1005		109	149	613	20		101	1	62	10322
118	168	1	1		87	70	172	404		147	286	1	70
120	1	66	1		212	913	2	1598		117	2576	879	1
111	6	78	6		124	55	40	1		1	4	416	45
251	1	1671	5344		92	609	1	3		141	1	2649	1
112	181	425	65		129	525	2898	110		249	2333	28	2064
101	2	28	21		111	238	462	4		79	21	1247	1
124	168	383	3		170	104	1	1		100	1	132	1
352	1	1481	56		1	27	81	3		100	3156	236	1
126	201	1119	1		105	138	63	1954		89	1675	95	1
132	105	4408	1		109	6	38	1242		220	2372	141	1
105	205	133	2		134	678	1080	26		113	345	119	4
241	92	1323	3310		121	284	74	83		118	2	1357	591
207	4	1	12584		250	189	935	2		221	1	408	3
112	22	56	2		110	3	107	2957		61	915	86	1
1	246	1	17		121	814	93	1		240	73	5972	2
105	120	18	12		550	2559	1	13		356	2	791	1
116	2562	88	7		18	179	77	4		117	1	2539	1
123	40	3109	7		417	1884	1	3		341	1	5	3
143	39	57	68		242	3	1853	429		252	2	1677	129
126	1	2578	1		2	70	1	1		115	1	106	12
1	1	72	10		122	18	424	2915		112	183	1	14
1	1	2110	122		106	72	1326	1		123	1	988	1
255	64	396	7028		636	923	90	4		130	44	3195	27
335	688	5	4		124	5	75	37		342	116	34	6
1	4	111	16		380	2810	942	1138		217	1	1	2
115	96	1	187		108	90	44	1905		332	152	394	1
240	11	70	2		116	67	90	2097		127	2	2315	9
125	740	15	1717		123	46	157	1		197	3509	68	1
185	92	55	2		106	179	3084	7		94	3355	341	101
120	118	44	46		130	152	100	28		123	26	85	6
124	216	74	51		146	314	1182	1		111	1	87	2
108	110	1	8		136	36	54	4		127	1	321	14
107	44	122	20258		211	358	134	402		135	1110	1360	3842
126	1438	643	3		128	1785	218	218		119	338	6	1470
118	87	307	17517		114	1	1	87		190	184	55	1
356	22	162	2723		117	69	1	6236		100	3687	11	2
213	375	427	74		117	183	72	2054		106	135	26	1
129	761	4	1130		123	75	4	1		97	1	1893	52265
211	447	4	194		113	94	58	461		117	67	3769	21
112	95	257	215		120	998	952	7329		118	189	56	1
167	15	2	5992		122	60	93	2		119	55	37	4
108	1	67	83		101	773	57	42		118	2251	308	1
119	54	11	1		248	1	83	80		220	335	37	2160
117	1	2	86		125	42	83	6		116	1544	1	1
363	15	1389	27		137	1463	3	1		224	99	67	1
460	175	1	2933		93	57	362	11794		102	133	1	15
111	63	236	5		220	334	94	2102		283	177	1238	6
112	2869	1	11		125	1	342	5		800	210	88	1
134	874	1	91		136	5	5	3		209	2675	4	1
120	179	53	1		116	1	5	1		406	1110	1125	2
235	163	2	4		102	34	284	91		129	1	531	17
119	2	1	159		126	683	1	1		165	203	3150	242
327	56	166	2		238	1	1666	1		123	9	63	1
123	1	4	2		111	41	2	3264		85	462	1061	1
126	1	5079	1		133	3	1	195		112	2	113	4
126	421	133	17620		118	2	1428	1		35	1	42	46
120	45	1	152		425	1	1381	2		118	1605	2175	1
113	31	1	1349		117	175	1	1		4	108	56	20
116	91	70	5		331	99	167	343		115	1	2483	1
122	668	1	30		120	80	794	30		98	75	2164	1
135	1	21	109		132	86	598	2		100	785	86	2
104	905	221	1		119	398	1005	280		115	548	71	2
177	238	5	4		131	165	2571	195		106	1	1	1
130	673	1	247		182	8	2206	124		132	1	1087	228
124	184	49	4		132	12	87	48		95	76	131	5
334	59	120	53		308	1090	110	13		114	1	1	11383
116	16	140	67		126	162	1740	152		138	3	53	5
127	166	85	4		250	102	248	231		133	132	3	1
128	72	97	1		101	193	265	4		118	107	419	5
410	664	26	552		357	7	148	11351		101	1	947	1
119	63	5	54		115	101	45	1		108	651	418	556
123	49	3026	2		124	134	182	1		111	269	75	11
111	20	720	1		115	686	74	3		112	2459	40	3
110	754	497	1		204	55	65	895		96	689	13066	13
267	1	1887	2		115	1910	2859	107		117	65	12515	2
116	492	459	1		405	1	64	7353		121	38	181	1
118	61	96	2		127	2630	227	1		107	2	1	1
116	1	324	2632		112	1	159	1707		1	3	1608	1
122	99	75	2		121	23	63	5		226	1048	2058	3634
114	1	678	6794		98	71	1	1		105	1	1	3
115	1	4783	1		250	79	38	4		120	1	2	2
107	3075	1016	80		136	44	1	1714		107	1	1	1
129	21	1788	595		103	132	43	3		126	3	1	7
232	6	375	1		116	81	73	6		119	278	832	2
115	1757	165	33		1	75	2745	4		252	1	68	10
132	2	1	225		2	74	1354	1		117	1	5514	3
206	85	3	117		223	13	94	4		80	114	1453	1
99	5	690	1324		121	25	2186	2		208	7	1	634
107	202	18	7		120	55	25	2025		115	1	41	6
127	78	61	1486		224	5	37	1		113	1818	1	17901
118	13	19	1899		259	2	2056	88		290	77	2	1
111	156	1	44		263	3	305	66		127	1	171	183
220	1968	1	1		121	1	172	21		124	63	2	270
112	92	1902	2		337	86	530	91		109	1	242	1
249	34	2	76		103	1	4	1		126	20	274	1
117	1	1	730		127	78	663	7298		129	3	1380	1
141	104	4	2		129	42	58	109		128	2	1	18
241	1	68	307		132	329	188	352		109	1	1	9
128	68	968	8073		102	66	166	1		151	7522	1463	3
116	2	2	860		135	19	377	17		117	2	1	1
118	52	449	6		115	98	60	1		203	30	2792	6
118	3028	1282	174		136	426	205	2275		216	87	79	1
125	1	52	95		128	172	137	83		113	1	89	18
235	290	75	12		286	96	65	10		109	112	5835	1
195	19	2	578		355	70	259	274		119	1	15	9665
341	223	295	1		111	421	77	2		305	1	5069	137
229	61	19	571		1	499	102	12963		118	45	6	1
108	100	8836	35		1	32	553	48		129	1603	3	2
218	83	624	1		136	1232	60	11		112	1	102	1
523	93	94	80		241	51	77	1		108	1	29	1
121	67	101	1		118	466	92	2231		103	91	3	1
115	711	80	7		126	173	144	322		118	1	1	2
277	1453	65	423		5	2296	62	4301		191	59	1122	4492
85	177	848	2		466	509	143	1		109	159	2149	2
123	1	280	3		225	155	268	2		135	1	2	27
113	81	57	13		117	190	92	1		107	3	3180	3
133	1	6	135		1	29	34	9		99	658	90	256
116	178	194	13		1	80	2306	1		120	43	294	1
241	12	866	1		20	173	64	91		127	229	28	3
234	89	1	2		124	217	90	2		236	1	39	69
247	42	1	2		1	3	21	2		117	1	733	82
104	103	1	7314		102	34	1116	1		234	70	150	4
109	38	1	52		323	11	1	1		103	454	11	2
207	67	65	4935		457	28	371	381		112	2	23	4623
117	141	1	289		128	162	99	2		26	6785	6819	6
138	2	3	67		114	667	1	88		121	17	755	1
121	1027	1	73		385	67	755	169		290	1	1	72
123	122	2	20		76	3555	84	1349		214	71	4	1
100	10	5	13621		134	1	51	2346		115	7301	92	1
110	95	339	2674		123	75	32	2		122	78	1	6
109	122	1964	1		116	347	657	1		297	1513	4	54069
116	35	118	94		200	1	1	110		114	2699	1	1
120	94	1	2851		246	13	29	65		120	3408	55	3178
240	8	1	11		235	4911	5	7		4	1245	1	1
130	1	77	2		237	2	2006	1		111	1	7	14
363	1149	197	213		210	72	261	1		115	85	1	13
257	89	1	95		231	156	545	70		1	112	4824	1
247	84	1621	3487		227	1190	91	166		103	74	2978	1
116	95	5	3		230	21	147	1		115	1	4262	1
240	1623	73	69		126	328	1851	1		1	85	1	216
122	42	1	7		99	1022	72	8215		118	25	1	1
118	1988	1	25		128	1	1646	202		350	2176	183	862
99	837	63	1		122	7	74	24		118	18	148	4
120	30	114	7875		1	154	84	29		124	81	1	1
127	1788	733	62		115	473	568	1		128	65	1663	1
115	94	116	4		1	72	80	1		88	69	249	9356
227	6	59	884		260	177	52	396		92	3	59	25
112	17	134	44		117	62	121	1		1	4	49	237
113	79	788	8		210	2	2462	28388		105	15	70	1
138	1	2	1		120	1	60	88		102	53	1212	1
132	99	228	1827		127	3	133	396		137	1	1	103
93	2605	27	1		129	87	140	105		54	6	84	12
112	1167	682	1067		122	82	300	51		98	200	152	3292
129	2361	2238	912		131	1152	2	1853		170	1	123	1
99	388	97	1		102	227	252	2083		129	1	65	47
117	145	51	12		334	630	56	5		106	1	365	1
105	80	451	61		120	179	1	1		230	1	535	45
121	218	177	589		116	27	76	105		440	77	74	58
114	1	79	3146		119	6	1738	51		113	78	1	7
99	30	9	261		99	176	63	1869		126	208	83	8
113	81	1678	75		107	344	3	155		243	1	362	3
286	87	73	129		213	2079	228	11		86	2775	56	29
110	155	909	56		113	144	3	8665		222	1	1	1
188	849	2630	1128		114	146	296	103		115	729	1	1
200	21	1	812		115	202	631	260		95	1	1075	55
121	2	623	6		103	81	1730	102		103	1	4227	12
132	80	76	75		108	80	124	4279		106	1	21	16
126	1	2	47		122	45	65	91		90	787	353	1
123	37	2	2316		160	558	1657	122		216	309	1	657
116	1	76	1		210	229	3	218		98	170	7849	1
123	1	1	2764		226	153	1856	2		106	622	36	1
112	190	902	1346		125	2	3301	100		92	7	2245	1
120	72	41	405		132	61	146	2		123	12	51	1
114	4	467	269		122	84	656	113		116	2	58	5
236	1	41	14		226	140	3215	113		185	6	265	329
104	369	3	53		98	16	282	100		100	1	3	58
208	23	75	4		116	68	545	1		101	430	646	47
111	63	309	3885		233	1245	95	1		414	2	6252	1
137	5	4	4		118	1	1899	1		107	136	4	18
129	33	5	33		93	2090	163	92		115	430	83	35
115	24	1	374		122	85	1	37		119	459	420	1
134	122	3	3		106	2165	526	868		129	1	9	6
130	9	2	1		113	334	1	1623		118	1	1	48
128	29	1202	5327		125	957	260	51		136	85	524	3
133	4	78	3309		117	104	68	11		164	162	1	1
126	1623	2	1067		113	862	2	52		119	1373	1	1
132	2859	22	1		448	37	1	2396		106	153	2	3
123	2798	86	1		453	13	74	7274		113	44	52	1
113	43	1	113		112	258	79	2		99	58	815	6
6	82	143	33		377	40	1	1494		115	125	181	5377
118	158	4	34		117	1414	15	4		214	905	14	181
237	12	74	22849		111	86	1337	6881		108	63	2758	1
244	16	1	1		113	2	79	1597		227	1	98	7
107	1853	184	1641		218	28	1	3		110	1961	2817	1
220	272	132	111		124	747	90	160		125	64	1	1
125	2252	91	57		117	53	76	3881		88	43	653	4
114	102	101	225		97	5	71	132		191	1	40	9
111	38	90	1		128	298	5	240		211	50	33	2
99	330	1958	196		109	13	94	742		127	7	8	1
205	168	660	1		94	4	1	350		222	25	1824	1
128	73	2	46		108	1	2	112		219	93	40	1
256	6	1302	98		256	2466	1	207		109	99	2	367
114	1	3443	78		220	46	19	98		134	1	14	10
126	1	88	345		255	36	80	10		109	1050	7	1
125	1	11	59		111	185	2	99		107	1	6	2
124	137	1	4459		272	1130	17	1		538	3	1	1
122	14	4	650		115	78	4	19		235	1	5	6
75	831	17	77		115	62	3	1		94	3	1	1
221	82	912	1		113	1	39	1		109	361	1	3
117	57	3062	17		113	348	6	1		497	6	3	1
115	1	7	13		116	4530	28	1		388	154	2	2
116	106	5	4		441	2	13	8		107	26	1	85
119	1284	57	1429		421	54	1574	1		375	1	1	11
100	774	26	3		352	7	1147	2		200	2699	6	1
109	57	122	4		269	1188	1	3634		96	2	1	1
134	76	6	86		381	1	174	2		359	6	63	1
133	41	9	2500		104	1	60	89		93	69	1	37
456	311	50	1		121	4	56	10		107	2259	20	1
128	1	2	1		123	47	42	2		336	46	1	11
125	197	70	85		124	21	103	15		306	1254	138	1
95	289	90	9		130	578	242	15		128	872	150	35
117	1	504	216		120	112	700	1		112	143	1	1
373	66	1979	8712		125	16	76	3		113	796	3127	3
131	244	4262	1		737	1	225	11		220	83	116	1
118	15	2	134		114	1	3	1		119	387	3847	10
119	1390	3	71		109	207	462	5		157	14	3501	1
206	1	100	56		95	1	275	6		98	36	11	1
115	1	66	74		118	1	1	3		111	1	2350	1
10	8	87	7105		257	23	335	35132		307	76	2237	65
1	7	51	899		310	1	141	388		110	1	20	29
355	1	1	130		53	1404	137	76		118	1	350	1
119	1162	16	128		231	728	135	7086		105	207	902	516
132	154	1079	117		338	54	274	600		108	304	1	1
120	3	81	273		243	1048	12370	1		90	3	364	1
118	47	288	73		143	185	71	749		228	41	11862	13
2	821	95	58		114	18	76	813		118	71	46	1
194	193	84	1		114	16	92	1		68	1	116	2
114	21	52	1		115	299	155	1		119	9	82	1
1	1	422	121		1	36	69	277		123	1	13	1
113	48	2230	48		107	2	51	2803		95	330	194	1056
120	572	72	86		213	49	122	2		104	1	3	8
126	1	1869	257		330	311	209	5		128	7	50	1
103	2	13	814		123	256	1	263		223	1	83	3
6	174	109	7571		324	25	94	2		138	1	166	256
1	818	60	6545		573	19	377	1		4	15	293	10
129	96	126	2		184	1012	627	20		200	29	47	1
136	58	2	1		114	1	3696	1		125	701	8837	1
189	242	1	326		228	1103	337	4073		94	1	1465	1
1	92	8	24		106	1644	54	2		99	1	956	1
235	11	2	68		103	1	1	1		219	1	9	1
128	1	1040	4673		121	4	1	207		35	1	5	3
340	90	15	14299		114	5	1	2750		116	1708	11	2
117	620	10	1		134	261	57	1		115	1	700	16
130	55	1901	2		127	8	1140	78		136	91	7	2
124	196	84	1		125	1	70	2		215	7	1	4
133	955	125	59		110	3	11	10		130	13	191	72
124	1839	7	2		116	89	98	129		114	1	1	311
127	104	367	2194		138	84	216	53		109	3	621	12
115	6	31	2557		118	335	2220	994		540	1	629	2
124	90	4621	3885		626	42	295	112		107	23	63	1
129	438	2248	13		100	72	15	62		113	33	23	1
67	198	6	23		113	199	71	1		87	57	11	1
232	1	19	486		125	87	49	10509		180	1	86	9
1	65	1	1		104	266	103	2855		106	3	308	1
112	1	6	3		93	192	3	91		81	627	55	1383
98	23	514	5		119	14	89	1		110	6	92	362
122	85	28	563		107	6	847	587		94	381	37	11
102	584	4	1		122	164	135	1833		112	9	202	1
219	299	2448	1981		116	26	210	22		108	177	1	1
121	1654	255	44		260	100	2986	3		103	923	1812	1
124	1	48	4		100	29	333	4653		1	80	3674	1
101	35	440	372		431	1	95	33		104	90	468	1
240	1	409	29		1	59	38	38		119	45	4	25
112	1617	2161	2		103	1087	68	39		108	57	81	1
155	94	1	852		119	1324	1	3137		113	27	1	49
512	428	23	1976		122	76	1179	56		249	2	1	12
132	164	135	71		457	4	153	1		490	9	19	44
125	268	1	5		121	335	1	2		111	51	3	19
113	539	2600	1		241	65	32	1		94	84	3	1
249	87	2086	29		377	3424	1	88		492	2	79	2
115	1	10	9		226	55	1	1		117	23	210	1
3	77	969	82		227	1	94	296		108	1	37	1
115	7	12	1		112	1	605	2810		135	114	292	162
113	60	3	1		113	3	103	34		105	1	5644	5
116	1	63	15		140	27	86	594		112	8	2158	2
6	1	2399	1		109	11	104	1		200	94	175	4079
122	106	44	3		578	1	73	7		113	1	875	1
109	160	17	15		942	187	69	1		90	1	4162	18
1	26	94	48		111	61	78	1		125	8	7	3
123	831	1	68		118	94	126	2		133	1	766	1
2	1	198	317		123	113	175	749		113	1	5348	2
3	822	70	1		115	22	91	1		149	3	363	15
3	1285	2	6551		1	2420	139	8		200	111	2821	5
116	1	627	4630		106	111	706	2956		115	48	2597	1
126	174	162	1		217	97	1	8		1	151	78	150
218	1	1	394		123	241	23	11		2	1	866	1
117	2	65	552		202	1	130	7		602	24	1033	2
107	1175	84	1		110	4	1456	7		6	135	4	11
5	2	958	843		234	1	1200	4		118	4	2211	235
3	1	81	4513		111	90	1678	10		110	29	1	1
237	445	598	2928		122	1375	1	22		106	10	271	1
114	39	6	5		143	96	1741	539		118	709	1	1
248	45	69	1247		104	69	1	1		94	780	720	23
144	71	57	1		107	66	194	2845		119	1952	1	11
237	70	1	1488		96	137	922	1		15	429	164	15
1	79	49	2371		130	1758	5	5677		75	56	17	1
129	91	69	2661		121	11	1	102		214	57	194	1
107	982	65	149		107	227	2797	1		1	2	2	161
136	628	1	24		121	77	1	1		117	18	2503	1
388	433	5	22		118	69	302	334		99	1	403	8
115	1	36	13175		124	171	2	1		107	84	59	294
109	71	94	847		116	568	1136	1599		511	52	297	4
121	90	1	3828		93	59	112	1		115	73	86	1
126	88	73	2		241	941	1	3		110	1	2048	1399
124	1	5	2665		110	80	16	2		402	1457	389	1
198	1	1	1		130	161	25	7450		93	64	19	1
134	1	30	1946		214	179	2	2801		120	1223	74	4
255	1	3	1		220	296	59	3529		114	92	15	45
122	2	71	1		107	178	89	487		205	3453	6	3
122	47	3688	94		195	75	903	132		107	3	3	1
229	3	1562	2		129	64	5	5		121	15	1	15
278	1	13	20		105	870	1093	1		118	1421	155	9160
102	1	4	2033		116	43	825	1		642	159	1511	716
113	2	74	1		112	1244	71	3169		107	228	1	2
108	1	1554	1		109	111	37	656		99	105	1	2
221	85	5863	1		104	491	126	1		207	2394	1	15
135	25	2	4		121	234	67	2		124	89	1336	684
133	84	1035	642		215	51	93	1		83	139	9	5366
113	1	93	657		216	44	63	1		104	50	89	3
117	2269	1	1		104	39	27	166		452	2	136	19863
119	122	23	68		110	153	350	1		323	1	2	85
238	1	54	2		107	30	8	7027		104	1816	83	44
113	29	4	51		101	65	7	10521		103	7	172	2
116	185	573	97		317	1295	88	85		128	8	2143	1
114	1	91	30		121	151	128	2089		242	1	1277	3662
331	96	1	282		116	60	1	43		121	148	64	514
113	5	1	140		200	41	75	2		102	1	1	1
119	82	94	1		116	3	73	5		239	1	6	1
111	511	16	74		103	24	193	3		112	80	1790	1
1	24	2606	36		124	58	1707	5		117	1	285	15
111	2	61	1		245	193	59	88		233	65	77	1
129	1	1	34		138	154	74	24		111	388	3	10
124	11	1	2		215	66	791	1		165	1	73	1
110	12	22	132		205	469	51	5125		220	726	1	3
692	3	1	9		101	334	1241	6618		105	57	1	91
105	22	4	2057		117	40	84	1		406	107	17	348
113	15	1	1		129	35	92	2167		346	90	2867	1
193	27	708	1870		129	210	1335	362		1	624	53	5579
122	79	10	1		108	136	1181	26		222	4	2457	1
119	19	496	3417		124	149	296	5		173	89	221	263
115	11	70	72		115	16	290	2797		116	179	8387	1
128	745	207	1		126	37	3485	463		112	171	29	1
133	63	7	513		112	57	110	313		98	3	4290	1
115	2	400	1381		121	24	20	1		101	86	279	110
140	358	59	71		1	14	739	1443		107	2	138	74
122	165	79	57		136	3	1206	3		117	1	1	7
233	31	1	7247		32	1	78	1		103	48	4	908
271	1298	1	15		118	2	79	87		330	19	2671	1
265	73	1	1737		95	1	1	123		120	2480	2	3
112	11	1	38		298	4	1661	265		276	743	32	1
117	59	67	390		111	157	3253	9		207	55	2	7589
307	1	9	1739		129	1434	99	5513		245	653	2	150
126	3	82	1795		123	85	1391	1		137	86	49	3
191	323	1	3		109	2445	77	4		98	1	1	4
269	75	1	102		122	1	79	651		123	72	81	23
219	230	1073	453		1	99	388	3		242	1	2986	1
137	71	51	3		303	4	2600	286		115	1	1	120
330	85	1	5		121	787	229	1		122	1	2	20
114	74	1	178		218	3995	11	3665		4	36	39	31
372	26	1	48		115	1	1	3420		111	68	25	12
126	835	1947	2		260	45	68	190		456	96	14	1
113	304	35	24		121	1	1	91		119	1	62	1
324	2	508	794		123	1915	728	2		94	49	3	1
233	193	1	31		112	45	9	1		223	22	3645	3
234	892	2	153		203	2	570	62		117	205	1	1
115	67	14	8		94	71	14	1		107	1	489	8
103	11	71	3740		86	483	557	4		116	1507	47	6
107	83	351	353		244	3	16	11		109	58	1	1
105	5	1	1		229	573	662	67		462	1546	4	18
106	33	302	1		247	222	153	2		182	82	3	2
254	16	1	2238		126	300	39	1		4	1227	106	2
124	1	78	3		99	2	942	1		105	2793	3293	15
154	1	1583	4		114	2	10	29		117	2	67	1
139	16	520	4091		375	1890	118	8		115	222	5760	22984
243	37	278	1		113	1	8	3		240	3	4	13
231	1	1	83		338	1569	2	1056		143	1	1	9
135	4	187	70		120	1	88	91		112	1	92	64
117	73	101	19		112	1	622	82		93	3377	62	4
209	80	60	40		263	1	3	111		128	168	914	1
113	782	65	56		295	1	62	43		111	222	998	47
125	15	1	3		204	1	1217	9		112	6	587	23
133	151	65	4118		223	116	365	2		112	336	211	386
104	5470	145	913		84	64	181	38		116	2310	515	13
110	2125	2617	311		249	95	1246	724		129	1	12	5
129	101	1	23		108	1	54	80		347	1	10	1
121	116	57	400		80	3	28	1		114	681	30	6
101	91	3356	2		121	1	2156	1		118	1	26	1
110	4390	1941	91		113	601	86	2971		237	1	1	1
364	101	2744	2		119	17	1	21501		109	16	6	1
105	90	2912	3		151	357	41	5		114	1	473	1
118	54	1	6986		124	73	463	6		113	1	1	2512
121	3	244	19		79	341	132	742		159	1	859	1
121	2	18	25		219	1	1	7980		119	63	602	1
116	1	104	218		136	97	109	1217		115	1	46	1
230	5	54	56		257	93	132	88		98	2951	28	191
208	15	78	4476		395	2578	382	1		95	9	55	1
99	1833	13	687		126	54	387	2		2	35	1	1
114	122	1483	1		139	158	1	71		82	2	8	11
124	4	4	3		191	2	5	1		235	51	362	1
90	101	158	20		104	86	1092	83		128	2825	76	1
106	122	1950	1		283	2	448	1		6	1	5001	18
111	4	1	82		118	8	90	157		330	6	2	1
116	57	104	6		6	2	56	1		114	42	1	1
112	306	2385	86		102	166	51	1		98	3	1	1
293	1183	1	18		237	1	90	16		1	1	7	2
124	283	1202	13		130	24	83	368		1	721	40	2
109	9	1631	126		1	61	1	1		115	1	5	94
89	48	144	9		125	1	179	1		105	126	3098	1
297	9	1145	87		2	1	483	2497		99	1	1	21
105	382	6	878		111	64	92	1		103	1	87	8
207	96	60	22		53	127	140	1		117	5	1	2
232	397	1	3		1	54	88	1		120	1187	1356	1
208	6	1	714		112	3492	13	1		102	1	2893	1
110	107	1	3		113	22	87	77		116	215	246	1
125	417	13	805		5	3	1486	88		115	85	86	2
104	5	71	1		5	213	123	44		109	868	1854	112
101	34	5	1		119	2	1818	23		89	77	2238	7
127	28	315	1513		123	2574	72	54		111	55	33	1
111	1	3	1		335	1	214	1		103	1	87	5
362	43	356	587		1	3122	148	3		106	1	3	10
135	615	63	1		109	7	169	117		113	2022	92	1
155	415	166	768		256	6	1203	1416		104	51	786	85
118	90	349	244		115	202	160	1		187	2	1	1
116	2	73	143		104	1	724	1		115	1	1	1
92	27	54	32		256	60	1	1		115	361	3264	1
1	1444	1	72		1	2	178	1		126	49	32	1
111	2416	2	3		1	187	67	2		129	100	261	1
102	1	61	1		129	2	1635	306		110	250	1226	1
414	1	125	1		199	13	8	1		139	736	54	4782
108	9	234	1		384	80	1788	38		220	26	102	11
110	83	1	105		56	1	282	1202		114	1	10	1
110	201	1	1		1	1	143	1		111	1	94	1
114	45	156	65		328	1	54	79		121	208	13341	218
662	31	1	1299		96	214	12	1		121	82	1007	2
116	31	2	1		123	84	7	72		207	1391	3650	115
119	1	166	1		123	40	18	6224		114	3192	3110	1
122	28	2070	37		119	1	6	183		109	185	44	1
249	1	1	895		91	75	1031	1		220	542	1431	5
104	470	404	8259		113	2	438	128		100	75	296	5
120	2	80	901		113	1130	2	332		123	1412	1508	1
125	148	1	5558		113	38	1335	2		119	1	54	7590
106	39	6	1		229	630	3064	1069		102	6	11685	12
119	9	13	306		126	1	3	2		102	1	1	2
129	40	7	1246		119	82	1	490		127	18	2836	7
111	367	2116	156		326	1	94	349		196	138	73	10
336	5	27	2726		315	412	107	2286		115	97	13	1
107	1	45	18817		116	55	478	1		232	16	6	3
105	270	122	3997		124	1	74	3		115	1	3	1
105	1	141	339		132	1	475	101		106	1	9	1944
173	70	1334	8643		248	835	89	108		237	600	3145	1
107	6	3	13		243	69	1	80		99	174	7	10
88	77	9	17		136	1	155	99		517	1281	4	23
99	711	1	4		251	1	1452	1		131	1	47	1
112	30	1	1		89	75	317	235		91	49	43	1000
108	12	53	1		107	1352	3	1		115	221	4	1
114	229	2098	125		94	69	73	71		115	64	4	12
110	1	11	33		368	3913	1926	20		112	41	85	1
127	56	1	1131		270	7	146	764		105	75	4749	3
114	70	9	94		93	38	422	1316		109	2	3	1782
120	2	4	2279		348	35	52	777		101	83	240	881
108	97	662	10520		114	1007	160	5121		122	1	1	1
100	10	2	10		125	84	142	56		115	967	40	2
129	284	80	76		117	1306	64	2		71	5	48	90
120	7	71	1		304	1168	1	666		211	196	48	5
120	1	1	1		295	2080	34	1		234	1433	2	1
132	79	5	1		275	5309	47	2		99	1245	13	1
102	92	505	1		138	124	1857	3		125	62	5847	183
117	395	435	1581		268	73	80	2		89	109	2920	2
112	134	122	2297		913	2	12	7		97	723	1	2990
103	8	2	1		124	128	628	204		116	33	467	1
120	633	1	1		127	1	39	30		139	3158	1	4
124	137	422	2		129	1	73	11527		111	43	4	3
109	2	1136	72		128	1	1	1		117	1	1	3
122	1	16	127		129	1	1	1		105	110	28	1
221	464	92	455		335	62	414	1		113	1	852	1
197	84	3	193		105	74	71	367		111	1	3	11
119	3	1	928		234	489	91	1		117	3134	627	775
103	495	41	3832		123	569	69	2		115	189	4	98
120	51	3495	8900		91	56	47	2		74	47	8	1
385	68	3	7588		105	89	99	9		112	1	314	1
227	159	99	1		128	1	2065	10		109	811	1803	250
124	1028	22	226		120	236	73	2224		208	2090	86	29
98	1041	8	16		231	1	1341	4		108	96	169	2674
125	1477	3	1816		379	1	79	2		81	4168	10	1
228	97	141	1		116	119	189	2		111	4	49	27
118	57	375	1		112	535	289	28		137	83	2444	1
116	79	226	1		120	3	64	197		243	781	3614	2
243	1	31	1		557	4728	1152	2		164	67	71	19
421	192	3	66		63	3593	956	324		99	1	2	65
123	1	374	7		119	111	172	4115		110	23	48	3
103	375	70	6		345	2	75	1		219	153	45	5
223	82	242	53		325	2	680	6		214	866	2050	20
111	40	2	1		122	1	4	33		68	1	133	31
108	1313	37	1		243	110	10	9		134	5	101	1
111	1	1	3714		114	71	60	1		90	280	1	8829
108	53	66	125		110	4	1	82		239	1	46	7
119	1	2	1		129	1	1	2288		111	1	7	8
102	840	3	39		127	610	1	2234		112	1	746	10
101	404	61	1043		118	3335	16	51		223	1	4051	2
109	1639	3	1		1	3	83	6		119	92	3	2
130	3	1631	50		82	1273	673	7		113	5	149	9
116	1	30	59		127	1555	1109	3706		212	1	8	1
102	299	2112	22387		329	88	2209	12		83	2	1	1
104	302	118	1		184	95	2474	1		111	146	89	1
221	75	3747	5583		112	76	48	113		93	1	6748	25
122	15	4	6		121	73	677	19		116	2	88	1
118	97	71	43		119	76	90	1377		120	24	1	4611
118	1	8	77		112	3169	2170	1		228	1	2021	4
203	64	2	27191		116	815	67	15		246	14	36	1
101	1	79	2		124	72	95	913		108	5	373	1
111	597	28	38		602	2537	1778	3891		104	1	13	64
101	159	1	1866		137	57	121	2233		84	1	800	62
108	394	1	8		227	842	3035	52		104	662	33	11
122	19	59	41		203	76	96	3		119	3	7	701
132	9	59	685		218	62	534	2		104	9	110	5
112	98	1	60		125	86	3649	1		104	1	81	3
114	284	735	33		110	1211	148	7		90	9	35	73
395	54	275	1261		130	88	82	4		114	97	36	15
321	11	52	1		114	42	108	3		133	1	12	4
331	1021	38	14		84	2443	1345	7		261	15	3	1
118	211	1321	4		102	61	74	13		124	167	7485	2
235	261	1	1		117	458	244	1		387	1751	8	7
126	1	5	9		117	2	348	534		115	1	1	1
121	1	210	6		83	145	3036	75		97	2299	2	1
123	44	229	6		116	63	881	1		97	1	2	1
110	252	7	2468		114	1	79	4		118	531	63	16
219	1	4	1		127	60	2844	9		113	1	20	1
98	267	1	108		497	164	16	75		115	1	12	25
104	1231	3081	1		243	919	9	66		227	63	106	1
235	824	3936	633		107	1	261	7		184	114	8	10
108	105	3	11094		87	1590	1113	2		110	733	17	7
101	175	7	5		122	1	4	75		94	56	6	3
107	176	1124	1		252	81	189	3		130	1	67	88
107	1281	100	22523		105	1	11	10022		111	889	2	2
124	438	48	85		104	2	85	1		105	5244	5416	1
100	1	7160	6		193	1	140	2		105	1	7	3
242	1	1	2		126	39	54	3381		116	1	58	8
213	22	10	1021		94	85	15	97		146	5	1	3
113	1	1	87		117	15	193	19		8	258	7	1
129	274	71	1		353	841	1	243		351	10	1	1583
150	5	7	1325		122	48	100	616		112	1	122	9
116	62	5	649		117	1904	1	9		218	749	1471	2
271	1	57	69		141	3	60	6		111	134	10	5
15	4	81	9022		244	66	1013	63		107	3	2	23
108	1	186	1		122	67	179	171		113	7	18	95
97	134	1	13		248	425	4	2		88	103	3300	1
110	26	214	1		118	1	1	86		121	2	3795	84
122	334	1429	1		115	64	76	36		83	3	3	1056
243	1	68	97		107	3	3	1439		83	158	11	4
114	124	240	30		114	83	989	78		103	54	2514	1
123	187	9	3		94	109	80	134		590	95	2477	1
251	1	7	1583		132	1	6	7		314	1	5	8
129	104	48	2		223	39	1	20		105	1	61	1
113	6	466	1		107	1719	143	7		115	9	1	386
126	92	97	1081		113	1	321	216		456	1452	1873	59
117	99	100	1		121	1294	1	2		128	73	1609	1
107	156	8	728		116	1	84	5001		144	1	91	3383
117	81	1658	4		34	92	5	144		205	31	1283	1
215	66	60	55		136	10	20	259		109	97	74	2
113	1712	82	1		82	81	143	129		111	2248	3190	3
126	190	1387	2627		130	23	1336	2430		108	72	854	162
131	81	129	155		128	81	398	1722		111	3449	83	1
215	109	4744	1		587	1	134	16		127	1	3	1
126	95	208	3470		298	8	33	1		101	1	4096	1722
228	278	107	1		218	3	70	2866		115	6	73	1
127	1	453	1		112	35	38	1455		131	3674	1012	1
136	57	904	1		106	2	80	3		310	1	71	38
141	50	91	2		99	912	77	207		101	3119	3	4
115	1	142	2295		117	2	94	138		98	258	2152	2
120	58	79	6		13	1930	422	8		331	2163	2	150
101	2	2	140		13	54	117	4		109	570	389	1021
236	3	1	1		121	1	1371	1		92	86	2	1
204	1	3464	4		124	43	1512	4		122	245	285	1
112	1593	836	1		131	495	62	210		106	384	1152	1
106	1807	856	1		21	1	923	2		61	121	127	1
125	1	1	3186		113	1	140	3		6	1	1912	2
113	4	527	2		115	257	95	2		224	2699	174	5988
243	60	46	527		132	67	1032	3		124	1	2198	117
124	393	1631	3506		563	1	98	1		115	1	79	6
348	94	65	4881		215	56	8	37		112	467	95	1
116	83	1	1		247	99	242	706		93	1	8009	3
131	478	2	1		103	239	745	4619		113	64	74	474
123	61	2464	1		8	96	234	1		93	1	7623	13
116	93	73	129		108	1768	72	1		1	50	1413	20
215	171	1	1		116	3136	1337	1		120	1	1	1
97	1255	4	5		133	316	172	12		116	134	1	23697
327	134	3	1		112	4884	3083	2		1	853	516	7626
117	13	2851	60		302	147	1478	1		229	80	29	1
123	1	636	4		234	79	70	8		102	1	99	1
115	11	1	1		108	91	76	3		186	21	692	86
124	822	5	2		97	1	1	1		95	63	35	4388
119	1	434	458		111	1	114	1174		119	5	86	4991
127	1	94	820		102	2	79	5705		256	1	4	1
102	103	2805	1687		104	1	3819	76		111	1301	2	62
120	229	132	30		119	109	1	78		126	1	1	2
111	1	1287	803		235	79	81	6111		99	1	4057	1
104	2	71	463		115	1	10	1		109	1	48	9
102	2	1	5		690	1	70	84		113	5	9	1
108	1338	8	3		118	63	93	1		133	1	62	10
110	10	1	107		123	67	86	613		108	51	1305	5
135	25	65	710		102	5885	7	11		203	2	6	2
217	71	1	91		1	240	627	22		129	90	165	1
214	783	59	10		94	123	741	12382		230	1525	73	2
118	49	42	20		225	63	337	434		115	136	1	416
93	11	226	330		115	2	54	1		109	1	1	1
118	76	2374	93		194	3	29	1		129	2	37	22
117	179	80	1		125	2107	2188	57		128	82	7	13178
119	90	71	77		338	2	1825	11		116	1	1	1
142	41	1406	6505		266	2	128	2		224	1	1	1979
96	169	233	1		111	1	348	44		115	1	10	1
122	80	78	117		115	537	1082	4		119	7	60	1000
113	1538	1	553		4	1	192	1159		119	108	41	1
120	1635	2	7		234	175	74	244		107	58	137	1
112	1386	71	5199		232	1236	3104	1614		220	2	1	1
116	90	56	4974		208	92	112	98		471	257	5	1
226	46	3	14		162	55	34	2459		106	97	1	30
229	700	1112	1639		1	193	1	307		294	1	1	3
344	1	1278	1		129	60	50	11		121	1	58	1
300	208	68	1		256	69	78	19		109	1	1	2
96	2761	5	1		110	67	8	778		102	83	2	46
134	1	373	1		211	894	1	12		100	1	38	3
105	1	504	196		525	1	12	2		112	28	2	5
351	339	67	1		116	4447	137	95		115	2	4622	123
116	1167	165	1		5	2295	1278	1		99	19	50	1
125	16	1	1		5	1	7	1		137	1749	2	114
117	91	47	108		213	77	84	3624		121	13	5271	3
132	723	1	1		101	2105	5	115		128	1	2479	1
107	1	96	1		120	340	70	2		544	90	66	26
193	169	63	5		111	372	2541	92		124	81	97	13
2	295	424	1		117	9	108	1521		450	2	1	1
5	1	888	3700		233	67	1017	3761		111	841	2672	1
123	87	51	1601		109	97	90	1		122	5	2	1
120	1	4601	2664		126	1	251	3		110	195	1	8
110	69	2180	1		208	161	48	12		107	1	6	206
89	1271	2	2439		136	35	1655	3291		109	96	1	101
1	437	43	236		220	2699	2501	4849		100	1245	1	1
117	93	15	2301		108	49	75	2713		107	854	3423	51
118	3	152	69		131	2	2700	23		111	1	78	131073
102	7	319	56		127	2	3	4		102	326	139	3
118	164	155	108		114	154	1	26		109	396	61	1
343	30	426	65		128	83	2586	9196		124	157	755	2
351	58	9	3985		118	219	1132	1		120	21	229	22
1	34	1566	1		106	2201	84	109		101	1547	44	1
1	1	5954	5255		116	71	2	13732		171	264	8388	10
305	97	1	1		111	307	83	103		109	12	305	1
234	1831	154	1		421	93	3264	1		107	92	1901	1
107	84	982	802		131	1	88	2		361	10	5534	2
101	1	144	3666		233	75	49	3		261	48	200	50917
231	1	45	1		102	83	2120	1		105	143	3431	226
1	76	1958	1		230	1	1	34		99	47	45	1
[truncated: 14,577 more rows]
