# Supplementary material for: Heterophilic and homophilic cadherin interactions in intestinal intermicrovillar links are species dependent
Source: PLoS Biol. 2021 Dec 6;19(12):e3001463. doi: 10.1371/journal.pbio.3001463 (PMC8691648; doi:10.1371/journal.pbio.3001463)
Supplement: S12 Data — This Excel file contains the source data for the bead aggregate sizes in S18J Fig. The raw aggregate area, mean of means, standard deviation, and standard errors for the constructs are listed in the Excel file. (XLSX) [file pbio.3001463.s039.xlsx]

## Sheet: hsC5EC1-4+hsP24EC1-10(EDTA)
hsCDHR5 EC1-4+hsPCDH24 EC1-10 (EDTA)				EDTA
	T0		T60		R1		R2
Replicate 1 AVG	93.3719		125.864		103.392		130.69
Replicate 2 AVG	58.0233		76.0459		85.1204		96.7085
Replicate 3 AVG	53.0172		73.7497		67.8713		61.0804
Average	68.1375		91.8864		85.4612		96.1596
S.D.	21.9965		29.4476		17.7628		34.8081
S.E.	12.6997		17.0016		10.2554		20.0965
Replicate 1					Replicate 2					Replicate 3
T0	T60	R1	R2		T0	T60	R1	R2		T0	T60	R1	R2
59	119	98	20		16	79	172	201		1	13	2	619
70	161	188	2		8	626	157	313		1	37	2	1
1	96	10	45		2	2	75	1		215	67	268	127
89	67	33	1		21	20	101	14		1	14	194	6
117	228	74	78		47	591	46	1		26	96	90	3
58	84	18	54		99	34	39	161		75	61	3	1
115	124	108	158		125	2	8	104		112	28	3	5
13	120	468	88		102	50	52	6		311	71	29	137
112	102	12	113		31	71	60	37		85	110	1	126
275	1	1	15		99	78	1	43		54	1	49	129
237	23	136	99		82	55	512	10		6	29	95	428
98	84	21	73		79	10	24	1		53	191	235	160
25	100	191	9		2	253	121	217		86	205	94	5
75	166	1	127		86	215	42	3		322	98	127	116
4	86	2	2		241	497	11	32		89	40	88	146
5	132	6	27		83	27	1	96		39	212	95	88
155	86	108	2		86	110	73	128		13	84	52	255
84	13	74	22		38	4	460	37		122	42	39	3
4	135	201	2		52	53	114	113		74	347	154	110
39	107	4	3		105	54	7	16		47	19	82	5
133	53	176	21		29	76	36	6		83	133	2	4
12	1	189	1		77	71	191	175		102	2	1	64
59	99	221	1		139	81	26	10		27	2	23	126
67	129	35	529		18	19	5	97		22	118	77	25
25	115	31	118		2	14	14	750		246	59	34	126
108	109	154	258		11	56	470	39		15	223	2	14
103	113	32	210		87	730	322	69		2	1	1	23
243	210	3	140		2	2	40	301		93	55	123	77
133	113	325	105		307	185	252	200		1	102	31	10
360	141	100	195		95	96	12	11		1	119	166	13
106	116	255	1		1	140	82	77		83	1	185	122
313	136	1	5		1	160	16	60		1	91	76	135
1	127	183	166		1	257	51	23		1	73	139	507
1	125	1	1		444	117	1	19		2	98	125	25
73	113	94	1		133	1	25	77		2	117	40	1
1	105	146	192		1	205	88	71		2	105	82	12
120	333	127	96		351	345	4	200		1	1	18	48
132	139	1	1		143	29	1	89		115	72	44	3
122	1	123	240		112	232	121	11		102	1	40	6
208	133	133	1		99	1	86	6		1	103	2	74
118	116	1	123		4	1	124	80		1	125	143	122
89	119	107	99		56	281	3	33		1	126	1	3
121	117	1	1		1	117	11	256		140	1	35	8
1	135	1	39		171	240	1	76		1	471	1	1
1	93	134	756		90	127	41	9		1	137	109	439
249	113	177	21		1	1	2	49		127	1	47	1
108	1	1	80		1	1	14	19		1	312	2	600
141	122	99	3		1	3	1272	4		140	3	3	78
119	135	391	1		109	253	1	103		3	124	44	1
103	126	156	666		66	78	1	99		1	60	67	1
108	1	126	310		117	1	1	103		1	128	2	270
122	150	335	1		1	1	1	565		1	232	5	130
121	122	1	1		11	1	1	437		1	150	4	37
96	133	1	1		1	1	1	105		1	1	5	1
104	90	1	138		1	1	102	63		129	1	3	250
108	129	152	56		1	101	116	104		92	1	2	1
111	132	119	1		1	1	99	1453		116	1	27	1
112	87	96	1		1	3	1	3		2	1	5	1
1	1	102	106		165	1	1	1014		1	1	1	84
107	134	1	1		2	1	1	568		1	131	1	35
126	260	109	1		1	560	229	219		1	107	149	107
90	222	1	113		1	133	107	119		4	2	1	105
103	114	1	236		1	3	117	2		1	143	1	1
92	52	360	1		2	2	1	4		1	1	1	658
251	139	1	1		1	1	1	1		104	1	1	120
102	1	1	1		119	515	1	1		148	140	1	2
146	68	159	1		1	1	1	1		110	1	3	1
133	133	139	107		786	1	168	1		1	106	3	96
257	121	1	1		1	1	1	3		349	1	1	112
124	85	1	1		1	134	1	1		1	465	155	1
127	139	167	1		1	1	101	1		119	110	107	6
126	104	205	1		1	103	457	1		175	133	230	1
98	113	1	32		1	103	1	1		1	149	80	57
126	118	87	195		173	97	105	71		1	1	2	1
136	115	124	121		1	1	106	123		2	95	1	2
117	147	152	317		99	1	363	255		1	123	111	1
239	114	1	124		29	88	1	1		104	132	127	5
129	76	1	1		1	206	192	1		1	1	124	1
116	242	98	1		1	1	1	269		84	178	1	1
114	152	97	1		92	3	1	1		2	124	4	1
102	1	114	102		140	1	120	697		148	105	1	1
111	207	138	210		118	1	453	1		1	73	1	1
118	139	259	119		5	1	1	56		125	135	1	1
112	135	1	1		114	60	2	234		1	140	1	91
90	129	149	1		65	1	1	1		1	127	1	122
121	356	1	84		1	109	1	295		1	1	1	1
130	112	1	1		13	86	85	1		156	1	1	315
139	96	1	1		1	117	129	145		118	1	1	1
131	89	1	1		1	1	1	1		2	104	1	1
93	111	1	120		1	1	124	2		1	199	2	2
103	131	1	230		1	5	147	3		1	103	1	1
120	223	94	108		93	230	101	1		1	128	1	216
97	91	194	198		106	1	1	107		3	1	2	1
131	113	1	1		3	125	243	1		10	1	1	1
109	130	96	1		1	216	346	90		124	2	1	145
134	129	137	122		24	114	114	129		1	1	94	60
1	108	344	1		224	77	99	1		1	1	1	1
130	146	263	59		84	137	1	230		1	1	111	139
1	107	1	333		210	1	457	119		347	96	95	1
124	111	115	83		64	273	132	135		137	111	1	1
88	78	129	132		69	1	121	111		1	1	125	1
142	124	1	120		1	346	106	1		1	3	1	1
121	126	149	109		1	1	258	1		2	1	1	1
98	260	1	67		3	1	118	1		1	1	64	1
112	136	135	72		87	108	1	1		8	111	1	2
105	233	120	177		1	81	141	122		291	112	1	1
96	119	1	1		1	227	1	142		2	3	1	8
98	131	67	251		1	1	1	75		118	163	1	100
73	84	132	110		114	332	1	125		87	1	1	115
116	1	110	18		127	4	1	522		136	106	1	221
131	92	1	1		3	97	98	1		1	2	1	127
120	266	163	1		2	1	1	1		1	105	1	1
94	231	157	191		4	138	1	82		3	76	1	1
127	104	252	1		1	2	334	87		118	366	77	9
110	118	671	137		1	1	1	251		1	234	1	101
217	99	1	104		78	1	153	1		1	1	1	123
132	258	146	91		115	1	254	1		1	1	169	1
123	136	80	1		1	420	1	1		1	111	1	1
113	114	62	319		1	1	1	114		7	139	2	1
116	246	175	347		4	147	145	122		96	133	1	4
93	224	1	102		3	1	94	1		96	108	1	1
130	314	1	294		9	1	1	17		1	130	1	1
188	97	82	1		1	106	92	3		1	109	1	1
103	82	144	94		47	106	1	1		1	1	1	60
122	259	118	1		1	2	1	2		1	1	1	1
135	118	117	80		75	1	2	1		1	1	1	3
88	118	223	106		1	1	140	1		1	331	1	1
105	1	79	365		139	138	1	1		1	196	1	5
103	129	131	1		1	40	1	1		2	1	1	1
124	219	102	1		92	91	988	193		1	117	1	1
90	93	697	119		146	69	156	1		1	104	1	1
123	1	207	1		1	1	1	1		2	97	1	117
120	1	107	597		94	1	139	231		113	1	158	506
106	102	272	60		1	1	1	101		56	93	76	1
128	123	128	110		1	65	1	3		109	122	1	1
78	139	1	229		90	103	1	157		130	1	3	1
131	116	238	1		1	89	137	1		1	1	59	1
149	157	132	257		1	558	1	130		1	1	232	1
125	118	116	385		103	1	1	135		156	1	93	202
136	1	383	111		2	1	1	1		137	1	1	1
93	112	130	582		3	267	135	1		1	1	2	1
119	117	114	1		92	166	1	1		1	1	3	153
145	85	1	178		3	127	1	1		141	82	1	387
1	107	1	115		4	1	98	4		1	124	346	353
122	97	66	111		1	94	261	1		1	112	102	72
111	140	280	175		1	1	1	1		146	1	180	99
101	278	132	96		1	1	83	1		4	1	1	105
2	239	1	219		1	101	1	1		1	141	2	1
120	122	1	84		1	3	1	92		117	120	1	1
128	401	1	1		1	172	18	366		226	62	1	1
1	95	1	55		177	111	67	1		1	104	134	1
1	1	241	1		1	129	131	1		1	114	104	1
1	246	101	114		1	216	101	1		1	138	101	108
119	135	1	137		1	1	1	91		1	1	1	104
130	153	1	101		4	100	1	1		1	3	1	1
2	110	91	90		1	222	1	1		108	94	3	93
4	109	135	89		340	1	94	1		215	93	1	1
123	112	3	110		120	1	101	1		2	119	1	1
1	142	1	138		1	1	1	4		1	2	1	2
144	110	130	164		1	1	2	141		1	132	1	3
123	1	131	173		2	1	1	1		67	2	2	132
6	1	1	1		117	86	1	1		161	3	1	128
103	105	128	142		89	125	159	2		1	1	1	613
89	137	1	121		1	1	2	1		1	1	91	115
120	111	339	1		1	120	1	102		1	1	2	49
114	235	95	374		131	99	1	1		104	108	1	93
120	127	287	86		1	97	1	1		1	1	45	1
120	123	1	117		1	108	1	63		2	69	1	1
274	120	191	106		1	1	1	1		1	107	1	2
226	362	83	125		1	1	2	289		1	1	1	1
79	95	132	126		204	124	3	1		1	127	407	104
1	129	1	126		14	1	1	131		1	309	1	49
88	111	139	373		1	1	283	128		133	151	236	133
48	124	225	187		1	1	1	143		1	97	1	302
103	253	1	85		119	1	123	122		142	219	197	1
135	312	1	1		73	107	1	3		1	2	1	82
119	92	1	1		1	1	93	1		1	131	114	1
103	149	1	602		1	1	141	6		1	1	1	1
95	105	406	127		102	122	242	1		4	4	1	223
601	229	1	132		59	75	1	1		7	1	1	1
109	104	1	119		88	1	1	1		1	1	1	1
116	123	1	100		1	62	47	1		3	1	2	1
101	124	154	1		1	1	1	1		109	1	74	115
106	1	127	1		1	118	1	153		1	3	5	167
137	155	1	1		98	1	111	3		1	2	1	1
118	137	394	132		6	1	116	10		1	234	1	2
148	267	1	1		1	1	1	129		1	349	1	2
119	1	1	1		1	133	1	77		2	1	1	1
1	129	44	169		118	47	1	496		194	1	223	81
82	108	113	82		1	545	1	1		112	242	135	1
2	112	385	38		129	509	1	1		1	1	579	1
1	111	96	435		1	1	128	1		2	89	1	1
510	509	1	57		5	1	1	121		1	219	4	1
131	119	1	1		2	72	1	1		1	137	1	4
98	97	129	1		139	93	1	1		113	1	143	367
138	125	1	3		1	1	246	2		125	1	1	2
134	90	2	1		7	1	1	1		1	1	3	1
133	1	2	59		103	1	6	41		131	123	1	1
251	139	1	4		264	1	1	144		217	113	1	1
3	1	1	1		124	1	1	207		1	109	1	1
118	85	449	1		1	1	2	107		1	147	100	76
110	160	120	98		123	1	82	1		134	133	128	91
88	94	131	158		1	219	1	1		1	116	222	65
105	137	80	1		1	1	1	1		225	1	1	195
157	156	1	1		4	104	3	1		160	1	1	1
110	115	246	1		2	125	1	1		1	114	1	1
154	199	79	1		1	1	1	1		1	88	1	116
127	99	1	105		11	1	640	137		1	108	1	1
1	341	130	141		64	1	1	1		3	1	1	1
136	91	1	3		23	4	1	2		1	140	1	140
139	126	117	84		149	302	113	1		25	1	1	2
152	113	1	3		104	130	106	1		1	1	1	1
131	121	1	1		1	378	1	1		100	1	1	1
102	327	1	3		3	1	1	1		263	1	94	1
81	416	1	1		123	1	1	2		126	1	1	1
127	115	1	147		1	1	175	1		1	3	213	194
102	97	132	720		1	1	1	1		4	130	94	87
118	94	3	3		1	265	2	115		1	106	1	46
147	123	1	125		105	60	2	1		123	108	1	117
1	1	138	358		1	92	189	1		125	1	317	126
119	111	1	215		5	362	299	1		3	97	1	1
1	113	321	1		1	273	1	112		1	1	99	1
98	108	102	91		1	1	151	270		1	93	1	1
111	97	114	90		156	1	1	1		3	1	1	1
121	95	445	120		103	1	1	1		1	104	1	1
102	124	114	81		1	1	108	1		1	142	1	109
122	110	212	1		108	69	1	65		260	1	112	1
95	96	1	2		1	1	1	224		220	141	96	2
98	113	1	150		190	2	1	457		126	118	63	1
63	111	165	124		1	32	206	4		2	2	1	70
1	1	337	226		91	1	83	1		187	102	1	2
115	119	1	72		6	2	1	1		1	86	2	284
220	113	1	251		1	1	2	49		1	217	2	2
143	120	1	249		12	1	155	4		1	1	1	1
152	86	109	411		8	119	1	1		1	1	1	103
103	241	1	42		64	1	1	1		1	1	1	105
131	213	309	61		1	221	2	38		215	2	1	1
1	122	1	131		1	231	511	622		268	123	1	1
33	246	1	112		1	1	121	15		116	123	1	102
113	136	110	1		46	1	131	213		134	123	4	116
134	1	250	1		1	85	160	89		1	108	1	377
111	1	131	107		1	1	110	1		85	1	107	1
129	390	387	376		1	1	1	1		1	1	1	77
122	1	274	92		306	102	141	43		1	1	96	114
135	122	131	408		102	1	240	2		1	1	1	107
119	114	235	88		79	1	118	254		1	116	1	1
141	246	1	22		34	1	355	1		111	95	1	1
93	465	133	1		1	1	1	1		130	1	713	1
1	375	126	3		1	226	91	3		38	1	144	133
116	245	259	89		138	861	1	1		1	1	236	1
136	243	101	84		100	1	1	145		126	92	1	1
128	109	1	105		1	1	1	4		1	129	1	1
97	234	36	2		1	108	1	1		1	43	1	111
98	1	138	444		1	106	1	1		1	1	159	83
149	111	129	114		1	1	1	1		5	1	81	308
1	140	134	134		1	1	102	445		161	113	100	3
126	232	121	1		2	3	117	762		1	1	129	1
61	105	1	29		1	1	182	3		131	229	149	1
113	370	96	151		143	1	1	1		139	89	1	1
103	114	2	1		136	2	216	1		1	208	111	1
97	107	72	392		129	1	1	1		2	1	1	1
109	135	252	1		1	79	1	1		1	50	5	122
1	104	108	72		82	1	2	3		1	4	84	77
228	146	1	224		1	106	122	101		101	120	1	1
331	124	179	1		1	1	1	1		116	1	1	1
1	1	120	1		1	110	1	1		118	108	1	189
112	129	254	1		1	131	1	1		1	1	1	90
80	916	1	3		5	2	1	3		89	98	1	1
1	133	240	1		1	1	2	4		1	114	306	1
104	96	1	1		137	1	4	3		1	150	1	1
101	108	100	124		108	4	117	3		1	1	1	1
118	105	1	124		1	1	1	2		1	1	1	266
81	130	122	125		88	1	1	1		1	2	1	1
126	1	116	1		93	7	1	979		1	137	200	93
125	240	108	92		37	116	1	1		122	134	1	403
243	122	119	1		1	1	1	1		1	111	125	129
108	78	1	63		1	61	1	1		5	2	82	1
105	379	167	1		1	117	1	1		158	95	1	1
249	125	235	122		84	1	1	2		194	1	132	605
143	323	145	69		41	1	1	94		111	142	1	1
132	136	138	257		1	1	117	108		2	106	2	400
100	1	1	228		135	1	3	107		125	121	1	1
139	129	137	270		42	1	1	1		111	144	1	219
114	119	90	93		1	1	1	1		1	1	240	1
66	115	250	2		3	1	2	3		1	1	1	1
124	238	129	238		1	1	1	1		1	1	90	86
104	116	128	1		1	2	2	1		137	110	1	1
110	126	334	245		1	1	660	1		1	1	1	1
104	132	1	391		41	1	1	1		1	1	1	1
136	1	120	1		1	1	1	1		1	449	1	1
15	112	1	43		1	141	1	3		1	142	1	1
120	114	1	80		1	2	1	1		1	1	1	1
96	268	101	308		1	278	106	1		154	1	120	1
104	127	1	109		1	169	104	5		194	1	1	2
92	1	119	1		1	2	95	285		1	1	2	1
88	121	244	271		336	341	1	242		213	237	1	1
91	254	1	65		139	124	230	121		1	3	7	1
127	223	155	22		113	105	107	456		48	103	1	2
119	125	2	86		1	1	1	634		1	114	147	1
130	116	133	1		3	1	1	229		135	235	1	1
81	252	128	12		3	1	1	2		149	1	1	98
123	112	295	1		1	1	224	125		1	116	1	104
142	237	1	90		1	1	1	60		1	121	1	1
66	268	91	157		1	232	120	1		119	120	134	129
122	161	1	111		2	2	116	230		123	1	104	1
126	1	1	110		238	181	124	529		1	1	92	1
1	132	226	120		106	115	113	375		1	1	134	636
96	128	116	134		1	228	1	1		1	108	1	1
132	1	149	129		1	225	1127	1		127	119	1	126
94	1	3	201		28	91	1	1		171	128	1	98
134	325	439	257		1	121	1	84		1	141	1	107
117	1	169	111		1	2	1	113		108	151	1	1
248	109	1	109		1	218	1	1		1	1	67	244
115	126	121	5		74	510	1	1		141	1	1	1
75	96	548	83		1	1	135	1		1	1	1	322
112	92	1	105		3	228	1	1		1	1	1	147
104	231	95	238		118	119	213	1		92	221	1	105
270	1	129	1		143	125	1	15		200	104	85	95
91	1	176	152		591	163	1	1		106	131	3	93
1	152	1	96		1	86	1	2		105	1	1	95
140	220	155	97		1	1	1	70		1	1	1	1
103	208	73	90		1	1	208	5		1	1	112	1
249	217	210	1		1	2	205	360		106	123	1	3
103	115	1	1		140	1	1	103		110	92	1	1
130	119	222	167		1	1	1	118		99	85	1	1
142	126	1	104		69	240	1	111		1	82	1	1
100	270	127	72		1	1	1	1		635	318	1	1
109	101	155	1		9	114	111	124		3	121	1	1
121	137	1	1		1	133	456	58		125	106	3	121
137	102	113	104		149	1	93	1		338	160	1	1
126	144	61	114		99	1	1	9		126	140	1	1
337	1	1	231		2	80	1	1		2	105	1	1
149	123	124	107		21	190	105	433		1	119	2	108
129	112	1	133		1	128	91	1		125	263	1	71
97	122	95	13		1	112	1	1		1	126	1	4
136	94	1003	437		1	125	1	1		1	1	1	1
141	1	107	73		1	222	1	1		98	1	10	1
87	269	1	98		1	123	324	158		89	82	1	261
128	148	1	1		1	97	1	1		116	463	1	4
252	117	132	78		1	103	182	1		5	235	4	1
118	1	1	95		1	1	75	212		1	1	3	1
111	117	1	87		1	1	102	1		143	1	125	87
142	236	3	117		1	1	1	1		1	244	1	101
101	408	135	1		1	1	1	14		118	130	1	1
119	97	138	96		1	104	1	335		126	1	74	4
126	249	111	177		102	145	1	122		72	1	1	96
113	158	121	886		101	114	1	2		1	223	1	68
128	156	1	116		64	349	1	1		1	149	1	1
120	134	291	278		1	1	1	1		1	107	125	104
78	92	1	215		3	113	190	1		1	78	140	1
102	1	262	224		91	2	101	1		137	75	1	1
149	101	109	82		84	1	262	1		117	98	136	122
137	109	1	296		94	1	2	3		117	262	59	124
90	151	1	100		1	1	1	1		1	1	1	4
1	139	1	112		1	73	148	135		22	79	1	1
123	77	155	1		1	106	133	262		1	1	1	1
122	131	133	230		146	101	1	166		87	4	1	1
1	1	138	52		127	109	108	73		69	136	1	1
132	1	1	80		1	1	2	105		292	1	82	134
314	126	1	115		101	46	670	112		1	118	306	1
121	120	248	111		4	75	1	97		1	1	318	1
93	107	67	1		1	1	1	1		94	1	1	126
88	106	151	583		1	1	1	1		96	115	1	1
1	244	107	1		1	116	1	1		121	348	93	49
104	141	121	152		1	98	1	377		114	1	1	1
100	131	112	3		190	1	1	1		4	1	3	206
111	1	1	1		2	2	2	1		1	116	1	78
90	1	1	103		164	1	1	1		72	261	1	1
122	115	1	118		1	120	1	2		1	426	78	1372
96	93	127	73		1	210	126	220		120	38	1	130
123	130	106	62		1	1	109	35		1	121	1	108
122	1	1	262		50	1	99	41		1	1	90	1
123	103	120	115		1	91	121	1		133	135	1	1
217	101	1	101		1	181	53	123		1	401	1	1
222	109	1	91		1	1	240	119		1	98	1	118
201	341	153	100		1	107	3	1		134	1	1	715
126	1	1	168		1	210	107	1		1	106	1	1
115	460	113	96		142	122	2	1		90	1	1	1
140	145	154	78		1	1	1	1		1	122	1	1
103	85	1	137		1	2	175	5		1	98	1	1
62	141	1	118		154	1	129	125		147	212	3	1
107	115	2	116		3	1	105	234		3	203	53	1
130	112	1	203		1	1	169	1		112	113	1	361
124	1	108	343		120	1	1	1		108	115	1	191
256	110	1	101		107	185	1	1		116	1	116	373
115	225	1	99		121	111	1	1		1	1	56	1
250	191	356	113		1	141	140	414		2	1	1	1
77	90	108	99		1	1	487	108		223	137	1	1
137	122	542	112		1	7	128	68		1	1	1	1
83	118	1	120		3	1	416	1		224	155	1	1
125	110	102	1		1	1	1	1		1	1	2	1
88	1	1	1		5	310	1	466		112	1	1	1
119	200	1	426		1	330	1	1		1	2	153	127
116	99	2	112		1	1	1	104		1	1	2	666
135	161	1	1		3	150	6	1		2	129	1	3
105	97	271	121		1	1	1	1		142	109	58	1
108	249	284	144		1	1	1	1		92	122	106	2
343	119	395	98		1	1	1	116		134	93	3	117
133	292	129	120		1	88	1	1		95	95	2	101
93	126	202	50		138	105	2	111		116	1	1	3
119	1	258	94		1	117	326	200		1	284	1	1
103	103	1	72		5	112	217	95		1	1	1	1
3	117	261	127		160	1	129	105		141	149	107	1
108	130	121	58		1	3	106	1		114	124	1	218
100	113	140	97		1	93	2	6		135	144	1	1
111	119	123	79		1	1	1	3		1	131	1	1
120	113	230	106		98	113	1	4		1	142	1	1
122	142	1	1		190	226	1	1		1	76	1	1
132	80	140	601		13	138	123	1		1	106	1	1
112	111	1	106		5	1	100	112		1	107	1	138
129	126	123	227		3	69	1	126		64	101	1	106
106	671	297	98		158	1	88	116		102	213	1	86
143	110	103	1		4	95	1	303		133	1	1	805
105	121	126	2		1	2	114	5		1	1	1	1
98	104	133	1		1	3	1	168		130	124	1	1
122	136	131	202		1	1	1	109		568	135	1	1
108	116	3	385		2	1	1	1		49	119	1	1
250	108	1	109		1	97	2	1		116	126	1	1
257	151	1	125		1	87	112	1		132	93	1	1
98	447	1	110		1	210	111	1		1	86	1	1
103	1	116	240		1	133	113	1		118	105	1	1
143	88	169	1		1	2	134	100		1	1	106	79
123	122	106	1		1	1	88	194		166	1	2	101
108	576	97	371		1	179	337	134		2	1	1	106
121	123	1	2		2	92	1	1		129	111	1	1
88	154	115	1		140	82	1	2		121	105	1	1
106	590	107	107		1	451	1	1		1	137	133	1
118	451	493	363		1	1	3	99		2	1	90	1
130	103	121	1		1	299	1	1		1	132	98	1
142	87	119	122		1	89	2	2		134	1	1	1
127	115	1	1		125	1	261	1		1	117	1	99
107	108	1	24		1	93	1	1		115	127	1	128
103	127	128	85		193	105	110	84		1	1	1	1
424	121	117	111		1	127	1	75		145	125	30	35
130	206	110	9		1	362	1	1		256	134	141	219
204	353	1	231		1	3	326	1		109	116	1	1
110	110	80	125		28	58	1	1		1	133	1	1
69	234	160	1		1	1	2	368		118	1	1	791
132	110	1	5		1	1	6	126		1	112	1	1
127	136	176	26		1	1	2	124		1	220	1	1
110	147	123	224		1	293	1	1		1	1	1	1
97	145	213	94		7	1	1	1		1	1	1	1
97	70	117	70		1	1	1	3		104	2	233	573
118	94	85	50		125	1	3	1		2	1	99	1
1	120	80	1		90	2	1	1		1	107	1	1
1	115	515	1		4	228	194	55		3	125	104	379
239	237	1	1		1	1	1	85		120	110	95	1
203	162	118	123		1	1	185	103		122	81	1	1
133	111	83	536		114	1	1	129		1	157	1	1
323	1	49	323		1	1	1	3		256	118	1	1
117	114	217	219		1	64	1	740		1	105	1	1
63	6	220	126		1	1	1	1		2	1	1	1
106	114	1	52		222	1	344	122		294	1	180	1
121	246	101	1		1	3	197	1		70	94	1	1
264	91	121	345		1	96	123	1		1	1	1	1
124	3	90	74		1	85	1	1		3	129	101	1
72	1	215	285		94	159	1	234		58	102	105	1
414	142	103	161		181	2	438	312		1	103	93	1
132	1	1	1		3	263	1	2		1	1	1	1
101	108	1	108		1	1	1	3		126	105	1	304
122	1	1	136		149	1	370	1		115	131	95	86
261	32	1	61		1	139	95	168		1	1	1	100
119	249	118	424		4	1	113	1		115	101	1	1
103	146	108	2		2	1	110	821		98	124	1	78
87	93	154	118		1	4	1	45		3	86	1	1
147	119	237	180		1	1	1	1		3	107	1	1
114	116	104	1		2	134	1	1		105	560	1	4
124	109	88	95		1	1	1	1		1	100	2	107
119	270	136	22		1	92	1	1		1	1	2	1
138	110	1	104		118	568	1	1		142	120	3	1
1	129	277	97		1	1	83	239		1	109	399	1
99	111	129	43		80	98	4	128		168	129	2	279
111	94	131	76		1	117	1	1		141	253	3	1
117	372	91	228		110	1	1	7		99	134	1	2
1	109	82	124		1	1	232	834		61	319	111	1
88	118	99	2		3	1	4	1		128	1	174	129
121	114	1	134		1	219	2	1		1	2	110	69
117	295	110	1		1	1	1	1		2	96	140	1
1	249	1	3		334	210	1	1		235	111	1	1
137	97	130	93		134	1	1	42		1	111	2	1
146	134	116	26		10	1	1	3		1	1	1	1
1	112	119	7		161	1	183	1		2	1	1	1
100	157	339	1		1	1	131	281		184	123	1	1
231	229	1	1		1	139	1	203		3	91	1	99
97	130	1	6		5	106	1	149		1	1	165	446
120	102	216	1		77	119	1	3		76	1	1	116
123	144	127	73		1	87	3	294		120	1	1	129
96	145	89	899		115	1	1	1		3	3	1	156
138	137	1	139		94	291	176	129		1	101	2	78
149	1	1	115		162	1	2	1		104	132	1	1
106	94	80	1		66	1	82	641		107	1	4	1
125	118	1	240		41	1	1	117		1	116	136	187
88	133	95	122		1	139	111	108		3	112	1	100
131	136	93	1096		1	110	130	2		1	1	91	1
1	1	227	15		105	1	118	1		1	1	98	113
134	271	1	5		1	4	1	1		1	1	1	1
70	103	112	410		74	93	1	1		130	1	2	112
102	102	80	117		124	1	1	1		107	1	5	1
1	129	158	143		91	2	1	1		104	195	1	206
134	93	70	674		92	136	1	87		392	264	1	972
249	93	252	1		1	102	682	106		112	125	1	1
141	127	1	79		96	101	208	101		1	153	2	70
278	146	91	49		97	1	90	126		1	3	2	1
70	90	65	106		1	1	1	96		2	1	80	1
264	361	1	101		1	111	1	1		1	2	1	1
1	109	96	3		1	134	1	1		349	162	1	115
167	100	94	88		92	236	1	2		1	1	1	119
1	100	1	134		111	1	208	1		76	2	1	118
114	350	51	95		52	81	1	2		108	402	89	93
35	259	152	104		56	1	123	1		87	1	370	1
77	119	85	132		1	130	1	5		121	1	1	99
93	100	113	145		106	546	1	3		117	90	1	231
2	100	1	258		40	1	1	1		125	83	2	424
135	120	1	115		1	2	2	1		186	119	124	1
84	130	1	130		1	160	116	1		93	226	107	1
117	53	105	124		1	114	574	246		1	115	128	102
157	133	124	1		4	1	72	2		1	110	121	37
108	117	159	104		188	1	6	1		1	136	1	437
11	55	126	1		82	1	1	3		1	118	1	166
102	1	93	1		1	138	237	1		1	1	1	1
1	71	126	112		251	1	649	457		1	83	1	1
214	58	1	1		1	1	112	315		1	270	114	1
227	136	1	8		102	1	263	96		1	104	297	1
130	127	1	106		1	43	1	153		237	141	1	119
1	91	117	95		1	169	1	1		1	176	1	45
103	125	150	203		1	1	2	320		3	125	1	183
1	1	126	153		140	73	1	1		156	117	1	4
146	137	1	13		1	76	1	1		1	152	1	1
130	145	104	144		1	308	86	48		113	1	1	143
117	107	124	58		234	73	86	1		1	3	1	113
106	1	238	90		1	130	1	98		1	1	87	1
136	93	439	1		121	75	1	255		1	1	1	1
146	117	138	1		96	1	82	110		1	1	1	1
114	119	284	115		5	1	100	210		1	109	1	1
121	219	136	2		2	1	2	221		1	74	1	1
96	109	117	35		1	1	1	89		1	132	1	1
128	127	1	113		83	1	1	107		222	136	1	1
95	375	1	2		1	1	1	1		154	92	1	48
74	97	122	29		1	9	963	5		101	119	2	621
138	231	1	327		55	1	82	2		1	99	1	116
131	1	248	1		197	1	139	4		1	85	1	35
122	77	141	2		1	95	82	217		1	124	1	1
127	109	119	1		1	98	2	1		1	4	1	2
523	92	206	219		1	1	155	1		85	106	1	109
114	111	107	319		2	1	1	3		114	196	1	2
113	119	1	111		1	125	1	1		1	262	1	1
119	282	1	188		1	1	1	3		113	3	1	1
137	86	1	68		1	119	242	1		1	106	1	2
114	249	1	1		1	2	112	1		1	99	3	1
1	102	48	114		30	214	1	1		134	1	1	158
321	392	185	94		125	1	1	1		536	152	1	1
90	117	1	129		1	1	96	1		1	1	1	1
111	108	114	1		4	1	52	142		2	115	168	245
136	1	1	274		1	1	1	1		1	113	1	209
117	100	119	127		82	1	1	1		124	265	2	1
245	97	1	130		115	255	251	122		1	99	154	1
115	152	99	90		8	241	1	1		4	112	312	1
67	102	290	353		1	1	646	3		1	138	1	1
94	219	1	113		1	1	1	1		93	91	87	1
153	104	134	1		1	134	1	91		1	126	113	99
1	125	113	211		1	104	707	107		1	1	1	1
101	142	46	79		144	1	1	1		1	105	1	1
127	483	122	127		1	1	1	1		1	124	407	1
116	92	98	1		1	1	1	1		1	122	1	1
226	147	130	115		1	419	3	127		128	1	1	94
99	104	1	98		131	312	1	328		1	1	1	1
116	109	1	10		1	1	1	1		1	395	1	2
120	116	1	73		51	1	1	84		1	67	3	1
107	358	1	1		1	2	111	1		248	75	162	1
119	115	85	391		123	1	105	331		1	1	1	1
94	109	1	571		121	1	184	236		1	1	1	2
136	145	44	101		131	1	1	125		70	1	1	1
108	95	1	1		1	1	96	285		59	109	2	1
126	109	1	1		129	92	1	1		197	93	1	388
198	137	104	272		93	87	1	1		1	131	1	57
100	98	1	1		1	1	120	1		580	1	1	3
5	218	90	102		1	1	105	1		3	137	1	1
2	115	240	1		1	1	142	1		2	83	1	1
114	118	122	109		1	1	1	1		1	68	1	1
1	109	1	258		231	2	1	131		3	403	77	117
131	98	118	1		1	71	1	60		1	261	1	123
85	115	1	379		3	194	1	220		1	296	119	99
91	115	2	125		1	1	1	1		5	117	1	112
132	113	258	1		73	110	1	1		146	234	1	125
4	107	121	12		1	107	1	4		1	68	104	4
119	109	107	101		101	108	131	101		377	122	89	2
102	111	1	233		1	88	128	120		1	1	1	68
250	438	4	204		1	115	1	1		126	70	1	1
231	99	155	106		1	1	1	1		112	94	3	1
1	237	1	109		1	1	1	1		1	94	1	1
1	596	1	92		1	149	96	1		127	129	1	1
130	215	314	79		1	1	1	1		107	73	1	1
141	120	20	215		1	248	1	1		54	75	100	1
108	115	1	1		1	167	3	135		1	1	1	1
97	107	4	111		1	107	104	1		1	114	3	1
126	119	130	3		1	2	1	1		1	1	2	6
251	136	161	50		1	1	1	1		1	1	1	1
144	139	1	114		1	461	126	104		103	126	1	443
106	149	202	1		93	3	1	1		1	1	1	1
79	94	219	86		1	126	117	91		1	129	1	263
102	131	128	95		93	1	115	199		1	2	1	1
125	319	399	223		133	96	1	1		1	118	229	1
118	104	72	1		108	1	1	1		1	1	111	1
117	93	121	115		102	1	1	2		1	5	1	92
177	134	134	1		1	1	200	69		112	1	124	508
137	131	84	1		1	153	1	436		1	1	1	1
87	107	123	1		1	124	132	1		118	130	1	1
106	104	265	1		1	1	202	1		1	107	1	79
122	90	1	111		1	1	81	1		1	126	1	1
118	104	1	197		79	2	1	1		1	1	1	1
69	119	80	1		103	141	108	1		170	1	164	1
318	1	1	157		2	217	1	1		1	126	1	2
113	350	1	496		1	77	1	96		1	167	1	1
85	534	108	1		1	112	138	1		1	110	1	1
228	121	305	103		2	106	91	1		1	1	1	1
152	121	114	110		1	1	1	115		1	123	1	106
127	113	1	102		93	1	1	129		5	130	1	2
101	104	1	119		1	1	1	1		3	1	1	214
115	146	117	266		1	153	122	1		1	1	1	120
242	244	176	85		113	1	209	1		112	1	93	1
103	326	1	352		91	59	80	117		13	252	132	1
1	91	1	124		2	82	1	1		127	101	111	1
138	155	99	125		97	1	1	1		1	1	115	1
88	101	96	100		78	1	1	110		1	253	1	1
1	144	149	104		61	1	1	211		1	2	2	1
94	134	411	206		1	1	2	1		133	1	4	1
193	103	1	108		58	1	1	1		1	98	1	1
1	110	155	260		1	117	1	1		1	1	1	1
112	246	1	216		1	89	1	1		117	1	1	1
119	201	113	102		2	1	284	1		133	1	160	105
137	105	94	223		111	1	257	1		1	127	142	110
410	114	136	238		118	1	106	4		1	91	183	10
1	128	178	158		21	1	221	1		1	1	1	2
156	112	241	110		2	1	484	1		1	76	211	1
115	103	82	102		134	259	1	1		143	103	1	87
88	136	1	216		1	116	69	142		280	109	129	1
109	1	113	85		255	71	1	1		1	1	176	1
109	105	96	127		3	1	255	1		159	1	1	1
141	125	150	217		4	1	3	544		2	104	53	2
113	411	110	88		81	120	1	21		213	123	335	68
237	106	102	1		12	107	1	6		1	137	82	63
142	1	302	1		1	1	1	92		1	119	1	87
252	252	265	12		1	124	1	58		105	1	1	7
108	240	1	70		1	163	76	1		1	1	131	108
645	222	1	213		1	104	80	1		3	131	1	1
96	411	1	136		3	109	72	46		34	1	1	1
140	105	120	241		112	1	95	1		116	95	1	1
116	114	210	116		358	178	1	120		1	1	1	3
338	104	152	1		2	1	2	57		1	126	1	1
115	202	1	131		122	1	1	4		125	110	1	2
112	99	1	341		56	1	119	58		1	140	1	1
103	119	410	115		1	116	118	109		248	120	2	1
1	130	1	114		35	1	105	1		151	330	1	1
89	124	1	1		1	1	2	1		1	129	89	1
127	86	128	103		1	2	1	133		2	1	1	108
50	121	144	104		1	1	1	125		2	1	1	1
120	129	121	96		1	2	1	5		1	1	1	1
339	133	104	1		1	1	1	1		1	103	100	2
212	124	148	157		1	2	82	1		4	204	24	6
1	129	1	471		1	1	237	213		60	65	10	1
83	106	123	265		1	111	479	2		114	109	1	1
140	115	113	91		4	1	262	1		112	2	1	1
25	226	1	1		161	1	85	1		1	1	1	1
1	124	1	114		1	6	4	2		102	122	2	3
70	263	32	112		29	1	1	1		1	129	86	123
133	108	376	132		1	1	1	1		1	151	1	28
266	115	158	144		26	1	1	1		5	3	1	1
118	118	139	196		309	122	130	1		1	78	1	89
137	145	110	301		1	134	1	1		5	1	1	1
139	129	1	107		104	253	83	1		3	120	2	1
1	130	149	1		2	246	1	287		279	111	2	1
112	365	1	126		85	128	1	1		4	150	1	1
390	70	1	529		5	1	740	1		110	232	1	1
77	271	385	247		1	112	1	335		3	1	1	159
226	113	134	111		145	1	1	7		1	127	1	468
88	246	246	1		1	104	112	90		4	1	1	48
1	451	4	99		164	92	110	117		1	1	3	2
133	277	125	105		1	1	1	1		100	1	114	1
1	253	305	114		1	1	1	86		97	132	1	1
100	1	1	72		3	1	1	1		1	1	1	1
118	124	115	73		68	126	74	406		1	85	60	2
113	116	1	94		1	64	4	1		1	100	7	1
115	118	154	700		1	101	1	1		1	1	1	645
94	1	137	257		2	1	114	1		2	136	116	1
119	123	68	259		1	1	83	128		142	1	1	91
101	98	103	1		1	1	1	1		1	198	746	316
1	103	102	132		1	1	1	1		1	1	4	1
98	1	1	1		1	1	150	1		1	1	1	1
209	97	139	213		96	1	1	1		1	12	122	1
115	64	227	89		1	1	1	1		1	215	1	1
1	130	97	111		7	180	1	106		2	1	111	1
122	219	1	121		1	143	227	495		123	99	2	1
57	1	1	93		58	1	2	174		3	139	1	1
1	1	148	140		4	9	1	137		399	1	1	1
104	157	352	466		1	92	1	2		1	9	210	1
114	86	1	121		2	1	1	1		2	140	1	1
121	129	1	121		166	1	1	1		9	1	1	1
119	115	142	133		1	46	124	1		87	86	1	322
112	220	80	1		1	1	1	6		133	127	127	1
107	124	1	217		1	119	1	5		1	101	83	1
1	1	1	100		3	326	1	1		1	133	1	1
226	92	127	95		93	1	135	519		1	111	99	1
89	126	118	105		120	122	236	1		1	6	2	1
131	131	1	85		97	334	1	1		105	135	1	1
136	111	140	81		1	146	1	2		1	1	113	1
1	8	138	126		1	115	1	1		1	1	1	129
120	126	235	113		2	84	1	1		3	1	1	141
89	255	117	117		1	1	243	2		2	98	1	1
132	104	104	115		1	243	450	3		1	1	1	120
231	120	115	251		1	91	106	1		1	246	2	1
134	102	691	142		1	105	103	210		1	1	123	1
127	127	126	97		2	194	1	3		1	1	114	1
243	243	1	143		3	215	1	1		1	1	61	95
1	230	1	283		1	112	109	4		246	88	77	116
7	156	179	108		1	1	3	130		155	98	1	113
1	104	135	100		4	1	277	1		112	104	1	91
118	197	89	342		5	110	1	1		1	1	1	1
123	119	160	127		1	186	1	1		1	1	1	128
117	115	138	226		1	103	132	1		1	2	240	1
125	259	165	95		594	2	1	1		63	163	1	93
113	121	211	82		1	124	5	1		135	1	1	1
113	122	1	82		86	1	126	127		5	110	51	1
112	252	115	75		1	3	1	123		94	2	1	1
1	240	148	5		1	1	104	1		1	101	1	130
100	124	122	2		1	103	1	1		1	240	1	3
257	120	1	232		1	85	335	1		1	111	2	116
3	238	132	133		1	103	1	279		1	105	1	112
82	100	109	117		1	1	1	136		90	102	1	110
1	124	1	1		1	130	111	744		118	1	1	1
139	135	1	126		45	211	109	223		1	133	1	1
95	91	1	445		1	80	1	545		146	1	1	1
114	258	1	125		1	596	132	1		129	112	1	98
140	112	172	1		129	206	215	49		112	133	1	90
129	94	106	125		3	84	1	196		7	153	83	105
132	122	1	101		1	1	1	98		1	70	73	1
73	103	190	131		1	1	1	333		1	113	109	2
88	93	1	1		3	93	1	1		1	1	123	55
108	130	87	190		1	1	152	57		130	93	92	1
126	318	166	121		1	1	102	123		1	91	103	2
131	132	276	541		1	2	1	347		3	121	1	1
167	131	1	140		155	97	1	1		1	121	76	1
131	133	128	85		69	80	137	1		97	115	1	1
129	258	1	210		100	1	140	68		1	116	133	113
92	248	1	208		41	1	1	79		45	103	107	85
81	117	3	250		5	1	1	530		267	119	1	125
97	117	114	164		3	111	1	1		1	146	109	83
100	423	139	106		89	108	1	557		144	135	1	5
1	116	127	151		105	82	70	105		1	146	1	148
133	135	2	6		1	131	1	1		1	1	1	1
111	2	269	101		1	2	2	2		1	1	1	188
65	109	127	493		1	1	1	1		92	90	1	3
119	138	223	77		4	116	1	1		1	124	2	1
382	132	232	297		1	3	111	1		90	141	106	1
92	251	120	131		1	216	115	1		205	93	2	1
62	117	132	108		1	112	115	5		114	136	1	518
196	139	115	684		4	95	2	1		1	2	1	114
113	102	1	1		103	86	1	1		2	1	1	1
227	1	132	113		359	1	1	106		1	133	107	1
2	108	130	235		315	1	353	238		1	1	1	1
350	1	115	107		114	77	117	1		2	62	1	1
128	125	593	82		1	2	1	1		2	256	72	1
124	124	83	129		119	100	1	1		1	1	3	1
138	114	237	116		1	104	1	1		1	107	1	71
127	148	104	330		1	92	1	1		1	124	1	254
110	100	1	103		3	1	1	109		262	441	294	1
90	102	133	141		1	1	1	1		1	154	1	1
49	121	128	129		1	240	1	1		1	87	1	3
100	78	1	114		88	184	1	1		3	1	1	1
111	1	134	1		1	83	1	1		258	2	99	1
115	306	1	324		1	1	1	1		1	1	166	3
94	138	546	226		94	216	1	4		178	1	117	110
110	115	116	134		134	180	1	1286		102	113	1	1
284	100	98	82		120	227	1	387		1	121	220	31
114	63	1	110		1	1	1	124		1	255	34	87
120	1	1	1		1	341	136	92		1	87	1	2
1	172	1	205		48	4	138	1		1	1	1	5
118	275	121	95		74	1	102	1		1	1	1	1
1	113	69	1		117	1	1	1		1	98	83	96
1	126	149	77		101	94	1	1		100	71	89	155
124	138	1	125		132	115	271	1		122	97	1	1
104	114	199	292		1	116	1	1		104	142	1	120
135	238	404	110		1	1	156	1		369	102	2	191
100	246	1	295		1	2	110	1		1	1	1	1
123	111	160	121		1	3	303	712		1	120	1	1
117	117	501	117		1	1	130	239		1	233	81	1
128	244	1	229		1	1	1	135		1	73	1	83
244	494	108	102		1	1	1	81		72	112	1	121
1	123	98	191		1	114	1	3		1	129	1	250
117	112	267	341		1	1	1	1		627	103	1	92
137	108	127	76		119	2	390	145		1	86	64	274
70	83	117	100		156	2	1	143		1	70	1	1
120	122	127	145		204	297	1	232		123	395	1	3
146	94	101	1		112	1	263	138		1	2	152	1
142	316	250	1		118	4	1	1		213	115	51	1
116	254	95	137		1	35	4	1		95	98	1	88
240	125	1	1		122	694	58	232		115	130	86	280
103	132	155	1		1	1	1	80		1	1	100	58
124	95	1	1		1	2	1	1		1	23	1	72
101	135	278	74		1	1	1	1		1	89	1	97
107	356	120	231		3	1	1	338		128	116	1	81
96	98	435	146		1	1	1	427		3	133	1	1
71	131	1	78		1	1	623	1		1	108	1	337
132	124	93	99		1	214	1	1		1	1	1	1
138	128	144	464		1	1	157	4		1	1	123	127
84	224	128	95		99	1	2	1		1	1	132	1
137	126	98	253		1	1	115	1		1	138	104	1
172	125	141	1		1	1	84	292		1	92	148	1
90	120	137	137		3	1	1	47		1	13	1	1
133	110	271	1		201	1	117	99		104	1	2	100
137	129	1	265		4	323	1	316		91	1	2	40
125	113	135	108		9	100	1	258		1	108	937	1
139	132	1	136		331	192	1	1		147	1	1	1
102	275	245	2		111	100	99	1		1	1	1	1
119	229	1	127		1	1	1	226		1	128	1	117
312	119	1	220		1	1	122	4		1	2	1	1
205	146	138	254		103	1	191	1		1	142	2	1
75	248	234	112		108	1	1	43		1	139	1	1
118	116	1	2		1	63	4	1		1	1	1	53
206	118	120	26		1	100	1	105		1	1	1	254
125	1	128	76		1	110	207	324		115	1	1	1
221	134	140	133		1	1	133	1		1	1	150	2
136	122	1	104		1	1	534	1		3	1	212	1
128	142	91	569		1	1	80	19		1	79	1	1
128	114	85	129		42	1	1	283		2	101	1	1
97	134	1	102		1	142	1	356		1	134	1	1
136	119	155	84		1	25	147	3		226	1	44	109
1	120	112	227		1	114	1	5		122	128	1	1
68	122	100	147		104	328	81	116		1	139	152	1
349	97	1	109		93	1	238	99		139	1	296	154
89	258	1	469		1	226	234	6		130	79	1	4
346	111	1	1		1	109	1	1		1	86	117	104
113	1	443	98		1	138	113	1		1	1	1	1
119	356	269	122		1	261	3	1		1	99	1	1
119	273	116	1		1	118	1	271		1	135	60	1
86	121	100	82		2	1	1	1		117	1	103	203
137	237	115	93		1	1	111	2		126	1	135	75
94	87	92	49		1	1	1	1		118	115	100	1
89	276	1	4		122	1	1	1		1	128	76	1
92	281	108	1		1	84	125	2		1	119	352	99
245	99	162	1		298	91	142	1		55	1	1	1
96	1	95	163		75	1	1	107		1	1	3	101
20	144	146	121		1	213	126	68		1	137	63	1
145	233	1	141		1	115	1	107		1	1	1	1
132	1	115	96		1	143	1	141		1	1	1	92
130	257	240	97		1	1	1	1		108	135	1	1
110	322	264	218		2	125	1	514		111	1	1	122
217	63	119	156		1	1	1	2		1	107	98	1
111	121	231	107		1	1	1	1		1	128	76	160
113	1	1	134		1	1	1	1		1	1	2	1
3	116	105	508		213	159	1	432		1	1	1	340
150	1	1	227		210	108	206	1		1	269	2	117
111	142	273	91		14	138	1	188		3	131	1	1
118	349	93	1		120	97	194	1		107	1	1	1
139	399	123	104		3	1	599	1		85	1	1	3
80	123	116	119		146	109	300	1		1	193	139	127
6	82	67	96		3	1	3	1		1	98	2	1
108	123	1	128		2	1	1	1		1	233	648	2
108	91	239	78		1	1	1	129		155	1	250	1
245	268	1	110		1	4	124	1		2	2	1	69
115	1	97	1		98	231	125	103		3	1	359	2
122	128	131	1		105	1	1	708		89	138	1	1
119	536	119	1		109	266	1	1		107	137	1	1
129	346	1	101		1	16	1	1		1	1	1	1
118	132	1	100		1	190	128	214		1	125	1	1
232	117	1	1		11	107	93	1		1	1	1	1
2	97	1	1		1	1	492	1		100	1	1	1
102	127	1	534		1	1	126	1		115	72	1	116
97	110	123	1		2	173	121	1		140	137	1	76
104	131	1	117		1	1	1	102		125	123	98	1
246	127	80	1		4	1	1	643		1	1	3	80
114	82	1	122		122	23	124	226		1	261	1	349
262	108	122	152		97	78	1	1		2	81	76	1
115	382	129	213		1	102	1	1		115	79	2	115
148	110	110	321		2	221	137	1		1	124	1	206
99	1	1	120		1	2	1	1		1	142	1	181
118	101	3	110		320	1	98	2		4	1	1	81
101	223	1	47		74	1	206	1		1	1	1	1
138	1	107	206		1	65	1	1		1	1	1	1
119	112	98	90		1	121	1	1		3	124	1	1
225	122	1	2		1	1	122	1		2	123	1	1
120	91	119	106		5	1	1	1		2	131	1	1
114	1	2	98		27	1	1	162		1	84	1	125
281	262	267	872		1	2	1	1		1	1	1	108
78	125	1	125		1	1	125	116		1	92	1	233
114	263	1	93		1	77	1	19		1	101	1	1
101	92	145	134		1	115	1	48		1	1	597	71
237	227	262	223		134	149	1	128		37	1	1	76
93	1	131	255		1	97	106	1		1	244	1	213
112	158	1	300		1	8	85	1		1	1	1	110
118	336	129	208		127	437	282	142		1	216	164	1
102	317	1	105		1	1	103	1		1	123	173	1
83	116	1	122		31	1	2	184		117	1	1	262
265	469	99	115		89	22	1	1		92	1	1	659
127	211	1	2		1	83	1	101		1	125	1	1
104	268	1	101		1	90	3	232		1	126	1	1
124	268	372	124		1	8	266	1		1	1	1	1
100	95	101	112		12	94	94	2		4	186	1	1
439	141	1	112		4	126	126	2		97	117	108	119
101	204	339	254		1	86	5	1		1	134	90	1
141	117	98	60		1	1	1	116		2	96	1	1
123	71	109	120		1	1	1	120		139	104	1	1
96	1	94	104		72	1	1	113		1	152	2	4
89	226	431	111		1	635	1	1		1	86	2	1
190	378	153	1		1	115	1	1		1	92	1	1
109	133	406	112		1	1	70	1		1	1	1	1
93	102	104	60		1	1	2	2		1	1	1	1
101	122	2	106		1	123	765	1		1	99	111	119
125	108	138	1		1	1	1	1		130	236	1	88
92	110	313	1		2	1	1	3		1	63	1	101
113	394	869	134		1	111	1	1		6	155	118	1
564	408	116	64		123	1	1	1		105	1	4	1
140	74	106	1		49	1	262	252		1	126	1	248
208	112	1	1		1	1	1	125		1	93	1	1
111	196	1	132		126	112	284	144		1	1	1	3
136	140	131	370		2	91	1	1		3	96	1	215
94	1	211	361		244	118	1	1		1	128	102	414
166	133	128	1		1	1	1	1		47	127	95	2
109	117	89	48		119	429	1	1		131	127	1	1
120	118	135	112		55	1	1	1		126	114	1	1
340	1	89	1		1	1	96	6		1	113	147	114
101	1	76	134		1	1	1	1		1	78	1	1
132	134	1	84		28	3	246	127		2	103	1	628
110	741	118	116		1	3	1	231		1	151	147	1
119	235	139	132		1	129	2	1		1	98	1	1
128	90	111	134		1	185	1	3		1	108	1	325
81	127	119	111		3	1	1	1		271	129	1	1
126	81	167	745		5	1	1	1		4	1	1	1
92	107	1	98		46	93	1	1		1	1	102	101
125	139	1	143		1	112	1	1		2	1	1	1
114	1	1	1		1	99	2	183		145	129	128	4
123	122	1	115		1	1	3	4		1	140	50	114
1	140	469	117		83	2	1224	1		1	111	68	234
106	129	389	51		1	1	131	2		131	89	1	63
103	97	244	1		76	1	215	1		1	240	47	350
123	122	1	134		1	1	87	11		129	129	2	119
3	566	137	279		1	83	1	1		1	243	1	125
122	1	1	93		1	146	1	1		141	1	1	3
130	117	1	469		1	1	1	1		69	1	1	1
79	127	1	118		123	1	1	1		1	110	1887	1
1	163	151	544		6	1	1	1		1	103	2	1
99	1	267	116		6	116	89	3		3	127	3	85
103	106	123	314		236	107	1	1		1	128	2	281
118	1	107	132		81	1	80	1		2	1	111	1
102	1	116	388		1	1	1	280		122	304	1	1
107	355	154	118		165	65	1	209		112	105	1	326
116	131	98	367		30	1	1	1		1	122	1	127
138	98	1	62		1	206	1	1		1	122	1	106
139	226	218	115		1	115	1	683		3	1	1	124
112	106	1	1		1	99	160	59		355	112	1	1
1	237	176	1		98	1	110	168		1	100	1	1
118	100	293	129		1	256	1	1		116	96	6	1
293	214	1	217		1	1	1	344		99	87	1	1
218	249	102	138		1	1	120	1		1	1	86	1
135	111	1	119		1	1	1	1		4	147	119	1
92	116	141	108		3	125	94	577		3	1	1	1
341	98	99	137		144	107	1191	3		99	130	1	1
266	113	1	1		145	1	1	1		103	221	1	1
240	96	1	260		41	55	1	1		363	148	1	4
123	92	1	307		96	3	361	1		1	143	283	5
314	112	1	1		113	1	109	97		1	133	1	1
75	118	120	116		1	91	1	1		1	110	200	1
136	164	1	112		1	112	87	272		1	276	96	46
118	146	149	282		98	168	1	1		1	1	1	93
94	124	368	131		1	130	1	1		76	132	1	1
573	89	126	112		1	1	1	2		125	127	4	113
418	1	151	114		1	120	1	1		116	257	3	90
120	77	134	160		1	85	1	2		129	66	1	1
103	402	1	251		1	113	59	1		5	1	1	1
283	134	150	176		97	197	1	2		108	118	1	1
333	95	1	223		162	39	1	216		1	88	1	1
125	128	102	132		1	83	3	118		1	100	3	1
119	70	1	125		101	116	129	1		1	100	1	1
96	126	62	1		106	98	1	3		1	100	1	1
162	144	83	208		1	123	193	5		167	227	2	3
112	121	1	1		87	125	118	1		1	137	1	1
241	251	256	249		1	146	1	1		64	139	1	7
89	137	105	133		79	93	3	1		103	1	1	1
149	361	102	137		5	49	68	115		1	139	104	1
134	101	1	100		2	118	1	1		202	1	3	2
135	1	1	119		1	95	125	29		117	1	1	1
138	118	110	63		1	211	90	56		2	209	2	1
118	341	347	105		1	115	2	3		1	118	169	101
139	220	435	129		1	121	1	95		1	108	1	1
151	138	260	233		388	1	1	131		3	113	1	1
112	121	1	131		1	1	312	1		110	242	111	1
110	1	368	120		17	1	1	1		136	117	1	1
104	131	1	110		1	539	1	106		101	118	1	1
115	117	1	132		1	92	1	215		1	127	1	305
141	1	121	131		1	114	1	1		125	123	269	118
122	120	118	127		1	278	1	1		114	1	1	109
128	107	101	42		1	1	1	1		1	118	99	1
118	1	1	98		2	117	151	3		1	1	1	1
70	1	1	330		103	144	246	1		1	1	1	116
81	187	76	102		1	527	1	290		105	223	3	92
2	123	1	102		115	1	1	1		121	117	132	1
113	122	1	77		125	308	4	2		108	2	1	1
99	126	513	220		62	1	1	113		1	1	1	1
114	239	1	246		91	129	1	1		16	124	152	1
2	132	2	115		1	137	1	1		1	144	1	88
148	118	135	1		3	120	1	1		139	1	1	442
107	94	76	72		1	80	1	1		607	60	333	3
104	28	1	199		5	120	1	1		197	105	91	1
112	131	1	84		1	109	2	7		100	1	98	1
108	119	120	2		1	1	179	1		3	1	2	1
1	116	134	141		68	1	2	1		2	120	98	2
117	158	1	106		68	84	2	72		1	1	1	1
97	134	123	81		5	117	1	165		3	121	1	108
156	220	1	105		2	1	1	267		1	128	1	1
246	223	246	91		3	140	119	1		1	106	4	1
122	79	321	125		1	1	1	1		1	101	1	1
1	109	1	1		131	88	191	131		1	81	131	103
126	123	167	80		240	82	76	1		2	111	1	228
135	1	128	112		1	114	190	1		1	100	71	85
118	202	149	99		1	115	831	1		1	1	1	1
122	101	1	138		1	60	1	1		129	1	2	86
132	106	1	1		1	78	5	215		1	1	2	1
107	205	106	1		1	126	699	352		1	1	1	111
210	105	115	403		1	116	87	565		1	295	1	245
113	99	138	1		1	113	588	261		129	136	1	1
121	328	1	120		1	1	1	1971		1	1	1	1
96	115	296	134		1	1	1	3		1	1	1	1
141	111	157	1		1	1	1	1		149	1	1	224
159	111	131	1		1	1	231	1		114	88	1	1
107	494	106	102		1	254	1	122		1	2	1	38
147	103	1	125		6	1	3	390		125	100	4	99
129	357	1	227		3	1	2	1		83	121	1	104
83	96	95	1		1	98	1	2		1	139	1	93
213	143	297	100		319	123	1	1		1	109	118	3
97	94	124	87		146	1	1	1		3	270	101	95
144	203	283	90		91	1	1	3		1	113	1	1
122	143	1	98		71	103	1	7		1	128	1	1
104	126	1	369		1	74	1	8		54	109	2	1
115	114	113	123		1	1	147	7		97	268	1	1
103	218	1	119		1	1	1	9		1	1	1	1
120	103	1	146		3	5	1	951		1	220	91	91
111	95	1	89		1	1	100	106		1	88	1	111
127	143	345	297		3	125	1	3		1	135	1	67
147	86	136	154		2	101	84	2		1	88	5	86
106	139	79	123		1	67	276	105		124	1	2	2
109	134	1	156		150	51	108	421		34	138	3	1
100	105	158	125		1	254	1	1		96	266	93	73
116	119	247	120		107	102	1	179		1	110	1	1
97	154	142	108		1	2	1	1		3	119	1	118
99	126	144	1		313	161	1	666		1	128	1	173
46	128	255	261		123	1	1	132		1	1	3	105
137	133	1	103		94	218	1	104		1	122	254	107
126	125	83	95		1	1	96	138		1	101	1	2
130	1	1	1		1	1	98	236		1	119	1	2
71	117	2	209		1	4	1	300		126	1	1	7
141	366	122	257		66	104	1	1		1	105	73	1
261	301	103	59		1	1	5	1		1	1	1	1
86	274	1	134		41	112	1	1		4	135	1	81
123	244	1	359		1	67	1	1		1	174	1	2
116	122	1	125		69	99	126	111		1	1	1	73
125	1	1	2		1	119	1	4		118	1	249	5
109	150	69	67		73	1	106	98		126	104	287	2
147	236	1	107		133	3	736	117		103	107	100	1
125	244	279	103		1	437	1	1		1	69	1	144
109	1	169	122		2	1	90	1		101	75	1	85
260	126	1	252		1	1	1	1		1	1	1	1
74	110	127	115		148	93	304	85		1	69	1	1
133	77	141	376		1	114	1	1		81	1	1	1
117	137	91	126		126	98	1	1		84	1066	82	100
119	123	1	128		88	1	1	1		1	93	1	110
105	275	134	1		46	1	1	102		3	122	122	1
107	91	1	105		1	1	1	362		461	1	125	2
107	126	1	114		1	1	110	1		66	113	1	1
196	121	146	116		1	1	1	100		273	94	1	94
100	126	2	98		501	2	1	1		105	87	1	1
105	93	1	125		111	745	526	1		1	1	1	200
121	118	91	86		213	84	1	19		1	1	1	120
73	63	1	1		2	102	1	126		1	1	1	1
107	146	1	80		1	104	1	2		279	145	81	3
117	141	208	114		142	85	1	241		125	1	1	172
154	1	133	10		1	1	1	334		128	104	2	2
245	135	145	439		1	235	1	631		134	119	1	75
85	142	1	77		2	99	122	1		107	87	2	63
133	1	270	1		1	1	62	1		1	136	1	1
80	204	422	49		1	1	1	9		1	1	50	5
111	71	352	122		355	92	77	28		1	98	41	1
112	121	1	129		1	156	1	1		4	117	90	1
108	237	134	2		1	547	1	82		133	115	160	1
113	94	128	117		285	1	1	1		116	1	1	1
87	119	1	128		1	124	109	2		85	1	1	14
112	174	259	57		1	108	1	166		2	152	2	1
111	591	98	1		1	113	1	116		2	1	1	1
131	77	107	132		63	1	1	139		25	91	1	74
96	357	1	127		99	221	301	1		1	1	1	87
105	238	1	135		97	161	1	1		1	1	97	10
134	149	132	1		215	7	2	4		1	1	100	105
126	264	465	2		1	200	1	1		100	1	107	1
248	133	1	97		91	114	1	2		100	1	103	1
100	121	1	464		1	3	1	1		119	131	1	84
118	101	1	114		1	536	336	2		99	141	1	1
92	111	119	193		225	1	1	1		4	1	1	1
117	110	112	26		344	1	2	115		1	1	1	1
120	255	240	262		2	315	1	77		108	95	3	1
107	1	137	227		1	90	271	103		1	106	1	1
132	121	1	137		113	92	1	127		1	149	1	1
207	230	1	2		1	128	1	3		1	1	1	119
336	260	549	79		261	1	1	1		103	1	1	105
142	1	311	101		92	1	1	1		95	1	2	117
134	100	169	470		4	1	203	96		1	123	1	1
127	421	1	80		1	83	1	90		11	123	1	1
92	158	124	109		1	1	1	1		129	106	1	2
128	122	80	1		50	114	1	38		128	403	1	1
185	245	1	359		1	49	1	1		1	80	1	1
112	118	128	1		1	1	1	103		1	88	1	110
130	114	107	97		1	1	1	1		1	95	1	117
112	10	608	145		124	110	3	88		93	1	130	1
117	124	106	150		205	1	200	270		1	1	1	2
143	127	1	118		6	114	201	1		1	233	3	1
120	99	241	92		218	1	146	1		165	108	1	126
93	127	109	231		108	122	1	1		1	128	1	95
220	66	1	80		212	1	1	1		1	1	1	2
138	101	78	95		1	1	1	1		1	100	1	1
345	122	107	118		27	165	102	90		1	107	466	1
98	101	73	192		1	103	1	1		1	1	1	91
122	106	329	227		1	1	1	129		108	1	225	1
117	159	82	261		1	1	1	118		219	1	79	1
115	122	105	99		2	91	7	1		95	1	4	1
96	103	223	102		1	1	1	1		1	1	612	1
99	106	131	118		2	1	102	1		1	158	111	1
349	99	278	128		162	1	1	145		131	118	103	1
188	485	171	141		1	1	1	93		1	1	169	1
115	121	1	139		1	1	144	139		3	85	3	2
339	121	2	111		79	1	128	1		4	120	1	2
98	1	137	116		19	127	1	277		1	1	1	1
120	120	1	428		1	206	92	123		132	222	87	1
115	1	1	118		1	124	1	94		230	107	1	128
129	132	101	207		112	1	1	1		106	1	1	99
244	252	1	129		94	1	1	1		8	106	10	102
106	107	113	238		171	1	1	460		1	119	1	72
60	299	62	252		120	1	6	4		129	1	126	1
143	125	1	229		1	1	1	280		1	309	1	228
87	129	1	233		1	102	1	58		208	123	1	1
112	92	1	117		1	220	1	108		2	113	4	267
77	202	1	116		1	1	1	133		1	1	1	383
184	114	2	1		1	1	1	4		1	1	1	92
120	113	2	245		58	1	1	1		1	1	1	2
197	125	230	76		1	1	138	10		690	1	108	1
150	154	124	78		1	1	230	2		3	1	3	1
92	370	141	229		1	1	1	1		1	100	1	1
122	120	1	1		55	2	242	1		1	105	1	104
153	1	1	104		193	1	1	1		126	368	76	9
1	42	1	277		1	89	1	3		1	270	91	7
105	106	229	137		2	1	1	1		95	133	1	5
112	111	1	225		1	1	2	1		1	111	184	204
1	357	87	118		50	1	98	1		1	99	1	109
103	191	1	125		1	110	100	1		159	1	115	1
93	234	184	228		89	1	133	1		232	142	134	1
101	1	145	101		58	1	103	2		112	95	153	1
141	413	82	95		1	1	1	349		112	230	1	260
84	112	130	131		1	1	100	1		1	1	75	1
116	105	1	170		99	171	238	1		1	122	1	275
95	112	124	110		117	1	1	1		1	213	1	3
140	88	141	232		1	122	171	238		1	101	119	33
130	214	133	128		99	215	1	1		1	5	1	161
93	237	114	364		1	92	1	1		130	243	1	1
130	69	1	109		1	110	1	33		1	1	1	1
128	115	83	124		2	1	1	267		292	102	1	1
122	119	86	124		85	1	1	1		142	1	89	1
119	141	1	105		1	1	2	1		1	107	2	360
113	91	109	163		1	120	128	1		1	82	2	1
215	223	93	128		294	143	121	306		420	180	108	1
150	116	114	213		179	1	2	1		1	257	1	109
114	209	1	121		111	94	2	1		1	139	131	2
152	231	5	136		136	4	2	134		132	13	1	1
125	115	33	111		150	5	1	6		1	117	1	2
131	62	111	102		344	1	1	1		164	248	3	101
110	112	94	212		4	92	117	1		7	52	1	369
113	258	75	101		79	128	1	379		1	318	1	104
134	144	1	97		4	1	1	1		1	1	1	8
109	117	1	132		2	1	1	1		129	1	1	3
1	1	2	104		1	113	1	117		2	1	1	1
253	84	1	140		1	189	97	40		1	429	1	580
124	134	223	87		1	279	2	1		163	1	61	1
128	134	323	132		92	167	2	8		124	130	118	1
1	133	133	125		209	190	1	1		1	119	1	119
124	127	1	128		1	114	531	1		47	171	1	114
125	249	2	121		1	340	96	115		125	112	1	1
117	1	1	1		4	1	128	1		1	59	1	1
256	232	124	68		1	118	103	1		1	1	1	1
126	73	467	119		1	1	114	2		1	120	1	1
198	565	79	228		1	1	1	2		1	118	109	1
122	86	1	105		1	1	126	419		96	130	260	86
99	106	231	103		161	1	335	214		120	138	128	79
102	230	378	2		1	1	1	11		134	93	120	1
110	1	296	115		4	1	141	1		109	1	246	198
68	361	126	1		62	165	3	1		1	1	1	1
97	74	98	114		406	113	478	1		1	234	121	1
126	136	1	127		37	1	140	1		112	88	1	1
90	236	2	382		1	1	1	1		112	121	1	1
244	107	189	76		1	1	124	1		129	1	1	155
123	118	138	146		1	312	98	55		1	135	1	1
96	172	6	470		1	397	121	1		1	93	1	1
96	1	563	98		1	120	326	460		1	283	163	183
50	1	126	92		1	122	1	1		1	125	258	99
116	132	258	151		1	1	1	5		1	110	3	4
94	1	103	1		1	1	1	105		133	595	1	50
129	1	1	124		4	1	108	9		100	1	2	92
117	602	528	1		40	91	214	1		1	1	101	5
124	376	156	241		5	143	121	1		153	130	106	117
114	114	76	1		248	1	1	1		6	113	67	1
120	239	356	484		212	102	158	358		2	126	3	161
112	140	109	115		1	85	1	109		1	143	1	1
78	81	147	145		118	1	1	84		104	1	1	1
146	139	1	238		1	104	1	1		1	111	1	89
93	1	108	88		1	236	109	13		1	117	1	71
184	422	118	142		1	100	1	1		1	78	1	1
226	118	220	190		1	257	1	2		7	93	1	1
104	123	143	146		1	1	644	1		168	132	1	1
86	55	1	128		1	1	1	4		1	121	140	1
389	69	104	127		1	88	1	1		241	1	1	1
120	126	1	745		1	96	108	2		1	198	1	1
152	123	1	124		1	100	1	3		1	141	1	1
135	101	113	113		1	1	1	1		1	105	1	1
138	124	89	123		2	1	1	104		121	147	1	3
1	82	1	103		2	1	1	1		122	1	98	90
101	126	1	221		3	114	1	103		1	6	105	120
113	238	2	106		266	1	1	1		2	60	328	129
334	120	131	154		96	121	329	105		171	136	1	136
98	109	60	131		487	96	628	1		162	1	1	1
159	118	101	1		1	1	1	8		1	1	1	80
121	115	158	120		88	155	1	331		1	1	1	2
108	86	137	39		117	339	1	108		1	102	1	91
99	85	125	120		128	1	129	214		1	1	1	1
95	83	508	122		1	743	1	22		99	149	1	1
112	126	105	111		1	95	1	18		134	386	1	1
87	144	1	108		1	95	124	1		1	194	17	143
376	119	1	252		1	119	2	1		118	1	1	2
212	108	121	113		34	1	110	87		1	184	1	1
110	110	1	203		1	1	1	33		1	147	61	1
128	146	1	119		1	91	1	1		98	103	1	1
115	105	1	105		1	1	1	230		105	92	1	1
77	133	156	269		5	2	1	372		2	98	1	140
95	1	1	226		1	1	1	1		1	268	1	78
223	1	75	584		141	111	114	1		1	1	106	165
126	76	77	377		1	109	1054	2		1	112	68	1
1	85	514	100		1	428	122	4		1	251	1	73
462	138	108	101		3	1	1	1		1	1	131	1
98	677	1	105		89	144	112	1		117	1	1	222
106	93	1	87		1	1	1	1		1	148	1	1
124	371	120	129		82	1	1	1		1	110	1	1
122	100	408	116		106	82	1	110		1	115	1	1
125	134	1	114		1	69	2	1		1	126	1	1
200	1	139	1		110	2	2	3		123	108	1	1
165	118	42	99		2	98	351	1		137	1	1	1
1	237	1	140		1	446	116	342		482	100	2	1
122	396	1	147		1	120	2	99		135	87	113	2
196	126	1	209		98	1	1	91		77	103	1	10
109	92	1	106		66	1	1	123		111	83	155	93
1	118	361	298		83	109	101	1		124	1	1	90
99	105	1	95		1	1	134	127		127	120	1	1
138	5	258	124		1	591	226	2		1	110	1	1
123	111	1	108		1	132	1	516		1	1	116	1
95	267	118	123		1	74	1	384		1	1	1	146
296	61	278	112		1	1	1	2		1	103	118	73
151	252	1	151		131	126	1	1		2	1	1	13
84	1	293	79		1	20	5	1		1	111	1	1
134	130	101	109		1	1	1	1		1	299	210	1
244	112	1	88		1	166	1	3		1	1	104	196
113	249	104	126		1	2	1	1		1	1	1	212
104	139	167	119		1	145	1	1		1	86	1	4
131	106	138	113		1	1	1	173		140	135	3	109
144	228	61	129		1	210	656	11		1	1	1	111
136	1	141	91		4	1	549	1		1	1	1	1
125	156	1	131		143	1	1	1		1	1	105	1
117	252	111	113		109	1	1	1		242	1	1	3
116	259	133	115		3	90	2	13		137	1	117	19
135	120	1	190		1	1	1	1		124	1	91	1
134	106	140	156		1	88	1	26		1	1	87	1
124	144	1	146		1	1	1	116		1	1	3	1
122	114	105	120		1	70	3	3		111	116	1	113
128	110	322	124		1	18	1	1		1	1	1	132
102	221	1	149		1	1	2	1		124	105	1	1
114	102	1	94		1	63	96	1		1	1	1	1
128	266	1	124		1	119	83	6		105	1	3	1
130	107	1	237		1	106	1	45		1	109	121	74
119	115	3	110		1	1	1	1		147	118	1	1
137	106	1	112		1	3	1	3		1	137	1	92
238	107	132	37		2	121	1	594		57	1	1	1
77	109	4	115		80	132	2	73		123	1	1	2
109	286	52	115		80	1	99	1		1	119	72	2
117	120	131	130		125	1	125	98		116	118	2	111
117	131	125	607		1	1	265	123		1	1	1	1
97	119	127	174		1	1	93	1		744	78	1	1
105	164	144	91		2	69	1	1		290	1	1	148
118	104	129	111		354	206	1	96		116	128	347	1
184	11	1	3		1	117	1	124		111	109	118	21
130	3	112	123		120	89	4	1		288	1	1	1
131	136	1	169		88	1	1	1		1	1	1	1
115	606	1	113		1	114	1	3		1	117	1	1
129	98	170	122		32	1	1	1		1	1	1	85
289	361	1	102		1	77	1	1		59	1	1	1
126	109	265	564		1	1	1	1		98	158	3	7
266	131	112	100		1	99	2	1		162	1	1	2
192	128	100	147		1	147	2	127		114	85	1	176
134	118	123	1		113	2	1	1		1	95	3	1
130	1	90	105		1	160	1	1		117	1	1	1
110	102	448	108		1	1	178	1		1	80	79	1
1	94	86	105		223	401	1	3		95	122	1	1
125	115	103	89		1	120	1	2		118	99	2	1
61	61	296	315		119	230	2	1		173	116	1	1
542	104	1	147		1	4	2	229		1	1	1	116
95	264	341	77		1	2	1	141		1	1	1	1
108	281	112	85		110	328	1	1		114	1	7	100
68	119	167	91		126	2	2	1		104	349	1	90
103	131	166	99		1	100	4	1		1	86	1	1
132	253	1	212		103	1	1	1		1	88	152	1
115	113	128	125		1	1	5	1		165	1	2	1
77	1	161	373		1	100	1	3		1	1	1	1
121	131	1	86		1	111	112	1		2	111	144	227
243	120	128	99		2	216	1	140		1	1	1	223
202	1	260	325		96	1	1	1		105	104	53	274
151	119	254	99		97	1	1	217		155	117	71	1
88	101	1	126		15	72	1	1		135	102	58	126
87	148	384	108		1	103	125	2		76	242	1	1
143	107	139	153		1	135	1	2		123	1	2	1
124	118	102	141		1	116	120	1		157	98	2	2
123	118	223	122		1	1	98	1		1	1	1	1
64	1	523	116		1	1	248	224		1	86	1	1
130	1	92	1052		2	1	90	3		1	1	1	1
112	128	1	122		1	107	83	1		1	1	156	207
110	143	127	208		101	95	1	1		2	52	1	9
1	123	1	93		135	37	1	1		1	114	1	1
137	136	1	111		63	1	1	1		1	1	91	1
101	125	114	262		207	1	3	112		1	1	1	1
30	100	123	1		1	1	1	1		110	113	1	64
133	48	128	454		1	310	1	1		1	101	1	2
112	93	1	269		5	100	1	123		1	129	216	138
107	95	1	143		1	1	1	140		1	129	1	1
116	94	140	86		1	1	1	134		140	105	62	7
119	104	1	120		1	1	1	1		1	1	1	2
109	236	75	107		1	26	1	2		86	1	84	66
1	1	161	1		8	5	1	2		112	1	1	110
144	1	109	1		1	61	1	1		250	1	1	69
123	86	112	330		243	377	132	465		127	155	1	1
1	135	109	147		104	137	157	1		1	98	1	1
105	138	1	139		12	90	1	384		107	1	1	1
268	1	1	316		127	401	1	1		88	136	94	1
115	1	2	93		110	2	81	562		1	219	1	1
122	111	107	81		111	1	1	1		1	82	1	101
163	220	77	335		1	1	1	2		242	133	205	1
122	301	86	374		1	3	1	1		125	1	1	2
93	121	1	117		1	1	1	80		1	1	1	1
120	111	1	1		1	1	1	358		150	119	1	127
90	250	1	120		2	10	1	136		114	1	1	135
133	109	2	124		2	214	1	147		179	95	1	1
85	65	285	1		9	176	1	3		124	118	1	1
215	111	98	1		4	297	1	1		111	136	88	545
92	236	77	126		1	1	1	3		304	108	114	1
244	116	1	1		2	1	1	77		1	1	1	113
220	80	1	136		54	1	146	1		1	120	1	228
93	96	145	1		119	9	1	1		1	348	3	1
133	256	1	119		1	101	3	236		110	95	1	1
371	207	1	137		555	1	1	1		86	1	1	1
114	111	70	89		1	110	127	2		120	90	2	1
1	90	1	88		1	98	221	1		248	123	1	2
107	1	358	176		216	1	2	200		105	110	1	125
109	79	94	353		3	162	1	111		2	1	105	85
101	234	1	96		1	1	1	1		1	1	104	1
101	134	168	256		274	2	1	334		1	126	1	2
119	464	229	140		1	1	64	1		99	130	147	1
141	136	954	142		1	111	1	1		125	107	1	1
198	101	3	390		1	103	1	1		1	1	1	1
106	149	750	1		66	1	1	44		1	24	91	1
122	112	1	85		97	2	1	156		1	1	1	1
88	373	152	268		1	1	1	123		1	1	1	66
119	107	1	120		284	1	1	1		1	1	1	1
235	102	384	143		110	14	1	2		1	101	1	229
119	1	98	251		107	53	1	1		119	109	1	190
111	139	110	243		135	107	1	1		1	91	1	81
125	222	1	68		121	106	1	490		112	1	111	1
122	234	66	130		1	132	1	127		100	96	139	1
112	231	126	256		121	359	1	1		98	122	110	1
112	99	285	145		1	1	643	1		87	266	83	1
147	104	101	254		1	1	110	1		1	3	1	105
90	135	120	112		1	103	1	1		3	1	1	93
114	247	110	183		100	310	1	1		105	1	235	1
124	89	62	120		3	1	488	43		120	1	1	36
258	99	1	224		114	1	1	1		95	123	1	93
129	1	252	125		1	104	107	6		1	1	1	105
109	142	78	118		1	1	1	116		101	114	1	1
119	268	1	115		3	167	2	1		1	2	1	1
1	1	122	320		126	3	1	113		1	1	97	1
135	1	1	117		1	142	1	97		1	1	66	1
298	1463	1	127		1	1	1	1		1	114	1	1
126	249	148	85		3	106	1	1		435	136	1	75
448	77	1	18		2	126	1	134		1	67	1	87
1	126	3	243		1	163	1	1		163	141	1	274
249	96	1	120		121	1	1	1		1	1	82	1
135	114	1	140		1	205	369	1		1	1	121	9
113	250	1	1		175	126	219	1		107	90	1	105
108	96	1	60		106	1	110	98		1	1	1	77
251	1	1	377		64	129	126	221		231	1	1	1
112	1	336	127		1	3	134	1		1	1	1	1
87	102	329	246		1	1	1	4		1	99	1	2
116	110	3	102		1	4	1	1		1	110	1	64
107	123	111	1		3	1	7	1		4	1	1	31
204	1	139	5		109	114	1	1		112	140	1	1
113	239	115	116		1	107	1	95		210	127	1	15
96	124	401	139		1	263	4	144		110	1	1	22
127	124	1	80		1	1	1	2		1	2	1	91
119	127	104	109		70	2	234	1		137	1	3	1
109	96	1	137		98	3	28	72		1	1	1	229
114	1	145	124		94	16	126	86		1	364	40	484
105	134	1	487		229	1	756	1		1	112	1	1
139	572	1	278		1	80	7	107		1	7	83	211
1	244	1	106		1	11	280	9		1	1	185	307
107	1	1	125		1	33	1	231		112	1	288	3
125	215	244	697		1	448	1	1		1	119	103	1
108	77	134	231		1	3	1	218		113	100	1	78
112	1	136	1		2	49	1	120		1	1	1	1
109	1	1	29		1	108	1	80		1	18	1	355
132	89	1	234		1	118	1	1		230	133	1	1
213	136	123	122		1	110	1	1		379	106	1	1
116	1	304	119		84	363	114	314		94	1	70	1
129	139	229	139		157	80	28	95		106	98	76	140
97	126	261	123		2	1	1	1		107	88	125	1
1	271	1	271		108	105	1	162		86	86	4	277
94	1	1	107		127	1	1	1		1	178	1	1
129	128	119	119		1	1	239	2		2	107	121	1
1	221	279	121		2	138	108	1		168	120	126	1
4	116	124	7		1	131	95	4		111	142	75	1
129	141	100	246		1	88	140	111		394	3	51	1
1	127	146	2		156	100	1	192		4	1	164	1
20	119	120	150		1	99	3	1		78	119	1	9
95	235	136	100		1	1	1	69		107	196	1	196
115	97	97	133		1	1	1	363		130	99	1	110
170	216	1	142		37	262	1	96		2	137	1	120
116	224	1	123		1	1	1	1		1	119	1	1
118	93	107	1		101	224	1	1		1	125	1	1
1	102	1	98		1	1	1	133		124	130	101	1
1	105	1	362		1	325	2	1		113	127	347	1
218	111	107	67		1	1	1	97		119	86	1	1
116	234	141	130		57	1	1	1		143	71	1	1
1	123	1	100		1	1	182	1		99	1	144	1
48	113	1	82		21	1	109	1		1	1	1	135
120	1	107	91		1	98	1	275		1	216	318	1
1	89	1	1		1	36	1	236		1	2	79	39
1	247	569	124		1	87	4	119		1	3	1	1
143	108	93	122		1	3	1	145		473	93	1	101
25	112	111	93		1	69	114	1		126	118	1	15
95	1	107	95		1	1	123	1		1	92	293	1
97	219	292	103		1	1	108	2		294	76	1	113
109	1	193	141		1	108	72	1		1	1	1	1
131	139	2	313		110	1	1	337		2	1	1	1
122	98	1	116		151	201	1	230		101	124	1	216
1	1	1	324		113	92	241	111		265	120	3	131
1	120	83	141		1	116	1	1		1	274	1	1
1	140	1	145		1	1	68	75		1	2	1	1
1	139	1	135		9	1	1	4		1	158	1	1
90	97	120	477		1	1	1	1		77	212	1	153
215	123	1	93		1	1	1	2		233	88	99	68
10	148	97	69		1	5	1	1		129	101	111	1
2	122	76	83		1	101	1	1		115	153	1	1
129	223	1	88		1	1	1	1		101	3	1	108
98	142	1	93		112	63	1	158		1	68	1	1
119	115	112	350		1	105	1	91		1	108	1	1
112	117	89	220		1	1	111	133		1	276	3	133
1	87	1	3		1	1	103	110		1	94	1	110
1	145	1	116		1	10	82	1		1	1	1	212
113	1	117	195		1	1	4	268		46	1	1	375
1	140	439	122		1	1	1	1		157	1	1	1
3	103	1	510		1	281	1	1		130	1	232	1
125	139	102	310		1	3	1	1		1	151	4	1
112	103	1	97		2	2	1	44		1	1	1	1
5	191	241	215		1	53	122	1		134	1	148	1
101	137	1	147		1	17	1	102		1	1	96	3
345	245	149	86		106	213	1	7		100	116	227	90
146	116	140	263		212	1	121	2		1	1	1	172
131	103	210	120		1	1	140	1		89	94	1	1
109	88	1	236		1	189	125	1		1	114	1	2
123	121	142	106		1	1	118	1		130	138	1	46
118	261	169	100		67	8	1	420		118	96	1	75
125	1	1	1		1	1	624	111		1	126	1	1
1	131	1	88		1	67	1	588		151	105	1	4
1	106	413	117		1	3	1	107		124	133	1	1
1	140	118	103		3	2	1	102		1	137	147	1
118	127	81	132		1	80	137	1		1	1	119	1
127	126	113	93		1	1	4	118		1	92	108	2
120	103	140	108		138	148	1	1		68	120	1	82
111	236	127	687		107	203	1	9		1	113	1	85
118	117	85	102		1	1	1	1		416	114	1	1
141	108	67	100		27	1	1	20		1	141	93	1
129	114	50	131		252	1	1	212		1	12	1	1
90	94	1	245		235	156	1	7		1	1	1	147
253	129	1	103		232	213	1	1		1	2	1	7
283	581	136	189		81	1	2	115		1	106	1	199
118	94	221	148		25	12	101	92		110	248	594	3
131	78	131	129		1	106	1	107		1	134	1	126
114	141	1	87		31	118	1	1		130	45	1	29
121	118	1	109		2	93	1	1		107	111	101	1
178	134	138	89		1	107	1	1		97	123	114	108
128	346	1	80		1	103	1	1		236	1	210	86
139	79	95	134		1	5	107	1		1	1	405	1
107	124	89	526		1	1	25	97		155	1	171	93
91	98	1	1		3	1	1	1		1	1	163	115
148	99	109	143		1	1	1	171		1	264	157	1
111	190	357	132		1	109	1	294		99	93	107	1
109	244	197	128		157	1	2	1		99	91	1	1
325	154	314	117		1	113	1	1		2	275	1	1
111	168	201	121		1	89	1	1		1	237	1	1
95	96	1	94		1	105	1	110		1	214	1	1
452	217	335	125		104	108	1	1		1	8	1	1
277	119	107	1		64	1	1	263		100	123	142	137
177	135	1	1		105	1	101	288		103	147	146	375
93	131	1	111		1	1	1	1		112	1	82	213
269	124	258	220		1	301	1	1		1	1	131	104
103	126	128	119		124	2	1	1		4	81	223	1
124	330	121	1		1	1	1	1		127	83	342	93
88	131	124	98		116	139	96	2		117	67	3	138
104	134	122	100		1	88	123	109		1	358	1	91
128	238	129	116		1	1	16	3		130	108	1	1
110	121	1	120		1	79	1	14		1	1	1	1
121	118	750	1		50	1123	1	1		261	99	1	2
103	138	130	113		1	101	1	120		3	108	1	1
90	1	1	236		1	1	216	1		3	5	1	71
201	111	36	118		1	1	93	135		1	100	104	103
100	1	1	126		1	332	1	1		263	1	108	369
111	129	1	237		171	121	8	141		138	91	74	1
149	1	248	107		1	75	3	173		267	115	1	132
1	102	1	114		102	89	1	1		368	1	1	1
1	132	1	113		119	110	1	1		129	2	1	94
96	151	168	1		1	311	567	1		1	221	1	1
119	96	87	85		1	1	1	159		1	103	115	1
108	1	239	114		1	4	1	108		72	80	1	1
1	221	1	105		4	68	1	118		116	116	1	1
121	1	129	114		11	1	2	1		113	90	1	2
149	91	144	88		121	1	1	1		116	113	288	126
151	533	131	999		129	1	1	1		127	1	99	1
102	82	128	118		3	244	1	1		1	95	217	1
133	147	1	156		4	1	1	22		99	241	1	279
161	112	1	247		1	117	117	1		139	133	1	1
146	105	96	350		1	97	77	1		1	106	1	1
86	104	69	256		1	634	470	115		153	117	1	93
102	118	111	117		1	99	1	560		1	132	104	1
125	87	1	87		115	1	1	1		1	148	1	72
120	367	112	134		1	131	1	119		1	141	1	1
129	245	99	387		3	134	1	1		135	54	97	74
240	1	124	275		1	1	1	9		1	90	61	123
76	1	1	432		102	162	1	2		125	125	1	1
126	1	1	112		130	1	1	1		160	1	1	1
129	216	173	108		1	112	1	5		1	1	1	1
87	100	1	125		1	192	1	1		1	144	1	31
142	345	130	129		1	95	1	1		2	123	1	2
106	124	112	104		1	1	2	1		1	113	1	6
227	511	147	98		1	1	1	1		151	216	4	2
124	133	1	110		1	126	3	2		1	77	1	1
84	126	1	137		95	226	3	124		1	108	1	3
76	119	156	1		119	1	1	85		1	1	1	1
112	231	1	114		2	1	488	112		113	1	213	1
122	109	144	69		345	1	238	1		1	1	83	1
115	141	1	123		1	1	5	432		1	10	1	63
128	1	122	224		1	1	4	1		1	94	1	1094
111	260	1	118		1	198	1	100		1	105	1	2
90	82	1	128		2	301	110	1		113	1	1	1
126	154	95	132		1	2	144	1		1	1	1	1
113	210	486	102		1	273	1	1		1	241	107	118
110	71	124	111		29	1	1	497		3	128	91	128
138	126	128	131		1	1	1	1		110	1	1	66
118	133	1	132		48	1	1	3		1	78	3	132
136	388	1	248		92	1	137	3		1	101	96	1
116	493	1	114		3	96	140	90		1	1	1	1
108	1	1	364		1	81	1	3		1	235	1	104
133	128	1	126		1	1	69	184		122	389	1	188
231	35	1	1		7	1	1	468		1	81	1	1
88	1	127	104		10	1	1	1		1	198	1	1
1	135	115	121		96	1	244	1		1	8	1	1
121	144	258	379		1	76	1	1		1	1	87	140
136	92	1	651		6	250	1	1		1	1	96	109
117	369	128	129		86	2	1	292		143	1	1	108
130	133	1	130		53	1	1	1		1	1	1	1
32	101	122	111		113	4	2	1		1	139	1	115
113	79	1	158		1	1	1	1		1	2	122	224
137	269	1	232		113	1	3	103		133	107	1	1
1	116	105	105		76	201	1	1		116	108	1	1
115	1	133	122		112	1	1	2		1	139	1	239
160	116	142	405		167	120	1	409		103	116	1	91
131	1	153	54		1	109	1	3		173	1	78	292
105	124	121	232		1	1	1	2		1	1	91	122
113	116	113	251		3	1	1	444		1	90	132	1
237	87	1	52		1	121	1	2		1	81	1	1
120	102	130	222		1	1	1	1		1	119	1	429
249	105	260	73		1	128	1	5		1	1	1	1
139	121	114	95		2	2	68	1		1	139	1	178
114	229	252	119		70	1	292	2		198	99	1	1
116	69	243	96		2	127	2	1		111	119	1	1
139	1	116	77		2	1	226	1		102	1	110	213
109	125	126	140		1	231	1	1		1	1	1	106
125	126	223	1		3	1	146	1		135	110	1	188
125	118	156	121		1	108	254	3		1	1	1	1
104	113	160	1		110	78	108	1		85	125	1	4
224	110	355	197		1	216	1	1		110	122	1	1
135	250	97	1		1	1	1	1		1	110	55	3
126	135	2	73		1	1	8	1		1	92	206	1
164	226	119	1		1	88	1	187		160	1	79	1
143	134	1	214		146	1	1	1		219	1	1	1
105	122	1	107		97	1060	5	128		88	1	1	103
126	216	95	108		149	3	1	120		1	324	1	49
158	95	2	1		1	1	1	1		1	1	139	1
107	132	261	122		155	1	1	5		1	128	74	1
120	157	141	74		1	1	2	8		356	102	2	1
108	120	118	149		84	124	1	1		1	151	2	554
113	110	1	212		1	1	1	482		114	96	1	1
129	111	86	1		1	1	1	94		96	88	1	85
135	47	216	1		101	1	1	147		1	1	1	126
148	58	88	246		1	107	1	3		117	241	102	112
112	132	71	161		1	1	1	272		6	1	1	1
82	222	250	108		1	227	1	1		129	1	1	1
237	142	107	136		1	101	1	1		212	67	1	3
130	243	95	109		1	1	544	1		84	105	10	1
134	243	91	1039		3	1	1	319		2	118	248	1
87	105	104	135		71	1	566	1		1	3	1	1
11	8	1	90		1	83	2	138		1	64	1	1
104	1	1	121		130	86	3	1		128	132	395	1
82	88	1	138		1	97	1	1		103	87	101	1
131	1	1	139		1	83	159	1		191	114	316	93
1	91	1	1		1	114	2	1		105	1	61	190
118	129	101	1		28	90	1	1		97	1	120	56
130	122	100	266		1	1	1	1		99	107	1	1
128	112	150	122		1	78	102	1		120	103	96	2
214	1	152	157		1	1	101	1		1	90	96	3
1	106	40	100		1	133	107	1		102	74	1	1
126	70	100	126		1	1	1	1		242	1	1	1
93	1	1	129		140	95	1	1		3	95	3	6
88	129	1	114		1	1	1	1		127	1	113	425
38	228	172	90		99	221	1	102		102	114	49	2
31	125	1	100		155	1	1	1		1	1	172	149
108	77	103	1		113	1	1	1		1	246	1	1
177	101	3	249		132	101	1	1		1	58	131	4
114	140	149	84		302	1	3	3		1	107	1	113
243	105	2	113		127	1	1	1		115	1	4	245
112	123	283	1		1	235	3	111		1	1	1	1
127	108	1	102		1	119	1	9		1	116	1	1
82	105	2	146		1	114	1	3		128	361	1	2
124	96	127	267		1	888	1	3		109	96	1	1
117	113	91	81		123	1	1	1		1	100	1	605
108	1	1	374		2	1	1	3		1	1	5	66
133	112	1	155		133	467	1	206		219	125	127	1
322	286	1	85		119	71	1	215		2	105	2	1
86	103	1	131		1	113	1	1		130	123	1	1
137	111	247	133		1	87	1	1		128	276	4	1
112	115	130	350		1	218	515	3		91	115	1	1
238	110	243	363		129	87	1	2		109	109	1	1
116	236	138	127		1	93	1	1		2	79	120	3
123	519	131	128		98	231	1	560		1	94	92	1
116	121	110	105		1	317	440	369		1	137	241	1
129	147	554	105		714	129	1	1		130	116	129	1
210	120	221	101		79	123	118	1		1	1	494	1
92	76	137	329		1	100	2	109		1	1	1	2
7	120	117	1		5	3	206	109		1	1	1	123
150	115	124	131		1	122	105	1		1	1	1	1
142	134	214	116		1	1	137	87		122	97	1	4
117	102	130	133		1	1	147	1		103	99	1	52
116	65	1	312		1	1	1	1		1	109	115	1
126	195	1	86		2	122	1	5		105	101	1	89
144	127	103	123		237	108	1	1		1	363	1	87
110	86	119	118		111	1	10	1		1	112	176	79
211	93	1	230		26	1	1	1		219	1	1	120
128	131	124	229		2	124	1	1		96	674	1	1
120	121	1	104		1	230	1	1		85	109	1	3
102	247	1	330		1	1	1	110		1	348	1	1
1	101	129	128		1	1	1	355		1	95	1	1
164	113	131	262		3	1	1	106		105	116	153	3
90	1	132	109		1	1	1	1		1	140	1	1
119	111	378	221		1	41	136	11		2	131	107	2
80	114	140	325		1	206	77	1		205	112	39	1
116	1	619	132		37	66	98	1		140	10	56	568
96	253	122	245		1	1	66	489		1	3	1	119
119	238	255	1		412	109	1	1		1	106	276	77
139	315	1	260		60	112	1	1		1	103	200	44
387	1	1	104		1	128	1	1		1	1	115	21
142	130	77	113		129	1	1	2		1	1	232	1
143	263	1	104		105	1	1	213		1	77	129	1
79	114	1	97		3	2	123	135		101	243	1	1
98	128	1	121		1	352	102	101		1	1	1	114
113	85	1	75		1	221	1	2		2	123	3	1
100	131	111	562		29	20	1	73		1	128	1	105
267	98	1	61		43	1	3	1		131	1	109	88
106	714	307	119		1	103	1	3		373	1	1	1
115	129	130	119		1	1	1	1		123	11	1	1
132	138	1	112		1	127	358	6		1	7	125	180
69	54	93	165		1	125	3	1		1	1	1	52
223	85	30	462		1	1	2	130		270	123	120	101
143	1	152	1		1	1	360	1		1	5	102	11
125	137	91	223		1	1	97	1		1	97	1	341
92	279	129	108		78	1	361	61		140	1	1	1
137	59	117	318		203	141	108	121		1	1	1	1
123	155	249	99		109	1	1	4		1	1	1	1
106	116	132	209		106	131	1	105		1	1	2	152
160	126	1	105		1	91	1	140		111	105	97	1
131	121	1	213		1	116	13	227		1	130	1	325
613	126	1	358		3	1	1	1		128	2	105	1
115	1	45	345		1	1	1	1		98	121	2	52
98	542	1	104		1	246	1	1		122	287	53	1
92	231	130	372		1	1	1	1		1	123	1	1
116	1	1	107		1	263	1	1		1	133	1	116
254	98	1	1		1	1	1	1		1	110	120	107
141	373	312	138		122	3	107	1		1	1	88	3
143	222	1	68		1	4	218	1		430	1	2	3
125	125	1	127		110	274	1	444		100	230	1	1
148	149	1	109		1	257	1	140		1	120	110	1
110	126	1	133		1	107	1	1		1	1	1	1
117	153	1	332		2	1	128	3		1	125	1	85
102	1	1	173		1	147	1	1		1	160	1	1
131	1	370	109		1	2	106	1		1	1	1	1
264	332	1	114		135	197	527	1		2	1	1	1
141	485	1	103		1	90	1	23		130	1	1	2
117	375	592	1		64	90	1	1		2	1	93	1
235	266	1	67		176	1	1	106		1	1	1	93
125	264	12	223		1	6	1	83		1	106	77	102
117	139	1	336		99	14	1	1		1	2	1	83
64	120	1	101		108	76	1	1		1	142	122	119
101	127	1	114		1	105	1	1		113	1	1	1
151	116	61	102		30	1	1	89		128	30	256	1
1	103	1	1		1	1	2	106		1	121	1	1
1	134	158	29		1	1	1	127		1	322	72	275
133	720	112	299		1	128	122	1		161	129	1	1
259	100	94	219		1	1	522	1		1	1	216	134
121	1	2	148		1	344	2	1		174	122	249	201
127	164	252	73		1	137	1	3		79	1	3	1
130	1	1	528		1	55	1	1		108	96	1	76
135	118	1	238		1	1	1	1		1	1	3	1
112	63	1	146		1	1	128	118		113	116	1	3
99	1	1	162		202	1	82	6		126	194	98	1
143	129	1	130		126	1	99	44		124	1	124	1
1	121	1	104		143	85	1	1		2	261	1	88
320	124	145	290		1	113	76	1		1	122	3	106
107	132	152	292		5	108	1	2		1	113	119	1
155	103	110	1		1	107	1	123		151	1	119	3
109	119	106	77		86	1	1	429		123	113	91	353
105	78	159	100		2	1	3	956		118	91	1	206
107	343	96	101		8	125	164	3		112	94	4	82
127	575	122	125		3	1	165	3		1	396	1	1
138	119	1	123		1	1	136	4		1	39	1	1
127	130	1	89		2	142	325	1		3	3	1	1
122	110	71	1		52	94	1	1		132	108	170	144
144	1	1	149		4	1	1	1		121	104	65	2
121	97	119	101		104	1	3	111		2	1	1	140
125	111	98	112		124	1	1	132		138	1	18	1
113	109	80	235		89	1	1	106		82	262	1	1
1	130	107	160		126	239	2	114		1	254	372	1
246	341	1	226		119	324	1	1		137	1	1	297
99	1	1	120		4	127	1	117		1	115	124	70
135	124	1	102		1	1	1	63		1	210	68	80
193	94	60	227		1	1	1	83		176	1	1	235
121	114	56	147		12	1	199	2		172	75	321	5
133	1	127	150		59	112	2	1		1	129	1	1
112	128	1	111		4	98	2	224		103	132	167	270
132	1	113	111		128	107	1	129		123	114	109	1
118	226	162	129		105	93	1	1		1	91	4	1
63	118	118	143		95	1	1	3		88	131	191	15
106	108	317	1		1	1	1	1		100	126	2	1
127	100	245	205		1	115	1	1		92	113	1	1
106	132	1	207		1	158	361	1		1	1	1	2
1	117	131	106		7	1	99	1		1	1	1	1
139	134	353	358		47	1	1	4		1	95	1	1
110	126	1	608		68	1	305	1		127	128	89	1
3	106	1	127		131	4	1	1		3	1	1	202
126	119	95	110		1	1	83	1		1	101	1	342
90	376	90	85		1	1	123	169		1	124	1	1
1	120	1	121		1	94	226	125		1	138	1	1
4	245	1	108		1	1	115	1		1	1	1	111
111	127	124	130		1	1	123	1		4	1	53	76
178	163	1	120		1	84	1	1		204	1	1	75
93	119	1	570		1	1	1	2		1	191	3	2
374	104	1	126		1	1	1	1		1	68	1	1
1	116	73	103		2	1	1	1		1	280	1	1
120	132	164	124		112	1	1	3		1	116	1	1
117	126	1	92		1	392	1	2		1	132	1	2
130	72	255	122		1	210	1	1		1	464	111	1
115	287	365	104		1	200	1	1		1	1	102	1
256	271	344	124		88	1	1	65		298	88	1	115
94	80	1	138		1	1	1	3		1	91	1	95
121	126	114	70		2	1	1	1		1	129	1	254
112	135	1	217		25	1	410	1		2	1	15	3
125	107	1	16		1	2	119	1		143	1	1	1
124	66	3	220		1	103	1	1		138	112	1	1
225	120	125	1		3	210	2	119		1	1	1	1
132	122	153	112		1	1	159	101		1	122	90	3
91	1	151	93		1	1	1	1		1	111	1	304
253	135	1	109		1	350	1	1		1	1	1	106
132	1	1	270		110	194	1	1		3	1	1	1
104	101	73	128		1	90	110	2		1	120	1	1
110	135	1	110		1	103	109	1		3	101	1	1
138	104	95	144		107	99	109	2		1	1	1	2
122	80	236	470		3	3	91	1		1	118	1	1
3	1	115	96		1	1	124	238		128	1	8	1
131	2	279	117		2	202	114	367		108	116	1	1
2	104	274	103		3	224	91	1		114	93	1	1
225	129	140	91		1	1	97	275		124	117	2	1
96	95	1	124		3	2	108	1		125	83	78	1
84	155	142	1		1	195	1	1		129	1	1	1
358	135	1	121		55	4	1	52		3	157	1	122
1	267	1	126		129	161	1	1		1	115	1	1
109	126	612	109		2	1	7	1		130	363	239	1
111	84	1	114		1	63	2	1		107	245	1	1
114	125	172	125		153	108	1	1		1	1	1	699
103	1	87	187		2	99	1	1		1	122	106	1
117	266	1	215		1	5	1	190		2	1	1	3
119	426	104	283		1	1	1	229		1	1	1	1
89	88	3	126		1	215	101	1		1	246	1	1
87	364	832	102		95	224	98	112		1	1	1	1
123	490	1	220		2	106	1	677		118	115	1	1
113	120	143	1		2	118	216	1		1	127	1	1
123	195	1	241		139	210	1	131		1	106	266	6
150	110	689	110		101	113	1	1		144	110	122	336
102	103	1	161		75	1	1	1		1	98	2	3
102	221	112	133		1	5	1	2		1	219	1	1
136	250	138	39		122	98	1	1		2	3	1	1
121	1	127	1		293	1	1	1		90	130	272	1
140	112	167	126		38	1	1	124		1	128	1	1
125	1	120	93		132	6	1	1		341	1	139	1
120	150	125	207		99	1	7	1		1	87	22	1
102	133	128	249		112	1	131	1		142	1	85	1
76	213	123	115		126	37	88	28		1	129	3	2
99	214	164	119		82	1	75	1		1	1	119	108
122	235	1	91		198	277	1	1		1	129	104	81
109	243	354	301		1	1	243	1		1	52	2	90
137	100	156	116		1	73	1	1		122	122	1	102
134	85	1	125		1	125	178	1		1	106	1	79
114	137	1	275		1	1	160	79		1	125	1	1
142	116	101	81		278	245	1	287		1	1	1	1
1	121	110	102		105	98	3	103		76	1	106	99
1	114	1	91		1	1	96	771		106	117	78	1
388	110	1	110		78	2	1	132		1	136	283	111
94	54	1	103		77	119	1	271		1	110	1	106
114	118	1	138		127	226	1	147		1	145	142	378
141	106	250	815		1	51	12	7		1	1	1	2
128	69	136	123		1	1	291	1		123	445	1	1
138	140	142	3		1	246	1	1		107	112	1	4
1	134	586	111		2	118	141	57		165	51	145	3
140	104	351	110		98	120	1	1		1	126	103	4
138	1	237	81		1	1	1	182		1	98	1	1
116	107	2	126		1	1	2	486		1	1	87	205
99	105	62	110		282	1	1	1		1	116	1	107
231	77	61	105		1	1	338	1		395	78	1	310
127	95	162	589		91	1	1	133		3	87	1	1
135	103	108	107		128	106	1	1		1	105	1	1
128	124	1	326		1	1	345	1		1	107	8	1
137	1	145	138		113	93	1	80		1	3	2	1
103	1	121	134		3	223	4	1		129	85	86	1069
99	144	2	102		443	106	1	1		99	120	131	77
134	359	97	86		3	1	1	1		1	244	1	5
117	206	137	135		253	131	103	5		1	116	1	441
311	127	69	108		99	1	1	90		1	3	1	1
152	85	133	134		91	230	1	1		1	120	229	41
157	85	114	120		93	1	1	5		3	95	114	79
218	226	1	92		144	126	235	1		1	92	413	1
1	116	245	156		106	117	122	1		1	75	1	1
125	124	122	276		132	1	4	1		1	116	163	98
138	130	3	222		1	14	1	208		69	1	1	98
110	129	1	432		167	64	1	1		137	125	1	34
117	119	480	120		232	99	1	505		1	263	1	146
129	116	1	118		63	2	1	1		3	116	1	53
136	122	94	125		191	115	108	1		139	1	1	68
112	458	175	113		107	1	1	1		3	110	1	108
240	48	249	103		1	115	1	161		1	86	75	1
122	1	255	140		1	1	128	107		174	89	1	1
100	1	116	119		150	3	303	1		1	109	1	2
282	118	43	103		107	70	1	6		81	1	1	4
142	1	1	94		2	250	145	26		79	1	1	1
1	107	161	359		44	2	1	1		127	124	147	2
108	97	127	117		134	1	1	198		106	142	76	1
120	102	125	67		1	1	84	407		1	2	130	83
103	81	1	105		111	100	2	109		1	117	2	204
1	108	2	232		1	108	112	91		1	100	3	98
92	473	1	103		110	102	118	99		1	233	3	1
134	1	219	141		216	221	40	407		164	1	1	49
111	100	1	184		1	4	3	2		1	4	127	1
139	241	249	110		127	141	4	126		322	1	104	1
123	481	45	218		106	138	1	1		1	291	1	1
109	77	72	82		56	135	1	2		1	155	1	1
151	1	1	105		1	1	249	1		1	1	42	4
231	264	96	124		131	52	2	1		1	123	1	80
112	126	1	117		1	70	100	480		1	127	1	1
98	2	1	130		1	1	218	303		1	104	1	1
108	138	1	122		1	1	141	1		1	23	1	1
135	219	182	129		115	91	1	92		1	2	102	2
94	232	134	124		1	130	1	110		1	153	1	77
131	137	90	130		1	110	2	1		1	96	107	50
110	126	1	260		1	131	1	120		1	1	89	114
98	7	2	127		1	152	1	1		1	119	1	98
134	515	1	106		2	375	122	1		1	136	1	1
117	950	145	114		132	1	216	3		43	99	1	1
184	1	1	140		136	1	2	113		60	139	1	13
1	243	91	463		2	1	181	1		140	130	63	1
118	1	101	109		1	1	1	1		1	129	3	1
124	278	348	195		1	194	1	1		185	223	1	1
276	140	1	124		2	106	1	1		1	121	1	3
238	119	1	118		1	82	93	44		2	122	117	1
124	79	1	109		1	1	5	242		1	118	1	117
53	254	53	210		1	1	1	92		1	1	1	1
107	124	227	237		1	1	2	279		1	9	360	6
134	1	1	123		1	4	3	1		1	40	1	5
79	1	1	124		1	1	86	1		120	140	1	1
91	120	1	142		129	136	1	4		1	1	121	133
120	403	131	87		2	1	169	142		1	2	440	1
141	116	105	139		1	109	1	1		1	172	86	1
290	140	147	101		1	200	1	25		1	139	94	133
108	146	1	132		1	111	121	1		123	1	86	58
106	146	1	15		1	1	126	158		133	100	1	235
126	122	98	259		1	110	191	1		136	1	125	113
114	141	99	376		1	1	1	1		1	236	1	1
93	1	1	325		1	1	1	112		124	142	1	1
112	1	2	222		158	160	235	138		71	108	1	1
101	1	1	108		239	180	1	1		1	378	1	131
224	1	133	122		228	94	1	109		1	117	1	1
217	97	1	212		40	79	1	135		3	239	1	90
1	66	107	228		10	3	1	1		1	1	2	105
56	1	211	125		1	1	1	76		230	1	101	76
110	301	1	129		1	105	351	931		115	99	94	150
93	1	1	170		2	86	1	1		1	91	1	85
79	131	136	215		1	503	1	74		1	1	123	1
117	87	6	347		94	110	1	239		2	1	1	2
123	100	52	676		126	1	11	103		89	1	1	1
250	133	1	146		1	1	154	93		1	1	1	1
155	1	1	453		1	1	1	1		1	1	799	1
1	88	118	1		1	1	1	1		124	245	144	1
99	107	1	107		1	1	1	1		1	102	1	1
133	54	295	128		33	247	108	1		1	1	102	1
128	126	1	98		137	138	1	1		92	90	108	103
11	132	149	127		112	1	3	4		96	1	1	409
122	263	1	305		77	106	1	2		196	126	1	1
136	121	114	297		88	3	129	1		1	1	1	2
87	143	146	272		1	111	1	253		3	1	1	1
104	127	147	521		1	112	1	1		128	87	246	128
119	243	1	83		108	116	1	1		1	1	149	105
163	113	57	104		86	1	1	3		1	3	130	1
140	1	1	117		130	126	1	107		1	243	89	80
170	214	1	263		114	283	1	1		1	1	94	1
127	131	1	152		68	1	1	1		1	203	1	1
127	144	1	128		98	1	88	1		1	1	93	1
94	125	1	120		1	3	322	124		1	1	1	1
108	114	204	458		133	110	1	112		1	1	5	1
77	163	632	239		2	95	625	1		3	1	1	1
94	101	96	1		1	140	1	1		1	106	156	1
168	108	1	130		1	109	1	87		1	213	1	225
103	156	142	112		93	1	1	1		1	73	1	67
104	80	151	96		100	1	107	121		121	137	1	1
116	117	103	100		1	1	1	1		136	92	1	268
122	88	127	113		2	1	122	98		1	143	3	1
21	113	1	109		39	406	44	1		110	86	68	1
111	75	121	62		104	83	85	1		109	12	73	123
107	73	66	115		1	1	1	2		1	1	1	1
90	207	151	246		2	307	1	88		1	107	3	81
121	1	280	629		1	273	1	98		1	97	86	1
124	140	1	213		135	98	1	1		1	100	1	1
149	97	1	103		118	378	1	1		125	1	56	1
114	92	2	101		256	1	1	1		101	121	1	40
91	82	1	126		1	150	1	386		135	4	138	2
84	97	63	221		1	1	1	1		1	105	95	494
220	1	162	97		1	97	1	137		115	87	1	97
127	118	1	137		1	74	126	107		128	119	240	89
115	215	169	289		112	148	121	119		136	133	109	231
111	103	144	192		1	227	97	1163		1	1	107	118
215	129	1	103		1	117	1	155		1	81	142	1
106	78	174	244		1	101	1	226		130	126	1	3
83	120	1	232		1	2	1	1		101	129	1	1
91	114	126	57		1	2	628	1		121	139	1	1
87	224	116	243		1	122	116	1		161	1	1	1
4	1	126	106		1	1	93	45		1	115	1	315
1	343	163	114		126	1	79	1		3	77	1	1
140	119	1	110		1	1	1	105		1	1	74	1
135	66	257	386		1	221	58	1		141	1	1	1
124	1	1	123		1	77	1	122		79	95	72	138
105	100	73	118		70	299	1	95		110	102	115	1
111	225	93	130		80	1	1	136		1	144	92	1
122	130	149	132		1	1	1	183		1	112	1	102
253	218	3	153		136	763	1	335		1	99	105	1
102	1	1	117		1	261	1	1		3	123	1	102
107	107	1	89		1	117	1	309		118	1	1	1
126	116	90	97		1	227	1	48		96	56	1	640
92	77	53	107		221	1	2	90		4	1	199	3
109	131	1	126		3	1	1	1		120	1	76	1
122	117	1	141		107	109	1	1		1	1	3	1
256	237	2	113		1	232	1	1		103	1	109	140
123	54	93	88		2	1	133	1		1	124	1	77
102	1	142	137		1	97	92	204		173	134	98	364
244	231	1	111		62	1	1	136		101	91	1	1
109	200	1	83		114	1	1	224		96	1	1	1
117	242	243	131		1	122	1	1		126	121	15	1
109	1	137	119		2	684	1	1		133	99	1	1
104	1	1	111		1	503	1	1		1	68	1	61
144	115	133	105		3	1	86	1		2	112	1	4
143	96	1	111		163	1	128	279		137	1	1	1
118	123	2	100		103	121	1	4		4	228	1	228
118	227	184	141		1	1	109	98		3	215	129	201
[truncated: 62,676 more rows]

## Sheet: mmC5EC1-4+mmP24EC1-10(EDTA)
mmCDHR5 EC1-4+mmPCDH24 EC1-10(EDTA)				EDTA
	T0		T60		R1		R2
Replicate 1 AVG	69.5929		102.273		50.3862		69.7132
Replicate 2 AVG	98.3182		81.1926		99.3963		107.681
Replicate 3 AVG	112.15		135.793		134.333		191.159
Average	93.3536		106.42		94.7053		122.851
S.D.	21.7084		27.5354		42.1697		62.128
S.E.	12.5333		15.8975		24.3467		35.8696
Replicate 1					Replicate 2					Replicate 3
T0	T60	R1	R2		T0	T60	R1	R2		T0	T60	R1	R2
97	37	43	60		14	91	6	125		171	22	177	385
38	46	2	1		65	135	4	87		138	112	70	126
14	232	2	73		77	52	2	262		2	55	252	1
39	201	1	132		18	60	15	684		422	139	63	133
114	102	1	127		95	5	11	1		106	572	375	1
55	85	1	7		90	35	7	1		225	102	70	75
105	1	4	449		68	159	94	52		121	221	130	37
142	79	4	195		104	104	208	469		74	25	43	51
30	13	23	61		35	26	16	728		197	1	76	1
261	120	1	106		25	84	229	215		10	36	115	232
120	70	156	91		31	29	6	114		70	32	1	1
41	95	5	232		5	87	2	11		172	2	14	286
239	17	2	99		245	20	2	90		44	113	1	46
116	1	2	1		83	56	196	433		12	38	1	11
350	47	116	2		19	118	2	179		115	184	406	84
2	75	34	59		103	83	58	60		72	3	183	26
1	32	1	86		157	68	95	75		21	2	3	14
127	212	101	4		145	92	79	27		116	146	73	2
62	35	496	14		41	72	50	167		90	109	129	27
78	12	27	204		51	37	94	7		35	122	20	42
32	249	4	35		7	3	176	10		135	10	33	2
2	190	7	2		16	24	74	64		14	5	108	68
46	1	4	81		1	38	5	2		120	9	6	4
1	5	2	98		63	15	3	34		331	3	1	90
227	127	3	114		118	30	1	17		78	245	2	70
1	90	89	261		81	101	19	31		70	3	99	4
100	210	2	13		259	43	464	1		80	24	24	3
126	8	10	40		1	88	1	1		130	72	102	112
1	42	2	89		97	79	31	49		67	34	190	39
1	207	14	222		84	240	15	102		49	228	96	7
131	1	8	16		1	111	15	295		1	36	243	11
1	1	1	153		1	199	30	1		15	319	77	2
1	100	2	12		118	45	24	2		3	433	47	9
123	271	19	30		149	2	403	758		92	92	34	495
261	1	96	234		128	474	175	114		73	1229	41	58
248	102	26	254		113	1	128	1		3	69	18	36
140	85	14	526		2	1	361	32		1	33	190	812
200	110	67	54		133	190	78	2		27	61	20	40
1	121	22	102		111	534	132	5		133	121	21	109
117	124	104	413		1	122	59	7		50	57	151	12
2	605	2	176		136	91	14	33		117	13	31	543
341	139	15	381		107	127	33	33		53	14	581	638
107	1	6	3		1	1	74	372		92	19	152	96
1	81	2	59		91	1	174	85		56	326	2	13
1	119	155	289		112	94	9	87		64	1	122	9
1	125	24	393		93	351	4	65		20	12	121	106
109	129	1	1036		90	263	42	34		84	2	557	1
299	1	102	2		1	470	116	17		79	114	73	131
1	105	2	520		101	2	108	72		83	51	339	54
1	87	1	122		90	1	122	8		2	9	258	64
113	1	1	253		87	1	60	109		99	2	972	43
112	86	1	171		1	153	108	143		127	166	3	65
1	113	148	306		83	57	4	56		145	14	2	104
110	276	1	52		124	224	57	43		422	185	169	208
138	1	1	121		511	1	25	11		126	233	1	27
100	1	1	288		1	97	57	31		101	108	1	86
1	3	1	1		222	1	246	315		1	119	98	272
113	1	1	1		95	1	108	54		2	30	1	360
161	78	1	17		268	1	202	16		1	149	97	46
2	1	1	6		107	116	1	2		123	62	215	79
1	130	1	1		114	1	1	5		1	63	112	6
123	1	2	1		111	172	1	622		79	1	79	35
119	1	1	1		101	215	45	1		1	117	280	1522
1	1	1	1		55	229	91	1		1	1	188	27
123	111	1	1		161	200	131	112		1	392	130	58
132	112	1	1		62	1	146	108		125	135	1010	899
103	91	1	1		88	112	9	141		2	100	1	267
1	103	1	1		110	124	4	3		102	9	1	494
1	113	89	1		118	232	135	222		123	1	115	67
135	234	1	1		86	343	120	376		185	134	95	775
129	202	4	1		119	1	118	109		166	105	148	51
180	1	25	1		294	139	153	54		74	142	107	83
1	109	87	1		1	244	123	1		127	5	1	268
1	1	3	666		110	1	111	1		1	1	1	117
474	125	1	1		134	107	220	1		67	28	116	205
165	207	1	470		120	129	6	1		1	22	1	5
1	330	2	1		105	122	76	1		197	1	1	365
96	97	126	3		126	94	142	337		1	131	2	169
271	116	1	1		91	222	80	650		1	287	1	212
107	338	1	1		109	1	103	110		1	99	1	2
106	87	1	253		237	1	208	99		290	115	1	126
1	1	1	1		133	105	141	1		1	91	129	111
1	1	1	104		1	117	1	1		3	97	594	1
1	94	1	1		2	1	1	80		1	107	1	131
1	99	1	394		296	1	1	1		1	1	1	115
138	236	1399	98		104	1	99	1		295	1	1	3
137	1	1	1		127	1	114	50		73	98	1	264
1	151	1	1		121	1	106	1		1	1	1	114
152	1	1	1		68	138	146	1		86	114	1	435
114	229	1	1		266	121	1	1		57	122	97	78
83	182	1	1		102	83	105	1		1	1	1	7
1	60	4	1		122	1	1	1		89	196	102	1
1	1	107	1		76	139	509	1		91	105	1	84
145	1	1	2		77	1	80	142		1	120	102	17
1	1	95	1		129	123	67	1		110	1	1	122
1	103	36	360		239	110	1	234		1	1	99	1
249	131	1	1		125	115	1	86		1	104	1	42
117	178	94	1		451	1	233	121		1	59	52	314
96	339	3	146		1	117	100	1		153	103	9	23
1	102	1	109		1	119	105	2		1	212	74	312
1	64	1	1		2	136	330	1		1	121	454	1
117	1252	1	449		141	1	79	130		117	675	172	102
270	100	1	3		148	1	55	1		130	215	117	3
103	211	172	219		111	1	118	514		117	1	85	104
91	100	1	117		117	112	234	1		3	211	3	234
1	102	1	230		147	115	132	877		1	1	311	66
121	1	2	1		143	78	169	4		1	1	1	228
102	132	2	101		1	94	1	241		148	1	1	1
117	1	1	1		140	137	51	243		119	1	125	1
229	178	1	1		95	121	64	241		130	98	137	248
1	54	1	1		1	1	120	198		255	111	97	97
1	138	1	105		109	253	761	1462		108	109	91	198
1	97	107	4		96	143	1	1		118	230	1	108
103	103	1	2		1	130	190	1		175	200	1	6
114	1	1	1		123	198	333	1		1	1	1	429
118	116	395	1		244	1	330	1		329	105	1	111
78	1	1	1		1	120	1	128		20	118	1	109
177	236	61	307		84	1	1	214		1	92	297	142
108	142	1	119		112	109	1	125		91	89	90	122
242	122	1	269		120	1	198	375		137	115	209	77
136	113	1	1		89	1	1	63		1	112	104	84
93	1	1	1		122	1	2	1		246	103	804	10
119	103	1	101		1	3	133	66		131	105	116	1
1	173	1	334		100	111	1	124		1	372	1	73
1	1	164	1		140	66	108	1		144	114	119	59
1	97	118	1		87	1	421	1		98	102	106	1
142	143	131	1		117	134	1	89		1	105	1	211
115	140	1	1		40	1	77	109		1	103	251	1
114	101	121	1		214	1	1	169		96	215	213	1
127	342	283	118		115	115	98	1		125	87	82	341
293	82	2	27		99	141	128	5		108	161	1	274
126	1	1	98		132	148	1	304		110	121	1	81
76	6	1	1		1	1	1	60		112	187	1	117
114	92	1	1		1	1	1	121		327	98	1	91
108	84	1	1		88	1	84	213		99	98	107	1082
143	1	1	3		61	164	122	1		1	325	94	85
1	108	1	1		147	1	1	6		1	129	114	330
160	471	1	1		90	107	116	87		1	217	119	4
1	1	1	1		118	118	1	1		1	124	1	3
130	1	1	1		1	130	144	101		129	261	136	238
106	1	1	1		105	1	1	3		109	491	119	49
1	64	1	161		1	50	11	1		89	93	1	2
2	89	1	1		173	84	715	1		1	101	113	13
108	58	1	72		114	1	3	5		1	122	1	1
130	113	23	407		129	1	88	513		150	113	1	1
171	99	2	113		1	141	1	1		84	151	126	104
1	118	105	18		1	1	734	190		140	117	790	1
79	1	534	213		1	103	93	84		137	145	96	1
1	118	191	1		1	1	81	94		208	91	105	433
1	125	434	1		126	2	365	449		109	100	226	296
4	1	2	1		110	131	59	1		116	104	128	101
1	235	1	1		128	106	84	38		113	1	103	104
1	132	1	92		234	120	1	113		7	126	112	105
122	120	1	1		43	1	182	105		8	201	97	116
135	1	1	1		116	1	2	105		1	1	89	1
114	85	1	97		103	104	48	1		1	1	1	108
146	84	2	113		167	1	1	135		1	114	1	1
107	149	1	1		97	91	1	120		1	103	355	851
122	1	1	110		122	1	2	1		378	102	329	97
222	1	1	1		1	6	1	1		3	298	224	1
114	49	1	1		110	96	97	123		1	1	1	120
75	84	73	1		100	112	5	1		1	70	807	278
105	124	1	1		1	1	135	208		1	90	2	91
117	1	1	2		1	209	5	4		1	100	1	193
1	94	1	1		119	1	1	109		1	105	241	1
144	75	1	1		143	4	2	222		81	105	334	284
95	87	1	3		134	196	1	115		111	297	178	437
1	134	3	653		137	88	1	91		96	117	106	1
104	77	23	346		448	117	184	1		92	83	1	480
1	101	1	1		130	98	83	1		102	3	4	93
131	91	1	1		222	108	114	1		1	726	142	179
116	1	88	185		114	121	132	1		261	78	97	1
1	120	1	2		154	111	106	100		98	232	1	214
106	1	1	324		114	151	248	667		96	120	213	1574
3	69	1	1		108	138	98	1		1	113	3	134
60	292	1	1		118	87	4	1		369	7	1	94
137	97	317	1		208	104	15	65		1	1	445	319
1	1	1	1		87	2	1	1		148	130	96	122
1	114	141	110		142	144	113	142		1	1	96	833
1	244	1	43		129	339	114	1		1	188	103	114
145	63	1	253		251	87	193	1		126	43	84	100
145	1	1	1		110	112	1	1		106	110	65	82
1	1	152	1		118	123	1	1		98	201	104	126
2	1	2	1		85	1	131	1		1	1	82	619
92	1	1	139		119	1	1	155		1	128	99	144
320	113	4	1		227	1	950	207		138	127	1	165
90	94	2	1		103	117	61	520		620	118	270	96
1	1	1	1		115	126	8	90		1	225	98	97
145	1	221	1		142	114	335	8		1	124	82	79
1	1	1	1		352	1	66	1		1	200	1	766
1	1	1	114		129	1	1	1		92	240	1	299
142	116	1	1		116	153	1	1		100	73	3	1
135	113	2	2		118	135	37	1		141	1	1	1
1	3	1	1		114	248	3	2		1	128	75	1
120	103	1	172		1	79	1	1		111	105	1	133
1	109	1	644		151	301	1	1		97	123	1	1406
1	118	8	1		99	141	1033	67		107	321	1	104
130	149	153	1		105	1	111	171		134	197	121	104
1	124	1	134		82	124	111	28		163	136	135	113
115	408	1	109		236	1	86	1		116	92	1	139
146	157	35	109		1	1	115	1		1	121	92	125
1	1	5	1		128	139	1	735		88	140	125	117
123	119	1	125		71	118	191	2		231	103	387	208
96	77	137	1		122	1	65	655		1	113	319	1
125	110	1	1		121	1	1	1		1	126	248	90
1	1	2	113		106	131	129	1		1	264	1	177
1	1	715	1		47	97	1	1		1	542	1	393
1	8	1	1		3	1	1	2		108	107	1	969
156	2	1	1		100	1	102	73		1	1	780	57
1	1	1	2		117	1	97	177		157	1	99	231
119	136	1	2		109	116	112	125		214	1	66	219
73	1	1	1		91	256	1	61		1	7	1	335
115	1	144	3		1	105	1	105		1	106	84	76
1	1	3	1		108	136	1	1		1	98	557	98
122	139	1	125		117	1	1	3		125	187	134	100
157	140	1	106		1	135	241	313		266	336	1	106
1	128	11	133		1	1	105	93		1	133	2	1
117	285	761	1		109	80	116	306		1	1	147	225
118	96	1	2		126	107	1	105		897	240	118	90
136	138	1	469		250	123	102	304		1	134	1	1
1	122	2	1		209	498	2	1		1	93	1	1
1	56	1	1		137	109	362	1		90	103	1	128
131	105	1	243		3	128	80	1		111	121	110	108
130	236	1	1		1	129	140	1		205	745	206	513
116	1	1	1		83	127	672	1		69	98	111	215
1	409	12	1		114	120	1	1		102	209	84	247
144	104	2	113		101	87	1	1		1	1	126	1
1	233	82	111		281	128	1	1		131	112	363	1
107	1	1	574		84	85	1	150		1	122	114	118
44	182	1	256		50	77	267	1		148	101	110	100
150	135	1	118		1	1	2	111		231	1	250	97
137	1	1	1		93	1	96	123		166	100	106	107
214	53	223	1		109	73	113	306		1	92	122	237
1	132	1	1		133	105	235	1		1	1	1	1
102	132	1	285		131	102	2	1		1	1	569	83
1	1	124	1		1	80	1	1		74	127	1	605
1	138	1	1		1	119	1	1		1	121	105	69
2	302	1	1		111	154	223	1		98	99	93	1
1	96	1	1		283	107	99	3		1	116	1	222
1	69	1	53		106	280	56	1		136	321	106	91
99	73	1	1		121	1	1	1		125	1	100	275
1	124	1	1		48	1	277	1		120	115	1	1
1	120	1	116		120	143	142	3		1	91	111	1
1	100	2	237		103	1	1	1		1	551	112	1
1	114	40	1		86	94	139	1		136	107	1	2
128	1	1	95		136	114	1	1		131	98	1	819
107	79	2	91		218	1	1	1		77	108	121	1
89	122	1	1		1	116	105	1		94	228	818	94
115	1	1	97		101	135	1	1		1	129	1	167
1	217	1	1		107	115	107	1		137	81	108	159
1	257	1	1		117	94	117	1		121	105	121	7
404	1	1	1		93	1	38	1		99	116	103	425
291	413	1	310		1	167	111	96		141	133	96	97
1	1	1	1		87	1	1	1		118	206	199	336
458	229	1	1		1	79	246	1		100	272	1	1
1	1	2	1		90	1	1	1		131	157	89	106
1	1	130	1		134	112	116	1		129	278	84	1
131	6	3	111		1	118	92	1		123	141	191	1
132	230	1	2		91	1	112	1		1	92	440	388
116	113	1	2		105	99	120	1		127	119	2	191
1	88	1	1		1	107	97	2		124	371	1	122
1	1	84	1		3	1	94	169		234	117	87	1
1	393	2	2		108	160	120	117		1	97	5	125
1	1	1	3		108	75	1	200		1	99	74	432
424	299	774	1		354	115	3	204		1	128	248	1
1	261	2	3		1	1	129	2		1	1	124	113
167	2	1	2		133	55	154	217		123	1	1	94
242	17	94	99		1	238	123	1		102	140	1	321
138	39	1	1		125	88	215	115		92	1	792	90
103	96	1	121		111	200	78	1		125	277	1	98
1	143	1	1		137	1	1	2		1	119	142	95
1	93	1	141		1	115	114	1		1	98	118	114
127	86	1	106		1	1	1	110		197	1	1	125
1	119	1	248		1	1	4	104		1	1	19	223
1	181	156	3		102	1	238	101		84	263	77	2
45	78	5	1		21	1	110	111		1	1	342	203
111	122	1	1		102	1	1	56		117	322	122	108
1	99	2	482		273	91	1	1		112	218	3	397
1	93	1	1		144	113	1	1		1	94	1	198
1	249	1	1		1	96	97	1		73	1	1	103
2	1	1	1		114	133	1	1		113	176	1	112
114	1	2	141		118	182	192	1		84	111	1	193
1	53	1	1		108	149	1	1		162	50	161	114
2	1	1	244		105	1	1	108		1	116	129	104
1	271	1	93		128	149	201	1		105	116	1	1
284	2	1	1		2	111	131	1		114	117	119	195
1	2	1	1		1	1	90	119		92	1	1	118
415	1	1	1		84	1	475	1		175	107	115	1
105	1	1	1		134	127	1	1		1	145	1	391
1	64	1	1		135	148	3	1		160	552	2	71
158	117	3	2		107	193	118	79		118	1	1	2
132	140	1	1		137	155	106	1		110	229	1	51
96	117	1	1		96	1	107	372		95	4	113	122
1	126	1	87		113	207	1	1		1	106	122	111
103	1	1	148		54	120	139	3		111	121	66	1
145	61	1	1		1	1	137	380		109	233	103	121
1	2	1	122		84	107	125	63		93	99	1	1
1	77	142	3		85	271	66	92		56	109	4	118
168	112	1	1		83	138	1	105		74	1	119	91
132	146	1	221		118	44	1	1		46	103	105	212
102	79	3	1		112	1	105	4		94	91	124	296
141	91	3	1		110	141	318	1		1	95	222	95
1	108	1	1		107	93	106	1		260	121	546	9
89	53	1	1		113	124	98	79		1	271	168	119
220	1	1	118		116	242	54	1		69	101	86	92
1	1	31	82		94	127	137	1		1	131	100	78
1	95	97	254		110	1	216	1		1	127	54	232
125	76	270	141		94	1	190	93		263	76	94	715
91	3	166	3		103	77	365	77		104	112	93	146
94	1	1	9		121	142	112	106		173	110	1	231
123	180	1	5		221	64	1	1		65	115	1	398
1	83	1	2		148	1	233	111		132	99	1	101
118	148	1	1		109	1	223	1		30	1	63	292
405	94	172	113		122	141	87	1		1	1	203	1
123	117	1	113		122	146	1	1		1	108	1	120
137	124	1	1		99	1	1	1		1	89	74	405
115	1	2	1		89	1	2	1		1	73	100	151
109	1	1	1		302	1	101	1		250	528	1	1
82	79	1	61		79	131	118	109		1	98	1	69
140	1	111	108		2	1	109	309		102	126	73	47
1	34	1	122		68	1	1	1		162	1	83	86
1	1	1	131		290	204	1	1		241	129	47	1
1	1	1	1		83	104	1	166		1	317	1	1
1	419	1	1		99	1	108	1		117	69	656	339
1	105	3	1		105	121	1	1		38	89	440	58
86	63	1	1		127	1	76	109		1	1	331	95
102	116	110	1209		1	1	95	1		1	282	1	78
106	89	1	1		134	443	85	1		116	231	122	15
126	110	1	1		49	328	1	343		90	119	129	41
147	108	4	1		111	148	1	1		1	110	1	572
111	132	104	1		129	1	77	1		116	1	116	230
185	105	1	2		119	1	279	1		108	1	117	237
1	212	1	1		117	225	1	391		1	129	206	446
115	130	1	1		117	106	1	2		2	116	1	282
118	251	1	546		139	105	1	1		1	24	1	93
2	118	1	1		194	1	275	1		168	1	107	220
1	128	144	1		93	2	1	144		101	1	483	102
119	223	2	132		69	99	33	133		340	1	258	81
129	129	95	110		1	121	1	313		241	124	796	1
88	121	1	1		1	116	82	224		105	231	2	100
90	89	2	78		402	261	92	1		3	504	1	1
1	89	1	1		121	141	94	1		1	143	119	212
1	1	1	3		128	133	4	1		112	105	1	544
1	1	2	1		104	98	7	1		225	126	244	5
1	1	1	2		88	1	1	121		133	375	83	1
117	303	1	1		118	135	2	241		88	117	106	1
157	65	1	289		99	125	367	1		119	99	366	113
1	1	1	1		113	1	29	125		800	122	1	162
1	49	31	97		122	1	1	330		1	424	103	1100
1	1	1	1		11	96	1	85		138	125	1	6
128	159	1	42		111	71	1	62		224	113	1	189
90	233	1	1		129	1	1	102		117	367	374	88
115	1	1	127		215	1	1	90		62	141	217	206
1	1	1	107		101	79	128	369		1	1	114	234
1	1	1	1		119	1	121	1		120	1	1	1
1	308	108	1		235	89	108	1		92	1	75	131
1	100	1	372		3	80	117	1		129	1	96	1
1	137	3	2		93	101	4	341		84	62	121	98
84	2	1	1		115	1	70	1		85	94	1	109
144	124	112	285		1	122	129	66		1	1	1	188
120	117	1	1		133	72	93	1		1	8	1	72
156	89	1	1		1	65	1	227		1	209	399	327
1	123	1	1		137	77	2	1		133	1	2	1
1	182	1	1		207	152	3	1		135	698	1	2065
1	95	1	284		100	125	1	3		1	1	229	96
1	99	4	1		114	113	1	1		1	121	199	6
122	120	88	45		73	111	3	1		132	264	115	1
1	62	1	895		1	115	1	1		1	224	120	1
121	108	1	1		140	127	1	338		102	112	70	243
148	114	1	1		135	1	1	74		356	1	123	120
132	75	1	1		111	1	80	1		106	2	218	212
129	107	3	1		203	230	1	121		78	8	1	318
258	86	3	1		206	115	3	1		3	300	279	1
1	88	1	1		1	120	1	1		218	1	119	521
92	70	1	1		117	3	260	2		260	1	216	198
1	1	112	1		122	131	128	1		1	61	95	360
97	81	1	3		114	104	370	1		169	1	129	1
25	128	1	1		121	362	134	96		177	1	111	683
119	90	2	152		90	241	4	122		1	523	74	147
115	136	1	1		1	290	100	1		111	111	232	1
127	1	3	1		201	1	222	1		115	101	194	102
76	1	1	1		97	135	1	1		1	236	94	538
78	67	1	83		109	129	1	121		78	227	103	4
194	79	160	1		1	94	1	67		479	109	116	798
1	93	1	1		104	124	1	99		5	97	1	222
1	1	1	1		1	1	100	1		120	1	143	1099
5	245	6	165		108	127	202	1		228	1	128	604
110	83	3	80		139	231	365	299		94	1	95	70
148	62	3	65		51	203	95	1		93	87	101	82
1	110	1	113		141	111	145	168		258	117	143	1
132	2	3	2		137	247	1	104		260	113	1	92
94	1	1	1		1	71	1	127		118	129	520	774
108	1	1	1		116	44	9	1		109	104	1	115
155	2	5	1		58	92	1	1		136	92	160	122
126	107	1	1		1	101	99	1		85	128	232	1
140	1	1	9		146	317	128	1		104	1	240	303
102	30	1	1		53	86	1	1		224	1	115	99
6	147	1	463		1	202	1	202		117	222	84	73
197	1	1	1		109	1	1	122		1	1	1	299
1	101	1	329		139	1	1	565		1	104	74	224
102	91	154	1		117	112	7	90		104	1	100	542
85	106	1	534		223	83	1	1		136	218	105	92
103	124	1	1		2	106	1	1		78	227	1	3
1	112	1	1		222	145	1	100		379	234	1	1
1	85	1	1		94	111	100	123		499	65	120	40
91	1	143	1		282	188	1	1		90	1	251	117
131	1	1	62		120	1	117	1		1	220	85	360
76	95	1	89		142	1	1	91		1	240	365	133
197	118	1	79		1	131	95	85		1	88	1	105
1	1	1	116		1	1	1	394		1	113	1	90
3	1	1	1		138	360	2	1		240	2	1	85
129	1	2	1		88	126	115	121		113	118	221	1
1	122	1	1		151	127	174	1		1	130	114	137
1	168	1	226		108	109	77	468		1	96	214	127
2	110	1	70		82	162	3	146		1	89	133	122
1	1	1	1		119	367	110	1		1	95	1	125
1	100	111	1		151	123	1	111		99	153	1	210
75	94	1	3		87	290	1	199		1	258	1	123
137	1	366	1		34	118	1	57		97	101	78	95
109	137	60	1		1	94	3	131		134	113	89	1
148	135	1	121		1	8	1	3		99	95	13	72
1	92	1	178		103	88	1	1		508	1	123	101
103	157	1	1		120	89	113	2		1	1	116	1
1	1	1	1		142	1	115	1		1	434	123	788
1	49	1	210		92	1	229	1		1	120	79	1
2	120	1	84		1	1	231	77		1	106	61	96
1	104	1	1		124	1	2	69		1	96	467	91
1	121	509	1		107	104	1	120		443	308	141	242
113	1	1	1		100	94	117	175		128	1	1	1
1	105	2	1		107	1	45	1		1	1	124	119
131	1	62	1		1	107	614	1		162	288	109	74
112	1	1	1		110	483	1	1		1	355	430	109
109	1	1	1		1	1	1	1		2	88	236	439
279	67	337	1		82	1	301	1		113	258	108	91
1	1	1	517		96	1	129	1		127	1	3	364
118	236	1	116		75	135	1	93		647	143	159	304
105	96	1	538		370	1	369	125		1	13	126	136
90	1	1	242		142	194	97	1		1	25	334	128
125	1	263	137		1	1	116	101		2	117	90	1
112	1	1	2		100	2	95	2022		1	1	114	497
94	116	1	1		107	1	110	1		1	139	117	1
2	1	1	1		73	1	130	1		1	140	92	100
1	133	100	1		80	139	124	1		1	140	107	433
1	114	1	1		120	1	105	1		98	115	276	464
130	93	1	77		123	369	1	542		77	73	1	562
121	1	1	103		234	138	1	523		118	129	198	252
108	99	1	1		1	90	1	96		1	213	97	1
200	1	1	73		119	111	174	1		1	1	196	96
119	342	1	1		127	87	78	1		1	113	209	1
1	1	1	1		105	3	411	106		128	119	106	445
148	119	3	1		107	79	1	104		114	299	178	84
51	310	3	1		108	227	216	51		116	211	84	1
1	104	2	3		111	77	107	1124		143	1	115	1
45	1	2	1		152	172	118	330		1	79	135	670
164	51	1	1		155	1	110	1		126	119	138	1
119	142	1	94		122	116	1	2		2	1	1	1
1	153	1	1		63	1	134	17		1	143	118	93
51	1	2	376		256	94	1	2		133	89	1	199
137	1	2	3		75	1	1	10		2	68	217	1
121	1	6	252		117	258	78	204		49	276	74	1
1	221	145	1		235	1	87	118		2	92	1	1
1	1	199	1		90	100	95	218		124	1	1	86
132	81	3	3		95	105	97	120		1	1	136	98
117	97	1	275		91	360	72	2		163	427	112	144
144	130	1	263		109	1	1	1		400	117	1	184
17	1	4	1		119	126	111	1		123	1	398	1
1	112	1	2		106	143	127	1		200	1	113	1
121	336	1	1		121	110	113	415		118	106	328	107
97	75	1	109		169	214	94	1		1	95	243	218
260	137	1	112		100	108	115	1		1	3	79	113
1	227	34	95		2	1	2	1		393	219	81	244
1	74	1	909		119	147	1	204		139	654	121	110
106	123	84	499		115	134	1	1		122	1	3	313
1	90	1	1		98	134	1	4		106	113	111	291
3	1	1	128		1	1	4	191		126	238	135	1
96	124	113	116		103	1	1	107		1	125	1	1
250	122	1	89		79	1	1	5		1	1	33	429
1	80	1	1		1	335	205	133		1	1	73	273
3	122	1	1		36	1	90	88		1	1	1	1
95	256	1	1		82	105	353	89		110	192	8	1
1	98	1	1		91	115	1	1		133	213	503	1
307	1	1	1		195	1	229	91		2	1	75	155
1	115	1	89		115	1	1	125		1	292	113	174
1	107	1	74		131	102	1	1		158	106	355	1
158	115	1	1		121	102	130	53		1	112	1	916
1	1	5	1		143	101	1	1		106	2	82	98
164	1	2	100		4	110	93	1		107	18	1	28
107	296	1	1		1	159	109	1		199	314	1	100
98	209	1	1		67	103	1	4		83	116	122	245
111	117	208	1		146	95	1	110		3	112	104	1
98	63	54	984		88	352	144	1		161	104	112	96
1	111	90	1		145	109	1	80		138	475	115	1
12	105	1	1		144	1	132	92		253	2	142	1
230	122	641	1		104	122	66	96		2	1	1	72
251	1	1	1		144	1	88	134		1	114	84	1
1	626	1	157		117	1	1	1		1	91	1	115
1	63	1	1		103	1	3	7		1	133	1	225
3	268	1	1		1	254	109	174		1	41	120	91
126	103	1	78		128	127	100	1		1	127	124	114
78	1	1	1		125	81	440	117		88	1	11	1
112	1	132	1		104	646	547	68		121	101	106	4
130	1	1	450		1	131	97	1		127	1	245	110
132	117	1	1		68	109	80	145		3	95	818	1
1	1	1	1		89	116	99	1		6	197	2	115
1	1	1	194		110	88	1	1		140	1	1	255
1	3	1	93		88	132	97	1		74	91	528	106
151	32	1	234		205	196	1	1		144	2	327	1
101	2	1	1		108	122	2	111		114	206	1	82
74	243	1	94		120	210	1	119		116	108	1	201
173	1	1	2		119	124	1	220		1	55	102	128
1	1	1	1		264	105	89	1		74	214	99	98
4	65	1	1		1	224	123	1		1	90	93	198
3	145	1	1		149	1	1	187		1	367	1	118
120	102	1	1		75	136	1	3		1	123	1	351
149	1	85	1		73	112	1	642		1	137	100	1758
1	225	1	1		140	1	123	83		1	1	7	3
1	234	1	6		157	110	496	1		115	1	120	1
116	128	3	2		110	1	2	69		1	1	2	50
76	1	1	1		103	86	143	1		1	1	1	53
140	1	1	94		66	122	92	2		212	1	78	189
1	1	424	92		341	126	205	1		96	127	510	1
1	1	1	1		100	1	1	185		1	80	208	2347
1	222	3	1		1	54	1	80		117	68	125	100
136	237	1	1		78	202	248	118		134	140	108	450
1	119	1	1		69	225	1	52		47	88	183	61
151	81	3	1		1	93	243	207		231	1	1	1
2	100	1	123		91	409	117	107		112	1	1	161
1	1	3	134		111	1	1	1		100	123	1	732
142	137	1	117		84	729	2	1		125	749	2	66
1	226	1	85		1	258	62	1		1	117	1	123
1	190	183	80		90	1	215	101		131	117	2	96
85	258	1	1		109	1	1	109		1	118	99	109
110	119	1	88		147	1	1	628		75	333	1	1
136	116	3	1		374	196	117	300		1	134	64	1
2	76	1	1		1	131	103	934		2	1	92	1
108	110	1	235		93	103	299	1		118	88	192	149
112	1	1	1		121	1	359	1		126	225	3	399
1	1	1	110		178	1	1	27		1	133	1	1
1	125	1	1		148	1	1	129		2	271	121	996
1	65	1	1		1	1	1428	269		1	93	177	1487
1	110	1	270		124	108	198	261		1	123	127	463
135	223	141	1		219	149	94	112		1	110	1	112
1	92	1	1		88	111	1	1		95	110	158	340
1	336	148	1		122	327	1	1		1	211	2	328
1	124	238	1		120	240	1	1		1	139	94	319
128	234	302	1		126	155	1	1		1	123	97	209
131	1	1	1		1	1	181	189		304	100	214	1166
264	122	1	164		124	1	1	50		1	237	91	906
1	1	1	39		1	104	265	116		147	227	154	92
3	228	1	1		130	124	111	265		1	1	96	112
1	1	4	1		132	268	1	1		1	132	204	97
157	85	1	1		94	115	114	1		100	113	1	2
118	117	27	1		119	1	558	1		361	125	1	895
120	253	120	1		126	1	89	1		74	361	234	120
1	1	1	87		113	134	109	350		1	1	1	1928
1	106	1	88		94	1	1	302		1	233	335	97
77	265	1	1		1	199	1	308		1	347	229	99
1	1	1	263		109	111	1	88		1	155	105	420
132	94	1	1		75	342	77	122		193	1	1	121
108	99	2	1		112	111	1	297		89	91	1	186
2	225	1	164		125	93	117	1		1	113	92	123
1	63	105	1		93	1	1	251		1	125	1	212
1	1	1	1		1	1	1	1		127	102	70	1
123	1	1	538		97	1	134	1		235	291	217	100
173	83	131	2		66	225	134	134		1	438	1	92
247	80	1	127		112	117	1	296		1	125	95	168
1	106	1	1		132	1	1	1		100	1	221	1445
138	96	80	123		90	220	120	147		231	132	318	1
113	149	1	3		78	1	82	97		121	98	89	111
1	84	1	106		112	1	1	141		132	111	87	117
92	116	1	1		127	152	507	1		1	124	103	121
89	259	9	1		83	1	1	57		1	1	207	91
1	129	1	1		1	100	109	1		1	110	61	100
116	119	40	122		122	1	447	132		134	1	1	218
1	287	259	1		148	98	189	111		99	71	103	114
1	1	1	1		1	80	99	1		1	137	153	96
122	115	1	1		123	372	98	100		152	85	84	347
115	139	1	1		1	84	1	1		118	104	95	113
1	144	1	1		119	1	299	116		119	215	107	1
10	111	1	1		4	1	1	1		112	126	318	313
139	103	1	1		1	1	1	1		98	1	114	1
154	252	9	114		135	133	1	128		1	1	1	137
118	1	4	1		98	1	107	1		97	1	108	1
1	118	84	645		1	156	117	1		580	234	100	328
1	123	2	105		134	1	540	1		90	104	88	106
107	1	2	1		124	1	1	229		1	107	1	91
132	140	1	1		115	100	247	1		1	81	1	1
165	1	1	1		99	108	107	77		1	209	1	88
1	100	1	101		52	92	78	96		107	121	1	6
1	1	1	1		74	113	120	2		100	1	1	423
92	107	483	85		250	1	1	1		1	97	132	65
52	103	1	1		3	103	1	131		1	1	70	137
106	114	1	1		109	129	1	130		1	387	116	113
3	1	1	1		1	413	202	114		1	134	99	522
80	77	2	4		1	270	70	120		214	127	374	1
296	89	2	1		1	1	1	51		95	1	295	110
1	243	4	127		1	1	1	1		1	1	217	1
121	97	1	121		1	211	278	1		259	132	1	1
169	96	1	122		69	212	1	2		237	123	242	1
118	78	1	112		109	122	88	1		78	124	579	1
4	218	1	119		123	120	64	205		1	110	1051	98
1	34	1	96		104	1	130	1		97	200	1	304
1	69	78	1		1	135	84	77		104	548	188	91
133	1	1	1		89	1	1	1		110	250	1	100
1	93	1	438		112	2	1	113		55	1	2	1
96	412	1	1		146	97	1090	86		1	385	1	50
84	1	1	1		1	175	83	131		1	95	9	1
85	1	1	114		136	136	243	116		3	138	202	105
144	1	295	10		105	1	1	122		161	117	1	98
100	336	1	1		109	104	1	1		1	383	128	96
103	1	414	1		13	253	1	1		407	77	697	106
104	1	1	1		115	62	68	1		133	102	209	1
1	110	1	1		120	4	1	1		135	1	127	1
1	134	931	1		1	6	129	225		152	94	573	102
3	1	1	1		1	1	123	141		1	120	113	662
1	108	1	1		1	1	1	117		76	112	415	279
1	108	1	2		1	1	1	85		1	1	332	110
1	1	1	1		88	85	1	1		83	1	1	1
103	109	1	2		155	116	510	188		83	110	107	308
117	452	1	2		134	1	123	1		1	101	2940	7
182	108	1	369		124	1	1	267		1	536	85	1
1	106	3	1		102	1	1	997		32	1	119	78
1	109	2	1		122	342	1	1		422	50	110	1
172	118	1	129		268	101	1	2		1	84	1	132
1	135	1	1		339	138	164	125		232	1	3	945
123	193	1	1		1	127	246	73		7	292	88	697
1	1	1	1		1	106	97	2		107	247	2	1
137	264	2	2		23	131	261	1		128	91	1	213
1	83	1	1		1	93	140	59		250	115	2	79
1	94	3	1		1	68	1	95		103	142	4	74
1	94	1	107		170	112	62	1		103	1	1	233
159	122	1	1		1	1	109	85		249	1	1	722
125	326	1	1		111	94	1	69		124	103	78	105
233	128	1	120		133	117	1	1		107	213	1	110
1	99	1	268		1	145	1	920		1	1	91	369
1	67	1	195		124	1	122	1		138	135	465	170
58	80	1	1		140	144	3	1		94	109	275	153
1	89	1	1		23	477	3	1		116	366	1	802
69	186	1	1		140	253	200	1		130	97	1	109
1	218	1	1140		1	93	1	83		1	1	90	125
1	362	1	265		136	129	295	1		1	5	100	1
128	120	1	345		62	1	59	201		1	206	191	316
1	85	88	115		1	294	92	957		151	100	1	374
1	106	1	1		144	120	119	1		153	93	97	120
1	106	1	278		131	85	679	114		139	1	141	76
1	1	1	71		202	1	1	3		103	84	1	3
121	96	1	1		3	1	1	2		72	1	1	361
469	322	1	1		674	1	1	29		129	125	1	102
1	224	1	1		121	121	1	313		88	460	1	4
1	1	1	1		1	122	86	79		1	125	1	81
1	116	133	1		126	120	92	103		1	84	1	2
1	85	2	85		1	102	155	128		123	1	119	689
135	212	1	103		3	74	3	1		1	1	77	133
108	1	1	115		118	1	1	2		168	120	94	201
114	86	1	4		1	1	1	128		137	62	129	99
129	125	1	1		3	1	1	1		111	251	85	114
126	44	1	165		106	114	1	1		114	191	118	1
1	133	1	1		79	625	1	84		239	102	101	1
1	116	2	394		102	115	1	1		120	1	106	388
151	1	1	1		1	704	1	1		112	116	703	251
138	108	1	101		226	2	121	8		79	107	1	1
177	1	1	117		139	1	85	560		93	1	1	335
113	1	4	1		128	1	120	2		138	1	1	2674
1	90	1	1		89	229	1	101		140	131	106	109
2	83	1	271		80	1	2	1		73	1	1	849
1	117	5	1		100	104	59	1		126	82	105	1
116	566	2	88		123	86	86	1		1	107	400	641
1	304	1	495		1	122	1	1		113	99	141	4
1	111	1	103		88	1	2	1		92	101	115	37
391	231	1	115		119	111	1	1		95	96	97	323
237	109	1	197		117	83	158	153		122	239	301	365
131	116	1	120		84	93	238	2		1	1	96	122
1	92	1	92		1	90	566	512		196	213	200	578
128	119	1	1		106	1	1	98		118	96	90	112
1	639	1	1		130	151	1	236		1	121	109	697
124	101	1	3		101	124	1	2		82	122	100	99
120	127	1	1		103	1	3	1		131	102	1	86
1	1	1	1		85	111	110	396		368	375	1	83
1	1	129	1		114	209	100	118		110	1	72	1
1	1	1	1		108	13	51	95		241	82	98	220
1	1	247	1		202	115	111	113		1	2	99	306
1	1	1	1		127	112	1214	98		1	1	118	96
150	35	1	1		111	108	1	144		145	1	1	96
265	222	1	1		339	1	1	78		124	107	373	205
112	82	1	1		105	2	1	129		1	106	143	1
1	1	1	93		104	2	125	2		126	578	87	1
245	104	1	102		78	1	108	1		65	127	126	681
1	107	4	1		94	1	140	1		1	41	256	1
1	97	141	1		251	103	122	1		1	245	118	173
337	131	3	521		79	123	1	1		1	208	228	51
125	80	5	1		89	33	1	191		1	108	113	210
2	63	1	1		203	67	3	71		1	116	67	109
131	261	130	365		139	129	211	1		1	817	300	118
122	1	2	1		78	1	236	2		106	131	152	469
85	116	1	2		51	96	1	1416		1	118	1	859
93	251	2	1		113	130	72	349		135	651	164	98
144	116	1	1		114	111	81	1		1	1	230	103
2	105	1	3		112	113	188	1		106	1	646	92
139	111	1	132		121	79	134	235		1	66	107	5
137	90	1	1		38	2	1	1		139	1	104	195
1	129	3	1		87	284	2	1		119	122	1	1
104	182	1	1		232	95	1	511		1	2	120	79
116	220	1	669		133	81	68	64		1	1	381	292
1	95	1	1		92	75	195	1		1	1	78	90
128	137	1	1		1	1	1	478		299	107	1	31
93	99	1	1		1	86	1	98		1	107	1	594
125	1	1	117		142	1	1	1		93	121	1	175
1	1	1	305		116	83	2	117		207	230	1	1
1	182	1	130		126	1	1	114		186	1	1	1
119	358	136	2		88	135	378	107		1219	108	1	1
152	278	1	1		100	101	100	114		135	136	596	100
146	91	2	92		98	1	1	10		120	1	103	1
128	89	1	94		274	152	1	1		1	106	95	192
1	162	1	96		92	107	1	3		1	118	1	79
1	101	1	1		223	1	224	1		1	75	1	1
1	123	1	2		98	121	1	5		673	1	643	116
156	193	1	1		122	127	1	90		34	1	293	1
153	1	236	1		119	86	207	100		137	237	244	132
1	109	1	126		227	110	379	105		1	110	1	1
119	209	52	2		83	1	1	260		120	111	1	99
92	114	112	5		1	115	112	109		137	1	1	103
73	131	3	197		233	1	1	104		1	114	93	145
119	126	1	358		140	130	1	137		199	386	86	134
114	1	1	1		1	120	2	1748		107	239	212	1
1	80	282	84		112	2	1	119		93	216	104	147
128	142	1	141		105	1	90	149		3	267	106	94
190	1	3	1		220	1	102	517		1	100	2	96
1	87	1	2		76	104	78	1		126	213	1	1
89	125	1	311		113	1	245	2		563	129	1	615
1	104	1	1		1	461	132	128		397	1	90	105
1	125	3	300		3	1	226	111		82	122	131	214
134	111	1	2		59	156	103	214		1	127	1	94
118	101	1	1		256	1	1	59		138	1	111	1286
1	113	2	137		133	131	1	1		135	102	103	1389
105	200	1	2		114	2	120	1		229	1	243	112
1	353	97	1		119	101	103	1		99	1	94	202
2	130	1	1		112	1	1	105		1	428	1	1053
122	102	1	1		131	108	1	1		103	90	119	1
116	122	115	1		1	116	1	1		1	128	1	93
1	1	188	116		105	74	2	1		149	120	94	2
94	105	1	89		130	1	1	1		332	91	102	194
100	103	173	3		116	1	2	1		104	108	128	2350
130	96	1	1		113	69	1	412		1	294	7	121
1	119	102	95		98	496	1	1		141	205	92	87
1	95	139	1		302	299	88	127		1	196	119	1
257	126	101	1		1	1	97	1		112	107	224	769
1	1	60	114		247	1	222	178		125	1	129	104
240	1	109	135		90	112	64	102		130	1	108	107
120	214	1	1		118	1	23	322		178	135	106	3
1	124	1	1		127	125	2	104		100	97	130	131
141	1	1	1		552	88	1	1		179	127	2	132
1	106	178	1		139	1	1	2		184	71	420	128
1	1	113	180		86	136	1	1		109	133	2	1
230	316	1	1		106	97	1	1		115	474	217	1
169	240	2	109		208	134	669	1		172	214	105	88
1	83	3	109		116	1	432	133		207	77	4	78
1	123	2	114		125	134	74	89		1	118	1	218
1	75	84	1		123	82	136	1		113	1	539	1
135	113	2	1		53	161	233	125		1	134	110	95
1	82	2	9		137	93	1	126		113	80	139	1
128	1	30	1		115	318	1	1		104	76	101	109
168	1	2	1		124	135	273	1		276	117	1	209
1	1	102	126		127	1	407	245		123	95	1	1
1	125	1	68		96	1	123	1		1	116	265	1
111	105	1	349		1	1	232	1		233	121	1	90
136	1	165	123		126	1	108	1		87	72	291	118
127	1	1	113		97	112	1	1		95	108	99	1
106	126	147	3		117	99	107	1		3	1	1	133
1	1	5	289		115	108	131	333		105	129	1	114
1	120	3	1		1	95	128	54		127	93	65	791
204	124	1	1		116	109	1	117		1	117	355	98
1	69	1	200		132	206	1	414		1	75	91	209
102	95	1	2		139	1	106	190		1	107	65	87
142	74	1	1		44	1	95	1		95	95	99	112
239	296	1	3		215	278	124	1		111	1	3	1
79	106	1	105		1	106	100	1		1	119	2	1
151	125	492	1		137	91	257	82		104	1	116	102
1	80	83	119		106	101	240	1		138	471	50	35
68	1	1	101		90	269	369	1		98	1	113	151
109	121	1	4		1	105	1	321		124	126	530	112
220	1	1	1		1	1	1	94		1	362	141	216
134	86	1	1		102	97	115	94		79	226	108	111
126	111	1	1		1	1	113	1		1	116	227	1
288	112	1	1		91	130	1	1		153	123	1	1
1	125	2	1		112	126	266	1		1	109	2	1
1	100	145	117		1	156	140	2		1	335	461	1
111	85	55	434		1	92	1	126		1	606	90	80
107	69	2	1		121	69	167	368		5	156	116	104
119	74	2	1		121	1	392	454		113	1	248	1
257	226	1	1		143	480	114	85		1	147	77	92
136	1	1	1		1	1	1	1		115	99	103	89
112	82	1	1		121	143	1	1		474	112	96	240
162	1	1	38		143	101	3	1		1	55	527	1
81	77	111	1		120	121	1	1		198	186	1	1
126	254	2	1		132	114	1	2		1	128	1	1
195	85	3	334		1	87	1	1		103	139	1	260
1	112	302	230		85	263	1	1		16	101	98	1
97	97	1	137		213	203	1	1		124	164	99	106
98	78	91	1		139	1	134	1		47	108	133	1
1	3	1	1		131	1	331	61		1	1	42	74
114	536	1	1		149	243	3	52		110	5	129	118
1	1	7	1		1	136	1	166		561	82	1	96
1	122	1	1		1	242	211	314		1	1	51	129
113	3	1	1		33	1	146	1050		103	147	4	136
232	105	1	133		302	263	114	1		1	194	107	81
89	1	1	1		89	118	12	1		1	125	165	99
135	28	1	1		87	1	1	83		473	128	1	87
1	9	2	1		2	1	1	1		109	1	1	94
131	103	1	1		124	124	2	1		93	129	1	122
116	1	1	1		126	352	1	83		218	147	402	1
157	107	1	1		1	137	1	3		1	241	64	107
82	121	1	114		3	1	1	1		1	104	1	95
109	362	1	1		1	2	115	1		1	1	179	98
112	1	1	252		1	225	1	272		1	102	97	226
119	1	1	1		138	47	1	1		1	76	649	82
108	120	1	1		108	1	221	1		119	112	258	1
181	123	136	1		281	1	124	1		91	1	1	282
121	113	1	94		74	245	127	1		236	88	112	137
126	105	1	332		43	1	1	1		1	113	214	1
2	113	1	1		128	127	1	181		1	125	112	61
95	350	1	1		119	146	133	130		369	84	86	218
71	1	1	1		81	107	1	81		575	127	91	1
135	1	4	1		222	122	2	3		101	99	1	1
148	95	1	1		119	1	1	1		1	119	1	305
122	866	1	1		1	133	1	1		1	121	94	90
262	36	5	1		129	1	1	1		1	205	171	1
1	117	1	261		1	103	1	101		113	105	90	172
1	1	1	164		129	130	133	81		132	104	1	437
1	98	1	1		1	76	123	1		86	118	2	1
106	123	1	2		152	1	212	1		1	424	25	124
131	117	1	1		207	146	48	3		1	194	117	82
98	1	1	1		128	1	52	1		620	117	1	81
162	104	1	1		124	476	110	1		98	1	1	256
121	224	1	155		131	99	1	1		1	115	152	929
1	1	558	1		77	112	1	8		1	89	266	412
115	114	1	50		1	82	1	775		1	107	115	106
1	2	1	95		1	1	121	127		1	1	80	1
85	108	1	196		126	1	190	1		1	1	137	1
94	1	1	99		1	1	826	1		104	1	131	1
70	115	2	207		99	142	91	123		89	87	1	793
3	74	1	70		72	157	96	93		44	91	1	104
133	1	2	119		1	1	92	424		113	1	56	58
144	125	7	1		121	1	1	96		1	1	7	99
288	90	2	1		114	124	1	236		1	189	109	122
136	128	3	1		223	1	1	66		1	81	108	1
1	1	2	1		117	118	66	1		1	79	92	153
124	145	1	1		1	280	397	86		114	105	113	97
123	103	1	1		326	245	14	1		1	89	214	112
131	438	1	1		95	109	1	130		97	99	184	425
1	1	1	4		367	82	1	110		125	1	190	535
1	184	1	113		88	1	1	110		111	107	110	1
154	118	1	438		110	129	1	237		141	233	258	101
494	1	1	1		131	127	78	124		417	142	108	134
107	133	1	614		133	342	3	1		125	89	103	1
131	384	1	1		81	136	623	1		83	270	108	85
1	101	1	153		139	1	125	80		1	116	89	95
1	1	1	399		91	114	131	92		108	163	831	188
192	131	1	1		95	353	1	323		1	1	1	122
178	262	1	1		97	1	1	125		125	101	106	1
127	111	1	1		123	1	111	1		239	181	1	100
104	103	1	2		127	1	3	1		327	85	1	1
1	109	1	1		125	521	4	1		104	231	397	1
121	101	1	473		85	89	7	1		145	234	210	90
160	120	1	1		132	1	1	238		1	1	78	107
2	132	3	169		133	1	172	116		95	1	1	1
1	120	1	1		103	105	70	101		34	125	107	94
143	1	1	1		130	94	122	1		1	88	1	1
1	98	1	120		116	121	402	1		215	220	1	1
334	185	1	2		109	1	1	1		114	200	174	133
1	97	1	96		115	1	111	95		245	1	342	104
89	92	2	102		262	1	98	131		112	1	1	1
93	36	1	127		114	1	1	128		1	1	1	97
103	219	1	100		1	1	1	186		1	128	1	321
129	1	52	1		128	150	235	121		1	190	98	1
1	124	3	132		92	100	126	495		152	115	144	101
1	227	1	3		108	41	119	2		164	106	135	1
98	78	3	1		129	284	86	438		169	1	1	1
111	1	1	2		93	98	118	121		1	118	109	122
1	136	1	1		209	249	118	125		270	1	211	1
245	1	1	1		156	142	113	1		1	1	86	82
708	114	1	486		114	1	122	1		115	1	2	124
3	119	1	1		204	87	2	1		101	1	157	303
108	108	1	1		289	208	1	1		4	217	3	97
81	127	1	1248		228	1	120	1		226	240	112	261
120	175	143	476		1	1	101	144		1	658	80	95
296	187	1	152		1	80	102	200		145	120	1	59
89	1	1	1		1	117	1	454		228	137	1	69
1	121	1	1		219	106	6	1		272	129	1	106
1	1	1	225		91	1	103	1		1	197	1	113
1	12	3	1		134	120	127	1		91	1	1	1
1	122	1	1		110	1	101	72		105	283	243	1
102	240	2	240		1	3	1	96		2	129	92	113
1	61	1	1		129	206	1	88		188	224	92	111
1	185	1	132		1	338	109	1		1	1	1	759
1	125	2	314		1	118	307	1		171	99	1	1
104	113	1	1		1	1	102	1		1	450	1256	91
1	1	1	1		128	1	90	1		33	109	201	122
1	180	95	1		118	1	99	92		1161	110	222	226
104	93	1	1		99	214	347	83		1	119	55	216
99	95	1	80		101	131	1	264		127	100	1	94
97	1	1	53		111	526	94	84		66	112	403	112
4	1	1	2		138	1	1	1		94	224	1	316
113	387	1	659		141	1	3	1		123	870	1	127
126	220	1	1		113	123	117	1		119	1	70	88
117	1	3	1		113	127	218	1		1	1	131	202
119	113	1	333		82	1	1	1		175	340	105	77
1	69	1	1		105	244	344	154		11	171	96	1
1	121	130	266		212	119	1	1		4	90	121	104
1	229	112	1		277	109	1	1		1	240	277	76
1	1	1	385		226	145	1	1		1	224	168	95
1	56	1	1		195	100	2	1		1	208	73	101
270	99	1	1		128	126	229	355		4	1	221	336
138	113	1	1		145	246	1	61		109	98	99	87
122	114	1	1		1	136	113	1		117	124	84	104
103	65	1	268		1	114	1	107		136	310	101	1
1	109	354	1		134	119	341	91		1	515	135	139
1	101	275	353		132	1	1	115		136	110	1	95
1	85	1	1		108	128	154	102		143	107	98	191
1	93	1	1		119	91	98	753		1	1025	1	96
1	68	1	3		97	153	82	1		1	61	587	86
105	121	1	1		113	108	101	4		1	238	112	209
106	75	1	1		315	98	125	106		1	307	284	512
122	80	1	1		129	132	89	195		1	157	119	192
1	226	206	1		101	1	113	103		1	87	414	1831
1	89	1	211		274	125	107	222		3	109	202	132
135	113	6	100		122	148	115	2		164	105	121	1
147	217	1	37		95	121	1	2		139	234	131	99
131	102	1	246		98	1	3	1		1	1	119	237
1	355	1	1		120	120	3	2		117	120	80	137
131	121	1	1		226	410	3	1		116	96	113	426
106	1	1	1		133	128	1	1		1	120	91	1
131	201	1	178		114	98	1	120		274	156	234	84
1	85	1	1		117	138	307	1		115	742	6	83
306	126	1	1		291	129	58	346		108	1	122	89
140	233	1	1		122	88	74	1		66	290	1	2
161	1	3	295		207	118	67	192		241	90	1	102
150	119	56	136		125	1	340	1		130	97	34	93
123	112	1	1		145	1	1	1		1	94	1	556
3	137	103	1		1	157	109	1		94	1	568	173
242	645	1	2		96	459	112	2		228	96	1	4
127	112	1	2		132	135	67	31		300	199	121	753
1	129	1	1		112	1	320	1		1	99	117	121
1	101	1	1		110	1	106	1		1	102	89	1
2	1	2	1		1	1	100	1		2	117	112	217
92	1	1	1		113	1	1	1		1	141	211	312
119	1	1	99		141	124	444	1		92	313	113	1
1	107	3	1		127	1	296	150		143	121	149	573
106	95	1	289		92	376	362	315		129	1	292	205
71	364	2	1		102	1	188	197		104	1	56	1011
121	1	1	1		133	132	377	294		1	122	1	2
111	91	96	1		126	115	130	1		122	119	316	112
1	47	99	1		113	136	1	1		1	118	2	92
2	70	1	4		377	1	1	136		1	118	97	105
2	115	5	100		122	125	284	64		60	1	1	206
123	121	6	119		64	122	69	192		109	73	2	1
164	121	1	761		248	114	99	1		1	247	2	109
1	109	1	1		113	1	2	1		117	158	113	127
154	119	1	1		217	1	109	160		1	1	1	5
1	103	1	112		2	1	111	203		1	1	119	234
1	1	1	90		1	80	124	89		1	1	91	85
1	1	1	1		1	92	224	229		1	101	1	1
135	91	1	1		2	132	51	593		122	106	310	108
1	1	3	129		143	1	1	1		120	210	172	1
68	234	1	1		261	130	1	1		1	91	97	241
128	1	1	3		112	1	99	578		1	72	1	111
151	1	8	93		101	103	127	1		1	128	349	81
1	1	1	187		136	1	174	264		1	1	122	84
121	227	1	130		105	147	122	1		1	119	117	43
99	118	232	1		1	1	118	106		98	131	138	238
94	1	149	130		146	149	277	1		1	113	111	1
1	121	1	155		96	106	83	309		1	189	179	1
101	1	1	2		84	129	1	113		88	1	81	528
1	122	1	141		1	114	1	126		86	167	110	101
146	231	1	113		134	109	124	1		243	94	301	94
154	46	1	1		107	281	1	1		1	1	193	38
1	1	1	241		325	1	130	1		74	126	1	189
180	247	121	1		342	216	2	1		101	79	1	87
137	116	1	1		104	1	1	1		105	120	118	84
119	199	1	240		299	127	394	107		128	1	177	73
1	103	1	1		104	1	109	1		1	135	202	196
90	1	1	1		242	138	101	1		139	91	57	225
1	381	3	4		113	134	1	230		1	109	77	4
1	273	4	1		1	247	104	86		90	1	262	74
117	1	137	204		119	121	1	192		100	87	111	111
125	1	295	222		61	84	92	197		1	100	717	126
119	1	90	1		144	88	129	1		1	100	113	87
1	1	155	1		1	101	319	130		1	136	104	864
119	51	1	1		82	102	1	255		844	196	577	83
157	471	1	1		112	117	1	114		228	2	128	87
1	1	1	1		1	1	112	2		1	98	114	126
1	109	1	1		124	125	118	1		128	89	1	217
1	143	1	1		107	230	68	1		353	222	293	441
1	1	1	1		108	142	77	315		135	105	231	836
1	194	1	1		60	1	221	1		162	162	117	1
1	104	1	1		1	101	148	1		127	1	1	100
1	1	1	2		106	1	1	1		1093	122	1	1
127	1	1	1		78	1	1	1		186	119	1	331
145	91	1	1		102	152	106	1		137	121	1	1
117	157	1	1		135	89	304	1		83	116	1	1
125	90	1	1		1	1	213	87		1	88	139	107
1	75	1	1		1	40	340	209		1	126	85	120
1	93	1	1		43	1	199	99		190	126	1	81
1	1	1	1		205	1	113	1		133	410	1	83
333	1	1	4		82	119	1	1		1	107	1	114
1	121	1	1		76	108	1	1		1	98	80	105
130	1	1	124		1	356	1	1		1	137	44	90
1	1	1	1		5	129	1	1		101	48	115	64
1	55	1	98		1	105	330	18		1	566	332	386
92	98	1	449		141	112	174	1		127	1	400	106
235	117	1	99		1	98	1	132		1	85	112	85
112	131	1	1		1	119	128	1		1	127	1	179
338	86	1	1		1	1	1	1		463	131	5	86
95	114	1	1		83	114	1	136		1	126	190	167
132	89	1	1		117	93	129	1		195	108	224	111
2	459	1	1		123	82	65	1		418	104	1	178
131	1	1	165		90	341	1	1		1	1	105	166
1	101	1	1		1	1	120	1		167	140	222	111
107	125	1	1		147	1	1	128		76	1	66	89
108	93	1	444		119	89	481	104		1	279	1	1
123	124	1	1		95	113	90	79		101	232	1	372
1	564	1	1		126	125	131	1		1	109	163	105
1	76	93	1		219	101	125	73		1	136	347	1
125	133	300	113		6	101	118	1		90	103	415	125
102	143	2	117		10	160	1	1		1	89	106	107
1	111	438	71		1	1	1	1		1	99	63	118
1	211	1	216		1	141	2	1		229	114	114	685
1	100	1	119		54	1	212	58		83	81	101	261
1	101	1	2		106	156	226	526		1	131	50	114
1	125	2	1		114	156	1	1		1	1	1	275
75	350	1	1		143	104	137	1		97	122	219	328
228	1	1	142		129	123	108	1		83	121	123	544
119	2	1	1		107	111	1	5		105	1	1	120
50	94	4	7		2	2	1	112		120	1	1	109
123	1	1	1		132	138	114	64		1	119	74	617
1	132	1	73		1	107	2	120		1	95	120	215
1	6	1	107		124	92	1	110		1	98	94	1
1	82	1	1		94	1	1	2		116	1	1	46
1	331	1	1		97	127	138	116		1	136	544	109
1	106	1	1		1	104	199	109		2	1	1	51
131	103	314	99		1	1	3	155		148	140	403	1
1	1	1	77		1	118	98	2		133	510	189	188
287	69	1	108		116	261	165	1		106	136	126	2
1	158	1	2		235	383	259	312		67	312	1	93
1	3	4	68		124	110	113	191		137	218	1	56
1	107	1	103		131	64	1	108		120	77	1420	228
104	124	3	1		85	98	142	114		3	123	1	353
107	116	1	1		103	106	58	92		1	231	1	1
122	1	1	1		140	132	130	1		115	150	125	1
1	127	1	1		118	1	98	72		85	99	1	77
102	71	1	159		221	1	84	550		135	121	816	66
74	104	1	1		157	1	1	86		1	127	94	933
100	373	1	1		82	1	304	105		213	207	1	88
1	1	1	1		143	122	1	290		108	111	107	195
160	110	2	1		91	132	105	1		119	557	219	124
266	127	1	1		120	1	126	1		3	213	1	60
1	99	1	1		124	112	87	1		92	101	330	106
81	100	1	2		112	131	1	129		96	1	71	22
108	178	1	1		120	99	237	85		1	124	63	1
1	112	1	1		1	121	502	534		1	62	76	179
1	44	1	81		108	107	117	1		117	118	90	95
115	112	325	116		213	1	144	1		762	220	388	5
1	115	1	1		112	1	1	4		1	116	1	93
1	113	1	1		101	104	1	1		11	107	139	186
1	410	2	105		1	219	1	1		103	101	92	103
128	106	1	121		372	1	1	3		1	124	1	108
219	223	1	1		93	91	1	132		348	521	162	1
1	85	1	1		108	123	115	3		208	47	94	1
1	88	1	1		132	112	108	1		347	408	246	1
136	106	1	100		52	77	533	1		635	100	96	158
81	113	1	101		126	90	94	1		85	102	97	128
120	115	5	1		141	101	91	103		1	196	81	90
266	120	1	329		1	1	120	511		1	247	1	206
104	92	1	1		128	111	550	124		3	114	74	98
142	100	224	1		96	71	1	91		28	76	100	1
132	119	400	1		113	101	1	1		1	440	107	1
1	85	44	274		133	21	1	225		1	118	1	2
1	108	4	1		87	1	1	1		103	114	50	265
1	1	2	1		116	1	1	1		117	117	99	2
117	1	1	3		467	235	1	1		1	107	115	298
1	74	1	1		79	131	84	808		1	199	5	76
107	227	1	98		121	1	81	2		147	216	69	323
523	104	126	86		119	1	102	1		2	112	1	68
1	120	122	1		1	102	876	1		1	118	94	3
128	98	78	99		120	103	1	6		1	314	1	228
1	83	1	96		101	121	255	1		79	230	1	5
159	1	1	317		115	117	128	93		320	113	176	106
155	54	401	473		118	1	1	92		275	87	99	113
98	1	1	146		112	102	1	1		1	1	100	119
162	1	1	1		96	1	1	189		1	242	130	1
1	218	1	1		97	124	264	93		1	96	1	531
1	188	1	96		113	145	357	108		125	306	155	113
143	28	3	232		84	230	129	1		1	89	1	119
250	109	1	1		110	124	1	46		1	114	125	1
101	137	1	133		141	105	547	477		154	92	1	80
119	102	2	10		217	87	1	108		113	113	1	109
149	73	1	143		298	118	1	116		272	132	1	141
116	1	18	3		127	1	243	1		1	358	1	121
1	1	1	1		316	1	233	118		685	1	238	1
101	230	113	1		119	201	83	520		154	145	128	60
1	138	280	1		102	104	70	1		1	247	7	110
1	210	238	1		114	131	112	1		117	106	21	322
100	97	3	2		95	144	127	244		63	100	1	119
1	1	1	1		199	144	151	9		1	393	1	105
139	104	1	208		121	132	1	1		52	1	321	113
124	121	1	85		132	117	1	1		111	414	110	658
114	62	1	1		219	142	1	1		1	437	75	93
113	118	1	241		123	118	1	105		109	113	104	830
88	120	21	1		83	231	1	93		1	222	1	84
1	101	1	1		1	2	294	118		2	38	1	353
1	124	72	1		88	105	369	1098		163	135	1	90
142	96	1	245		110	99	243	1		1	125	1	110
112	101	615	1		118	128	344	1081		162	2	1	100
1	134	1	94		331	76	28	1		245	98	1	1
1	214	1	98		1	131	1	34		1	132	311	1
124	81	1	116		1	115	94	1		1	575	110	98
1	142	1	1		132	115	264	327		1	210	119	1
1	77	1	1		91	1	296	114		77	110	213	96
1	173	1	112		82	1	2	470		557	8	84	1
1	206	1	1		117	1	1	3		111	91	1	125
136	123	1	309		94	107	134	1		103	1	1	703
131	94	295	1		123	124	64	1		173	89	1	55
242	214	146	3		255	1	1	47		52	135	1	93
129	102	1	103		134	1	80	1		444	1	199	534
162	91	4	120		101	108	535	90		131	2	108	117
114	127	1	3		116	141	1	488		103	410	205	1
2	120	1	1		133	115	77	1		1	3	3	70
114	95	1	77		125	583	2	325		1	702	1	171
1	222	1	78		123	118	1	3		1	681	2	1555
111	137	369	98		88	151	1	1		81	1	91	379
116	91	1	1		102	1	101	126		93	122	108	85
110	105	1	1		1	1	107	29		132	100	1	122
1	91	429	1		267	1	222	106		108	116	1	1
1	339	1	1		136	1	119	1		233	198	94	1
157	133	1	1		86	72	109	1		247	863	1	219
1	353	1	1		1	121	126	1		90	112	236	93
215	84	1	1		81	2	477	94		1	1	1	231
1	80	1	53		138	107	413	363		279	1	111	493
1	115	1	73		1	1	514	126		73	50	1	469
315	71	113	144		93	1	1	1		312	113	1	1
1	115	3	114		111	293	1	1		137	124	10	193
116	205	1	1		1	137	2819	1		113	1	59	99
126	136	1	1		111	124	112	1		101	127	195	113
48	148	1	831		207	120	109	1		124	233	110	913
125	1	1	858		82	64	81	23		1	144	118	124
2	101	1	2		113	109	126	96		1	1	1	161
88	121	1	1		121	111	100	111		1	1	183	1
2	141	173	66		111	111	260	2		137	106	5	108
1	92	2	103		90	136	1	1		117	107	1	93
160	1	1	1		157	130	3	131		141	132	1	121
99	75	1	1		92	1	1	1		110	119	129	131
112	1	139	1		352	1	102	116		80	196	85	805
132	123	1	1		136	91	1	111		1	205	105	1
245	1	1	127		120	136	1	80		336	126	1	110
136	348	1	115		167	130	58	119		112	103	1	618
92	201	4	1		269	67	113	1		112	240	1	1
147	1	1	1		89	109	90	1		1	63	2	324
109	1	4	117		195	181	115	111		1	78	99	121
137	80	1	1		99	1	248	1		1	128	340	105
117	115	1	1		1	123	1	2		1	103	211	103
126	1	1	1		107	115	1	329		1	1	129	20
102	119	2	1		91	119	118	109		1	98	109	120
82	1	1	1		135	1	110	225		1	1	215	98
1	1	1	78		93	160	139	1		121	2	43	79
153	76	1	121		128	141	1	3		110	1	1	129
95	117	1	88		120	51	1	1		1	99	109	204
125	301	1	1		139	108	108	97		1	1	1	1
1	1	2	1		146	130	257	1		1	107	3	115
1	103	3	1		120	108	1	118		120	99	1	125
1	97	1	1		126	1	178	280		123	92	226	89
1	1	1	340		122	133	1	1		261	1	569	543
122	116	144	135		126	130	3	136		121	138	78	116
124	112	1	121		68	374	76	321		99	105	1	116
2	1	1	1		190	122	96	506		124	118	1	84
236	360	2	1		1	1	64	1096		1	1	109	435
117	1	1	138		3	80	95	1		1	1	157	87
108	66	1502	173		102	1	136	1		2	573	126	108
120	87	2	120		107	123	3	1		140	110	109	128
106	111	113	129		132	125	3	132		92	139	82	207
125	456	1	1		1	134	107	220		1	124	117	61
1	136	133	3		101	1	79	1		99	79	125	111
1	1	4	710		118	238	1	1		246	98	107	131
109	1	1	1		110	113	126	2		1	101	1	875
1	101	1	84		61	106	1	1		1	197	2	132
144	1	119	114		100	1	108	100		194	95	102	1
137	330	146	198		1	123	108	2		88	1	93	140
123	106	1	224		88	103	178	151		118	88	161	115
152	70	3	1		103	1	150	1		1	114	75	669
103	111	1	64		88	174	1	1		119	100	86	99
115	351	1	149		128	100	111	115		109	118	52	159
98	108	1	240		1	107	364	54		135	103	1	548
163	89	1	103		146	1	75	129		119	112	125	107
1	1	135	127		91	1	86	46		116	1	300	1
319	269	2	121		123	133	106	357		1	101	2	93
1	93	1	1		92	1	110	341		132	59	1	89
73	99	80	1		117	102	83	1		79	1	1	1
132	1	143	478		117	1	92	3		118	510	110	84
135	1	82	1		131	1	1	1		3	211	2	935
1	1	1	92		68	1	93	1		83	248	66	111
1	1	1	72		1	113	90	1		95	338	119	77
102	1	1	1		138	105	168	125		90	217	27	2
106	104	175	122		5	175	100	1		129	100	1	93
58	126	148	130		127	126	470	321		1	104	91	121
117	1	2	108		101	93	114	196		1	97	224	1
1	54	1	309		1	1	1	106		158	115	1	2
1	1	1	1		194	143	1	183		2	107	464	112
514	243	1	107		110	141	134	116		82	340	236	92
250	70	1	1		151	1	1	66		1	294	321	77
117	1	1	1		109	127	358	110		320	93	96	64
158	61	1	129		86	105	90	1		116	124	111	844
99	97	1	1		3	1	83	1		100	121	1	207
126	1	3	494		111	252	91	1		118	131	2	127
1	1	1	1		127	118	102	90		321	1	117	89
1	108	1	1		70	1	1	1		1	97	120	114
105	121	1	239		1	103	1	2		482	77	212	786
92	89	168	1		1	81	230	86		100	135	92	1
82	1	1	224		90	1	167	190		1	137	100	166
1	117	1	67		106	1	1	95		1	369	42	258
1	104	2	114		53	349	400	1		101	104	130	50
128	2	284	555		1	124	1	892		120	111	91	148
153	123	1	1		98	103	57	126		1	103	86	108
86	132	1	249		94	1	106	94		1	1	122	154
140	243	1	1		237	227	130	1		147	107	1	309
1	115	1	97		140	108	1	147		110	718	865	1
99	128	1	1		1	1	1	108		88	144	1	111
123	94	1	225		90	1	1	97		1	311	345	109
119	425	1	128		489	245	280	125		111	115	1	126
219	90	99	1		1	112	1	100		204	71	3	131
307	104	134	88		144	119	1	110		42	39	311	114
86	114	1	1		205	1	108	85		123	84	220	182
109	3	1	1		117	98	209	239		1	293	641	123
1	115	368	1		88	244	1	80		1	1	96	1
1	80	1	1		1	100	1	108		148	259	107	115
279	124	1	1		107	273	1	93		89	182	1	75
121	51	1	102		1	69	1	1		105	112	1	105
126	111	1	111		105	92	118	375		1	395	124	244
138	132	1	1		226	1	189	228		114	124	89	113
149	97	1	148		1	289	1	115		122	1	91	231
221	131	1	1		130	1	1	1		133	1	82	390
120	93	1	119		144	283	106	117		1	237	103	107
105	139	2	1		133	88	1	111		1	179	1	118
115	230	3	1		111	216	1	115		1	1	127	88
2	82	1	1		104	68	3	479		1	106	631	113
1	1	3	348		123	262	1	1		181	462	237	115
110	128	1	1		116	1	115	1		92	9	1	68
117	94	1	1		108	266	105	1		170	70	1	118
1	128	1	319		107	241	247	1		143	83	684	93
114	288	1	133		72	137	1	98		2	89	109	419
107	107	324	234		112	1	1	1		116	95	191	210
619	108	1	86		101	240	116	1		115	1	276	109
107	70	1	1		71	95	82	596		1	1	1	81
100	1	1	91		141	1	159	1		137	161	133	133
165	1	1	1		98	1	1	220		1	204	1	110
247	88	1	211		97	1	1	1		101	169	88	99
1	168	1	1		126	137	130	1		205	129	1	114
120	105	108	871		108	333	100	1		100	289	666	188
2	63	221	1000		102	159	120	208		1	172	1	224
1	242	1	149		81	1	92	107		1	121	275	110
139	56	1	2		98	91	100	377		1	432	1229	940
273	127	1	4		119	133	1	90		97	94	1	74
386	110	1	138		1	69	24	139		96	1	1	346
601	90	1	1		76	232	1	112		1	117	1	1
2	246	1	2		76	86	1	1		2	73	229	231
1	391	1	1		66	160	4	339		108	114	110	425
167	94	1	110		99	124	127	94		107	127	128	57
139	1	1	107		126	88	103	124		132	1	1	75
1	1	1	1		210	119	123	1		131	1	1	114
1	136	1	79		95	232	89	1		109	122	2	109
241	105	1	1		251	1	339	1		407	742	932	443
1	95	1	133		112	104	2	1		119	2	1	69
291	200	1	1		155	231	1	92		101	84	1	130
1	107	2	113		142	139	142	72		1	288	97	1
1	149	1	1		125	131	1	79		97	351	117	81
129	76	1	1		109	156	101	1		125	98	312	198
132	1	1	1		119	1	90	1		1	4	605	119
90	73	1	118		360	188	95	1		1	218	99	571
1	117	1	49		112	203	1	1		111	225	112	68
1	111	1	134		1	91	116	257		1	105	116	76
1	97	1	1		213	1	129	632		117	1	1	580
1	1	1	1		1	166	1	305		81	96	113	102
1	82	139	153		135	92	110	1		89	127	246	1
1	77	1	1		100	191	320	1		3	1	510	1
45	168	1	193		1	134	3	1		96	1	124	1
3	509	1	203		136	141	1	41		1	1	125	72
140	127	5	1		247	98	1	1		1	1	2	101
94	1	131	1		132	1	426	1		1	127	100	1
1	216	1	99		120	123	1	148		408	129	95	83
1	107	1	133		91	137	1	1		92	146	115	90
112	103	1	1		246	107	236	1		102	1	1	114
79	76	146	1		69	1	230	2		1	126	1	357
103	106	1	406		120	126	222	115		253	89	3	317
123	87	1	128		108	114	112	1		1	102	105	1
352	108	1	1		117	197	126	106		113	1	1	1405
1	93	1	1		3	1	3	103		93	1	1	18
2	105	1	1		1	1	1	1		121	1	227	95
96	232	1	1		103	139	164	626		110	98	225	51
387	114	119	370		117	1	96	1		114	1	1	1
116	131	1	2		279	107	96	115		99	132	164	1
1	75	2	1		143	96	1	242		1	122	106	84
120	1	1	1		110	145	141	1		1	1	75	673
2	112	2	1		351	110	1	1		465	196	306	88
251	1	1	1		135	1	1	1		3	2	87	1
106	98	445	118		115	121	1	70		1	18	1	1
124	111	1	1		98	123	95	1		1	236	118	67
134	104	1	1		63	1	119	1		1	1	108	577
1	129	2	106		99	1	119	202		517	1	99	8
103	201	1	1		117	1	16	192		122	139	292	124
133	143	1	1		131	1	233	726		313	103	119	1
1	120	1	1		1	1	3	566		138	153	83	139
110	86	1	1		102	1	1	82		1	123	358	98
99	1	1	215		120	2	93	120		1	92	123	4
1	73	1	1		121	1	212	110		1	1	2	109
120	97	1	1		102	1	138	114		1	129	1	1
136	112	1	626		130	1	1	99		154	1	1	1
1	43	1	1		1	132	40	105		1	132	85	502
130	61	1	1		101	147	113	79		1	86	237	114
190	121	1	1		99	43	136	134		106	121	90	95
1	125	1	1		85	101	1	67		216	95	114	115
89	1	2	1		117	1	271	75		319	56	1	324
1	104	1	1		86	154	1	1		1	1	1	1
2	116	1	1		142	98	1	1		63	224	106	222
1	50	4	1		106	123	309	1		125	121	233	233
117	1	1	102		129	105	1	237		103	1	111	91
1	1	3	1		111	120	1	1		1	1	96	131
1	208	120	175		1	229	98	57		72	99	222	119
1	95	167	126		142	1	213	109		114	1	1	297
167	97	1	1		136	1	1	73		113	141	1	241
1	133	1	1		114	422	88	105		67	127	540	103
130	68	1	89		121	217	79	115		1181	202	112	1
1	105	1	1		82	1	93	1		1	112	232	1
96	90	139	201		1	129	75	1		143	140	96	68
206	103	115	111		103	1	709	1		99	91	98	96
119	292	94	108		1	336	125	1		1	120	340	1
109	1	1	1		1	103	446	138		129	1	219	108
297	39	1	2		1	130	1	290		1	116	1	79
118	277	1	137		85	106	369	83		114	1	77	651
1	95	126	2794		218	1	1	77		139	118	127	447
1	86	1	184		132	130	108	82		121	122	445	122
117	103	230	1		78	89	234	86		3	125	8	331
134	108	1	2		218	92	1	154		116	130	1	3
116	107	1	158		96	89	1	329		1	110	1	252
139	119	1	1		124	168	1	1		90	105	132	112
1	122	1	124		137	137	64	1		268	106	71	441
107	138	1	80		97	1	252	336		261	115	102	614
121	71	1	1		123	1	1	109		1	107	772	1
74	1	1	1		143	391	1	1		1	99	209	97
1	1	1	62		109	133	1	1		1	37	107	131
163	1	1	223		86	149	204	374		131	1	105	94
1	106	125	63		82	103	1	1		62	92	1	201
83	112	1	1		73	99	1	1		112	84	104	96
126	1	1	1		120	136	77	77		91	1	615	1
91	131	1	1		119	258	1	105		52	214	223	1
1	1	140	118		83	1	66	117		1	80	1	114
1	115	1	113		66	126	1	107		1	98	333	179
1	190	1	2		1	106	2	1		302	1	226	100
122	206	1	175		255	1	65	3		279	1	99	664
270	237	528	1		138	74	114	1		113	1	104	98
1	99	1	130		107	116	1	812		101	1	96	118
1	46	1	118		112	1	1	1		119	105	1	155
136	324	1	1		1	106	1	101		117	104	226	106
281	138	1	1		97	101	1	115		1	130	1	101
158	598	1	1		83	113	1	1		111	225	167	119
252	46	1	237		105	97	108	1		1	307	78	906
250	129	1	1		119	116	42	1		187	353	83	377
121	165	1	426		108	1	120	1		1	104	136	369
219	1	1	1		142	1	113	1		3	126	125	835
130	103	1	1		130	87	1	114		110	84	1	70
119	93	1	1		257	105	111	686		1	663	1	5
1	104	148	1		202	104	122	1		417	1	4	98
1	1	3	1		101	143	126	1		91	1	103	226
151	104	1	4		1	109	243	92		1	93	1	1
301	1	1	121		108	141	4	119		1	1	111	1
135	313	1	1		147	136	97	130		3	1	168	1
125	114	162	1		2	129	230	177		1	250	111	1
160	84	1	6		104	1	109	1		553	1	107	74
1	90	234	183		95	1	95	149		1	1	1	147
124	92	141	3		102	159	1	120		1	1	97	107
123	128	2	1		259	101	259	212		86	1	63	2
1	144	1	101		97	114	189	1		164	105	1	1
1	139	1	246		70	1	65	1		85	221	65	1
142	1	163	138		92	1	1	65		238	223	1	82
82	1	1	120		131	151	98	1		1	2	295	377
101	93	1	1		123	127	74	1		1	358	1	111
122	83	1	18		226	149	81	1		328	92	1	1
139	218	3	137		101	1	108	207		1	133	437	471
1	261	1	1		94	299	80	100		118	138	95	112
1	210	1	2		1	113	84	1		123	126	142	124
1	92	1	289		121	1	337	3		73	123	479	334
225	1	1	1		106	1	147	209		1	98	1	95
118	1	396	1112		227	1	1	1		1	123	1	224
1	100	2	135		131	133	296	1		2	120	91	79
2	100	90	1		1	1	420	122		1	158	230	960
105	1	2	1		1	104	86	118		1	129	1	103
96	1	1	1		87	133	78	217		156	629	1	157
1	1	5	99		110	1	1	120		72	110	154	1
111	90	1	161		125	84	144	1		1	110	1	101
78	83	1	1		147	1	109	1		119	99	1	1020
141	287	2	233		53	1	114	131		2	125	273	634
1	178	1	122		156	114	84	1		1	111	159	234
407	200	1	141		95	115	55	1		1	81	1	1
1	1	1	1		256	1	135	3		1	122	99	1
87	1	1	7		132	93	109	2		2	1	1	1
81	1	1	1		1	113	234	457		91	58	119	1702
1	383	118	1		100	109	3	163		108	1	1	250
1	1	1	136		74	148	190	1		1	92	1	101
136	1	535	128		212	1	134	99		271	50	316	302
121	239	1	1		109	125	1	80		1	102	61	133
1	2	1	1		88	124	72	121		1	1	348	230
90	120	217	255		271	136	101	216		278	12	174	107
87	125	1	225		133	1	182	82		1	91	75	277
1	1	1	179		107	99	131	211		1	100	262	215
126	130	1	1		107	99	89	1		91	116	93	1
130	86	1	1		109	82	124	1		111	56	115	194
113	1	55	1		233	248	86	1		130	1	1	213
1	1	131	168		69	1	80	1		97	1	451	115
108	109	1	1		1	46	1	113		3	116	124	1
206	1	1	1		113	118	241	109		1	95	102	1
142	1	4	176		107	1	145	88		1	109	123	66
112	201	1	104		116	89	2	240		2	123	224	96
152	126	1	235		1	242	123	1		1	98	123	1
1	126	1	4		101	1	220	480		1	135	96	116
117	98	1	86		307	228	90	242		1	99	84	104
1	1	1	150		1	143	128	1		1	1	85	88
114	115	1	1		116	156	118	1		320	1	1	95
1	365	4	1		105	127	1	1		3	4	1	329
142	114	1	1		110	1	1	3		1	107	1	705
156	109	1	1		179	258	333	1		1	98	1	113
106	166	70	1		127	1	122	126		1	99	102	132
174	78	1	1		121	132	3	229		137	1	323	37
139	119	1	1		50	104	98	1		147	351	768	1212
220	87	1	3		101	122	101	1		117	155	106	81
254	1	1	1		73	1	92	1		96	99	1	115
113	434	1	109		118	85	1	1		89	127	64	120
137	313	1	108		176	118	1	1		94	1	238	82
1	195	1	980		102	80	2	105		110	60	209	122
1	98	145	1		132	152	1	90		1	103	101	113
1	23	1	518		340	106	111	1		1	107	99	85
78	124	1	123		123	116	38	225		1	1	1	116
260	114	1	1		29	111	200	98		235	125	400	1
121	89	1	593		1	1	98	1		68	198	270	89
1	1	1	222		87	58	270	1		106	299	407	192
2	1	4	93		70	137	108	1		1	130	106	145
1	183	1	1		1	148	417	1		99	100	1	88
1	94	1	1		139	119	1	388		1	111	106	119
1	112	1	1		86	130	1	1		78	229	1	105
1	108	1	1		96	133	175	227		111	591	134	108
1	151	1	1		110	73	1	645		15	1	332	94
122	131	1	1		114	1	1	1		1	118	116	102
130	80	1	132		234	108	130	100		118	130	101	2
124	114	1	90		125	62	2	91		125	1	1	1
137	79	1	401		103	238	1	129		101	104	282	70
1	105	1	161		2	130	451	126		1	94	1	100
89	211	25	99		115	355	1	245		82	112	117	208
41	81	1	1		22	223	79	1		123	124	120	56
121	1	1	1		240	123	2	2		84	146	96	1
141	122	1	1		301	1	63	1		1	129	108	173
69	98	1	117		111	200	1	144		105	102	191	1
131	101	1	105		71	1	76	235		142	104	74	1
151	330	1	126		1	126	21	98		153	100	218	41
1	104	1	1		142	96	3	102		228	240	530	118
352	210	900	87		1	85	97	453		7	115	119	106
147	105	1	1		66	1	8	1		1	224	253	4064
1	80	1	75		86	350	3	1		5	101	98	334
2	20	1	1		123	78	586	33		108	49	185	1
104	71	100	94		94	1	119	89		93	180	277	7
1	77	1	101		94	261	236	1		173	110	362	130
3	1	1	923		96	122	239	1		92	112	1	201
124	215	6	1		86	1	1	1		4	57	1	119
146	129	1	1		6	91	104	1		1	82	140	86
169	107	2	101		128	1	1	1		114	226	1	307
111	1	1	3		125	151	3	1		418	118	408	100
104	1	4	1		92	115	1	1		109	1	1	76
266	100	201	121		98	105	113	3		68	122	106	1
92	94	1	69		135	81	88	1		3	119	111	1
1	128	128	119		129	107	10	40		88	99	96	95
125	245	1	136		108	99	100	568		113	153	116	579
1	89	1	252		120	115	79	98		107	1	108	93
263	127	2	3		98	1	96	84		111	1	84	529
116	10	1	1		152	1	147	1		141	264	110	91
117	109	1	1		138	367	1	1		137	47	1	127
1	72	3	1		1	123	78	1		266	118	101	132
111	1	1	406		75	107	92	1		284	1	112	243
73	116	4	1		117	69	63	1		395	129	122	1
286	93	1	118		104	140	94	1		2	1	423	107
1	75	1	1		1	1	1	1		502	74	232	214
1	143	1	1		120	1	85	880		1	246	662	1
1	1	1	1		207	79	82	144		106	123	67	196
1	1	1	1		114	281	121	1		274	1	1	1
1	76	1	1		188	1	93	9		234	1	89	255
125	92	1	2		262	1	129	1		1	86	116	1
116	135	1	1		83	1	60	98		1	106	92	1
173	2	1	1		121	1	95	1		1	85	614	104
2	1	1	96		1	1	1	117		1	56	114	103
114	144	1	2		87	125	1	64		3	100	89	215
145	99	65	1		1	1	248	1		1	98	1	82
1	112	50	79		91	123	126	2		102	107	130	311
108	89	1	284		2	125	211	1		253	1	106	113
1	93	1	269		45	95	302	1		137	203	205	1
1	1	1	3		85	134	77	232		213	109	113	1
1	115	1	2		2	1	3	3		157	104	111	297
1	97	1	1		91	142	1	1		1	551	1	2
111	124	1	124		130	110	1	1		118	115	289	111
143	1	1	2		118	135	230	115		102	1	113	91
144	243	1	359		1	1	124	99		110	135	117	247
140	79	1	1		94	1	122	89		125	94	1	99
34	82	1	1		127	253	104	264		87	118	1290	118
118	1	2	1		143	3	1	1		92	296	1	118
144	108	179	1		50	1	81	98		1	110	1	213
1	124	113	1		97	94	85	1		155	98	1	117
1	1	147	1		221	95	56	1		1	96	84	98
78	1	304	147		135	384	1	1		1	70	29	190
153	230	1	1		219	146	102	1		1	74	3	932
1	108	1	1		1	1	1	1		2	222	285	175
136	405	1	1		69	1	1	1		54	100	79	3
112	107	1	1		124	290	104	1		96	98	461	605
1	69	1	1		148	124	102	99		1	211	94	57
1	162	1	1		102	44	196	474		100	227	99	1
1	220	1	1		1	116	1	374		1	462	268	2
100	145	1	211		140	7	193	1		1	1	108	93
114	1	1	1		104	3	129	1		1	123	121	115
1	116	3	858		108	22	118	214		1	1	80	614
3	1	3	257		144	107	1	1		1	91	125	1
117	112	1	120		105	92	94	1		153	111	313	84
97	114	1	1		245	144	117	109		1	115	54	75
123	100	117	1		105	89	1	212		100	296	1	442
1	116	1	7		126	139	1	85		268	1	116	105
1	131	1	1		245	111	1	1		63	114	1	132
1	92	74	124		129	119	85	1		120	114	204	237
125	108	1	83		106	227	152	1		87	110	1	115
115	111	1	342		88	372	1	1		1	115	113	119
118	112	1	278		119	1	1	138		9	406	113	355
103	249	1	1		426	133	245	1		1	113	220	232
99	133	1	1		124	59	2	1		1	117	1	129
1	96	1	134		125	1	99	1		2	330	90	93
127	125	1	1		229	1	107	1		94	91	122	106
93	1	1	1		101	1	132	611		117	89	83	1181
131	115	1	1		77	1	1	129		5	142	1	1
1	225	1	1		116	126	124	1		1	110	114	89
1	92	47	1		65	1	85	100		1	122	1	1
1	98	2	1		112	84	1	1		1	101	102	96
167	112	2	1		1	160	1	125		2	77	1	940
131	3	1	1		106	93	109	311		106	111	1	80
133	1	1	207		1	1	1	478		118	85	1	84
120	1	1	1		230	1	1	153		124	198	430	804
116	147	3	1		80	1	111	1		189	129	104	105
117	532	118	1		123	1	104	1		1	107	248	196
148	255	225	1		1	127	81	1		122	127	255	328
151	170	1	1		71	1	1	3		1	1	95	1
1	116	1	967		112	136	1	1		1	100	93	1
1	1	2	192		103	54	102	98		1	125	3	1
1	1	1	1		1	141	245	1		1	130	1	78
1	178	90	1		226	76	1	1		116	242	218	292
1	97	1	1		218	110	1	314		1	85	4	2023
128	127	1	1		133	155	95	81		258	353	121	93
108	87	1	1		138	57	219	202		1	101	4	39
137	80	1	112		115	73	183	1		2	234	91	411
220	104	1	1		133	112	1	1		1	1	254	220
1	111	1	1		1	172	1	80		112	120	267	178
1	77	1	1		328	91	104	3		1	66	1	84
138	105	1	1		104	121	371	120		161	102	122	1
217	108	1	83		121	1	1	1		235	111	1	1
113	110	2	1		320	1	1	1		1	93	264	3
130	1	499	424		114	1	1	1		1	222	97	304
118	1	1	1		89	84	43	1		1	235	353	645
131	272	1	1		109	115	1	1		124	97	145	502
146	425	1	352		106	1	1	196		62	56	1	80
96	223	104	1		1	102	1	4		1	105	106	274
1	28	1	1		111	124	87	100		97	100	1	152
243	1	1	1		71	91	1	76		67	236	102	98
214	132	1	1		208	1	2	2		1	118	60	2
109	1	1	1965		99	1	1	496		116	1	83	3
128	112	170	1		182	138	222	1		1	88	188	103
1	79	1	1		113	268	109	3		1	134	102	1
241	117	1	4		1	1	69	1		147	106	103	4
223	2	1	325		60	87	559	84		169	98	68	563
1	136	1	144		1	118	1	32		1	221	138	1
1	90	1	134		190	107	80	1		136	79	118	238
1	118	1	1		1	209	94	1		117	1	1	2
142	141	1	238		109	104	76	270		1	1	96	1
1	122	3	278		101	92	1	1		1	114	118	468
1	1	1	1		68	1	840	274		85	90	359	325
89	1	1	97		130	112	4	2		794	124	132	2
132	1	2	1		1	3	3	1		139	134	1	133
1	138	1	1		94	106	1	1		105	1	1	711
122	1	2	131		48	1	231	1		1	53	1	126
1	213	251	1		3	1	1	2		142	1	185	97
1	110	1	1		106	218	1	1		3	254	218	125
107	310	53	420		114	120	227	197		106	225	95	1
145	119	1	2		213	122	1	94		129	104	1	1
124	1	55	1		113	1	542	119		1	1	1	183
144	506	1	1		230	148	1	204		110	64	2	787
1	109	1	332		79	132	134	72		215	102	598	343
125	1	1	1		140	1	490	111		1	99	86	5
208	127	1	1		319	101	1	1		1	231	95	558
123	77	1	1		323	70	1	235		541	49	88	150
1	308	163	84		1	108	1	1		80	117	121	114
98	82	1	96		90	1	84	1		107	129	109	108
1	149	1	117		1	88	76	70		133	100	1	519
1	93	1	94		1	70	94	1		1	120	1	86
109	48	1	2		105	63	1	1		1	149	1	92
1	1	118	1		113	133	3	1		1	1	277	181
220	139	2	1		140	92	2	100		121	1	121	1
119	456	2	156		69	113	1	1102		110	128	153	1
240	102	99	101		116	125	3	3		54	209	92	1
94	95	1	115		119	1	144	1		227	1	100	1
140	118	1	1		152	1	1	1		1	321	1	1
143	1	1	1		278	1	2	1		1	121	364	691
119	1	1	117		222	108	5	1		111	161	67	229
1	79	1	1		109	158	1	1		98	418	120	1
118	62	3	1		1	120	78	90		102	495	1	106
1	103	1	142		126	1	92	103		1	218	1	104
1	117	1	116		115	130	319	93		1	122	93	100
226	144	20	1		88	117	114	88		3	1	90	96
109	55	3	1		1	142	96	84		1	91	59	363
95	116	1	1		197	130	73	326		1	1	102	1
84	51	1	99		93	158	5	3		1	118	334	225
199	1	49	115		219	1	1	1		1	111	1	66
124	100	1	133		1	1	1	1		321	213	1	203
101	2	1	1		92	1	104	1		1	132	74	1
125	133	1	1		181	76	369	3		112	89	100	339
135	467	41	1		1	22	3	1		83	179	199	211
178	109	1	1		122	1	6	506		100	93	28	107
126	1	1	1		1	1	109	195		119	71	289	90
99	1	1	1		234	146	103	1		111	1	104	1
127	72	1	1		116	80	1	3		1	119	122	93
105	126	4	1		262	287	1	1		96	228	3	83
1	359	1	72		1	1	726	305		128	230	134	87
120	129	1	1		2	134	1	192		137	103	1	77
241	98	1	92		71	1	1	235		1	123	62	1
138	83	73	1		128	119	120	123		88	1	102	228
126	78	1	1		76	1	72	123		113	1	715	101
1	87	1	1		1	232	136	166		1	1	108	428
126	116	1	1		108	108	402	174		1	118	102	127
112	1	1	1		116	93	1	1		138	122	1	86
138	127	1	1		1	116	174	1		133	211	4	101
1	92	1	525		1	254	104	2		43	112	130	122
112	63	129	236		123	1	1	82		88	78	88	229
78	253	2	142		2	495	107	110		117	79	106	197
141	134	124	1		1	111	1	99		1	1	1	407
141	110	120	1		114	102	1	1		247	114	1	102
1	139	1	1		104	1	2	122		83	87	29	99
1	115	5	1		1	140	15	4		137	16	1	130
1	92	99	1		1	101	78	1		5	114	1	1
136	141	1	1		89	114	90	363		1	204	1	117
134	92	1	2		245	1	155	1		97	93	1	57
117	1	1	1		146	1	92	830		1	86	94	215
84	1	1	1		123	120	89	1		104	119	93	230
165	117	1	1		126	106	1	1		113	146	102	180
1	151	1	1		248	114	1	157		113	147	101	99
109	221	1	1		1	128	116	1		1	111	83	191
1	108	1	1		105	1	128	124		385	1	1	1
1	95	300	1		216	186	1	1		1	1	134	59
119	116	3	1		1	207	195	1		1	1	89	93
105	40	9	2		114	240	1	214		151	109	172	447
87	1	2	111		91	91	118	113		854	1	2	297
201	65	52	65		113	128	118	1		1	118	1	138
73	101	1	1		1	119	119	89		104	122	97	98
114	105	1	1		1	1	72	95		113	517	1	103
145	236	1	138		145	1	92	124		108	91	139	119
122	1	1	1		125	1	149	126		263	1	215	672
1	122	1	1		1	101	1	125		71	182	95	959
110	98	1	81		185	79	1	2		1	92	1	267
98	109	3	138		62	104	102	1		2	1	208	169
117	222	3	110		140	222	1	1		1	248	197	1
103	212	1	1		102	1	6	1		1	90	134	94
237	79	1	1		82	197	195	1		1	16	516	84
94	1	1	1		183	383	1612	1		101	97	1159	122
120	1	1	1		111	229	1	26		105	236	87	1
87	51	1	52		128	1	113	82		122	127	127	1
79	135	1	399		117	141	149	108		146	11	107	1
96	117	1	105		1	1	100	76		1	252	95	106
246	112	103	1		73	1	1	1		3	109	1	595
4	136	1	3		1	1	204	192		90	96	139	324
118	209	1	1		129	1	131	277		215	225	280	92
218	182	1	2		118	83	1	1		219	123	10	291
129	1	1	1		1	157	94	1		130	103	107	100
1	1	1	1		157	116	1	1		1	66	117	554
126	108	1	1		74	104	1	1		112	135	92	106
1	1	1	1		87	125	124	127		80	99	414	1
4	1	1	243		71	125	93	1		1	84	110	1
1	1	1	109		228	242	1	114		83	120	86	308
1	104	99	142		113	115	2	1		1	116	105	535
175	128	1	1		109	1	2	223		1	130	1	100
577	115	1	1		355	23	131	1		133	78	81	110
110	116	7	102		114	1	109	137		115	99	245	110
1	1	1	1		48	1	1	104		112	119	1	1
123	133	1	86		78	125	89	1		95	190	1	1
90	105	2	228		90	130	103	1		94	1	97	1
272	624	116	1		81	94	119	262		106	387	1	125
178	78	1	206		101	85	124	1		98	1	1	210
130	1	2	1		89	2	233	118		2	1	65	1
113	281	310	2		150	204	3	107		1	209	235	205
132	1	1	229		138	102	2	37		114	92	1	1
153	101	1	1		122	100	1	52		133	7	1	120
224	1	1	1		80	103	1	212		96	297	103	1
150	120	143	1		75	1	102	318		308	1	6	1
1	71	1	1		136	1	177	1		1	109	1	128
1	6	1	1		1	1	88	208		1	100	61	240
44	92	1	1		123	120	509	273		133	102	96	95
1	111	1	151		128	90	144	1		117	1	128	1016
119	119	2	128		79	1	135	1		117	134	57	344
1	1	1	1		105	1	1	1		103	121	1	113
149	56	1	94		52	1	1	131		116	84	244	219
123	80	1	210		200	112	116	1		1	117	1	380
1	1	2	1		140	144	95	133		79	195	3	93
95	67	10	1		118	106	133	102		1	366	1	1
148	26	96	1		120	1	1	124		1	240	7	329
1	91	1	1		112	119	94	88		1	82	114	90
1	181	209	107		92	139	1	61		44	82	99	216
122	1	71	339		128	106	637	103		1	64	1	80
1	347	1	1		153	111	2	1		121	3	1	158
1	1	1	103		105	1	105	1		101	1	103	1
106	237	1	230		226	102	1	63		219	76	137	1
266	1	1	109		232	94	241	234		2	200	174	204
149	10	1	1		1	109	212	355		108	107	107	474
187	67	115	1		1	1	1	314		49	99	88	91
7	137	1	206		418	1	408	1		3	1	117	594
1	96	1	150		126	102	1	1		240	1	89	73
33	237	309	100		223	131	142	70		251	442	82	1
326	108	4	111		1	79	232	1		83	137	400	329
1	1	1	132		3	120	1	1		1	133	1	96
1	215	3	98		115	1	3	1		101	229	1	421
11	146	2	1		91	1	1	1		1	1	218	961
97	1	1	79		99	111	241	345		80	271	1	245
1	78	1	1		116	107	10	92		1	1	1	91
282	1	1	1		4	1	115	253		1	142	100	100
119	101	1	1		124	51	108	313		265	49	91	103
205	91	2	2		1	1	224	432		133	261	86	108
9	99	1	1		4	128	114	2		723	178	1	410
159	239	2	1		92	19	87	113		100	103	165	2
168	1	1	1		290	111	84	601		98	1	126	1
38	116	1	73		98	232	99	1		122	492	88	1
130	1	1	175		64	75	97	111		3	1	277	1
131	1	1	122		144	131	221	5		1	1	415	1
1	344	1	1		149	130	122	1		1	174	126	92
2	83	1	95		1	67	81	1		123	115	223	1
1	121	1	1		1	128	143	1		176	2	81	110
1	115	8	1		122	119	97	1		404	206	163	446
129	88	1	1		51	117	1	1		73	107	51	1
1	230	1	282		100	1	1	126		1	4	220	77
142	1	2	277		94	1	1	19		1	1	86	351
1	1	1	1		120	1	206	79		2	108	1	1
1	230	1	1		108	125	1	1		1	215	92	123
218	76	1	109		268	116	211	217		137	171	225	1
92	98	1	104		272	1	206	143		99	1	447	48
39	176	1339	126		1	9	78	349		125	88	90	97
135	563	35	1		122	1	117	133		123	101	1	221
28	79	1	61		102	447	1	9		95	459	110	96
3	111	5	1		372	91	92	105		92	1	136	58
116	129	1	1		250	106	2	103		1	74	1	563
1	1	1	61		265	83	1	198		105	92	101	107
138	73	1	96		127	127	1	1		118	115	457	87
161	121	1	706		119	1	4	206		3	3	118	129
115	128	1	1		124	1	3	425		3	105	3	1
132	130	1	1		270	97	1	103		1	334	1	1
1	1	28	149		115	231	117	1		131	110	1	363
1	1	2	1		128	71	226	11		2	134	328	95
201	87	1	136		88	140	299	9		141	115	84	82
3	24	1	124		76	138	1	97		342	120	202	84
1	3	1	107		82	109	246	101		138	110	221	83
2	97	1	1		113	1	76	120		47	405	1	365
113	129	4	107		128	100	121	1		1	124	1	129
109	97	92	1		119	113	327	1		223	1	365	79
1	122	261	1		125	1	114	78		132	348	1	99
1	80	583	274		234	133	1	108		1	1	2	123
1	88	7	4		73	1	1	270		135	146	94	48
133	136	55	1		100	106	1	6		79	215	429	1
124	116	1	1		68	143	1	1		100	1	498	1
1	122	1	77		99	121	207	612		99	1	456	1
6	114	1	1		118	114	201	1		203	103	84	93
137	280	1	1		120	1	111	1		1	102	102	1
91	120	1	1		1	1	151	1		1	145	1	417
1	79	342	381		95	135	1	139		141	83	93	346
126	113	2	1		1	142	762	1		105	117	1	40
111	526	1	93		104	85	88	1		350	308	253	135
81	336	1	1		86	135	1	2		123	1	105	1
1	127	3	1		65	129	1	94		106	185	1	282
293	110	107	252		191	128	1	363		107	116	99	95
1	1	1	84		90	153	124	120		78	76	95	94
137	1	1	142		111	1	225	1		256	227	103	1
348	1	1	124		113	104	1	1		1	131	128	1
210	107	1	145		143	226	2	379		544	129	13	409
182	199	1	262		131	237	1	90		221	105	85	85
93	1	1	1		1	1	90	1		122	122	89	195
543	135	1	1		103	128	113	348		368	111	117	74
2	70	3	1		68	116	1	1		107	57	1	458
100	134	25	141		80	133	372	1		105	201	140	242
95	89	6	1		100	230	96	623		127	93	90	1
147	1	64	1		123	161	77	3		57	614	125	221
113	121	3	104		107	79	1	604		1	73	74	131
203	118	1	1		204	80	1	1		84	339	1	115
111	114	47	1		151	1	215	96		1	194	56	1
340	133	1	1		127	1	93	1		1	250	243	1
132	1	4	82		89	1	206	218		110	110	72	1
108	101	1	3		99	122	121	1		314	111	1	103
104	114	1	1		129	1	1	84		1	133	1	99
1	77	1	254		162	151	1	1		1	103	789	91
1	682	1	101		4	105	1	140		1	92	2	99
108	1	1	219		119	1	121	1		406	36	96	102
1	107	1	123		123	12	93	1		1	168	11	49
87	91	357	1		337	1	127	1		157	212	99	402
1	76	1	174		120	37	2	1		110	345	124	933
218	109	3	3		108	96	107	1		116	143	215	340
327	114	1	1		133	1	19	1		109	106	1	197
119	14	36	1		123	120	111	80		140	124	98	92
93	211	36	95		92	126	169	4		1	107	125	250
203	71	1	1		137	258	118	99		102	212	24	205
1	330	10	121		1	2	294	55		120	117	116	200
1	124	1	112		108	1	1	80		1	344	97	322
307	1	1	1		95	1	372	118		108	78	1	1
105	1	279	203		6	117	1	1		1	148	1	131
119	90	2	79		86	94	1	89		1	1	3	1
2	234	1	1		1	117	533	1		1	99	86	1
1	2	1	1		117	128	77	479		1	234	102	91
109	92	3	59		134	118	101	1		107	105	683	132
122	1	1	4		227	111	527	120		113	111	334	214
119	362	2	360		81	106	228	123		120	88	230	1
253	111	1	109		382	126	275	1		2	219	117	1
87	7	1	148		124	88	201	1		97	100	140	523
149	114	1	121		131	1	1	340		1	314	1	58
151	1	1	68		90	217	1	254		121	132	90	237
1	6	120	1		93	131	4	97		155	1	17	284
671	1	121	1		117	265	1	1		57	254	86	1
213	98	1	1		65	117	213	90		138	125	122	114
644	111	1	1		85	85	223	325		338	1	83	77
1	141	141	1		585	117	535	118		100	206	1	288
93	165	1	147		1	509	107	1		3	106	119	120
96	130	1	354		1	155	2	107		113	92	74	71
119	240	4	1		136	1	1	1		3	82	236	507
119	101	1	1		188	223	1	1		3	123	107	90
252	6	86	124		97	231	11	1		1	232	107	1
1	1	136	1		122	13	140	12		1	91	1	111
1	69	1	1		128	9	106	1		1	73	564	80
123	89	1	1		100	237	138	128		102	602	100	1
216	306	1	1		114	115	173	93		1	233	9	380
138	130	1	6		157	132	74	64		1	364	77	172
1	67	1	315		17	94	175	144		1	117	45	123
1	118	1	1		1	135	3	1		119	73	1	319
121	1	134	130		124	132	1	1		1	104	1	1
116	1	1	224		122	1	117	254		1	119	93	1
125	120	3	1		3	52	91	127		1	86	91	98
121	1	1	233		141	138	1	137		117	20	676	64
117	1	1	89		62	126	136	158		105	117	248	110
106	123	1	214		131	92	223	98		1	108	215	102
1	132	1	1		1	117	3	1		104	1	77	231
142	2	1	218		194	3	1	1		168	141	375	107
1	107	1	1		1	112	6	4		1	526	338	71
1	242	1	402		1	241	1	116		1	76	318	522
99	1	1	1		1	109	1	1		5	119	1	123
124	85	1	1		117	131	128	1		1	106	1	79
123	175	1	255		136	243	144	1		2	99	34	184
1	87	1	1		101	146	88	1		1	132	1	182
1	97	1	1		132	107	1	475		213	100	125	85
167	597	1	2		248	1	5	1		3	368	1	1
104	93	207	134		1	116	1	2		125	89	1	69
1	120	1	1		99	100	1	1		119	118	1	209
3	99	128	1		1	113	105	129		209	129	96	98
159	88	1	1		84	1	130	1		206	1	94	7
1	115	1	1		101	103	1	2		1	110	305	1
102	92	73	1		153	134	3	72		1	247	1	2
112	120	561	183		88	110	4	1		1	106	1	76
4	1	127	104		97	1	60	1		1	84	1	110
1	110	8	1		75	97	104	221		1	114	129	49
102	1	1	260		116	88	134	1		1	121	189	119
118	1	1	123		1	96	79	1		1	92	60	1
1	105	1	1		109	96	74	1		114	100	92	791
120	37	1	1		79	105	1	1		97	127	164	1
103	1	1	159		121	241	134	3		3	212	121	229
2	91	1	1		116	1	108	215		1	318	207	130
120	508	2	1		98	1	104	1		112	143	124	86
1	118	1	1		105	125	122	78		109	127	295	209
133	1	1	3		225	239	114	1		112	211	1	77
298	1	1	1		86	142	5	1		237	101	1	92
125	94	1	2		98	1	1	1		295	184	120	74
117	247	100	1		96	150	1	267		89	265	108	109
127	135	1	1		101	113	1	211		102	103	118	9
83	1	1	212		89	133	1	1		469	95	90	4
1	1	1	102		84	113	80	232		242	116	1	91
1	1	1	92		120	86	106	298		1	105	1	89
1	1	1	1		121	1	255	1716		99	104	1	128
228	115	1	2		67	1	130	124		115	94	188	133
94	96	118	61		151	1	121	124		122	1	94	124
95	96	1	102		85	122	1	1		195	693	221	217
156	87	1	1		261	248	1	1		1	98	230	287
132	1	1	144		133	143	45	121		1	378	116	51
71	141	3	137		73	127	116	103		3	1	378	106
1	1	1	1		1	119	84	93		1	195	68	65
116	1	1	67		51	71	229	1		1	99	1	1
1	84	1	7		136	259	123	1		105	101	94	225
229	278	1	2		1	1	230	1		122	115	133	161
267	264	1	1		239	54	2	1		2	139	105	833
119	94	1	1		94	91	1	90		1	107	103	363
197	146	4	1		1	132	2	89		1	98	314	116
98	74	21	1		3	127	1	299		551	110	111	336
133	83	125	351		1	215	1	1		1	206	598	9
1	118	1	129		13	342	1	95		1	203	2	2
133	99	1	123		108	124	122	6		97	69	1	1
122	2	77	144		331	168	198	85		81	92	127	78
119	170	1	1		79	163	90	112		129	102	141	231
3	121	1	1		103	159	114	1		2	74	3	1
137	1	1	1		124	136	172	91		233	117	104	208
120	221	1	5		3	130	228	103		308	116	111	88
1	99	1	1		138	34	388	1		2	87	84	106
165	283	1	2		9	88	146	1		1	102	114	1
1	452	1	93		130	114	76	1		162	1	107	137
1	1	1	115		57	249	1	140		113	56	215	131
1	116	1	1		1	222	1	436		1	83	351	68
1	1	1	592		1	3	1	117		133	356	93	115
106	70	1	1		2	1	3	394		85	1	108	104
1	1	1	1		126	209	3	232		144	125	1	88
1	146	1	1		138	1	113	122		1	110	117	98
102	131	1	494		59	86	1	1		129	127	68	120
1	1	1858	25		173	293	74	1		1	93	1	87
110	85	1	1		142	1	1	269		143	259	1	1
129	96	1	1		79	1	2	119		122	123	1	116
244	91	1	1		160	96	95	107		120	267	116	301
1	139	1	135		1	1	94	108		125	117	93	97
1	59	1	143		98	361	88	67		1	237	106	87
1	92	5	1		1	102	5	3		86	131	84	87
212	123	1	200		1	102	1	9		86	307	115	113
1	100	1	1		1	95	1	1		1	115	117	101
1	1	3	1		9	358	1	107		109	118	447	81
117	409	1	1		117	45	1	1		1	66	232	76
102	62	189	3		133	1	68	217		126	105	230	415
1	130	1	115		1	88	1	129		314	111	1	38
1	138	1	105		76	134	280	1		1	137	5	2
1	102	1	2		122	2	1	1		176	127	5	65
133	128	2	1		160	290	91	1		224	2	96	1178
154	98	1	1		1	122	1	312		112	85	73	87
131	105	1	1		65	92	1	143		92	1	97	111
122	116	475	2		121	1	322	112		111	122	1	104
142	142	1	1		125	127	1	271		65	130	137	187
118	124	1	36		124	1	109	84		85	94	296	221
111	1	399	1		116	2	1	1		127	125	1	127
81	300	1	74		112	1	83	92		102	100	279	101
222	2	2	73		102	1	129	78		62	373	1	295
117	127	63	349		238	125	100	3		1	89	92	95
100	144	87	95		105	106	192	5		1	1	1	2500
1	69	105	1		1	354	83	201		1	122	1	325
1	620	1	1		131	143	281	735		116	121	59	115
132	60	1	1		1	1	81	1		90	117	109	79
130	105	1	1		79	118	147	1		66	107	97	228
122	94	1	1		1	63	116	1		1	125	98	309
111	42	1	110		82	1	1	64		1	117	1	228
332	35	1	1		121	128	1	47		109	117	237	253
141	504	3	210		127	71	99	178		1	104	127	246
87	129	1	1		140	90	76	1		143	44	121	3
149	230	1	10		84	1	131	222		109	120	87	111
95	82	110	1		140	137	751	1		1	112	96	1
124	106	1	3		240	1	58	176		72	1	126	664
139	128	1	1		134	1	307	1		57	91	209	121
133	102	1	1		1	116	94	1		2	49	1	109
676	127	1	94		109	1	237	105		2	129	255	82
130	1	253	119		101	114	133	121		2	119	94	205
142	111	141	232		122	107	1	2		1	316	397	132
117	34	1	127		114	435	1	95		1	103	143	123
132	92	1	1		50	1	89	1		1	175	1	104
132	2	3	1		125	127	97	1		1	108	311	89
108	219	1	1		1	330	82	84		298	102	211	990
210	1	1	132		112	1	1	1		122	1	1	1
128	113	66	265		114	233	1	73		1	114	1	1
128	127	1	1		125	445	118	113		161	1	108	658
1	108	1	96		1	130	111	106		164	138	197	390
1	254	1	43		1	3	116	483		1	47	152	403
137	270	95	1		224	86	102	109		1	124	511	128
1	113	289	1		116	1	545	1		113	192	152	1735
129	98	2	1		121	1	1	1		97	113	824	125
152	1	1	135		126	85	379	1		70	108	1	113
151	1	1	1		126	163	1	348		240	215	87	86
1	208	149	1		280	216	95	114		116	32	110	205
1	3	14	120		73	210	97	108		1	91	1	93
104	32	143	2		77	143	95	91		3	1	130	85
111	1	1	249		1	93	1	510		446	257	136	1
106	325	1	1		82	111	109	1		93	149	1193	1
104	106	1	1		188	25	126	1		1	1	122	597
114	90	1	120		115	109	81	418		119	1	749	104
1	104	1	221		122	126	95	93		92	1	109	104
1	86	2	1		152	210	110	105		109	315	1427	72
1	126	1	225		1	57	1	1		309	148	1	1060
288	1	190	1		139	193	1	1		1	218	1	1
140	132	351	1		112	1	238	1		1	82	3	103
99	1	98	1		92	113	226	1		1	140	1	201
2	97	1	157		127	114	1	1		73	195	80	82
129	102	3	1		125	103	3	146		2	107	516	329
108	123	1	103		249	1	112	1		173	225	8	543
131	126	1	88		225	128	99	81		101	107	124	113
119	114	1	1		89	1	1	118		188	284	194	198
105	89	1	85		109	2	1	1		120	577	199	132
124	106	1	89		83	121	1	1		64	1	614	75
123	98	1	2		119	99	86	1		2	1	516	226
125	144	1	1		208	1	113	1		1	121	1000	110
[truncated: 72,903 more rows]
