# Supplementary material for: Heterophilic and homophilic cadherin interactions in intestinal intermicrovillar links are species dependent
Source: PLoS Biol. 2021 Dec 6;19(12):e3001463. doi: 10.1371/journal.pbio.3001463 (PMC8691648; doi:10.1371/journal.pbio.3001463)
Supplement: S13 Data — This Excel file contains the source data associated with the SPR data shown in S19 Fig. The response data at normal resolution for channel 1 and channel 2 are included, as well as the corrected data, which were plotted. Buffer blanks are included following their respective analyte injections as well. (XLSX) [file pbio.3001463.s040.xlsx]

## Sheet: 10 uM
TIME	CH1	CH1_NR	CH2	CH2_NR	CORRECTED	CORRECTED_NR	INJECTIONS
7815.94	551.011	551.011	549.203	549.201	0	13.3921	mmCDHR5EC1-2his 10 µM
7816.12	551.011	551.011	549.203	549.201	0	0
7816.22	551.011	551.011	549.203	549.201	0	0
7816.32	551.011	551.011	549.203	549.201	0	0
7816.43	551.011	551.011	549.202	549.201	0	0
7816.53	551.012	551.011	549.202	549.201	0	-0.0170489
7816.63	551.012	551.011	549.202	549.201	0	-0.033966
7816.74	551.012	551.011	549.201	549.201	0	-0.0507515
7816.84	551.012	551.011	549.201	549.201	0	-0.0682589
7816.94	551.012	551.011	549.201	549.201	0	-0.073183
7817.04	551.012	551.011	549.201	549.201	0	-0.0655238
7817.15	551.012	551.011	549.2	549.201	0	-0.052213
7817.25	551.013	551.011	549.201	549.201	0	-0.0332503
7817.35	551.013	551.011	549.201	549.201	0	-0.00863601
7817.46	551.012	551.011	549.201	549.201	0	0.0154721
7817.56	551.012	551.011	549.202	549.201	0	0.0354844
7817.66	551.012	551.011	549.202	549.201	0	0.0514007
7817.76	551.012	551.011	549.201	549.201	0	0.0632212
7817.86	551.012	551.011	549.201	549.201	0	0.0717993
7817.96	551.012	551.011	549.201	549.201	0	0.0755352
7818.07	551.012	551.011	549.2	549.201	0	0.0744287
7818.17	551.011	551.011	549.2	549.201	0	0.0681325
7818.27	551.011	551.011	549.199	549.2	0	0.0566465
7818.38	551.011	551.011	549.199	549.2	0	0.0379016
7818.48	551.011	551.011	549.198	549.2	0	0.0118976
7818.58	551.011	551.011	549.198	549.2	0	-0.0177756
7818.68	551.01	551.011	549.198	549.2	0	-0.0531217
7818.79	551.01	551.011	549.198	549.2	0	-0.0941409
7818.89	551.009	551.011	549.198	549.2	0	-0.140833
7818.99	551.009	551.011	549.199	549.2	-0.869492	-0.206643
7819.09	551.009	551.011	549.199	549.2	-0.862775	-0.246958
7819.2	551.008	551.011	549.199	549.2	-0.856059	-0.278958
7819.3	551.008	551.011	549.2	549.2	-0.892876	-0.303497
7819.4	551.008	551.011	549.2	549.2	-0.25113	-0.306268
7819.5	551.008	551.011	549.2	549.2	0.390616	-0.300574
7819.61	551.008	551.011	549.2	549.2	0.678855	-0.293349
7819.71	551.009	551.011	549.2	549.2	0.967093	-0.277661
7819.81	551.009	551.01	549.2	549.2	1.25533	-0.251505
7819.92	551.01	551.01	549.2	549.2	1.22952	-0.230687
7820.02	551.011	551.01	549.2	549.2	1.02062	-0.212638
7820.12	551.011	551.01	549.2	549.2	0.811734	-0.206157
7820.23	551.012	551.01	549.2	549.2	0.602842	-0.20977
7820.33	551.012	551.01	549.199	549.2	0.437486	-0.222624
7820.43	551.013	551.01	549.199	549.2	0.190528	-0.245251
7820.54	551.013	551.01	549.199	549.2	-0.0564297	-0.276051
7820.64	551.013	551.01	549.199	549.2	-0.321107	-0.315359
7820.74	551.013	551.01	549.199	549.2	-0.585784	-0.362827
7820.85	551.012	551.01	549.198	549.2	-0.955993	-0.420525
7820.95	551.012	551.01	549.198	549.2	-1.3262	-0.473467
7821.05	551.012	551.01	549.198	549.2	-1.51333	-0.518063
7821.16	551.011	551.01	549.198	549.2	-1.80265	-0.559906
7821.26	551.011	551.01	549.198	549.2	-2.09197	-0.598467
7821.36	551.011	551.01	549.198	549.2	-2.38129	-0.628166
7821.46	551.01	551.01	549.198	549.2	-2.48683	-0.645399
7821.57	551.01	551.01	549.198	549.2	-2.06278	-0.643385
7821.67	551.009	551.01	549.199	549.2	-1.63872	-0.609131
7821.77	551.009	551.01	549.199	549.2	-1.21467	-0.559816
7821.87	551.008	551.01	549.2	549.2	-0.783035	-0.495293
7821.98	551.008	551.01	549.2	549.2	-0.351396	-0.418125
7822.08	551.008	551.01	549.201	549.2	0.0802435	-0.341617
7822.19	551.007	551.01	549.202	549.2	0.511883	-0.272187
7822.29	551.007	551.01	549.202	549.2	1.04571	-0.200898
7822.39	551.007	551.01	549.202	549.2	1.08754	-0.144982
7822.5	551.007	551.01	549.203	549.2	1.12936	-0.106432
7822.6	551.007	551.01	549.202	549.2	0.539417	-0.091478
7822.7	551.008	551.01	549.202	549.2	0.0246261	-0.0890126
7822.8	551.008	551.01	549.201	549.2	-0.490165	-0.100509
7822.9	551.008	551.01	549.201	549.2	-0.907013	-0.120561
7823.01	551.009	551.01	549.2	549.2	-1.32386	-0.151942
7823.11	551.009	551.01	549.2	549.2	-1.74003	-0.19304
7823.22	551.009	551.01	549.199	549.2	-2.15621	-0.236002
7823.32	551.01	551.01	549.199	549.2	-2.57238	-0.280482
7823.42	551.01	551.01	549.199	549.2	-2.32982	-0.313563
7823.52	551.01	551.01	549.199	549.2	-2.08726	-0.334451
7823.63	551.01	551.01	549.199	549.2	-1.8447	-0.343145
7823.73	551.01	551.01	549.199	549.2	-1.67729	-0.34703
7823.83	551.01	551.011	549.199	549.2	-1.22531	-0.337049
7823.94	551.01	551.011	549.199	549.2	-0.773336	-0.315879
7824.04	551.011	551.011	549.2	549.2	-0.321358	-0.283521
7824.14	551.012	551.011	549.2	549.2	0.453429	-0.23725
7824.24	551.012	551.011	549.2	549.2	1.22822	-0.195225
7824.35	551.013	551.011	549.2	549.2	2.003	-0.157449
7824.45	551.013	551.011	549.201	549.2	2.61106	-0.127588
7824.55	551.014	551.011	549.201	549.2	3.21911	-0.102523
7824.66	551.014	551.011	549.201	549.2	3.49993	-0.0837069
7824.76	551.014	551.011	549.201	549.2	3.78076	-0.0624044
7824.86	551.014	551.011	549.201	549.2	3.77701	-0.0441949
7824.96	551.013	551.011	549.2	549.2	3.17955	-0.0435311
7825.07	551.013	551.011	549.2	549.2	2.58209	-0.0391245
7825.17	551.012	551.011	549.2	549.2	1.66115	-0.032049
7825.27	551.012	551.011	549.199	549.2	0.740213	-0.00357421
7825.38	551.011	551.011	549.199	549.199	-0.00295071	0.0424398
7825.48	551.011	551.011	549.199	549.199	-0.746115	0.102906
7825.58	551.011	551.011	549.199	549.199	-1.48928	0.175903
7825.69	551.012	551.011	549.199	549.199	-1.83134	0.264335
7825.79	551.012	551.011	549.199	549.199	-2.17341	0.360324
7825.89	551.012	551.011	549.199	549.2	-2.51547	0.463869
7826	551.013	551.011	549.2	549.2	-2.26383	0.579964
7826.1	551.013	551.011	549.2	549.2	-2.01218	0.684049
7826.21	551.013	551.011	549.2	549.2	-1.87888	0.767517
7826.31	551.013	551.011	549.2	549.2	-1.74559	0.832689
7826.41	551.013	551.011	549.2	549.2	-1.4643	0.889812
7826.52	551.013	551.012	549.2	549.2	-1.18302	0.930405
7826.62	551.013	551.012	549.199	549.2	-0.901741	0.954469
7826.72	551.012	551.011	549.199	549.2	-0.694329	0.957921
7826.82	551.012	551.011	549.199	549.2	-0.486917	0.935881
7826.92	551.011	551.011	549.199	549.2	-0.299829	0.877548
7827.03	551.011	551.011	549.199	549.199	-0.11274	0.789971
7827.13	551.01	551.011	549.199	549.199	0.327379	0.68138
7827.23	551.01	551.011	549.199	549.199	0.885847	0.550153
7827.33	551.009	551.011	549.199	549.199	1.44432	0.400385
7827.44	551.009	551.011	549.199	549.199	1.67702	0.228315
7827.54	551.008	551.011	549.199	549.199	1.90973	0.0459117
7827.64	551.009	551.011	549.199	549.199	2.41115	-0.119407
7827.74	551.009	551.011	549.199	549.199	2.91257	-0.270277
7827.85	551.009	551.011	549.199	549.199	3.1145	-0.406228
7827.95	551.009	551.011	549.2	549.199	3.33676	-0.510587
7828.06	551.01	551.011	549.2	549.199	3.55901	-0.587239
7828.16	551.01	551.011	549.2	549.199	3.52824	-0.641144
7828.26	551.011	551.011	549.201	549.199	3.49746	-0.664337
7828.36	551.011	551.011	549.201	549.199	3.46668	-0.672971
7828.46	551.012	551.011	549.201	549.199	3.09678	-0.676321
7828.57	551.012	551.011	549.201	549.199	2.72687	-0.667739
7828.67	551.012	551.011	549.2	549.199	2.03632	-0.67566
7828.77	551.011	551.01	549.2	549.199	1.34578	-0.693799
7828.88	551.011	551.01	549.2	549.199	0.954718	-0.713962
7828.98	551.011	551.01	549.199	549.199	0.56366	-0.741829
7829.08	551.011	551.01	549.199	549.199	0.172603	-0.7803
7829.19	551.01	551.01	549.198	549.199	-0.352707	-0.825797
7829.29	551.01	551.01	549.198	549.199	-0.878017	-0.878693
7829.39	551.01	551.01	549.198	549.199	-1.93383	-0.939654
7829.5	551.01	551.01	549.197	549.199	-2.65052	-0.991627
7829.6	551.01	551.01	549.197	549.199	-3.3672	-1.04086
7829.71	551.01	551.01	549.197	549.199	-4.03196	-1.08635
7829.81	551.01	551.01	549.197	549.199	-4.69672	-1.14176
7829.91	551.01	551.01	549.197	549.199	-5.2275	-1.19987
7830.02	551.01	551.01	549.197	549.199	-5.75827	-1.26351
7830.12	551.01	551.009	549.197	549.199	-5.75311	-1.31577
7830.22	551.01	551.009	549.197	549.199	-5.6137	-1.37075
7830.33	551.01	551.009	549.197	549.199	-5.47428	-1.43634
7830.43	551.01	551.009	549.197	549.199	-4.80436	-1.50215
7830.54	551.01	551.009	549.198	549.199	-4.13444	-1.5728
7830.64	551.01	551.009	549.198	549.199	-3.46452	-1.65816
7830.74	551.01	551.009	549.198	549.198	-2.64137	-1.75523
7830.85	551.01	551.009	549.198	549.198	-2.24088	-1.86263
7830.95	551.01	551.009	549.198	549.198	-1.97436	-1.98163
7831.05	551.01	551.009	549.199	549.198	-1.70785	-2.10958
7831.16	551.01	551.009	549.199	549.198	-1.97728	-2.25037
7831.26	551.01	551.009	549.199	549.198	-2.24671	-2.38526
7831.36	551.01	551.009	549.199	549.198	-2.51615	-2.50797
7831.46	551.009	551.009	549.199	549.198	-2.77571	-2.61396
7831.56	551.009	551.009	549.199	549.198	-3.03528	-2.70919
7831.66	551.009	551.009	549.2	549.198	-2.97809	-2.77798
7831.76	551.008	551.009	549.2	549.198	-3.07412	-2.82954
7831.86	551.008	551.009	549.2	549.198	-2.7475	-2.84997
7831.97	551.007	551.009	549.2	549.198	-2.42088	-2.84754
7832.07	551.007	551.009	549.2	549.198	-2.09426	-2.81724
7832.17	551.007	551.008	549.2	549.198	-1.76763	-2.76549
7832.28	551.007	551.008	549.199	549.198	-1.8339	-2.70821
7832.38	551.007	551.008	549.199	549.198	-1.54721	-2.63177
7832.48	551.007	551.008	549.198	549.198	-1.27038	-2.54766
7832.58	551.007	551.008	549.198	549.198	-0.99355	-2.4583
7832.69	551.007	551.008	549.198	549.198	-1.03348	-2.36991
7832.79	551.007	551.009	549.197	549.198	-1.07341	-2.28299
7832.9	551.007	551.009	549.197	549.198	-1.11333	-2.19965
7833	551.007	551.009	549.196	549.198	-1.1588	-2.12002
7833.11	551.008	551.009	549.196	549.198	-1.68673	-2.05844
7833.21	551.008	551.009	549.196	549.198	-2.21465	-2.0057
7833.31	551.008	551.009	549.196	549.198	-2.34969	-1.95408
7833.42	551.008	551.009	549.196	549.198	-2.83769	-1.92122
7833.52	551.008	551.009	549.196	549.198	-3.32568	-1.89423
7833.62	551.008	551.009	549.196	549.198	-3.81368	-1.87103
7833.73	551.008	551.009	549.196	549.198	-3.88314	-1.84341
7833.83	551.008	551.009	549.196	549.198	-3.9526	-1.81285
7833.93	551.008	551.009	549.197	549.198	-3.80018	-1.77552
7834.04	551.008	551.009	549.197	549.198	-3.64221	-1.73566
7834.14	551.008	551.009	549.198	549.198	-3.0018	-1.68412
7834.24	551.008	551.009	549.198	549.198	-2.36138	-1.63035
7834.34	551.008	551.009	549.199	549.198	-1.72096	-1.57593
7834.45	551.009	551.009	549.199	549.198	-1.08054	-1.51785
7834.55	551.009	551.009	549.199	549.198	-0.715298	-1.46747
7834.65	551.009	551.009	549.199	549.198	-0.338051	-1.41863
7834.75	551.009	551.009	549.199	549.198	-0.379346	-1.37976
7834.86	551.009	551.01	549.199	549.198	-0.42064	-1.34266
7834.96	551.01	551.01	549.198	549.198	-0.683812	-1.30397
7835.06	551.01	551.01	549.198	549.198	-0.946983	-1.26697
7835.16	551.011	551.01	549.198	549.198	-1.21015	-1.23333
7835.26	551.012	551.01	549.198	549.198	-1.28021	-1.19927
7835.36	551.012	551.01	549.198	549.198	-1.32386	-1.16647
7835.47	551.012	551.01	549.198	549.197	-1.36751	-1.13547
7835.57	551.013	551.01	549.198	549.197	-1.13599	-1.10085
7835.68	551.013	551.01	549.198	549.197	-0.916465	-1.06815
7835.78	551.014	551.01	549.198	549.197	-0.696944	-1.02569
7835.88	551.014	551.01	549.198	549.198	-0.477423	-0.97478
7835.98	551.013	551.01	549.198	549.198	-0.37666	-0.925442
7836.09	551.013	551.01	549.199	549.198	-0.303163	-0.868271
7836.19	551.012	551.01	549.199	549.198	-0.229666	-0.800858
7836.29	551.011	551.01	549.198	549.198	-0.349288	-0.726988
7836.4	551.011	551.01	549.198	549.198	-0.495311	-0.651598
7836.5	551.01	551.01	549.198	549.198	-0.641335	-0.574173
7836.6	551.01	551.011	549.198	549.198	-0.787359	-0.499643
7836.71	551.01	551.011	549.198	549.198	-0.933383	-0.428119
7836.81	551.009	551.011	549.198	549.198	-0.843	-0.366404
7836.92	551.01	551.011	549.198	549.198	-0.752617	-0.317829
7837.02	551.01	551.011	549.197	549.198	-0.543476	-0.280065
7837.12	551.011	551.011	549.197	549.198	-0.307069	-0.254906
7837.22	551.011	551.011	549.197	549.197	-0.0706621	-0.237491
7837.33	551.011	551.011	549.197	549.197	0.165745	-0.238132
7837.43	551.012	551.011	549.197	549.197	0.402152	-0.248623
7837.53	551.012	551.011	549.197	549.197	0.603151	-0.269658
7837.64	551.012	551.011	549.197	549.197	0.708452	-0.297485
7837.74	551.012	551.011	549.197	549.197	0.813753	-0.33023
7837.84	551.011	551.011	549.196	549.197	0.682647	-0.372526
7837.94	551.011	551.011	549.196	549.197	0.551541	-0.423526
7838.05	551.011	551.01	549.196	549.197	0.420435	-0.492656
7838.15	551.01	551.01	549.196	549.197	0.28933	-0.576347
7838.25	551.01	551.01	549.196	549.197	0.259183	-0.678016
7838.35	551.01	551.01	549.197	549.197	0.162486	-0.790633
7838.46	551.01	551.01	549.197	549.197	0.0657896	-0.912896
7838.56	551.009	551.01	549.197	549.197	0.00450083	-1.04411
7838.67	551.009	551.01	549.197	549.197	0.0389101	-1.18076
7838.77	551.009	551.01	549.197	549.197	0.0733194	-1.32419
7838.87	551.009	551.01	549.197	549.197	0.107729	-1.46196
7838.97	551.009	551.01	549.197	549.196	0.142138	-1.59027
7839.07	551.01	551.01	549.197	549.196	0.146841	-1.70028
7839.18	551.01	551.01	549.197	549.196	0.151543	-1.79498
7839.28	551.011	551.01	549.197	549.196	0.0552869	-1.87635
7839.39	551.011	551.01	549.197	549.196	0.0255803	-1.9411
7839.49	551.011	551.01	549.197	549.196	-0.00412628	-1.99518
7839.6	551.011	551.01	549.197	549.196	-0.0338329	-2.03007
7839.7	551.011	551.009	549.197	549.196	-0.0635395	-2.0481
7839.8	551.01	551.009	549.197	549.196	-0.607165	-2.05989
7839.9	551.009	551.009	549.197	549.196	-1.15079	-2.06781
7840.01	551.009	551.009	549.196	549.196	-1.69442	-2.07185
7840.11	551.008	551.009	549.196	549.196	-2.20833	-2.07143
7840.21	551.007	551.009	549.196	549.196	-2.72225	-2.06645
7840.31	551.007	551.009	549.195	549.197	-3.23617	-2.05177
7840.41	551.007	551.009	549.195	549.197	-3.75009	-2.04078
7840.51	551.007	551.009	549.195	549.197	-4.71839	-2.03776
7840.61	551.007	551.009	549.194	549.197	-5.50465	-2.03873
7840.72	551.008	551.009	549.194	549.197	-6.29092	-2.04727
7840.82	551.008	551.009	549.195	549.197	-6.56327	-2.05329
7840.92	551.009	551.009	549.195	549.197	-6.83562	-2.06886
7841.02	551.009	551.009	549.195	549.197	-7.10797	-2.08798
7841.13	551.009	551.009	549.195	549.197	-7.38032	-2.11651
7841.23	551.01	551.009	549.195	549.197	-7.65267	-2.15514
7841.33	551.009	551.009	549.195	549.197	-7.29013	-2.19656
7841.44	551.009	551.009	549.196	549.197	-6.92759	-2.23983
7841.54	551.009	551.009	549.196	549.197	-6.11067	-2.27603
7841.65	551.008	551.009	549.196	549.197	-5.47578	-2.31765
7841.75	551.008	551.009	549.196	549.197	-4.84089	-2.36766
7841.85	551.008	551.009	549.196	549.197	-4.206	-2.42094
7841.96	551.007	551.009	549.196	549.197	-3.57111	-2.4755
7842.06	551.007	551.008	549.196	549.197	-2.50229	-2.52884
7842.16	551.007	551.008	549.197	549.197	-1.43347	-2.5836
7842.27	551.007	551.008	549.198	549.197	-0.364644	-2.63978
7842.37	551.007	551.008	549.199	549.197	0.0692863	-2.70983
7842.48	551.008	551.008	549.2	549.197	0.503217	-2.77123
7842.58	551.008	551.008	549.201	549.197	0.937147	-2.81056
7842.68	551.009	551.008	549.202	549.197	1.37108	-2.81913
7842.79	551.009	551.008	549.202	549.197	1.97108	-2.78712
7842.89	551.01	551.008	549.203	549.197	1.88813	-2.7363
7842.99	551.01	551.008	549.203	549.197	1.80517	-2.65329
7843.09	551.011	551.008	549.202	549.197	1.28829	-2.54659
7843.2	551.011	551.008	549.201	549.197	0.771403	-2.39879
7843.3	551.011	551.008	549.201	549.198	0.254519	-2.22372
7843.4	551.011	551.007	549.2	549.198	-0.262366	-2.01922
7843.5	551.01	551.007	549.199	549.198	-0.540362	-1.79068
7843.6	551.01	551.007	549.198	549.198	-1.11693	-1.56205
7843.71	551.009	551.007	549.197	549.198	-1.6935	-1.33618
7843.81	551.008	551.007	549.196	549.198	-2.43614	-1.11634
7843.92	551.008	551.007	549.196	549.198	-2.49583	-0.885868
7844.02	551.007	551.006	549.196	549.198	-2.55551	-0.66495
7844.13	551.007	551.006	549.196	549.199	-2.6152	-0.445014
7844.23	551.006	551.006	549.195	549.199	-3.03857	-0.242098
7844.33	551.006	551.006	549.195	549.199	-3.20052	-0.0301169
7844.44	551.006	551.006	549.195	549.199	-3.36248	0.183649
7844.54	551.007	551.006	549.195	549.199	-3.76332	0.394515
7844.65	551.007	551.006	549.195	549.199	-3.86559	0.61302
7844.75	551.007	551.006	549.196	549.2	-3.96785	0.826215
7844.86	551.006	551.006	549.196	549.2	-4.07012	1.0341
7844.96	551.006	551.005	549.196	549.2	-4.17239	1.24451
7845.06	551.006	551.005	549.196	549.2	-3.59087	1.47764
7845.17	551.005	551.005	549.197	549.2	-2.56514	1.72021
7845.27	551.005	551.005	549.198	549.2	-1.17572	1.97066
7845.37	551.004	551.005	549.198	549.201	-0.047717	2.21673
7845.47	551.004	551.005	549.199	549.201	1.08029	2.44909
7845.58	551.003	551.005	549.199	549.201	2.20829	2.68116
7845.68	551.002	551.005	549.2	549.201	3.33629	2.907
7845.78	551.002	551.005	549.2	549.201	3.94098	3.12345
7845.88	551.002	551.004	549.201	549.201	4.65562	3.34293
7845.98	551.002	551.004	549.201	549.202	5.37025	3.55544
7846.09	551.001	551.004	549.202	549.202	5.40111	3.74759
7846.19	551.001	551.004	549.202	549.202	4.98774	3.91938
7846.29	551.001	551.004	549.202	549.202	4.57438	4.0992
7846.4	551.001	551.004	549.202	549.202	4.16102	4.28704
7846.5	551.001	551.004	549.202	549.203	4.03633	4.50862
7846.61	551.001	551.004	549.203	549.203	4.34886	4.75344
7846.71	551.002	551.003	549.203	549.203	4.66139	5.01887
7846.81	551.002	551.003	549.204	549.203	5.49723	5.31515
7846.92	551.002	551.003	549.204	549.204	6.22313	5.63701
7847.02	551.002	551.003	549.205	549.204	6.94902	5.97779
7847.13	551.003	551.003	549.205	549.204	7.67491	6.3375
7847.23	551.003	551.003	549.206	549.205	8.47292	6.72884
7847.33	551.003	551.003	549.206	549.205	9.27093	7.13071
7847.43	551.003	551.003	549.207	549.205	10.4685	7.55097
7847.53	551.003	551.003	549.208	549.206	11.3773	7.9705
7847.64	551.003	551.003	549.208	549.206	11.849	8.38639
7847.74	551.003	551.003	549.209	549.206	12.3206	8.80241
7847.85	551.004	551.002	549.209	549.207	12.7922	9.20984
7847.95	551.004	551.002	549.209	549.207	12.6938	9.59251
7848.05	551.004	551.002	549.21	549.207	12.5953	9.9704
7848.15	551.004	551.002	549.21	549.207	12.195	10.3376
7848.25	551.004	551.002	549.21	549.208	11.7226	10.692
7848.36	551.004	551.002	549.21	549.208	11.2502	11.0349
7848.46	551.004	551.002	549.21	549.208	10.3782	11.3736
7848.56	551.004	551.002	549.209	549.209	9.50629	11.7137
7848.66	551.004	551.002	549.209	549.209	8.63434	12.0551
7848.76	551.003	551.002	549.209	549.209	8.46711	12.4227
7848.87	551.003	551.002	549.209	549.209	8.29988	12.8114
7848.97	551.003	551.003	549.208	549.21	8.98884	13.2358
7849.08	551.003	551.003	549.208	549.21	9.6778	13.6792
7849.18	551.003	551.003	549.209	549.21	10.6686	14.1384
7849.28	551.002	551.003	549.209	549.211	11.6594	14.5989
7849.39	551.002	551.003	549.209	549.211	12.6503	15.0607
7849.49	551.002	551.003	549.21	549.211	13.4535	15.512
7849.59	551.001	551.003	549.21	549.211	14.2567	15.9586
7849.7	551.001	551.003	549.211	549.212	15.3968	16.4071
7849.8	551.001	551.003	549.211	549.212	15.8323	16.8309
7849.9	551.001	551.003	549.212	549.212	16.2677	17.24
7850.01	551.001	551.002	549.212	549.213	16.417	17.6287
7850.11	551.001	551.002	549.212	549.213	16.5663	17.9948
7850.21	551.001	551.002	549.213	549.213	17.1544	18.3485
7850.31	551.001	551.002	549.213	549.213	17.7425	18.6896
7850.42	551.002	551.002	549.214	549.214	18.4389	19.0204
7850.52	551.002	551.002	549.214	549.214	19.3228	19.3356
7850.62	551.002	551.002	549.214	549.214	20.2067	19.6428
7850.73	551.003	551.002	549.215	549.214	20.7537	19.9346
7850.83	551.003	551.002	549.215	549.214	21.3008	20.2237
7850.93	551.003	551.002	549.215	549.215	22.0856	20.5185
7851.03	551.003	551.002	549.215	549.215	22.8704	20.8187
7851.14	551.003	551.002	549.215	549.215	23.6553	21.1322
7851.24	551.003	551.002	549.215	549.215	24.3166	21.4641
7851.34	551.003	551.002	549.216	549.215	24.978	21.8167
7851.44	551.003	551.003	549.216	549.216	25.5311	22.1764
7851.55	551.003	551.003	549.216	549.216	26.0843	22.5452
7851.65	551.003	551.003	549.217	549.216	26.4639	22.903
7851.75	551.002	551.003	549.217	549.216	26.8436	23.2643
7851.86	551.002	551.003	549.217	549.216	27.2232	23.6231
7851.96	551.002	551.003	549.218	549.217	27.7099	23.9817
7852.06	551.002	551.003	549.219	549.217	28.1966	24.3334
7852.16	551.002	551.003	549.219	549.217	28.6833	24.6879
7852.26	551.002	551.003	549.22	549.218	28.8546	25.039
7852.36	551.002	551.003	549.22	549.218	28.8999	25.3836
7852.47	551.002	551.003	549.22	549.218	28.9451	25.7251
7852.57	551.002	551.003	549.221	549.218	28.9903	26.0633
7852.67	551.002	551.003	549.221	549.219	28.8252	26.3998
7852.78	551.003	551.003	549.221	549.219	28.6602	26.7281
7852.88	551.003	551.003	549.221	549.219	28.4951	27.034
7852.98	551.003	551.003	549.22	549.219	27.9851	27.3106
7853.09	551.003	551.003	549.22	549.219	27.4752	27.5626
7853.19	551.004	551.003	549.22	549.219	26.9321	27.7798
7853.3	551.004	551.003	549.219	549.22	26.3891	27.9702
7853.41	551.004	551.003	549.219	549.22	25.9722	28.1426
7853.51	551.004	551.003	549.219	549.22	25.7769	28.3101
7853.61	551.004	551.003	549.218	549.22	25.5817	28.4623
7853.72	551.004	551.002	549.219	549.22	25.7703	28.6066
7853.82	551.004	551.002	549.219	549.22	25.9588	28.7355
7853.92	551.004	551.002	549.219	549.22	26.2577	28.8594
7854.03	551.004	551.002	549.219	549.22	26.5565	28.9822
7854.13	551.005	551.002	549.22	549.221	26.8553	29.106
7854.23	551.005	551.002	549.22	549.221	27.7229	29.2419
7854.34	551.004	551.002	549.221	549.221	28.5906	29.3751
7854.44	551.004	551.002	549.222	549.221	29.4582	29.5104
7854.54	551.004	551.002	549.222	549.221	30.1042	29.6436
7854.65	551.004	551.002	549.223	549.221	31.0461	29.7841
7854.75	551.003	551.002	549.223	549.222	31.988	29.9263
7854.85	551.003	551.002	549.224	549.222	32.93	30.0702
7854.95	551.003	551.002	549.224	549.222	33.2007	30.209
7855.05	551.002	551.002	549.224	549.222	33.4715	30.3522
7855.16	551.002	551.002	549.224	549.222	33.7422	30.4953
7855.26	551.001	551.002	549.223	549.222	33.4773	30.6278
7855.36	551.001	551.002	549.223	549.222	32.9184	30.7585
7855.46	551.001	551.002	549.222	549.222	32.3595	30.8884
7855.57	551	551.002	549.222	549.223	31.8006	31.0284
7855.67	551	551.002	549.221	549.223	30.9457	31.1794
7855.78	551	551.002	549.221	549.223	30.4561	31.3542
7855.88	550.999	551.002	549.221	549.223	29.9665	31.5448
7855.99	550.999	551.002	549.221	549.223	30.0379	31.7621
7856.09	550.999	551.001	549.221	549.224	30.0394	31.9913
7856.19	550.999	551.001	549.222	549.224	30.041	32.234
7856.3	550.999	551.001	549.222	549.224	30.0425	32.4758
7856.41	550.999	551.001	549.222	549.224	30.338	32.7148
7856.51	550.999	551.001	549.223	549.225	30.9417	32.9514
7856.61	550.999	551.001	549.224	549.225	31.5454	33.1642
7856.71	550.999	551.001	549.225	549.225	32.1491	33.3533
7856.81	550.999	551.001	549.225	549.225	32.3875	33.5115
7856.91	551	551.001	549.225	549.225	32.8785	33.6412
7857.02	551	551	549.225	549.225	33.3695	33.7374
7857.12	551	551	549.226	549.225	33.9303	33.8104
7857.22	551.001	551	549.226	549.226	34.5074	33.8635
7857.32	551.001	551	549.226	549.226	35.0846	33.9111
7857.43	551.001	551	549.227	549.226	35.6617	33.9533
7857.53	551.002	551	549.227	549.226	35.9307	33.9839
7857.63	551.002	551	549.227	549.226	35.9716	34.0198
7857.74	551.002	551	549.227	549.226	36.0124	34.0655
7857.84	551.002	551	549.227	549.226	36.0533	34.1216
7857.94	551.002	551	549.227	549.226	35.8416	34.1936
7858.04	551.002	551	549.227	549.226	36.1927	34.3032
7858.14	551.002	551	549.228	549.226	36.5438	34.4369
7858.25	551.001	551	549.229	549.227	36.8785	34.5944
7858.35	551.001	551	549.229	549.227	37.1399	34.7742
7858.45	551.001	551	549.23	549.227	37.4014	34.9705
7858.55	551	551	549.23	549.227	37.6629	35.1912
7858.66	551	551	549.231	549.227	38.1524	35.4298
7858.76	550.999	551	549.231	549.228	37.9087	35.6688
7858.86	550.999	551	549.23	549.228	37.665	35.922
7858.97	550.998	551	549.23	549.228	37.4212	36.1892
7859.07	550.998	551	549.23	549.228	36.5089	36.4516
7859.17	550.998	551	549.229	549.228	35.5967	36.71
7859.27	550.998	551	549.228	549.228	34.6844	36.9644
7859.38	550.998	551	549.227	549.229	33.8453	37.2122
7859.48	550.998	551	549.227	549.229	33.0062	37.459
7859.58	550.998	551	549.226	549.229	32.6209	37.6959
7859.68	550.998	551	549.226	549.229	32.2356	37.914
7859.79	550.999	551	549.226	549.229	32.8982	38.1323
7859.89	550.999	551	549.227	549.229	33.5608	38.3301
7860	550.999	551	549.227	549.23	34.2234	38.5074
7860.1	551	551	549.228	549.23	34.9918	38.6657
7860.2	551	551	549.228	549.23	35.7602	38.8087
7860.31	551	551	549.229	549.23	36.5601	38.9393
7860.41	551.001	551	549.229	549.23	37.3599	39.0607
7860.51	551.001	551	549.23	549.23	38.1597	39.1729
7860.62	551.001	551	549.23	549.23	38.8286	39.2835
7860.72	551.002	551	549.23	549.23	39.4975	39.3841
7860.82	551.002	550.999	549.23	549.23	39.8518	39.4684
7860.93	551.002	550.999	549.23	549.23	40.206	39.5463
7861.03	551.002	550.999	549.23	549.23	40.9618	39.6351
7861.13	551.002	550.999	549.231	549.231	41.7176	39.7277
7861.23	551.001	550.999	549.231	549.231	42.4733	39.824
7861.33	551.001	550.999	549.232	549.231	43.1939	39.9213
7861.43	551.001	550.999	549.232	549.231	43.9144	40.0348
7861.54	551.001	550.999	549.232	549.231	44.635	40.1645
7861.64	551.001	550.999	549.233	549.231	45.0327	40.3099
7861.74	551	550.999	549.233	549.231	45.4305	40.4907
7861.85	551	550.999	549.233	549.231	45.6241	40.7049
7861.95	550.999	550.999	549.234	549.231	45.8177	40.953
7862.05	550.999	550.999	549.233	549.231	45.3457	41.2127
7862.15	550.999	550.999	549.233	549.231	44.8738	41.4969
7862.25	550.998	550.999	549.233	549.232	44.4019	41.7968
7862.36	550.998	550.999	549.233	549.232	43.9337	42.1086
7862.46	550.998	550.999	549.233	549.232	43.4656	42.4115
7862.57	550.998	550.999	549.232	549.232	42.9627	42.6979
7862.67	550.997	550.999	549.232	549.232	42.4598	42.9624
7862.77	550.997	550.999	549.232	549.232	41.8293	43.2004
7862.87	550.998	550.999	549.232	549.233	41.403	43.4164
7862.97	550.998	550.999	549.232	549.233	40.9767	43.6057
7863.07	550.998	550.999	549.232	549.233	40.8143	43.7754
7863.18	550.998	550.999	549.232	549.233	40.652	43.9201
7863.28	550.998	550.999	549.232	549.233	40.4897	44.0405
7863.39	550.998	550.999	549.232	549.233	40.4982	44.1438
7863.49	550.998	550.999	549.232	549.233	40.915	44.2409
7863.59	550.997	550.999	549.232	549.233	41.3665	44.3314
7863.7	550.997	550.999	549.232	549.233	41.818	44.4068
7863.8	550.997	550.998	549.232	549.233	42.397	44.4697
7863.91	550.997	550.998	549.233	549.234	42.9761	44.5066
7864.01	550.997	550.998	549.233	549.234	43.5551	44.5225
7864.12	550.997	550.998	549.233	549.234	44.4431	44.5217
7864.22	550.997	550.998	549.234	549.234	45.3311	44.4982
7864.32	550.997	550.998	549.234	549.234	46.3242	44.4624
7864.42	550.997	550.998	549.235	549.234	47.1464	44.4089
7864.53	550.998	550.998	549.235	549.234	47.5605	44.3369
7864.63	550.998	550.998	549.235	549.234	47.9745	44.2665
7864.73	550.999	550.998	549.235	549.234	48.3886	44.2105
7864.84	550.999	550.998	549.236	549.234	48.6016	44.1713
7864.94	550.999	550.998	549.236	549.234	48.8146	44.1635
7865.04	550.999	550.998	549.236	549.234	48.6696	44.1759
7865.15	551	550.998	549.236	549.234	48.2156	44.2094
7865.25	551	550.998	549.235	549.234	47.7617	44.2708
7865.36	551	550.998	549.235	549.234	47.2027	44.358
7865.46	550.999	550.998	549.235	549.234	46.6436	44.4718
7865.57	550.999	550.998	549.235	549.234	46.1734	44.6064
7865.67	550.999	550.998	549.235	549.234	45.7031	44.7482
7865.77	550.999	550.998	549.235	549.234	45.13	44.89
7865.87	550.998	550.998	549.235	549.234	44.7579	45.0317
7865.97	550.998	550.999	549.235	549.234	44.3858	45.1692
7866.08	550.998	550.999	549.235	549.234	44.3718	45.3063
7866.18	550.998	550.999	549.235	549.234	44.3577	45.4325
7866.28	550.998	550.999	549.235	549.234	44.3436	45.5528
7866.39	550.998	550.999	549.235	549.234	43.7764	45.6564
7866.49	550.998	550.999	549.234	549.234	43.4264	45.7595
7866.59	550.999	550.999	549.234	549.234	42.9876	45.8598
7866.7	550.999	550.999	549.233	549.234	42.5487	45.959
7866.8	550.999	550.999	549.233	549.234	42.2128	46.0531
7866.9	550.999	550.999	549.232	549.234	41.8768	46.1502
7867	551	550.999	549.231	549.234	41.5408	46.2413
7867.1	551	550.999	549.231	549.234	41.8096	46.3414
7867.21	551	550.998	549.232	549.235	42.0784	46.4423
7867.31	551	550.998	549.232	549.235	42.6597	46.5444
7867.42	551	550.998	549.232	549.235	43.7942	46.6523
7867.52	550.999	550.998	549.233	549.235	44.7115	46.7548
7867.62	550.999	550.998	549.233	549.235	45.6287	46.869
7867.73	550.999	550.998	549.234	549.235	46.546	47.0007
7867.83	550.999	550.998	549.235	549.235	47.4633	47.156
7867.93	550.999	550.998	549.235	549.235	48.1926	47.3211
7868.04	550.999	550.998	549.235	549.236	48.7383	47.5051
7868.14	550.999	550.998	549.235	549.236	48.6793	47.6999
7868.25	550.999	550.998	549.235	549.236	48.6202	47.9154
7868.35	550.999	550.997	549.235	549.236	48.2486	48.1457
7868.45	550.999	550.997	549.235	549.236	47.8771	48.3943
7868.55	550.999	550.997	549.234	549.237	47.5055	48.6574
7868.66	550.998	550.997	549.235	549.237	47.3632	48.9268
7868.76	550.998	550.997	549.235	549.237	47.5153	49.1978
7868.86	550.998	550.997	549.235	549.237	47.6673	49.4645
7868.97	550.997	550.997	549.235	549.238	48.0073	49.7308
7869.07	550.997	550.997	549.235	549.238	48.531	50.0073
7869.17	550.997	550.997	549.235	549.238	49.0546	50.2844
7869.28	550.996	550.997	549.236	549.238	49.5782	50.5574
7869.39	550.996	550.997	549.236	549.238	50.6196	50.8364
7869.49	550.996	550.997	549.237	549.239	51.3023	51.1067
7869.59	550.996	550.997	549.238	549.239	51.985	51.3753
7869.7	550.996	550.997	549.238	549.239	52.4384	51.6377
7869.8	550.995	550.997	549.239	549.239	52.5974	51.8808
7869.9	550.995	550.996	549.239	549.239	52.7565	52.1104
7870.01	550.995	550.996	549.24	549.24	52.9155	52.3306
7870.11	550.995	550.996	549.241	549.24	53.7178	52.5432
7870.21	550.994	550.996	549.242	549.24	54.4685	52.7406
7870.31	550.994	550.996	549.243	549.24	55.2191	52.9304
7870.42	550.994	550.996	549.244	549.241	55.452	53.1022
7870.52	550.994	550.996	549.245	549.241	56.0436	53.2734
7870.62	550.993	550.996	549.245	549.241	56.6352	53.4406
7870.72	550.994	550.996	549.246	549.241	57.2268	53.5973
7870.82	550.994	550.996	549.247	549.241	57.8184	53.7555
7870.93	550.994	550.996	549.247	549.241	58.1822	53.9106
7871.03	550.995	550.996	549.247	549.242	58.546	54.063
7871.13	550.996	550.996	549.246	549.242	58.2665	54.2001
7871.24	550.996	550.996	549.246	549.242	58.0387	54.3354
7871.34	550.997	550.996	549.245	549.242	57.8109	54.4635
7871.45	550.997	550.995	549.245	549.242	57.583	54.607
7871.55	550.997	550.995	549.244	549.242	57.3552	54.7659
7871.65	550.997	550.995	549.244	549.243	57.0348	54.9346
7871.76	550.996	550.995	549.243	549.243	56.3855	55.1149
7871.86	550.996	550.995	549.243	549.243	55.7361	55.3133
7871.96	550.995	550.995	549.243	549.243	55.3146	55.5342
7872.07	550.995	550.995	549.243	549.243	54.8931	55.7631
7872.17	550.995	550.995	549.242	549.244	54.4717	56.0091
7872.27	550.995	550.995	549.242	549.244	54.0502	56.2682
7872.38	550.995	550.995	549.242	549.244	53.6287	56.5448
7872.48	550.995	550.995	549.242	549.244	53.7314	56.8268
7872.58	550.995	550.995	549.243	549.245	53.8341	57.1038
7872.68	550.996	550.995	549.243	549.245	54.0294	57.3776
7872.78	550.996	550.995	549.243	549.245	54.5537	57.6402
7872.89	550.996	550.995	549.244	549.245	55.0779	57.8863
7872.99	550.996	550.995	549.244	549.246	55.6021	58.1205
7873.1	550.996	550.996	549.244	549.246	56.1263	58.353
7873.2	550.996	550.996	549.244	549.246	56.1401	58.5645
7873.3	550.996	550.996	549.244	549.246	56.1539	58.7692
7873.41	550.995	550.996	549.244	549.246	56.1677	58.967
7873.51	550.995	550.996	549.244	549.246	55.6573	59.1477
7873.61	550.995	550.996	549.243	549.246	55.1469	59.326
7873.72	550.994	550.996	549.243	549.246	54.6364	59.4907
7873.82	550.994	550.996	549.242	549.246	54.126	59.6621
7873.92	550.993	550.996	549.243	549.246	55.061	59.8674
7874.03	550.993	550.996	549.244	549.246	55.9961	60.0736
7874.13	550.993	550.996	549.244	549.247	56.9311	60.2807
7874.23	550.993	550.995	549.246	549.247	58.3766	60.4987
7874.33	550.993	550.995	549.247	549.247	59.822	60.7194
7874.44	550.994	550.995	549.248	549.247	61.2675	60.959
7874.55	550.994	550.995	549.249	549.247	62.7129	61.2113
7874.65	550.995	550.996	549.25	549.248	64.2698	61.474
7874.75	550.996	550.996	549.251	549.248	65.6199	61.7519
7874.85	550.996	550.996	549.252	549.248	66.97	62.0416
7874.95	550.997	550.996	549.252	549.248	66.8746	62.3147
7875.05	550.998	550.996	549.252	549.248	66.7792	62.5996
7875.16	550.999	550.996	549.251	549.249	66.6838	62.8788
7875.26	550.999	550.996	549.251	549.249	66.5884	63.1564
7875.36	550.999	550.996	549.251	549.249	66.4931	63.4307
7875.46	550.998	550.996	549.251	549.249	66.6391	63.6902
7875.56	550.997	550.996	549.251	549.249	66.785	63.9363
7875.66	550.997	550.996	549.25	549.249	66.8195	64.167
7875.77	550.996	550.996	549.25	549.25	67.0609	64.3884
7875.87	550.996	550.996	549.25	549.25	67.3023	64.6065
7875.97	550.995	550.996	549.25	549.25	67.5437	64.828
7876.08	550.995	550.996	549.25	549.25	67.785	65.0581
7876.18	550.994	550.996	549.25	549.25	67.4581	65.303
7876.28	550.995	550.996	549.251	549.251	67.5166	65.5772
7876.38	550.995	550.996	549.251	549.251	67.5751	65.8733
7876.49	550.995	550.996	549.252	549.251	67.3923	66.1865
7876.59	550.995	550.996	549.252	549.251	67.2095	66.4931
7876.69	550.996	550.996	549.252	549.252	67.0266	66.7949
7876.79	550.996	550.996	549.253	549.252	66.8438	67.1022
7876.89	550.996	550.996	549.253	549.252	67.162	67.4149
7877	550.996	550.996	549.253	549.252	67.1577	67.7101
7877.1	550.996	550.996	549.253	549.252	67.1534	67.989
7877.2	550.996	550.996	549.253	549.253	67.7174	68.2629
7877.3	550.996	550.996	549.253	549.253	67.8959	68.5107
7877.4	550.996	550.996	549.253	549.253	68.0745	68.73
7877.5	550.996	550.996	549.252	549.253	68.253	68.9207
7877.6	550.996	550.996	549.252	549.253	68.065	69.0964
7877.71	550.996	550.996	549.252	549.253	68.0898	69.2669
7877.81	550.996	550.996	549.252	549.254	68.1147	69.4174
7877.91	550.996	550.996	549.252	549.254	67.6384	69.5381
7878.01	550.996	550.996	549.252	549.254	67.4847	69.6453
7878.12	550.996	550.996	549.252	549.254	67.331	69.7279
7878.22	550.996	550.996	549.252	549.254	67.1774	69.7984
7878.32	550.996	550.996	549.252	549.254	67.0237	69.858
7878.43	550.996	550.996	549.253	549.254	67.2103	69.9234
7878.53	550.996	550.996	549.253	549.255	67.6588	69.993
7878.63	550.996	550.996	549.254	549.255	68.4737	70.0766
7878.74	550.996	550.996	549.254	549.255	69.0759	70.1628
7878.84	550.996	550.996	549.254	549.255	69.678	70.2669
7878.94	550.996	550.996	549.254	549.255	70.2801	70.3762
7879.05	550.996	550.996	549.255	549.255	70.8823	70.5008
7879.15	550.996	550.996	549.255	549.255	71.5687	70.6472
7879.25	550.996	550.996	549.256	549.256	72.7867	70.8115
7879.35	550.996	550.996	549.257	549.256	74.0047	70.9843
7879.45	550.995	550.996	549.257	549.256	74.8823	71.1592
7879.56	550.995	550.996	549.258	549.256	75.4981	71.3276
7879.66	550.995	550.996	549.258	549.256	76.1139	71.5027
7879.76	550.995	550.996	549.259	549.256	76.7298	71.6845
7879.86	550.995	550.996	549.259	549.256	76.6247	71.8547
7879.97	550.995	550.996	549.26	549.257	76.5196	72.04
7880.07	550.996	550.996	549.26	549.257	76.0249	72.2228
7880.18	550.996	550.996	549.26	549.257	75.4458	72.4089
7880.28	550.996	550.996	549.26	549.257	74.3351	72.5967
7880.39	550.996	550.996	549.26	549.258	73.2245	72.7921
7880.49	550.996	550.996	549.259	549.258	72.1139	72.9951
7880.59	550.996	550.996	549.259	549.258	71.0033	73.2145
7880.7	550.997	550.996	549.258	549.258	70.5351	73.455
7880.8	550.997	550.996	549.258	549.258	70.0113	73.703
7880.9	550.997	550.996	549.257	549.259	70.2084	73.9667
7881.01	550.997	550.996	549.257	549.259	70.4055	74.2321
7881.11	550.997	550.996	549.257	549.259	70.9923	74.5
7881.21	550.998	550.996	549.257	549.259	71.5791	74.757
7881.31	550.998	550.996	549.257	549.26	72.166	75.0015
7881.42	550.998	550.996	549.257	549.26	72.4864	75.233
7881.52	550.998	550.996	549.257	549.26	73.3285	75.4669
7881.63	550.998	550.996	549.258	549.26	74.1707	75.694
7881.73	550.998	550.996	549.258	549.261	74.3705	75.9016
7881.83	550.998	550.996	549.259	549.261	74.6258	76.1017
7881.93	550.998	550.996	549.259	549.261	74.8811	76.285
7882.04	550.997	550.996	549.26	549.261	75.1364	76.4515
7882.14	550.997	550.996	549.26	549.261	75.4733	76.6023
7882.25	550.997	550.996	549.261	549.262	75.8102	76.7418
7882.35	550.996	550.996	549.262	549.262	76.4993	76.8712
7882.46	550.996	550.996	549.263	549.262	77.4548	76.9888
7882.56	550.995	550.996	549.263	549.262	77.8886	77.0934
7882.66	550.995	550.996	549.263	549.262	78.3225	77.1931
7882.76	550.994	550.996	549.264	549.262	78.7563	77.2957
7882.87	550.994	550.996	549.264	549.262	79.1664	77.4053
7882.97	550.994	550.996	549.264	549.263	79.5766	77.5305
7883.08	550.994	550.996	549.265	549.263	79.9393	77.6706
7883.18	550.993	550.996	549.265	549.263	80.2204	77.8318
7883.28	550.993	550.996	549.265	549.263	80.5015	78.0157
7883.39	550.994	550.996	549.265	549.263	80.4304	78.1998
7883.49	550.994	550.996	549.265	549.263	80.3593	78.3921
7883.59	550.994	550.996	549.265	549.263	80.2882	78.5894
7883.7	550.995	550.996	549.265	549.264	80.1767	78.793
7883.8	550.996	550.996	549.265	549.264	80.3574	79.0016
7883.9	550.996	550.997	549.266	549.264	80.5618	79.2071
7884	550.997	550.997	549.266	549.264	80.7662	79.4091
7884.11	550.997	550.997	549.266	549.264	81.018	79.612
7884.21	550.997	550.997	549.266	549.265	81.2698	79.8047
7884.32	550.998	550.997	549.267	549.265	81.5217	79.9871
7884.42	550.997	550.997	549.267	549.265	81.8792	80.1762
7884.52	550.997	550.997	549.267	549.265	82.2368	80.3687
7884.62	550.996	550.997	549.267	549.266	82.2368	80.5468
7884.72	550.996	550.997	549.267	549.266	82.2771	80.718
7884.83	550.996	550.997	549.267	549.266	82.0253	80.8818
7884.93	550.996	550.997	549.266	549.266	81.7734	81.0438
7885.03	550.996	550.997	549.266	549.267	81.5216	81.1971
7885.13	550.996	550.997	549.266	549.267	81.1729	81.3474
7885.23	550.997	550.997	549.265	549.267	80.8242	81.5068
7885.33	550.997	550.997	549.265	549.267	80.6214	81.6781
7885.43	550.997	550.997	549.265	549.267	80.313	81.8573
7885.54	550.998	550.997	549.265	549.267	80.0045	82.0469
7885.64	550.998	550.997	549.265	549.268	80.0536	82.2582
7885.75	550.999	550.997	549.265	549.268	80.1028	82.485
7885.85	550.999	550.997	549.265	549.268	79.9956	82.7186
7885.95	550.999	550.997	549.265	549.268	79.8885	82.9599
7886.06	550.999	550.997	549.266	549.268	80.3446	83.2269
7886.16	550.999	550.997	549.267	549.269	80.8975	83.4994
7886.26	550.999	550.997	549.267	549.269	81.4504	83.7755
7886.36	550.999	550.997	549.268	549.269	81.8574	84.0405
7886.46	550.999	550.997	549.268	549.269	82.2643	84.2915
7886.57	550.999	550.997	549.269	549.27	82.5835	84.5263
7886.67	550.999	550.997	549.27	549.27	82.9026	84.7388
7886.77	551	550.997	549.27	549.27	83.2218	84.9281
7886.88	551	550.997	549.271	549.27	83.6554	85.0964
7886.98	551	550.997	549.271	549.27	84.0889	85.2435
7887.08	550.999	550.997	549.271	549.27	83.9594	85.3649
7887.18	550.999	550.996	549.271	549.271	83.8298	85.4715
7887.28	550.999	550.996	549.271	549.271	84.0768	85.5778
7887.39	550.998	550.996	549.271	549.271	84.3239	85.6964
7887.49	550.997	550.996	549.271	549.271	84.571	85.8331
7887.59	550.997	550.996	549.272	549.271	85.4688	86.0007
7887.69	550.996	550.996	549.272	549.271	86.3666	86.1898
7887.8	550.996	550.996	549.273	549.272	87.2645	86.3951
7887.9	550.995	550.996	549.273	549.272	88.2041	86.6172
7888	550.995	550.996	549.274	549.272	89.1437	86.8525
7888.1	550.995	550.996	549.274	549.272	90.3016	87.0988
7888.21	550.995	550.996	549.275	549.273	91.4594	87.3535
7888.31	550.995	550.996	549.275	549.273	92.2406	87.602
7888.41	550.995	550.996	549.276	549.273	92.916	87.8415
7888.52	550.995	550.996	549.276	549.273	93.5913	88.0772
7888.62	550.995	550.996	549.276	549.274	93.7037	88.2973
7888.72	550.994	550.996	549.276	549.274	93.816	88.5018
7888.83	550.994	550.995	549.276	549.274	93.2833	88.6837
7888.93	550.993	550.995	549.276	549.274	92.7506	88.8527
7889.04	550.993	550.995	549.276	549.275	92.2179	89.0118
7889.14	550.992	550.995	549.275	549.275	91.2849	89.1532
7889.24	550.992	550.995	549.275	549.275	90.3519	89.2847
7889.34	550.992	550.995	549.275	549.275	89.4189	89.4038
7889.44	550.992	550.995	549.275	549.275	88.5918	89.5123
7889.55	550.993	550.995	549.275	549.275	88.1981	89.6145
7889.65	550.993	550.995	549.274	549.275	87.8045	89.7045
7889.75	550.994	550.994	549.274	549.276	87.4108	89.7931
7889.86	550.994	550.994	549.274	549.276	88.0805	89.9014
7889.96	550.995	550.994	549.275	549.276	88.7502	90.0039
7890.07	550.995	550.994	549.275	549.276	89.42	90.1115
7890.17	550.995	550.994	549.275	549.276	90.2717	90.2278
7890.27	550.995	550.994	549.276	549.276	90.7418	90.3291
7890.37	550.995	550.994	549.276	549.276	91.2119	90.4256
7890.48	550.995	550.994	549.277	549.276	91.6821	90.5181
7890.58	550.994	550.994	549.277	549.277	91.7187	90.5972
7890.68	550.994	550.994	549.277	549.277	91.8331	90.6711
7890.79	550.994	550.994	549.278	549.277	91.9475	90.7324
7890.89	550.994	550.994	549.278	549.277	91.6436	90.7728
7890.99	550.994	550.994	549.278	549.277	91.3396	90.8079
7891.1	550.994	550.994	549.278	549.277	91.0009	90.8282
7891.2	550.994	550.994	549.278	549.277	90.6622	90.836
7891.3	550.995	550.994	549.278	549.277	90.7052	90.8498
7891.41	550.995	550.994	549.278	549.277	90.6051	90.8595
7891.51	550.995	550.994	549.278	549.277	90.5051	90.8881
7891.61	550.995	550.994	549.278	549.277	90.405	90.9358
7891.72	550.994	550.994	549.278	549.277	90.2272	91.0009
7891.82	550.994	550.994	549.278	549.277	89.9057	91.0917
7891.92	550.994	550.994	549.278	549.277	89.5841	91.2111
7892.03	550.993	550.994	549.278	549.277	89.2625	91.3591
7892.13	550.993	550.994	549.278	549.278	89.0691	91.5361
7892.24	550.993	550.994	549.278	549.278	88.8757	91.7294
7892.34	550.993	550.994	549.277	549.278	88.6823	91.9281
7892.44	550.993	550.994	549.278	549.278	88.6319	92.1353
7892.55	550.993	550.994	549.278	549.278	89.1426	92.3296
7892.65	550.994	550.994	549.278	549.278	89.6533	92.5001
7892.75	550.994	550.994	549.278	549.278	90.164	92.646
7892.85	550.995	550.994	549.278	549.278	90.8185	92.7666
7892.96	550.995	550.994	549.278	549.278	91.5099	92.8672
7893.06	550.995	550.993	549.278	549.278	92.2013	92.9551
7893.17	550.996	550.993	549.278	549.278	92.7993	93.0285
7893.27	550.996	550.993	549.278	549.278	93.3117	93.096
7893.37	550.995	550.993	549.278	549.278	93.8241	93.1685
7893.47	550.995	550.993	549.278	549.279	94.3365	93.2487
7893.58	550.995	550.993	549.278	549.279	94.2877	93.334
7893.68	550.995	550.993	549.278	549.279	94.3277	93.4369
7893.78	550.995	550.993	549.279	549.279	94.3677	93.5508
7893.88	550.995	550.993	549.279	549.279	94.4077	93.6754
7893.99	550.994	550.993	549.279	549.279	94.8441	93.8112
7894.09	550.994	550.993	549.279	549.279	95.2804	93.9452
7894.19	550.994	550.993	549.279	549.279	95.7168	94.0812
7894.3	550.994	550.993	549.279	549.279	96.2387	94.2209
7894.4	550.994	550.993	549.279	549.279	96.7632	94.3641
7894.51	550.993	550.993	549.279	549.279	97.2876	94.5202
7894.61	550.992	550.993	549.279	549.279	97.8121	94.6892
7894.71	550.992	550.993	549.279	549.279	98.2479	94.8694
7894.81	550.991	550.992	549.279	549.279	98.1361	95.0559
7894.92	550.991	550.992	549.279	549.279	98.0243	95.2593
7895.02	550.99	550.992	549.279	549.279	97.4793	95.4796
7895.12	550.99	550.992	549.279	549.279	96.9343	95.7223
7895.23	550.99	550.992	549.279	549.28	96.3512	95.9623
7895.33	550.99	550.992	549.279	549.28	95.768	96.2003
7895.43	550.99	550.992	549.279	549.28	95.1823	96.4362
7895.53	550.991	550.992	549.279	549.28	95.0042	96.6659
7895.63	550.991	550.992	549.279	549.28	94.8261	96.8807
7895.73	550.991	550.992	549.279	549.28	94.648	97.0739
7895.84	550.992	550.992	549.279	549.28	95.0174	97.2582
7895.94	550.992	550.992	549.279	549.281	95.5286	97.4296
7896.04	550.992	550.992	549.279	549.281	96.0399	97.5769
7896.14	550.992	550.992	549.279	549.281	96.5511	97.7003
7896.25	550.992	550.992	549.28	549.281	96.7659	97.8145
7896.35	550.992	550.992	549.28	549.281	96.9807	97.9238
7896.46	550.991	550.991	549.28	549.281	97.1955	98.028
7896.56	550.991	550.991	549.28	549.281	97.0027	98.1216
7896.66	550.991	550.991	549.28	549.281	97.0036	98.2086
7896.76	550.991	550.991	549.281	549.281	97.0045	98.2954
7896.86	550.99	550.991	549.281	549.282	97.0054	98.3821
7896.97	550.99	550.991	549.281	549.282	97.3429	98.4712
7897.07	550.991	550.991	549.281	549.282	97.6804	98.556
7897.17	550.991	550.991	549.282	549.282	98.0179	98.6366
7897.27	550.991	550.991	549.282	549.282	98.6901	98.722
7897.37	550.991	550.991	549.282	549.282	99.3622	98.8074
7897.47	550.991	550.991	549.283	549.282	100.46	98.9201
7897.58	550.991	550.991	549.283	549.282	101.559	99.0496
7897.68	550.992	550.991	549.284	549.282	101.966	99.1906
7897.78	550.992	550.991	549.284	549.283	102.374	99.3531
7897.89	550.992	550.991	549.284	549.283	102.782	99.5379
7897.99	550.992	550.99	549.285	549.283	102.711	99.7442
7898.09	550.992	550.99	549.285	549.283	102.64	99.9813
7898.2	550.992	550.99	549.285	549.283	102.234	100.226
7898.31	550.992	550.99	549.286	549.283	101.827	100.482
7898.41	550.991	550.99	549.286	549.283	101.541	100.753
7898.51	550.991	550.99	549.285	549.284	100.828	101.008
7898.61	550.991	550.99	549.285	549.284	100.116	101.252
7898.72	550.991	550.99	549.285	549.284	99.9001	101.496
7898.82	550.99	550.99	549.284	549.284	99.6844	101.739
7898.93	550.99	550.99	549.284	549.284	99.4687	101.993
7899.03	550.99	550.99	549.284	549.285	99.3742	102.251
7899.14	550.99	550.99	549.284	549.285	99.2796	102.511
7899.24	550.99	550.99	549.284	549.285	99.7081	102.8
7899.35	550.99	550.99	549.284	549.285	100.137	103.104
7899.45	550.99	550.99	549.284	549.286	100.445	103.421
7899.55	550.99	550.991	549.284	549.286	100.753	103.742
7899.65	550.989	550.99	549.284	549.286	101.061	104.059
7899.75	550.989	550.99	549.284	549.286	101.495	104.374
7899.85	550.989	550.99	549.285	549.287	101.929	104.675
7899.96	550.989	550.99	549.285	549.287	102.788	104.959
7900.06	550.988	550.99	549.285	549.287	103.527	105.214
7900.16	550.988	550.99	549.285	549.287	104.265	105.435
7900.26	550.988	550.99	549.285	549.287	104.816	105.621
7900.36	550.988	550.99	549.285	549.287	105.368	105.789
7900.47	550.988	550.99	549.286	549.287	106.356	105.947
7900.57	550.988	550.99	549.286	549.288	107.345	106.097
7900.68	550.989	550.99	549.287	549.288	107.89	106.241
7900.78	550.99	550.99	549.287	549.288	108.31	106.387
7900.88	550.991	550.99	549.288	549.288	108.729	106.542
7900.98	550.991	550.99	549.288	549.288	108.723	106.699
7901.09	550.992	550.99	549.289	549.288	108.716	106.864
7901.19	550.992	550.99	549.289	549.288	108.71	107.051
7901.31	550.993	550.99	549.29	549.288	109.145	107.266
7901.41	550.993	550.99	549.291	549.289	109.906	107.495
7901.51	550.993	550.99	549.291	549.289	110.23	107.725
7901.61	550.992	550.99	549.292	549.289	110.554	107.966
7901.72	550.992	550.99	549.292	549.289	111.322	108.224
7901.82	550.992	550.99	549.293	549.289	112.09	108.499
7901.92	550.991	550.99	549.293	549.289	112.858	108.783
7902.03	550.991	550.99	549.293	549.29	113.093	109.065
7902.13	550.99	550.99	549.293	549.29	113.196	109.354
7902.23	550.99	550.99	549.293	549.29	113.299	109.647
7902.33	550.99	550.99	549.292	549.29	112.96	109.937
7902.43	550.99	550.99	549.292	549.29	112.295	110.222
7902.54	550.989	550.99	549.291	549.291	111.631	110.505
7902.64	550.989	550.99	549.291	549.291	110.966	110.783
7902.74	550.989	550.99	549.29	549.291	110.491	111.061
7902.84	550.988	550.989	549.29	549.291	110.016	111.326
7902.95	550.988	550.989	549.29	549.291	109.453	111.579
7903.05	550.988	550.989	549.29	549.292	109.423	111.832
7903.15	550.987	550.989	549.29	549.292	109.525	112.069
7903.26	550.987	550.989	549.29	549.292	109.627	112.288
7903.36	550.988	550.989	549.291	549.292	109.73	112.496
7903.47	550.988	550.989	549.291	549.292	109.832	112.682
7903.57	550.989	550.989	549.291	549.292	109.986	112.852
7903.68	550.989	550.989	549.291	549.293	110.391	113.013
7903.78	550.99	550.989	549.291	549.293	110.607	113.157
7903.88	550.991	550.988	549.291	549.293	110.823	113.287
7903.99	550.992	550.988	549.291	549.293	111.126	113.396
7904.09	550.992	550.988	549.291	549.293	111.429	113.47
7904.19	550.992	550.988	549.291	549.293	111.732	113.526
7904.3	550.992	550.988	549.292	549.293	112.573	113.572
7904.4	550.991	550.988	549.293	549.293	113.422	113.59
7904.5	550.99	550.988	549.293	549.293	114.271	113.595
7904.61	550.989	550.987	549.294	549.293	115.068	113.584
7904.71	550.989	550.987	549.294	549.293	115.614	113.565
7904.81	550.988	550.987	549.295	549.293	116.16	113.555
7904.91	550.987	550.987	549.295	549.293	116.705	113.558
7905.02	550.986	550.987	549.296	549.293	117.039	113.579
7905.12	550.986	550.987	549.296	549.293	117.619	113.638
7905.22	550.985	550.987	549.296	549.293	118.199	113.725
7905.33	550.985	550.987	549.296	549.293	118.241	113.828
7905.43	550.985	550.987	549.296	549.293	118.276	113.955
7905.53	550.984	550.987	549.296	549.294	118.311	114.101
7905.64	550.984	550.987	549.295	549.294	118.345	114.273
7905.74	550.984	550.987	549.295	549.294	118.38	114.46
7905.85	550.984	550.987	549.295	549.294	118.399	114.649
7905.95	550.984	550.987	549.295	549.294	117.72	114.822
7906.05	550.984	550.987	549.295	549.294	117.252	114.998
7906.16	550.984	550.987	549.295	549.294	116.538	115.167
7906.26	550.984	550.987	549.295	549.294	115.824	115.334
7906.37	550.984	550.987	549.295	549.294	115.11	115.479
7906.47	550.984	550.986	549.295	549.295	114.396	115.607
7906.57	550.985	550.986	549.294	549.295	113.413	115.717
7906.67	550.985	550.986	549.294	549.295	112.744	115.814
7906.77	550.985	550.986	549.294	549.295	112.074	115.891
7906.89	550.985	550.986	549.294	549.295	111.421	115.95
7906.99	550.985	550.986	549.293	549.295	111.466	115.992
7907.1	550.986	550.986	549.293	549.295	111.51	116.016
7907.2	550.986	550.985	549.293	549.295	111.555	116.023
7907.3	550.986	550.985	549.293	549.295	112.134	116.024
7907.41	550.987	550.985	549.293	549.295	112.913	116.03
7907.52	550.987	550.985	549.294	549.295	113.692	116.038
7907.62	550.987	550.985	549.294	549.295	114.741	116.053
7907.72	550.988	550.985	549.295	549.295	115.474	116.068
7907.83	550.988	550.985	549.295	549.295	116.208	116.085
7907.93	550.988	550.985	549.296	549.295	116.942	116.11
7908.04	550.988	550.985	549.296	549.295	117.429	116.149
7908.14	550.987	550.985	549.296	549.295	118.175	116.204
7908.24	550.987	550.985	549.297	549.295	118.922	116.26
7908.34	550.987	550.985	549.296	549.295	119.136	116.311
7908.45	550.987	550.985	549.296	549.295	119.149	116.365
7908.55	550.986	550.985	549.296	549.295	119.161	116.425
7908.65	550.986	550.985	549.296	549.295	119.174	116.504
7908.76	550.985	550.985	549.295	549.295	119.187	116.598
7908.86	550.985	550.985	549.295	549.295	118.515	116.698
7908.96	550.985	550.985	549.295	549.295	117.843	116.811
7909.07	550.984	550.985	549.295	549.295	117.419	116.941
7909.17	550.984	550.985	549.295	549.295	116.733	117.08
7909.27	550.984	550.985	549.295	549.295	116.048	117.238
7909.38	550.984	550.985	549.295	549.295	115.363	117.411
7909.48	550.983	550.985	549.296	549.295	114.678	117.6
7909.58	550.983	550.985	549.295	549.295	114.627	117.817
7909.68	550.983	550.985	549.295	549.295	114.575	118.034
7909.79	550.983	550.986	549.295	549.295	114.524	118.256
7909.89	550.983	550.986	549.295	549.295	115.158	118.494
7909.99	550.983	550.986	549.295	549.295	115.792	118.725
7910.1	550.983	550.986	549.295	549.295	116.426	118.933
7910.2	550.984	550.986	549.295	549.295	117.06	119.119
7910.31	550.984	550.986	549.295	549.296	117.764	119.279
7910.42	550.984	550.986	549.295	549.296	118.742	119.42
7910.52	550.984	550.986	549.295	549.296	119.721	119.536
7910.63	550.984	550.986	549.295	549.296	120.34	119.62
7910.73	550.984	550.985	549.295	549.296	120.41	119.673
7910.83	550.984	550.985	549.295	549.296	120.755	119.712
7910.93	550.985	550.985	549.295	549.296	121.099	119.737
7911.04	550.985	550.985	549.295	549.296	121.444	119.756
7911.14	550.985	550.985	549.295	549.296	121.748	119.785
7911.25	550.986	550.985	549.295	549.296	122.053	119.823
7911.35	550.986	550.985	549.295	549.296	122.287	119.87
7911.45	550.986	550.985	549.295	549.296	122.247	119.922
7911.56	550.987	550.986	549.295	549.296	122.207	120.001
7911.66	550.987	550.986	549.295	549.296	122.166	120.109
7911.76	550.988	550.986	549.295	549.296	122.126	120.239
7911.87	550.988	550.986	549.295	549.296	122.264	120.395
7911.97	550.988	550.986	549.296	549.296	122.402	120.569
7912.07	550.988	550.986	549.296	549.296	122.539	120.761
7912.18	550.988	550.986	549.296	549.296	122.579	120.969
7912.28	550.988	550.986	549.297	549.296	122.895	121.188
7912.39	550.988	550.986	549.297	549.296	123.073	121.411
7912.49	550.988	550.986	549.297	549.296	123.251	121.643
7912.59	550.987	550.986	549.298	549.297	122.9	121.853
7912.7	550.987	550.986	549.298	549.297	122.549	122.053
7912.8	550.987	550.985	549.298	549.297	122.198	122.243
7912.9	550.986	550.985	549.297	549.297	121.669	122.42
7913.01	550.986	550.985	549.297	549.297	121.14	122.585
7913.11	550.986	550.985	549.297	549.297	120.611	122.731
7913.21	550.986	550.985	549.297	549.297	120.082	122.85
7913.32	550.986	550.985	549.297	549.297	119.826	122.954
7913.42	550.986	550.985	549.297	549.297	119.81	123.052
7913.52	550.986	550.985	549.297	549.297	119.794	123.132
7913.62	550.986	550.985	549.297	549.297	120.307	123.206
7913.73	550.986	550.985	549.297	549.297	120.82	123.263
7913.83	550.986	550.985	549.297	549.297	121.333	123.299
7913.93	550.986	550.985	549.298	549.297	121.846	123.318
7914.03	550.986	550.985	549.298	549.297	122.614	123.329
7914.14	550.985	550.985	549.298	549.297	123.354	123.333
7914.24	550.985	550.985	549.298	549.297	124.094	123.338
7914.34	550.985	550.985	549.299	549.298	124.561	123.339
7914.46	550.984	550.984	549.298	549.298	124.788	123.337
7914.56	550.984	550.984	549.298	549.298	125.015	123.331
7914.66	550.983	550.984	549.298	549.298	125.243	123.32
7914.76	550.983	550.984	549.298	549.298	125.466	123.312
7914.86	550.983	550.984	549.298	549.298	125.809	123.317
7914.97	550.983	550.984	549.299	549.298	126.151	123.321
7915.07	550.982	550.984	549.299	549.298	126.238	123.321
7915.17	550.982	550.984	549.299	549.298	126.353	123.324
7915.27	550.982	550.984	549.299	549.298	126.469	123.344
7915.38	550.982	550.984	549.299	549.298	126.584	123.382
7915.48	550.982	550.984	549.299	549.298	126.699	123.442
7915.58	550.982	550.984	549.299	549.298	126.723	123.528
7915.69	550.982	550.984	549.299	549.298	126.319	123.634
7915.79	550.982	550.984	549.299	549.298	125.918	123.761
7915.89	550.982	550.983	549.298	549.299	125.399	123.906
7916	550.982	550.983	549.298	549.299	124.88	124.063
7916.1	550.982	550.983	549.297	549.299	124.361	124.228
7916.21	550.982	550.983	549.297	549.299	123.841	124.397
7916.31	550.982	550.983	549.296	549.299	123.035	124.549
7916.41	550.982	550.983	549.296	549.299	122.555	124.696
7916.51	550.982	550.983	549.296	549.299	122.075	124.826
7916.61	550.982	550.983	549.296	549.299	121.686	124.941
7916.71	550.982	550.983	549.297	549.3	121.725	125.049
7916.82	550.982	550.983	549.297	549.3	121.765	125.142
7916.92	550.983	550.983	549.297	549.3	121.804	125.219
7917.02	550.983	550.983	549.297	549.3	121.709	125.289
7917.12	550.983	550.983	549.298	549.3	121.613	125.359
7917.23	550.983	550.983	549.299	549.3	121.91	125.44
7917.35	550.984	550.983	549.299	549.3	122.492	125.531
7917.45	550.984	550.983	549.3	549.3	122.749	125.623
7917.55	550.984	550.983	549.3	549.3	123.006	125.722
7917.66	550.984	550.983	549.3	549.301	123.263	125.827
7917.76	550.984	550.983	549.301	549.301	123.817	125.938
7917.86	550.984	550.983	549.301	549.301	124.37	126.048
7917.96	550.984	550.983	549.302	549.301	125.142	126.162
7918.07	550.984	550.983	549.302	549.301	126.048	126.275
7918.17	550.984	550.983	549.303	549.301	126.955	126.385
7918.27	550.983	550.983	549.303	549.301	127.47	126.485
7918.38	550.983	550.983	549.303	549.301	127.985	126.591
7918.48	550.983	550.983	549.304	549.301	128.366	126.706
7918.58	550.983	550.983	549.304	549.301	128.748	126.835
7918.68	550.983	550.983	549.304	549.301	128.95	126.974
7918.79	550.983	550.983	549.304	549.302	128.855	127.128
7918.89	550.983	550.983	549.304	549.302	128.761	127.303
7919	550.983	550.983	549.304	549.302	128.448	127.498
7919.1	550.983	550.983	549.304	549.302	128.135	127.713
7919.2	550.983	550.983	549.303	549.302	128.088	127.953
7919.3	550.982	550.983	549.303	549.302	128.041	128.208
7919.4	550.982	550.983	549.303	549.303	127.994	128.471
7919.51	550.982	550.983	549.303	549.303	128.223	128.736
7919.61	550.982	550.983	549.303	549.303	128.453	128.998
7919.71	550.982	550.983	549.303	549.303	128.862	129.259
7919.82	550.982	550.983	549.303	549.303	129.272	129.516
7919.92	550.982	550.983	549.303	549.303	129.931	129.764
7920.03	550.982	550.983	549.304	549.303	130.59	129.988
7920.13	550.982	550.983	549.304	549.304	131.249	130.193
7920.23	550.983	550.983	549.304	549.304	131.334	130.368
7920.33	550.983	550.983	549.303	549.304	131.42	130.527
7920.44	550.983	550.983	549.303	549.304	131.506	130.665
7920.54	550.983	550.983	549.303	549.304	131.448	130.78
7920.64	550.984	550.983	549.303	549.304	131.39	130.87
7920.75	550.984	550.983	549.302	549.304	131.296	130.942
7920.85	550.984	550.983	549.302	549.304	131.203	130.996
7920.95	550.984	550.983	549.302	549.304	131.402	131.046
7921.05	550.984	550.983	549.303	549.304	131.602	131.093
7921.15	550.984	550.983	549.303	549.304	131.802	131.141
7921.26	550.984	550.983	549.303	549.304	132.309	131.196
7921.36	550.983	550.983	549.304	549.304	132.816	131.255
7921.46	550.983	550.983	549.304	549.304	133.323	131.323
7921.57	550.982	550.983	549.305	549.304	133.83	131.395
7921.67	550.981	550.983	549.305	549.304	134.337	131.476
7921.77	550.981	550.983	549.306	549.304	134.76	131.557
7921.88	550.981	550.983	549.306	549.304	135.183	131.635
7921.98	550.981	550.983	549.306	549.304	135.064	131.703
7922.08	550.981	550.982	549.306	549.304	134.944	131.77
7922.18	550.982	550.982	549.306	549.304	134.609	131.827
7922.29	550.983	550.982	549.306	549.304	134.275	131.875
7922.39	550.984	550.982	549.306	549.304	133.94	131.909
7922.49	550.985	550.982	549.305	549.304	133.245	131.924
7922.59	550.985	550.982	549.305	549.304	132.549	131.925
7922.69	550.986	550.982	549.304	549.304	131.854	131.911
7922.8	550.986	550.982	549.304	549.304	131.278	131.882
7922.9	550.985	550.982	549.304	549.304	130.778	131.851
7923.01	550.985	550.982	549.303	549.304	130.278	131.816
7923.11	550.984	550.982	549.303	549.304	129.778	131.778
7923.21	550.983	550.982	549.303	549.304	129.794	131.751
7923.32	550.983	550.982	549.303	549.304	129.81	131.727
7923.42	550.982	550.982	549.303	549.304	129.826	131.702
7923.53	550.981	550.982	549.303	549.304	130.203	131.685
7923.63	550.981	550.982	549.303	549.304	130.623	131.662
7923.73	550.981	550.982	549.304	549.304	131.042	131.637
7923.84	550.981	550.982	549.304	549.304	131.461	131.611
7923.94	550.98	550.982	549.304	549.304	131.805	131.576
7924.04	550.98	550.982	549.304	549.304	131.922	131.525
7924.15	550.98	550.982	549.304	549.304	132.038	131.473
7924.25	550.98	550.982	549.304	549.304	131.853	131.415
7924.36	550.98	550.982	549.304	549.304	131.668	131.358
7924.46	550.98	550.982	549.304	549.303	131.612	131.307
7924.56	550.98	550.982	549.303	549.303	131.556	131.264
7924.67	550.98	550.982	549.303	549.303	131.458	131.237
7924.77	550.98	550.982	549.303	549.303	131.211	131.225
7924.88	550.981	550.982	549.302	549.303	130.964	131.217
7924.98	550.981	550.982	549.302	549.303	130.717	131.214
7925.08	550.982	550.982	549.302	549.303	130.697	131.22
7925.19	550.982	550.982	549.302	549.303	130.536	131.224
7925.29	550.983	550.982	549.302	549.303	130.375	131.226
7925.39	550.983	550.982	549.301	549.303	130.214	131.226
7925.49	550.984	550.982	549.302	549.303	130.154	131.225
7925.6	550.984	550.982	549.302	549.303	130.095	131.216
7925.7	550.984	550.982	549.302	549.303	130.035	131.211
7925.81	550.984	550.982	549.302	549.303	130.125	131.213
7925.91	550.984	550.982	549.302	549.303	130.032	131.221
7926.01	550.983	550.982	549.302	549.303	129.938	131.239
7926.12	550.983	550.982	549.303	549.303	129.845	131.268
7926.22	550.982	550.982	549.303	549.304	129.893	131.305
7926.32	550.982	550.982	549.303	549.304	130.035	131.35
7926.43	550.982	550.982	549.304	549.304	130.177	131.403
7926.53	550.982	550.982	549.304	549.304	130.088	131.458
7926.64	550.982	550.982	549.304	549.304	130.583	131.535
7926.74	550.982	550.982	549.304	549.304	131.077	131.614
7926.85	550.982	550.982	549.304	549.304	131.571	131.691
7926.95	550.983	550.982	549.304	549.304	132.248	131.778
7927.05	550.982	550.982	549.304	549.304	133.021	131.871
7927.16	550.982	550.982	549.304	549.304	133.793	131.967
7927.26	550.982	550.982	549.305	549.304	134.566	132.059
7927.36	550.982	550.982	549.305	549.304	134.468	132.144
7927.46	550.981	550.982	549.305	549.304	134.37	132.198
7927.57	550.981	550.982	549.305	549.304	134.272	132.25
7927.67	550.981	550.982	549.305	549.304	133.59	132.277
7927.78	550.98	550.982	549.305	549.304	132.813	132.303
7927.88	550.98	550.982	549.305	549.304	132.035	132.353
7927.99	550.98	550.982	549.305	549.304	131.257	132.435
7928.09	550.981	550.982	549.305	549.304	130.384	132.513
7928.19	550.981	550.982	549.305	549.304	130.096	132.61
7928.3	550.981	550.982	549.305	549.305	129.808	132.745
7928.4	550.982	550.982	549.305	549.305	130.297	132.892
7928.5	550.982	550.982	549.304	549.305	130.786	133.013
7928.6	550.982	550.982	549.304	549.305	131.415	133.144
7928.71	550.982	550.982	549.305	549.305	132.044	133.292
7928.81	550.982	550.982	549.305	549.305	132.77	133.47
7928.92	550.981	550.981	549.305	549.305	133.584	133.658
7929.02	550.981	550.981	549.305	549.305	134.399	133.854
7929.13	550.98	550.981	549.305	549.305	135.214	134.046
7929.24	550.98	550.981	549.305	549.305	135.443	134.217
7929.34	550.98	550.981	549.305	549.305	135.481	134.366
7929.46	550.98	550.981	549.305	549.306	135.609	134.503
7929.64	550.979	550.981	549.305	549.306	135.667	134.615
7929.79	550.98	550.981	549.305	549.306	135.693	134.696
7929.93	550.98	550.981	549.305	549.306	135.521	134.734
7930.24	550.98	550.981	549.305	549.306	135.851	134.76
7930.6	550.981	550.981	549.305	549.306	134.079	134.726
7930.73	550.981	550.981	549.305	549.306	133.736	134.717
7931.03	550.982	550.981	549.306	549.306	132.743	134.696
7931.2	550.982	550.981	549.306	549.306	132.802	134.695
7931.51	550.982	550.981	549.306	549.306	133.854	134.734
7931.96	550.983	550.981	549.306	549.306	135.365	134.808
7932.19	550.983	550.981	549.306	549.306	135.066	134.861
7932.64	550.983	550.981	549.307	549.306	135.356	134.954
7933.1	550.983	550.981	549.307	549.306	137.315	135.1
7933.5	550.984	550.981	549.307	549.306	137.022	135.216
7933.94	550.983	550.981	549.307	549.306	135.792	135.335
7934.11	550.983	550.981	549.307	549.306	136.078	135.489
7934.42	550.982	550.981	549.307	549.307	136.86	135.651
7934.72	550.982	550.981	549.307	549.307	138.19	135.819
7934.87	550.981	550.981	549.307	549.307	138.669	135.966
7935.17	550.981	550.981	549.308	549.307	139.225	136.122
7935.61	550.98	550.98	549.308	549.307	139.162	136.256
7936.07	550.98	550.98	549.308	549.307	138.565	136.371
7936.2	550.979	550.98	549.308	549.307	138.182	136.49
7936.57	550.979	550.98	549.309	549.307	137.93	136.623
7936.83	550.98	550.98	549.308	549.307	137.203	136.742
7937.36	550.98	550.98	549.308	549.307	136.356	136.852
7937.64	550.98	550.98	549.307	549.308	135.153	136.941
7937.9	550.98	550.98	549.307	549.308	134.789	137.041
7938.3	550.98	550.98	549.307	549.308	134.58	137.144
7938.69	550.98	550.98	549.307	549.308	134.381	137.222
7938.97	550.98	550.98	549.307	549.308	134.252	137.319
7939.2	550.98	550.98	549.307	549.308	134.174	137.41
7939.39	550.98	550.98	549.307	549.308	134.513	137.511
7939.53	550.98	550.98	549.307	549.308	135.116	137.604
7939.68	550.98	550.979	549.307	549.308	135.014	137.649
7939.86	550.98	550.979	549.307	549.308	135.712	137.678
7940.07	550.981	550.979	549.307	549.308	135.858	137.702
7940.24	550.98	550.979	549.307	549.308	136.321	137.726
7940.39	550.98	550.979	549.307	549.308	137.089	137.715
7940.58	550.979	550.979	549.308	549.308	137.857	137.722
7940.71	550.979	550.979	549.308	549.308	138.266	137.757
7940.86	550.978	550.979	549.309	549.308	138.676	137.793
7940.98	550.978	550.979	549.309	549.308	139.086	137.823
7941.09	550.977	550.978	549.309	549.308	140.137	137.847
7941.2	550.977	550.978	549.31	549.308	140.488	137.853
7941.41	550.976	550.978	549.31	549.308	140.84	137.846
7941.54	550.976	550.978	549.311	549.308	141.669	137.852
7941.7	550.976	550.978	549.311	549.308	142.488	137.871
7941.88	550.976	550.978	549.311	549.308	142.272	137.877
7942.07	550.976	550.978	549.31	549.308	142.07	137.884
7942.27	550.977	550.978	549.31	549.308	141.4	137.893
7942.43	550.977	550.978	549.31	549.308	141.184	137.93
7942.61	550.977	550.978	549.31	549.308	140.969	137.998
7942.73	550.977	550.978	549.309	549.308	140.038	138.06
7942.87	550.977	550.978	549.308	549.308	139.155	138.13
7943.03	550.978	550.978	549.307	549.308	138.435	138.2
7943.17	550.978	550.978	549.307	549.308	137.553	138.27
7943.32	550.978	550.978	549.306	549.308	136.951	138.349
7943.43	550.978	550.978	549.305	549.308	136.236	138.42
7943.59	550.977	550.978	549.305	549.308	136.147	138.515
7943.74	550.977	550.978	549.305	549.308	136.176	138.615
7943.86	550.977	550.978	549.305	549.308	136.087	138.712
7943.99	550.977	550.978	549.305	549.308	135.998	138.819
7944.12	550.977	550.978	549.306	549.308	136.632	138.94
7944.29	550.977	550.978	549.306	549.308	137.168	139.048
7944.4	550.977	550.978	549.307	549.308	137.478	139.142
7944.53	550.977	550.978	549.307	549.308	138.015	139.241
7944.64	550.977	550.978	549.308	549.308	138.325	139.332
7944.81	550.977	550.978	549.308	549.308	138.635	139.423
7944.93	550.978	550.978	549.308	549.308	138.546	139.481
7945.04	550.978	550.978	549.308	549.308	138.629	139.531
7945.15	550.979	550.978	549.308	549.308	138.712	139.573
7945.26	550.979	550.978	549.308	549.308	138.69	139.587
7945.39	550.979	550.978	549.308	549.308	138.482	139.569
7945.52	550.979	550.978	549.308	549.307	138.363	139.547
7945.62	550.979	550.978	549.308	549.307	138.431	139.528
7945.76	550.979	550.978	549.308	549.307	138.864	139.519
7945.88	550.979	550.978	549.308	549.307	138.883	139.496
7946.01	550.979	550.977	549.308	549.307	139.014	139.478
7946.11	550.979	550.977	549.307	549.307	138.667	139.472
7946.22	550.978	550.977	549.307	549.307	138.73	139.493
7946.32	550.979	550.977	549.306	549.307	138.793	139.531
7946.45	550.979	550.977	549.306	549.307	138.837	139.59
7946.63	550.979	550.977	549.306	549.307	140.053	139.692
7946.74	550.979	550.977	549.306	549.307	140.107	139.791
7946.84	550.979	550.977	549.306	549.307	140.742	139.904
7946.96	550.98	550.977	549.306	549.307	141.377	140.019
7947.07	550.979	550.977	549.307	549.307	141.845	140.136
7947.17	550.979	550.977	549.307	549.307	142.108	140.247
7947.32	550.979	550.977	549.308	549.307	142.335	140.342
7947.42	550.978	550.977	549.308	549.307	142.768	140.42
7947.53	550.978	550.977	549.308	549.307	142.996	140.476
7947.63	550.977	550.977	549.309	549.307	143.428	140.514
7947.74	550.976	550.977	549.309	549.307	143.188	140.521
7947.88	550.976	550.977	549.309	549.307	142.947	140.515
7947.99	550.975	550.977	549.309	549.307	142.912	140.51
7948.1	550.974	550.977	549.308	549.307	142.365	140.494
7948.21	550.974	550.977	549.308	549.307	141.818	140.476
7948.32	550.974	550.977	549.308	549.307	141.271	140.459
7948.43	550.974	550.977	549.308	549.307	141.019	140.454
7948.56	550.974	550.977	549.307	549.307	140.508	140.448
7948.68	550.974	550.977	549.307	549.307	139.996	140.446
7948.79	550.975	550.977	549.307	549.307	139.931	140.451
7948.94	550.975	550.977	549.307	549.307	140.058	140.466
7949.04	550.975	550.977	549.307	549.307	140.184	140.479
7949.15	550.976	550.976	549.307	549.307	140.311	140.498
7949.26	550.976	550.976	549.307	549.307	140.502	140.53
7949.4	550.976	550.976	549.307	549.307	140.95	140.578
7949.53	550.976	550.976	549.307	549.307	141.212	140.628
7949.68	550.976	550.976	549.307	549.307	141.257	140.655
7949.82	550.975	550.976	549.307	549.307	141.443	140.689
7949.95	550.975	550.976	549.307	549.308	141.558	140.728
7950.07	550.975	550.976	549.307	549.308	141.414	140.768
7950.2	550.975	550.976	549.307	549.308	141.268	140.8
7950.3	550.976	550.975	549.307	549.308	140.676	140.819
7950.41	550.976	550.975	549.307	549.308	140.102	140.842
7950.51	550.976	550.975	549.307	549.308	139.527	140.853
7950.61	550.977	550.975	549.307	549.308	138.953	140.855
7950.73	550.977	550.975	549.307	549.308	138.568	140.835
7950.84	550.978	550.975	549.307	549.308	138.33	140.82
7950.94	550.978	550.975	549.307	549.308	138.343	140.825
7951.04	550.978	550.975	549.307	549.308	138.356	140.844
7951.14	550.978	550.975	549.307	549.308	138.374	140.87
7951.25	550.977	550.976	549.307	549.308	138.46	140.923
7951.35	550.977	550.976	549.307	549.308	138.545	141.002
7951.48	550.977	550.976	549.307	549.308	138.87	141.099
7951.59	550.976	550.976	549.307	549.308	139.194	141.215
7951.69	550.975	550.976	549.307	549.308	139.519	141.339
7951.79	550.974	550.976	549.307	549.308	139.517	141.455
7951.92	550.974	550.976	549.307	549.308	139.514	141.566
7952.03	550.974	550.976	549.308	549.308	140.184	141.671
7952.13	550.973	550.975	549.309	549.308	140.78	141.754
7952.23	550.973	550.975	549.309	549.308	141.123	141.82
7952.33	550.973	550.975	549.31	549.308	141.394	141.868
7952.44	550.973	550.975	549.31	549.308	141.665	141.902
7952.54	550.973	550.975	549.311	549.308	142.608	141.941
7952.64	550.974	550.976	549.312	549.308	143.552	141.975
7952.74	550.974	550.976	549.311	549.308	143.62	141.999
7952.85	550.975	550.976	549.311	549.308	143.687	142.023
7952.95	550.975	550.976	549.311	549.308	144.082	142.054
7953.05	550.976	550.976	549.31	549.308	143.879	142.083
7953.16	550.976	550.976	549.309	549.308	143.676	142.125
7953.27	550.977	550.976	549.308	549.308	142.801	142.167
7953.37	550.977	550.976	549.307	549.308	142.654	142.228
7953.48	550.977	550.976	549.307	549.308	143.219	142.303
7953.62	550.977	550.976	549.307	549.308	143.841	142.383
7953.72	550.977	550.976	549.307	549.308	143.677	142.447
7953.83	550.976	550.975	549.308	549.308	144.445	142.529
7953.93	550.976	550.975	549.308	549.308	145.213	142.622
7954.04	550.975	550.975	549.309	549.309	145.65	142.717
7954.17	550.975	550.975	549.31	549.309	146.087	142.821
7954.28	550.975	550.975	549.31	549.309	145.984	142.915
7954.42	550.974	550.975	549.31	549.309	145.88	143.016
7954.55	550.975	550.975	549.31	549.309	145.72	143.124
7954.65	550.975	550.975	549.31	549.309	144.849	143.232
7954.76	550.975	550.975	549.309	549.309	143.978	143.355
7954.86	550.975	550.975	549.309	549.309	143.512	143.486
7954.98	550.976	550.975	549.308	549.309	143.128	143.622
7955.08	550.976	550.975	549.308	549.309	142.67	143.764
7955.19	550.977	550.975	549.307	549.309	142.286	143.907
7955.29	550.977	550.975	549.307	549.309	142.233	144.056
7955.39	550.977	550.975	549.307	549.309	142.72	144.2
7955.5	550.977	550.975	549.307	549.309	142.59	144.304
7955.64	550.977	550.975	549.307	549.309	142.46	144.385
7955.74	550.977	550.975	549.307	549.309	142.331	144.454
7955.85	550.976	550.975	549.307	549.309	142.448	144.503
7955.95	550.976	550.975	549.308	549.309	142.565	144.54
7956.06	550.976	550.975	549.308	549.309	142.195	144.555
7956.16	550.975	550.975	549.308	549.309	141.825	144.582
7956.26	550.975	550.975	549.308	549.309	141.803	144.613
7956.37	550.975	550.975	549.309	549.309	141.781	144.628
7956.47	550.975	550.975	549.309	549.309	141.759	144.626
7956.58	550.975	550.975	549.309	549.309	142.317	144.646
7956.69	550.975	550.975	549.309	549.309	142.875	144.66
7956.79	550.975	550.975	549.31	549.309	143.433	144.666
7956.89	550.975	550.976	549.31	549.309	143.744	144.674
7957.04	550.975	550.976	549.31	549.309	144.466	144.697
7957.14	550.975	550.976	549.309	549.309	145.188	144.736
7957.24	550.975	550.976	549.309	549.309	145.91	144.786
7957.35	550.975	550.976	549.31	549.309	146.634	144.844
7957.45	550.974	550.976	549.31	549.31	147.358	144.924
7957.55	550.974	550.976	549.31	549.31	148.083	145.026
7957.66	550.974	550.976	549.311	549.31	148.844	145.134
7957.78	550.974	550.976	549.311	549.31	149.063	145.228
7957.88	550.974	550.976	549.311	549.31	149.282	145.321
7957.99	550.974	550.976	549.312	549.31	149.502	145.402
7958.12	550.974	550.976	549.312	549.31	148.959	145.457
7958.26	550.974	550.976	549.312	549.31	147.875	145.479
7958.4	550.975	550.976	549.312	549.31	147.333	145.502
7958.51	550.975	550.976	549.311	549.31	146.491	145.517
7958.61	550.975	550.976	549.311	549.31	145.649	145.521
7958.72	550.976	550.976	549.311	549.31	144.807	145.506
7958.84	550.976	550.976	549.31	549.31	144.54	145.495
7958.95	550.977	550.976	549.31	549.31	144.274	145.484
7959.08	550.977	550.976	549.31	549.31	144.007	145.476
7959.21	550.977	550.976	549.309	549.31	143.74	145.462
7959.33	550.978	550.976	549.309	549.31	144.153	145.45
7959.44	550.978	550.976	549.31	549.31	144.567	145.432
7959.54	550.978	550.976	549.31	549.31	144.98	145.397
7959.64	550.978	550.976	549.31	549.31	145.75	145.352
7959.74	550.978	550.976	549.31	549.31	146.52	145.303
7959.84	550.978	550.976	549.311	549.31	147.291	145.254
7959.94	550.978	550.976	549.311	549.31	147.698	145.19
7960.05	550.978	550.976	549.312	549.309	147.952	145.116
7960.16	550.977	550.976	549.312	549.309	148.205	145.04
7960.26	550.977	550.976	549.313	549.309	148.459	144.961
7960.36	550.977	550.976	549.312	549.309	148.25	144.87
7960.47	550.977	550.976	549.312	549.309	147.712	144.767
7960.57	550.977	550.976	549.312	549.309	147.173	144.653
7960.68	550.977	550.976	549.312	549.309	146.227	144.533
7960.78	550.977	550.976	549.311	549.309	145.576	144.421
7960.89	550.977	550.976	549.311	549.309	144.925	144.31
7960.99	550.977	550.976	549.31	549.309	144.274	144.211
7961.09	550.977	550.976	549.31	549.309	144.106	144.143
7961.2	550.978	550.976	549.309	549.309	143.331	144.07
7961.3	550.978	550.976	549.308	549.308	142.556	144.01
7961.4	550.978	550.976	549.307	549.308	142.244	143.965
7961.51	550.977	550.976	549.307	549.308	141.945	143.925
7961.61	550.977	550.976	549.306	549.308	141.646	143.879
7961.72	550.977	550.976	549.305	549.308	141.347	143.832
7961.82	550.977	550.976	549.305	549.308	140.753	143.78
7961.92	550.977	550.976	549.305	549.308	140.436	143.733
7962.02	550.976	550.976	549.304	549.308	140.12	143.675
7962.12	550.976	550.976	549.304	549.308	139.804	143.616
7962.22	550.975	550.976	549.304	549.308	140.161	143.559
7962.33	550.975	550.976	549.304	549.308	140.519	143.486
7962.43	550.975	550.976	549.305	549.308	140.796	143.391
7962.54	550.974	550.976	549.305	549.308	141.154	143.285
7962.64	550.974	550.976	549.306	549.308	141.753	143.178
7962.75	550.974	550.976	549.306	549.308	142.352	143.063
7962.85	550.974	550.976	549.307	549.308	142.951	142.943
7962.96	550.973	550.976	549.307	549.308	143.335	142.813
7963.06	550.973	550.976	549.307	549.308	143.59	142.684
7963.17	550.973	550.976	549.307	549.307	143.907	142.567
7963.27	550.974	550.976	549.308	549.307	144.224	142.46
7963.38	550.974	550.976	549.308	549.307	144.474	142.371
7963.48	550.974	550.976	549.308	549.307	144.535	142.294
7963.58	550.974	550.977	549.308	549.307	144.595	142.231
7963.69	550.975	550.977	549.308	549.307	144.4	142.176
7963.79	550.975	550.977	549.308	549.307	144.209	142.125
7963.89	550.976	550.977	549.307	549.307	143.638	142.08
7963.99	550.976	550.977	549.307	549.307	143.066	142.038
7964.09	550.977	550.977	549.307	549.307	142.494	141.992
7964.2	550.977	550.976	549.307	549.307	142.209	141.946
7964.31	550.977	550.976	549.307	549.307	141.925	141.898
7964.41	550.978	550.976	549.307	549.307	141.64	141.848
7964.51	550.978	550.976	549.308	549.307	141.553	141.806
7964.61	550.978	550.976	549.308	549.307	141.835	141.773
7964.71	550.978	550.976	549.308	549.307	141.748	141.754
7964.82	550.978	550.976	549.308	549.307	141.66	141.755
7964.92	550.978	550.976	549.309	549.307	141.404	141.761
7965.02	550.978	550.976	549.309	549.307	141.525	141.791
7965.12	550.978	550.976	549.309	549.307	141.645	141.845
7965.23	550.978	550.976	549.309	549.307	141.483	141.916
7965.33	550.979	550.976	549.308	549.307	141.466	142.004
7965.44	550.979	550.976	549.308	549.308	141.449	142.106
7965.54	550.979	550.976	549.308	549.308	141.432	142.219
7965.64	550.979	550.976	549.308	549.308	141.408	142.346
7965.74	550.979	550.977	549.308	549.308	141.42	142.473
7965.84	550.979	550.977	549.308	549.308	141.431	142.593
7965.95	550.979	550.977	549.308	549.308	141.611	142.71
7966.05	550.978	550.977	549.308	549.308	141.638	142.819
7966.15	550.978	550.977	549.308	549.308	141.665	142.921
7966.26	550.977	550.977	549.308	549.308	141.693	143.01
7966.36	550.977	550.977	549.308	549.308	141.575	143.089
7966.47	550.977	550.977	549.307	549.309	141.012	143.151
7966.57	550.976	550.977	549.307	549.309	140.449	143.21
7966.67	550.975	550.977	549.307	549.309	139.886	143.264
7966.77	550.974	550.977	549.306	549.309	139.493	143.318
7966.88	550.974	550.977	549.306	549.309	139.1	143.365
7966.98	550.973	550.977	549.305	549.309	138.707	143.406
7967.09	550.973	550.977	549.305	549.309	138.467	143.44
7967.19	550.973	550.977	549.305	549.309	139.216	143.479
7967.29	550.973	550.977	549.306	549.309	139.966	143.502
7967.4	550.974	550.977	549.306	549.309	140.715	143.515
7967.5	550.974	550.977	549.307	549.309	141.911	143.529
7967.61	550.975	550.977	549.308	549.309	143.427	143.549
7967.71	550.976	550.977	549.309	549.309	144.944	143.564
7967.81	550.977	550.977	549.31	549.309	146.255	143.578
7967.91	550.978	550.977	549.311	549.309	147.567	143.6
7968.01	550.978	550.977	549.312	549.309	148.716	143.62
7968.12	550.979	550.977	549.313	549.309	149.865	143.647
7968.22	550.979	550.977	549.313	549.309	150.025	143.66
7968.32	550.979	550.977	549.313	549.309	150.023	143.677
7968.43	550.978	550.977	549.313	549.309	150.022	143.698
7968.53	550.977	550.977	549.312	549.309	150.02	143.724
7968.63	550.977	550.977	549.312	549.309	149.697	143.744
7968.74	550.976	550.977	549.312	549.309	149.116	143.763
7968.84	550.976	550.977	549.311	549.309	148.536	143.786
7968.94	550.976	550.977	549.311	549.309	147.956	143.812
7969.06	550.976	550.977	549.311	549.309	147.181	143.845
7969.16	550.976	550.977	549.31	549.31	146.407	143.895
7969.26	550.976	550.977	549.31	549.31	145.633	143.965
7969.36	550.977	550.977	549.31	549.31	145.02	144.058
7969.47	550.977	550.977	549.31	549.31	144.406	144.168
7969.57	550.977	550.977	549.309	549.31	143.597	144.299
7969.67	550.977	550.977	549.309	549.31	142.788	144.456
7969.78	550.978	550.977	549.309	549.31	142.24	144.64
7969.88	550.978	550.977	549.308	549.31	141.692	144.818
7969.98	550.977	550.977	549.308	549.31	141.144	144.991
7970.09	550.977	550.978	549.308	549.311	140.952	145.162
7970.19	550.977	550.978	549.308	549.311	140.76	145.315
7970.29	550.977	550.978	549.308	549.311	141.024	145.436
7970.39	550.977	550.978	549.308	549.311	141.289	145.512
7970.5	550.977	550.978	549.309	549.311	141.378	145.546
7970.6	550.978	550.978	549.309	549.311	141.664	145.537
7970.7	550.978	550.978	549.31	549.311	141.95	145.484
7970.8	550.978	550.978	549.31	549.311	142.231	145.379
7970.9	550.978	550.978	549.31	549.311	142.513	145.242
7971.01	550.978	550.978	549.311	549.311	142.741	145.086
7971.11	550.978	550.978	549.311	549.311	142.969	144.915
7971.21	550.978	550.978	549.312	549.31	143.196	144.729
7971.32	550.978	550.978	549.312	549.31	143.406	144.553
7971.42	550.978	550.978	549.312	549.31	143.615	144.392
7971.52	550.978	550.978	549.311	549.31	143.999	144.249
7971.63	550.978	550.978	549.311	549.31	144.384	144.126
7971.73	550.978	550.978	549.311	549.31	144.768	144.027
7971.83	550.978	550.978	549.311	549.31	145.242	143.957
7971.94	550.978	550.978	549.311	549.31	145.716	143.912
7972.04	550.978	550.978	549.312	549.31	146.61	143.888
7972.14	550.979	550.978	549.312	549.31	147.504	143.874
7972.25	550.979	550.978	549.312	549.31	148.399	143.876
7972.35	550.979	550.978	549.312	549.31	148.855	143.891
7972.45	550.979	550.978	549.312	549.31	149.311	143.924
7972.55	550.979	550.978	549.312	549.31	149.621	143.974
7972.66	550.979	550.978	549.312	549.31	149.931	144.037
7972.76	550.979	550.978	549.312	549.31	149.31	144.089
7972.86	550.979	550.978	549.312	549.31	148.599	144.152
7972.97	550.978	550.978	549.311	549.31	147.888	144.22
7973.07	550.978	550.978	549.311	549.31	146.811	144.287
7973.17	550.978	550.978	549.311	549.31	145.734	144.365
7973.3	550.977	550.978	549.311	549.31	144.232	144.439
7973.4	550.977	550.978	549.31	549.31	142.73	144.508
7973.5	550.977	550.978	549.309	549.311	141.832	144.586
7973.6	550.977	550.978	549.309	549.311	141.079	144.661
7973.71	550.977	550.978	549.309	549.311	140.326	144.732
7973.81	550.977	550.978	549.308	549.311	140.504	144.817
7973.91	550.977	550.978	549.308	549.311	140.683	144.892
7974.01	550.977	550.978	549.307	549.311	140.861	144.96
7974.12	550.977	550.978	549.307	549.311	141.312	145.023
7974.22	550.977	550.978	549.307	549.311	141.764	145.073
7974.32	550.977	550.978	549.307	549.311	142.331	145.115
7974.43	550.977	550.978	549.308	549.311	142.899	145.146
7974.53	550.977	550.978	549.308	549.311	142.863	145.154
7974.63	550.977	550.978	549.308	549.311	142.828	145.158
7974.73	550.977	550.978	549.308	549.311	142.793	145.144
7974.84	550.977	550.978	549.309	549.311	143.128	145.124
7974.94	550.977	550.977	549.31	549.311	143.463	145.088
7975.04	550.977	550.977	549.31	549.311	143.9	145.05
7975.15	550.977	550.977	549.311	549.311	144.064	145.002
7975.25	550.978	550.977	549.311	549.311	144.227	144.952
7975.35	550.978	550.977	549.311	549.311	144.7	144.899
7975.46	550.978	550.977	549.312	549.311	145.172	144.861
7975.56	550.978	550.977	549.312	549.312	145.804	144.843
7975.66	550.978	550.977	549.313	549.312	146.435	144.837
7975.76	550.979	550.977	549.313	549.312	146.906	144.848
7975.87	550.979	550.977	549.314	549.312	147.005	144.871
7975.98	550.979	550.977	549.314	549.312	147.105	144.921
7976.08	550.979	550.977	549.314	549.312	147.103	144.998
7976.18	550.979	550.977	549.314	549.312	147.1	145.081
7976.29	550.979	550.977	549.314	549.312	147.098	145.174
7976.39	550.979	550.977	549.314	549.312	146.843	145.279
7976.49	550.978	550.977	549.314	549.312	146.699	145.385
7976.6	550.978	550.977	549.314	549.312	146.396	145.482
7976.7	550.977	550.977	549.313	549.312	146.093	145.571
7976.8	550.977	550.977	549.313	549.312	145.951	145.652
7976.9	550.976	550.977	549.313	549.312	145.81	145.722
7977.01	550.976	550.977	549.313	549.313	145.668	145.778
7977.11	550.975	550.977	549.313	549.313	145.963	145.829
7977.24	550.975	550.977	549.313	549.313	145.941	145.876
7977.34	550.975	550.977	549.313	549.313	146.123	145.929
7977.45	550.974	550.977	549.314	549.313	146.243	145.981
7977.56	550.974	550.977	549.314	549.313	146.464	146.03
7977.66	550.974	550.977	549.315	549.313	146.686	146.078
7977.76	550.975	550.977	549.315	549.313	146.908	146.12
7977.86	550.975	550.977	549.315	549.313	146.77	146.156
7977.97	550.976	550.977	549.315	549.313	146.908	146.196
7978.07	550.976	550.977	549.315	549.313	147.046	146.23
7978.17	550.977	550.977	549.315	549.313	146.963	146.252
7978.27	550.978	550.977	549.315	549.313	146.88	146.266
7978.38	550.978	550.977	549.314	549.313	146.796	146.27
7978.48	550.978	550.977	549.314	549.313	146.713	146.257
7978.58	550.978	550.977	549.313	549.313	146.63	146.23
7978.68	550.978	550.977	549.313	549.313	146.085	146.182
7978.79	550.978	550.977	549.312	549.313	145.836	146.13
7978.89	550.977	550.977	549.312	549.313	145.947	146.078
7978.99	550.976	550.977	549.312	549.313	146.058	146.015
7979.1	550.975	550.977	549.312	549.313	145.893	145.943
7979.2	550.975	550.977	549.312	549.313	145.728	145.867
7979.31	550.974	550.977	549.311	549.313	145.563	145.8
7979.41	550.974	550.977	549.311	549.313	145.474	145.744
7979.51	550.974	550.977	549.311	549.313	145.347	145.703
7979.61	550.975	550.977	549.311	549.313	145.22	145.679
7979.71	550.975	550.977	549.311	549.313	145.279	145.673
7979.82	550.975	550.977	549.311	549.313	145.317	145.675
7979.92	550.976	550.977	549.311	549.313	145.355	145.684
7980.02	550.977	550.977	549.311	549.313	145.393	145.698
7980.13	550.977	550.977	549.312	549.313	145.661	145.725
7980.23	550.978	550.977	549.312	549.312	145.844	145.75
7980.34	550.978	550.977	549.312	549.312	146.027	145.767
7980.44	550.978	550.977	549.313	549.312	146.133	145.775
7980.55	550.979	550.977	549.313	549.312	146.278	145.782
7980.65	550.979	550.977	549.313	549.312	146.423	145.783
7980.75	550.979	550.977	549.313	549.312	146.568	145.769
7980.86	550.979	550.977	549.313	549.312	146.713	145.746
7980.96	550.979	550.977	549.313	549.312	146.341	145.71
7981.07	550.979	550.977	549.313	549.312	145.716	145.662
7981.17	550.979	550.977	549.313	549.312	145.199	145.611
7981.28	550.978	550.977	549.313	549.312	144.682	145.553
7981.38	550.978	550.977	549.312	549.312	144.334	145.502
7981.48	550.978	550.977	549.312	549.312	143.817	145.465
7981.58	550.977	550.977	549.311	549.312	143.3	145.44
7981.68	550.977	550.977	549.311	549.312	143.008	145.43
7981.78	550.977	550.977	549.311	549.312	143.164	145.453
7981.89	550.977	550.977	549.311	549.312	143.32	145.501
7981.99	550.977	550.977	549.311	549.312	143.993	145.583
7982.1	550.977	550.977	549.312	549.312	144.666	145.687
7982.2	550.976	550.977	549.312	549.312	145.339	145.807
7982.3	550.976	550.977	549.312	549.312	146.013	145.942
7982.41	550.976	550.977	549.312	549.312	146.348	146.081
7982.51	550.975	550.977	549.312	549.312	146.83	146.214
7982.62	550.975	550.977	549.312	549.312	147.312	146.338
7982.72	550.975	550.977	549.311	549.312	147.57	146.448
7982.82	550.975	550.977	549.311	549.312	147.379	146.536
7982.93	550.975	550.977	549.311	549.312	147.189	146.604
7983.03	550.975	550.977	549.31	549.312	146.998	146.651
7983.13	550.975	550.977	549.31	549.312	146.807	146.681
7983.23	550.975	550.977	549.31	549.312	146.222	146.691
7983.34	550.975	550.977	549.31	549.312	145.637	146.691
7983.44	550.975	550.977	549.31	549.313	145.39	146.687
7983.54	550.976	550.977	549.31	549.313	144.996	146.668
7983.64	550.976	550.977	549.311	549.313	144.602	146.65
7983.75	550.977	550.976	549.311	549.313	144.207	146.644
7983.85	550.977	550.976	549.311	549.313	143.813	146.651
7983.95	550.977	550.976	549.312	549.313	144.492	146.697
7984.06	550.977	550.976	549.313	549.313	145.17	146.76
7984.16	550.977	550.976	549.313	549.313	145.849	146.842
7984.26	550.977	550.976	549.314	549.313	146.921	146.951
7984.36	550.978	550.976	549.314	549.313	147.994	147.076
7984.47	550.978	550.976	549.314	549.313	149.066	147.205
7984.57	550.978	550.976	549.315	549.313	150.139	147.338
7984.67	550.978	550.976	549.315	549.313	150.778	147.458
7984.77	550.978	550.976	549.315	549.313	151.417	147.562
7984.88	550.978	550.976	549.315	549.313	152.056	147.652
7984.98	550.978	550.976	549.315	549.313	151.622	147.705
7985.08	550.978	550.976	549.315	549.314	151.189	147.751
7985.18	550.977	550.976	549.315	549.314	150.755	147.79
7985.29	550.977	550.977	549.315	549.314	150.322	147.824
7985.39	550.977	550.977	549.314	549.314	149.495	147.848
7985.5	550.976	550.977	549.314	549.314	148.654	147.881
7985.6	550.976	550.977	549.314	549.314	147.813	147.923
7985.71	550.976	550.977	549.314	549.314	147.405	147.982
7985.81	550.975	550.977	549.314	549.314	146.997	148.05
7985.91	550.975	550.977	549.314	549.314	146.589	148.129
7986.01	550.975	550.977	549.314	549.314	146.181	148.221
7986.12	550.975	550.977	549.314	549.314	145.774	148.318
7986.22	550.975	550.977	549.314	549.314	145.843	148.428
7986.32	550.975	550.977	549.314	549.314	145.912	148.542
7986.43	550.975	550.977	549.315	549.314	146.374	148.667
7986.53	550.975	550.977	549.315	549.315	146.851	148.795
7986.63	550.976	550.977	549.315	549.315	147.327	148.904
7986.74	550.976	550.977	549.315	549.315	147.804	148.994
7986.85	550.977	550.977	549.315	549.315	148.281	149.065
7986.96	550.977	550.978	549.316	549.315	148.669	149.113
7987.07	550.977	550.978	549.316	549.315	149.058	149.14
7987.18	550.978	550.978	549.316	549.315	149.446	149.144
7987.28	550.978	550.978	549.315	549.315	149.358	149.118
7987.38	550.978	550.978	549.315	549.315	149.269	149.077
7987.49	550.978	550.978	549.315	549.315	149.181	149.023
7987.59	550.978	550.978	549.315	549.315	149.093	148.954
7987.69	550.978	550.978	549.315	549.315	149.289	148.899
7987.79	550.978	550.978	549.315	549.315	149.463	148.852
7987.9	550.978	550.978	549.314	549.315	149.636	148.812
7988	550.977	550.978	549.314	549.315	149.898	148.781
7988.1	550.977	550.978	549.314	549.315	150.16	148.765
7988.21	550.978	550.978	549.314	549.315	150.423	148.777
7988.31	550.978	550.978	549.314	549.315	150.685	148.81
7988.41	550.978	550.978	549.314	549.315	150.658	148.842
7988.52	550.979	550.978	549.314	549.315	150.712	148.889
7988.62	550.979	550.978	549.314	549.315	150.765	148.95
7988.72	550.979	550.978	549.315	549.315	150.534	149.026
7988.82	550.98	550.978	549.315	549.315	150.325	149.113
7988.93	550.98	550.978	549.315	549.315	150.116	149.202
7989.03	550.981	550.978	549.315	549.315	149.907	149.297
7989.13	550.981	550.978	549.315	549.315	149.578	149.382
7989.23	550.981	550.978	549.315	549.315	149.249	149.458
7989.33	550.981	550.978	549.315	549.315	148.988	149.527
7989.44	550.981	550.978	549.315	549.315	149.015	149.594
7989.54	550.981	550.978	549.315	549.315	148.963	149.646
7989.65	550.981	550.978	549.315	549.315	148.911	149.685
7989.75	550.98	550.978	549.315	549.315	148.859	149.712
7989.85	550.98	550.978	549.316	549.315	148.807	149.729
7989.95	550.98	550.978	549.316	549.315	148.755	149.737
7990.06	550.979	550.978	549.316	549.315	148.628	149.732
7990.16	550.979	550.978	549.316	549.315	148.622	149.717
7990.27	550.978	550.978	549.316	549.315	148.615	149.691
7990.37	550.978	550.978	549.315	549.315	148.54	149.649
7990.47	550.977	550.978	549.315	549.315	148.465	149.596
7990.58	550.976	550.978	549.315	549.315	148.39	149.529
7990.7	550.976	550.978	549.315	549.315	149.007	149.468
7990.8	550.976	550.978	549.315	549.315	149.23	149.391
7990.9	550.976	550.978	549.315	549.315	149.108	149.306
7991	550.976	550.978	549.315	549.315	149.331	149.228
7991.11	550.976	550.978	549.315	549.315	149.629	149.148
7991.24	550.976	550.977	549.315	549.315	150.273	149.07
7991.34	550.976	550.977	549.315	549.315	150.436	148.986
7991.44	550.976	550.977	549.315	549.315	150.6	148.907
7991.54	550.976	550.977	549.315	549.315	150.979	148.836
7991.65	550.976	550.977	549.315	549.315	151.012	148.762
7991.75	550.977	550.977	549.315	549.315	151.046	148.692
7991.85	550.976	550.977	549.315	549.315	151.127	148.63
7991.95	550.976	550.977	549.316	549.315	151.208	148.572
7992.06	550.976	550.977	549.316	549.315	150.968	148.51
7992.16	550.975	550.977	549.316	549.315	150.729	148.457
7992.26	550.975	550.977	549.316	549.315	150.49	148.412
7992.36	550.974	550.976	549.316	549.315	150.325	148.369
7992.47	550.974	550.976	549.316	549.315	149.839	148.322
7992.57	550.974	550.976	549.316	549.315	149.138	148.272
7992.68	550.975	550.976	549.315	549.315	148.437	148.232
7992.78	550.975	550.976	549.315	549.315	147.736	148.205
7992.88	550.976	550.976	549.314	549.315	147.267	148.185
7992.99	550.976	550.976	549.314	549.315	146.798	148.172
7993.09	550.977	550.976	549.314	549.315	146.32	148.166
7993.19	550.978	550.977	549.313	549.315	146.161	148.17
7993.29	550.978	550.977	549.313	549.315	146.003	148.18
7993.4	550.978	550.977	549.313	549.315	146.226	148.191
7993.5	550.978	550.977	549.313	549.315	146.449	148.205
7993.6	550.978	550.977	549.313	549.315	146.282	148.218
7993.71	550.977	550.977	549.313	549.315	146.114	148.222
7993.81	550.976	550.977	549.313	549.315	146.336	148.223
7993.92	550.976	550.977	549.314	549.315	146.326	148.208
7994.02	550.975	550.977	549.314	549.315	146.315	148.192
7994.12	550.975	550.977	549.314	549.315	146.314	148.17
7994.22	550.975	550.977	549.315	549.315	146.314	148.139
7994.33	550.975	550.977	549.315	549.315	146.313	148.105
7994.43	550.976	550.977	549.316	549.315	146.207	148.067
7994.53	550.976	550.978	549.316	549.315	146.102	148.024
7994.63	550.977	550.978	549.316	549.315	146.505	147.99
7994.73	550.977	550.978	549.317	549.315	146.908	147.96
7994.84	550.978	550.978	549.317	549.315	146.922	147.935
7994.94	550.978	550.978	549.317	549.315	146.935	147.923
7995.05	550.979	550.978	549.317	549.315	146.949	147.922
7995.15	550.979	550.978	549.317	549.315	147.434	147.951
7995.25	550.979	550.978	549.318	549.315	147.92	148.004
7995.35	550.979	550.978	549.317	549.315	148.108	148.075
7995.45	550.979	550.978	549.317	549.315	148.401	148.17
7995.55	550.979	550.978	549.317	549.315	148.694	148.267
7995.66	550.979	550.979	549.317	549.315	148.868	148.365
7995.76	550.98	550.979	549.316	549.315	149.043	148.465
7995.86	550.98	550.979	549.316	549.315	149.365	148.555
7995.96	550.98	550.979	549.316	549.315	149.688	148.624
7996.07	550.981	550.979	549.315	549.315	149.93	148.664
7996.17	550.981	550.979	549.315	549.315	149.701	148.667
7996.27	550.981	550.979	549.315	549.315	149.473	148.663
7996.38	550.981	550.979	549.315	549.315	149.541	148.658
7996.48	550.981	550.979	549.315	549.315	149.609	148.637
7996.58	550.981	550.979	549.314	549.315	149.5	148.617
7996.68	550.98	550.979	549.314	549.315	149.391	148.605
7996.79	550.98	550.979	549.314	549.315	149.282	148.6
7996.89	550.98	550.979	549.314	549.315	149.179	148.603
7996.99	550.979	550.979	549.314	549.315	149.076	148.622
7997.09	550.979	550.979	549.315	549.315	149.052	148.652
7997.2	550.979	550.979	549.315	549.315	149.029	148.691
7997.3	550.979	550.979	549.315	549.315	149.445	148.726
7997.4	550.979	550.979	549.315	549.315	149.862	148.741
7997.5	550.979	550.979	549.315	549.315	150.278	148.745
7997.6	550.98	550.979	549.315	549.315	150.817	148.741
7997.71	550.98	550.979	549.315	549.314	151.356	148.72
7997.81	550.98	550.979	549.315	549.314	151.894	148.675
7997.92	550.98	550.979	549.315	549.314	152.28	148.602
7998.02	550.979	550.979	549.315	549.314	151.931	148.495
7998.12	550.979	550.979	549.315	549.314	151.583	148.375
7998.22	550.979	550.979	549.315	549.314	151.234	148.258
7998.32	550.978	550.979	549.315	549.314	150.445	148.136
7998.43	550.978	550.979	549.315	549.314	149.228	148.015
7998.53	550.978	550.978	549.314	549.313	148.01	147.896
7998.63	550.978	550.978	549.314	549.313	146.847	147.778
7998.73	550.978	550.978	549.313	549.313	146.303	147.676
7998.84	550.979	550.978	549.313	549.313	145.759	147.585
7998.94	550.979	550.978	549.313	549.313	145.216	147.497
7999.04	550.98	550.978	549.312	549.313	145.407	147.42
7999.14	550.98	550.978	549.312	549.313	145.795	147.343
7999.25	550.98	550.978	549.312	549.313	146.184	147.259
7999.35	550.98	550.978	549.311	549.313	146.573	147.167
7999.46	550.979	550.978	549.312	549.313	147.39	147.076
7999.56	550.979	550.978	549.312	549.313	147.752	146.974
7999.66	550.978	550.978	549.312	549.313	148.114	146.872
7999.77	550.978	550.978	549.312	549.313	147.857	146.756
7999.87	550.977	550.978	549.312	549.313	147.288	146.632
7999.97	550.976	550.978	549.312	549.313	146.72	146.507
8000.07	550.976	550.977	549.312	549.313	146.151	146.378
8000.18	550.975	550.977	549.312	549.313	145.385	146.241
8000.28	550.975	550.977	549.311	549.313	144.589	146.089
8000.39	550.975	550.977	549.311	549.313	143.794	145.925
8000.49	550.975	550.977	549.311	549.313	142.999	145.748
8000.59	550.975	550.977	549.31	549.313	142.659	145.57
8000.69	550.975	550.977	549.311	549.313	143.042	145.41
8000.8	550.975	550.977	549.311	549.313	143.425	145.26
8000.9	550.975	550.977	549.312	549.313	144.12	145.126
8001	550.975	550.977	549.313	549.313	144.491	145.005
8001.1	550.975	550.977	549.313	549.313	144.862	144.914
8001.21	550.976	550.977	549.314	549.313	145.233	144.855
8001.31	550.976	550.977	549.315	549.313	145.633	144.828
8001.41	550.976	550.977	549.315	549.313	145.523	144.81
8001.52	550.976	550.977	549.315	549.313	145.413	144.802
8001.62	550.977	550.977	549.315	549.313	145.303	144.805
8001.72	550.977	550.977	549.315	549.313	144.808	144.796
8001.83	550.977	550.977	549.314	549.313	144.312	144.772
8001.93	550.978	550.977	549.314	549.313	143.816	144.735
8002.03	550.978	550.977	549.313	549.313	143.644	144.681
8002.14	550.978	550.977	549.313	549.313	143.516	144.598
8002.24	550.978	550.976	549.312	549.313	143.389	144.504
8002.34	550.978	550.976	549.312	549.313	143.262	144.4
8002.45	550.978	550.976	549.312	549.313	143.645	144.306
8002.55	550.977	550.976	549.312	549.313	143.844	144.224
8002.65	550.977	550.976	549.312	549.312	144.044	144.158
8002.75	550.976	550.976	549.312	549.312	143.906	144.102
8002.85	550.976	550.976	549.312	549.312	143.768	144.066
8002.95	550.976	550.976	549.312	549.312	143.654	144.051
8003.05	550.976	550.976	549.312	549.312	143.539	144.065
8003.16	550.976	550.976	549.312	549.312	143.38	144.108
8003.26	550.976	550.976	549.312	549.312	143.548	144.165
8003.36	550.977	550.977	549.312	549.312	143.716	144.216
8003.47	550.977	550.977	549.312	549.312	143.885	144.26
8003.57	550.978	550.977	549.312	549.312	144.236	144.295
8003.67	550.978	550.977	549.313	549.312	144.651	144.324
8003.77	550.978	550.977	549.313	549.312	145.066	144.344
8003.87	550.978	550.977	549.313	549.312	145.481	144.353
8003.98	550.977	550.977	549.313	549.312	145.468	144.343
8004.08	550.977	550.977	549.313	549.312	145.454	144.331
8004.18	550.976	550.977	549.313	549.312	145.44	144.319
8004.29	550.976	550.977	549.313	549.312	145.099	144.309
8004.39	550.975	550.977	549.313	549.311	144.757	144.317
8004.49	550.975	550.977	549.313	549.311	144.02	144.329
8004.59	550.975	550.977	549.312	549.311	143.284	144.354
8004.7	550.975	550.977	549.312	549.311	143.093	144.396
8004.8	550.975	550.977	549.312	549.311	142.901	144.446
8004.91	550.976	550.977	549.311	549.311	142.71	144.504
8005.01	550.976	550.977	549.311	549.311	142.924	144.577
8005.12	550.976	550.977	549.31	549.311	143.138	144.647
8005.22	550.976	550.977	549.31	549.311	143.409	144.726
8005.32	550.977	550.977	549.31	549.311	143.679	144.802
8005.42	550.977	550.977	549.309	549.312	143.964	144.884
8005.53	550.977	550.977	549.309	549.312	144.643	144.982
8005.63	550.977	550.977	549.309	549.312	145.323	145.089
8005.74	550.977	550.977	549.31	549.312	145.394	145.192
8005.84	550.977	550.978	549.31	549.312	145.465	145.304
8005.94	550.977	550.978	549.31	549.312	145.506	145.409
8006.05	550.977	550.978	549.31	549.312	145.548	145.51
8006.15	550.977	550.978	549.31	549.312	145.59	145.607
8006.25	550.977	550.978	549.31	549.312	145.439	145.684
8006.35	550.977	550.978	549.31	549.312	145.288	145.744
8006.46	550.978	550.978	549.31	549.312	145.122	145.786
8006.56	550.978	550.978	549.31	549.312	144.957	145.822
8006.66	550.978	550.978	549.31	549.312	144.791	145.859
8006.76	550.978	550.978	549.31	549.312	145.161	145.919
8006.87	550.978	550.978	549.311	549.312	145.531	145.991
8006.97	550.978	550.978	549.311	549.312	145.678	146.085
8007.08	550.978	550.978	549.312	549.312	145.825	146.206
8007.18	550.978	550.978	549.312	549.312	145.971	146.36
8007.28	550.978	550.978	549.313	549.312	146.254	146.548
8007.38	550.979	550.978	549.313	549.313	146.537	146.754
8007.48	550.979	550.978	549.314	549.313	146.762	146.972
8007.58	550.98	550.978	549.314	549.313	146.987	147.193
8007.69	550.98	550.978	549.315	549.313	147.606	147.416
8007.79	550.98	550.978	549.315	549.313	147.689	147.614
8007.89	550.981	550.978	549.315	549.313	147.772	147.796
8008	550.981	550.978	549.314	549.313	148.108	147.966
8008.1	550.981	550.978	549.314	549.314	148.443	148.118
8008.2	550.981	550.978	549.314	549.314	148.722	148.245
8008.3	550.981	550.978	549.314	549.314	149.001	148.352
8008.4	550.98	550.978	549.314	549.314	148.884	148.444
8008.51	550.98	550.978	549.314	549.314	148.824	148.535
8008.61	550.979	550.979	549.314	549.314	148.765	148.625
8008.71	550.978	550.979	549.314	549.314	148.312	148.707
8008.82	550.978	550.979	549.314	549.314	147.859	148.797
8008.92	550.977	550.979	549.314	549.315	147.406	148.896
8009.02	550.977	550.979	549.314	549.315	147.464	149.015
8009.13	550.976	550.979	549.315	549.315	147.522	149.144
8009.23	550.976	550.979	549.315	549.315	148.133	149.293
8009.33	550.976	550.978	549.316	549.315	148.744	149.451
8009.43	550.976	550.978	549.316	549.315	149.752	149.616
8009.53	550.976	550.978	549.317	549.316	150.759	149.764
8009.63	550.976	550.978	549.317	549.316	151.767	149.899
8009.74	550.977	550.978	549.318	549.316	152.555	150.016
8009.84	550.977	550.978	549.318	549.316	153.344	150.111
8009.94	550.977	550.978	549.318	549.316	153.8	150.178
8010.05	550.978	550.978	549.318	549.316	153.744	150.213
8010.15	550.978	550.978	549.318	549.316	153.689	150.227
8010.25	550.979	550.978	549.317	549.316	153.137	150.211
8010.36	550.979	550.978	549.317	549.316	152.585	150.164
8010.46	550.98	550.978	549.317	549.316	152.034	150.096
8010.57	550.98	550.978	549.317	549.316	151.393	150.02
8010.67	550.98	550.978	549.316	549.316	150.84	149.937
8010.77	550.98	550.978	549.316	549.316	150.505	149.848
8010.88	550.98	550.978	549.316	549.316	150.17	149.75
8010.98	550.98	550.977	549.316	549.316	150.168	149.65
8011.08	550.98	550.977	549.316	549.316	150.166	149.54
8011.19	550.98	550.977	549.316	549.316	150.165	149.429
8011.29	550.979	550.977	549.316	549.316	150.66	149.329
8011.39	550.978	550.977	549.317	549.316	150.961	149.235
8011.5	550.978	550.977	549.317	549.316	151.262	149.153
8011.6	550.977	550.977	549.318	549.316	151.652	149.083
8011.71	550.976	550.977	549.318	549.316	151.955	149.012
8011.81	550.976	550.977	549.319	549.316	152.257	148.943
8011.91	550.975	550.978	549.319	549.316	152.56	148.867
8012.02	550.975	550.978	549.319	549.316	152.065	148.766
8012.12	550.975	550.978	549.319	549.315	151.547	148.659
8012.22	550.975	550.978	549.318	549.315	151.03	148.534
8012.32	550.976	550.978	549.317	549.315	150.015	148.382
8012.42	550.976	550.978	549.317	549.315	149.195	148.22
8012.53	550.976	550.978	549.316	549.315	148.374	148.045
8012.63	550.976	550.978	549.315	549.315	147.554	147.846
8012.74	550.977	550.978	549.314	549.315	146.734	147.634
8012.84	550.977	550.978	549.314	549.314	145.746	147.404
8012.94	550.977	550.978	549.313	549.314	144.758	147.169
8013.04	550.976	550.978	549.313	549.314	144.568	146.943
8013.14	550.976	550.978	549.313	549.314	144.401	146.712
8013.24	550.976	550.978	549.314	549.314	144.233	146.477
8013.37	550.976	550.978	549.314	549.313	144.065	146.248
8013.47	550.977	550.978	549.314	549.313	143.898	146.02
8013.58	550.977	550.978	549.314	549.313	143.267	145.784
8013.68	550.977	550.978	549.313	549.313	143.203	145.57
8013.78	550.978	550.978	549.313	549.313	143.139	145.368
8013.88	550.978	550.978	549.313	549.313	143.243	145.18
8013.99	550.979	550.978	549.312	549.313	143.346	144.994
8014.09	550.979	550.978	549.312	549.312	143.45	144.814
8014.2	550.979	550.978	549.311	549.312	143.553	144.655
8014.3	550.98	550.978	549.311	549.312	143.71	144.513
8014.4	550.98	550.978	549.31	549.312	143.919	144.382
8014.5	550.98	550.978	549.31	549.312	144.129	144.259
8014.61	550.98	550.978	549.31	549.312	144.801	144.153
8014.71	550.979	550.978	549.31	549.312	144.907	144.06
8014.82	550.979	550.978	549.31	549.312	145.013	143.991
8014.92	550.979	550.979	549.31	549.311	145.119	143.936
8015.02	550.979	550.979	549.31	549.311	145.224	143.904
8015.13	550.979	550.979	549.31	549.311	144.486	143.874
8015.23	550.979	550.979	549.309	549.311	143.748	143.849
8015.33	550.979	550.979	549.309	549.311	142.956	143.828
8015.43	550.979	550.979	549.309	549.311	142.112	143.811
8015.53	550.979	550.979	549.308	549.311	141.268	143.802
8015.64	550.979	550.979	549.308	549.311	140.423	143.801
8015.74	550.979	550.979	549.307	549.311	139.579	143.791
8015.84	550.979	550.98	549.308	549.311	139.309	143.783
8015.95	550.979	550.98	549.308	549.311	139.038	143.778
8016.05	550.979	550.98	549.308	549.311	138.768	143.774
8016.15	550.979	550.98	549.309	549.311	139.342	143.789
8016.25	550.979	550.98	549.309	549.311	139.916	143.816
8016.36	550.979	550.98	549.31	549.311	140.49	143.839
8016.46	550.979	550.98	549.31	549.31	141.064	143.86
8016.57	550.98	550.98	549.311	549.31	141.698	143.875
8016.67	550.979	550.98	549.312	549.31	143	143.899
8016.77	550.979	550.98	549.312	549.31	144.303	143.917
8016.88	550.979	550.98	549.312	549.31	145.032	143.919
8016.98	550.979	550.98	549.313	549.31	145.76	143.916
8017.08	550.98	550.98	549.313	549.31	146.489	143.907
8017.18	550.98	550.98	549.313	549.31	147.217	143.887
8017.29	550.981	550.98	549.313	549.31	147.946	143.848
8017.39	550.981	550.98	549.313	549.31	148.114	143.793
8017.49	550.982	550.98	549.312	549.31	148.282	143.732
8017.59	550.982	550.98	549.312	549.31	148.391	143.664
8017.7	550.983	550.981	549.312	549.31	147.83	143.578
8017.8	550.983	550.981	549.312	549.31	147.27	143.505
8017.9	550.983	550.981	549.312	549.31	146.709	143.453
8018	550.983	550.981	549.312	549.31	146.149	143.422
8018.11	550.983	550.981	549.311	549.31	145.527	143.412
8018.21	550.983	550.981	549.311	549.31	144.905	143.427
8018.31	550.983	550.981	549.31	549.311	144.283	143.469
8018.41	550.982	550.981	549.31	549.311	144.222	143.549
8018.52	550.982	550.981	549.31	549.311	144.161	143.643
8018.62	550.981	550.981	549.31	549.311	144.099	143.746
8018.72	550.981	550.981	549.309	549.311	144.038	143.856
8018.82	550.981	550.981	549.309	549.311	143.825	143.953
8018.92	550.98	550.981	549.309	549.311	143.611	144.032
8019.03	550.98	550.981	549.309	549.311	143.398	144.092
8019.13	550.98	550.981	549.31	549.311	143.246	144.135
8019.24	550.98	550.981	549.31	549.311	143.094	144.159
8019.34	550.98	550.981	549.31	549.311	142.942	144.152
8019.44	550.98	550.981	549.311	549.311	142.79	144.113
8019.55	550.98	550.981	549.311	549.311	142.726	144.056
8019.65	550.981	550.981	549.311	549.311	142.404	143.982
8019.76	550.981	550.982	549.311	549.311	142.082	143.895
8019.86	550.981	550.982	549.311	549.311	141.912	143.799
8019.96	550.982	550.982	549.311	549.311	141.742	143.69
8020.06	550.982	550.982	549.31	549.311	141.572	143.569
8020.16	550.982	550.982	549.31	549.311	141.402	143.427
8020.26	550.983	550.982	549.31	549.311	141.306	143.266
8020.36	550.983	550.982	549.31	549.311	141.633	143.106
8020.46	550.983	550.982	549.31	549.311	141.96	142.937
8020.57	550.983	550.982	549.31	549.311	142.198	142.758
8020.67	550.982	550.982	549.311	549.311	142.694	142.575
8020.77	550.982	550.982	549.311	549.31	143.191	142.391
8020.87	550.982	550.982	549.312	549.31	143.688	142.205
8020.98	550.982	550.982	549.312	549.31	144.184	142.022
8021.08	550.982	550.982	549.312	549.31	144.318	141.836
8021.18	550.981	550.982	549.312	549.31	144.451	141.661
8021.29	550.981	550.982	549.312	549.31	144.51	141.497
8021.39	550.981	550.982	549.312	549.31	144.147	141.337
8021.49	550.981	550.982	549.312	549.31	143.784	141.197
8021.6	550.981	550.982	549.312	549.31	143.421	141.076
8021.7	550.981	550.982	549.312	549.31	143.058	140.977
8021.8	550.981	550.982	549.311	549.31	142.769	140.897
8021.9	550.981	550.983	549.311	549.31	142.49	140.834
8022	550.982	550.983	549.311	549.31	142.212	140.781
8022.11	550.982	550.983	549.311	549.31	142.296	140.746
8022.21	550.982	550.983	549.311	549.31	142.381	140.72
8022.31	550.982	550.983	549.311	549.31	142.465	140.702
8022.42	550.982	550.983	549.311	549.31	142.55	140.701
8022.52	550.982	550.984	549.311	549.31	142.112	140.699
8022.62	550.982	550.984	549.31	549.31	141.206	140.698
8022.72	550.982	550.984	549.31	549.31	140.3	140.704
8022.83	550.982	550.984	549.31	549.31	139.32	140.714
8022.93	550.982	550.984	549.309	549.31	138.329	140.73
8023.03	550.982	550.984	549.309	549.31	137.338	140.742
8023.13	550.982	550.984	549.308	549.31	136.348	140.752
8023.23	550.982	550.984	549.308	549.31	135.632	140.763
8023.34	550.983	550.984	549.307	549.311	134.917	140.772
8023.44	550.983	550.984	549.307	549.311	134.482	140.775
8023.54	550.983	550.984	549.307	549.311	134.569	140.776
8023.64	550.983	550.984	549.307	549.311	135.125	140.774
8023.75	550.984	550.984	549.307	549.311	135.681	140.772
8023.86	550.985	550.984	549.308	549.311	136.237	140.768
8023.96	550.986	550.984	549.308	549.311	137.019	140.766
8024.06	550.987	550.984	549.308	549.311	137.802	140.769
8024.16	550.988	550.984	549.309	549.311	138.76	140.779
8024.27	550.989	550.984	549.309	549.311	139.442	140.792
8024.37	550.99	550.984	549.31	549.311	140.125	140.813
8024.48	550.99	550.984	549.31	549.311	140.527	140.83
8024.58	550.99	550.984	549.31	549.311	140.929	140.849
8024.68	550.99	550.984	549.31	549.311	141.331	140.87
8024.78	550.989	550.984	549.31	549.311	141.385	140.874
8024.88	550.989	550.984	549.311	549.311	141.942	140.878
8024.99	550.988	550.984	549.312	549.311	142.273	140.872
8025.09	550.987	550.985	549.312	549.311	142.604	140.858
8025.19	550.986	550.985	549.313	549.312	142.759	140.845
8025.29	550.985	550.985	549.313	549.312	142.914	140.846
8025.4	550.984	550.985	549.314	549.312	143.069	140.861
8025.5	550.983	550.985	549.314	549.312	143.256	140.895
8025.61	550.983	550.985	549.315	549.312	143.442	140.95
8025.71	550.982	550.985	549.315	549.312	143.486	141.021
8025.81	550.982	550.985	549.316	549.312	143.878	141.12
8025.91	550.981	550.985	549.315	549.312	143.767	141.225
8026.01	550.981	550.985	549.315	549.312	143.655	141.34
8026.12	550.981	550.985	549.315	549.312	143.544	141.462
8026.22	550.981	550.985	549.315	549.312	143.629	141.575
8026.32	550.982	550.985	549.315	549.312	143.714	141.666
8026.43	550.982	550.985	549.315	549.312	143.623	141.732
8026.53	550.982	550.985	549.314	549.312	143.499	141.774
8026.63	550.983	550.985	549.314	549.313	143.376	141.79
8026.73	550.983	550.984	549.314	549.313	143.396	141.765
8026.83	550.984	550.984	549.314	549.313	143.415	141.693
8026.94	550.984	550.984	549.313	549.313	143.239	141.576
8027.04	550.985	550.984	549.313	549.313	143.063	141.422
8027.14	550.985	550.984	549.313	549.312	142.887	141.238
8027.24	550.985	550.984	549.313	549.312	142.46	141.024
8027.34	550.986	550.984	549.313	549.312	142.033	140.786
8027.45	550.986	550.984	549.313	549.312	141.782	140.549
8027.55	550.985	550.984	549.312	549.312	141.532	140.3
8027.65	550.985	550.984	549.312	549.312	141.282	140.043
8027.75	550.985	550.984	549.312	549.312	141.093	139.795
8027.85	550.984	550.984	549.312	549.312	140.904	139.559
8027.96	550.984	550.984	549.312	549.312	140.915	139.339
8028.06	550.983	550.984	549.312	549.312	140.926	139.131
8028.16	550.983	550.984	549.312	549.312	140.937	138.941
8028.26	550.982	550.984	549.312	549.312	141.002	138.771
8028.37	550.982	550.984	549.312	549.312	141.068	138.623
8028.47	550.982	550.984	549.312	549.311	140.925	138.473
8028.58	550.982	550.984	549.312	549.311	140.781	138.335
8028.68	550.983	550.984	549.312	549.311	140.264	138.202
8028.78	550.983	550.984	549.311	549.311	139.686	138.08
8028.89	550.983	550.984	549.311	549.311	139.107	137.965
8028.99	550.984	550.984	549.311	549.311	138.524	137.854
8029.09	550.984	550.984	549.31	549.311	137.941	137.749
8029.19	550.984	550.984	549.31	549.311	136.512	137.625
8029.3	550.984	550.984	549.31	549.31	135.084	137.494
8029.4	550.984	550.984	549.309	549.31	133.655	137.351
8029.5	550.985	550.984	549.309	549.31	132.464	137.2
8029.61	550.985	550.984	549.308	549.31	131.272	137.041
8029.71	550.985	550.984	549.309	549.31	130.455	136.874
8029.82	550.985	550.984	549.309	549.31	129.637	136.691
8029.92	550.985	550.984	549.309	549.31	129.56	136.513
8030.02	550.985	550.984	549.309	549.31	129.483	136.334
8030.13	550.984	550.984	549.309	549.31	129.407	136.15
8030.23	550.984	550.984	549.309	549.309	130.164	135.978
8030.33	550.984	550.984	549.309	549.309	130.921	135.808
8030.43	550.984	550.984	549.309	549.309	131.678	135.65
8030.54	550.984	550.984	549.309	549.309	132.407	135.503
8030.64	550.984	550.984	549.309	549.309	133.565	135.371
8030.74	550.984	550.984	549.309	549.309	134.723	135.261
8030.84	550.984	550.984	549.309	549.309	135.882	135.173
8030.95	550.984	550.984	549.309	549.309	136.378	135.092
8031.05	550.984	550.984	549.309	549.309	136.875	135.028
8031.15	550.984	550.984	549.309	549.309	137.371	134.98
8031.25	550.983	550.984	549.309	549.309	137.879	134.95
8031.36	550.983	550.984	549.309	549.309	138.387	134.943
8031.46	550.983	550.984	549.309	549.309	138.612	134.946
8031.56	550.982	550.984	549.309	549.309	138.837	134.957
8031.66	550.982	550.984	549.309	549.309	138.634	134.968
[truncated: 2,540 more rows]

## Sheet: Buffer Blank #1
TIME	CH1	CH1_NR	CH2	CH2_NR	CORRECTED	CORRECTED_NR	INJECTIONS
8808.8	551.105	551.104	549.163	549.161	0	0	Buffer blank #1
8809.01	551.105	551.104	549.163	549.161	0	0
8809.25	551.106	551.104	549.163	549.161	0	0.0192858
8809.36	551.106	551.104	549.163	549.161	0	0.0245162
8809.46	551.105	551.104	549.162	549.161	0	0.0199109
8809.57	551.105	551.104	549.162	549.161	0	0.00546986
8809.67	551.105	551.104	549.162	549.161	0	-0.0123132
8809.77	551.105	551.104	549.162	549.162	0	-0.0334383
8809.87	551.105	551.104	549.162	549.162	0	-0.0579055
8809.98	551.105	551.104	549.161	549.162	0	-0.077076
8810.08	551.105	551.104	549.161	549.162	0	-0.0909497
8810.19	551.105	551.104	549.162	549.162	0	-0.0995268
8810.29	551.105	551.104	549.162	549.162	0	-0.0989847
8810.39	551.105	551.104	549.162	549.162	0	-0.0883663
8810.5	551.105	551.104	549.162	549.162	0	-0.0676716
8810.6	551.105	551.104	549.163	549.162	0	-0.0369004
8810.7	551.105	551.104	549.163	549.162	0	-0.00172784
8810.81	551.104	551.104	549.163	549.162	0	0.0378461
8810.91	551.104	551.104	549.164	549.162	0	0.0818214
8811.02	551.104	551.104	549.164	549.162	0	0.127573
8811.12	551.103	551.104	549.164	549.162	0	0.165871
8811.22	551.103	551.104	549.164	549.162	0	0.196717
8811.32	551.103	551.104	549.163	549.162	0	0.220109
8811.43	551.102	551.104	549.163	549.162	0	0.235091
8811.54	551.103	551.104	549.163	549.162	0	0.233303
8811.64	551.103	551.104	549.163	549.162	0	0.214744
8811.74	551.103	551.104	549.162	549.162	0.983578	0.197882
8811.85	551.103	551.104	549.162	549.162	0.266749	0.139318
8811.95	551.103	551.104	549.162	549.162	-0.234872	0.0732194
8812.05	551.103	551.104	549.162	549.162	-0.736493	-0.00123999
8812.16	551.103	551.104	549.161	549.162	-0.906937	-0.077566
8812.26	551.102	551.104	549.161	549.162	-1.07738	-0.167583
8812.37	551.102	551.104	549.161	549.162	-1.24783	-0.27129
8812.47	551.102	551.104	549.161	549.162	-0.977693	-0.37082
8812.57	551.102	551.104	549.161	549.161	-0.707561	-0.466452
8812.68	551.103	551.104	549.161	549.161	-0.43743	-0.562359
8812.78	551.103	551.104	549.161	549.161	0.0276425	-0.654717
8812.89	551.103	551.104	549.161	549.161	0.541538	-0.746393
8812.99	551.103	551.104	549.161	549.161	1.05543	-0.827252
8813.09	551.103	551.104	549.161	549.161	1.56933	-0.897295
8813.19	551.104	551.103	549.161	549.161	1.7938	-0.968032
8813.3	551.104	551.103	549.162	549.161	2.01827	-1.03185
8813.4	551.104	551.103	549.162	549.161	2.24274	-1.08875
8813.5	551.105	551.103	549.162	549.161	2.33332	-1.13472
8813.6	551.105	551.103	549.162	549.161	1.95322	-1.17636
8813.71	551.105	551.103	549.162	549.161	1.57312	-1.20028
8813.81	551.105	551.103	549.162	549.161	1.19302	-1.20662
8813.91	551.106	551.103	549.162	549.161	0.7641	-1.19633
8814.01	551.106	551.103	549.162	549.161	-0.0912001	-1.18792
8814.12	551.106	551.103	549.161	549.161	-0.9465	-1.17302
8814.22	551.106	551.103	549.161	549.161	-1.84355	-1.15282
8814.33	551.105	551.103	549.16	549.161	-2.26993	-1.11728
8814.43	551.105	551.103	549.16	549.161	-2.86943	-1.0983
8814.53	551.104	551.102	549.16	549.161	-3.29581	-1.06422
8814.64	551.104	551.102	549.159	549.161	-3.72218	-1.02265
8814.74	551.103	551.102	549.159	549.161	-4.42041	-0.978916
8814.84	551.102	551.102	549.158	549.161	-5.11863	-0.934039
8814.94	551.102	551.102	549.158	549.161	-5.34618	-0.878114
8815.04	551.102	551.102	549.157	549.161	-5.14735	-0.812009
8815.15	551.102	551.102	549.157	549.161	-5.16136	-0.756896
8815.25	551.102	551.102	549.157	549.161	-5.17536	-0.708231
8815.35	551.102	551.102	549.157	549.161	-5.18936	-0.665503
8815.46	551.103	551.102	549.158	549.161	-4.63773	-0.621445
8815.56	551.103	551.102	549.158	549.161	-4.08609	-0.586279
8815.66	551.103	551.102	549.159	549.161	-3.83201	-0.570106
8815.76	551.102	551.102	549.159	549.161	-3.47921	-0.565156
8815.87	551.102	551.102	549.16	549.161	-3.1264	-0.56769
8815.97	551.101	551.102	549.16	549.161	-2.43506	-0.571743
8816.07	551.101	551.102	549.161	549.161	-1.74372	-0.589843
8816.17	551.1	551.102	549.161	549.161	-0.839551	-0.615191
8816.27	551.099	551.102	549.162	549.161	0.05695	-0.642882
8816.38	551.099	551.102	549.163	549.161	0.953451	-0.677333
8816.48	551.098	551.101	549.163	549.161	1.28432	-0.729635
8816.58	551.098	551.101	549.163	549.161	1.61518	-0.78774
8816.69	551.098	551.101	549.163	549.161	1.92711	-0.839392
8816.79	551.098	551.101	549.162	549.161	2.23904	-0.88422
8816.89	551.098	551.101	549.162	549.161	2.55097	-0.91706
8816.99	551.098	551.101	549.162	549.161	2.43131	-0.955604
8817.1	551.098	551.1	549.162	549.161	2.31166	-0.982104
8817.2	551.099	551.1	549.162	549.161	2.192	-0.988651
8817.3	551.099	551.1	549.162	549.161	2.08001	-0.975094
8817.4	551.1	551.1	549.162	549.161	2.00237	-0.931522
8817.5	551.1	551.1	549.162	549.161	1.92472	-0.85861
8817.61	551.101	551.1	549.162	549.161	1.84707	-0.76797
8817.71	551.102	551.1	549.162	549.161	1.78836	-0.667591
8817.81	551.102	551.1	549.162	549.161	1.75568	-0.553161
8817.91	551.102	551.099	549.162	549.161	1.723	-0.435901
8818.02	551.103	551.099	549.162	549.161	1.78337	-0.313988
8818.12	551.103	551.099	549.162	549.161	1.62617	-0.204603
8818.22	551.102	551.099	549.162	549.161	1.46896	-0.114784
8818.32	551.102	551.099	549.162	549.161	1.31176	-0.041348
8818.43	551.102	551.099	549.162	549.161	1.12022	0.0130972
8818.53	551.101	551.099	549.161	549.161	0.628303	0.0433349
8818.63	551.101	551.099	549.161	549.161	0.136387	0.0642188
8818.73	551.1	551.099	549.161	549.161	-0.355529	0.075749
8818.84	551.099	551.099	549.161	549.161	-1.08039	0.0691849
8818.94	551.099	551.099	549.16	549.161	-1.80524	0.0556107
8819.04	551.099	551.099	549.16	549.161	-2.5301	0.034065
8819.15	551.099	551.099	549.16	549.161	-3.03738	0.0199048
8819.25	551.098	551.099	549.159	549.161	-3.54466	0.00886401
8819.35	551.098	551.099	549.159	549.161	-3.83033	0.00646261
8819.45	551.097	551.099	549.159	549.16	-4.116	0.00835531
8819.56	551.097	551.099	549.159	549.16	-4.10129	0.0204318
8819.66	551.096	551.099	549.16	549.16	-3.51004	0.0433513
8819.77	551.096	551.099	549.16	549.16	-2.91878	0.065809
8819.87	551.096	551.099	549.16	549.16	-2.12063	0.0972859
8819.97	551.095	551.099	549.16	549.16	-1.32247	0.133575
8820.08	551.095	551.099	549.16	549.16	-0.645887	0.172579
8820.18	551.095	551.098	549.161	549.16	0.0306942	0.205497
8820.28	551.095	551.098	549.161	549.16	0.707276	0.232327
8820.39	551.095	551.098	549.161	549.16	0.837557	0.243833
8820.49	551.096	551.098	549.16	549.16	0.967838	0.250217
8820.6	551.096	551.098	549.16	549.16	1.09812	0.257255
8820.7	551.097	551.098	549.16	549.16	0.651856	0.251817
8820.8	551.097	551.098	549.16	549.16	0.0704473	0.246826
8820.91	551.098	551.097	549.16	549.16	-0.510961	0.246739
8821.01	551.098	551.097	549.159	549.16	-1.09237	0.251557
8821.12	551.099	551.097	549.159	549.16	-0.878068	0.277555
8821.22	551.099	551.097	549.159	549.16	-0.663766	0.326209
8821.33	551.099	551.097	549.159	549.16	-0.449464	0.397517
8821.43	551.099	551.097	549.159	549.16	0.0895253	0.490836
8821.53	551.1	551.096	549.159	549.16	0.579477	0.603404
8821.64	551.1	551.096	549.158	549.16	1.06943	0.735323
8821.74	551.099	551.096	549.158	549.16	1.55938	0.886593
8821.85	551.099	551.096	549.158	549.16	2.09031	1.05375
8821.95	551.099	551.096	549.158	549.16	2.62124	1.22876
8822.05	551.099	551.096	549.158	549.16	3.15216	1.40728
8822.16	551.098	551.096	549.158	549.16	3.00895	1.57105
8822.26	551.098	551.096	549.158	549.16	2.86575	1.72741
8822.36	551.097	551.096	549.158	549.16	2.99916	1.87756
8822.46	551.097	551.096	549.159	549.16	3.13258	2.02311
8822.56	551.096	551.096	549.159	549.16	3.31503	2.16094
8822.67	551.096	551.096	549.159	549.16	2.92693	2.27401
8822.77	551.095	551.096	549.159	549.16	2.53883	2.37587
8822.88	551.095	551.096	549.16	549.16	2.2449	2.47305
8822.98	551.095	551.096	549.16	549.16	1.95097	2.5637
8823.08	551.094	551.096	549.16	549.16	1.95164	2.66431
8823.19	551.093	551.096	549.161	549.16	1.95232	2.7655
8823.29	551.093	551.096	549.162	549.16	1.953	2.86726
8823.39	551.093	551.096	549.162	549.16	2.04594	2.97562
8823.49	551.093	551.096	549.162	549.16	2.13889	3.09142
8823.59	551.092	551.096	549.162	549.16	2.23183	3.21464
8823.7	551.092	551.096	549.163	549.16	2.89533	3.3471
8823.8	551.092	551.096	549.163	549.16	3.55883	3.462
8823.91	551.092	551.095	549.163	549.16	3.86472	3.5444
8824.01	551.092	551.095	549.163	549.16	4.17062	3.60132
8824.11	551.093	551.095	549.163	549.16	4.43268	3.62553
8824.22	551.093	551.095	549.162	549.16	4.69475	3.62749
8824.32	551.093	551.095	549.162	549.16	4.95681	3.6072
8824.43	551.094	551.095	549.162	549.16	4.84998	3.56579
8824.53	551.094	551.095	549.161	549.16	4.74315	3.50968
8824.63	551.094	551.095	549.161	549.16	4.3796	3.43971
8824.74	551.095	551.095	549.16	549.16	4.01605	3.37028
8824.84	551.095	551.095	549.159	549.16	4.01449	3.32173
8824.95	551.095	551.095	549.159	549.159	4.37053	3.2972
8825.05	551.095	551.095	549.159	549.159	4.72657	3.28428
8825.15	551.095	551.095	549.159	549.159	4.83184	3.27839
8825.26	551.095	551.095	549.158	549.159	4.9371	3.28351
8825.36	551.095	551.095	549.158	549.159	5.28075	3.32287
8825.46	551.096	551.094	549.158	549.159	5.62439	3.38344
8825.57	551.096	551.094	549.158	549.159	5.96804	3.46337
8825.67	551.096	551.094	549.158	549.159	6.12777	3.55321
8825.77	551.096	551.094	549.159	549.159	6.2875	3.65079
8825.87	551.097	551.094	549.159	549.159	6.08523	3.749
8825.97	551.097	551.094	549.159	549.159	5.88297	3.85075
8826.07	551.097	551.094	549.159	549.159	5.68071	3.95773
8826.18	551.097	551.094	549.159	549.159	4.99946	4.06017
8826.28	551.097	551.094	549.159	549.159	4.31821	4.16749
8826.38	551.097	551.094	549.158	549.159	3.23283	4.25317
8826.48	551.096	551.094	549.158	549.159	2.14746	4.32514
8826.59	551.096	551.094	549.158	549.159	1.06208	4.39042
8826.7	551.096	551.094	549.157	549.159	0.417346	4.45427
8826.8	551.095	551.094	549.157	549.159	-0.227389	4.50891
8826.91	551.095	551.094	549.156	549.159	-0.445732	4.55628
8827.01	551.095	551.095	549.156	549.158	-0.664074	4.59221
8827.11	551.095	551.095	549.156	549.158	-0.583986	4.6263
8827.21	551.094	551.095	549.157	549.158	-0.0249078	4.66207
8827.32	551.094	551.095	549.157	549.158	0.53417	4.69518
8827.42	551.094	551.095	549.158	549.158	1.25899	4.7296
8827.52	551.094	551.095	549.158	549.158	1.98382	4.75497
8827.62	551.094	551.095	549.159	549.158	2.72722	4.76423
8827.72	551.093	551.095	549.159	549.158	3.47062	4.7604
8827.83	551.093	551.095	549.159	549.158	4.59063	4.75576
8827.93	551.092	551.095	549.159	549.158	5.28425	4.74101
8828.04	551.092	551.095	549.159	549.158	5.97787	4.71982
8828.14	551.092	551.095	549.159	549.158	6.37306	4.68635
8828.24	551.091	551.095	549.16	549.158	6.76825	4.64031
8828.35	551.091	551.095	549.16	549.158	7.16344	4.58046
8828.45	551.092	551.095	549.159	549.158	7.34446	4.50187
8828.56	551.092	551.095	549.159	549.158	7.70405	4.41936
8828.66	551.092	551.095	549.159	549.157	8.04507	4.32946
8828.76	551.093	551.095	549.159	549.157	8.38608	4.23256
8828.86	551.093	551.095	549.158	549.157	8.35048	4.13064
8828.97	551.093	551.095	549.158	549.157	8.31489	4.03875
8829.07	551.094	551.095	549.158	549.157	8.27929	3.96997
8829.17	551.095	551.095	549.158	549.157	8.07165	3.92092
8829.27	551.096	551.095	549.157	549.157	7.86402	3.90112
8829.37	551.096	551.095	549.157	549.157	7.32883	3.90034
8829.47	551.097	551.095	549.157	549.157	7.00781	3.92921
8829.58	551.097	551.095	549.157	549.157	6.50823	3.97167
8829.68	551.098	551.095	549.156	549.157	6.00864	4.03386
8829.78	551.098	551.095	549.156	549.157	5.50906	4.11198
8829.88	551.098	551.095	549.156	549.157	5.04636	4.19734
8829.99	551.098	551.095	549.156	549.157	4.58366	4.2816
8830.09	551.098	551.095	549.156	549.157	4.09959	4.3559
8830.2	551.098	551.095	549.156	549.157	3.78756	4.42405
8830.3	551.098	551.095	549.156	549.157	3.47553	4.48231
8830.41	551.098	551.095	549.156	549.157	3.49105	4.53711
8830.51	551.097	551.095	549.156	549.157	3.50657	4.5731
8830.61	551.097	551.095	549.156	549.157	3.52209	4.60597
8830.72	551.097	551.095	549.156	549.157	3.22463	4.62693
8830.82	551.097	551.095	549.155	549.157	2.68014	4.64107
8830.93	551.097	551.095	549.155	549.157	2.09877	4.65254
8831.03	551.097	551.095	549.155	549.157	1.51739	4.66204
8831.13	551.097	551.095	549.155	549.156	0.957383	4.6742
8831.24	551.096	551.095	549.154	549.156	0.397376	4.68583
8831.34	551.095	551.095	549.154	549.156	-0.162632	4.68802
8831.44	551.095	551.095	549.154	549.156	-0.332563	4.68839
8831.55	551.094	551.095	549.154	549.156	-0.239453	4.69338
8831.65	551.093	551.095	549.154	549.156	-0.146342	4.69052
8831.75	551.093	551.095	549.154	549.156	0.259754	4.68593
8831.85	551.092	551.095	549.155	549.156	0.912872	4.68171
8831.96	551.092	551.095	549.155	549.156	1.56599	4.67114
8832.06	551.092	551.095	549.156	549.156	2.21911	4.65293
8832.17	551.092	551.095	549.156	549.156	3.0074	4.62553
8832.27	551.093	551.095	549.157	549.156	3.8995	4.59108
8832.37	551.093	551.095	549.157	549.156	4.79161	4.55685
8832.47	551.094	551.095	549.157	549.157	5.29364	4.51518
8832.57	551.095	551.095	549.158	549.157	5.53263	4.46786
8832.68	551.095	551.095	549.158	549.157	5.77161	4.42002
8832.78	551.096	551.095	549.158	549.157	6.0106	4.37212
8832.88	551.096	551.095	549.158	549.157	6.24959	4.32078
8832.98	551.096	551.094	549.158	549.157	6.4109	4.26635
8833.09	551.096	551.094	549.158	549.157	6.94502	4.21895
8833.19	551.095	551.094	549.158	549.157	7.34398	4.16862
8833.29	551.095	551.094	549.158	549.157	7.63911	4.11598
8833.4	551.095	551.094	549.158	549.157	7.93425	4.06919
8833.5	551.094	551.094	549.158	549.157	8.22939	4.03541
8833.6	551.094	551.094	549.158	549.157	8.52453	4.01536
8833.7	551.094	551.094	549.158	549.157	8.85748	4.00977
8833.81	551.094	551.094	549.158	549.157	8.71638	4.00817
8833.91	551.094	551.094	549.158	549.157	8.57528	4.01986
8834.01	551.094	551.094	549.158	549.157	8.51186	4.04635
8834.12	551.094	551.094	549.158	549.157	8.07563	4.07116
8834.22	551.094	551.094	549.158	549.157	7.63939	4.11035
8834.32	551.094	551.094	549.158	549.157	7.20315	4.16393
8834.42	551.094	551.094	549.158	549.157	6.67174	4.22387
8834.52	551.094	551.094	549.158	549.157	5.7469	4.27721
8834.63	551.094	551.094	549.158	549.157	4.82205	4.33164
8834.73	551.094	551.094	549.157	549.157	3.85939	4.38642
8834.84	551.093	551.094	549.157	549.157	3.37078	4.44895
8834.94	551.093	551.094	549.157	549.157	2.88217	4.50789
8835.05	551.093	551.094	549.157	549.157	2.39356	4.54439
8835.15	551.093	551.094	549.157	549.157	1.90496	4.56611
8835.25	551.093	551.094	549.157	549.157	1.41766	4.56433
8835.35	551.093	551.094	549.157	549.157	0.930356	4.53901
8835.46	551.093	551.094	549.156	549.157	0.538227	4.49203
8835.56	551.093	551.094	549.156	549.157	0.539534	4.42924
8835.67	551.093	551.094	549.156	549.157	0.540842	4.34444
8835.77	551.094	551.094	549.156	549.157	0.542149	4.24256
8835.88	551.094	551.094	549.156	549.156	0.543457	4.12625
8835.98	551.094	551.094	549.156	549.156	0.662163	3.99985
8836.09	551.095	551.094	549.155	549.156	0.780869	3.8799
8836.19	551.095	551.094	549.155	549.156	0.899575	3.7664
8836.29	551.095	551.094	549.155	549.156	1.01697	3.65932
8836.39	551.095	551.094	549.155	549.156	1.13437	3.55796
8836.5	551.095	551.094	549.155	549.156	1.25177	3.46935
8836.6	551.095	551.094	549.155	549.156	1.36917	3.39045
8836.7	551.094	551.094	549.156	549.156	2.19564	3.33367
8836.81	551.094	551.094	549.156	549.156	3.02211	3.28015
8836.91	551.093	551.094	549.156	549.156	3.84858	3.2299
8837.01	551.093	551.094	549.156	549.156	4.55765	3.18062
8837.11	551.092	551.094	549.156	549.156	5.26672	3.13648
8837.21	551.092	551.094	549.156	549.156	5.9758	3.10868
8837.32	551.092	551.094	549.156	549.156	6.68487	3.09858
8837.42	551.093	551.094	549.157	549.156	7.39394	3.10695
8837.52	551.093	551.094	549.156	549.156	7.14196	3.10789
8837.63	551.094	551.094	549.156	549.156	6.88998	3.12327
8837.73	551.095	551.094	549.156	549.156	5.92893	3.13919
8837.83	551.095	551.094	549.156	549.156	4.96787	3.16956
8837.94	551.095	551.094	549.155	549.156	4.00682	3.21267
8838.04	551.096	551.094	549.155	549.156	3.04577	3.26919
8838.14	551.096	551.094	549.155	549.156	2.08471	3.33726
8838.24	551.095	551.094	549.155	549.156	1.7478	3.41791
8838.35	551.095	551.094	549.155	549.156	1.41088	3.49754
8838.45	551.095	551.094	549.155	549.156	1.07397	3.57612
8838.55	551.094	551.094	549.155	549.156	1.6981	3.67252
8838.65	551.094	551.094	549.155	549.156	2.32224	3.76559
8838.75	551.093	551.094	549.155	549.156	2.94638	3.8511
8838.86	551.093	551.094	549.156	549.156	3.57052	3.94188
8838.96	551.093	551.094	549.156	549.156	4.07969	4.03738
8839.07	551.093	551.094	549.156	549.156	4.43442	4.13614
8839.17	551.093	551.094	549.156	549.156	4.78915	4.2412
8839.27	551.093	551.094	549.156	549.156	4.51974	4.34032
8839.37	551.093	551.094	549.156	549.156	4.25033	4.43183
8839.48	551.093	551.094	549.156	549.156	3.98093	4.52572
8839.58	551.093	551.095	549.155	549.156	3.71152	4.61685
8839.68	551.094	551.095	549.155	549.156	3.6196	4.71102
8839.79	551.094	551.095	549.155	549.156	3.59828	4.81033
8839.89	551.094	551.095	549.155	549.156	3.57695	4.90059
8839.99	551.095	551.095	549.155	549.156	3.67059	4.98406
8840.09	551.095	551.095	549.155	549.157	3.91867	5.0615
8840.2	551.095	551.095	549.155	549.157	4.16675	5.13635
8840.3	551.095	551.095	549.155	549.157	4.41483	5.20861
8840.4	551.096	551.095	549.155	549.157	4.57731	5.29438
8840.5	551.095	551.095	549.155	549.157	4.77399	5.38605
8840.61	551.095	551.095	549.155	549.157	4.97067	5.48807
8840.71	551.095	551.095	549.156	549.157	4.98987	5.59695
8840.81	551.095	551.095	549.156	549.157	4.93847	5.71479
8840.92	551.095	551.095	549.156	549.157	4.88707	5.83893
8841.02	551.095	551.095	549.156	549.157	4.83567	5.96936
8841.12	551.095	551.095	549.156	549.158	4.78427	6.10125
8841.22	551.096	551.096	549.156	549.158	4.51807	6.22393
8841.33	551.096	551.096	549.156	549.158	4.90522	6.35443
8841.43	551.097	551.096	549.157	549.158	5.37798	6.47771
8841.53	551.097	551.096	549.158	549.158	5.81654	6.59143
8841.63	551.097	551.096	549.158	549.158	6.25509	6.69905
8841.73	551.097	551.096	549.159	549.158	6.69365	6.8036
8841.83	551.097	551.096	549.16	549.158	7.1322	6.90527
8841.93	551.097	551.096	549.16	549.158	8.07974	7.01809
8842.04	551.097	551.097	549.161	549.158	8.76585	7.12696
8842.14	551.096	551.097	549.161	549.159	9.45197	7.24184
8842.24	551.096	551.097	549.162	549.159	10.3529	7.36694
8842.35	551.096	551.097	549.161	549.159	10.6004	7.48177
8842.45	551.096	551.097	549.161	549.159	10.848	7.59054
8842.55	551.096	551.097	549.161	549.159	11.0956	7.69327
8842.65	551.096	551.097	549.161	549.159	10.7112	7.77523
8842.75	551.096	551.097	549.16	549.159	10.3269	7.8458
8842.85	551.097	551.097	549.16	549.159	10.1411	7.90867
8842.96	551.097	551.097	549.16	549.159	9.44629	7.94996
8843.06	551.097	551.098	549.16	549.159	9.01291	7.98647
8843.16	551.098	551.098	549.161	549.159	8.57952	8.01659
8843.27	551.098	551.098	549.161	549.159	8.14614	8.04033
8843.37	551.098	551.098	549.161	549.16	8.13025	8.06172
8843.48	551.099	551.098	549.161	549.16	8.11437	8.08116
8843.58	551.099	551.099	549.161	549.16	7.85174	8.09381
8843.69	551.099	551.099	549.161	549.16	8.22099	8.11642
8843.79	551.099	551.099	549.161	549.16	8.59025	8.13661
8843.89	551.099	551.099	549.161	549.16	8.761	8.14665
8844	551.099	551.099	549.161	549.16	8.93176	8.13761
8844.1	551.099	551.099	549.16	549.16	9.12983	8.12023
8844.21	551.099	551.099	549.16	549.16	9.3279	8.09046
8844.31	551.099	551.1	549.16	549.16	9.53577	8.04848
8844.42	551.098	551.1	549.16	549.16	9.32615	7.99353
8844.52	551.098	551.1	549.159	549.16	9.11653	7.93382
8844.62	551.098	551.1	549.159	549.16	9.15366	7.87002
8844.73	551.098	551.1	549.159	549.16	9.19078	7.80241
8844.83	551.099	551.1	549.159	549.16	9.22791	7.73099
8844.93	551.099	551.1	549.159	549.16	8.89818	7.65247
8845.04	551.099	551.1	549.159	549.16	8.56846	7.58684
8845.14	551.1	551.1	549.159	549.16	8.23518	7.52215
8845.24	551.1	551.1	549.159	549.16	7.90191	7.45848
8845.34	551.101	551.101	549.159	549.16	7.55882	7.40802
8845.45	551.102	551.101	549.159	549.16	7.21573	7.36584
8845.55	551.103	551.101	549.159	549.16	6.87264	7.32806
8845.65	551.103	551.101	549.16	549.16	6.74366	7.3048
8845.75	551.104	551.101	549.16	549.16	6.61468	7.28674
8845.86	551.104	551.101	549.159	549.16	6.09674	7.26626
8845.96	551.104	551.101	549.159	549.16	5.94564	7.25813
8846.06	551.105	551.101	549.158	549.16	5.79454	7.24697
8846.16	551.105	551.101	549.158	549.16	5.61968	7.22836
8846.26	551.105	551.102	549.158	549.16	5.44482	7.20759
8846.37	551.104	551.102	549.157	549.16	4.85915	7.16423
8846.47	551.104	551.102	549.157	549.16	4.27348	7.11472
8846.58	551.103	551.102	549.157	549.16	4.29377	7.07484
8846.68	551.103	551.102	549.157	549.16	4.09995	7.02674
8846.78	551.102	551.102	549.158	549.16	3.90614	6.97408
8846.89	551.102	551.102	549.158	549.16	4.10129	6.9299
8846.99	551.101	551.102	549.159	549.16	4.29644	6.88639
8847.09	551.101	551.102	549.159	549.16	4.78855	6.85754
8847.2	551.101	551.102	549.16	549.16	5.28066	6.82709
8847.3	551.101	551.102	549.161	549.161	5.77277	6.79019
8847.41	551.101	551.102	549.161	549.161	6.67792	6.75495
8847.51	551.101	551.102	549.162	549.161	7.58308	6.70997
8847.62	551.101	551.102	549.162	549.161	7.88227	6.6414
8847.72	551.101	551.102	549.162	549.161	8.18146	6.56113
8847.82	551.102	551.102	549.162	549.161	8.48065	6.46922
8847.92	551.102	551.102	549.162	549.161	8.51895	6.37315
8848.02	551.103	551.103	549.162	549.161	8.55725	6.27823
8848.13	551.103	551.103	549.162	549.161	8.38915	6.18042
8848.23	551.103	551.103	549.162	549.161	8.22105	6.09817
8848.33	551.103	551.103	549.162	549.161	8.05295	6.01989
8848.43	551.103	551.103	549.162	549.161	7.88262	5.94552
8848.53	551.103	551.103	549.162	549.161	7.71229	5.88274
8848.64	551.103	551.103	549.162	549.161	7.33987	5.82956
8848.74	551.102	551.103	549.162	549.161	6.96746	5.78964
8848.84	551.102	551.103	549.163	549.161	6.59504	5.76347
8848.95	551.102	551.103	549.163	549.162	6.65104	5.74141
8849.05	551.101	551.103	549.163	549.162	6.70703	5.72314
8849.15	551.101	551.103	549.163	549.162	6.67246	5.71554
8849.25	551.101	551.103	549.163	549.162	6.6379	5.7085
8849.35	551.101	551.103	549.164	549.162	6.87961	5.71906
8849.46	551.101	551.103	549.164	549.162	7.12132	5.73832
8849.56	551.102	551.103	549.164	549.163	7.36303	5.76732
8849.66	551.102	551.104	549.163	549.163	7.07137	5.80667
8849.77	551.102	551.104	549.163	549.163	6.77972	5.84275
8849.87	551.103	551.104	549.162	549.163	6.48806	5.86464
8849.98	551.103	551.104	549.161	549.163	6.02888	5.86247
8850.08	551.103	551.104	549.161	549.163	5.1021	5.8133
8850.18	551.103	551.104	549.16	549.163	4.17532	5.71227
8850.28	551.103	551.104	549.159	549.163	3.24854	5.60358
8850.38	551.104	551.105	549.159	549.163	2.96413	5.49921
8850.48	551.104	551.105	549.16	549.163	2.67971	5.39782
8850.59	551.104	551.105	549.16	549.163	2.39529	5.33709
8850.69	551.105	551.105	549.161	549.163	2.84634	5.31377
8850.8	551.105	551.105	549.162	549.163	2.91929	5.30171
8850.9	551.105	551.105	549.163	549.164	2.99224	5.30801
8851	551.106	551.106	549.163	549.164	3.06519	5.31721
8851.11	551.106	551.106	549.164	549.164	3.60574	5.33535
8851.21	551.106	551.106	549.165	549.164	4.13141	5.34737
8851.31	551.107	551.106	549.166	549.164	4.65707	5.36783
8851.42	551.107	551.106	549.166	549.164	4.2641	5.36445
8851.52	551.107	551.106	549.166	549.164	3.87113	5.35603
8851.62	551.108	551.107	549.166	549.164	3.92033	5.33762
8851.72	551.108	551.107	549.166	549.165	3.96954	5.28797
8851.83	551.108	551.107	549.166	549.165	4.39683	5.23527
8851.97	551.108	551.107	549.166	549.165	4.64669	5.16629
8852.16	551.108	551.108	549.166	549.165	5.33873	5.10168
8852.4	551.108	551.108	549.166	549.165	6.59468	5.04382
8852.55	551.108	551.108	549.165	549.165	6.92029	4.96342
8852.79	551.108	551.108	549.165	549.165	6.68867	4.87142
8853.08	551.108	551.109	549.165	549.165	6.12147	4.77526
8853.31	551.109	551.109	549.164	549.165	5.09697	4.66637
8853.65	551.109	551.109	549.164	549.165	3.35719	4.54732
8853.84	551.109	551.109	549.164	549.166	3.26577	4.46634
8853.96	551.109	551.11	549.164	549.166	3.14306	4.3948
8854.13	551.109	551.11	549.164	549.166	3.59424	4.3469
8854.36	551.11	551.11	549.165	549.166	5.70591	4.33435
8854.58	551.11	551.111	549.166	549.166	6.91734	4.29848
8854.77	551.111	551.111	549.166	549.166	7.70104	4.26085
8854.88	551.111	551.111	549.167	549.167	8.46917	4.22259
8855.13	551.111	551.111	549.168	549.167	8.44916	4.17165
8855.34	551.111	551.112	549.168	549.167	8.26754	4.12567
8855.67	551.112	551.112	549.169	549.167	7.79958	4.08652
8855.86	551.112	551.112	549.169	549.167	7.85761	4.05653
8856.16	551.112	551.113	549.169	549.167	7.18803	4.01139
8856.49	551.112	551.113	549.17	549.167	6.55869	3.9602
8856.71	551.113	551.113	549.169	549.168	5.66291	3.90219
8856.98	551.113	551.114	549.169	549.168	4.12578	3.83559
8857.2	551.113	551.114	549.169	549.168	3.5571	3.77771
8857.53	551.113	551.114	549.168	549.168	2.87024	3.71283
8857.75	551.114	551.114	549.168	549.168	2.89244	3.64587
8857.88	551.114	551.115	549.168	549.168	2.91464	3.56494
8858.06	551.115	551.115	549.169	549.168	2.93684	3.46841
8858.29	551.115	551.115	549.168	549.168	2.61106	3.34228
8858.46	551.115	551.115	549.168	549.168	2.44251	3.21083
8858.72	551.116	551.116	549.168	549.168	1.95949	3.08868
8859	551.116	551.116	549.168	549.169	1.69697	2.9929
8859.3	551.116	551.116	549.168	549.169	1.06341	2.91238
8859.52	551.117	551.116	549.167	549.169	0.649743	2.87703
8859.71	551.117	551.117	549.167	549.169	0.354256	2.84373
8859.88	551.117	551.117	549.168	549.169	0.212595	2.81379
8860.19	551.118	551.117	549.168	549.169	-0.361076	2.77328
8860.31	551.118	551.117	549.168	549.17	-0.307766	2.69067
8860.52	551.119	551.118	549.169	549.17	0.126924	2.58761
8860.62	551.12	551.118	549.169	549.17	0.341564	2.45188
8860.85	551.12	551.118	549.17	549.17	0.829011	2.3038
8861.06	551.121	551.118	549.17	549.17	1.53651	2.16412
8861.21	551.121	551.119	549.171	549.17	2.01787	2.02092
8861.34	551.122	551.119	549.172	549.17	2.49923	1.89477
8861.51	551.122	551.119	549.172	549.171	2.67549	1.76934
8861.63	551.122	551.119	549.172	549.171	2.20123	1.64756
8861.77	551.122	551.119	549.172	549.171	2.01154	1.55156
8861.9	551.122	551.12	549.171	549.171	1.53728	1.4662
8862	551.122	551.12	549.171	549.171	1.3476	1.40839
8862.15	551.121	551.12	549.171	549.171	0.959528	1.35651
8862.29	551.121	551.12	549.17	549.171	0.497038	1.3006
8862.41	551.121	551.12	549.171	549.171	0.393465	1.23986
8862.51	551.121	551.12	549.171	549.171	0.488279	1.17338
8862.62	551.12	551.121	549.171	549.172	0.384705	1.08283
8862.72	551.12	551.121	549.171	549.172	0.942009	1.00264
8862.84	551.12	551.121	549.172	549.172	1.49931	0.916763
8862.97	551.12	551.121	549.172	549.172	1.62383	0.812331
8863.11	551.121	551.121	549.173	549.172	1.96826	0.707007
8863.24	551.121	551.121	549.173	549.172	1.86292	0.605495
8863.35	551.121	551.121	549.173	549.172	1.75757	0.490264
8863.45	551.121	551.121	549.174	549.172	2.102	0.401427
8863.55	551.122	551.121	549.174	549.172	1.43936	0.295931
8863.66	551.122	551.122	549.173	549.172	1.22648	0.222285
8863.79	551.122	551.122	549.173	549.173	0.564229	0.139091
8863.89	551.123	551.122	549.173	549.173	0.429883	0.0600772
8864.02	551.123	551.122	549.174	549.173	0.617719	-0.0144757
8864.15	551.123	551.122	549.174	549.173	0.483373	-0.0933295
8864.25	551.123	551.122	549.174	549.173	0.884082	-0.177826
8864.35	551.123	551.122	549.175	549.173	1.28479	-0.265708
8864.46	551.123	551.122	549.175	549.173	1.45149	-0.363567
8864.56	551.123	551.122	549.175	549.173	1.8522	-0.465814
8864.66	551.123	551.122	549.175	549.173	1.78408	-0.578995
8864.77	551.123	551.122	549.175	549.174	1.36719	-0.699909
8864.87	551.123	551.122	549.175	549.174	1.29907	-0.812211
8865.01	551.123	551.122	549.175	549.174	0.481465	-0.93113
8865.13	551.122	551.122	549.174	549.174	-0.101736	-1.03348
8865.24	551.122	551.122	549.174	549.174	-0.570567	-1.11264
8865.36	551.122	551.122	549.173	549.174	-1.57787	-1.1862
8865.47	551.122	551.122	549.173	549.174	-2.03611	-1.24412
8865.57	551.122	551.122	549.172	549.174	-2.49435	-1.29104
8865.68	551.122	551.122	549.172	549.174	-3.49106	-1.35638
8865.78	551.122	551.122	549.172	549.174	-4.01894	-1.42138
8865.89	551.122	551.122	549.172	549.174	-4.00835	-1.4762
8866.06	551.122	551.122	549.172	549.174	-5.12171	-1.55772
8866.2	551.122	551.122	549.173	549.175	-4.52084	-1.61048
8866.3	551.122	551.122	549.173	549.175	-4.50505	-1.67953
8866.41	551.122	551.122	549.174	549.175	-3.90418	-1.75077
8866.52	551.122	551.122	549.174	549.175	-3.88839	-1.82148
8866.65	551.122	551.122	549.175	549.175	-3.76843	-1.90307
8866.76	551.122	551.122	549.176	549.175	-3.64847	-1.98162
8866.86	551.122	551.122	549.176	549.175	-3.05819	-2.05113
8866.96	551.122	551.122	549.176	549.175	-3.17354	-2.1412
8867.06	551.122	551.123	549.177	549.175	-2.86479	-2.22462
8867.17	551.122	551.123	549.177	549.175	-2.65828	-2.32095
8867.27	551.122	551.123	549.176	549.175	-2.93982	-2.43465
8867.49	551.122	551.123	549.176	549.175	-3.50289	-2.55122
8867.59	551.122	551.123	549.175	549.175	-3.7382	-2.66331
8867.69	551.122	551.123	549.175	549.175	-4.12197	-2.76982
8867.8	551.122	551.123	549.175	549.175	-3.89966	-2.84731
8867.91	551.122	551.123	549.175	549.175	-3.67735	-2.91761
8868.01	551.123	551.123	549.175	549.175	-3.07126	-2.95539
8868.13	551.123	551.123	549.175	549.176	-2.35057	-2.96984
8868.24	551.123	551.123	549.176	549.176	-2.00755	-2.97834
8868.34	551.123	551.123	549.176	549.176	-1.54993	-2.96066
8868.45	551.123	551.124	549.176	549.176	-1.39366	-2.93574
8868.55	551.123	551.124	549.177	549.176	-1.2879	-2.90695
8868.65	551.123	551.124	549.177	549.176	-1.18214	-2.86341
8868.76	551.123	551.124	549.177	549.176	-1.07638	-2.81498
8868.87	551.123	551.124	549.177	549.176	-1.42823	-2.78138
8868.97	551.123	551.124	549.177	549.176	-1.78009	-2.72332
8869.07	551.123	551.124	549.177	549.176	-2.13195	-2.67442
8869.19	551.123	551.125	549.177	549.177	-2.18247	-2.61798
8869.32	551.124	551.125	549.177	549.177	-3.05465	-2.58202
8869.43	551.124	551.125	549.177	549.177	-3.56216	-2.53096
8869.54	551.124	551.125	549.177	549.177	-3.70501	-2.46769
8869.65	551.125	551.125	549.177	549.177	-3.86067	-2.39945
8869.77	551.125	551.125	549.176	549.177	-4.07964	-2.33681
8869.87	551.126	551.126	549.176	549.177	-4.2353	-2.26414
8869.97	551.126	551.126	549.176	549.177	-4.23232	-2.18655
8870.09	551.127	551.126	549.177	549.177	-3.93074	-2.10735
8870.2	551.127	551.126	549.177	549.177	-3.62916	-2.02269
8870.32	551.127	551.126	549.177	549.177	-3.26427	-1.92612
8870.43	551.127	551.126	549.177	549.177	-2.80703	-1.82334
8870.53	551.127	551.126	549.178	549.178	-2.50844	-1.71937
8870.63	551.127	551.127	549.178	549.178	-2.05121	-1.6164
8870.73	551.128	551.127	549.178	549.178	-1.55955	-1.51702
8870.87	551.128	551.127	549.178	549.178	-1.34686	-1.43453
8870.97	551.128	551.127	549.178	549.178	-1.13417	-1.3657
8871.08	551.128	551.127	549.178	549.178	-0.921483	-1.30313
8871.19	551.128	551.127	549.178	549.178	-1.1316	-1.25735
8871.3	551.128	551.127	549.178	549.178	-1.37615	-1.21285
8871.41	551.128	551.127	549.177	549.178	-1.65511	-1.1689
8871.53	551.128	551.128	549.177	549.178	-1.94252	-1.12498
8871.64	551.129	551.128	549.177	549.179	-1.80891	-1.06965
8871.74	551.129	551.128	549.177	549.179	-1.6753	-1.00568
8871.84	551.129	551.128	549.177	549.179	-1.57612	-0.933751
8871.95	551.129	551.128	549.178	549.179	-1.19796	-0.847714
8872.05	551.13	551.128	549.178	549.179	-0.776952	-0.766275
8872.16	551.13	551.128	549.179	549.179	-0.398801	-0.675003
8872.26	551.13	551.129	549.179	549.179	-0.0121588	-0.584006
8872.36	551.13	551.129	549.18	549.179	0.355149	-0.4948
8872.47	551.13	551.129	549.18	549.179	0.688086	-0.415347
8872.57	551.13	551.129	549.18	549.179	1.08976	-0.342384
8872.67	551.13	551.129	549.18	549.18	1.07892	-0.286588
8872.78	551.13	551.129	549.18	549.18	1.07657	-0.242814
8872.89	551.13	551.129	549.18	549.18	1.05723	-0.219898
8872.99	551.129	551.129	549.18	549.18	1.04639	-0.210072
8873.09	551.129	551.129	549.18	549.18	0.881646	-0.217763
8873.19	551.129	551.129	549.18	549.18	0.894707	-0.230112
8873.29	551.129	551.129	549.181	549.18	0.899278	-0.243695
8873.39	551.128	551.129	549.181	549.18	0.923183	-0.261078
8873.5	551.128	551.129	549.181	549.18	0.947089	-0.285083
8873.6	551.128	551.13	549.181	549.18	0.970994	-0.307761
8873.7	551.129	551.13	549.181	549.18	0.994899	-0.323141
8873.8	551.129	551.13	549.181	549.181	1.12018	-0.330291
8873.91	551.129	551.13	549.182	549.181	1.23275	-0.32139
8874.01	551.129	551.13	549.182	549.181	1.34531	-0.302779
8874.11	551.13	551.13	549.182	549.181	1.61178	-0.276555
8874.21	551.13	551.13	549.182	549.181	1.70044	-0.243978
8874.32	551.13	551.13	549.182	549.181	1.7891	-0.214896
8874.42	551.13	551.13	549.182	549.181	1.87776	-0.198318
8874.52	551.131	551.13	549.182	549.182	1.54992	-0.201737
8874.62	551.13	551.13	549.182	549.182	1.22207	-0.223167
8874.73	551.13	551.13	549.182	549.182	0.692055	-0.271617
8874.83	551.13	551.13	549.181	549.182	0.477175	-0.336101
8874.94	551.13	551.131	549.181	549.182	-0.1415	-0.42976
8875.04	551.13	551.131	549.181	549.182	-0.760176	-0.544295
8875.14	551.13	551.131	549.181	549.182	-1.37885	-0.672336
8875.25	551.13	551.131	549.181	549.182	-1.99753	-0.809442
8875.37	551.13	551.131	549.18	549.182	-2.74264	-0.950003
8875.47	551.13	551.131	549.181	549.182	-3.11722	-1.07543
8875.57	551.131	551.131	549.181	549.182	-3.49179	-1.19266
8875.68	551.131	551.131	549.181	549.182	-3.44985	-1.29368
8875.81	551.131	551.131	549.181	549.182	-3.20575	-1.3755
8875.91	551.131	551.132	549.182	549.182	-2.96165	-1.44702
8876.04	551.132	551.132	549.182	549.182	-2.80772	-1.51096
8876.15	551.132	551.132	549.182	549.183	-2.52736	-1.56346
8876.27	551.132	551.132	549.183	549.183	-1.94243	-1.60772
8876.4	551.132	551.132	549.184	549.183	-1.41141	-1.65077
8876.5	551.131	551.132	549.184	549.183	-0.790221	-1.68979
8876.61	551.132	551.132	549.184	549.183	-0.53957	-1.74265
8876.71	551.132	551.132	549.185	549.183	-0.584153	-1.80765
8876.81	551.132	551.133	549.185	549.183	-0.369765	-1.87171
8876.91	551.132	551.133	549.185	549.183	-0.414348	-1.95218
8877.02	551.132	551.133	549.185	549.183	-0.918496	-2.04807
8877.12	551.133	551.133	549.185	549.183	-1.42265	-2.15037
8877.23	551.133	551.133	549.184	549.183	-1.96306	-2.25978
8877.33	551.134	551.133	549.184	549.183	-2.71786	-2.37088
8877.43	551.134	551.134	549.183	549.183	-3.47265	-2.47641
8877.53	551.134	551.134	549.183	549.183	-4.17007	-2.57077
8877.63	551.135	551.134	549.183	549.183	-4.86748	-2.66126
8877.74	551.135	551.134	549.182	549.183	-5.22333	-2.73328
8877.84	551.135	551.134	549.182	549.183	-5.28396	-2.78992
8877.94	551.135	551.134	549.182	549.183	-5.34458	-2.83699
8878.05	551.135	551.134	549.182	549.183	-4.94564	-2.8718
8878.16	551.135	551.135	549.183	549.183	-4.5467	-2.90087
8878.27	551.135	551.135	549.183	549.183	-4.14775	-2.92897
8878.38	551.135	551.135	549.184	549.184	-3.53534	-2.95471
8878.48	551.135	551.135	549.184	549.184	-2.99685	-2.9919
8878.58	551.135	551.135	549.184	549.184	-2.51575	-3.03783
8878.68	551.135	551.135	549.184	549.184	-2.03465	-3.09136
8878.78	551.134	551.135	549.184	549.184	-1.8951	-3.1546
8878.89	551.135	551.135	549.184	549.184	-1.75555	-3.22336
8878.99	551.135	551.135	549.184	549.184	-1.61601	-3.30359
8879.09	551.136	551.136	549.184	549.184	-1.82676	-3.39135
8879.19	551.136	551.136	549.184	549.184	-2.03751	-3.47522
8879.29	551.137	551.136	549.184	549.184	-2.13595	-3.54573
8879.4	551.137	551.136	549.184	549.184	-2.44787	-3.60698
8879.51	551.138	551.136	549.184	549.184	-2.68587	-3.66416
8879.61	551.138	551.136	549.184	549.184	-2.92386	-3.71364
8879.72	551.138	551.137	549.184	549.184	-3.16185	-3.74641
8879.83	551.138	551.137	549.184	549.184	-3.36138	-3.77478
8879.93	551.138	551.137	549.185	549.184	-3.40499	-3.79575
8880.04	551.138	551.137	549.184	549.184	-3.4228	-3.80767
8880.15	551.138	551.137	549.184	549.184	-3.44061	-3.82078
8880.25	551.137	551.137	549.184	549.184	-3.45842	-3.83998
8880.36	551.137	551.137	549.184	549.184	-3.58854	-3.86745
8880.46	551.137	551.137	549.183	549.184	-3.71865	-3.9077
8880.56	551.136	551.137	549.183	549.184	-4.17155	-3.97233
8880.66	551.136	551.138	549.183	549.184	-4.62445	-4.05502
8880.76	551.136	551.138	549.182	549.184	-4.94895	-4.16225
8880.86	551.136	551.138	549.182	549.184	-5.41712	-4.2891
8880.97	551.136	551.138	549.182	549.184	-5.88529	-4.42943
8881.07	551.137	551.138	549.182	549.184	-6.02896	-4.58108
8881.18	551.137	551.138	549.182	549.184	-6.17264	-4.74894
8881.31	551.138	551.138	549.183	549.184	-6.17299	-4.92535
8881.41	551.138	551.138	549.183	549.184	-6.17333	-5.11466
8881.53	551.138	551.139	549.183	549.184	-6.17368	-5.31018
8881.64	551.139	551.139	549.184	549.184	-5.67663	-5.49693
8881.74	551.139	551.139	549.184	549.184	-4.85678	-5.67833
8881.84	551.14	551.139	549.185	549.184	-4.03693	-5.86346
8881.95	551.14	551.139	549.185	549.184	-3.3962	-6.05581
8882.05	551.14	551.139	549.186	549.183	-3.04799	-6.26314
8882.15	551.14	551.139	549.186	549.183	-2.69978	-6.46912
8882.25	551.14	551.139	549.187	549.183	-2.35157	-6.67521
8882.35	551.139	551.14	549.187	549.183	-2.67027	-6.89447
8882.46	551.139	551.14	549.187	549.183	-2.98897	-7.11228
8882.56	551.139	551.14	549.187	549.183	-3.30767	-7.32452
8882.66	551.139	551.14	549.186	549.183	-4.12377	-7.54398
8882.77	551.14	551.14	549.186	549.183	-5.13115	-7.76519
8882.87	551.14	551.14	549.185	549.183	-6.13853	-7.97477
8882.97	551.14	551.14	549.185	549.183	-7.1459	-8.17409
8883.07	551.14	551.14	549.184	549.183	-8.12727	-8.36532
8883.18	551.141	551.141	549.183	549.183	-9.10864	-8.55049
8883.28	551.141	551.141	549.182	549.183	-10.09	-8.72325
8883.38	551.141	551.141	549.182	549.183	-10.5478	-8.8729
8883.49	551.141	551.141	549.182	549.183	-10.8367	-9.00889
8883.59	551.141	551.141	549.182	549.183	-11.1255	-9.13172
8883.7	551.141	551.141	549.181	549.183	-11.4144	-9.25201
8883.8	551.141	551.141	549.181	549.183	-11.5119	-9.3728
8883.9	551.141	551.141	549.181	549.183	-11.6891	-9.49943
8884	551.141	551.142	549.18	549.183	-11.8663	-9.64008
8884.1	551.142	551.142	549.18	549.183	-11.7769	-9.78168
8884.21	551.142	551.142	549.18	549.183	-11.6875	-9.9373
8884.31	551.143	551.142	549.18	549.183	-12.088	-10.1263
8884.41	551.143	551.142	549.18	549.183	-12.4884	-10.3359
8884.51	551.144	551.142	549.18	549.182	-13.0578	-10.5693
8884.61	551.144	551.142	549.18	549.182	-13.3011	-10.8133
8884.72	551.145	551.142	549.18	549.182	-13.5444	-11.0625
8884.82	551.145	551.143	549.181	549.182	-13.7878	-11.3132
8884.93	551.145	551.143	549.181	549.182	-13.9515	-11.5638
8885.03	551.145	551.143	549.181	549.182	-13.8666	-11.7979
8885.13	551.144	551.143	549.182	549.182	-13.7817	-12.0121
8885.24	551.144	551.143	549.182	549.182	-13.6967	-12.2091
8885.34	551.143	551.143	549.182	549.182	-13.122	-12.3695
8885.45	551.143	551.143	549.183	549.182	-12.6166	-12.5105
8885.55	551.143	551.143	549.183	549.182	-12.3599	-12.6413
8885.65	551.143	551.143	549.183	549.182	-12.1806	-12.7587
8885.75	551.142	551.143	549.183	549.182	-12.0012	-12.8615
8885.86	551.143	551.144	549.183	549.182	-11.7985	-12.953
8885.96	551.143	551.144	549.183	549.182	-11.5957	-13.017
8886.06	551.143	551.144	549.183	549.182	-11.3929	-13.0637
8886.17	551.143	551.144	549.182	549.182	-11.7308	-13.1071
8886.27	551.143	551.144	549.182	549.182	-12.0921	-13.1332
8886.38	551.144	551.144	549.181	549.182	-12.4535	-13.1417
8886.48	551.144	551.144	549.181	549.182	-13.1689	-13.1432
8886.58	551.144	551.144	549.181	549.182	-13.4843	-13.1157
8886.68	551.144	551.144	549.18	549.183	-14.1998	-13.0798
8886.79	551.144	551.144	549.18	549.183	-14.9152	-13.0327
8886.89	551.145	551.144	549.18	549.183	-15.1434	-12.9649
8886.99	551.145	551.144	549.181	549.183	-15.3717	-12.8932
8887.1	551.145	551.144	549.181	549.183	-15.5999	-12.827
8887.2	551.145	551.145	549.181	549.184	-15.5128	-12.757
8887.31	551.145	551.145	549.182	549.184	-15.2403	-12.7027
8887.42	551.145	551.145	549.182	549.184	-14.9679	-12.6582
8887.52	551.145	551.145	549.183	549.184	-14.6954	-12.6317
8887.63	551.145	551.144	549.183	549.184	-13.9996	-12.6167
8887.73	551.145	551.144	549.184	549.184	-13.4387	-12.6156
8887.83	551.145	551.144	549.184	549.184	-12.8779	-12.6246
8887.94	551.145	551.144	549.184	549.185	-12.8277	-12.6562
8888.04	551.145	551.145	549.184	549.185	-13.069	-12.7049
8888.15	551.145	551.145	549.184	549.185	-13.3104	-12.7719
8888.25	551.145	551.145	549.183	549.185	-13.5517	-12.8392
8888.35	551.145	551.145	549.183	549.185	-13.9784	-12.9257
8888.45	551.145	551.145	549.184	549.185	-13.5555	-12.9983
8888.56	551.145	551.145	549.185	549.185	-13.1326	-13.0741
8888.67	551.145	551.145	549.185	549.185	-12.7098	-13.153
8888.77	551.145	551.145	549.186	549.185	-12.0979	-13.2358
8888.87	551.146	551.145	549.187	549.185	-11.486	-13.3196
8888.98	551.146	551.145	549.188	549.185	-10.8742	-13.412
8889.08	551.146	551.145	549.189	549.185	-9.97072	-13.4998
8889.19	551.146	551.146	549.189	549.185	-9.31554	-13.5968
8889.29	551.146	551.146	549.19	549.185	-8.66036	-13.6921
8889.4	551.145	551.146	549.191	549.185	-8.00518	-13.7905
8889.5	551.145	551.146	549.19	549.185	-8.19946	-13.8985
8889.61	551.145	551.146	549.19	549.185	-8.88599	-14.0187
8889.71	551.145	551.146	549.19	549.185	-9.57253	-14.1229
8889.82	551.144	551.146	549.19	549.185	-10.8053	-14.2216
8889.92	551.144	551.146	549.189	549.185	-11.5458	-14.3008
8890.02	551.144	551.146	549.189	549.185	-12.7124	-14.3777
8890.13	551.144	551.146	549.188	549.185	-13.879	-14.4439
8890.23	551.144	551.146	549.188	549.185	-14.3732	-14.4839
8890.33	551.144	551.146	549.187	549.186	-14.7993	-14.5176
8890.44	551.144	551.146	549.187	549.186	-15.3616	-14.5475
8890.54	551.145	551.146	549.186	549.186	-15.3635	-14.5597
8890.64	551.145	551.146	549.186	549.186	-15.7896	-14.5637
8890.75	551.146	551.147	549.185	549.186	-15.5537	-14.5513
8890.85	551.146	551.147	549.185	549.186	-16.1661	-14.5521
8890.96	551.147	551.147	549.184	549.186	-16.1265	-14.5368
8891.06	551.148	551.147	549.184	549.186	-16.085	-14.5144
8891.16	551.148	551.147	549.184	549.186	-16.0436	-14.5015
8891.26	551.149	551.147	549.184	549.186	-16.2299	-14.5111
8891.36	551.149	551.147	549.183	549.187	-16.6125	-14.5426
8891.47	551.149	551.147	549.183	549.187	-17.4199	-14.605
8891.57	551.149	551.147	549.183	549.187	-17.8345	-14.6823
8891.68	551.149	551.147	549.182	549.187	-18.7698	-14.7923
8891.78	551.149	551.148	549.182	549.186	-18.9981	-14.9164
8891.91	551.148	551.148	549.182	549.186	-19.8749	-15.0762
8892.02	551.148	551.148	549.181	549.186	-20.2311	-15.2445
8892.12	551.147	551.148	549.181	549.186	-20.5873	-15.4315
8892.24	551.147	551.148	549.182	549.186	-19.995	-15.5965
8892.34	551.147	551.148	549.183	549.186	-19.4027	-15.7399
8892.44	551.147	551.148	549.183	549.186	-18.8103	-15.8617
8892.55	551.147	551.148	549.184	549.186	-17.9955	-15.9452
8892.66	551.148	551.148	549.185	549.186	-17.1807	-16.0043
8892.76	551.148	551.148	549.186	549.186	-16.238	-16.0283
8892.87	551.149	551.148	549.187	549.186	-15.2954	-16.0336
8892.97	551.149	551.148	549.188	549.186	-14.3979	-16.0385
8893.08	551.15	551.148	549.189	549.186	-13.5005	-16.048
8893.18	551.15	551.148	549.19	549.186	-12.603	-16.0594
8893.28	551.15	551.149	549.19	549.186	-12.6725	-16.108
8893.39	551.15	551.149	549.19	549.186	-12.742	-16.1666
8893.49	551.15	551.149	549.19	549.186	-12.8115	-16.2482
8893.6	551.15	551.149	549.19	549.186	-12.8751	-16.3261
8893.7	551.15	551.149	549.19	549.186	-12.9388	-16.4238
8893.8	551.15	551.149	549.189	549.186	-13.4369	-16.5497
8893.9	551.15	551.149	549.189	549.186	-13.9349	-16.6814
8894.01	551.15	551.149	549.188	549.186	-14.4732	-16.8108
8894.11	551.15	551.149	549.188	549.186	-15.0114	-16.9334
8894.21	551.15	551.149	549.187	549.186	-15.5497	-17.0407
8894.33	551.15	551.149	549.187	549.186	-16.0696	-17.1392
8894.43	551.15	551.149	549.187	549.186	-16.5894	-17.2088
8894.53	551.149	551.149	549.186	549.186	-16.8874	-17.2587
8894.63	551.149	551.149	549.186	549.186	-17.1854	-17.2907
8894.73	551.149	551.149	549.186	549.186	-17.2057	-17.2988
8894.84	551.149	551.149	549.186	549.186	-16.7916	-17.2802
8894.94	551.148	551.149	549.186	549.186	-16.3775	-17.2619
8895.04	551.148	551.149	549.187	549.186	-15.878	-17.2422
8895.16	551.148	551.149	549.187	549.186	-15.3785	-17.2335
8895.26	551.148	551.149	549.187	549.186	-14.879	-17.239
8895.36	551.148	551.149	549.187	549.186	-15.0884	-17.2728
8895.46	551.148	551.15	549.186	549.186	-15.5239	-17.3295
8895.56	551.148	551.15	549.185	549.186	-16.1814	-17.4187
8895.67	551.149	551.15	549.185	549.186	-16.8388	-17.5352
8895.77	551.149	551.15	549.184	549.186	-17.7739	-17.6845
8895.88	551.149	551.15	549.183	549.186	-18.709	-17.8579
8895.98	551.149	551.15	549.182	549.186	-19.6441	-18.0351
8896.08	551.15	551.15	549.182	549.186	-20.0772	-18.2063
8896.18	551.15	551.15	549.182	549.186	-21.0423	-18.3915
8896.28	551.15	551.15	549.182	549.186	-22.0074	-18.571
8896.39	551.15	551.15	549.182	549.185	-22.2636	-18.7308
8896.49	551.15	551.15	549.183	549.185	-22.2936	-18.8719
8896.59	551.15	551.15	549.183	549.185	-22.3236	-18.9987
8896.7	551.15	551.15	549.184	549.185	-22.3536	-19.1104
8896.81	551.15	551.15	549.184	549.185	-22.342	-19.206
8896.91	551.15	551.151	549.185	549.185	-21.7956	-19.2788
8897.02	551.15	551.151	549.185	549.185	-21.2491	-19.3412
8897.12	551.15	551.151	549.186	549.185	-21.2047	-19.403
8897.23	551.15	551.151	549.186	549.185	-20.6283	-19.4482
8897.33	551.15	551.151	549.186	549.185	-20.0518	-19.4874
8897.43	551.151	551.151	549.186	549.186	-19.4754	-19.525
8897.54	551.151	551.151	549.186	549.186	-18.899	-19.5645
8897.64	551.151	551.151	549.186	549.186	-18.8618	-19.6166
8897.74	551.151	551.151	549.186	549.186	-18.7787	-19.6713
8897.85	551.151	551.152	549.186	549.186	-18.6913	-19.7299
8897.95	551.151	551.152	549.186	549.186	-18.6957	-19.7941
8898.06	551.151	551.152	549.186	549.186	-19.1891	-19.8578
8898.16	551.151	551.152	549.186	549.186	-19.6825	-19.91
8898.26	551.151	551.152	549.186	549.186	-20.1758	-19.9524
8898.36	551.152	551.152	549.186	549.186	-20.5133	-19.982
8898.46	551.152	551.152	549.186	549.186	-20.7754	-19.9959
8898.56	551.153	551.152	549.186	549.186	-21.0375	-20.0006
8898.67	551.153	551.152	549.186	549.186	-21.2953	-19.9958
8898.77	551.153	551.153	549.187	549.186	-21.064	-19.9821
8898.87	551.154	551.153	549.187	549.186	-20.8328	-19.9548
8898.97	551.154	551.153	549.187	549.186	-20.6016	-19.9171
8899.07	551.155	551.153	549.187	549.186	-20.3703	-19.8781
8899.17	551.155	551.153	549.187	549.186	-20.1414	-19.8333
8899.27	551.156	551.153	549.187	549.187	-19.8976	-19.7824
8899.37	551.156	551.154	549.187	549.187	-19.8098	-19.7287
8899.48	551.156	551.154	549.187	549.187	-19.7973	-19.6715
8899.58	551.156	551.154	549.187	549.187	-19.7848	-19.6191
8899.68	551.155	551.154	549.187	549.187	-19.7723	-19.5716
8899.78	551.155	551.154	549.187	549.187	-19.7597	-19.5191
8899.88	551.155	551.155	549.187	549.187	-19.6995	-19.4763
8899.98	551.154	551.155	549.187	549.187	-19.3848	-19.4393
8900.09	551.154	551.155	549.187	549.187	-19.07	-19.413
8900.19	551.153	551.155	549.187	549.187	-18.753	-19.3973
8900.32	551.153	551.155	549.188	549.187	-18.4508	-19.3816
8900.43	551.153	551.155	549.188	549.187	-18.1486	-19.3748
8900.54	551.153	551.155	549.188	549.187	-17.8464	-19.377
8900.64	551.153	551.155	549.188	549.187	-17.6913	-19.3897
8900.75	551.153	551.155	549.187	549.187	-17.8517	-19.4068
8900.85	551.154	551.155	549.187	549.188	-18.0121	-19.4221
8900.95	551.154	551.156	549.187	549.188	-18.2203	-19.4364
8901.06	551.155	551.156	549.187	549.188	-18.6829	-19.4569
8901.16	551.156	551.156	549.187	549.188	-19.1456	-19.4944
8901.28	551.157	551.156	549.187	549.188	-19.6082	-19.5489
8901.38	551.158	551.156	549.187	549.188	-19.8815	-19.6171
8901.51	551.158	551.156	549.187	549.188	-20.313	-19.7072
8901.61	551.159	551.156	549.187	549.187	-20.5076	-19.8115
8901.71	551.159	551.156	549.187	549.187	-20.2396	-19.9255
8901.82	551.16	551.156	549.187	549.187	-19.9715	-20.0583
8901.92	551.16	551.156	549.187	549.187	-19.7035	-20.2019
8902.02	551.16	551.156	549.188	549.187	-19.4355	-20.3566
8902.13	551.16	551.156	549.188	549.187	-19.1367	-20.5186
8902.23	551.159	551.156	549.188	549.187	-18.8379	-20.6729
8902.35	551.159	551.156	549.189	549.187	-18.5391	-20.8194
8902.45	551.158	551.156	549.189	549.187	-18.5084	-20.9633
8902.56	551.158	551.156	549.189	549.187	-18.4776	-21.0995
8902.66	551.157	551.156	549.189	549.187	-18.4469	-21.2193
8902.76	551.156	551.156	549.19	549.187	-18.4161	-21.3275
8902.87	551.156	551.157	549.19	549.187	-18.3659	-21.4239
8902.97	551.156	551.157	549.189	549.187	-18.7342	-21.525
8903.1	551.155	551.157	549.189	549.187	-19.1025	-21.6224
8903.2	551.155	551.157	549.189	549.187	-19.5016	-21.7168
8903.31	551.155	551.157	549.188	549.187	-19.9006	-21.8073
8903.41	551.155	551.157	549.188	549.187	-20.2996	-21.902
8903.51	551.155	551.157	549.188	549.187	-20.6987	-21.9979
8903.61	551.156	551.157	549.187	549.187	-21.0977	-22.0951
8903.72	551.156	551.157	549.186	549.187	-22.2252	-22.2166
8903.82	551.156	551.157	549.186	549.187	-23.3526	-22.3431
8903.92	551.157	551.158	549.185	549.187	-24.4995	-22.475
8904.03	551.157	551.158	549.185	549.187	-25.2279	-22.6037
8904.13	551.158	551.158	549.185	549.187	-25.9563	-22.751
8904.24	551.158	551.158	549.184	549.187	-26.6847	-22.9137
8904.34	551.158	551.158	549.184	549.187	-27.4131	-23.0965
8904.45	551.158	551.158	549.184	549.187	-27.7328	-23.2899
8904.55	551.157	551.158	549.184	549.187	-28.0524	-23.4984
8904.65	551.157	551.158	549.185	549.187	-28.3721	-23.7219
8904.75	551.157	551.157	549.185	549.187	-27.9633	-23.9463
8904.86	551.157	551.157	549.186	549.187	-27.5546	-24.1765
8904.96	551.157	551.157	549.186	549.187	-27.1458	-24.4124
8905.07	551.157	551.157	549.187	549.187	-26.7371	-24.6495
8905.17	551.157	551.157	549.187	549.187	-25.8364	-24.863
8905.28	551.157	551.157	549.187	549.187	-24.9358	-25.0724
8905.38	551.157	551.157	549.188	549.187	-24.0351	-25.2678
8905.48	551.158	551.158	549.188	549.187	-23.5432	-25.4572
8905.59	551.158	551.158	549.188	549.187	-23.0513	-25.6331
8905.69	551.158	551.158	549.188	549.187	-22.5593	-25.7829
8905.79	551.158	551.158	549.188	549.187	-22.0674	-25.9009
8905.89	551.159	551.158	549.188	549.187	-22.1172	-25.9971
8905.99	551.159	551.158	549.188	549.187	-22.3439	-26.0742
8906.1	551.158	551.158	549.188	549.187	-22.5706	-26.1334
8906.2	551.158	551.158	549.187	549.187	-23.2892	-26.1844
8906.3	551.158	551.158	549.187	549.187	-24.0077	-26.2175
8906.4	551.158	551.158	549.187	549.187	-24.7263	-26.227
8906.51	551.158	551.158	549.187	549.187	-25.4449	-26.2128
8906.61	551.159	551.159	549.187	549.187	-26.6633	-26.1882
8906.71	551.159	551.159	549.186	549.187	-27.8835	-26.156
8906.81	551.159	551.159	549.186	549.187	-29.1037	-26.1217
8906.92	551.159	551.159	549.186	549.187	-29.7822	-26.075
8907.02	551.159	551.159	549.186	549.188	-30.2839	-26.0229
8907.13	551.159	551.159	549.186	549.188	-30.7855	-25.9768
8907.23	551.159	551.159	549.186	549.188	-31.2871	-25.9314
8907.33	551.159	551.159	549.186	549.188	-31.284	-25.8835
8907.44	551.159	551.159	549.186	549.188	-31.2809	-25.8488
8907.54	551.159	551.159	549.186	549.188	-31.0386	-25.8225
8907.64	551.158	551.159	549.187	549.188	-30.2964	-25.7903
8907.74	551.158	551.159	549.187	549.188	-30.0571	-25.7827
8907.84	551.158	551.16	549.187	549.188	-29.3132	-25.7849
8907.95	551.158	551.16	549.187	549.188	-28.5692	-25.8114
8908.05	551.158	551.16	549.188	549.188	-27.8252	-25.8715
8908.15	551.159	551.16	549.188	549.188	-26.8685	-25.953
8908.25	551.159	551.16	549.188	549.188	-25.6124	-26.0596
8908.36	551.16	551.16	549.189	549.188	-24.3563	-26.1905
8908.46	551.16	551.16	549.189	549.188	-23.605	-26.3555
8908.57	551.161	551.16	549.19	549.188	-23.0929	-26.5388
8908.67	551.161	551.16	549.19	549.188	-22.5808	-26.7305
8908.77	551.161	551.16	549.19	549.188	-22.0687	-26.9261
8908.87	551.162	551.161	549.191	549.188	-21.9898	-27.1243
8908.98	551.161	551.161	549.191	549.187	-21.911	-27.3105
8909.08	551.161	551.161	549.191	549.187	-22.0296	-27.4801
8909.18	551.161	551.161	549.191	549.187	-22.3607	-27.6335
8909.29	551.161	551.161	549.191	549.187	-22.9914	-27.7625
8909.39	551.161	551.161	549.191	549.187	-23.6221	-27.8642
8909.49	551.161	551.161	549.19	549.187	-24.2528	-27.9386
8909.6	551.161	551.161	549.19	549.187	-24.8834	-27.9921
8909.71	551.161	551.161	549.19	549.187	-25.2356	-28.0275
8909.81	551.161	551.161	549.19	549.187	-25.9319	-28.0557
8909.92	551.161	551.162	549.189	549.187	-26.1949	-28.0643
8910.02	551.162	551.162	549.188	549.187	-26.4579	-28.0717
8910.16	551.162	551.162	549.188	549.187	-26.245	-28.0648
8910.26	551.162	551.162	549.188	549.187	-26.5891	-28.0685
8910.37	551.162	551.162	549.187	549.187	-26.69	-28.0724
8910.47	551.162	551.162	549.187	549.187	-27.0341	-28.0733
8910.57	551.162	551.162	549.186	549.187	-27.8446	-28.0855
8910.67	551.162	551.162	549.186	549.187	-28.6551	-28.1039
8910.77	551.163	551.163	549.185	549.187	-29.744	-28.1302
8910.87	551.163	551.163	549.184	549.187	-30.4889	-28.1641
8910.98	551.163	551.163	549.184	549.187	-31.2338	-28.223
8911.08	551.163	551.163	549.183	549.187	-31.9787	-28.307
8911.19	551.163	551.163	549.183	549.187	-32.634	-28.4244
8911.29	551.164	551.163	549.183	549.187	-33.0552	-28.5501
8911.39	551.164	551.163	549.183	549.187	-33.4764	-28.7018
8911.5	551.164	551.163	549.182	549.187	-33.5837	-28.8735
8911.6	551.164	551.163	549.183	549.186	-33.2601	-29.0543
8911.7	551.164	551.164	549.183	549.186	-32.9364	-29.2496
8911.8	551.164	551.164	549.183	549.186	-32.6127	-29.4557
8911.91	551.164	551.164	549.183	549.186	-32.4397	-29.664
8912.01	551.164	551.164	549.184	549.186	-32.2666	-29.8571
8912.11	551.163	551.164	549.184	549.186	-31.8813	-30.0306
8912.22	551.163	551.164	549.185	549.186	-31.7363	-30.1862
8912.32	551.164	551.164	549.185	549.186	-31.5241	-30.318
8912.42	551.164	551.164	549.185	549.186	-31.4626	-30.4383
8912.52	551.164	551.164	549.185	549.186	-31.401	-30.5375
8912.63	551.164	551.164	549.185	549.186	-31.1413	-30.6253
8912.73	551.165	551.164	549.186	549.186	-30.8816	-30.7086
8912.83	551.165	551.164	549.186	549.186	-30.3958	-30.7922
8912.94	551.165	551.164	549.186	549.186	-29.7595	-30.874
8913.04	551.166	551.164	549.187	549.186	-29.1231	-30.9616
8913.14	551.166	551.164	549.187	549.186	-28.6989	-31.0564
8913.25	551.166	551.164	549.187	549.186	-28.0765	-31.1411
8913.35	551.166	551.164	549.188	549.186	-27.8504	-31.2274
8913.45	551.166	551.164	549.188	549.186	-27.874	-31.2956
8913.55	551.166	551.165	549.188	549.186	-27.8976	-31.3474
8913.66	551.166	551.165	549.188	549.186	-28.9369	-31.3978
8913.76	551.166	551.165	549.188	549.186	-29.0806	-31.4091
8913.86	551.166	551.165	549.187	549.186	-29.8981	-31.417
8913.96	551.165	551.165	549.187	549.186	-30.7157	-31.4129
8914.07	551.165	551.165	549.187	549.186	-31.5332	-31.3967
8914.17	551.165	551.165	549.186	549.186	-32.1979	-31.3803
8914.27	551.164	551.165	549.186	549.187	-32.8625	-31.3753
8914.38	551.164	551.165	549.186	549.187	-33.1593	-31.3743
8914.48	551.164	551.165	549.186	549.187	-33.0082	-31.3846
8914.58	551.164	551.165	549.186	549.187	-32.8572	-31.4089
8914.68	551.163	551.165	549.186	549.187	-32.3364	-31.4399
8914.79	551.163	551.165	549.187	549.187	-31.8156	-31.4891
8914.89	551.163	551.165	549.187	549.187	-31.4341	-31.5514
8914.99	551.164	551.165	549.187	549.187	-31.0526	-31.6229
8915.09	551.164	551.165	549.187	549.187	-30.9318	-31.7055
8915.2	551.164	551.165	549.188	549.187	-30.9639	-31.7866
8915.3	551.164	551.165	549.188	549.187	-30.996	-31.8741
8915.4	551.165	551.165	549.187	549.187	-31.396	-31.9752
8915.5	551.165	551.165	549.187	549.187	-31.796	-32.087
8915.6	551.165	551.166	549.187	549.187	-32.2917	-32.2175
8915.7	551.165	551.166	549.187	549.187	-32.7874	-32.3601
8915.81	551.166	551.166	549.186	549.187	-33.2832	-32.5107
8915.91	551.166	551.166	549.187	549.187	-33.1962	-32.6618
8916.02	551.166	551.166	549.187	549.187	-33.1093	-32.8197
8916.12	551.167	551.166	549.187	549.187	-32.7616	-32.9732
8916.23	551.167	551.166	549.188	549.187	-32.414	-33.1276
8916.33	551.167	551.166	549.188	549.187	-32.2201	-33.2589
8916.43	551.167	551.166	549.189	549.187	-32.0263	-33.3899
8916.53	551.168	551.166	549.189	549.187	-31.8324	-33.5074
8916.63	551.168	551.166	549.189	549.187	-32.0853	-33.6202
8916.74	551.168	551.166	549.189	549.187	-32.3382	-33.7241
8916.84	551.168	551.166	549.189	549.187	-32.591	-33.8164
8916.94	551.167	551.166	549.188	549.187	-33.2873	-33.9056
8917.04	551.167	551.166	549.188	549.187	-33.8284	-33.9873
8917.15	551.167	551.166	549.187	549.187	-34.3696	-34.0745
8917.25	551.166	551.166	549.186	549.187	-34.9107	-34.1608
8917.36	551.166	551.166	549.186	549.187	-35.2981	-34.2505
8917.46	551.165	551.166	549.186	549.187	-35.5483	-34.3358
8917.56	551.165	551.166	549.185	549.187	-35.7985	-34.4189
8917.66	551.165	551.166	549.185	549.187	-35.5063	-34.4892
8917.76	551.164	551.166	549.185	549.187	-35.5706	-34.5592
8917.86	551.165	551.167	549.186	549.187	-35.6349	-34.6248
8917.97	551.165	551.167	549.186	549.187	-35.6992	-34.6939
8918.07	551.165	551.167	549.186	549.187	-35.9187	-34.7624
8918.17	551.165	551.167	549.186	549.187	-35.9017	-34.8226
8918.27	551.166	551.167	549.187	549.187	-35.8847	-34.8885
8918.37	551.166	551.167	549.187	549.187	-35.8678	-34.9601
8918.48	551.167	551.167	549.187	549.187	-35.9879	-35.04
8918.58	551.167	551.167	549.187	549.187	-36.053	-35.1337
8918.68	551.167	551.167	549.188	549.187	-36.1182	-35.2421
8918.79	551.167	551.167	549.188	549.187	-35.8267	-35.3524
8918.89	551.167	551.167	549.188	549.186	-35.9561	-35.4798
8918.99	551.167	551.167	549.188	549.186	-36.0855	-35.6051
8919.09	551.168	551.167	549.187	549.186	-36.2149	-35.7321
8919.2	551.168	551.167	549.187	549.186	-36.5806	-35.8654
8919.3	551.168	551.167	549.186	549.186	-36.6492	-35.9808
8919.41	551.168	551.167	549.186	549.186	-36.7178	-36.0842
8919.51	551.168	551.167	549.186	549.186	-36.7863	-36.1847
8919.61	551.168	551.167	549.185	549.186	-36.9099	-36.2747
8919.71	551.168	551.167	549.185	549.186	-36.7182	-36.35
8919.81	551.168	551.167	549.185	549.186	-36.5264	-36.418
8919.91	551.168	551.167	549.185	549.186	-35.9139	-36.4705
8920.02	551.168	551.167	549.186	549.186	-35.422	-36.5212
8920.12	551.168	551.167	549.186	549.186	-34.9301	-36.5664
8920.23	551.168	551.167	549.186	549.186	-34.4381	-36.598
8920.33	551.168	551.167	549.187	549.186	-34.2434	-36.6325
8920.43	551.168	551.167	549.187	549.186	-34.4566	-36.6651
8920.53	551.168	551.167	549.186	549.186	-34.6698	-36.6837
8920.63	551.168	551.167	549.186	549.186	-34.883	-36.6881
8920.73	551.168	551.167	549.186	549.186	-35.6693	-36.6867
8920.84	551.168	551.167	549.186	549.186	-36.4555	-36.6826
8920.94	551.168	551.167	549.185	549.186	-37.2417	-36.6757
8921.04	551.168	551.167	549.185	549.186	-37.9073	-36.6558
8921.14	551.167	551.167	549.184	549.186	-38.5729	-36.6226
8921.24	551.167	551.167	549.184	549.186	-38.6778	-36.5769
8921.35	551.167	551.167	549.185	549.186	-38.7827	-36.5298
8921.45	551.167	551.168	549.185	549.186	-38.4796	-36.4802
8921.56	551.167	551.168	549.186	549.187	-38.3736	-36.4268
8921.66	551.166	551.168	549.186	549.187	-38.2675	-36.3656
8921.76	551.166	551.168	549.187	549.187	-37.9038	-36.2941
8921.87	551.166	551.168	549.187	549.187	-37.54	-36.2128
8921.97	551.166	551.168	549.187	549.187	-37.6471	-36.1367
8922.07	551.166	551.168	549.188	549.187	-37.7542	-36.0646
8922.17	551.166	551.168	549.188	549.187	-37.8614	-35.9964
8922.28	551.165	551.168	549.187	549.187	-38.0315	-35.9296
8922.38	551.165	551.168	549.187	549.187	-38.2017	-35.8691
8922.48	551.165	551.168	549.186	549.188	-38.3719	-35.815
8922.58	551.165	551.168	549.186	549.188	-38.345	-35.774
8922.7	551.165	551.168	549.186	549.188	-37.9035	-35.7395
8922.8	551.166	551.168	549.186	549.188	-37.4619	-35.7195
8922.9	551.166	551.168	549.186	549.188	-37.0203	-35.7139
8923.01	551.167	551.168	549.186	549.188	-36.367	-35.7127
8923.11	551.168	551.168	549.186	549.188	-35.7137	-35.7121
8923.21	551.168	551.168	549.187	549.188	-35.0603	-35.7122
8923.31	551.169	551.168	549.187	549.188	-34.9047	-35.7308
8923.42	551.17	551.168	549.188	549.188	-34.7491	-35.7472
8923.52	551.17	551.168	549.189	549.188	-34.1877	-35.7492
8923.62	551.171	551.168	549.189	549.189	-33.6263	-35.7425
8923.72	551.17	551.168	549.19	549.189	-33.6185	-35.7402
8923.82	551.17	551.168	549.19	549.189	-33.6107	-35.7291
8923.93	551.17	551.168	549.191	549.189	-33.603	-35.7203
8924.03	551.17	551.168	549.191	549.189	-33.3361	-35.7016
8924.14	551.17	551.168	549.191	549.189	-33.0693	-35.686
8924.24	551.17	551.168	549.192	549.189	-32.9336	-35.671
8924.35	551.169	551.168	549.192	549.189	-32.7979	-35.6457
8924.45	551.169	551.168	549.192	549.189	-32.6619	-35.6151
8924.55	551.169	551.168	549.192	549.189	-32.9318	-35.5912
8924.65	551.169	551.168	549.192	549.189	-33.2016	-35.5568
8924.76	551.168	551.168	549.192	549.189	-33.3326	-35.5091
8924.86	551.168	551.168	549.192	549.189	-33.4635	-35.4489
8924.97	551.168	551.168	549.192	549.189	-33.5944	-35.3714
8925.07	551.168	551.168	549.191	549.189	-33.8502	-35.2863
8925.17	551.167	551.168	549.191	549.189	-34.1061	-35.191
8925.28	551.167	551.168	549.191	549.189	-34.3497	-35.0906
8925.38	551.167	551.168	549.191	549.189	-34.5934	-34.9933
8925.49	551.167	551.168	549.191	549.189	-34.8372	-34.8992
8925.59	551.167	551.168	549.191	549.189	-35.0811	-34.8161
8925.69	551.167	551.168	549.19	549.19	-35.325	-34.7606
8925.8	551.167	551.168	549.19	549.19	-35.9912	-34.7411
8925.9	551.167	551.168	549.189	549.19	-36.6575	-34.7514
8926	551.168	551.168	549.189	549.19	-37.1209	-34.781
8926.11	551.168	551.168	549.188	549.19	-37.4593	-34.8316
8926.21	551.168	551.168	549.188	549.19	-37.7978	-34.9135
8926.31	551.168	551.168	549.187	549.19	-38.0173	-35.0215
8926.41	551.168	551.168	549.187	549.189	-38.2368	-35.147
8926.52	551.168	551.168	549.187	549.189	-38.095	-35.2803
8926.62	551.168	551.168	549.187	549.189	-37.9531	-35.4207
8926.72	551.168	551.168	549.187	549.189	-37.7436	-35.5593
8926.82	551.168	551.168	549.187	549.189	-37.1117	-35.6892
8926.93	551.168	551.168	549.188	549.189	-36.4799	-35.8161
8927.03	551.167	551.168	549.188	549.189	-36.0508	-35.944
8927.13	551.167	551.168	549.188	549.189	-35.6218	-36.0671
8927.23	551.167	551.168	549.189	549.189	-35.1928	-36.1738
8927.34	551.167	551.168	549.189	549.189	-34.6587	-36.2651
8927.44	551.167	551.169	549.19	549.189	-33.9506	-36.3423
8927.55	551.167	551.169	549.19	549.189	-33.6038	-36.4186
8927.65	551.167	551.169	549.19	549.189	-33.2571	-36.4869
8927.76	551.167	551.169	549.19	549.189	-32.9779	-36.5462
8927.86	551.168	551.169	549.19	549.189	-32.6988	-36.5969
8927.96	551.168	551.169	549.19	549.189	-32.4197	-36.6378
8928.06	551.168	551.169	549.19	549.188	-32.5369	-36.6769
8928.17	551.168	551.169	549.19	549.188	-33.2949	-36.7197
8928.27	551.168	551.17	549.189	549.188	-34.0528	-36.7581
8928.37	551.168	551.17	549.189	549.188	-34.9159	-36.7944
8928.48	551.168	551.17	549.188	549.188	-35.953	-36.8215
8928.58	551.168	551.17	549.188	549.188	-36.9901	-36.8317
8928.69	551.168	551.17	549.188	549.188	-38.0271	-36.829
8928.79	551.169	551.17	549.187	549.188	-38.9142	-36.8128
8928.89	551.169	551.17	549.187	549.188	-39.8012	-36.7856
8929	551.17	551.17	549.187	549.188	-40.5503	-36.7471
8929.1	551.171	551.17	549.187	549.188	-40.9029	-36.692
8929.2	551.171	551.171	549.187	549.189	-40.6149	-36.6229
8929.31	551.172	551.171	549.187	549.189	-40.3268	-36.557
8929.41	551.172	551.171	549.188	549.189	-40.0388	-36.4957
8929.51	551.173	551.171	549.188	549.189	-39.7507	-36.4473
8929.62	551.173	551.171	549.188	549.189	-39.3659	-36.4143
8929.72	551.173	551.171	549.188	549.189	-38.8031	-36.391
8929.82	551.173	551.171	549.188	549.189	-38.3903	-36.384
8929.92	551.173	551.171	549.188	549.189	-37.9775	-36.3902
8930.03	551.173	551.171	549.188	549.189	-37.7028	-36.4146
8930.13	551.173	551.171	549.189	549.189	-37.428	-36.4609
8930.23	551.173	551.171	549.189	549.189	-37.1532	-36.5222
8930.34	551.173	551.171	549.189	549.189	-36.9669	-36.5953
8930.44	551.174	551.171	549.189	549.189	-36.7188	-36.6759
8930.55	551.174	551.171	549.189	549.189	-36.4707	-36.7653
8930.69	551.174	551.172	549.189	549.189	-36.2574	-36.8642
8930.81	551.174	551.172	549.189	549.189	-36.2841	-36.9687
8930.91	551.174	551.172	549.188	549.188	-36.3108	-37.0636
8931.01	551.174	551.172	549.188	549.188	-36.3374	-37.149
8931.12	551.174	551.172	549.189	549.188	-36.1409	-37.2184
8931.22	551.173	551.172	549.189	549.188	-35.9445	-37.2694
8931.33	551.173	551.172	549.189	549.188	-35.748	-37.3021
8931.43	551.173	551.172	549.19	549.188	-35.5248	-37.316
8931.53	551.173	551.172	549.19	549.188	-35.3017	-37.3146
8931.63	551.172	551.172	549.19	549.188	-35.0786	-37.2988
8931.74	551.172	551.172	549.191	549.188	-34.8554	-37.2716
8931.84	551.171	551.172	549.191	549.188	-34.8807	-37.2454
8931.94	551.171	551.172	549.191	549.188	-34.906	-37.226
8932.05	551.171	551.172	549.191	549.188	-34.9312	-37.2134
8932.15	551.171	551.172	549.19	549.188	-35.1796	-37.2119
8932.25	551.17	551.172	549.19	549.188	-35.428	-37.2172
8932.36	551.17	551.172	549.189	549.188	-35.6765	-37.2303
8932.46	551.17	551.172	549.189	549.188	-35.9249	-37.2556
8932.56	551.17	551.172	549.188	549.188	-36.1733	-37.2798
8932.66	551.171	551.172	549.188	549.189	-36.5889	-37.327
8932.76	551.171	551.172	549.188	549.189	-37.0044	-37.3788
8932.87	551.171	551.172	549.187	549.189	-37.1716	-37.4312
8932.97	551.172	551.172	549.187	549.189	-37.3388	-37.4901
8933.07	551.172	551.172	549.187	549.189	-37.506	-37.5528
8933.17	551.172	551.172	549.187	549.189	-37.6731	-37.6347
8933.28	551.173	551.172	549.187	549.189	-37.8403	-37.7335
8933.38	551.173	551.173	549.187	549.189	-38.1103	-37.8516
8933.48	551.173	551.173	549.187	549.189	-38.3804	-37.9822
8933.58	551.173	551.173	549.187	549.189	-38.6504	-38.1252
8933.68	551.173	551.173	549.187	549.189	-38.7533	-38.2775
8933.79	551.173	551.173	549.186	549.189	-38.8562	-38.4467
8933.89	551.173	551.173	549.186	549.189	-38.959	-38.619
8934	551.173	551.173	549.186	549.189	-39.0619	-38.7946
8934.1	551.173	551.173	549.187	549.188	-39.2223	-38.975
8934.2	551.173	551.173	549.187	549.188	-39.3826	-39.1462
8934.31	551.172	551.173	549.187	549.188	-39.543	-39.308
8934.41	551.172	551.173	549.188	549.188	-39.6005	-39.4586
8934.51	551.172	551.173	549.188	549.188	-39.658	-39.595
8934.61	551.172	551.173	549.189	549.188	-39.7156	-39.7119
8934.72	551.172	551.173	549.189	549.188	-39.7731	-39.8116
8934.82	551.172	551.173	549.19	549.188	-39.7827	-39.8887
8934.92	551.172	551.173	549.19	549.188	-39.8476	-39.9588
8935.02	551.173	551.173	549.191	549.188	-39.3758	-40.0103
8935.12	551.173	551.173	549.191	549.188	-39.9677	-40.0747
8935.23	551.173	551.174	549.191	549.188	-39.9273	-40.1187
8935.33	551.173	551.174	549.191	549.188	-39.9346	-40.1587
8935.43	551.174	551.174	549.191	549.188	-39.9898	-40.1857
8935.53	551.174	551.174	549.191	549.188	-39.9972	-40.2028
8935.64	551.174	551.174	549.19	549.188	-40.731	-40.2303
8935.74	551.174	551.174	549.189	549.189	-41.3393	-40.2496
8935.84	551.174	551.174	549.189	549.189	-42.0104	-40.2641
8935.95	551.174	551.174	549.188	549.189	-42.674	-40.2727
8936.05	551.175	551.174	549.188	549.189	-43.3377	-40.2733
8936.15	551.175	551.174	549.187	549.189	-44.0014	-40.2674
8936.26	551.175	551.174	549.187	549.189	-44.6651	-40.2629
8936.36	551.175	551.175	549.187	549.189	-44.632	-40.243
8936.46	551.175	551.175	549.187	549.189	-44.599	-40.2305
8936.57	551.175	551.175	549.186	549.189	-44.5659	-40.2252
8936.67	551.175	551.175	549.187	549.189	-43.8692	-40.2142
8936.77	551.175	551.175	549.187	549.19	-43.1725	-40.2093
8936.88	551.175	551.175	549.188	549.19	-42.4758	-40.2069
8936.98	551.175	551.175	549.188	549.19	-41.7791	-40.207
8937.08	551.175	551.175	549.189	549.19	-40.8145	-40.2065
8937.18	551.175	551.175	549.189	549.19	-39.957	-40.2114
8937.29	551.175	551.175	549.19	549.19	-39.0996	-40.2115
8937.39	551.175	551.175	549.19	549.19	-38.9389	-40.2206
8937.5	551.175	551.175	549.19	549.19	-38.7782	-40.2259
8937.6	551.175	551.175	549.189	549.19	-38.6175	-40.2308
8937.7	551.176	551.175	549.189	549.19	-38.4568	-40.2458
8937.81	551.176	551.175	549.189	549.19	-38.6207	-40.2564
8937.91	551.176	551.175	549.19	549.19	-38.3277	-40.2633
8938.01	551.177	551.175	549.19	549.19	-38.0347	-40.2746
8938.11	551.177	551.175	549.19	549.19	-38.0096	-40.2945
8938.22	551.178	551.175	549.191	549.19	-37.8773	-40.3165
8938.32	551.177	551.175	549.191	549.19	-37.745	-40.3306
8938.42	551.177	551.175	549.192	549.19	-37.6127	-40.339
8938.52	551.177	551.175	549.192	549.19	-37.4804	-40.3339
8938.62	551.177	551.175	549.193	549.19	-37.4142	-40.3122
8938.73	551.176	551.175	549.193	549.19	-37.7563	-40.2806
8938.83	551.176	551.175	549.193	549.19	-37.7737	-40.2249
8938.93	551.175	551.175	549.192	549.19	-38.2481	-40.1604
8939.04	551.175	551.175	549.192	549.19	-38.7224	-40.0916
8939.14	551.174	551.175	549.191	549.19	-39.1967	-40.0189
8939.24	551.174	551.175	549.191	549.19	-39.6711	-39.9562
8939.35	551.174	551.175	549.191	549.19	-39.9569	-39.911
8939.45	551.174	551.175	549.19	549.19	-40.2477	-39.8871
8939.56	551.175	551.175	549.19	549.19	-40.5386	-39.891
8939.66	551.175	551.176	549.189	549.19	-40.7634	-39.9215
8939.76	551.175	551.176	549.189	549.19	-40.5799	-39.9771
8939.87	551.175	551.176	549.189	549.19	-40.3964	-40.0635
8939.97	551.175	551.176	549.189	549.19	-40.2129	-40.1752
8940.07	551.174	551.176	549.189	549.19	-40.2585	-40.3027
8940.18	551.174	551.176	549.189	549.19	-40.3013	-40.4414
8940.28	551.173	551.176	549.189	549.19	-40.3442	-40.5774
8940.38	551.173	551.176	549.189	549.19	-40.5757	-40.7144
8940.48	551.173	551.176	549.189	549.19	-40.802	-40.8421
8940.59	551.173	551.176	549.189	549.19	-41.0284	-40.9773
8940.69	551.174	551.176	549.189	549.19	-41.2547	-41.12
8940.79	551.174	551.176	549.189	549.19	-41.5777	-41.272
8940.89	551.175	551.176	549.189	549.19	-41.9008	-41.4334
8940.99	551.175	551.176	549.19	549.19	-41.8818	-41.6034
8941.1	551.176	551.176	549.19	549.19	-41.6337	-41.7842
8941.2	551.177	551.176	549.19	549.19	-41.3884	-41.9804
8941.3	551.177	551.176	549.191	549.189	-41.143	-42.1803
8941.41	551.178	551.176	549.191	549.189	-40.8976	-42.3758
8941.51	551.178	551.176	549.191	549.189	-40.6522	-42.575
8941.62	551.178	551.176	549.192	549.189	-40.4164	-42.7613
8941.72	551.178	551.176	549.191	549.189	-40.8953	-42.9487
8941.82	551.178	551.176	549.191	549.189	-41.2776	-43.1161
8941.92	551.177	551.176	549.191	549.189	-41.6599	-43.2655
8942.03	551.177	551.176	549.19	549.189	-42.3843	-43.4108
8942.13	551.176	551.177	549.189	549.189	-43.1086	-43.545
8942.23	551.176	551.177	549.188	549.188	-43.8329	-43.6657
8942.33	551.176	551.177	549.188	549.188	-44.5518	-43.7845
8942.44	551.175	551.177	549.187	549.188	-44.9749	-43.9035
8942.54	551.175	551.177	549.187	549.188	-45.398	-44.0271
8942.64	551.175	551.177	549.186	549.188	-45.8116	-44.1551
8942.75	551.175	551.177	549.187	549.188	-45.5103	-44.269
8942.85	551.175	551.177	549.187	549.188	-45.2091	-44.3763
8942.96	551.176	551.177	549.187	549.188	-44.9078	-44.4767
8943.06	551.176	551.177	549.188	549.188	-44.9978	-44.5662
8943.16	551.176	551.177	549.188	549.188	-45.0878	-44.6371
8943.27	551.177	551.177	549.188	549.188	-45.4346	-44.6969
8943.37	551.177	551.178	549.188	549.188	-45.7868	-44.7407
8943.47	551.178	551.178	549.188	549.188	-46.4348	-44.7724
8943.57	551.178	551.178	549.188	549.188	-47.0828	-44.8005
8943.67	551.179	551.178	549.187	549.188	-47.7308	-44.8315
8943.78	551.18	551.178	549.187	549.188	-47.8524	-44.8551
8943.88	551.18	551.178	549.187	549.188	-47.9739	-44.8883
8943.98	551.18	551.178	549.186	549.188	-48.1765	-44.9328
8944.08	551.181	551.178	549.186	549.188	-47.9879	-44.9841
8944.18	551.181	551.178	549.186	549.187	-47.7992	-45.0498
8944.29	551.181	551.178	549.186	549.187	-47.3538	-45.1198
8944.39	551.18	551.178	549.186	549.187	-46.9084	-45.1851
8944.49	551.18	551.178	549.186	549.187	-46.6391	-45.2631
8944.6	551.179	551.178	549.185	549.187	-46.3697	-45.331
8944.7	551.179	551.178	549.185	549.187	-45.9718	-45.3846
8944.8	551.178	551.178	549.186	549.187	-46.1005	-45.4414
8944.91	551.177	551.178	549.186	549.187	-46.2291	-45.487
8945.01	551.177	551.178	549.186	549.187	-46.2766	-45.52
8945.11	551.177	551.178	549.186	549.187	-46.3242	-45.5438
8945.22	551.177	551.178	549.186	549.187	-46.3718	-45.5713
8945.32	551.177	551.178	549.186	549.187	-46.0709	-45.5852
8945.42	551.178	551.178	549.186	549.187	-45.77	-45.6024
8945.52	551.178	551.178	549.187	549.187	-45.0481	-45.6106
8945.62	551.178	551.178	549.187	549.187	-44.3262	-45.6256
8945.72	551.179	551.178	549.187	549.187	-43.7327	-45.6348
8945.83	551.179	551.178	549.187	549.187	-43.1393	-45.6393
8945.93	551.18	551.178	549.188	549.187	-42.5458	-45.6381
8946.03	551.179	551.178	549.188	549.187	-42.6816	-45.6549
8946.13	551.179	551.178	549.188	549.187	-42.8173	-45.6695
8946.24	551.179	551.178	549.189	549.187	-42.7156	-45.6851
8946.34	551.179	551.178	549.189	549.187	-42.9623	-45.719
8946.44	551.179	551.178	549.19	549.187	-43.209	-45.7747
8946.54	551.179	551.178	549.19	549.187	-43.7007	-45.8492
8946.65	551.178	551.178	549.19	549.187	-44.1924	-45.9361
8946.75	551.178	551.178	549.19	549.187	-44.4319	-46.0382
8946.85	551.178	551.178	549.191	549.187	-44.6715	-46.1536
8946.97	551.177	551.178	549.19	549.187	-45.523	-46.2993
8947.22	551.177	551.178	549.19	549.187	-45.393	-46.4217
8947.32	551.177	551.178	549.189	549.187	-45.5153	-46.5415
8947.43	551.177	551.178	549.189	549.187	-45.8751	-46.6585
8947.53	551.176	551.178	549.188	549.187	-46.0316	-46.7596
8947.63	551.176	551.178	549.188	549.187	-46.188	-46.8384
8947.74	551.176	551.178	549.187	549.187	-46.1412	-46.8945
8947.84	551.177	551.179	549.186	549.187	-46.7532	-46.9464
8947.94	551.177	551.179	549.186	549.187	-46.8224	-46.9792
8948.05	551.177	551.179	549.186	549.187	-46.6883	-47.0064
8948.15	551.177	551.179	549.186	549.187	-46.3488	-47.0347
8948.26	551.178	551.179	549.187	549.187	-46.3964	-47.0888
8948.36	551.178	551.179	549.187	549.187	-46.0569	-47.1617
8948.46	551.178	551.179	549.187	549.187	-45.911	-47.2626
8948.56	551.179	551.179	549.188	549.187	-45.9684	-47.389
8948.67	551.179	551.179	549.187	549.187	-46.5067	-47.5451
8948.77	551.179	551.179	549.187	549.187	-47.0451	-47.7177
8948.88	551.179	551.179	549.187	549.187	-47.9803	-47.9003
8948.98	551.179	551.179	549.187	549.187	-49.2131	-48.0824
8949.08	551.179	551.179	549.186	549.187	-50.4459	-48.2627
8949.19	551.179	551.179	549.186	549.187	-51.2818	-48.4266
8949.29	551.179	551.179	549.185	549.187	-52.1178	-48.5862
8949.39	551.179	551.179	549.185	549.187	-52.9538	-48.7366
8949.49	551.179	551.179	549.185	549.187	-53.4437	-48.8669
8949.6	551.179	551.18	549.184	549.187	-53.9337	-48.9888
8949.7	551.18	551.18	549.185	549.186	-53.2812	-49.0813
8949.8	551.18	551.18	549.185	549.186	-52.6288	-49.155
8949.9	551.18	551.18	549.185	549.186	-51.9764	-49.229
8950.01	551.181	551.18	549.186	549.186	-50.969	-49.2962
8950.11	551.181	551.18	549.186	549.186	-49.9615	-49.3588
8950.21	551.182	551.18	549.186	549.186	-49.137	-49.418
8950.32	551.182	551.18	549.187	549.186	-48.3124	-49.466
8950.42	551.183	551.18	549.187	549.186	-47.9296	-49.5189
8950.52	551.183	551.181	549.186	549.186	-47.8928	-49.5617
8950.63	551.183	551.181	549.186	549.186	-47.856	-49.5984
8950.73	551.182	551.181	549.186	549.186	-48.4806	-49.6454
8950.83	551.182	551.181	549.186	549.186	-49.1052	-49.6938
8950.93	551.182	551.181	549.186	549.186	-49.6154	-49.7338
8951.04	551.181	551.181	549.186	549.186	-50.1255	-49.7768
8951.14	551.181	551.181	549.186	549.186	-50.5591	-49.8219
8951.25	551.181	551.181	549.186	549.186	-50.8098	-49.8631
8951.35	551.18	551.181	549.186	549.186	-51.0605	-49.8944
8951.45	551.18	551.181	549.186	549.186	-50.8695	-49.9039
8951.55	551.18	551.181	549.186	549.186	-50.6785	-49.8905
8951.66	551.18	551.181	549.186	549.186	-50.4875	-49.8485
8951.76	551.18	551.181	549.186	549.186	-50.5116	-49.7888
8951.86	551.181	551.181	549.186	549.186	-50.5356	-49.7138
8951.97	551.181	551.181	549.186	549.186	-50.3464	-49.6193
8952.07	551.181	551.181	549.186	549.186	-50.1573	-49.5094
8952.18	551.182	551.181	549.185	549.186	-50.0447	-49.3883
8952.28	551.182	551.181	549.185	549.186	-49.9322	-49.2567
8952.38	551.182	551.181	549.185	549.186	-49.8196	-49.1371
8952.48	551.183	551.181	549.185	549.187	-49.9479	-49.0343
8952.58	551.183	551.181	549.185	549.187	-50.0762	-48.9454
8952.68	551.183	551.181	549.185	549.187	-49.877	-48.8808
8952.79	551.183	551.181	549.185	549.187	-49.4627	-48.8427
8952.89	551.182	551.181	549.185	549.187	-49.2185	-48.8363
8952.99	551.182	551.181	549.185	549.187	-48.9742	-48.8584
8953.09	551.182	551.181	549.185	549.187	-48.73	-48.9015
8953.19	551.182	551.181	549.185	549.187	-48.4613	-48.9585
8953.3	551.181	551.181	549.186	549.187	-48.1926	-49.0274
8953.41	551.181	551.181	549.186	549.187	-47.9239	-49.0878
8953.51	551.181	551.181	549.187	549.187	-47.7419	-49.1417
8953.61	551.181	551.181	549.187	549.187	-47.7791	-49.1937
8953.71	551.182	551.181	549.187	549.187	-47.8163	-49.2298
8953.81	551.182	551.182	549.188	549.187	-47.8535	-49.2526
8953.92	551.182	551.182	549.188	549.187	-47.7207	-49.2626
8954.02	551.182	551.182	549.189	549.187	-47.4894	-49.2609
8954.12	551.182	551.182	549.189	549.187	-47.2582	-49.2576
8954.23	551.182	551.182	549.189	549.187	-47.3791	-49.2595
8954.33	551.181	551.182	549.189	549.187	-47.433	-49.2584
8954.43	551.181	551.182	549.189	549.187	-47.4869	-49.2585
8954.53	551.18	551.182	549.189	549.187	-47.5408	-49.2595
8954.64	551.18	551.182	549.189	549.187	-47.3755	-49.261
8954.74	551.179	551.182	549.189	549.188	-47.3359	-49.2698
8954.84	551.179	551.182	549.189	549.188	-47.2962	-49.2867
8954.95	551.179	551.182	549.189	549.188	-47.2566	-49.3117
8955.05	551.179	551.182	549.189	549.188	-47.3153	-49.3465
8955.16	551.179	551.182	549.189	549.188	-47.8734	-49.3939
8955.26	551.18	551.182	549.189	549.188	-48.4315	-49.444
8955.36	551.18	551.182	549.189	549.188	-49.0565	-49.4984
8955.47	551.181	551.182	549.189	549.188	-49.6815	-49.5601
8955.57	551.182	551.182	549.189	549.188	-50.3747	-49.6221
8955.68	551.182	551.182	549.188	549.188	-51.068	-49.6833
8955.78	551.183	551.182	549.188	549.188	-51.6355	-49.741
8955.88	551.183	551.182	549.188	549.188	-51.8338	-49.7852
8955.99	551.184	551.182	549.188	549.188	-52.032	-49.8231
8956.09	551.184	551.182	549.188	549.188	-52.2302	-49.8553
8956.19	551.184	551.182	549.188	549.188	-51.9291	-49.8703
8956.3	551.184	551.182	549.188	549.188	-51.689	-49.8747
8956.4	551.184	551.182	549.188	549.188	-51.4489	-49.8781
8956.51	551.184	551.182	549.188	549.189	-51.2088	-49.8804
8956.61	551.184	551.183	549.188	549.189	-50.9311	-49.8896
8956.72	551.184	551.183	549.188	549.189	-50.6534	-49.9085
8956.82	551.183	551.183	549.187	549.189	-50.3757	-49.9436
8956.92	551.183	551.183	549.187	549.189	-50.4673	-49.9953
8957.02	551.183	551.183	549.187	549.189	-50.528	-50.057
8957.13	551.182	551.183	549.187	549.189	-50.5888	-50.1182
8957.23	551.182	551.183	549.187	549.189	-50.6495	-50.1786
8957.34	551.182	551.183	549.187	549.189	-50.9462	-50.2474
8957.44	551.182	551.183	549.187	549.189	-51.243	-50.3022
8957.54	551.182	551.183	549.187	549.189	-51.5397	-50.3551
8957.64	551.182	551.183	549.187	549.189	-51.8058	-50.3948
8957.74	551.182	551.183	549.187	549.189	-52.0719	-50.4199
8957.85	551.182	551.184	549.188	549.189	-52.0274	-50.4172
8957.95	551.182	551.184	549.188	549.189	-51.9829	-50.3926
8958.05	551.183	551.184	549.188	549.189	-51.6906	-50.3399
8958.16	551.183	551.184	549.189	549.189	-51.3984	-50.2748
8958.26	551.183	551.184	549.189	549.189	-51.1061	-50.1958
8958.36	551.184	551.184	549.189	549.189	-50.5168	-50.0995
8958.47	551.184	551.184	549.19	549.189	-49.9276	-49.9941
8958.57	551.185	551.184	549.19	549.189	-49.3673	-49.9026
8958.7	551.185	551.184	549.19	549.189	-48.8071	-49.8245
8958.81	551.185	551.184	549.191	549.189	-48.2469	-49.7598
8958.91	551.185	551.184	549.191	549.189	-48.2284	-49.7198
8959.01	551.185	551.184	549.19	549.189	-48.21	-49.6927
8959.11	551.185	551.184	549.19	549.189	-48.4702	-49.6935
8959.21	551.185	551.184	549.19	549.189	-48.7303	-49.7168
8959.32	551.185	551.184	549.19	549.189	-49.327	-49.7637
8959.42	551.185	551.184	549.19	549.189	-49.9237	-49.8256
8959.52	551.185	551.184	549.189	549.189	-50.5203	-49.9024
8959.62	551.185	551.184	549.189	549.189	-50.5425	-49.9696
8959.72	551.185	551.184	549.189	549.189	-50.5646	-50.0392
8959.83	551.185	551.184	549.188	549.189	-50.5867	-50.111
8959.94	551.185	551.184	549.188	549.189	-49.8323	-50.1599
8960.04	551.185	551.184	549.188	549.189	-49.6963	-50.2071
8960.14	551.185	551.184	549.188	549.189	-49.015	-50.2201
8960.24	551.185	551.184	549.188	549.189	-48.3336	-50.2096
8960.34	551.185	551.185	549.189	549.189	-47.7768	-50.1848
8960.45	551.185	551.185	549.189	549.189	-47.2201	-50.1431
8960.55	551.185	551.185	549.19	549.189	-46.6634	-50.0907
8960.65	551.185	551.185	549.19	549.189	-46.6521	-50.0541
8960.75	551.185	551.185	549.191	549.189	-46.6409	-50.0273
8960.85	551.185	551.185	549.191	549.189	-46.7446	-50.0205
8960.96	551.185	551.185	549.191	549.189	-46.8483	-50.0415
8961.06	551.184	551.185	549.191	549.189	-47.7286	-50.1128
8961.17	551.184	551.185	549.191	549.189	-48.6089	-50.2194
8961.27	551.183	551.185	549.191	549.189	-49.4893	-50.3605
8961.37	551.183	551.185	549.191	549.189	-49.9085	-50.5204
8961.48	551.183	551.185	549.191	549.189	-50.3277	-50.708
8961.58	551.183	551.186	549.19	549.189	-51.2302	-50.9223
8961.68	551.183	551.186	549.19	549.189	-52.1328	-51.1379
8961.78	551.183	551.186	549.189	549.188	-52.7303	-51.3435
8961.88	551.183	551.186	549.189	549.188	-53.2128	-51.5349
8961.98	551.184	551.186	549.188	549.188	-53.6953	-51.7078
8962.09	551.184	551.186	549.188	549.188	-53.8735	-51.8563
8962.19	551.184	551.186	549.187	549.188	-54.0518	-51.9809
8962.29	551.185	551.186	549.187	549.188	-54.2301	-52.0923
8962.4	551.186	551.186	549.187	549.188	-53.8999	-52.1874
8962.5	551.187	551.186	549.187	549.188	-53.4853	-52.2744
8962.61	551.187	551.186	549.187	549.188	-52.5874	-52.3607
8962.71	551.188	551.186	549.188	549.188	-51.6894	-52.4438
8962.81	551.188	551.186	549.188	549.188	-51.0966	-52.5402
8962.91	551.189	551.186	549.189	549.188	-50.5038	-52.6433
8963.02	551.189	551.186	549.189	549.188	-49.9109	-52.7518
8963.12	551.189	551.186	549.189	549.188	-50.1239	-52.8815
8963.22	551.189	551.186	549.189	549.188	-50.337	-53.0219
8963.33	551.188	551.186	549.188	549.188	-50.9494	-53.1708
8963.43	551.188	551.186	549.188	549.188	-52.0703	-53.3303
8963.53	551.188	551.186	549.187	549.188	-53.2755	-53.49
8963.63	551.187	551.186	549.186	549.188	-54.4808	-53.6517
8963.74	551.187	551.186	549.185	549.188	-55.686	-53.7931
8963.84	551.187	551.186	549.185	549.188	-56.5414	-53.9074
8963.94	551.187	551.186	549.184	549.188	-57.3967	-54.0021
8964.04	551.187	551.186	549.184	549.187	-58.2542	-54.0851
8964.14	551.187	551.186	549.184	549.187	-58.3059	-54.1405
8964.25	551.187	551.186	549.184	549.187	-58.3576	-54.1748
8964.35	551.187	551.186	549.185	549.187	-58.0099	-54.1801
8964.45	551.188	551.186	549.185	549.187	-57.6622	-54.1709
8964.55	551.187	551.186	549.186	549.187	-57.3145	-54.1562
8964.66	551.187	551.186	549.186	549.187	-56.6986	-54.1271
8964.76	551.186	551.186	549.187	549.187	-56.0456	-54.1012
8964.86	551.186	551.186	549.187	549.187	-55.7426	-54.0861
8964.96	551.185	551.186	549.187	549.187	-55.4395	-54.0749
8965.07	551.185	551.186	549.188	549.187	-55.1343	-54.0776
8965.17	551.184	551.186	549.188	549.187	-54.829	-54.0943
8965.27	551.184	551.186	549.188	549.187	-54.5238	-54.1438
8965.38	551.184	551.186	549.188	549.187	-54.1854	-54.2253
8965.48	551.184	551.186	549.189	549.187	-53.904	-54.3338
8965.58	551.184	551.187	549.189	549.187	-53.6226	-54.4616
8965.69	551.184	551.187	549.189	549.187	-53.6095	-54.6139
8965.79	551.184	551.187	549.189	549.187	-53.6333	-54.7703
8965.89	551.184	551.187	549.189	549.187	-53.6572	-54.9298
8966	551.185	551.187	549.189	549.187	-53.6811	-55.0766
8966.1	551.185	551.187	549.189	549.187	-53.8908	-55.2044
8966.2	551.186	551.187	549.189	549.187	-53.7366	-55.3022
8966.31	551.186	551.187	549.189	549.187	-53.5824	-55.3681
8966.41	551.186	551.187	549.188	549.187	-53.4613	-55.4028
8966.51	551.187	551.187	549.188	549.187	-53.2833	-55.4112
8966.62	551.187	551.187	549.188	549.187	-53.1052	-55.3946
8966.72	551.187	551.187	549.188	549.188	-52.9271	-55.3548
8966.83	551.187	551.187	549.188	549.188	-52.749	-55.3079
8966.93	551.187	551.187	549.188	549.188	-52.611	-55.2548
8967.03	551.187	551.187	549.187	549.188	-52.8116	-55.2173
8967.13	551.187	551.187	549.187	549.188	-52.8263	-55.185
8967.23	551.186	551.187	549.187	549.188	-53.2049	-55.1687
8967.34	551.186	551.187	549.187	549.188	-53.5835	-55.1664
8967.44	551.187	551.187	549.187	549.188	-53.9621	-55.1833
8967.54	551.187	551.187	549.187	549.188	-54.3408	-55.2025
8967.64	551.187	551.187	549.187	549.188	-54.6468	-55.2226
8967.74	551.188	551.187	549.187	549.188	-55.4151	-55.2522
8967.84	551.189	551.187	549.187	549.188	-56.1834	-55.2821
8967.95	551.19	551.187	549.187	549.188	-56.9117	-55.3117
8968.05	551.19	551.187	549.187	549.188	-57.3014	-55.3356
8968.15	551.191	551.187	549.187	549.188	-57.6911	-55.3594
8968.25	551.191	551.188	549.187	549.188	-58.0809	-55.38
8968.36	551.192	551.188	549.188	549.188	-58.4457	-55.3916
8968.46	551.192	551.188	549.188	549.188	-58.4125	-55.3819
8968.56	551.192	551.188	549.188	549.188	-58.3792	-55.3685
8968.66	551.191	551.188	549.188	549.188	-58.4185	-55.353
8968.77	551.191	551.188	549.188	549.188	-57.9955	-55.3211
8968.87	551.191	551.189	549.188	549.188	-57.5725	-55.2891
8968.97	551.19	551.189	549.188	549.188	-57.1496	-55.2667
8969.07	551.189	551.189	549.188	549.188	-56.7266	-55.2534
8969.17	551.189	551.189	549.188	549.188	-56.4069	-55.2521
8969.27	551.188	551.189	549.188	549.188	-56.0873	-55.2642
8969.37	551.187	551.189	549.188	549.188	-55.7925	-55.29
8969.48	551.186	551.19	549.188	549.188	-55.8958	-55.3369
8969.58	551.186	551.19	549.188	549.188	-55.9992	-55.3963
8969.69	551.185	551.19	549.189	549.188	-56.1025	-55.4513
8969.79	551.185	551.19	549.189	549.188	-56.2058	-55.5056
8969.9	551.185	551.19	549.189	549.188	-56.5261	-55.5564
8970	551.185	551.19	549.188	549.188	-56.3433	-55.5796
8970.11	551.185	551.191	549.188	549.188	-56.1605	-55.5853
8970.21	551.186	551.191	549.188	549.188	-55.8743	-55.5712
8970.31	551.186	551.191	549.188	549.188	-55.5882	-55.541
8970.41	551.187	551.191	549.188	549.188	-55.3021	-55.499
8970.52	551.188	551.191	549.187	549.188	-55.0159	-55.4545
8970.62	551.189	551.191	549.187	549.188	-54.7298	-55.4082
8970.72	551.19	551.191	549.187	549.189	-54.2826	-55.3739
8970.83	551.191	551.191	549.187	549.189	-53.8353	-55.3546
8970.93	551.191	551.191	549.188	549.189	-53.1712	-55.3463
8971.03	551.192	551.191	549.188	549.189	-53.0101	-55.3634
8971.13	551.193	551.191	549.189	549.189	-52.849	-55.4038
8971.24	551.194	551.191	549.189	549.189	-52.6879	-55.462
8971.34	551.195	551.191	549.189	549.189	-52.5268	-55.5363
8971.44	551.196	551.191	549.189	549.189	-52.8647	-55.6322
8971.54	551.196	551.191	549.19	549.189	-53.2025	-55.7307
8971.64	551.196	551.192	549.19	549.189	-53.5404	-55.8317
8971.75	551.197	551.192	549.189	549.189	-54.0393	-55.9384
8971.85	551.197	551.192	549.189	549.189	-54.5382	-56.0457
8971.95	551.197	551.192	549.189	549.188	-55.0372	-56.1362
8972.06	551.196	551.192	549.189	549.188	-55.5361	-56.2096
8972.16	551.195	551.192	549.189	549.188	-55.5149	-56.2478
8972.26	551.195	551.192	549.189	549.188	-55.4937	-56.2668
8972.36	551.194	551.192	549.189	549.188	-55.4724	-56.2666
8972.47	551.193	551.193	549.189	549.188	-54.9523	-56.2374
8972.57	551.193	551.193	549.19	549.188	-54.4321	-56.1847
8972.67	551.192	551.193	549.19	549.189	-53.9119	-56.1248
8972.77	551.192	551.193	549.19	549.189	-53.3917	-56.0552
8972.88	551.191	551.193	549.19	549.189	-53.5583	-55.9913
8972.98	551.191	551.193	549.19	549.189	-54.1981	-55.9462
8973.09	551.191	551.193	549.19	549.189	-54.8379	-55.9106
8973.19	551.191	551.194	549.19	549.189	-55.998	-55.8947
8973.29	551.191	551.194	549.189	549.189	-57.158	-55.8883
8973.39	551.192	551.194	549.189	549.189	-58.318	-55.9091
8973.5	551.193	551.194	549.188	549.189	-59.478	-55.9687
8973.6	551.193	551.194	549.188	549.189	-60.638	-56.0713
8973.71	551.194	551.194	549.187	549.189	-61.5045	-56.1949
8973.81	551.194	551.194	549.187	549.189	-62.3709	-56.3478
8973.91	551.195	551.194	549.187	549.189	-62.5507	-56.5165
8974.02	551.195	551.195	549.187	549.189	-62.2571	-56.7051
8974.12	551.195	551.195	549.187	549.189	-61.9635	-56.9194
8974.23	551.195	551.195	549.187	549.189	-61.6699	-57.1592
8974.33	551.195	551.195	549.187	549.189	-61.3763	-57.4211
8974.43	551.195	551.195	549.187	549.189	-60.2062	-57.6699
8974.54	551.194	551.195	549.188	549.188	-59.0361	-57.9114
8974.64	551.194	551.195	549.188	549.188	-57.866	-58.1457
8974.74	551.193	551.195	549.188	549.188	-56.9894	-58.3784
8974.84	551.193	551.195	549.188	549.188	-56.1129	-58.6139
8974.95	551.193	551.195	549.189	549.188	-55.2363	-58.8387
8975.05	551.193	551.195	549.189	549.188	-54.3598	-59.0541
8975.15	551.193	551.195	549.189	549.188	-53.8076	-59.2702
8975.25	551.193	551.195	549.189	549.188	-53.1292	-59.478
8975.36	551.194	551.195	549.19	549.188	-52.4507	-59.6838
8975.46	551.194	551.195	549.19	549.188	-52.6488	-59.9047
8975.56	551.195	551.195	549.19	549.188	-52.8469	-60.1101
8975.66	551.195	551.195	549.19	549.188	-53.045	-60.2929
8975.77	551.196	551.195	549.19	549.188	-53.2431	-60.4418
8975.87	551.197	551.195	549.19	549.188	-54.1854	-60.5613
8975.97	551.197	551.195	549.19	549.188	-55.7144	-60.662
8976.07	551.198	551.195	549.189	549.188	-57.2435	-60.7308
8976.18	551.198	551.195	549.189	549.188	-58.4481	-60.7616
8976.28	551.198	551.196	549.188	549.188	-59.7791	-60.763
8976.38	551.198	551.196	549.188	549.188	-61.1101	-60.7487
8976.48	551.198	551.196	549.187	549.188	-62.4411	-60.7187
8976.59	551.198	551.196	549.187	549.188	-64.0852	-60.7094
8976.69	551.198	551.196	549.186	549.188	-65.7294	-60.7216
8976.79	551.198	551.196	549.186	549.188	-67.1869	-60.7629
8976.89	551.197	551.196	549.185	549.188	-67.9001	-60.8224
8976.99	551.197	551.196	549.185	549.188	-68.0266	-60.9031
8977.1	551.196	551.196	549.186	549.188	-68.1531	-61.0231
8977.2	551.196	551.196	549.186	549.188	-68.2796	-61.1822
8977.31	551.196	551.196	549.186	549.188	-68.4061	-61.3687
8977.41	551.196	551.196	549.186	549.188	-67.8341	-61.5528
8977.51	551.196	551.196	549.186	549.188	-67.335	-61.7497
8977.63	551.196	551.196	549.186	549.188	-66.5228	-61.935
8977.74	551.196	551.196	549.187	549.188	-65.7106	-62.115
8977.84	551.195	551.196	549.186	549.188	-65.0851	-62.2946
8977.94	551.195	551.197	549.186	549.188	-64.4596	-62.4726
8978.05	551.195	551.197	549.186	549.188	-63.8341	-62.6537
8978.15	551.195	551.197	549.186	549.187	-63.3225	-62.8336
8978.25	551.195	551.197	549.187	549.187	-62.2362	-62.999
8978.35	551.195	551.197	549.187	549.187	-61.1499	-63.1727
8978.46	551.195	551.197	549.188	549.187	-60.762	-63.3685
8978.56	551.195	551.197	549.188	549.187	-60.3012	-63.5568
8978.66	551.195	551.197	549.189	549.187	-59.8404	-63.7355
8978.77	551.195	551.197	549.189	549.187	-59.3796	-63.9048
8978.87	551.196	551.197	549.19	549.187	-59.4458	-64.0634
8978.97	551.196	551.197	549.191	549.187	-59.5119	-64.1987
8979.08	551.196	551.197	549.19	549.187	-60.4297	-64.3227
8979.18	551.197	551.197	549.19	549.187	-61.2335	-64.4164
8979.28	551.197	551.197	549.189	549.187	-62.6121	-64.4874
8979.39	551.197	551.197	549.188	549.187	-63.9907	-64.5166
8979.49	551.198	551.197	549.188	549.187	-65.3693	-64.5077
8979.59	551.198	551.197	549.187	549.188	-66.1964	-64.4683
8979.69	551.198	551.197	549.186	549.188	-67.0235	-64.4127
8979.8	551.198	551.197	549.186	549.188	-67.251	-64.3289
8979.9	551.199	551.197	549.185	549.188	-66.9517	-64.2286
8980	551.199	551.197	549.185	549.188	-66.6523	-64.1221
8980.11	551.199	551.197	549.186	549.188	-65.5013	-64.0058
8980.21	551.199	551.197	549.186	549.188	-64.3503	-63.895
8980.31	551.199	551.197	549.187	549.188	-63.5925	-63.8036
8980.42	551.199	551.197	549.187	549.188	-62.8346	-63.7383
8980.52	551.198	551.197	549.188	549.188	-62.3105	-63.7002
8980.62	551.198	551.197	549.188	549.188	-62.3379	-63.6916
8980.72	551.198	551.197	549.189	549.189	-62.3653	-63.7016
8980.82	551.198	551.197	549.188	549.189	-62.9922	-63.7377
8980.92	551.198	551.197	549.188	549.189	-63.6191	-63.7994
8981.03	551.198	551.198	549.188	549.189	-64.246	-63.8867
8981.13	551.198	551.198	549.188	549.189	-65.2907	-63.9944
8981.24	551.199	551.198	549.187	549.189	-66.3355	-64.1156
8981.34	551.199	551.198	549.188	549.188	-66.4735	-64.2327
8981.44	551.199	551.198	549.188	549.188	-66.6115	-64.3565
8981.54	551.199	551.198	549.188	549.188	-66.5158	-64.4782
8981.65	551.199	551.198	549.189	549.188	-66.42	-64.6025
8981.75	551.199	551.198	549.189	549.188	-66.3243	-64.7127
8981.85	551.198	551.198	549.19	549.188	-65.8392	-64.8033
8981.96	551.198	551.198	549.19	549.188	-65.3542	-64.8709
8982.06	551.198	551.198	549.191	549.188	-65.0666	-64.9192
8982.16	551.197	551.198	549.191	549.188	-64.3612	-64.9365
8982.27	551.197	551.198	549.191	549.188	-63.6557	-64.9417
8982.37	551.197	551.198	549.191	549.188	-63.4639	-64.9484
8982.48	551.196	551.198	549.191	549.188	-63.2721	-64.9582
8982.58	551.197	551.198	549.191	549.188	-63.0538	-64.9636
8982.68	551.197	551.198	549.191	549.188	-62.8356	-64.9651
8982.78	551.197	551.198	549.19	549.188	-62.6174	-64.9794
8982.88	551.197	551.198	549.19	549.188	-63.1411	-65.0231
8982.98	551.197	551.198	549.189	549.189	-63.6648	-65.074
8983.09	551.197	551.198	549.189	549.189	-63.991	-65.1246
8983.19	551.197	551.198	549.189	549.189	-64.3172	-65.1742
8983.29	551.198	551.198	549.188	549.189	-64.5368	-65.2098
8983.39	551.198	551.198	549.188	549.189	-64.7563	-65.2391
8983.5	551.198	551.198	549.188	549.189	-64.9758	-65.2502
8983.6	551.198	551.198	549.187	549.189	-65.2085	-65.2544
8983.7	551.198	551.198	549.187	549.189	-65.4411	-65.2516
8983.8	551.198	551.198	549.187	549.189	-65.6738	-65.2379
8983.91	551.198	551.198	549.187	549.189	-65.5538	-65.2064
8984.01	551.198	551.198	549.187	549.189	-65.7503	-65.1879
8984.11	551.198	551.198	549.187	549.189	-65.9468	-65.1853
8984.21	551.198	551.198	549.187	549.189	-66.1433	-65.2031
8984.31	551.198	551.198	549.187	549.189	-66.3431	-65.2415
8984.42	551.198	551.198	549.187	549.189	-66.5428	-65.2916
8984.52	551.198	551.198	549.187	549.189	-66.7426	-65.3541
8984.62	551.198	551.198	549.187	549.189	-66.9556	-65.4293
8984.74	551.198	551.199	549.187	549.189	-67.1687	-65.5132
8984.85	551.198	551.199	549.187	549.189	-67.5551	-65.6113
8984.95	551.198	551.199	549.187	549.189	-67.9414	-65.7202
8985.06	551.198	551.199	549.188	549.189	-67.4445	-65.8125
8985.16	551.198	551.199	549.189	549.189	-66.9475	-65.9002
8985.26	551.198	551.199	549.189	549.189	-66.4505	-65.9857
8985.36	551.199	551.199	549.19	549.189	-66.057	-66.071
8985.46	551.199	551.199	549.191	549.188	-65.6635	-66.1541
8985.57	551.2	551.199	549.191	549.188	-65.0882	-66.2238
8985.67	551.2	551.199	549.192	549.188	-64.513	-66.2731
8985.77	551.201	551.199	549.192	549.188	-63.9378	-66.306
8985.87	551.201	551.199	549.192	549.188	-63.6376	-66.3294
8985.98	551.201	551.2	549.192	549.188	-63.3373	-66.3401
8986.08	551.201	551.2	549.192	549.188	-63.604	-66.3513
8986.18	551.201	551.2	549.192	549.188	-63.8706	-66.352
8986.29	551.201	551.2	549.191	549.189	-64.3586	-66.3442
8986.39	551.2	551.2	549.191	549.189	-64.8466	-66.3276
8986.5	551.2	551.2	549.19	549.189	-65.3346	-66.3022
8986.6	551.199	551.2	549.19	549.189	-66.2822	-66.284
8986.7	551.199	551.2	549.189	549.189	-67.2298	-66.2681
8986.8	551.199	551.2	549.188	549.189	-68.1774	-66.2532
8986.92	551.199	551.2	549.188	549.189	-68.6766	-66.2304
8987.03	551.199	551.2	549.187	549.189	-68.8279	-66.2016
8987.13	551.2	551.2	549.187	549.189	-68.9791	-66.1771
8987.23	551.201	551.2	549.187	549.189	-69.1303	-66.1552
8987.34	551.201	551.2	549.187	549.189	-68.9771	-66.1328
8987.44	551.202	551.2	549.187	549.189	-68.8239	-66.1102
8987.54	551.202	551.201	549.186	549.189	-68.6706	-66.0848
8987.64	551.202	551.201	549.186	549.189	-68.2395	-66.0512
8987.75	551.202	551.201	549.187	549.189	-67.9101	-66.0341
8987.85	551.202	551.201	549.187	549.189	-67.5807	-66.0329
8987.95	551.201	551.201	549.187	549.189	-67.2513	-66.043
8988.06	551.201	551.201	549.187	549.189	-67.2699	-66.069
8988.16	551.2	551.201	549.187	549.189	-66.7561	-66.0882
8988.27	551.2	551.201	549.188	549.189	-66.2424	-66.1245
8988.37	551.2	551.201	549.189	549.189	-65.8117	-66.1794
8988.47	551.199	551.201	549.189	549.189	-65.3811	-66.2513
8988.58	551.199	551.201	549.19	549.189	-65.0622	-66.3364
8988.68	551.199	551.201	549.19	549.189	-64.7432	-66.4241
8988.78	551.199	551.201	549.191	549.189	-64.3225	-66.5014
8988.89	551.199	551.201	549.191	549.189	-64.107	-66.5743
8988.99	551.2	551.202	549.191	549.189	-63.8916	-66.6291
8989.09	551.2	551.202	549.192	549.189	-63.6761	-66.6657
8989.2	551.201	551.202	549.191	549.189	-63.993	-66.6946
8989.3	551.201	551.202	549.191	549.189	-64.2375	-66.6852
8989.4	551.202	551.202	549.191	549.189	-64.4819	-66.6388
8989.51	551.202	551.202	549.191	549.189	-64.7263	-66.5597
8989.61	551.203	551.202	549.19	549.189	-65.1384	-66.4601
8989.72	551.203	551.202	549.19	549.189	-65.478	-66.3503
8989.82	551.204	551.202	549.189	549.19	-65.9626	-66.2453
8989.92	551.204	551.202	549.189	549.19	-66.1695	-66.137
8990.02	551.204	551.202	549.189	549.19	-66.4137	-66.0475
8990.12	551.203	551.203	549.189	549.19	-66.658	-65.9763
8990.23	551.203	551.203	549.188	549.19	-66.9022	-65.9236
8990.33	551.203	551.203	549.188	549.19	-67.219	-65.8963
8990.43	551.203	551.203	549.188	549.19	-67.2919	-65.8862
8990.54	551.203	551.203	549.188	549.19	-67.3649	-65.8854
8990.64	551.203	551.203	549.188	549.19	-67.1585	-65.8883
8990.74	551.203	551.203	549.188	549.191	-67.4513	-65.9034
8990.84	551.203	551.203	549.189	549.191	-67.7441	-65.9205
8990.94	551.204	551.203	549.189	549.191	-68.0369	-65.9476
8991.04	551.204	551.203	549.189	549.191	-68.2923	-65.9823
8991.15	551.204	551.203	549.19	549.191	-68.13	-66.0172
8991.25	551.204	551.203	549.19	549.191	-67.9677	-66.0589
8991.35	551.204	551.203	549.191	549.191	-67.8054	-66.1074
8991.45	551.204	551.203	549.192	549.191	-67.3678	-66.1592
8991.56	551.204	551.203	549.192	549.191	-66.9302	-66.2242
8991.66	551.204	551.203	549.192	549.191	-66.4925	-66.3025
8991.77	551.205	551.203	549.193	549.191	-65.5557	-66.3799
8991.87	551.205	551.203	549.193	549.191	-64.6188	-66.4557
8991.97	551.204	551.203	549.193	549.191	-63.9018	-66.5373
8992.08	551.204	551.203	549.194	549.19	-63.1848	-66.6205
8992.18	551.204	551.203	549.193	549.19	-62.8855	-66.7133
8992.28	551.204	551.203	549.193	549.19	-63.1412	-66.8144
8992.39	551.204	551.203	549.193	549.19	-63.3969	-66.9141
8992.49	551.204	551.203	549.193	549.19	-64.1717	-67.0176
8992.59	551.203	551.203	549.192	549.19	-64.9465	-67.1203
8992.69	551.203	551.203	549.192	549.19	-65.7389	-67.218
8992.8	551.203	551.203	549.192	549.19	-66.5314	-67.3145
8992.9	551.203	551.203	549.192	549.19	-67.3238	-67.41
8993	551.203	551.203	549.192	549.191	-67.4652	-67.4806
8993.11	551.203	551.203	549.192	549.191	-67.6066	-67.5438
8993.21	551.203	551.203	549.192	549.191	-67.7481	-67.6099
8993.31	551.203	551.203	549.192	549.191	-67.3345	-67.6734
8993.41	551.203	551.203	549.191	549.191	-67.3307	-67.7471
8993.51	551.203	551.203	549.191	549.191	-67.3269	-67.8251
8993.62	551.202	551.203	549.19	549.191	-67.323	-67.9076
8993.72	551.202	551.203	549.19	549.191	-67.35	-67.9995
8993.83	551.202	551.203	549.19	549.191	-67.377	-68.1085
8993.93	551.202	551.203	549.189	549.19	-67.4039	-68.2346
8994.03	551.202	551.203	549.189	549.19	-67.862	-68.3807
8994.14	551.202	551.203	549.188	549.19	-68.3201	-68.5437
8994.24	551.202	551.203	549.188	549.19	-68.5584	-68.7097
8994.34	551.202	551.203	549.188	549.19	-68.7967	-68.8828
8994.44	551.202	551.203	549.188	549.19	-69.1183	-69.071
8994.55	551.202	551.203	549.188	549.19	-69.4399	-69.2725
8994.65	551.203	551.203	549.189	549.19	-69.7615	-69.483
8994.75	551.203	551.203	549.189	549.19	-70.0347	-69.6956
8994.86	551.203	551.203	549.189	549.19	-70.308	-69.903
8994.96	551.203	551.203	549.189	549.189	-70.4695	-70.0888
8995.06	551.203	551.203	549.19	549.189	-70.631	-70.2605
8995.17	551.203	551.203	549.19	549.189	-70.601	-70.4042
8995.27	551.203	551.203	549.19	549.189	-70.7909	-70.5276
8995.37	551.203	551.203	549.19	549.189	-70.9808	-70.626
8995.48	551.203	551.203	549.19	549.189	-70.6775	-70.697
8995.58	551.202	551.203	549.191	549.189	-70.3743	-70.7503
8995.68	551.202	551.203	549.19	549.189	-70.5918	-70.809
8995.78	551.202	551.203	549.19	549.189	-70.8093	-70.869
8995.88	551.202	551.203	549.189	549.189	-71.2138	-70.9339
8995.99	551.202	551.203	549.189	549.189	-71.7301	-71.0166
8996.09	551.202	551.203	549.188	549.189	-72.2463	-71.1068
8996.19	551.202	551.203	549.188	549.189	-72.954	-71.2084
8996.3	551.201	551.203	549.187	549.189	-73.6618	-71.3111
8996.4	551.202	551.203	549.187	549.189	-74.3695	-71.4105
8996.5	551.202	551.203	549.186	549.189	-74.7971	-71.4938
8996.6	551.202	551.203	549.186	549.189	-75.2247	-71.5664
8996.7	551.202	551.203	549.187	549.189	-75.1555	-71.61
8996.8	551.202	551.204	549.187	549.189	-75.0862	-71.6343
8996.91	551.202	551.204	549.187	549.189	-74.83	-71.6399
8997.01	551.202	551.204	549.187	549.189	-74.5738	-71.6398
8997.11	551.203	551.204	549.188	549.189	-74.3175	-71.6378
8997.22	551.203	551.204	549.188	549.189	-73.7543	-71.6279
8997.32	551.204	551.204	549.189	549.189	-73.1911	-71.6226
8997.42	551.204	551.204	549.189	549.189	-72.4516	-71.6232
8997.53	551.204	551.204	549.19	549.189	-71.9922	-71.6387
8997.63	551.205	551.204	549.19	549.189	-71.5329	-71.6658
8997.73	551.205	551.204	549.19	549.189	-71.0497	-71.707
8997.84	551.205	551.204	549.191	549.189	-70.5664	-71.7666
8997.94	551.206	551.204	549.191	549.189	-70.4552	-71.8438
8998.05	551.206	551.204	549.19	549.189	-70.3439	-71.9221
8998.15	551.206	551.204	549.19	549.189	-70.2425	-72.0059
8998.25	551.206	551.204	549.19	549.189	-70.4481	-72.101
8998.36	551.206	551.204	549.19	549.188	-70.6536	-72.1912
8998.46	551.206	551.204	549.189	549.188	-71.0354	-72.2798
8998.56	551.206	551.204	549.189	549.188	-71.4173	-72.3531
8998.67	551.206	551.204	549.189	549.188	-71.7991	-72.4075
8998.77	551.206	551.204	549.189	549.188	-71.8554	-72.4338
8998.88	551.206	551.204	549.188	549.188	-71.7115	-72.4306
8998.99	551.206	551.204	549.189	549.188	-71.1957	-72.3983
8999.09	551.206	551.204	549.189	549.188	-70.6799	-72.3441
8999.19	551.205	551.204	549.189	549.188	-70.1542	-72.2733
8999.29	551.205	551.205	549.19	549.188	-69.6285	-72.1848
8999.39	551.205	551.205	549.19	549.188	-69.1028	-72.0918
8999.5	551.205	551.205	549.19	549.188	-69.0455	-72.0034
8999.6	551.205	551.205	549.19	549.188	-69.2726	-71.9264
8999.7	551.205	551.205	549.19	549.188	-69.4998	-71.8565
8999.81	551.205	551.205	549.189	549.188	-70.0525	-71.8001
8999.91	551.204	551.205	549.189	549.188	-70.8053	-71.7607
9000.01	551.204	551.205	549.188	549.188	-71.5582	-71.7345
9000.12	551.204	551.205	549.188	549.188	-72.311	-71.726
9000.22	551.204	551.205	549.187	549.188	-73.2162	-71.7328
9000.32	551.204	551.205	549.187	549.188	-74.1215	-71.7531
9000.42	551.204	551.205	549.186	549.188	-74.8392	-71.7805
9000.52	551.204	551.205	549.186	549.188	-75.0885	-71.8094
9000.63	551.204	551.205	549.186	549.188	-75.0533	-71.836
9000.73	551.204	551.205	549.185	549.188	-75.0182	-71.866
9000.83	551.204	551.205	549.185	549.188	-74.983	-71.9058
9000.94	551.204	551.204	549.185	549.188	-74.9478	-71.9492
9001.04	551.204	551.204	549.185	549.188	-74.5688	-71.9896
9001.14	551.204	551.204	549.186	549.188	-74.1261	-72.0279
9001.24	551.204	551.204	549.186	549.188	-73.5309	-72.0622
9001.35	551.204	551.204	549.186	549.188	-72.9358	-72.0955
9001.45	551.204	551.204	549.187	549.188	-72.5282	-72.138
9001.55	551.204	551.204	549.187	549.188	-72.1207	-72.1855
9001.66	551.204	551.204	549.187	549.188	-71.7131	-72.2428
9001.76	551.204	551.204	549.188	549.188	-71.238	-72.3087
9001.86	551.204	551.204	549.188	549.188	-70.9362	-72.3815
9001.96	551.205	551.204	549.189	549.188	-70.6344	-72.4578
9002.07	551.205	551.204	549.189	549.188	-70.6764	-72.5443
9002.17	551.205	551.204	549.189	549.188	-70.7822	-72.6265
9002.27	551.205	551.204	549.189	549.188	-70.8879	-72.6973
9002.37	551.205	551.204	549.189	549.188	-70.9937	-72.7654
9002.48	551.204	551.204	549.189	549.188	-71.0994	-72.8244
9002.58	551.204	551.204	549.189	549.188	-71.266	-72.8758
9002.68	551.204	551.204	549.189	549.188	-71.4326	-72.9209
9002.78	551.204	551.204	549.19	549.188	-71.6668	-72.9611
9002.89	551.204	551.204	549.19	549.188	-71.7277	-72.9887
9002.99	551.204	551.204	549.19	549.188	-71.7885	-73.007
9003.09	551.204	551.204	549.19	549.188	-71.8494	-73.0183
9003.2	551.203	551.204	549.19	549.188	-71.9103	-73.0318
9003.3	551.203	551.204	549.19	549.188	-72.3048	-73.0596
9003.4	551.203	551.204	549.19	549.188	-72.6993	-73.0867
9003.5	551.203	551.204	549.19	549.188	-73.0938	-73.1131
9003.61	551.203	551.204	549.19	549.188	-73.4274	-73.1376
9003.71	551.203	551.204	549.19	549.188	-73.7611	-73.168
9003.82	551.203	551.204	549.189	549.188	-74.0947	-73.1997
9003.92	551.202	551.204	549.189	549.188	-74.4284	-73.2354
9004.03	551.202	551.204	549.189	549.188	-74.5417	-73.271
9004.13	551.202	551.204	549.189	549.188	-74.5284	-73.3059
9004.23	551.202	551.204	549.189	549.188	-74.5152	-73.3427
9004.34	551.202	551.204	549.189	549.188	-74.1683	-73.3748
9004.44	551.202	551.204	549.189	549.188	-73.8214	-73.4102
9004.54	551.203	551.204	549.19	549.188	-73.4746	-73.4461
9004.65	551.203	551.204	549.19	549.188	-73.1277	-73.4876
9004.75	551.203	551.204	549.19	549.188	-72.7808	-73.5279
9004.85	551.203	551.204	549.19	549.188	-72.8673	-73.5804
9004.96	551.203	551.204	549.189	549.188	-72.9537	-73.6365
9005.06	551.204	551.204	549.189	549.188	-73.2605	-73.7006
9005.16	551.204	551.204	549.188	549.188	-73.6938	-73.7708
9005.26	551.204	551.205	549.188	549.188	-74.1272	-73.8436
9005.36	551.205	551.205	549.187	549.188	-74.5605	-73.9148
9005.46	551.205	551.205	549.187	549.188	-74.9938	-73.9831
9005.57	551.205	551.205	549.186	549.188	-75.3551	-74.0497
9005.67	551.205	551.205	549.186	549.188	-75.7165	-74.1111
9005.77	551.205	551.205	549.185	549.188	-76.0778	-74.1674
9005.87	551.206	551.205	549.185	549.188	-76.0058	-74.2099
9005.97	551.206	551.205	549.185	549.188	-75.9339	-74.2407
9006.08	551.206	551.205	549.186	549.188	-75.8619	-74.2516
9006.18	551.206	551.205	549.186	549.188	-75.7899	-74.2425
9006.29	551.206	551.206	549.186	549.188	-75.4053	-74.2086
9006.39	551.206	551.206	549.186	549.188	-75.0206	-74.16
9006.49	551.207	551.206	549.187	549.188	-74.636	-74.0966
9006.59	551.207	551.206	549.187	549.188	-74.3234	-74.0199
9006.7	551.207	551.206	549.187	549.188	-74.0107	-73.9327
9006.8	551.207	551.206	549.188	549.188	-73.6981	-73.8382
9006.9	551.207	551.206	549.188	549.188	-73.3855	-73.7393
9007.01	551.207	551.206	549.189	549.188	-73.1176	-73.6434
9007.11	551.206	551.206	549.189	549.188	-73.0977	-73.5627
9007.21	551.206	551.207	549.189	549.188	-73.0779	-73.4924
9007.32	551.206	551.207	549.189	549.188	-73.3706	-73.4384
9007.42	551.206	551.207	549.188	549.188	-73.6634	-73.3948
9007.52	551.206	551.207	549.188	549.188	-73.9562	-73.3566
9007.62	551.206	551.207	549.188	549.188	-74.249	-73.3271
9007.73	551.207	551.207	549.188	549.188	-74.5418	-73.3019
9007.83	551.207	551.207	549.187	549.188	-74.6306	-73.2741
9007.93	551.208	551.207	549.187	549.188	-74.7194	-73.2447
9008.03	551.208	551.207	549.187	549.188	-74.7635	-73.2127
9008.14	551.209	551.208	549.187	549.188	-74.5596	-73.1742
9008.24	551.209	551.208	549.187	549.188	-74.3556	-73.1388
9008.35	551.209	551.208	549.187	549.188	-74.1516	-73.1077
9008.45	551.209	551.208	549.187	549.188	-73.9477	-73.081
9008.55	551.209	551.208	549.188	549.188	-73.3259	-73.0554
9008.66	551.209	551.208	549.188	549.188	-72.7041	-73.0358
9008.79	551.208	551.208	549.188	549.188	-72.0823	-73.0222
9008.89	551.208	551.208	549.189	549.188	-71.6644	-73.0186
9008.99	551.208	551.208	549.189	549.188	-71.2466	-73.0271
9009.09	551.208	551.208	549.189	549.188	-70.8287	-73.0498
9009.2	551.208	551.208	549.19	549.188	-70.4109	-73.0836
9009.3	551.208	551.208	549.19	549.188	-70.0216	-73.1244
9009.4	551.208	551.208	549.19	549.188	-69.7836	-73.1732
9009.51	551.208	551.208	549.19	549.188	-69.5455	-73.2273
9009.61	551.209	551.208	549.19	549.188	-69.7254	-73.2946
9009.71	551.209	551.208	549.19	549.188	-69.9052	-73.3662
9009.82	551.209	551.208	549.19	549.188	-70.085	-73.4336
9009.92	551.209	551.209	549.19	549.188	-70.2648	-73.5025
9010.02	551.209	551.209	549.19	549.188	-70.6254	-73.5702
9010.12	551.209	551.209	549.189	549.188	-71.1552	-73.6344
9010.23	551.209	551.209	549.189	549.188	-71.6849	-73.6949
9010.33	551.209	551.209	549.189	549.188	-72.1861	-73.7512
9010.44	551.209	551.209	549.188	549.188	-72.536	-73.8007
9010.54	551.209	551.209	549.188	549.188	-72.8859	-73.8596
9010.64	551.209	551.209	549.188	549.188	-73.2358	-73.928
9010.74	551.209	551.209	549.188	549.188	-73.7528	-74.0102
9010.84	551.209	551.209	549.188	549.188	-74.3362	-74.1123
9010.94	551.209	551.209	549.187	549.188	-74.9195	-74.2278
9011.05	551.209	551.209	549.187	549.188	-75.3221	-74.3529
9011.15	551.209	551.209	549.187	549.188	-75.5555	-74.4879
9011.25	551.209	551.209	549.187	549.188	-75.7889	-74.6393
9011.35	551.209	551.209	549.187	549.188	-76.0224	-74.8071
9011.46	551.209	551.209	549.187	549.188	-76.2558	-74.9891
9011.56	551.209	551.209	549.187	549.188	-76.596	-75.1745
9011.66	551.209	551.209	549.187	549.188	-76.7782	-75.3578
9011.77	551.209	551.209	549.187	549.187	-76.7933	-75.5389
9011.87	551.209	551.209	549.187	549.187	-76.742	-75.7197
9011.98	551.209	551.209	549.187	549.187	-76.6907	-75.9044
9012.08	551.21	551.209	549.188	549.187	-76.6395	-76.09
9012.19	551.21	551.209	549.188	549.187	-76.5882	-76.2859
9012.29	551.21	551.209	549.188	549.187	-76.358	-76.4854
9012.39	551.21	551.209	549.188	549.187	-76.4105	-76.6977
9012.49	551.21	551.209	549.188	549.187	-76.4629	-76.9191
9012.6	551.21	551.209	549.187	549.187	-76.4087	-77.1477
9012.7	551.21	551.209	549.187	549.187	-76.5124	-77.3851
9012.81	551.21	551.209	549.187	549.186	-76.6162	-77.6249
9012.92	551.211	551.209	549.187	549.186	-76.7199	-77.8575
9013.02	551.211	551.209	549.186	549.186	-77.2843	-78.0892
9013.12	551.211	551.209	549.186	549.186	-77.8592	-78.3142
9013.23	551.211	551.209	549.186	549.186	-78.434	-78.5228
9013.33	551.211	551.209	549.185	549.186	-79.1878	-78.7185
9013.43	551.211	551.209	549.185	549.186	-79.6589	-78.8891
9013.53	551.211	551.209	549.185	549.186	-80.13	-79.0382
9013.64	551.21	551.209	549.185	549.186	-80.6011	-79.1658
9013.74	551.21	551.209	549.185	549.186	-80.8137	-79.2711
9013.84	551.209	551.209	549.185	549.186	-81.0262	-79.3624
9013.95	551.209	551.209	549.185	549.186	-81.1327	-79.4472
9014.05	551.209	551.209	549.186	549.186	-80.7786	-79.5184
9014.15	551.208	551.209	549.186	549.186	-80.414	-79.5851
9014.26	551.207	551.209	549.186	549.186	-80.0494	-79.6465
9014.36	551.207	551.209	549.186	549.186	-79.6848	-79.7058
9014.47	551.207	551.209	549.186	549.186	-79.4927	-79.7697
9014.57	551.206	551.209	549.186	549.186	-79.3005	-79.8367
9014.67	551.206	551.209	549.186	549.186	-79.5865	-79.9161
9014.77	551.206	551.209	549.185	549.186	-80.131	-80.003
9014.88	551.206	551.209	549.185	549.186	-80.6755	-80.0924
9014.98	551.206	551.209	549.185	549.186	-81.3261	-80.1909
9015.08	551.206	551.209	549.184	549.186	-81.9766	-80.2909
9015.18	551.207	551.209	549.184	549.185	-82.6286	-80.3925
9015.29	551.208	551.209	549.183	549.185	-83.2805	-80.4901
9015.39	551.208	551.209	549.183	549.185	-83.4465	-80.571
9015.49	551.209	551.209	549.183	549.185	-83.4401	-80.6414
9015.6	551.209	551.209	549.183	549.185	-83.4337	-80.7045
9015.7	551.209	551.209	549.184	549.186	-82.9492	-80.7448
9015.8	551.21	551.209	549.184	549.186	-82.4646	-80.7714
9015.9	551.21	551.209	549.185	549.186	-81.9801	-80.7844
9016	551.21	551.209	549.185	549.186	-81.4692	-80.7777
9016.11	551.209	551.209	549.186	549.186	-80.9582	-80.7574
9016.21	551.209	551.209	549.186	549.186	-80.4787	-80.7241
9016.31	551.209	551.209	549.186	549.186	-79.9992	-80.6835
9016.42	551.209	551.209	549.186	549.186	-80.0056	-80.642
9016.52	551.209	551.209	549.186	549.186	-80.012	-80.5902
9016.62	551.209	551.209	549.186	549.186	-80.0184	-80.53
9016.72	551.209	551.209	549.186	549.186	-80.0924	-80.469
9016.83	551.209	551.209	549.186	549.186	-80.1664	-80.4162
9016.93	551.21	551.209	549.186	549.186	-80.2451	-80.3717
9017.03	551.21	551.209	549.186	549.186	-80.3503	-80.3367
9017.14	551.21	551.209	549.186	549.186	-80.4555	-80.3035
9017.24	551.21	551.209	549.186	549.186	-80.5279	-80.2715
9017.34	551.21	551.209	549.186	549.187	-80.6003	-80.232
9017.44	551.209	551.209	549.186	549.187	-80.731	-80.1893
9017.54	551.209	551.209	549.186	549.187	-80.8618	-80.133
9017.64	551.209	551.209	549.186	549.187	-80.9925	-80.0613
9017.75	551.209	551.209	549.186	549.187	-80.7333	-79.9662
9017.85	551.208	551.209	549.187	549.187	-80.4741	-79.8456
9017.96	551.208	551.209	549.187	549.187	-80.2102	-79.7098
9018.06	551.208	551.209	549.187	549.187	-79.9462	-79.5685
9018.16	551.209	551.209	549.188	549.187	-79.8239	-79.4315
9018.26	551.209	551.209	549.188	549.187	-79.7016	-79.3003
9018.36	551.209	551.209	549.188	549.187	-79.5793	-79.1844
9018.47	551.21	551.209	549.189	549.187	-79.3567	-79.0816
9018.57	551.21	551.209	549.189	549.187	-79.1342	-79.0032
9018.68	551.21	551.209	549.189	549.187	-78.9116	-78.9444
9018.78	551.21	551.209	549.19	549.187	-79.0114	-78.9116
9018.88	551.21	551.209	549.19	549.188	-78.6931	-78.8895
9018.98	551.21	551.209	549.19	549.188	-78.3749	-78.8759
9019.08	551.21	551.209	549.19	549.188	-78.0566	-78.8564
9019.19	551.209	551.209	549.19	549.188	-77.5966	-78.8284
9019.29	551.209	551.209	549.189	549.188	-77.6478	-78.8003
9019.39	551.209	551.209	549.189	549.188	-77.6991	-78.7653
9019.49	551.209	551.209	549.188	549.188	-77.7922	-78.7243
9019.6	551.208	551.209	549.188	549.188	-77.6948	-78.6726
9019.7	551.208	551.209	549.187	549.188	-77.5975	-78.6186
9019.81	551.208	551.209	549.187	549.188	-77.5001	-78.5673
9019.91	551.208	551.209	549.186	549.188	-77.8208	-78.5276
9020.01	551.208	551.209	549.186	549.188	-77.6773	-78.4822
9020.12	551.208	551.209	549.186	549.188	-77.5339	-78.4388
9020.22	551.208	551.209	549.186	549.188	-77.3904	-78.3973
9020.32	551.209	551.209	549.187	549.188	-76.7357	-78.3477
9020.43	551.209	551.209	549.187	549.188	-76.6188	-78.3137
9020.53	551.209	551.209	549.187	549.188	-76.5019	-78.2862
9020.64	551.209	551.209	549.188	549.188	-76.5754	-78.2691
9020.74	551.21	551.209	549.188	549.188	-76.8665	-78.2629
9020.85	551.21	551.209	549.188	549.188	-77.1576	-78.2554
9020.95	551.21	551.209	549.189	549.188	-77.4487	-78.2525
9021.06	551.21	551.21	549.188	549.188	-78.2039	-78.2631
9021.16	551.21	551.21	549.188	549.188	-78.6931	-78.28
9021.26	551.21	551.21	549.188	549.188	-79.1822	-78.3084
9021.36	551.209	551.21	549.188	549.188	-79.6714	-78.3493
9021.47	551.209	551.21	549.188	549.188	-79.6228	-78.3858
9021.57	551.209	551.21	549.188	549.188	-79.3326	-78.4306
9021.67	551.209	551.21	549.188	549.188	-79.0423	-78.484
[truncated: 2,878 more rows]

## Sheet: 12 uM
TIME	CH1	CH1_NR	CH2	CH2_NR	CORRECTED	CORRECTED_NR	INJECTIONS
9332.16	551.135	551.137	549.142	549.143	0	-1.00165	mmCDHR5EC1-2his 12 µM
9332.4	551.135	551.137	549.142	549.143	0	0
9332.5	551.135	551.137	549.142	549.143	0	0
9332.6	551.135	551.137	549.143	549.143	0	0
9332.71	551.135	551.137	549.143	549.143	0	0
9332.81	551.135	551.137	549.143	549.143	0	0.0349016
9332.91	551.135	551.137	549.144	549.143	0	0.0713955
9333.01	551.135	551.137	549.144	549.143	0	0.111991
9333.12	551.135	551.137	549.145	549.143	0	0.153856
9333.22	551.135	551.137	549.145	549.143	0	0.196989
9333.33	551.135	551.137	549.146	549.144	0	0.237026
9333.43	551.135	551.137	549.147	549.144	0	0.27674
9333.53	551.135	551.137	549.147	549.144	0	0.31613
9333.64	551.135	551.137	549.148	549.144	0	0.355197
9333.74	551.135	551.137	549.148	549.144	0	0.39394
9333.85	551.135	551.137	549.149	549.144	0	0.437973
9333.95	551.136	551.137	549.149	549.144	0	0.487297
9334.05	551.137	551.136	549.149	549.144	0	0.537771
9334.15	551.138	551.136	549.148	549.144	0	0.59549
9334.26	551.138	551.136	549.148	549.145	0	0.658824
9334.36	551.139	551.136	549.147	549.145	0	0.723306
9334.47	551.14	551.136	549.146	549.145	0	0.797869
9334.57	551.141	551.136	549.145	549.145	0	0.883441
9334.67	551.141	551.136	549.144	549.145	0	0.980023
9334.78	551.141	551.136	549.144	549.145	0	1.07878
9334.88	551.141	551.136	549.143	549.145	0	1.18739
9334.99	551.14	551.136	549.142	549.145	0	1.30578
9335.09	551.139	551.136	549.143	549.145	0	1.42956
9335.19	551.138	551.136	549.143	549.145	0	1.55436
9335.3	551.137	551.136	549.143	549.145	1.77998	1.71428
9335.4	551.136	551.136	549.143	549.145	1.86119	1.84397
9335.51	551.135	551.136	549.144	549.145	2.07038	1.97924
9335.61	551.135	551.136	549.144	549.145	2.13509	2.11372
9335.72	551.135	551.136	549.144	549.145	2.19979	2.25026
9335.82	551.135	551.136	549.144	549.146	2.04191	2.3801
9335.93	551.135	551.136	549.145	549.146	2.0254	2.5104
9336.03	551.135	551.136	549.145	549.146	2.0089	2.63837
9336.13	551.135	551.136	549.145	549.146	1.99239	2.77184
9336.23	551.135	551.136	549.145	549.146	1.97589	2.91078
9336.34	551.135	551.136	549.145	549.145	2.24571	3.06164
9336.44	551.135	551.136	549.145	549.145	2.51553	3.22031
9336.54	551.134	551.136	549.145	549.145	2.57414	3.38265
9336.65	551.134	551.136	549.145	549.145	2.94369	3.55889
9336.75	551.134	551.136	549.145	549.145	3.23002	3.74132
9336.85	551.134	551.136	549.146	549.145	3.28862	3.91168
9336.96	551.133	551.136	549.146	549.145	3.80267	4.0641
9337.06	551.133	551.136	549.146	549.145	4.36419	4.19058
9337.16	551.133	551.136	549.146	549.145	4.92571	4.28237
9337.26	551.133	551.136	549.146	549.145	5.03648	4.33064
9337.36	551.134	551.135	549.146	549.145	5.53939	4.35191
9337.47	551.134	551.135	549.146	549.145	6.03762	4.33841
9337.57	551.134	551.135	549.146	549.145	6.31281	4.28585
9337.68	551.134	551.135	549.146	549.145	6.36497	4.23625
9337.78	551.134	551.135	549.146	549.145	6.37605	4.19319
9337.88	551.134	551.135	549.146	549.145	6.53276	4.17574
9337.98	551.133	551.135	549.146	549.146	6.68947	4.1654
9338.09	551.133	551.135	549.146	549.146	6.79402	4.19448
9338.19	551.133	551.135	549.146	549.146	6.89857	4.26147
9338.29	551.133	551.135	549.146	549.146	6.78009	4.36485
9338.39	551.134	551.135	549.146	549.146	6.66161	4.4955
9338.49	551.134	551.135	549.146	549.146	6.54313	4.65778
9338.59	551.134	551.135	549.146	549.146	6.82302	4.85673
9338.7	551.135	551.135	549.146	549.146	7.1029	5.04252
9338.8	551.136	551.135	549.147	549.146	7.42388	5.21595
9338.91	551.136	551.135	549.147	549.146	7.82225	5.37774
9339.01	551.137	551.135	549.147	549.147	8.22061	5.52074
9339.11	551.137	551.135	549.148	549.147	8.61897	5.65648
9339.21	551.138	551.135	549.148	549.147	9.01734	5.78909
9339.32	551.138	551.135	549.148	549.147	8.62994	5.89707
9339.42	551.138	551.135	549.147	549.147	7.25938	5.99167
9339.52	551.138	551.135	549.147	549.147	5.88882	6.09662
9339.62	551.138	551.135	549.146	549.147	4.11989	6.1952
9339.72	551.138	551.135	549.145	549.147	2.35097	6.29427
9339.83	551.137	551.135	549.144	549.147	0.582042	6.39197
9339.93	551.136	551.135	549.144	549.147	-1.18688	6.491
9340.04	551.135	551.135	549.143	549.147	-2.95581	6.58365
9340.14	551.135	551.135	549.143	549.147	-2.58149	6.70054
9340.25	551.134	551.135	549.143	549.147	-2.20716	6.80402
9340.35	551.134	551.135	549.145	549.147	-1.04708	6.91387
9340.45	551.133	551.135	549.146	549.147	1.09617	7.03476
9340.56	551.133	551.135	549.147	549.147	3.23942	7.14456
9340.66	551.133	551.135	549.148	549.147	5.38267	7.24267
9340.76	551.133	551.135	549.149	549.148	7.52592	7.33013
9340.87	551.133	551.135	549.15	549.148	8.98131	7.39531
9340.97	551.134	551.135	549.15	549.148	10.4367	7.46222
9341.08	551.135	551.135	549.151	549.148	11.8921	7.53086
9341.18	551.135	551.135	549.15	549.148	11.2043	7.5592
9341.28	551.136	551.135	549.15	549.148	10.5164	7.58147
9341.38	551.136	551.135	549.149	549.148	9.82855	7.59245
9341.49	551.136	551.135	549.149	549.148	9.1407	7.59134
9341.59	551.136	551.135	549.149	549.148	9.0398	7.58813
9341.7	551.136	551.135	549.148	549.147	8.9389	7.57191
9341.8	551.135	551.135	549.148	549.147	8.838	7.54267
9341.91	551.135	551.135	549.148	549.147	9.42496	7.5139
9342.01	551.135	551.135	549.149	549.147	10.0119	7.48753
9342.11	551.134	551.135	549.149	549.148	10.5989	7.48611
9342.21	551.134	551.135	549.149	549.148	11.1858	7.50082
9342.32	551.134	551.135	549.15	549.148	11.6775	7.5376
9342.42	551.134	551.135	549.15	549.148	11.8556	7.59736
9342.52	551.134	551.135	549.15	549.148	12.0337	7.68626
9342.62	551.134	551.135	549.149	549.148	11.6248	7.79278
9342.73	551.135	551.135	549.149	549.148	11.2159	7.92845
9342.83	551.135	551.135	549.149	549.148	10.807	8.06217
9342.94	551.135	551.135	549.148	549.148	10.3982	8.20651
9343.04	551.135	551.135	549.148	549.148	9.98928	8.34606
9343.14	551.135	551.135	549.148	549.148	9.55018	8.45765
9343.24	551.135	551.135	549.147	549.148	9.11108	8.55071
9343.34	551.135	551.135	549.147	549.148	8.76724	8.62712
9343.44	551.135	551.135	549.146	549.148	8.73702	8.69116
9343.54	551.135	551.135	549.146	549.148	8.70681	8.75015
9343.65	551.135	551.135	549.146	549.148	8.67659	8.79102
9343.75	551.135	551.135	549.146	549.148	8.64637	8.81374
9343.85	551.136	551.135	549.146	549.148	8.35076	8.84421
9343.95	551.136	551.135	549.146	549.148	8.05514	8.87507
9344.06	551.136	551.135	549.147	549.148	7.75953	8.90631
9344.16	551.136	551.135	549.147	549.148	7.49413	8.93854
9344.26	551.137	551.135	549.147	549.148	7.22873	8.95965
9344.37	551.137	551.135	549.148	549.148	6.96334	8.97901
9344.47	551.136	551.135	549.148	549.148	6.69794	8.98304
9344.57	551.136	551.135	549.148	549.148	6.60031	8.96152
9344.68	551.136	551.135	549.148	549.148	6.05198	8.91544
9344.78	551.135	551.135	549.148	549.148	5.50365	8.85362
9344.88	551.135	551.135	549.148	549.148	5.22072	8.78128
9344.99	551.134	551.135	549.147	549.148	4.93778	8.69507
9345.09	551.135	551.135	549.147	549.148	4.65485	8.59682
9345.2	551.135	551.135	549.146	549.148	4.37191	8.49366
9345.3	551.135	551.135	549.146	549.148	4.64744	8.40805
9345.41	551.135	551.135	549.146	549.148	5.56301	8.33222
9345.51	551.136	551.135	549.146	549.148	6.47858	8.2672
9345.61	551.137	551.135	549.146	549.147	7.22638	8.20972
9345.71	551.137	551.135	549.147	549.147	8.42488	8.1719
9345.82	551.137	551.135	549.148	549.147	9.62338	8.14673
9345.92	551.137	551.135	549.148	549.147	10.8219	8.13421
9346.02	551.137	551.135	549.149	549.147	12.0204	8.14175
9346.13	551.136	551.135	549.15	549.148	12.5509	8.15443
9346.23	551.136	551.135	549.15	549.148	13.0815	8.17821
9346.33	551.135	551.135	549.151	549.148	13.0536	8.20215
9346.44	551.134	551.135	549.151	549.148	12.3857	8.22464
9346.54	551.134	551.135	549.151	549.148	11.7177	8.25838
9346.64	551.134	551.135	549.151	549.148	11.0498	8.30335
9346.75	551.134	551.135	549.151	549.148	10.3818	8.35654
9346.85	551.134	551.135	549.151	549.148	10.1919	8.42548
9346.96	551.135	551.135	549.15	549.148	9.30858	8.48721
9347.06	551.135	551.135	549.149	549.148	8.42527	8.54605
9347.16	551.136	551.135	549.149	549.148	8.20991	8.61509
9347.26	551.136	551.135	549.148	549.148	7.99455	8.67794
9347.37	551.136	551.135	549.147	549.148	7.77919	8.75145
9347.47	551.136	551.135	549.146	549.148	7.56383	8.82749
9347.57	551.136	551.135	549.146	549.148	7.12781	8.90158
9347.67	551.135	551.135	549.145	549.148	7.05548	8.98518
9347.78	551.135	551.135	549.145	549.148	6.98316	9.0742
9347.88	551.134	551.135	549.145	549.148	6.4328	9.15926
9347.98	551.134	551.135	549.145	549.149	6.57584	9.25238
9348.09	551.134	551.135	549.145	549.149	6.71887	9.31638
9348.19	551.133	551.135	549.146	549.149	6.86191	9.35126
9348.29	551.133	551.135	549.146	549.149	7.06797	9.35928
9348.4	551.133	551.135	549.147	549.149	7.27403	9.32238
9348.5	551.133	551.135	549.147	549.149	7.95321	9.25797
9348.6	551.133	551.135	549.148	549.149	8.85305	9.16109
9348.71	551.133	551.135	549.149	549.149	9.3892	9.02029
9348.81	551.134	551.135	549.149	549.148	9.92535	8.8687
9348.92	551.134	551.135	549.15	549.148	10.4615	8.70634
9349.02	551.134	551.135	549.15	549.148	10.7392	8.52976
9349.12	551.134	551.134	549.151	549.148	11.0168	8.3676
9349.23	551.134	551.134	549.151	549.148	11.14	8.21684
9349.33	551.134	551.134	549.151	549.148	11.2001	8.08152
9349.43	551.134	551.134	549.152	549.148	11.2603	7.9629
9349.54	551.134	551.134	549.151	549.148	10.8473	7.83205
9349.64	551.134	551.134	549.151	549.147	10.4343	7.71187
9349.74	551.134	551.134	549.151	549.147	10.0213	7.61143
9349.84	551.134	551.134	549.151	549.147	10.0165	7.51272
9349.94	551.135	551.134	549.15	549.147	9.59664	7.39962
9350.05	551.135	551.134	549.15	549.147	9.4353	7.29464
9350.15	551.135	551.134	549.149	549.147	9.27396	7.19273
9350.26	551.135	551.134	549.149	549.147	9.26712	7.10123
9350.36	551.136	551.134	549.148	549.147	9.26028	7.02001
9350.46	551.136	551.134	549.148	549.147	9.25343	6.94906
9350.57	551.136	551.134	549.148	549.147	8.68392	6.90123
9350.67	551.136	551.134	549.147	549.147	8.11442	6.87395
9350.77	551.136	551.134	549.147	549.147	7.42972	6.85587
9350.87	551.137	551.134	549.146	549.147	6.33691	6.84125
9350.97	551.136	551.134	549.146	549.147	5.65905	6.84499
9351.08	551.135	551.134	549.146	549.147	4.98119	6.85583
9351.18	551.134	551.134	549.146	549.147	4.30334	6.8645
9351.28	551.134	551.134	549.146	549.147	4.28412	6.87082
9351.39	551.133	551.134	549.146	549.147	4.26491	6.85898
9351.49	551.132	551.134	549.145	549.146	3.77007	6.81966
9351.59	551.131	551.134	549.144	549.146	3.83789	6.76898
9351.69	551.13	551.134	549.144	549.146	3.90571	6.70096
9351.79	551.13	551.134	549.143	549.146	4.08872	6.61836
9351.9	551.13	551.134	549.143	549.146	4.27173	6.52194
9352	551.131	551.134	549.142	549.146	3.93186	6.40788
9352.11	551.132	551.135	549.142	549.146	3.59198	6.28955
9352.21	551.133	551.135	549.142	549.145	3.71576	6.18531
9352.32	551.134	551.135	549.142	549.145	3.18089	6.08192
9352.42	551.134	551.135	549.142	549.145	2.64602	5.99231
9352.52	551.135	551.135	549.142	549.145	2.58678	5.91103
9352.63	551.136	551.135	549.143	549.145	2.52755	5.84004
9352.73	551.137	551.135	549.143	549.145	2.46832	5.77417
9352.83	551.136	551.135	549.144	549.145	2.92003	5.72345
9352.94	551.136	551.135	549.144	549.145	3.37175	5.6756
9353.04	551.136	551.135	549.145	549.145	4.5629	5.63994
9353.14	551.136	551.135	549.145	549.145	5.75405	5.60196
9353.25	551.136	551.135	549.146	549.145	6.48156	5.57686
9353.35	551.136	551.135	549.146	549.145	7.20906	5.5766
9353.46	551.135	551.135	549.146	549.145	7.93656	5.63097
9353.56	551.135	551.135	549.146	549.145	8.50482	5.73392
9353.66	551.135	551.135	549.147	549.145	9.07309	5.88979
9353.76	551.135	551.135	549.146	549.145	9.19436	6.08578
9353.86	551.135	551.135	549.146	549.145	8.80469	6.30398
9353.97	551.135	551.135	549.146	549.145	8.41502	6.52488
9354.07	551.135	551.135	549.145	549.145	7.80879	6.72761
9354.17	551.135	551.135	549.145	549.145	7.20256	6.92574
9354.28	551.135	551.135	549.145	549.146	6.62115	7.10338
9354.38	551.136	551.135	549.144	549.146	6.03973	7.26004
9354.49	551.136	551.135	549.144	549.146	5.72277	7.38506
9354.59	551.136	551.135	549.144	549.146	5.56506	7.4825
9354.71	551.136	551.135	549.144	549.146	5.40734	7.59197
9354.82	551.136	551.135	549.144	549.146	5.69661	7.71919
9354.93	551.136	551.135	549.144	549.146	5.98588	7.85115
9355.08	551.136	551.135	549.144	549.147	5.9306	7.99097
9355.19	551.135	551.135	549.145	549.147	6.0352	8.14456
9355.42	551.135	551.135	549.145	549.147	6.13535	8.29743
9355.56	551.136	551.135	549.146	549.147	6.2355	8.44073
9355.68	551.136	551.135	549.146	549.147	6.37505	8.57301
9355.79	551.136	551.135	549.146	549.147	6.25015	8.67738
9355.97	551.136	551.135	549.146	549.147	6.12524	8.77535
9356.14	551.136	551.135	549.147	549.147	6.67669	8.87543
9356.24	551.136	551.135	549.148	549.148	7.37341	8.97203
9356.53	551.136	551.135	549.149	549.148	9.47497	9.09635
9356.66	551.136	551.135	549.15	549.148	11.0194	9.21928
9356.87	551.136	551.135	549.15	549.148	13.0399	9.35289
9357.01	551.136	551.135	549.15	549.148	14.8555	9.49256
9357.2	551.135	551.135	549.15	549.148	15.8214	9.62565
9357.31	551.135	551.135	549.15	549.148	15.9397	9.75627
9357.44	551.134	551.135	549.151	549.149	15.2103	9.8983
9357.56	551.134	551.135	549.151	549.149	14.4809	10.0606
9357.67	551.134	551.135	549.151	549.149	13.4789	10.2469
9357.79	551.134	551.135	549.15	549.149	12.4769	10.457
9358.02	551.134	551.135	549.15	549.15	10.7816	10.6943
9358.26	551.134	551.135	549.15	549.15	9.3986	10.9755
9358.46	551.135	551.134	549.15	549.15	9.67275	11.2904
9358.59	551.135	551.134	549.15	549.151	9.79073	11.6134
9358.81	551.135	551.134	549.15	549.151	10.1568	11.9477
9359.03	551.135	551.134	549.15	549.151	10.3667	12.2814
9359.14	551.135	551.134	549.15	549.152	10.3745	12.6136
9359.43	551.135	551.134	549.15	549.152	10.2833	12.9672
9359.57	551.134	551.134	549.149	549.152	9.73579	13.3303
9359.76	551.133	551.134	549.149	549.153	9.0748	13.7073
9359.95	551.133	551.133	549.148	549.153	8.36784	14.1018
9360.23	551.133	551.133	549.149	549.154	8.49295	14.5281
9360.44	551.133	551.133	549.149	549.154	9.11575	14.9848
9360.73	551.133	551.133	549.15	549.155	9.98397	15.4608
9360.83	551.133	551.133	549.15	549.155	10.7203	15.9482
9360.94	551.133	551.132	549.152	549.155	11.9338	16.4563
9361.12	551.133	551.132	549.153	549.156	12.7302	16.9442
9361.28	551.133	551.132	549.154	549.156	13.8125	17.4106
9361.48	551.134	551.132	549.155	549.157	14.8948	17.8546
9361.68	551.134	551.132	549.156	549.157	15.7376	18.2615
9361.91	551.134	551.132	549.157	549.158	16.7778	18.6566
9362.19	551.134	551.131	549.158	549.158	17.4224	19.0473
9362.43	551.134	551.131	549.158	549.159	18.313	19.4638
9362.58	551.133	551.131	549.159	549.159	18.9175	19.8948
9362.78	551.132	551.131	549.16	549.159	20.4207	20.3664
9363.09	551.131	551.131	549.16	549.16	21.7642	20.855
9363.3	551.131	551.131	549.16	549.16	21.505	21.3458
9363.41	551.13	551.131	549.16	549.161	21.9243	21.8775
9363.58	551.13	551.131	549.16	549.161	22.0891	22.3998
9363.74	551.13	551.13	549.161	549.162	22.5045	22.9299
9363.93	551.129	551.13	549.162	549.162	22.9199	23.4461
9364.04	551.129	551.13	549.163	549.163	24.0585	23.9623
9364.16	551.128	551.13	549.164	549.163	25.0975	24.4741
9364.29	551.128	551.13	549.165	549.164	26.0244	24.9753
9364.41	551.128	551.13	549.166	549.164	27.0634	25.4983
9364.53	551.127	551.13	549.167	549.165	27.9902	26.0339
9364.67	551.127	551.13	549.168	549.165	28.917	26.5921
9364.8	551.127	551.129	549.169	549.166	29.532	27.1504
9364.91	551.127	551.129	549.17	549.166	30.8017	27.7284
9365.05	551.127	551.129	549.17	549.167	32.0714	28.3005
9365.19	551.127	551.129	549.171	549.167	33.5615	28.8815
9365.3	551.127	551.129	549.171	549.168	33.7256	29.4475
9365.41	551.127	551.129	549.172	549.168	34.6007	30.0312
9365.51	551.127	551.129	549.172	549.169	34.7648	30.6144
9365.61	551.128	551.129	549.172	549.169	34.929	31.1847
9365.74	551.128	551.129	549.172	549.17	35.2238	31.7492
9365.84	551.128	551.129	549.173	549.17	35.5605	32.3178
9365.95	551.128	551.129	549.173	549.171	35.8553	32.8816
9366.05	551.128	551.128	549.173	549.171	36.0279	33.4338
9366.15	551.128	551.128	549.173	549.172	36.0504	33.9796
9366.25	551.128	551.128	549.173	549.172	36.0728	34.5042
9366.38	551.128	551.128	549.174	549.173	36.0953	34.9944
9366.52	551.128	551.128	549.174	549.173	36.147	35.4894
9366.65	551.128	551.128	549.174	549.173	36.4091	35.9884
9366.78	551.128	551.128	549.174	549.174	36.0685	36.4861
9366.93	551.128	551.128	549.174	549.174	35.5554	36.9784
9367.04	551.128	551.128	549.174	549.174	35.4345	37.4765
9367.14	551.128	551.128	549.173	549.175	34.9214	37.9589
9367.25	551.128	551.128	549.174	549.175	35.3656	38.4539
9367.35	551.129	551.128	549.174	549.176	35.4643	38.9384
9367.45	551.129	551.128	549.175	549.176	35.9085	39.4191
9367.56	551.129	551.128	549.175	549.176	36.3527	39.8911
9367.68	551.13	551.128	549.176	549.176	37.325	40.3649
9367.78	551.13	551.128	549.176	549.177	37.89	40.8193
9367.91	551.129	551.128	549.177	549.177	38.8624	41.2576
9368.06	551.129	551.128	549.178	549.177	40.6369	41.6817
9368.16	551.129	551.128	549.179	549.178	41.6205	42.0523
9368.26	551.129	551.128	549.18	549.178	43.395	42.4343
9368.38	551.128	551.128	549.18	549.178	43.8135	42.7716
9368.48	551.128	551.128	549.181	549.178	44.232	43.1048
9368.62	551.127	551.128	549.181	549.179	45.4415	43.4542
9368.77	551.127	551.128	549.181	549.179	45.8795	43.7868
9368.92	551.126	551.128	549.181	549.179	46.3039	44.1165
9369.06	551.126	551.128	549.181	549.179	46.7284	44.4465
9369.16	551.126	551.128	549.181	549.179	47.1528	44.777
9369.26	551.126	551.128	549.181	549.18	46.7417	45.0947
9369.39	551.126	551.128	549.18	549.18	46.7008	45.4214
9369.53	551.126	551.128	549.18	549.18	47.1116	45.7587
9369.64	551.126	551.128	549.18	549.18	47.8115	46.1006
9369.75	551.126	551.128	549.18	549.181	48.1276	46.4299
9369.85	551.126	551.128	549.18	549.181	48.4437	46.7751
9369.98	551.126	551.128	549.181	549.181	49.1709	47.1438
9370.1	551.126	551.128	549.181	549.181	49.8981	47.5201
9370.21	551.127	551.128	549.182	549.182	50.6389	47.9101
9370.31	551.127	551.128	549.182	549.182	51.1305	48.2898
9370.41	551.128	551.128	549.183	549.182	51.6188	48.6728
9370.55	551.128	551.128	549.183	549.183	52.1072	49.0524
9370.66	551.128	551.128	549.183	549.183	52.1439	49.4341
9370.76	551.129	551.127	549.183	549.183	52.1806	49.8164
9370.9	551.129	551.127	549.183	549.183	51.9281	50.2016
9371.04	551.129	551.127	549.184	549.184	51.4793	50.5743
9371.18	551.129	551.127	549.184	549.184	51.4319	50.9345
9371.28	551.129	551.127	549.184	549.184	51.3846	51.2898
9371.38	551.129	551.127	549.184	549.184	51.3373	51.6234
9371.48	551.129	551.127	549.184	549.185	51.5424	51.9545
9371.58	551.128	551.127	549.184	549.185	51.7475	52.2861
9371.69	551.128	551.127	549.184	549.185	51.9526	52.6027
9371.81	551.128	551.127	549.184	549.185	52.2603	52.9164
9371.92	551.127	551.127	549.185	549.186	52.4589	53.214
9372.04	551.127	551.127	549.185	549.186	52.6648	53.4977
9372.15	551.127	551.127	549.185	549.186	52.7748	53.7669
9372.29	551.127	551.127	549.185	549.186	52.8848	54.0385
9372.44	551.127	551.127	549.185	549.186	52.8856	54.303
9372.54	551.127	551.127	549.185	549.187	52.8864	54.5534
9372.64	551.127	551.127	549.186	549.187	53.359	54.798
9372.74	551.127	551.127	549.186	549.187	53.6301	55.0321
9372.85	551.127	551.127	549.187	549.187	53.9012	55.2597
9372.96	551.127	551.127	549.187	549.187	54.0697	55.4709
9373.06	551.127	551.127	549.188	549.188	54.2382	55.6595
9373.18	551.127	551.127	549.188	549.188	54.5085	55.8364
9373.29	551.127	551.127	549.189	549.188	54.7788	56.0045
9373.41	551.126	551.127	549.19	549.188	55.7822	56.1861
9373.52	551.126	551.127	549.19	549.188	56.7856	56.3593
9373.62	551.126	551.127	549.191	549.189	57.7889	56.5328
9373.72	551.125	551.127	549.191	549.189	58.3205	56.6974
9373.85	551.125	551.127	549.192	549.189	59.0536	56.872
9373.95	551.125	551.127	549.192	549.189	59.7866	57.0558
9374.05	551.125	551.127	549.192	549.189	60.4585	57.2414
9374.16	551.125	551.127	549.192	549.19	60.4923	57.4157
9374.26	551.125	551.127	549.192	549.19	60.938	57.5903
9374.36	551.126	551.127	549.192	549.19	61.3838	57.7602
9374.47	551.126	551.127	549.192	549.19	61.5696	57.9203
9374.57	551.127	551.127	549.192	549.19	61.2823	58.0663
9374.67	551.127	551.127	549.191	549.19	60.9949	58.2068
9374.78	551.127	551.127	549.191	549.191	60.7688	58.3547
9374.9	551.127	551.127	549.191	549.191	60.4864	58.5074
9375	551.127	551.127	549.191	549.191	60.1856	58.6747
9375.11	551.127	551.127	549.191	549.191	59.8847	58.8505
9375.21	551.127	551.127	549.191	549.191	59.81	59.0402
9375.31	551.127	551.127	549.191	549.191	59.7964	59.2419
9375.42	551.127	551.127	549.19	549.192	59.7829	59.4441
9375.52	551.127	551.127	549.19	549.192	59.7693	59.6637
9375.63	551.127	551.127	549.19	549.192	59.3497	59.8927
9375.73	551.127	551.127	549.191	549.192	59.392	60.1501
9375.83	551.127	551.127	549.191	549.192	59.4343	60.4162
9375.94	551.127	551.127	549.192	549.193	59.8776	60.6967
9376.04	551.127	551.127	549.192	549.193	59.9335	60.9762
9376.14	551.128	551.127	549.193	549.193	59.9893	61.248
9376.25	551.128	551.127	549.193	549.193	60.0451	61.5152
9376.35	551.128	551.127	549.194	549.193	60.1009	61.7777
9376.45	551.129	551.127	549.194	549.194	60.1195	62.0449
9376.56	551.129	551.127	549.194	549.194	60.2229	62.3025
9376.66	551.13	551.127	549.194	549.194	60.2414	62.5472
9376.77	551.13	551.127	549.194	549.194	59.7981	62.7727
9376.87	551.13	551.127	549.193	549.194	59.7608	63.0012
9376.98	551.13	551.127	549.193	549.195	59.7235	63.2166
9377.08	551.13	551.127	549.193	549.195	59.6863	63.4229
9377.18	551.13	551.127	549.192	549.195	59.7152	63.6265
9377.28	551.13	551.127	549.192	549.195	60.226	63.8418
9377.38	551.129	551.127	549.192	549.195	60.7369	64.0593
9377.49	551.129	551.127	549.193	549.196	61.6062	64.2848
9377.59	551.128	551.127	549.193	549.196	62.1544	64.5061
9377.69	551.128	551.127	549.194	549.196	62.6363	64.7303
9377.8	551.127	551.127	549.194	549.196	63.1844	64.9725
9377.9	551.126	551.127	549.195	549.197	63.6865	65.2221
9378.01	551.126	551.127	549.196	549.197	64.8428	65.4956
9378.11	551.126	551.127	549.197	549.197	65.9991	65.7779
9378.22	551.125	551.127	549.198	549.198	67.1554	66.0708
9378.35	551.125	551.127	549.199	549.198	67.7636	66.3679
9378.45	551.125	551.127	549.2	549.198	68.3718	66.6722
9378.55	551.125	551.127	549.2	549.198	68.98	66.9858
9378.65	551.125	551.127	549.201	549.199	69.5881	67.3009
9378.75	551.125	551.127	549.201	549.199	70.3538	67.6265
9378.86	551.125	551.127	549.202	549.199	71.1194	67.9526
9378.96	551.126	551.127	549.202	549.2	71.931	68.2801
9379.07	551.126	551.127	549.202	549.2	72.0885	68.5954
9379.17	551.126	551.127	549.202	549.2	72.246	68.9055
9379.27	551.126	551.127	549.202	549.201	72.4034	69.2087
9379.38	551.126	551.127	549.202	549.201	72.1819	69.4892
9379.48	551.126	551.127	549.202	549.201	71.9604	69.7655
9379.58	551.126	551.127	549.202	549.201	71.9429	70.0299
9379.68	551.125	551.127	549.202	549.202	71.9255	70.2783
9379.79	551.125	551.127	549.202	549.202	71.7505	70.5078
9379.89	551.125	551.126	549.202	549.202	71.5756	70.7279
9379.99	551.125	551.126	549.202	549.202	71.4007	70.9294
9380.1	551.125	551.126	549.202	549.203	71.2258	71.1196
9380.2	551.125	551.126	549.203	549.203	71.1381	71.2996
9380.3	551.125	551.126	549.203	549.203	71.69	71.4866
9380.41	551.126	551.126	549.204	549.203	72.0374	71.6755
9380.51	551.126	551.126	549.204	549.204	72.5894	71.8731
9380.61	551.126	551.126	549.205	549.204	73.0245	72.0803
9380.72	551.127	551.126	549.205	549.204	73.5469	72.2881
9380.82	551.127	551.126	549.205	549.204	73.8948	72.4914
9380.95	551.128	551.126	549.206	549.204	74.3029	72.6858
9381.05	551.128	551.126	549.206	549.205	74.8214	72.8829
9381.16	551.128	551.127	549.207	549.205	75.34	73.073
9381.26	551.129	551.127	549.207	549.205	75.7713	73.2484
9381.36	551.129	551.127	549.208	549.205	75.8547	73.4105
9381.46	551.128	551.127	549.208	549.205	75.9381	73.557
9381.56	551.128	551.127	549.208	549.205	76.0215	73.6878
9381.66	551.128	551.127	549.208	549.205	75.7765	73.7998
9381.78	551.127	551.127	549.208	549.205	75.5315	73.9121
9381.89	551.127	551.127	549.208	549.206	74.7648	74.0147
9381.99	551.126	551.127	549.208	549.206	74.1125	74.1211
9382.09	551.126	551.126	549.207	549.206	73.2625	74.2327
9382.2	551.126	551.126	549.207	549.206	72.4125	74.3592
9382.3	551.126	551.126	549.206	549.206	71.5624	74.4965
9382.4	551.126	551.126	549.206	549.206	71.1185	74.6527
9382.51	551.126	551.126	549.205	549.206	70.6746	74.8344
9382.61	551.126	551.126	549.205	549.207	70.6105	75.043
9382.71	551.127	551.126	549.205	549.207	70.8748	75.2671
9382.81	551.127	551.126	549.205	549.207	71.1391	75.5003
9382.92	551.127	551.126	549.205	549.207	71.925	75.7442
9383.02	551.128	551.126	549.205	549.207	72.711	75.976
9383.13	551.128	551.126	549.206	549.208	73.8149	76.2059
9383.24	551.128	551.126	549.206	549.208	74.9189	76.4198
9383.34	551.128	551.126	549.207	549.208	76.0229	76.62
9383.44	551.127	551.126	549.207	549.208	76.6593	76.7955
9383.55	551.127	551.126	549.207	549.208	77.2956	76.9592
9383.65	551.127	551.126	549.207	549.208	77.5521	77.1095
9383.75	551.127	551.126	549.207	549.208	77.4906	77.2242
9383.86	551.126	551.126	549.207	549.209	77.7749	77.3375
9383.96	551.126	551.126	549.207	549.209	77.7412	77.4207
9384.07	551.126	551.126	549.207	549.209	77.7074	77.4937
9384.17	551.125	551.125	549.207	549.209	77.8859	77.5607
9384.27	551.125	551.125	549.208	549.209	78.0643	77.6156
9384.38	551.125	551.125	549.208	549.209	78.2428	77.6649
9384.48	551.125	551.125	549.209	549.209	78.4828	77.7188
9384.58	551.125	551.125	549.209	549.209	78.7227	77.7866
9384.68	551.124	551.125	549.21	549.209	79.2643	77.8717
9384.78	551.124	551.125	549.21	549.209	79.7945	77.9859
9384.88	551.124	551.125	549.211	549.209	80.3361	78.1296
9384.99	551.124	551.125	549.211	549.209	81.4577	78.3207
9385.09	551.124	551.125	549.212	549.209	82.2777	78.5341
9385.2	551.124	551.125	549.212	549.21	82.5674	78.7582
9385.3	551.124	551.125	549.212	549.21	82.8572	78.9959
9385.4	551.124	551.125	549.212	549.21	82.7911	79.2338
9385.51	551.124	551.125	549.212	549.21	82.7251	79.4639
9385.61	551.124	551.125	549.212	549.21	82.659	79.676
9385.71	551.124	551.125	549.212	549.21	82.3933	79.866
9385.82	551.124	551.125	549.212	549.211	82.1276	80.0216
9385.92	551.124	551.125	549.212	549.211	81.8619	80.1426
9386.02	551.124	551.125	549.212	549.211	81.608	80.2324
9386.12	551.124	551.125	549.212	549.211	81.7099	80.3068
9386.23	551.124	551.125	549.212	549.211	80.7335	80.3448
9386.33	551.123	551.125	549.213	549.211	80.8354	80.407
9386.43	551.123	551.125	549.212	549.211	80.0461	80.4611
9386.54	551.123	551.125	549.212	549.211	79.6125	80.5304
9386.64	551.123	551.124	549.212	549.212	79.179	80.6143
9386.74	551.123	551.124	549.211	549.212	78.6435	80.7152
9386.85	551.123	551.124	549.211	549.212	78.108	80.8308
9386.95	551.123	551.124	549.211	549.212	78.0438	80.9705
9387.05	551.123	551.124	549.21	549.212	77.9795	81.1283
9387.16	551.123	551.124	549.21	549.212	77.9152	81.3032
9387.26	551.123	551.124	549.21	549.212	78.556	81.509
9387.36	551.124	551.124	549.21	549.213	79.1969	81.715
9387.47	551.124	551.124	549.211	549.213	80.1898	81.9284
9387.58	551.125	551.124	549.211	549.213	81.1827	82.142
9387.68	551.125	551.124	549.212	549.213	81.8131	82.3374
9387.78	551.126	551.124	549.212	549.213	82.4436	82.5232
9387.88	551.126	551.124	549.213	549.213	83.074	82.7114
9387.99	551.126	551.124	549.213	549.214	82.9394	82.8871
9388.09	551.127	551.124	549.213	549.214	82.8048	83.0657
9388.2	551.127	551.124	549.214	549.214	82.6702	83.2472
9388.3	551.127	551.124	549.213	549.214	82.0139	83.4221
9388.41	551.127	551.123	549.213	549.214	81.3576	83.6045
9388.51	551.126	551.123	549.213	549.215	80.8542	83.7973
9388.61	551.126	551.123	549.213	549.215	80.3509	84
9388.71	551.125	551.123	549.212	549.215	80.21	84.2194
9388.81	551.125	551.123	549.212	549.215	80.6241	84.4524
9388.92	551.125	551.123	549.213	549.215	81.0382	84.7075
9389.03	551.124	551.123	549.213	549.215	81.7461	84.9729
9389.13	551.123	551.123	549.214	549.216	82.454	85.2602
9389.24	551.123	551.123	549.214	549.216	83.3861	85.5668
9389.34	551.122	551.123	549.215	549.216	84.3181	85.8952
9389.44	551.122	551.123	549.216	549.216	85.2501	86.2472
9389.55	551.121	551.123	549.216	549.217	86.3586	86.6264
9389.65	551.121	551.123	549.217	549.217	87.4672	87.0177
9389.75	551.121	551.123	549.218	549.217	88.5757	87.4176
9389.85	551.121	551.122	549.219	549.217	89.1293	87.8152
9389.96	551.12	551.122	549.219	549.218	89.6837	88.2076
9390.06	551.121	551.122	549.219	549.218	90.2381	88.5914
9390.16	551.121	551.122	549.22	549.218	90.7924	88.9597
9390.26	551.121	551.122	549.22	549.219	91.1227	89.3082
9390.36	551.121	551.122	549.22	549.219	91.5364	89.6428
9390.46	551.122	551.122	549.221	549.219	91.9501	89.9545
9390.56	551.122	551.122	549.221	549.219	92.0342	90.2368
9390.67	551.122	551.122	549.221	549.22	92.1184	90.5113
9390.77	551.122	551.122	549.221	549.22	92.2345	90.782
9390.87	551.122	551.122	549.221	549.22	92.3507	91.0513
9390.98	551.122	551.122	549.221	549.22	92.466	91.3296
9391.08	551.121	551.122	549.221	549.221	92.7029	91.6191
9391.18	551.121	551.122	549.221	549.221	92.9399	91.9217
9391.28	551.121	551.122	549.222	549.221	93.1769	92.2374
9391.39	551.12	551.121	549.222	549.222	93.3305	92.5574
9391.49	551.12	551.121	549.222	549.222	93.6604	92.8832
9391.59	551.12	551.121	549.222	549.222	93.9903	93.2114
9391.69	551.12	551.121	549.222	549.223	94.3201	93.5288
9391.8	551.119	551.121	549.223	549.223	94.9932	93.842
9391.9	551.119	551.121	549.223	549.223	95.6663	94.137
9392	551.119	551.121	549.224	549.223	96.3394	94.4223
9392.11	551.12	551.121	549.224	549.223	96.8908	94.6955
9392.21	551.12	551.121	549.224	549.224	97.2653	94.9447
9392.32	551.121	551.121	549.225	549.224	97.6397	95.1733
9392.42	551.122	551.121	549.225	549.224	98.0142	95.3798
9392.53	551.122	551.121	549.226	549.224	98.2123	95.5718
9392.63	551.123	551.121	549.226	549.224	98.4205	95.7527
9392.73	551.123	551.121	549.226	549.224	98.6286	95.9246
9392.83	551.123	551.121	549.226	549.224	98.4616	96.0801
9392.94	551.123	551.121	549.226	549.224	97.9255	96.2237
9393.04	551.123	551.121	549.226	549.225	97.3894	96.3523
9393.15	551.122	551.121	549.226	549.225	96.8533	96.4662
9393.25	551.122	551.121	549.226	549.225	96.4941	96.5873
9393.35	551.121	551.121	549.227	549.225	96.2913	96.7154
9393.46	551.121	551.121	549.227	549.225	96.0885	96.8506
9393.56	551.12	551.121	549.227	549.225	95.8856	96.993
9393.67	551.12	551.121	549.227	549.225	96.0499	97.1498
9393.77	551.12	551.121	549.227	549.225	96.2142	97.3166
9393.87	551.12	551.121	549.227	549.225	96.3785	97.4935
9393.97	551.12	551.121	549.227	549.225	96.9118	97.6813
9394.07	551.12	551.121	549.228	549.226	97.4452	97.8744
9394.18	551.12	551.121	549.227	549.226	97.6012	98.0668
9394.28	551.121	551.121	549.227	549.226	97.7572	98.2536
9394.39	551.121	551.121	549.227	549.226	97.7569	98.4318
9394.49	551.121	551.121	549.226	549.226	98.1943	98.6038
9394.59	551.122	551.121	549.226	549.226	98.6317	98.7612
9394.69	551.122	551.121	549.226	549.226	98.692	98.9023
9394.79	551.123	551.121	549.225	549.226	98.7523	99.0372
9394.9	551.123	551.121	549.225	549.226	98.7361	99.1676
9395	551.123	551.121	549.224	549.226	98.7199	99.2891
9395.11	551.123	551.121	549.224	549.226	98.7037	99.4017
9395.21	551.122	551.121	549.224	549.226	98.7961	99.5062
9395.31	551.122	551.121	549.224	549.226	98.8885	99.6002
9395.41	551.121	551.121	549.224	549.226	98.9809	99.6836
9395.52	551.121	551.121	549.224	549.227	98.6356	99.7521
9395.62	551.12	551.121	549.224	549.227	98.2903	99.8215
9395.72	551.12	551.121	549.224	549.227	98.5716	99.9079
9395.83	551.119	551.121	549.225	549.227	98.8528	99.999
9395.94	551.119	551.121	549.225	549.227	99.3343	100.095
9396.04	551.119	551.121	549.226	549.227	99.8157	100.202
9396.14	551.12	551.121	549.227	549.227	100.297	100.32
9396.24	551.12	551.121	549.227	549.227	101.047	100.464
9396.35	551.12	551.121	549.228	549.227	101.798	100.622
9396.45	551.121	551.121	549.228	549.227	102.221	100.789
9396.55	551.121	551.121	549.228	549.227	102.644	100.973
9396.65	551.122	551.121	549.229	549.227	103.317	101.172
9396.76	551.122	551.121	549.228	549.227	103.362	101.36
9396.86	551.122	551.121	549.228	549.227	103.408	101.555
9396.96	551.122	551.121	549.228	549.227	103.33	101.757
9397.06	551.122	551.121	549.227	549.227	103.253	101.969
9397.17	551.122	551.121	549.227	549.228	103.479	102.182
9397.27	551.122	551.121	549.227	549.228	103.705	102.379
9397.37	551.122	551.121	549.227	549.228	103.932	102.568
9397.48	551.122	551.121	549.228	549.228	103.854	102.742
9397.58	551.122	551.121	549.228	549.228	103.775	102.908
9397.68	551.121	551.12	549.228	549.228	103.448	103.063
9397.78	551.121	551.12	549.229	549.229	103.121	103.208
9397.88	551.121	551.12	549.229	549.229	102.793	103.341
9397.98	551.121	551.12	549.229	549.229	102.301	103.47
9398.09	551.121	551.12	549.229	549.229	101.808	103.597
9398.19	551.12	551.12	549.229	549.229	101.513	103.744
9398.29	551.12	551.12	549.229	549.23	101.219	103.906
9398.39	551.121	551.12	549.229	549.23	100.924	104.07
9398.49	551.121	551.12	549.228	549.23	101.261	104.251
9398.59	551.121	551.12	549.228	549.23	101.598	104.431
9398.7	551.121	551.12	549.229	549.23	102.489	104.616
9398.8	551.121	551.12	549.229	549.23	103.379	104.797
9398.9	551.121	551.119	549.229	549.23	104.278	104.969
9399.01	551.121	551.119	549.23	549.23	105.343	105.125
9399.11	551.121	551.119	549.231	549.231	106.408	105.268
9399.21	551.121	551.119	549.231	549.231	106.97	105.388
9399.31	551.121	551.119	549.232	549.231	107.532	105.488
9399.42	551.12	551.119	549.232	549.231	108.094	105.576
9399.52	551.119	551.119	549.233	549.231	108.668	105.651
9399.62	551.119	551.119	549.233	549.231	108.842	105.71
9399.73	551.118	551.119	549.233	549.231	108.463	105.753
9399.83	551.118	551.119	549.233	549.231	108.084	105.785
9399.93	551.117	551.119	549.233	549.231	107.695	105.807
9400.03	551.116	551.119	549.233	549.231	107.307	105.821
9400.14	551.116	551.118	549.233	549.231	106.919	105.833
9400.24	551.116	551.118	549.233	549.231	106.418	105.846
9400.35	551.115	551.118	549.233	549.232	105.917	105.869
9400.45	551.115	551.118	549.233	549.232	105.956	105.917
9400.55	551.115	551.118	549.233	549.232	105.982	105.979
9400.66	551.115	551.118	549.233	549.232	106.409	106.065
9400.76	551.116	551.118	549.233	549.232	106.835	106.169
9400.87	551.116	551.118	549.233	549.232	107.262	106.297
9400.97	551.116	551.118	549.233	549.232	107.718	106.448
9401.07	551.117	551.118	549.232	549.232	108.173	106.619
9401.17	551.117	551.118	549.232	549.232	108.354	106.792
9401.28	551.118	551.118	549.232	549.232	108.648	106.969
9401.38	551.118	551.118	549.232	549.232	108.942	107.139
9401.49	551.119	551.117	549.232	549.233	108.697	107.289
9401.59	551.119	551.117	549.233	549.233	108.451	107.434
9401.7	551.119	551.117	549.233	549.233	108.206	107.573
9401.8	551.119	551.117	549.232	549.233	107.822	107.701
9401.9	551.119	551.117	549.232	549.233	107.276	107.819
9402.01	551.118	551.117	549.232	549.233	106.7	107.93
9402.11	551.118	551.117	549.232	549.233	106.125	108.035
9402.22	551.117	551.117	549.232	549.234	105.823	108.139
9402.32	551.116	551.117	549.232	549.234	105.522	108.239
9402.43	551.116	551.117	549.232	549.234	105.221	108.357
9402.53	551.115	551.117	549.232	549.234	105.035	108.494
9402.63	551.115	551.116	549.232	549.234	104.85	108.647
9402.73	551.115	551.116	549.232	549.234	104.929	108.828
9402.84	551.115	551.116	549.232	549.234	105.146	109.024
9402.94	551.115	551.116	549.232	549.234	105.526	109.24
9403.04	551.116	551.116	549.232	549.234	105.907	109.469
9403.14	551.116	551.116	549.232	549.234	106.288	109.701
9403.25	551.117	551.116	549.232	549.235	106.668	109.935
9403.35	551.117	551.116	549.233	549.235	107.609	110.169
9403.46	551.118	551.116	549.234	549.235	108.452	110.389
9403.56	551.118	551.116	549.234	549.235	109.179	110.597
9403.66	551.118	551.116	549.235	549.235	109.906	110.793
9403.76	551.119	551.116	549.235	549.235	110.368	110.975
9403.87	551.119	551.116	549.236	549.235	110.83	111.146
9403.97	551.119	551.116	549.236	549.235	111.292	111.302
9404.07	551.118	551.116	549.237	549.235	111.928	111.447
9404.17	551.118	551.116	549.238	549.235	112.643	111.593
9404.28	551.117	551.116	549.239	549.236	113.358	111.738
9404.39	551.116	551.115	549.239	549.236	113.512	111.871
9404.49	551.115	551.115	549.239	549.236	113.765	112.007
9404.6	551.115	551.115	549.239	549.236	114.017	112.159
9404.7	551.114	551.115	549.239	549.236	114.27	112.327
9404.81	551.113	551.115	549.239	549.236	114.25	112.502
9404.91	551.113	551.115	549.239	549.236	114.774	112.705
9405.01	551.113	551.115	549.239	549.236	115.298	112.924
9405.12	551.113	551.115	549.239	549.237	115.648	113.157
9405.24	551.113	551.115	549.238	549.237	116.464	113.419
9405.35	551.113	551.115	549.238	549.237	116.735	113.689
9405.45	551.113	551.115	549.238	549.237	117.006	113.971
9405.56	551.113	551.115	549.238	549.237	117.258	114.261
9405.67	551.113	551.115	549.237	549.237	117.393	114.545
9405.78	551.113	551.115	549.237	549.237	117.527	114.825
9405.89	551.113	551.115	549.237	549.238	117.39	115.095
9406	551.113	551.115	549.237	549.238	117.253	115.36
9406.1	551.113	551.115	549.237	549.238	117.116	115.598
9406.2	551.113	551.115	549.237	549.238	116.979	115.811
9406.31	551.114	551.115	549.237	549.238	117.021	115.998
9406.42	551.114	551.115	549.237	549.238	116.583	116.149
9406.52	551.114	551.115	549.237	549.238	116.145	116.28
9406.62	551.115	551.115	549.238	549.238	115.726	116.391
9406.72	551.115	551.115	549.238	549.238	115.425	116.483
9406.83	551.116	551.115	549.238	549.238	115.124	116.557
9406.93	551.116	551.115	549.238	549.239	114.823	116.624
9407.04	551.117	551.115	549.238	549.239	114.522	116.685
9407.15	551.117	551.115	549.238	549.239	114.769	116.773
9407.26	551.117	551.115	549.238	549.239	115.016	116.875
9407.37	551.117	551.115	549.238	549.239	115.083	117.001
9407.49	551.117	551.115	549.238	549.239	115.631	117.151
9407.59	551.117	551.115	549.238	549.239	116.179	117.321
9407.71	551.117	551.115	549.238	549.239	116.727	117.487
9407.81	551.116	551.115	549.238	549.239	117.624	117.669
9407.91	551.116	551.115	549.238	549.239	118.324	117.855
9408.02	551.115	551.115	549.239	549.239	119.023	118.026
9408.12	551.115	551.115	549.239	549.239	119.723	118.191
9408.22	551.114	551.115	549.239	549.239	119.874	118.342
9408.33	551.113	551.115	549.24	549.239	120.026	118.488
9408.43	551.113	551.115	549.24	549.239	120.178	118.631
9408.54	551.113	551.115	549.24	549.239	120.329	118.771
9408.64	551.113	551.115	549.24	549.239	119.891	118.901
9408.75	551.113	551.115	549.241	549.239	119.453	119.031
9408.85	551.114	551.115	549.24	549.24	118.665	119.156
9408.95	551.114	551.115	549.24	549.24	118.075	119.287
9409.05	551.114	551.115	549.24	549.24	117.486	119.415
9409.15	551.115	551.115	549.24	549.24	116.896	119.55
9409.26	551.115	551.115	549.239	549.24	116.306	119.69
9409.36	551.116	551.114	549.239	549.24	115.987	119.841
9409.47	551.116	551.114	549.239	549.24	116.373	120.011
9409.57	551.116	551.114	549.239	549.24	116.759	120.185
9409.68	551.116	551.114	549.24	549.24	117.734	120.375
9409.78	551.116	551.114	549.24	549.24	118.71	120.57
9409.9	551.116	551.114	549.24	549.24	120.39	120.767
9410.01	551.116	551.114	549.24	549.241	121.365	120.939
9410.11	551.116	551.114	549.241	549.241	122.374	121.104
9410.21	551.115	551.114	549.241	549.241	122.701	121.239
9410.31	551.115	551.114	549.241	549.241	123.71	121.372
9410.43	551.114	551.114	549.241	549.241	124.424	121.483
9410.55	551.114	551.114	549.242	549.241	124.457	121.558
9410.65	551.113	551.114	549.242	549.241	124.49	121.623
9410.76	551.113	551.114	549.242	549.241	124.523	121.678
9410.86	551.112	551.114	549.242	549.241	124.575	121.723
9410.97	551.112	551.114	549.242	549.241	124.541	121.773
9411.07	551.112	551.114	549.242	549.241	124.512	121.839
9411.17	551.112	551.114	549.242	549.241	124.422	121.91
9411.27	551.112	551.115	549.241	549.242	124.355	121.981
9411.38	551.112	551.115	549.241	549.242	124.289	122.071
9411.5	551.112	551.115	549.241	549.242	124.223	122.179
9411.6	551.112	551.115	549.241	549.242	124.156	122.302
9411.7	551.112	551.115	549.242	549.242	124.022	122.436
9411.8	551.112	551.115	549.242	549.242	123.888	122.583
9411.91	551.113	551.115	549.242	549.242	123.755	122.742
9412.01	551.113	551.115	549.242	549.242	123.687	122.912
9412.12	551.113	551.115	549.243	549.242	123.62	123.091
9412.22	551.114	551.115	549.243	549.242	123.553	123.266
9412.33	551.114	551.115	549.244	549.242	123.486	123.442
9412.43	551.115	551.115	549.244	549.242	123.15	123.596
9412.53	551.115	551.115	549.244	549.243	122.814	123.733
9412.64	551.115	551.115	549.244	549.243	122.478	123.838
9412.74	551.115	551.115	549.244	549.243	122.209	123.935
9412.84	551.116	551.115	549.243	549.243	121.941	124.021
9412.94	551.116	551.115	549.243	549.243	121.672	124.109
9413.05	551.117	551.115	549.243	549.243	121.404	124.188
9413.16	551.117	551.115	549.243	549.243	121.598	124.269
9413.26	551.117	551.115	549.242	549.243	121.792	124.356
9413.38	551.118	551.115	549.242	549.244	121.986	124.449
9413.51	551.118	551.115	549.242	549.244	122.449	124.557
9413.63	551.118	551.115	549.242	549.244	123.436	124.685
9413.75	551.118	551.115	549.242	549.244	123.899	124.818
9413.86	551.118	551.115	549.242	549.244	124.012	124.953
9413.96	551.118	551.115	549.242	549.244	124.519	125.106
9414.08	551.117	551.115	549.242	549.244	125.026	125.268
9414.19	551.117	551.115	549.243	549.244	125.008	125.431
9414.3	551.117	551.116	549.243	549.245	125.052	125.598
9414.43	551.116	551.116	549.243	549.245	125.096	125.77
9414.53	551.115	551.116	549.244	549.245	125.14	125.944
9414.66	551.115	551.116	549.244	549.245	125.059	126.114
9414.76	551.114	551.116	549.245	549.245	125.198	126.287
9414.86	551.114	551.116	549.245	549.245	125.338	126.451
9414.97	551.114	551.116	549.246	549.245	125.827	126.616
9415.07	551.114	551.116	549.246	549.246	125.922	126.76
9415.18	551.114	551.116	549.246	549.246	126.018	126.891
9415.28	551.114	551.116	549.247	549.246	126.113	127.016
9415.39	551.114	551.116	549.247	549.246	126.581	127.144
9415.49	551.114	551.116	549.247	549.246	127.016	127.268
9415.6	551.115	551.116	549.247	549.246	127.451	127.391
9415.7	551.115	551.116	549.248	549.246	128.012	127.514
9415.81	551.116	551.116	549.247	549.246	128.351	127.632
9415.91	551.116	551.116	549.247	549.246	128.691	127.742
9416.01	551.116	551.116	549.247	549.246	129.031	127.835
9416.11	551.117	551.116	549.247	549.246	129.572	127.932
9416.22	551.117	551.116	549.247	549.247	130.113	128.03
9416.32	551.117	551.116	549.248	549.247	130.883	128.128
9416.42	551.117	551.116	549.248	549.247	131.281	128.211
9416.52	551.117	551.116	549.248	549.247	131.711	128.293
9416.63	551.117	551.115	549.248	549.247	132.142	128.386
9416.73	551.117	551.115	549.248	549.247	132.572	128.484
9416.83	551.117	551.115	549.249	549.248	132.726	128.581
9416.94	551.117	551.115	549.249	549.248	132.88	128.682
9417.04	551.117	551.115	549.249	549.248	132.858	128.789
9417.14	551.117	551.115	549.249	549.248	132.635	128.89
9417.25	551.117	551.115	549.249	549.248	132.412	128.987
9417.35	551.117	551.115	549.249	549.248	131.959	129.084
9417.45	551.117	551.115	549.249	549.248	131.507	129.182
9417.55	551.116	551.115	549.249	549.249	130.806	129.261
9417.66	551.116	551.115	549.248	549.249	130.105	129.347
9417.76	551.115	551.115	549.248	549.249	129.404	129.437
9417.86	551.115	551.115	549.248	549.249	128.885	129.537
9417.97	551.114	551.115	549.248	549.249	128.365	129.653
9418.07	551.114	551.115	549.248	549.249	128.022	129.78
9418.17	551.113	551.115	549.247	549.249	127.678	129.908
9418.27	551.113	551.114	549.247	549.249	127.334	130.037
9418.37	551.114	551.114	549.247	549.249	126.664	130.159
9418.48	551.114	551.114	549.247	549.249	125.995	130.271
9418.58	551.114	551.114	549.248	549.249	126.218	130.393
9418.69	551.115	551.114	549.248	549.25	126.44	130.492
9418.79	551.115	551.114	549.249	549.25	126.663	130.567
9418.89	551.115	551.114	549.249	549.25	127.307	130.624
9419	551.115	551.114	549.25	549.25	127.625	130.645
9419.1	551.115	551.113	549.251	549.25	128.351	130.651
9419.2	551.114	551.113	549.251	549.25	129.077	130.639
9419.3	551.114	551.113	549.252	549.25	129.804	130.608
9419.44	551.113	551.113	549.252	549.25	130.011	130.55
9419.54	551.113	551.113	549.252	549.25	130.545	130.492
9419.65	551.113	551.113	549.252	549.25	130.434	130.414
9419.75	551.112	551.113	549.251	549.25	130.324	130.333
9419.85	551.112	551.113	549.251	549.25	130.473	130.257
9419.96	551.112	551.112	549.25	549.25	130.622	130.185
9420.06	551.111	551.112	549.25	549.25	130.103	130.11
9420.16	551.111	551.112	549.25	549.25	130.883	130.069
9420.26	551.111	551.112	549.25	549.25	131.254	130.037
9420.37	551.111	551.112	549.25	549.25	131.625	130.031
9420.47	551.111	551.112	549.251	549.25	132.514	130.061
9420.57	551.111	551.112	549.251	549.251	133.404	130.114
9420.68	551.111	551.112	549.252	549.251	133.898	130.184
9420.78	551.11	551.112	549.253	549.251	134.393	130.275
9420.88	551.11	551.112	549.253	549.251	134.887	130.387
9420.98	551.11	551.112	549.253	549.251	134.767	130.504
9421.09	551.11	551.112	549.254	549.251	134.648	130.645
9421.2	551.109	551.112	549.253	549.251	133.897	130.791
9421.3	551.109	551.112	549.253	549.251	133.147	130.935
9421.4	551.11	551.112	549.253	549.251	132.384	131.07
9421.51	551.11	551.112	549.252	549.251	131.621	131.204
9421.61	551.11	551.113	549.252	549.251	130.857	131.329
9421.71	551.11	551.113	549.251	549.251	130.366	131.458
9421.81	551.111	551.113	549.251	549.252	129.874	131.576
9421.91	551.111	551.113	549.25	549.252	129.382	131.691
9422.02	551.111	551.113	549.25	549.252	129.245	131.812
9422.12	551.112	551.113	549.25	549.252	129.03	131.938
9422.22	551.112	551.113	549.25	549.252	128.815	132.073
9422.33	551.112	551.113	549.25	549.252	128.601	132.227
9422.43	551.113	551.113	549.25	549.252	128.617	132.405
9422.53	551.113	551.113	549.25	549.252	128.633	132.587
9422.64	551.113	551.113	549.25	549.252	128.649	132.773
9422.74	551.113	551.113	549.25	549.252	128.789	132.98
9422.84	551.114	551.113	549.251	549.253	129.426	133.19
9422.95	551.114	551.114	549.251	549.253	130.063	133.392
9423.05	551.115	551.114	549.251	549.253	130.7	133.573
9423.16	551.115	551.114	549.251	549.253	131.415	133.726
9423.26	551.115	551.114	549.252	549.253	132.162	133.849
9423.36	551.116	551.114	549.252	549.253	132.909	133.95
9423.46	551.116	551.114	549.252	549.253	133.439	134.031
9423.56	551.116	551.114	549.252	549.253	133.968	134.094
9423.67	551.116	551.114	549.252	549.253	134.163	134.147
9423.77	551.116	551.115	549.252	549.253	134.358	134.193
9423.87	551.116	551.115	549.252	549.253	134.056	134.253
9423.97	551.115	551.115	549.253	549.253	134.264	134.346
9424.08	551.115	551.115	549.253	549.253	134.471	134.476
9424.18	551.115	551.115	549.254	549.253	134.679	134.641
9424.28	551.115	551.115	549.254	549.253	134.854	134.837
9424.38	551.115	551.115	549.255	549.253	135.463	135.066
9424.48	551.116	551.115	549.255	549.253	136.072	135.316
9424.59	551.116	551.115	549.256	549.253	136.681	135.578
9424.69	551.117	551.115	549.256	549.253	137.625	135.852
9424.79	551.117	551.115	549.257	549.254	138.502	136.13
9424.89	551.118	551.116	549.257	549.254	139.378	136.398
9424.99	551.118	551.116	549.257	549.254	139.745	136.642
9425.09	551.118	551.116	549.257	549.254	140.112	136.868
9425.2	551.118	551.116	549.257	549.254	140.521	137.076
9425.3	551.118	551.116	549.257	549.254	140.93	137.28
9425.4	551.118	551.116	549.257	549.254	140.906	137.469
9425.5	551.117	551.116	549.256	549.254	140.246	137.628
9425.61	551.117	551.116	549.255	549.254	139.587	137.78
9425.71	551.117	551.116	549.255	549.255	138.928	137.919
9425.81	551.116	551.116	549.254	549.255	138.335	138.045
9425.92	551.116	551.116	549.253	549.255	137.968	138.16
9426.02	551.116	551.115	549.253	549.255	137.6	138.263
9426.12	551.116	551.115	549.252	549.255	137.233	138.349
9426.22	551.116	551.115	549.251	549.255	136.823	138.416
9426.33	551.116	551.115	549.252	549.255	137.261	138.48
9426.43	551.116	551.115	549.252	549.255	137.699	138.524
9426.53	551.116	551.115	549.253	549.255	138.772	138.575
9426.63	551.115	551.115	549.254	549.255	139.844	138.609
9426.74	551.115	551.115	549.254	549.255	140.647	138.628
9426.84	551.115	551.115	549.255	549.255	141.45	138.647
9426.94	551.114	551.115	549.256	549.255	142.028	138.663
9427.05	551.114	551.115	549.257	549.256	142.137	138.664
9427.15	551.114	551.115	549.257	549.256	142.246	138.667
9427.25	551.114	551.115	549.257	549.256	142.355	138.665
9427.35	551.113	551.115	549.257	549.256	141.616	138.634
9427.46	551.113	551.115	549.256	549.256	140.69	138.588
9427.56	551.114	551.115	549.256	549.256	139.765	138.541
9427.66	551.114	551.115	549.255	549.256	138.839	138.503
9427.76	551.114	551.115	549.255	549.256	138.631	138.487
9427.86	551.114	551.115	549.255	549.256	138.423	138.468
9427.97	551.114	551.115	549.255	549.256	138.215	138.45
9428.07	551.114	551.115	549.256	549.256	138.477	138.452
9428.17	551.114	551.115	549.256	549.256	138.449	138.471
9428.28	551.113	551.115	549.257	549.256	138.42	138.504
9428.38	551.113	551.115	549.257	549.256	138.392	138.552
9428.48	551.113	551.114	549.258	549.257	138.551	138.621
9428.58	551.112	551.114	549.257	549.257	138.179	138.676
9428.69	551.112	551.114	549.257	549.257	137.807	138.727
9428.79	551.112	551.114	549.257	549.257	136.988	138.766
9428.9	551.112	551.114	549.256	549.257	136.168	138.795
9429	551.112	551.114	549.256	549.257	135.556	138.819
9429.1	551.113	551.114	549.255	549.258	134.944	138.834
9429.2	551.113	551.114	549.255	549.258	134.621	138.832
9429.31	551.114	551.114	549.255	549.258	134.867	138.836
9429.41	551.114	551.114	549.255	549.258	135.114	138.848
9429.51	551.115	551.114	549.255	549.258	135.36	138.866
9429.63	551.115	551.114	549.255	549.258	136.137	138.905
9429.73	551.115	551.114	549.256	549.258	136.459	138.955
9429.83	551.115	551.114	549.257	549.259	136.782	139.022
9429.93	551.115	551.114	549.257	549.259	137.104	139.105
9430.05	551.115	551.114	549.258	549.259	137.907	139.214
9430.15	551.116	551.114	549.26	549.259	138.71	139.339
9430.26	551.116	551.114	549.261	549.259	139.513	139.48
9430.36	551.116	551.114	549.262	549.259	139.747	139.625
9430.47	551.116	551.114	549.262	549.26	140.243	139.77
9430.58	551.116	551.114	549.263	549.26	140.739	139.911
9430.69	551.116	551.114	549.264	549.26	141.236	140.047
9430.8	551.116	551.114	549.263	549.26	141.312	140.161
9430.9	551.116	551.114	549.263	549.26	141.388	140.28
9431.02	551.116	551.114	549.263	549.26	141.727	140.409
9431.13	551.115	551.114	549.262	549.26	141.149	140.524
9431.24	551.115	551.114	549.261	549.26	140.572	140.645
9431.35	551.114	551.114	549.26	549.261	139.995	140.782
9431.47	551.114	551.114	549.26	549.261	139.155	140.929
9431.57	551.113	551.114	549.26	549.261	139.103	141.117
9431.68	551.113	551.114	549.259	549.261	139.051	141.32
9431.78	551.113	551.114	549.259	549.261	138.999	141.535
9431.88	551.113	551.114	549.26	549.261	139.821	141.778
9431.99	551.113	551.114	549.261	549.261	140.978	142.024
9432.09	551.113	551.114	549.262	549.262	142.135	142.254
9432.19	551.114	551.114	549.263	549.262	143.258	142.466
9432.3	551.114	551.114	549.263	549.262	144.38	142.661
9432.4	551.114	551.114	549.264	549.262	145.314	142.825
9432.5	551.115	551.114	549.264	549.262	146.247	142.972
9432.6	551.115	551.114	549.264	549.262	146.393	143.084
9432.71	551.115	551.114	549.264	549.262	146.266	143.182
9432.81	551.115	551.114	549.264	549.262	146.138	143.261
9432.91	551.115	551.114	549.264	549.262	146.011	143.33
9433.04	551.115	551.114	549.264	549.263	145.549	143.383
9433.14	551.114	551.114	549.263	549.263	145.106	143.439
9433.24	551.114	551.114	549.263	549.263	144.664	143.491
9433.35	551.113	551.114	549.263	549.263	144.221	143.54
9433.45	551.113	551.114	549.263	549.263	144.426	143.599
9433.56	551.113	551.114	549.263	549.263	144.631	143.663
9433.66	551.112	551.114	549.263	549.263	144.835	143.73
9433.76	551.112	551.114	549.263	549.263	145.313	143.8
9433.87	551.111	551.114	549.263	549.263	145.744	143.894
9433.97	551.111	551.114	549.263	549.263	146.175	144.005
9434.07	551.111	551.114	549.263	549.263	146.605	144.131
9434.17	551.111	551.114	549.263	549.263	146.576	144.272
9434.28	551.112	551.114	549.263	549.263	146.547	144.422
9434.38	551.112	551.114	549.263	549.263	146.518	144.575
9434.48	551.112	551.114	549.263	549.263	146.03	144.734
9434.59	551.113	551.114	549.263	549.263	145.418	144.888
9434.69	551.113	551.114	549.263	549.264	144.806	145.029
9434.79	551.114	551.114	549.262	549.264	144.194	145.158
9434.9	551.115	551.114	549.262	549.264	143.59	145.274
9435.01	551.115	551.114	549.262	549.264	142.986	145.367
9435.11	551.116	551.115	549.262	549.264	142.383	145.442
9435.21	551.116	551.115	549.262	549.264	142.219	145.505
9435.31	551.117	551.115	549.262	549.264	142.055	145.564
9435.42	551.117	551.115	549.262	549.264	142.373	145.628
9435.52	551.117	551.115	549.262	549.264	142.69	145.679
9435.63	551.117	551.115	549.263	549.264	143.016	145.733
9435.73	551.117	551.115	549.263	549.264	143.342	145.795
9435.83	551.117	551.115	549.264	549.264	143.667	145.866
9435.94	551.117	551.115	549.264	549.265	144.033	145.943
9436.04	551.116	551.115	549.265	549.265	144.398	146.027
9436.14	551.116	551.115	549.265	549.265	144.6	146.111
9436.24	551.115	551.115	549.265	549.265	144.801	146.199
9436.34	551.115	551.115	549.266	549.265	145.528	146.301
9436.45	551.115	551.115	549.266	549.265	145.775	146.391
9436.55	551.115	551.115	549.265	549.265	146.021	146.481
9436.65	551.114	551.115	549.265	549.265	146.383	146.572
9436.76	551.114	551.115	549.265	549.265	146.745	146.65
9436.86	551.114	551.116	549.265	549.265	146.91	146.715
9436.97	551.114	551.116	549.265	549.265	147.602	146.782
9437.07	551.115	551.116	549.266	549.265	148.293	146.841
9437.17	551.115	551.116	549.266	549.265	148.788	146.888
9437.28	551.115	551.116	549.266	549.265	149.284	146.929
9437.38	551.115	551.116	549.267	549.265	149.779	146.964
9437.49	551.116	551.116	549.267	549.265	149.749	147.002
9437.59	551.116	551.116	549.267	549.265	149.719	147.053
9437.7	551.116	551.116	549.268	549.265	149.646	147.107
9437.8	551.117	551.116	549.268	549.265	149.574	147.176
9437.9	551.117	551.116	549.268	549.266	149.188	147.251
9438.01	551.117	551.116	549.268	549.266	148.46	147.332
9438.11	551.117	551.116	549.268	549.266	148.417	147.43
9438.21	551.117	551.116	549.268	549.266	148.391	147.524
9438.32	551.117	551.116	549.268	549.266	148.381	147.614
9438.42	551.117	551.116	549.268	549.266	148.253	147.704
9438.52	551.117	551.116	549.267	549.266	148.141	147.776
9438.63	551.117	551.116	549.267	549.266	148.5	147.838
9438.73	551.116	551.116	549.267	549.266	148.901	147.893
9438.83	551.116	551.115	549.267	549.266	149.302	147.942
9438.93	551.116	551.115	549.267	549.266	149.687	147.985
9439.04	551.116	551.115	549.267	549.266	150.071	148.012
9439.14	551.116	551.116	549.267	549.266	150.456	148.036
9439.24	551.115	551.116	549.266	549.266	150.24	148.051
9439.35	551.115	551.116	549.265	549.266	149.713	148.062
9439.45	551.115	551.116	549.265	549.266	149.272	148.07
9439.56	551.116	551.116	549.264	549.267	148.831	148.079
9439.66	551.116	551.116	549.264	549.267	147.919	148.067
9439.76	551.116	551.116	549.263	549.267	147.008	148.05
9439.86	551.116	551.116	549.262	549.267	146.096	148.027
9439.96	551.116	551.116	549.263	549.267	146.166	148.017
9440.07	551.115	551.116	549.263	549.267	146.237	148.001
9440.17	551.115	551.116	549.264	549.267	145.802	147.975
9440.27	551.115	551.116	549.265	549.267	145.969	147.963
9440.38	551.115	551.116	549.266	549.267	146.446	147.958
9440.48	551.114	551.116	549.267	549.267	146.923	147.955
9440.59	551.114	551.116	549.268	549.267	147.4	147.956
9440.69	551.114	551.116	549.268	549.267	147.518	147.961
9440.79	551.114	551.116	549.269	549.267	147.635	147.959
9440.89	551.114	551.116	549.269	549.267	148.032	147.958
9440.99	551.115	551.116	549.269	549.267	147.448	147.936
9441.1	551.115	551.116	549.269	549.267	146.864	147.912
9441.2	551.115	551.116	549.268	549.267	146.784	147.897
9441.3	551.115	551.116	549.268	549.267	146.704	147.876
9441.41	551.116	551.116	549.268	549.267	146.624	147.854
9441.51	551.116	551.116	549.267	549.267	146.517	147.83
9441.61	551.116	551.116	549.267	549.267	146.591	147.812
9441.72	551.116	551.116	549.267	549.267	147.024	147.803
9441.82	551.116	551.116	549.267	549.267	147.457	147.796
9441.92	551.116	551.116	549.267	549.267	147.611	147.798
9442.02	551.116	551.116	549.267	549.267	147.764	147.824
9442.12	551.116	551.116	549.267	549.268	147.918	147.871
9442.22	551.116	551.116	549.267	549.268	148.357	147.943
9442.33	551.116	551.116	549.267	549.268	148.523	148.034
9442.43	551.116	551.116	549.267	549.268	148.69	148.145
9442.53	551.116	551.116	549.268	549.268	148.883	148.276
9442.63	551.115	551.116	549.268	549.269	148.896	148.403
9442.74	551.115	551.116	549.268	549.269	148.909	148.531
9442.84	551.116	551.116	549.269	549.269	148.922	148.674
9442.94	551.116	551.116	549.269	549.269	148.935	148.822
9443.05	551.116	551.116	549.269	549.269	148.772	148.96
9443.15	551.117	551.116	549.269	549.269	148.609	149.095
9443.25	551.117	551.116	549.269	549.269	148.161	149.221
9443.36	551.118	551.116	549.269	549.27	147.985	149.356
9443.46	551.118	551.116	549.269	549.27	147.809	149.494
9443.56	551.118	551.116	549.269	549.27	147.633	149.619
9443.66	551.118	551.116	549.269	549.27	147.458	149.748
9443.76	551.118	551.116	549.269	549.27	147.517	149.887
9443.86	551.117	551.116	549.269	549.27	147.846	150.021
9443.97	551.116	551.116	549.27	549.27	148.174	150.143
9444.07	551.116	551.116	549.27	549.27	148.679	150.259
9444.18	551.115	551.116	549.27	549.27	149.183	150.364
9444.28	551.115	551.116	549.27	549.27	149.687	150.458
9444.38	551.115	551.116	549.27	549.27	150.192	150.535
9444.49	551.114	551.116	549.271	549.27	150.904	150.598
9444.59	551.115	551.116	549.271	549.271	151.486	150.659
9444.69	551.115	551.116	549.272	549.271	152.068	150.719
9444.8	551.116	551.116	549.272	549.271	152.415	150.776
9444.9	551.116	551.116	549.272	549.271	152.492	150.822
9445.01	551.117	551.116	549.272	549.271	152.57	150.867
9445.11	551.117	551.116	549.273	549.271	152.648	150.919
9445.21	551.117	551.116	549.273	549.271	152.726	150.975
9445.32	551.116	551.116	549.273	549.271	153.107	151.044
9445.42	551.116	551.116	549.273	549.271	153.488	151.118
9445.52	551.116	551.116	549.273	549.271	153.662	151.194
9445.62	551.115	551.116	549.273	549.271	153.965	151.278
9445.73	551.115	551.116	549.274	549.271	154.269	151.371
9445.83	551.115	551.116	549.274	549.272	154.572	151.45
9445.93	551.114	551.116	549.274	549.272	154.876	151.522
9446.04	551.114	551.116	549.273	549.272	154.548	151.567
9446.14	551.114	551.116	549.273	549.272	154.221	151.593
9446.24	551.115	551.116	549.272	549.272	153.894	151.599
9446.34	551.115	551.116	549.272	549.272	153.263	151.58
9446.44	551.115	551.116	549.272	549.272	152.632	151.536
9446.55	551.115	551.116	549.271	549.272	152.001	151.476
9446.65	551.115	551.116	549.271	549.272	151.371	151.417
9446.75	551.115	551.116	549.27	549.271	150.902	151.358
9446.85	551.115	551.116	549.27	549.271	150.432	151.32
9446.96	551.115	551.116	549.27	549.271	149.963	151.302
9447.06	551.115	551.116	549.27	549.271	150.125	151.316
9447.16	551.115	551.116	549.271	549.271	150.286	151.346
9447.26	551.116	551.116	549.271	549.272	150.448	151.387
9447.36	551.116	551.116	549.271	549.272	150.609	151.438
9447.46	551.116	551.116	549.272	549.272	150.771	151.503
9447.57	551.116	551.116	549.272	549.272	151.236	151.581
9447.67	551.117	551.116	549.272	549.272	151.702	151.648
9447.78	551.117	551.116	549.272	549.272	152.006	151.702
9447.88	551.117	551.116	549.273	549.272	152.31	151.745
9447.98	551.117	551.116	549.273	549.272	152.614	151.772
9448.08	551.117	551.116	549.273	549.272	152.918	151.789
9448.19	551.118	551.116	549.273	549.272	153.222	151.802
9448.29	551.117	551.116	549.272	549.272	152.355	151.792
9448.39	551.117	551.116	549.272	549.272	151.488	151.784
9448.49	551.117	551.116	549.271	549.272	150.62	151.777
9448.6	551.117	551.116	549.27	549.272	149.449	151.766
9448.7	551.117	551.116	549.27	549.272	148.278	151.768
9448.8	551.117	551.116	549.269	549.272	147.107	151.781
9448.91	551.117	551.116	549.268	549.272	145.936	151.809
9449.01	551.117	551.116	549.268	549.272	145.422	151.869
9449.11	551.117	551.116	549.268	549.272	145.786	151.959
9449.21	551.117	551.116	549.268	549.272	146.151	152.062
9449.31	551.117	551.116	549.269	549.272	147.686	152.201
9449.41	551.117	551.116	549.27	549.273	149.222	152.35
9449.51	551.117	551.116	549.271	549.273	150.757	152.507
9449.61	551.116	551.116	549.272	549.273	152.293	152.679
9449.72	551.116	551.116	549.273	549.273	153.416	152.844
9449.82	551.116	551.116	549.274	549.273	154.494	153.012
9449.92	551.116	551.116	549.274	549.273	155.573	153.181
9450.02	551.116	551.116	549.275	549.273	155.994	153.338
9450.12	551.115	551.116	549.275	549.274	155.537	153.479
9450.22	551.115	551.116	549.275	549.274	155.08	153.61
9450.33	551.115	551.116	549.275	549.274	154.623	153.731
9450.43	551.114	551.116	549.275	549.274	154.166	153.846
9450.53	551.114	551.116	549.275	549.274	154.086	153.961
9450.64	551.114	551.116	549.275	549.274	154.005	154.065
9450.74	551.114	551.116	549.275	549.274	154.337	154.166
9450.84	551.113	551.116	549.275	549.274	154.714	154.257
9450.95	551.114	551.116	549.275	549.275	155.091	154.362
9451.05	551.114	551.116	549.275	549.275	155.468	154.481
9451.15	551.114	551.116	549.275	549.275	155.844	154.618
9451.26	551.115	551.116	549.275	549.275	156.059	154.781
9451.36	551.115	551.116	549.275	549.275	156.456	154.976
9451.47	551.116	551.116	549.275	549.275	156.853	155.201
9451.57	551.116	551.116	549.276	549.276	156.873	155.448
9451.67	551.117	551.117	549.276	549.276	156.894	155.711
9451.77	551.117	551.117	549.276	549.276	156.914	155.974
9451.87	551.117	551.117	549.276	549.276	156.934	156.22
9451.98	551.117	551.117	549.276	549.277	156.951	156.423
9452.08	551.117	551.117	549.277	549.277	157.177	156.588
9452.18	551.117	551.117	549.277	549.277	157.403	156.707
9452.29	551.117	551.117	549.278	549.277	157.791	156.782
9452.39	551.117	551.117	549.278	549.277	157.997	156.814
9452.49	551.117	551.117	549.278	549.277	158.203	156.813
9452.6	551.117	551.117	549.278	549.277	158.409	156.777
9452.7	551.117	551.117	549.278	549.277	158.381	156.72
9452.8	551.117	551.117	549.279	549.277	158.337	156.664
9452.91	551.117	551.117	549.279	549.277	158.293	156.626
9453.01	551.117	551.117	549.279	549.277	158.253	156.606
9453.11	551.117	551.117	549.279	549.277	158.003	156.601
9453.21	551.118	551.117	549.279	549.277	157.753	156.609
9453.31	551.118	551.117	549.279	549.277	157.504	156.633
9453.42	551.118	551.117	549.279	549.277	157.328	156.665
9453.52	551.118	551.117	549.279	549.277	157.153	156.698
9453.62	551.119	551.118	549.279	549.277	157.227	156.738
9453.72	551.119	551.118	549.279	549.277	157.534	156.778
9453.83	551.119	551.118	549.28	549.277	157.857	156.816
9453.93	551.119	551.118	549.28	549.277	158.181	156.844
9454.04	551.119	551.118	549.28	549.277	158.504	156.858
9454.14	551.12	551.118	549.28	549.277	158.828	156.859
9454.24	551.12	551.118	549.281	549.277	159.177	156.853
9454.34	551.12	551.118	549.28	549.277	158.646	156.82
9454.44	551.12	551.118	549.279	549.277	158.04	156.778
9454.55	551.12	551.118	549.279	549.277	157.435	156.728
9454.65	551.12	551.118	549.278	549.277	156.58	156.665
9454.75	551.12	551.118	549.277	549.277	155.725	156.591
9454.85	551.119	551.118	549.276	549.277	154.871	156.507
9454.96	551.119	551.118	549.275	549.277	154.202	156.434
9455.06	551.118	551.118	549.274	549.277	153.533	156.372
9455.16	551.118	551.118	549.274	549.277	153.142	156.327
9455.27	551.117	551.118	549.273	549.277	152.724	156.292
9455.37	551.116	551.118	549.273	549.277	153.188	156.288
9455.47	551.116	551.118	549.274	549.277	153.651	156.298
9455.57	551.116	551.118	549.274	549.277	154.115	156.321
9455.67	551.116	551.118	549.274	549.277	154.788	156.36
9455.77	551.116	551.118	549.274	549.277	155.462	156.414
9455.87	551.116	551.118	549.275	549.277	156.116	156.482
9455.98	551.117	551.118	549.275	549.277	156.584	156.549
9456.08	551.117	551.118	549.275	549.277	157.052	156.616
9456.18	551.117	551.118	549.275	549.277	157.243	156.675
9456.29	551.117	551.118	549.275	549.277	157.434	156.726
9456.39	551.117	551.118	549.275	549.277	157.151	156.756
9456.49	551.117	551.118	549.275	549.277	156.869	156.776
9456.59	551.117	551.118	549.275	549.277	156.586	156.784
9456.69	551.117	551.118	549.275	549.277	156.177	156.782
9456.8	551.117	551.118	549.275	549.277	155.768	156.77
9456.9	551.117	551.118	549.275	549.278	155.379	156.747
9457	551.117	551.118	549.275	549.278	154.99	156.728
9457.11	551.117	551.118	549.276	549.278	154.6	156.716
9457.21	551.117	551.118	549.276	549.278	154.268	156.707
9457.32	551.117	551.118	549.276	549.278	153.937	156.706
9457.42	551.117	551.118	549.276	549.278	154.729	156.735
9457.52	551.117	551.118	549.277	549.278	155.521	156.771
9457.62	551.117	551.118	549.278	549.278	156.313	156.821
9457.73	551.118	551.118	549.279	549.278	157.021	156.884
9457.83	551.118	551.118	549.279	549.278	157.73	156.955
9457.93	551.118	551.118	549.28	549.278	158.369	157.05
9458.03	551.118	551.118	549.281	549.279	159.007	157.152
9458.13	551.118	551.118	549.281	549.279	159.57	157.261
9458.24	551.118	551.118	549.282	549.279	160.074	157.383
9458.34	551.118	551.118	549.282	549.279	160.578	157.515
9458.44	551.118	551.118	549.282	549.279	160.432	157.641
9458.54	551.118	551.118	549.282	549.279	160.286	157.774
9458.64	551.118	551.118	549.282	549.28	159.972	157.903
9458.75	551.118	551.118	549.282	549.28	159.658	158.026
9458.85	551.118	551.118	549.282	549.28	159.343	158.149
9458.95	551.118	551.118	549.282	549.28	159.131	158.26
9459.06	551.118	551.118	549.282	549.28	158.918	158.366
9459.16	551.118	551.118	549.282	549.28	158.782	158.471
9459.27	551.119	551.118	549.282	549.281	158.646	158.572
9459.37	551.119	551.118	549.282	549.281	158.363	158.669
9459.48	551.119	551.118	549.282	549.281	158.08	158.761
9459.58	551.119	551.118	549.282	549.281	157.797	158.835
9459.69	551.12	551.118	549.282	549.281	157.334	158.907
9459.79	551.12	551.118	549.281	549.281	156.871	158.978
9459.89	551.12	551.118	549.281	549.281	156.408	159.047
9459.99	551.12	551.117	549.281	549.281	155.913	159.115
9460.09	551.12	551.117	549.28	549.281	155.964	159.169
9460.2	551.119	551.117	549.28	549.281	156.014	159.21
9460.3	551.119	551.117	549.28	549.281	156.065	159.239
9460.41	551.118	551.117	549.28	549.281	156.918	159.28
9460.51	551.118	551.117	549.28	549.281	157.772	159.315
9460.61	551.117	551.117	549.28	549.281	158.625	159.347
9460.72	551.117	551.117	549.281	549.281	159.826	159.381
9460.82	551.117	551.117	549.282	549.282	161.027	159.413
9460.93	551.117	551.117	549.282	549.282	162.033	159.446
9461.03	551.117	551.117	549.283	549.282	163.039	159.483
9461.13	551.117	551.117	549.284	549.282	163.498	159.526
9461.23	551.117	551.117	549.284	549.282	163.651	159.569
9461.33	551.117	551.117	549.284	549.282	163.803	159.621
9461.43	551.116	551.117	549.284	549.282	163.3	159.671
9461.54	551.116	551.117	549.284	549.282	162.798	159.734
9461.64	551.116	551.117	549.284	549.282	162.337	159.793
9461.74	551.115	551.116	549.283	549.282	161.876	159.847
9461.85	551.115	551.116	549.283	549.282	161.415	159.895
9461.95	551.114	551.116	549.282	549.282	160.758	159.929
9462.15	551.114	551.116	549.281	549.282	159.443	159.935
9462.25	551.113	551.116	549.28	549.282	159.093	159.946
9462.36	551.114	551.116	549.28	549.282	158.687	159.941
9462.46	551.114	551.116	549.28	549.282	158.281	159.924
9462.56	551.114	551.116	549.279	549.282	157.875	159.9
9462.67	551.115	551.115	549.279	549.282	157.428	159.869
9462.77	551.115	551.115	549.279	549.282	157.576	159.858
9462.88	551.115	551.115	549.279	549.282	157.724	159.854
9462.98	551.116	551.115	549.28	549.282	158.264	159.866
9463.08	551.116	551.115	549.28	549.282	158.691	159.883
9463.19	551.116	551.115	549.281	549.282	159.117	159.898
9463.29	551.116	551.115	549.282	549.282	159.544	159.908
9463.4	551.117	551.115	549.282	549.282	160.026	159.914
9463.5	551.117	551.115	549.283	549.282	160.743	159.913
9463.6	551.116	551.115	549.284	549.282	161.46	159.892
9463.71	551.116	551.115	549.285	549.282	162.177	159.855
9463.81	551.115	551.115	549.285	549.282	162.298	159.791
9463.91	551.114	551.115	549.285	549.282	162.504	159.714
9464.02	551.114	551.115	549.285	549.282	162.71	159.638
9464.12	551.113	551.115	549.286	549.282	163.03	159.567
9464.22	551.112	551.115	549.285	549.282	162.587	159.494
9464.32	551.112	551.115	549.285	549.282	162.144	159.448
9464.43	551.112	551.115	549.284	549.282	161.7	159.428
9464.53	551.112	551.115	549.283	549.282	161.021	159.429
9464.63	551.112	551.115	549.283	549.282	160.003	159.452
9464.73	551.113	551.115	549.282	549.282	158.984	159.506
9464.84	551.113	551.115	549.281	549.282	157.966	159.594
9464.94	551.114	551.115	549.28	549.282	156.862	159.694
9465.04	551.115	551.115	549.28	549.282	156.058	159.808
9465.15	551.115	551.115	549.279	549.282	155.253	159.921
9465.25	551.116	551.115	549.28	549.282	155.212	160.05
9465.36	551.116	551.115	549.28	549.282	155.639	160.18
9465.46	551.116	551.115	549.28	549.282	156.066	160.291
9465.56	551.116	551.115	549.281	549.282	156.493	160.386
9465.66	551.117	551.115	549.281	549.282	157.26	160.464
9465.76	551.117	551.115	549.281	549.282	157.857	160.518
9465.86	551.117	551.115	549.281	549.282	158.454	160.559
9465.96	551.116	551.115	549.281	549.282	159.051	160.586
9466.06	551.116	551.115	549.281	549.282	159.247	160.592
9466.17	551.115	551.115	549.281	549.282	159.443	160.585
9466.27	551.115	551.115	549.281	549.282	159.639	160.564
9466.37	551.115	551.116	549.281	549.282	159.367	160.524
9466.48	551.114	551.116	549.281	549.282	159.593	160.495
9466.58	551.114	551.116	549.281	549.282	159.819	160.475
9466.68	551.114	551.116	549.282	549.282	160.045	160.464
9466.79	551.114	551.116	549.282	549.282	160.902	160.472
9466.89	551.115	551.116	549.283	549.282	161.758	160.505
9466.99	551.115	551.116	549.283	549.282	162.614	160.563
9467.1	551.115	551.116	549.284	549.282	163.573	160.638
9467.2	551.116	551.116	549.284	549.282	164.531	160.733
9467.3	551.116	551.116	549.284	549.281	164.939	160.834
9467.41	551.116	551.116	549.284	549.281	165.346	160.949
9467.51	551.117	551.116	549.283	549.281	165.255	161.069
9467.61	551.117	551.116	549.283	549.281	164.872	161.185
9467.71	551.117	551.116	549.282	549.281	164.488	161.298
9467.81	551.117	551.116	549.282	549.281	163.644	161.412
9467.92	551.117	551.116	549.281	549.281	162.8	161.521
9468.02	551.117	551.116	549.281	549.281	162.145	161.616
9468.12	551.117	551.116	549.28	549.281	161.49	161.702
9468.23	551.118	551.116	549.28	549.281	160.835	161.78
9468.33	551.118	551.116	549.28	549.281	160.596	161.861
9468.43	551.118	551.116	549.28	549.281	160.356	161.94
9468.54	551.119	551.116	549.281	549.282	160.117	162.017
9468.64	551.119	551.116	549.281	549.282	160.17	162.101
9468.74	551.119	551.116	549.281	549.282	160.223	162.194
9468.84	551.119	551.116	549.281	549.282	160.401	162.293
9468.95	551.119	551.116	549.282	549.282	160.578	162.397
9469.05	551.118	551.116	549.282	549.282	161.253	162.526
9469.15	551.118	551.117	549.282	549.282	161.927	162.662
9469.25	551.117	551.117	549.282	549.282	162.601	162.804
9469.36	551.117	551.117	549.282	549.282	163.411	162.959
9469.46	551.116	551.117	549.282	549.282	164.221	163.11
9469.56	551.116	551.117	549.282	549.282	164.569	163.241
9469.66	551.115	551.117	549.282	549.282	164.918	163.359
9469.76	551.115	551.117	549.281	549.283	164.749	163.451
9469.87	551.115	551.117	549.281	549.283	164.455	163.517
9469.97	551.115	551.117	549.28	549.283	164.162	163.57
9470.08	551.115	551.117	549.28	549.283	163.183	163.596
9470.18	551.115	551.117	549.279	549.283	162.204	163.62
9470.28	551.115	551.117	549.28	549.283	161.902	163.661
9470.39	551.115	551.118	549.28	549.283	161.6	163.703
9470.49	551.115	551.118	549.28	549.283	161.13	163.751
9470.6	551.115	551.118	549.281	549.283	161.122	163.826
9470.7	551.115	551.118	549.281	549.283	161.113	163.915
9470.81	551.116	551.118	549.282	549.284	161.622	164.028
9470.91	551.116	551.118	549.283	549.284	162.131	164.154
9471.01	551.116	551.118	549.283	549.284	162.639	164.279
9471.12	551.117	551.118	549.284	549.284	163.287	164.404
9471.22	551.118	551.118	549.285	549.284	163.935	164.527
9471.32	551.118	551.118	549.285	549.284	164.329	164.636
9471.42	551.119	551.118	549.285	549.284	164.723	164.737
9471.53	551.119	551.118	549.286	549.285	165.285	164.83
9471.63	551.12	551.118	549.286	549.285	165.847	164.912
9471.73	551.12	551.118	549.286	549.285	166.409	164.981
9471.84	551.12	551.118	549.286	549.285	167.112	165.039
9471.94	551.12	551.118	549.286	549.285	167.814	165.086
9472.04	551.12	551.118	549.287	549.285	168.114	165.117
9472.15	551.12	551.118	549.287	549.285	168.275	165.137
9472.25	551.12	551.118	549.287	549.285	168.435	165.157
9472.35	551.12	551.118	549.287	549.285	168.173	165.17
9472.45	551.12	551.118	549.287	549.286	167.911	165.19
9472.55	551.119	551.118	549.287	549.286	167.683	165.221
9472.65	551.119	551.118	549.288	549.286	167.455	165.263
9472.76	551.119	551.118	549.288	549.286	167.256	165.323
9472.86	551.119	551.118	549.288	549.286	166.916	165.397
9472.96	551.119	551.118	549.288	549.286	166.576	165.474
9473.06	551.119	551.118	549.288	549.286	166.638	165.562
9473.17	551.119	551.118	549.288	549.286	166.7	165.668
9473.27	551.119	551.118	549.288	549.286	166.763	165.779
9473.37	551.119	551.118	549.288	549.287	166.756	165.892
9473.47	551.119	551.118	549.288	549.287	166.437	165.998
9473.57	551.119	551.118	549.288	549.287	166.086	166.1
9473.67	551.119	551.118	549.288	549.287	165.734	166.198
9473.77	551.119	551.118	549.288	549.287	165.353	166.29
9473.87	551.119	551.118	549.288	549.287	164.973	166.368
9473.98	551.118	551.118	549.287	549.287	164.592	166.429
9474.08	551.118	551.118	549.287	549.287	164.187	166.472
9474.18	551.118	551.118	549.287	549.287	164.197	166.492
9474.29	551.118	551.119	549.287	549.287	164.208	166.485
9474.39	551.117	551.119	549.287	549.287	164.288	166.453
9474.49	551.117	551.119	549.287	549.287	164.679	166.396
9474.59	551.117	551.119	549.287	549.287	165.07	166.31
9474.69	551.117	551.119	549.287	549.287	165.46	166.209
9474.8	551.116	551.119	549.287	549.287	165.851	166.096
9474.9	551.116	551.119	549.287	549.287	165.994	165.974
9475	551.116	551.119	549.287	549.287	166.261	165.866
9475.11	551.116	551.119	549.286	549.287	166.552	165.771
9475.21	551.116	551.119	549.286	549.287	166.428	165.68
9475.31	551.116	551.119	549.286	549.287	166.305	165.6
9475.42	551.116	551.119	549.286	549.287	166.181	165.537
9475.53	551.116	551.119	549.285	549.287	166.057	165.494
9475.63	551.117	551.119	549.286	549.287	166.473	165.481
9475.73	551.117	551.119	549.286	549.287	166.681	165.469
9475.84	551.117	551.119	549.286	549.287	166.89	165.461
9475.94	551.118	551.119	549.287	549.287	167.348	165.463
9476.04	551.118	551.119	549.287	549.287	167.68	165.468
9476.14	551.119	551.119	549.288	549.287	168.013	165.479
9476.24	551.119	551.119	549.288	549.288	168.346	165.5
9476.34	551.12	551.119	549.288	549.288	168.303	165.522
9476.45	551.12	551.119	549.289	549.288	167.816	165.539
9476.55	551.121	551.119	549.289	549.288	167.33	165.56
9476.65	551.121	551.119	549.288	549.288	166.303	165.575
9476.76	551.122	551.119	549.288	549.288	165.484	165.597
9476.86	551.122	551.119	549.288	549.288	164.665	165.616
9476.96	551.122	551.119	549.287	549.288	163.846	165.631
9477.07	551.122	551.119	549.287	549.288	163.026	165.64
9477.17	551.122	551.119	549.287	549.288	162.574	165.65
9477.28	551.121	551.119	549.287	549.288	162.122	165.651
9477.38	551.121	551.119	549.287	549.288	162.046	165.652
9477.48	551.121	551.119	549.287	549.288	162.413	165.654
9477.59	551.12	551.119	549.287	549.288	162.78	165.652
9477.69	551.12	551.119	549.287	549.288	163.147	165.651
9477.8	551.12	551.119	549.288	549.288	163.514	165.651
9477.9	551.119	551.119	549.288	549.288	164.177	165.665
9478.01	551.119	551.119	549.289	549.288	164.84	165.689
9478.11	551.119	551.119	549.289	549.288	165.503	165.723
9478.21	551.12	551.12	549.289	549.288	165.799	165.758
9478.32	551.12	551.12	549.29	549.288	166.095	165.793
9478.42	551.119	551.12	549.29	549.288	166.391	165.823
9478.53	551.119	551.12	549.29	549.288	166.686	165.846
9478.63	551.119	551.12	549.291	549.288	166.683	165.85
9478.73	551.119	551.12	549.291	549.288	166.794	165.841
9478.83	551.118	551.12	549.291	549.288	166.905	165.814
9478.94	551.118	551.12	549.29	549.288	166.721	165.765
9479.04	551.118	551.12	549.29	549.288	166.536	165.707
9479.14	551.118	551.12	549.29	549.288	166.352	165.647
9479.25	551.118	551.12	549.289	549.288	166.168	165.577
9479.35	551.117	551.12	549.289	549.288	165.983	165.505
9479.45	551.117	551.12	549.289	549.288	165.77	165.436
9479.56	551.117	551.12	549.288	549.288	165.556	165.371
9479.66	551.118	551.12	549.288	549.288	165.642	165.318
9479.76	551.118	551.12	549.288	549.288	165.612	165.268
9479.87	551.118	551.12	549.287	549.288	165.583	165.216
9479.97	551.119	551.12	549.287	549.288	165.554	165.169
9480.07	551.12	551.12	549.287	549.288	165.525	165.118
9480.17	551.12	551.12	549.287	549.288	165.852	165.063
9480.27	551.121	551.12	549.287	549.288	166.179	165.006
9480.37	551.121	551.12	549.287	549.288	166.506	164.948
9480.48	551.122	551.12	549.287	549.288	166.862	164.889
9480.58	551.122	551.12	549.288	549.288	167.218	164.824
9480.68	551.123	551.12	549.288	549.288	167.574	164.75
9480.78	551.123	551.12	549.288	549.288	167.931	164.671
9480.88	551.123	551.12	549.288	549.288	167.928	164.589
9480.99	551.122	551.12	549.289	549.288	167.761	164.5
9481.09	551.122	551.12	549.289	549.287	167.595	164.408
9481.19	551.122	551.12	549.288	549.287	167.072	164.306
9481.29	551.121	551.12	549.288	549.287	166.549	164.207
9481.4	551.121	551.12	549.288	549.287	166.026	164.114
9481.5	551.121	551.12	549.288	549.287	165.503	164.034
9481.61	551.12	551.12	549.288	549.287	164.98	163.973
9481.71	551.12	551.12	549.288	549.287	163.913	163.923
9481.81	551.12	551.12	549.287	549.287	162.847	163.888
9481.91	551.12	551.12	549.287	549.287	162.139	163.877
9482.02	551.12	551.12	549.287	549.287	161.595	163.886
9482.12	551.12	551.12	549.287	549.287	161.051	163.91
9482.22	551.12	551.12	549.286	549.287	160.508	163.945
9482.33	551.12	551.121	549.286	549.287	159.964	163.985
9482.43	551.12	551.121	549.286	549.287	159.727	164.032
9482.53	551.12	551.121	549.286	549.287	159.489	164.074
9482.63	551.12	551.121	549.285	549.287	159.252	164.11
9482.73	551.12	551.121	549.285	549.287	159.558	164.152
9482.84	551.12	551.121	549.285	549.287	159.865	164.17
9482.94	551.12	551.121	549.285	549.287	160.171	164.165
9483.05	551.12	551.121	549.285	549.287	160.478	164.145
9483.15	551.12	551.121	549.285	549.287	160.704	164.11
9483.25	551.12	551.121	549.285	549.287	161.149	164.07
9483.36	551.12	551.121	549.285	549.288	161.594	164.022
9483.46	551.12	551.121	549.285	549.288	161.733	163.958
9483.57	551.12	551.121	549.286	549.288	161.871	163.892
9483.67	551.12	551.121	549.286	549.288	162.01	163.833
9483.77	551.121	551.121	549.286	549.288	162.149	163.771
9483.88	551.121	551.121	549.286	549.288	162.571	163.729
9483.98	551.121	551.12	549.287	549.288	163.36	163.709
9484.08	551.121	551.12	549.288	549.288	164.148	163.695
9484.18	551.121	551.12	549.288	549.288	165.017	163.687
9484.29	551.121	551.12	549.288	549.288	165.667	163.682
9484.39	551.121	551.12	549.289	549.288	166.317	163.694
9484.49	551.121	551.12	549.289	549.288	166.967	163.732
9484.6	551.121	551.12	549.29	549.288	167.534	163.779
9484.7	551.12	551.12	549.29	549.288	167.875	163.84
9484.8	551.12	551.12	549.29	549.288	168.215	163.918
9484.9	551.12	551.121	549.29	549.288	168.271	164.009
9485.01	551.12	551.121	549.29	549.288	167.961	164.109
9485.11	551.12	551.121	549.29	549.288	167.651	164.22
9485.21	551.12	551.121	549.289	549.289	167.342	164.341
9485.31	551.12	551.121	549.289	549.289	166.471	164.46
9485.41	551.121	551.121	549.289	549.289	165.601	164.571
9485.52	551.121	551.121	549.289	549.289	165.186	164.684
9485.62	551.121	551.121	549.289	549.289	164.854	164.792
9485.72	551.122	551.121	549.29	549.289	164.749	164.896
9485.83	551.122	551.121	549.29	549.289	164.643	164.994
9485.93	551.122	551.121	549.291	549.289	164.538	165.076
9486.03	551.121	551.121	549.291	549.289	164.433	165.142
9486.13	551.121	551.121	549.292	549.289	164.626	165.205
9486.24	551.121	551.121	549.292	549.29	164.288	165.249
9486.34	551.12	551.121	549.291	549.29	164.511	165.295
9486.45	551.12	551.121	549.291	549.29	164.733	165.33
9486.55	551.12	551.121	549.291	549.29	164.5	165.34
9486.65	551.12	551.121	549.29	549.29	164.267	165.327
9486.76	551.12	551.121	549.29	549.29	164.034	165.295
9486.86	551.12	551.121	549.289	549.29	163.879	165.244
9487.06	551.121	551.121	549.289	549.29	164.144	165.191
9487.17	551.121	551.121	549.288	549.29	163.977	165.119
9487.27	551.121	551.12	549.289	549.29	164.342	165.048
9487.37	551.121	551.12	549.289	549.29	164.708	164.972
9487.47	551.121	551.12	549.289	549.29	165.073	164.896
9487.58	551.121	551.12	549.29	549.29	165.382	164.82
9487.68	551.121	551.12	549.29	549.29	165.692	164.753
9487.78	551.12	551.12	549.29	549.29	165.982	164.701
9487.88	551.12	551.12	549.29	549.29	166.193	164.659
9487.98	551.12	551.12	549.29	549.29	166.118	164.622
9488.09	551.12	551.12	549.29	549.29	166.042	164.6
9488.19	551.12	551.12	549.29	549.29	165.967	164.595
9488.3	551.12	551.12	549.29	549.29	165.891	164.596
9488.4	551.121	551.12	549.29	549.29	165.815	164.602
9488.5	551.121	551.12	549.29	549.29	165.424	164.604
9488.61	551.122	551.12	549.29	549.29	165.09	164.606
9488.71	551.122	551.12	549.289	549.29	164.755	164.607
9488.81	551.122	551.12	549.289	549.29	164.44	164.617
9488.92	551.122	551.12	549.289	549.29	164.125	164.628
9489.02	551.121	551.12	549.288	549.29	163.723	164.649
9489.13	551.121	551.12	549.288	549.29	163.321	164.675
9489.23	551.12	551.12	549.288	549.29	162.92	164.705
9489.33	551.119	551.12	549.288	549.29	162.744	164.751
9489.44	551.119	551.12	549.288	549.29	162.567	164.808
9489.54	551.119	551.12	549.288	549.29	162.705	164.873
9489.64	551.118	551.12	549.288	549.29	162.843	164.939
9489.74	551.118	551.12	549.288	549.29	162.982	164.997
9489.84	551.118	551.12	549.289	549.29	163.287	165.065
9489.95	551.119	551.12	549.289	549.29	163.593	165.128
9490.05	551.119	551.12	549.289	549.29	164.069	165.189
9490.16	551.12	551.12	549.289	549.29	164.546	165.248
9490.26	551.12	551.12	549.29	549.29	165.022	165.308
9490.36	551.121	551.12	549.29	549.29	165.274	165.369
9490.46	551.121	551.12	549.29	549.29	165.526	165.436
9490.57	551.121	551.12	549.29	549.29	165.456	165.512
9490.67	551.121	551.12	549.29	549.29	165.387	165.595
9490.77	551.121	551.12	549.29	549.291	165.317	165.686
9490.87	551.121	551.12	549.29	549.291	165.265	165.772
9490.98	551.121	551.12	549.291	549.291	165.213	165.853
9491.08	551.121	551.12	549.291	549.291	165.077	165.917
9491.18	551.12	551.12	549.291	549.291	164.941	165.974
9491.28	551.12	551.12	549.291	549.291	165.225	166.029
9491.38	551.119	551.12	549.291	549.291	165.509	166.075
9491.49	551.119	551.12	549.292	549.291	165.793	166.112
9491.59	551.118	551.12	549.292	549.291	166.219	166.141
9491.7	551.118	551.12	549.292	549.291	166.644	166.176
9491.8	551.118	551.12	549.292	549.291	167.069	166.229
9491.91	551.118	551.12	549.291	549.291	167.309	166.297
9492.01	551.117	551.12	549.291	549.291	167.208	166.372
9492.11	551.118	551.12	549.291	549.291	167.106	166.474
9492.22	551.118	551.12	549.291	549.292	167.004	166.598
9492.32	551.119	551.12	549.291	549.292	167.119	166.748
9492.42	551.119	551.12	549.292	549.292	167.233	166.912
9492.52	551.119	551.12	549.292	549.292	167.348	167.08
9492.63	551.12	551.12	549.293	549.292	167.643	167.254
9492.73	551.12	551.12	549.293	549.292	167.938	167.429
9492.83	551.12	551.12	549.294	549.292	168.554	167.596
9492.94	551.12	551.12	549.295	549.292	169.171	167.741
9493.04	551.12	551.12	549.295	549.293	170.13	167.875
9493.14	551.12	551.121	549.295	549.293	170.431	167.973
9493.25	551.12	551.121	549.295	549.293	170.732	168.054
9493.35	551.12	551.121	549.295	549.293	170.397	168.105
9493.46	551.12	551.121	549.294	549.293	170.061	168.139
9493.56	551.12	551.121	549.293	549.293	169.248	168.155
9493.66	551.12	551.121	549.293	549.293	168.435	168.169
9493.76	551.12	551.121	549.292	549.293	167.622	168.184
9493.86	551.12	551.121	549.292	549.293	166.821	168.199
9493.97	551.12	551.121	549.291	549.293	166.02	168.216
9494.07	551.12	551.121	549.291	549.293	165.22	168.244
9494.18	551.121	551.121	549.291	549.293	165.076	168.297
9494.28	551.121	551.121	549.292	549.293	165.604	168.373
9494.38	551.121	551.121	549.292	549.293	166.132	168.457
9494.48	551.121	551.121	549.292	549.293	166.66	168.554
9494.59	551.121	551.121	549.293	549.293	167.891	168.68
9494.69	551.122	551.121	549.294	549.293	169.122	168.82
9494.79	551.122	551.121	549.294	549.293	170.353	168.967
9494.89	551.123	551.122	549.294	549.294	171.25	169.113
9494.99	551.123	551.122	549.295	549.294	171.726	169.254
9495.09	551.123	551.122	549.295	549.294	172.202	169.387
9495.2	551.123	551.122	549.295	549.294	172.677	169.513
9495.3	551.124	551.122	549.295	549.294	172.482	169.607
9495.4	551.124	551.122	549.295	549.294	171.801	169.674
9495.5	551.124	551.122	549.295	549.294	171.121	169.713
9495.6	551.124	551.122	549.294	549.294	170.215	169.721
9495.7	551.124	551.122	549.294	549.294	169.275	169.693
9495.8	551.123	551.122	549.293	549.294	168.335	169.653
9495.9	551.123	551.122	549.293	549.294	167.395	169.598
9496.01	551.123	551.122	549.292	549.294	166.876	169.562
9496.11	551.122	551.122	549.292	549.294	166.758	169.544
9496.22	551.122	551.122	549.292	549.294	166.639	169.546
9496.32	551.122	551.122	549.292	549.294	166.521	169.575
9496.42	551.122	551.122	549.292	549.294	166.887	169.642
9496.52	551.122	551.122	549.293	549.294	167.76	169.746
9496.63	551.122	551.123	549.293	549.294	168.633	169.878
9496.73	551.122	551.123	549.294	549.294	169.54	170.025
9496.86	551.122	551.123	549.294	549.294	170.447	170.175
9496.96	551.122	551.123	549.295	549.294	171.47	170.315
9497.06	551.122	551.123	549.295	549.294	172.494	170.428
9497.17	551.122	551.123	549.295	549.294	173.117	170.506
9497.27	551.123	551.123	549.295	549.294	173.351	170.535
9497.37	551.123	551.123	549.295	549.294	173.585	170.522
9497.47	551.123	551.123	549.296	549.294	173.82	170.467
9497.58	551.124	551.123	549.296	549.294	173.547	170.368
9497.68	551.124	551.123	549.296	549.294	173.275	170.244
9497.78	551.124	551.123	549.296	549.294	172.653	170.097
9497.89	551.124	551.123	549.295	549.294	172.03	169.934
9497.99	551.124	551.123	549.295	549.294	171.246	169.764
9498.09	551.124	551.123	549.295	549.294	170.461	169.604
9498.2	551.124	551.123	549.294	549.294	169.677	169.456
9498.3	551.123	551.123	549.294	549.294	169.281	169.327
9498.41	551.123	551.123	549.294	549.294	168.886	169.211
9498.51	551.123	551.123	549.294	549.294	169.07	169.124
9498.61	551.122	551.123	549.294	549.294	169.255	169.054
9498.71	551.122	551.123	549.294	549.294	169.483	168.994
9498.81	551.122	551.123	549.295	549.294	170.06	168.945
9498.92	551.121	551.123	549.295	549.294	170.637	168.9
9499.02	551.121	551.123	549.296	549.294	171.26	168.862
9499.13	551.121	551.123	549.297	549.294	171.884	168.824
9499.23	551.121	551.123	549.296	549.294	171.833	168.763
9499.34	551.121	551.123	549.296	549.294	171.782	168.697
9499.44	551.122	551.123	549.296	549.294	171.732	168.623
9499.54	551.122	551.123	549.296	549.294	170.876	168.521
9499.65	551.123	551.123	549.295	549.294	170.02	168.404
9499.75	551.123	551.123	549.294	549.294	169.121	168.272
9499.85	551.123	551.123	549.294	549.294	168.222	168.141
9499.96	551.124	551.123	549.293	549.294	167.322	168.019
9500.06	551.124	551.123	549.292	549.294	166.499	167.904
9500.16	551.124	551.123	549.292	549.294	165.675	167.786
9500.27	551.124	551.123	549.292	549.294	165.317	167.686
9500.37	551.124	551.123	549.292	549.294	164.958	167.596
9500.47	551.123	551.123	549.292	549.294	164.6	167.52
9500.57	551.123	551.123	549.292	549.294	164.467	167.463
9500.68	551.122	551.123	549.292	549.294	164.334	167.423
9500.78	551.122	551.123	549.292	549.294	164.039	167.397
9500.88	551.122	551.123	549.292	549.294	163.744	167.384
9500.98	551.122	551.123	549.292	549.294	163.732	167.383
9501.09	551.121	551.123	549.292	549.294	163.645	167.391
9501.19	551.121	551.123	549.292	549.294	163.557	167.4
9501.29	551.122	551.123	549.291	549.294	163.678	167.413
9501.4	551.122	551.123	549.291	549.294	163.799	167.43
9501.5	551.122	551.123	549.291	549.294	163.92	167.445
9501.6	551.122	551.123	549.291	549.294	164.336	167.468
9501.7	551.123	551.123	549.291	549.294	164.726	167.491
9501.81	551.123	551.123	549.292	549.294	165.279	167.518
9501.92	551.123	551.124	549.292	549.294	165.831	167.553
9502.02	551.124	551.124	549.292	549.294	166.1	167.592
9502.12	551.124	551.124	549.292	549.294	166.369	167.636
9502.23	551.124	551.124	549.293	549.295	166.638	167.702
9502.33	551.124	551.124	549.294	549.295	167.35	167.79
9502.43	551.124	551.124	549.294	549.295	168.061	167.887
9502.54	551.124	551.124	549.295	549.295	168.503	167.988
9502.64	551.124	551.124	549.295	549.295	168.65	168.089
9502.74	551.124	551.124	549.296	549.295	168.822	168.196
9502.85	551.124	551.124	549.296	549.295	168.995	168.303
9502.95	551.124	551.124	549.297	549.295	169.168	168.401
9503.06	551.124	551.124	549.297	549.296	169.25	168.487
9503.16	551.124	551.124	549.297	549.296	169.331	168.575
9503.26	551.124	551.124	549.298	549.296	169.413	168.659
9503.37	551.124	551.124	549.298	549.296	169.325	168.746
9503.47	551.125	551.124	549.298	549.296	169.236	168.841
9503.58	551.125	551.123	549.298	549.296	169.417	168.95
9503.68	551.125	551.123	549.297	549.296	169.598	169.066
9503.78	551.125	551.124	549.297	549.296	169.779	169.191
9503.88	551.126	551.124	549.298	549.296	170.248	169.332
9503.99	551.126	551.124	549.298	549.296	170.717	169.48
9504.09	551.126	551.124	549.298	549.297	171.377	169.638
9504.2	551.126	551.124	549.298	549.297	172.038	169.795
9504.3	551.126	551.124	549.299	549.297	172.698	169.945
9504.41	551.125	551.124	549.299	549.297	173.087	170.083
9504.51	551.125	551.124	549.299	549.297	173.475	170.211
9504.61	551.125	551.124	549.299	549.297	173.723	170.325
9504.71	551.125	551.124	549.299	549.297	173.971	170.426
9504.82	551.124	551.124	549.3	549.297	173.807	170.508
9504.92	551.124	551.124	549.299	549.298	173.356	170.576
9505.02	551.124	551.124	549.299	549.298	172.905	170.627
9505.12	551.124	551.124	549.299	549.298	172.353	170.652
9505.22	551.123	551.124	549.299	549.298	171.801	170.657
9505.32	551.123	551.124	549.299	549.298	170.956	170.646
9505.43	551.122	551.124	549.298	549.298	170.111	170.622
9505.53	551.121	551.124	549.298	549.298	169.266	170.585
9505.63	551.121	551.124	549.297	549.298	168.988	170.551
9505.73	551.121	551.124	549.297	549.298	168.711	170.51
9505.84	551.121	551.124	549.297	549.298	168.843	170.469
9505.94	551.12	551.124	549.297	549.298	168.976	170.431
9506.04	551.121	551.124	549.296	549.298	169.109	170.393
9506.15	551.121	551.124	549.296	549.298	169.468	170.366
9506.25	551.122	551.124	549.296	549.297	169.826	170.342
9506.35	551.122	551.124	549.296	549.297	170.291	170.32
9506.45	551.123	551.124	549.297	549.297	170.756	170.297
9506.56	551.124	551.124	549.297	549.297	171.221	170.27
9506.66	551.125	551.124	549.297	549.297	171.26	170.226
9506.76	551.125	551.123	549.297	549.298	171.298	170.175
9506.87	551.126	551.123	549.298	549.298	171.378	170.115
9506.97	551.127	551.123	549.298	549.298	171.458	170.037
9507.07	551.126	551.123	549.298	549.298	171.355	169.95
9507.18	551.126	551.123	549.298	549.298	171.026	169.85
9507.28	551.126	551.123	549.298	549.298	170.697	169.747
9507.39	551.126	551.123	549.298	549.298	170.556	169.644
9507.49	551.126	551.123	549.298	549.297	170.414	169.547
9507.59	551.125	551.123	549.298	549.297	169.872	169.461
9507.69	551.124	551.123	549.298	549.297	169.331	169.394
9507.79	551.124	551.123	549.297	549.297	168.909	169.348
9507.9	551.124	551.123	549.297	549.297	168.446	169.32
9508	551.123	551.123	549.296	549.297	167.982	169.318
9508.1	551.123	551.123	549.296	549.297	167.702	169.344
9508.21	551.122	551.123	549.296	549.297	167.422	169.395
9508.31	551.122	551.123	549.295	549.298	167.141	169.467
9508.41	551.122	551.123	549.295	549.298	167.331	169.569
9508.51	551.122	551.123	549.295	549.298	167.229	169.674
9508.61	551.122	551.123	549.296	549.298	167.526	169.792
9508.72	551.122	551.123	549.296	549.298	167.823	169.913
9508.82	551.122	551.123	549.297	549.298	168.001	170.032
9508.92	551.122	551.123	549.297	549.298	168.179	170.147
9509.02	551.122	551.123	549.298	549.298	168.357	170.24
9509.13	551.123	551.123	549.298	549.298	168.477	170.31
9509.23	551.123	551.123	549.298	549.298	168.697	170.36
9509.33	551.123	551.123	549.299	549.298	168.917	170.39
9509.43	551.123	551.123	549.299	549.298	168.666	170.39
9509.54	551.123	551.123	549.299	549.298	168.708	170.375
9509.65	551.123	551.123	549.299	549.298	168.75	170.34
9509.75	551.123	551.123	549.299	549.298	168.792	170.291
9509.85	551.124	551.123	549.299	549.298	168.834	170.232
9509.95	551.124	551.123	549.299	549.298	169.025	170.171
9510.06	551.124	551.123	549.299	549.298	169.492	170.123
9510.16	551.124	551.123	549.299	549.298	170.016	170.081
9510.26	551.124	551.123	549.299	549.298	170.441	170.053
9510.37	551.124	551.123	549.299	549.298	170.866	170.038
9510.47	551.124	551.123	549.299	549.298	171.291	170.033
9510.57	551.123	551.123	549.3	549.298	171.716	170.046
9510.68	551.123	551.123	549.3	549.298	172.168	170.078
9510.78	551.123	551.123	549.3	549.299	172.936	170.127
9510.88	551.123	551.123	549.3	549.299	173.704	170.188
9510.99	551.123	551.123	549.3	549.299	174.323	170.257
9511.09	551.122	551.123	549.3	549.299	174.666	170.322
9511.19	551.122	551.123	549.3	549.299	175.01	170.388
9511.29	551.122	551.123	549.3	549.299	175.353	170.443
9511.4	551.122	551.123	549.3	549.299	175.5	170.483
9511.5	551.122	551.123	549.3	549.299	174.857	170.501
9511.6	551.122	551.123	549.3	549.299	174.214	170.505
9511.71	551.122	551.123	549.299	549.299	173.545	170.494
9511.81	551.122	551.123	549.299	549.298	172.559	170.464
9511.91	551.122	551.123	549.299	549.298	171.573	170.418
9512.02	551.122	551.123	549.299	549.298	170.586	170.362
9512.12	551.122	551.123	549.299	549.298	169.6	170.305
9512.22	551.122	551.123	549.299	549.298	168.804	170.252
9512.33	551.122	551.123	549.298	549.298	168.007	170.203
9512.43	551.123	551.123	549.298	549.298	167.406	170.161
9512.53	551.123	551.123	549.298	549.298	167.596	170.139
9512.64	551.123	551.123	549.298	549.298	167.786	170.119
9512.74	551.123	551.123	549.298	549.298	167.975	170.09
9512.84	551.123	551.123	549.298	549.298	168.165	170.054
9512.94	551.124	551.123	549.298	549.298	168.21	170.007
9513.05	551.124	551.123	549.298	549.298	168.69	169.958
9513.15	551.125	551.123	549.298	549.297	169.169	169.898
9513.26	551.125	551.123	549.298	549.297	169.459	169.822
9513.36	551.125	551.123	549.298	549.297	169.749	169.735
9513.47	551.125	551.122	549.298	549.297	170.039	169.634
9513.57	551.126	551.122	549.297	549.297	170.328	169.52
9513.67	551.126	551.122	549.297	549.297	170.243	169.389
9513.78	551.126	551.122	549.296	549.297	169.975	169.252
9513.88	551.125	551.122	549.296	549.297	169.708	169.114
9513.98	551.125	551.122	549.295	549.297	169.585	168.977
9514.09	551.125	551.122	549.295	549.297	169.027	168.834
9514.19	551.124	551.122	549.295	549.296	168.47	168.708
9514.29	551.124	551.122	549.294	549.296	167.912	168.607
9514.39	551.123	551.122	549.294	549.296	167.355	168.53
9514.49	551.123	551.122	549.294	549.296	167.042	168.484
9514.59	551.122	551.122	549.294	549.296	166.73	168.463
9514.7	551.122	551.122	549.294	549.296	166.793	168.475
9514.8	551.121	551.122	549.294	549.296	167.039	168.517
9514.91	551.121	551.122	549.295	549.296	167.284	168.581
9515.01	551.12	551.122	549.295	549.296	167.529	168.665
9515.11	551.12	551.122	549.295	549.296	167.774	168.767
9515.21	551.12	551.122	549.296	549.296	167.863	168.868
9515.31	551.119	551.122	549.296	549.296	167.951	168.963
9515.42	551.119	551.122	549.296	549.296	168.039	169.054
9515.52	551.119	551.122	549.296	549.296	167.883	169.135
9515.62	551.119	551.122	549.296	549.296	167.726	169.215
9515.73	551.119	551.122	549.296	549.296	167.569	169.276
9515.83	551.119	551.122	549.296	549.296	167.412	169.313
9515.93	551.119	551.122	549.295	549.296	167.506	169.333
9516.03	551.12	551.122	549.295	549.296	167.61	169.332
9516.13	551.12	551.122	549.295	549.296	167.713	169.31
9516.24	551.12	551.122	549.295	549.296	167.973	169.272
9516.34	551.12	551.122	549.295	549.296	168.233	169.22
9516.44	551.121	551.122	549.295	549.296	168.493	169.162
9516.54	551.121	551.122	549.295	549.296	168.753	169.105
9516.64	551.122	551.122	549.295	549.296	169.013	169.045
9516.75	551.122	551.122	549.296	549.296	169.595	169.004
9516.85	551.122	551.122	549.296	549.297	170.178	168.984
9516.95	551.122	551.122	549.297	549.297	170.509	168.98
9517.05	551.122	551.122	549.297	549.297	170.832	168.997
9517.16	551.123	551.122	549.297	549.297	171.155	169.039
9517.26	551.123	551.122	549.298	549.297	171.477	169.105
9517.36	551.123	551.122	549.298	549.297	171.8	169.192
9517.46	551.123	551.122	549.299	549.297	172.087	169.29
9517.56	551.123	551.122	549.299	549.297	172.357	169.395
9517.66	551.123	551.122	549.299	549.297	172.626	169.506
9517.77	551.123	551.123	549.299	549.297	172.573	169.617
9517.87	551.124	551.123	549.299	549.297	172.52	169.737
9517.97	551.124	551.123	549.299	549.297	172.467	169.87
9518.08	551.124	551.123	549.299	549.297	172.414	170.008
9518.19	551.123	551.123	549.299	549.298	171.992	170.14
9518.29	551.123	551.123	549.299	549.298	171.184	170.265
9518.39	551.123	551.123	549.299	549.298	170.376	170.388
9518.49	551.123	551.123	549.298	549.298	169.604	170.51
9518.59	551.123	551.123	549.298	549.298	168.849	170.627
9518.69	551.123	551.123	549.297	549.298	168.094	170.731
9518.8	551.124	551.123	549.297	549.298	167.339	170.824
9518.9	551.124	551.123	549.297	549.298	166.767	170.913
9519.01	551.125	551.124	549.296	549.298	166.515	170.997
9519.11	551.125	551.124	549.296	549.298	166.262	171.079
9519.21	551.126	551.124	549.296	549.298	166.378	171.164
9519.31	551.126	551.124	549.297	549.298	166.881	171.255
9519.42	551.126	551.124	549.297	549.298	167.384	171.332
9519.52	551.126	551.124	549.297	549.298	167.887	171.396
9519.62	551.125	551.124	549.298	549.298	168.844	171.455
9519.72	551.125	551.124	549.298	549.298	169.802	171.503
9519.82	551.124	551.124	549.298	549.298	170.878	171.543
9519.93	551.123	551.124	549.299	549.298	171.772	171.563
9520.03	551.122	551.124	549.299	549.298	172.345	171.559
9520.14	551.122	551.124	549.299	549.298	172.919	171.538
9520.24	551.122	551.124	549.299	549.298	173.493	171.499
9520.34	551.122	551.124	549.299	549.298	174.067	171.454
9520.44	551.122	551.124	549.299	549.298	174.784	171.416
9520.55	551.123	551.124	549.299	549.298	175.124	171.374
9520.65	551.123	551.124	549.299	549.298	175.01	171.334
9520.75	551.124	551.124	549.299	549.298	174.896	171.305
9520.85	551.124	551.124	549.298	549.298	174.663	171.293
9520.96	551.125	551.124	549.298	549.298	174.43	171.308
9521.06	551.125	551.124	549.298	549.298	174.197	171.351
9521.16	551.125	551.124	549.297	549.298	173.697	171.408
9521.26	551.124	551.124	549.297	549.298	173.198	171.484
9521.37	551.124	551.124	549.297	549.298	173.069	171.574
9521.47	551.124	551.124	549.297	549.298	172.798	171.668
9521.57	551.124	551.124	549.297	549.298	172.902	171.773
9521.67	551.123	551.124	549.297	549.298	173.007	171.866
9521.78	551.123	551.124	549.298	549.298	173.111	171.947
9521.88	551.123	551.123	549.298	549.298	173.037	172.015
9521.98	551.123	551.123	549.299	549.298	172.963	172.063
9522.09	551.124	551.123	549.299	549.298	172.514	172.085
9522.19	551.124	551.123	549.299	549.299	172.331	172.102
9522.29	551.124	551.123	549.299	549.299	172.149	172.1
9522.4	551.124	551.123	549.298	549.299	171.595	172.088
9522.5	551.124	551.123	549.298	549.299	171.041	172.069
9522.6	551.124	551.123	549.297	549.299	170.419	172.021
9522.7	551.123	551.123	549.297	549.299	169.796	171.962
9522.8	551.123	551.123	549.297	549.299	169.757	171.904
9522.9	551.123	551.123	549.298	549.299	169.897	171.828
9523.01	551.122	551.123	549.298	549.298	170.038	171.731
9523.11	551.122	551.123	549.298	549.298	170.553	171.608
9523.22	551.122	551.123	549.299	549.298	171.068	171.458
9523.32	551.122	551.123	549.299	549.298	171.583	171.29
9523.42	551.122	551.123	549.3	549.298	172.196	171.099
9523.52	551.123	551.123	549.301	549.298	172.809	170.886
9523.63	551.123	551.123	549.301	549.298	173.005	170.666
9523.73	551.123	551.123	549.301	549.298	173.201	170.449
9523.83	551.123	551.123	549.3	549.297	172.812	170.227
9523.93	551.123	551.123	549.3	549.297	172.423	170.018
9524.04	551.124	551.123	549.299	549.297	172.034	169.814
9524.14	551.123	551.123	549.299	549.297	171.157	169.628
9524.24	551.123	551.123	549.298	549.297	170.28	169.462
9524.35	551.123	551.123	549.298	549.297	169.898	169.326
9524.45	551.123	551.123	549.298	549.297	169.418	169.201
9524.56	551.123	551.123	549.298	549.297	168.938	169.093
9524.66	551.123	551.123	549.299	549.297	168.944	169.006
9524.76	551.123	551.123	549.299	549.297	168.951	168.939
9524.87	551.123	551.123	549.3	549.297	169.707	168.897
9524.97	551.123	551.123	549.3	549.297	170.462	168.859
9525.07	551.122	551.123	549.3	549.297	169.974	168.809
9525.17	551.122	551.123	549.299	549.297	169.975	168.77
9525.27	551.122	551.124	549.298	549.297	169.975	168.735
9525.38	551.122	551.124	549.297	549.297	169.481	168.699
9525.48	551.122	551.124	549.296	549.297	168.987	168.662
9525.58	551.122	551.124	549.294	549.297	167.968	168.608
9525.69	551.122	551.124	549.293	549.297	166.95	168.541
9525.79	551.121	551.124	549.292	549.297	165.932	168.454
9525.89	551.121	551.124	549.291	549.296	164.556	168.345
9526	551.121	551.124	549.29	549.296	163.18	168.221
9526.1	551.122	551.124	549.291	549.296	163.047	168.099
9526.2	551.122	551.124	549.291	549.296	162.914	167.956
9526.3	551.123	551.124	549.291	549.296	162.781	167.8
9526.41	551.124	551.124	549.292	549.296	162.911	167.637
9526.51	551.124	551.124	549.292	549.295	163.041	167.473
9526.61	551.125	551.124	549.293	549.295	164.184	167.328
9526.72	551.126	551.124	549.294	549.295	165.326	167.192
9526.82	551.126	551.124	549.295	549.295	166.469	167.077
9526.92	551.127	551.124	549.295	549.295	167.221	166.975
9527.03	551.127	551.124	549.296	549.295	167.973	166.884
9527.13	551.127	551.124	549.296	549.295	168.541	166.806
9527.23	551.127	551.124	549.297	549.295	169.11	166.754
9527.33	551.127	551.124	549.297	549.295	169.419	166.712
9527.44	551.127	551.124	549.297	549.294	169.465	166.674
9527.54	551.127	551.124	549.297	549.294	169.511	166.631
9527.65	551.126	551.124	549.297	549.294	169.068	166.576
9527.75	551.126	551.124	549.297	549.294	168.624	166.542
9527.85	551.126	551.124	549.297	549.294	168.476	166.525
9527.95	551.126	551.124	549.296	549.294	168.328	166.503
9528.05	551.126	551.124	549.296	549.294	168.18	166.485
9528.16	551.126	551.124	549.295	549.294	167.656	166.464
9528.26	551.126	551.124	549.295	549.294	167.133	166.45
9528.37	551.125	551.124	549.294	549.294	166.869	166.448
9528.47	551.125	551.124	549.293	549.294	166.605	166.455
9528.57	551.125	551.124	549.293	549.294	166.133	166.472
9528.68	551.124	551.124	549.292	549.294	165.661	166.509
9528.78	551.124	551.124	549.292	549.294	165.19	166.542
9528.88	551.123	551.124	549.292	549.294	164.748	166.571
9528.98	551.123	551.124	549.291	549.294	164.306	166.612
9529.09	551.122	551.124	549.291	549.294	163.865	166.647
9529.19	551.122	551.124	549.291	549.294	163.982	166.676
9529.29	551.122	551.124	549.292	549.294	164.155	166.678
9529.39	551.122	551.124	549.292	549.294	164.328	166.659
9529.49	551.122	551.124	549.292	549.294	164.502	166.618
9529.59	551.122	551.124	549.293	549.294	164.883	166.567
9529.7	551.122	551.124	549.293	549.294	165.692	166.505
9529.8	551.122	551.124	549.294	549.294	166.501	166.427
9529.9	551.122	551.124	549.295	549.294	166.985	166.326
9530	551.122	551.124	549.295	549.294	167.469	166.227
9530.1	551.123	551.124	549.295	549.294	168.082	166.142
9530.21	551.123	551.124	549.296	549.294	168.696	166.066
9530.31	551.123	551.124	549.296	549.294	169.253	166.01
9530.41	551.123	551.124	549.296	549.294	168.986	165.952
9530.51	551.123	551.124	549.296	549.294	168.719	165.902
9530.62	551.123	551.124	549.295	549.294	168.452	165.862
9530.72	551.123	551.124	549.294	549.294	167.757	165.819
9530.83	551.123	551.124	549.293	549.294	167.14	165.787
9530.93	551.123	551.124	549.293	549.294	166.523	165.762
9531.04	551.123	551.124	549.292	549.294	165.907	165.741
9531.15	551.123	551.124	549.291	549.294	165.55	165.733
9531.26	551.123	551.124	549.291	549.294	165.193	165.737
9531.39	551.123	551.124	549.291	549.294	164.836	165.753
9531.5	551.124	551.124	549.291	549.294	165.303	165.797
9531.6	551.124	551.124	549.291	549.294	165.127	165.844
9531.74	551.125	551.124	549.292	549.294	164.387	165.894
9531.84	551.126	551.124	549.292	549.294	164.132	165.969
9531.95	551.126	551.124	549.293	549.295	164.169	166.059
9532.07	551.127	551.125	549.293	549.295	164.205	166.157
9532.19	551.127	551.125	549.294	549.295	164.242	166.264
9532.29	551.127	551.125	549.294	549.295	163.997	166.365
9532.39	551.127	551.125	549.295	549.295	163.752	166.462
9532.49	551.127	551.125	549.295	549.295	163.506	166.541
9532.59	551.127	551.125	549.295	549.295	163.905	166.613
9532.7	551.127	551.125	549.296	549.295	164.48	166.672
9532.8	551.126	551.125	549.296	549.295	165.055	166.712
9532.9	551.126	551.125	549.297	549.295	165.63	166.732
9533.01	551.126	551.125	549.297	549.295	165.926	166.724
9533.11	551.125	551.125	549.297	549.295	166.223	166.696
9533.21	551.125	551.125	549.297	549.295	166.519	166.665
9533.32	551.125	551.125	549.297	549.295	166.709	166.626
9533.42	551.124	551.126	549.297	549.295	166.605	166.579
9533.53	551.124	551.126	549.297	549.295	166.502	166.547
9533.63	551.124	551.126	549.297	549.295	166.399	166.526
9533.73	551.124	551.126	549.297	549.295	166.547	166.523
9533.84	551.125	551.126	549.296	549.295	166.696	166.535
9533.94	551.125	551.126	549.296	549.295	166.845	166.562
9534.06	551.126	551.126	549.296	549.295	166.981	166.604
9534.16	551.126	551.126	549.296	549.295	167.297	166.665
9534.27	551.126	551.126	549.296	549.295	167.613	166.714
9534.37	551.127	551.126	549.296	549.295	167.929	166.763
9534.48	551.127	551.126	549.296	549.295	168.537	166.829
9534.58	551.127	551.126	549.296	549.295	169.139	166.895
9534.68	551.127	551.126	549.296	549.295	169.74	166.954
9534.78	551.127	551.126	549.296	549.296	169.913	166.993
9534.88	551.127	551.126	549.296	549.296	170.085	167.018
9534.99	551.127	551.126	549.296	549.296	169.927	167.036
9535.09	551.127	551.126	549.296	549.296	169.77	167.043
9535.19	551.126	551.126	549.296	549.296	169.432	167.037
9535.3	551.126	551.126	549.295	549.296	168.959	167.006
9535.4	551.126	551.126	549.295	549.296	168.486	166.96
9535.5	551.126	551.126	549.295	549.295	168.012	166.907
9535.61	551.126	551.126	549.294	549.295	167.546	166.847
9535.71	551.126	551.126	549.294	549.295	167.098	166.786
9535.82	551.126	551.126	549.294	549.295	166.515	166.734
9535.92	551.126	551.126	549.294	549.295	166.189	166.698
9536.02	551.126	551.126	549.294	549.295	166.208	166.681
9536.13	551.126	551.126	549.294	549.295	166.198	166.68
9536.23	551.126	551.127	549.294	549.295	166.217	166.684
9536.33	551.126	551.127	549.294	549.295	166.358	166.695
9536.44	551.126	551.127	549.294	549.295	166.783	166.712
9536.54	551.126	551.127	549.294	549.295	167.209	166.712
9536.64	551.126	551.127	549.295	549.295	167.634	166.697
9536.74	551.126	551.127	549.295	549.295	167.475	166.655
9536.85	551.126	551.127	549.295	549.295	167.315	166.588
9536.95	551.126	551.127	549.295	549.295	167.155	166.496
9537.05	551.126	551.127	549.296	549.295	166.873	166.381
9537.16	551.126	551.127	549.296	549.295	166.592	166.239
9537.26	551.126	551.127	549.296	549.295	165.983	166.076
9537.37	551.126	551.127	549.296	549.295	165.375	165.9
9537.47	551.126	551.127	549.296	549.295	165.048	165.723
9537.57	551.126	551.127	549.295	549.295	164.294	165.54
9537.67	551.126	551.127	549.295	549.294	163.54	165.364
9537.78	551.126	551.127	549.295	549.294	162.787	165.201
9537.88	551.126	551.127	549.294	549.294	162.599	165.065
9537.98	551.127	551.127	549.294	549.294	162.824	164.957
9538.08	551.127	551.127	549.294	549.294	163.049	164.865
9538.19	551.128	551.127	549.295	549.294	163.274	164.787
9538.29	551.128	551.127	549.295	549.294	164.133	164.737
9538.39	551.128	551.127	549.295	549.294	164.992	164.701
9538.5	551.129	551.127	549.296	549.294	165.851	164.681
9538.6	551.129	551.127	549.296	549.294	166.571	164.669
9538.7	551.129	551.127	549.296	549.294	166.695	164.649
9538.8	551.129	551.127	549.296	549.295	166.82	164.628
9538.91	551.128	551.127	549.296	549.295	166.945	164.605
9539.01	551.128	551.127	549.295	549.295	166.296	164.563
9539.12	551.127	551.127	549.294	549.295	165.648	164.51
9539.22	551.126	551.127	549.294	549.295	164.999	164.448
9539.32	551.126	551.127	549.293	549.295	164.044	164.37
9539.42	551.125	551.127	549.293	549.295	163.088	164.295
9539.52	551.125	551.127	549.292	549.295	162.332	164.227
9539.62	551.125	551.127	549.292	549.295	161.576	164.163
9539.72	551.125	551.127	549.292	549.295	161.461	164.118
9539.83	551.125	551.127	549.292	549.295	161.346	164.081
9539.93	551.125	551.127	549.292	549.295	161.231	164.056
9540.03	551.126	551.128	549.293	549.295	161.477	164.052
9540.14	551.126	551.128	549.293	549.295	161.723	164.051
9540.24	551.126	551.128	549.293	549.295	162.212	164.065
9540.34	551.127	551.128	549.294	549.295	162.701	164.09
9540.44	551.127	551.128	549.294	549.295	163.218	164.125
9540.55	551.127	551.128	549.294	549.295	163.534	164.155
9540.65	551.127	551.128	549.295	549.295	163.85	164.175
9540.76	551.128	551.128	549.295	549.295	164.12	164.185
9540.86	551.128	551.128	549.295	549.295	164.391	164.188
9540.96	551.128	551.128	549.295	549.295	164.661	164.163
9541.06	551.129	551.128	549.296	549.295	164.86	164.11
9541.17	551.129	551.128	549.296	549.294	165.045	164.034
9541.27	551.129	551.127	549.296	549.294	164.988	163.934
9541.37	551.129	551.127	549.296	549.294	164.93	163.826
9541.47	551.129	551.127	549.296	549.294	164.846	163.71
9541.57	551.13	551.127	549.295	549.294	164.761	163.573
9541.68	551.13	551.127	549.295	549.294	164.677	163.443
9541.78	551.13	551.127	549.295	549.294	164.626	163.32
9541.88	551.13	551.127	549.295	549.294	164.609	163.202
9541.98	551.129	551.127	549.295	549.294	164.593	163.103
9542.08	551.129	551.127	549.295	549.294	164.647	163.023
9542.18	551.129	551.127	549.295	549.294	164.715	162.957
9542.29	551.129	551.127	549.295	549.294	164.783	162.905
9542.39	551.129	551.127	549.295	549.294	164.851	162.868
9542.49	551.128	551.127	549.295	549.294	164.919	162.845
9542.6	551.128	551.127	549.295	549.294	164.73	162.845
9542.7	551.128	551.127	549.295	549.294	164.54	162.853
9542.8	551.128	551.127	549.295	549.294	164.318	162.868
9542.91	551.128	551.127	549.295	549.294	164.06	162.887
9543.01	551.128	551.127	549.294	549.294	163.803	162.908
9543.11	551.127	551.127	549.294	549.294	163.545	162.913
9543.21	551.127	551.127	549.294	549.294	163.288	162.905
9543.32	551.126	551.127	549.294	549.294	163.133	162.887
9543.42	551.126	551.127	549.294	549.294	162.604	162.836
9543.52	551.125	551.127	549.294	549.294	162.074	162.761
9543.63	551.125	551.127	549.294	549.294	161.802	162.666
9543.73	551.125	551.127	549.294	549.294	161.531	162.548
9543.83	551.124	551.127	549.294	549.293	161.259	162.407
9543.93	551.124	551.127	549.294	549.293	160.987	162.237
9544.04	551.124	551.127	549.293	549.293	160.043	162.024
9544.14	551.124	551.127	549.293	549.293	159.735	161.815
[truncated: 2,804 more rows]

## Sheet: 5 uM
TIME	CH1	CH1_NR	CH2	CH2_NR	CORRECTED	CORRECTED_NR	INJECTIONS
9846.31	551.165	551.164	549.164	549.162	0	-0.131828	mmCDHR5EC1-2his 5 µM
9846.47	551.165	551.164	549.164	549.162	0	0
9846.57	551.165	551.164	549.164	549.162	0	0
9846.68	551.164	551.164	549.164	549.162	0	0
9846.78	551.164	551.164	549.164	549.162	0	0.0416069
9846.89	551.164	551.164	549.164	549.162	0	0.0749871
9846.99	551.164	551.164	549.164	549.162	0	0.100141
9847.09	551.164	551.164	549.163	549.162	0	0.127667
9847.19	551.164	551.164	549.163	549.162	0	0.157566
9847.3	551.163	551.164	549.162	549.162	0	0.189961
9847.4	551.163	551.164	549.162	549.162	0	0.224854
9847.5	551.163	551.164	549.161	549.162	0	0.257167
9847.61	551.164	551.164	549.161	549.162	0	0.291965
9847.71	551.164	551.164	549.161	549.162	0	0.32925
9847.81	551.164	551.164	549.161	549.162	0	0.36902
9847.91	551.164	551.164	549.161	549.162	0	0.413981
9848.01	551.164	551.164	549.161	549.162	0	0.4595
9848.12	551.164	551.164	549.162	549.162	0	0.505577
9848.22	551.164	551.164	549.162	549.162	0	0.552213
9848.32	551.165	551.164	549.163	549.162	0	0.602423
9848.43	551.164	551.164	549.163	549.162	0	0.656208
9848.53	551.164	551.164	549.163	549.162	0	0.713566
9848.64	551.164	551.164	549.163	549.161	0	0.769433
9848.74	551.164	551.164	549.163	549.161	0	0.82844
9848.85	551.164	551.164	549.162	549.161	0	0.886943
9848.95	551.164	551.164	549.162	549.161	0	0.944944
9849.05	551.164	551.164	549.161	549.161	0	1.00244
9849.15	551.165	551.164	549.161	549.161	0	1.05334
9849.26	551.165	551.164	549.16	549.161	2.12195	1.13923
9849.36	551.165	551.164	549.16	549.161	1.70239	1.16457
9849.46	551.166	551.164	549.159	549.161	1.28282	1.18016
9849.57	551.166	551.164	549.159	549.161	1.40383	1.1966
9849.67	551.166	551.164	549.159	549.161	1.52484	1.2064
9849.77	551.166	551.164	549.159	549.161	1.65219	1.20968
9849.88	551.166	551.164	549.158	549.16	1.77954	1.20877
9849.98	551.165	551.164	549.158	549.16	1.64794	1.1976
9850.08	551.165	551.164	549.158	549.16	1.77472	1.18632
9850.19	551.164	551.164	549.159	549.16	1.9015	1.1806
9850.29	551.164	551.164	549.159	549.16	2.02828	1.18042
9850.39	551.163	551.164	549.159	549.16	2.29301	1.18448
9850.49	551.163	551.164	549.159	549.16	2.32148	1.18542
9850.6	551.162	551.164	549.159	549.16	2.34995	1.18789
9850.7	551.162	551.164	549.16	549.16	2.37843	1.19672
9850.8	551.162	551.164	549.16	549.16	2.56071	1.21494
9850.91	551.162	551.164	549.161	549.16	2.743	1.23706
9851.01	551.162	551.164	549.161	549.16	2.92529	1.2631
9851.12	551.162	551.164	549.161	549.16	2.84919	1.2909
9851.22	551.162	551.164	549.161	549.16	3.00935	1.33014
9851.32	551.163	551.164	549.161	549.16	2.98369	1.37257
9851.42	551.163	551.164	549.162	549.16	2.95803	1.41621
9851.53	551.163	551.164	549.162	549.159	2.93236	1.46106
9851.63	551.164	551.164	549.161	549.159	2.59562	1.50103
9851.73	551.164	551.164	549.161	549.159	2.25887	1.53427
9851.84	551.164	551.163	549.16	549.159	1.71153	1.55665
9851.94	551.164	551.163	549.16	549.159	1.21462	1.52464
9852.04	551.164	551.163	549.159	549.159	0.717717	1.48708
9852.14	551.164	551.163	549.159	549.159	0.37879	1.44563
9852.24	551.164	551.163	549.158	549.159	0.0398632	1.38661
9852.34	551.164	551.163	549.158	549.159	-0.173813	1.31247
9852.45	551.163	551.163	549.157	549.159	-0.437923	1.22927
9852.55	551.163	551.163	549.157	549.159	-0.702034	1.13801
9852.66	551.163	551.163	549.157	549.159	-0.418804	1.06377
9852.76	551.163	551.163	549.157	549.159	-0.135574	0.990753
9852.86	551.162	551.163	549.157	549.159	-0.0579508	0.914929
9852.97	551.162	551.163	549.157	549.159	0.0196726	0.852154
9853.07	551.163	551.163	549.158	549.159	0.0972959	0.799725
9853.17	551.163	551.163	549.158	549.159	0.422007	0.765637
9853.28	551.163	551.163	549.159	549.159	0.746717	0.745046
9853.38	551.163	551.163	549.159	549.159	0.946177	0.737078
9853.48	551.163	551.163	549.159	549.159	1.14564	0.741173
9853.59	551.163	551.163	549.16	549.159	1.49355	0.760242
9853.69	551.163	551.163	549.16	549.159	1.84146	0.786593
9853.79	551.163	551.163	549.161	549.159	2.18937	0.825294
9853.9	551.163	551.163	549.161	549.159	2.25128	0.866104
9854	551.163	551.163	549.16	549.159	2.3132	0.913496
9854.11	551.163	551.163	549.16	549.159	2.37511	0.960815
9854.21	551.163	551.163	549.16	549.159	2.03196	1.00012
9854.32	551.163	551.163	549.159	549.159	1.68881	1.04545
9854.42	551.163	551.163	549.159	549.159	0.986247	1.08968
9854.52	551.163	551.163	549.158	549.159	0.283688	1.14398
9854.62	551.162	551.163	549.158	549.159	-0.491831	1.20593
9854.72	551.162	551.163	549.158	549.159	-1.26735	1.27248
9854.83	551.162	551.163	549.157	549.159	-2.04287	1.34051
9854.93	551.163	551.163	549.157	549.159	-2.32678	1.42528
9855.03	551.163	551.163	549.157	549.159	-2.6107	1.51469
9855.13	551.163	551.163	549.157	549.16	-2.42152	1.62566
9855.24	551.164	551.163	549.157	549.16	-2.23233	1.74537
9855.34	551.164	551.163	549.158	549.16	-2.04315	1.86309
9855.44	551.164	551.163	549.158	549.16	-1.25084	1.98914
9855.55	551.165	551.163	549.158	549.16	-0.458531	2.11573
9855.65	551.165	551.163	549.158	549.16	0.258286	2.2395
9855.76	551.165	551.163	549.159	549.16	0.975103	2.36194
9855.86	551.165	551.163	549.159	549.16	1.7726	2.47978
9855.96	551.165	551.163	549.159	549.16	2.5701	2.58038
9856.06	551.165	551.163	549.159	549.16	3.36759	2.66618
9856.17	551.164	551.163	549.16	549.16	3.92131	2.7324
9856.27	551.164	551.163	549.16	549.16	4.47503	2.78447
9856.37	551.164	551.163	549.161	549.16	5.02875	2.82173
9856.48	551.164	551.163	549.161	549.16	5.33874	2.83943
9856.58	551.163	551.163	549.161	549.16	5.30938	2.84127
9856.68	551.163	551.163	549.162	549.16	5.28002	2.8358
9856.78	551.163	551.163	549.162	549.16	5.25066	2.82076
9856.88	551.163	551.163	549.162	549.16	5.21705	2.804
9856.99	551.163	551.163	549.162	549.16	5.18345	2.79107
9857.09	551.163	551.163	549.163	549.16	5.14985	2.79209
9857.19	551.163	551.164	549.163	549.16	4.88693	2.80256
9857.29	551.163	551.164	549.163	549.16	4.624	2.82842
9857.4	551.163	551.164	549.163	549.16	4.64702	2.87589
9857.5	551.163	551.164	549.163	549.16	4.67004	2.93941
9857.61	551.163	551.164	549.163	549.16	5.03242	3.01598
9857.71	551.163	551.164	549.163	549.16	5.21397	3.09541
9857.81	551.163	551.164	549.163	549.16	5.39553	3.16706
9857.91	551.164	551.164	549.163	549.16	5.50064	3.22943
9858.02	551.164	551.164	549.162	549.16	5.60576	3.28403
9858.12	551.164	551.164	549.162	549.16	5.61535	3.31408
9858.22	551.164	551.164	549.162	549.16	5.62493	3.32393
9858.33	551.164	551.164	549.162	549.16	5.63452	3.31506
9858.43	551.164	551.164	549.161	549.16	5.07948	3.2764
9858.53	551.164	551.164	549.161	549.16	4.52444	3.21741
9858.64	551.164	551.164	549.161	549.16	3.96939	3.14127
9858.74	551.164	551.164	549.16	549.16	3.59518	3.05152
9858.85	551.163	551.164	549.16	549.16	3.18841	2.95591
9858.95	551.163	551.164	549.16	549.16	2.78164	2.85509
9859.05	551.163	551.164	549.159	549.16	2.37488	2.75208
9859.16	551.163	551.164	549.159	549.16	2.06364	2.65353
9859.26	551.163	551.164	549.159	549.16	1.63722	2.55948
9859.36	551.163	551.164	549.158	549.16	1.2108	2.47509
9859.46	551.163	551.164	549.158	549.16	1.06307	2.40582
9859.56	551.164	551.164	549.158	549.16	1.07189	2.34935
9859.67	551.164	551.164	549.158	549.16	1.08071	2.29946
9859.77	551.164	551.164	549.158	549.16	1.08953	2.25143
9859.87	551.164	551.164	549.158	549.16	1.13091	2.2104
9859.98	551.165	551.164	549.158	549.16	1.17344	2.17575
9860.08	551.165	551.164	549.158	549.159	1.21597	2.13615
9860.18	551.165	551.164	549.157	549.159	1.2585	2.09161
9860.28	551.165	551.164	549.157	549.159	1.05105	2.03056
9860.38	551.165	551.164	549.157	549.159	0.843599	1.95857
9860.49	551.165	551.164	549.157	549.159	0.636149	1.88514
9860.59	551.164	551.164	549.157	549.159	0.272144	1.80872
9860.69	551.164	551.164	549.158	549.159	0.0342451	1.73484
9860.8	551.164	551.164	549.158	549.159	-0.203654	1.66758
9860.9	551.164	551.164	549.158	549.159	-0.441553	1.60694
9861	551.164	551.164	549.158	549.159	-0.68061	1.55289
9861.11	551.164	551.164	549.158	549.159	-0.758051	1.52238
9861.21	551.164	551.164	549.158	549.159	-0.835491	1.51224
9861.32	551.165	551.164	549.158	549.159	-0.547769	1.51553
9861.42	551.165	551.164	549.158	549.159	-0.260047	1.52155
9861.53	551.165	551.164	549.159	549.159	0.18183	1.52445
9861.63	551.165	551.164	549.159	549.159	0.623706	1.5231
9861.73	551.165	551.164	549.159	549.159	0.939478	1.51503
9861.83	551.165	551.164	549.159	549.159	1.40252	1.50376
9861.94	551.165	551.164	549.16	549.159	1.86556	1.48866
9862.04	551.165	551.164	549.16	549.159	2.3286	1.48508
9862.14	551.165	551.164	549.16	549.159	2.63002	1.48439
9862.24	551.165	551.164	549.16	549.159	2.69148	1.48199
9862.35	551.165	551.164	549.16	549.159	2.75294	1.49166
9862.45	551.165	551.164	549.16	549.159	2.8144	1.51341
9862.55	551.165	551.164	549.159	549.159	2.58506	1.54089
9862.65	551.165	551.164	549.159	549.159	2.35571	1.57789
9862.76	551.165	551.164	549.159	549.159	2.12637	1.61341
9862.86	551.165	551.164	549.159	549.159	1.74976	1.64458
9862.96	551.165	551.164	549.159	549.159	1.85843	1.6887
9863.07	551.165	551.164	549.159	549.159	1.9671	1.72394
9863.17	551.164	551.164	549.159	549.159	2.07576	1.75032
9863.28	551.164	551.164	549.16	549.159	2.4229	1.77558
9863.38	551.164	551.164	549.16	549.16	2.77004	1.79757
9863.48	551.164	551.164	549.161	549.16	3.11718	1.8163
9863.59	551.163	551.164	549.161	549.16	3.60096	1.83655
9863.69	551.163	551.164	549.162	549.16	4.08474	1.85564
9863.79	551.163	551.164	549.162	549.16	3.84965	1.86457
9863.89	551.162	551.165	549.161	549.16	3.61455	1.87743
9863.99	551.162	551.165	549.161	549.16	2.89418	1.87754
9864.1	551.162	551.165	549.16	549.16	2.2709	1.87326
9864.2	551.162	551.165	549.159	549.16	1.64763	1.85968
9864.31	551.162	551.165	549.158	549.16	1.02584	1.84473
9864.41	551.162	551.165	549.158	549.16	0.404063	1.83086
9864.51	551.162	551.165	549.158	549.16	0.565279	1.83181
9864.61	551.163	551.165	549.158	549.16	0.726494	1.83012
9864.71	551.163	551.165	549.158	549.16	0.88771	1.8258
9864.82	551.164	551.165	549.159	549.16	1.51247	1.83384
9864.92	551.164	551.165	549.159	549.16	2.13722	1.84986
9865.03	551.165	551.165	549.16	549.16	2.76198	1.87386
9865.13	551.165	551.165	549.161	549.16	3.28964	1.89806
9865.24	551.166	551.165	549.161	549.16	3.25714	1.91908
9865.34	551.166	551.165	549.161	549.16	3.22464	1.93889
9865.45	551.167	551.165	549.162	549.16	3.19214	1.95748
9865.55	551.167	551.165	549.161	549.16	2.53248	1.96418
9865.65	551.167	551.165	549.161	549.16	1.87282	1.96176
9865.75	551.167	551.165	549.16	549.16	1.21316	1.95023
9865.85	551.166	551.165	549.159	549.16	0.808834	1.94206
9865.95	551.166	551.165	549.159	549.16	0.404509	1.92755
9866.05	551.166	551.165	549.158	549.16	0.107023	1.9141
9866.16	551.166	551.165	549.158	549.16	-0.190464	1.90547
9866.26	551.166	551.165	549.158	549.16	-0.0675854	1.90723
9866.36	551.166	551.165	549.158	549.16	0.0552931	1.91224
9866.47	551.166	551.165	549.158	549.16	0.178172	1.9346
9866.57	551.166	551.165	549.158	549.16	0.145217	1.9722
9866.67	551.166	551.165	549.159	549.16	0.112263	2.03762
9866.77	551.166	551.165	549.159	549.16	0.483163	2.13878
9866.87	551.166	551.165	549.16	549.16	0.854063	2.2603
9866.98	551.166	551.166	549.16	549.161	1.28955	2.40341
9867.08	551.165	551.166	549.16	549.161	1.6182	2.55947
9867.18	551.165	551.166	549.161	549.161	1.94684	2.71523
9867.28	551.165	551.166	549.161	549.161	2.41528	2.87343
9867.39	551.165	551.166	549.162	549.161	2.88372	3.02204
9867.49	551.165	551.166	549.162	549.161	3.35216	3.1408
9867.59	551.165	551.166	549.162	549.161	3.52105	3.22288
9867.69	551.165	551.166	549.162	549.161	3.68994	3.27417
9867.8	551.165	551.166	549.162	549.161	3.39845	3.28562
9867.9	551.165	551.166	549.162	549.161	3.10696	3.27725
9868	551.165	551.166	549.161	549.161	2.75088	3.2478
9868.11	551.166	551.166	549.161	549.161	2.39481	3.20131
9868.21	551.166	551.166	549.161	549.161	2.03873	3.15009
9868.31	551.166	551.166	549.161	549.161	2.06319	3.10363
9868.42	551.166	551.166	549.161	549.161	2.08764	3.06375
9868.52	551.166	551.166	549.161	549.161	2.38129	3.04191
9868.62	551.166	551.166	549.161	549.161	2.97449	3.0387
9868.73	551.166	551.166	549.162	549.161	3.56769	3.04614
9868.83	551.166	551.166	549.162	549.161	4.21742	3.05991
9868.93	551.166	551.166	549.163	549.161	4.86714	3.07065
9869.04	551.166	551.166	549.163	549.161	5.56539	3.07876
9869.14	551.166	551.166	549.163	549.161	6.26364	3.08051
9869.25	551.166	551.166	549.164	549.162	7.05909	3.08086
9869.35	551.166	551.166	549.164	549.162	7.47401	3.0684
9869.45	551.166	551.165	549.164	549.162	7.88893	3.04267
9869.55	551.166	551.165	549.164	549.162	8.03465	2.99839
9869.66	551.166	551.165	549.164	549.161	8.18038	2.94628
9869.76	551.166	551.165	549.164	549.161	8.32611	2.89273
9869.86	551.166	551.165	549.164	549.161	7.99836	2.83392
9869.97	551.166	551.166	549.163	549.161	7.10078	2.76519
9870.07	551.166	551.166	549.163	549.161	6.15467	2.70165
9870.17	551.166	551.166	549.162	549.161	5.20856	2.63992
9870.28	551.166	551.166	549.162	549.161	4.16525	2.57545
9870.38	551.167	551.166	549.161	549.161	3.12194	2.50582
9870.49	551.167	551.166	549.161	549.161	2.07863	2.44004
9870.59	551.166	551.166	549.161	549.161	1.17737	2.3766
9870.69	551.166	551.166	549.16	549.161	0.276116	2.30729
9870.8	551.166	551.166	549.16	549.161	-0.521101	2.22981
9870.9	551.166	551.166	549.16	549.161	-0.844847	2.16601
9871.01	551.166	551.166	549.16	549.161	-0.598754	2.11029
9871.11	551.165	551.166	549.16	549.161	-0.35266	2.0525
9871.21	551.165	551.166	549.16	549.161	-0.106567	1.99267
9871.31	551.164	551.166	549.16	549.161	-0.138022	1.92602
9871.41	551.164	551.166	549.16	549.161	-0.169477	1.85598
9871.52	551.164	551.166	549.16	549.161	-0.229134	1.78089
9871.62	551.164	551.166	549.16	549.161	-0.430846	1.69949
9871.73	551.163	551.166	549.159	549.161	-0.632558	1.61164
9871.83	551.163	551.166	549.159	549.161	-0.938308	1.51537
9871.93	551.164	551.166	549.159	549.161	-1.24406	1.40322
9872.04	551.164	551.166	549.159	549.16	-1.54981	1.27802
9872.16	551.165	551.166	549.159	549.16	-1.51383	1.1501
9872.26	551.166	551.166	549.159	549.16	-1.25826	1.02965
9872.38	551.167	551.166	549.159	549.16	-0.725136	0.922985
9872.48	551.167	551.166	549.159	549.16	-0.192014	0.83496
9872.59	551.168	551.166	549.16	549.16	0.588902	0.779718
9872.71	551.169	551.166	549.16	549.16	1.15022	0.773057
9872.86	551.169	551.166	549.16	549.16	1.27653	0.792604
9872.96	551.17	551.166	549.16	549.16	1.18218	0.833609
9873.11	551.169	551.166	549.16	549.161	1.08679	0.891048
9873.21	551.169	551.166	549.16	549.161	0.772851	0.943209
9873.38	551.169	551.166	549.159	549.161	0.117184	0.980531
9873.52	551.169	551.166	549.159	549.161	-0.759127	0.996834
9873.69	551.168	551.166	549.159	549.161	-0.891709	1.03069
9873.81	551.168	551.166	549.159	549.161	-1.02429	1.07388
9873.93	551.168	551.166	549.159	549.161	-1.10596	1.13807
9874.24	551.168	551.166	549.159	549.161	-0.916059	1.2185
9874.35	551.168	551.166	549.16	549.161	-0.392975	1.32028
9874.47	551.168	551.166	549.16	549.161	0.0270471	1.42106
9874.59	551.167	551.166	549.16	549.162	0.447069	1.5283
9874.9	551.167	551.166	549.16	549.162	0.917563	1.64126
9875.03	551.167	551.166	549.161	549.162	1.28667	1.75704
9875.31	551.167	551.166	549.161	549.162	1.65989	1.88912
9875.43	551.167	551.166	549.162	549.162	1.64534	2.02527
9875.58	551.166	551.165	549.162	549.162	1.39432	2.16025
9875.72	551.166	551.165	549.162	549.162	1.32908	2.29497
9875.94	551.166	551.165	549.162	549.163	1.63619	2.45101
9876.17	551.166	551.165	549.163	549.163	2.20728	2.61955
9876.37	551.165	551.165	549.163	549.163	3.30369	2.80326
9876.59	551.165	551.165	549.164	549.163	4.40011	2.99428
9876.84	551.165	551.165	549.164	549.163	6.19977	3.19492
9877.03	551.164	551.164	549.165	549.164	7.02525	3.37539
9877.14	551.164	551.164	549.165	549.164	7.39417	3.53885
9877.36	551.163	551.164	549.165	549.164	7.19	3.7
9877.59	551.163	551.164	549.165	549.164	6.09611	3.86777
9877.84	551.163	551.163	549.165	549.164	4.63771	4.05249
9878.05	551.163	551.163	549.165	549.164	2.88513	4.24073
9878.25	551.163	551.163	549.165	549.165	2.13512	4.46947
9878.53	551.163	551.163	549.165	549.165	1.81458	4.72693
9878.7	551.163	551.163	549.166	549.165	2.51031	5.01492
9878.88	551.163	551.162	549.166	549.165	3.31355	5.31766
9879.1	551.163	551.162	549.167	549.166	4.31491	5.63481
9879.25	551.163	551.162	549.167	549.166	4.61305	5.9385
9879.43	551.162	551.162	549.167	549.166	4.91119	6.23674
9879.58	551.162	551.161	549.167	549.166	5.12103	6.5202
9879.69	551.162	551.161	549.167	549.166	5.30631	6.78895
9879.96	551.161	551.161	549.167	549.167	5.93215	7.0566
9880.27	551.161	551.161	549.168	549.167	6.32553	7.31076
9880.5	551.16	551.161	549.167	549.167	6.19692	7.54222
9880.65	551.159	551.16	549.167	549.167	5.69192	7.76144
9880.88	551.159	551.16	549.167	549.167	6.1012	8.00181
9881.14	551.158	551.16	549.167	549.168	6.51049	8.25149
9881.34	551.158	551.16	549.167	549.168	7.01443	8.50132
9881.52	551.158	551.159	549.168	549.168	7.92056	8.75586
9881.73	551.158	551.159	549.168	549.168	8.24093	8.99283
9882.06	551.158	551.159	549.168	549.168	8.96727	9.22407
9882.22	551.158	551.159	549.168	549.168	9.11799	9.41984
9882.37	551.157	551.159	549.168	549.169	9.69914	9.61896
9882.48	551.158	551.158	549.169	549.169	10.8325	9.83277
9882.59	551.158	551.158	549.17	549.169	11.966	10.0503
9882.69	551.158	551.158	549.17	549.169	12.1254	10.27
9882.82	551.158	551.158	549.17	549.169	12.5328	10.53
9882.92	551.158	551.158	549.17	549.169	12.6923	10.8193
9883.03	551.158	551.158	549.17	549.169	13.0997	11.1423
9883.16	551.157	551.157	549.171	549.17	13.6124	11.4843
9883.28	551.157	551.157	549.171	549.17	14.0671	11.8125
9883.44	551.157	551.157	549.171	549.17	14.2739	12.1354
9883.58	551.156	551.157	549.171	549.17	14.5194	12.4403
9883.71	551.156	551.157	549.171	549.17	14.2739	12.738
9883.82	551.156	551.156	549.171	549.17	13.968	13.0363
9883.94	551.155	551.156	549.171	549.17	13.9419	13.3406
9884.07	551.155	551.156	549.171	549.17	13.8553	13.6479
9884.17	551.155	551.156	549.171	549.171	13.5929	13.9418
9884.29	551.154	551.156	549.17	549.171	13.3305	14.2335
9884.42	551.154	551.156	549.17	549.171	13.244	14.5336
9884.52	551.154	551.156	549.171	549.171	13.6537	14.851
9884.62	551.154	551.155	549.171	549.171	13.8731	15.1577
9884.72	551.155	551.155	549.171	549.171	14.2829	15.4613
9884.84	551.155	551.155	549.171	549.171	15.0688	15.7601
9884.98	551.155	551.155	549.172	549.171	15.4669	16.023
9885.08	551.155	551.155	549.172	549.171	16.0334	16.2649
9885.23	551.155	551.155	549.172	549.171	16.5992	16.4748
9885.39	551.155	551.155	549.172	549.172	17.1649	16.6661
9885.5	551.155	551.155	549.172	549.172	17.152	16.819
9885.65	551.155	551.155	549.172	549.172	17.139	16.9428
9885.78	551.154	551.155	549.172	549.172	17.4916	17.0446
9885.89	551.154	551.155	549.172	549.172	17.4786	17.1458
9885.99	551.154	551.155	549.172	549.171	18.201	17.263
9886.09	551.154	551.155	549.172	549.171	18.7447	17.3785
9886.24	551.154	551.155	549.172	549.171	18.792	17.4975
9886.34	551.154	551.155	549.172	549.171	19.5746	17.6462
9886.48	551.154	551.155	549.172	549.171	19.6219	17.797
9886.61	551.154	551.155	549.172	549.172	20.0382	17.9764
9886.75	551.154	551.155	549.173	549.172	20.4312	18.1759
9886.87	551.154	551.155	549.173	549.172	20.6701	18.3944
9886.99	551.154	551.155	549.173	549.172	21.0631	18.6477
9887.09	551.153	551.155	549.173	549.172	21.1859	18.9008
9887.2	551.153	551.155	549.173	549.172	21.4628	19.1634
9887.3	551.153	551.155	549.173	549.172	21.5856	19.428
9887.42	551.153	551.155	549.173	549.172	21.4696	19.693
9887.55	551.153	551.155	549.173	549.172	21.527	19.9631
9887.66	551.153	551.155	549.173	549.172	21.5845	20.216
9887.76	551.153	551.155	549.173	549.172	21.4684	20.4523
9887.87	551.153	551.154	549.172	549.172	20.9266	20.6631
9887.97	551.153	551.154	549.171	549.172	20.0151	20.8417
9888.08	551.153	551.154	549.171	549.172	19.1035	21.0078
9888.19	551.154	551.154	549.17	549.172	18.308	21.1617
9888.32	551.154	551.154	549.17	549.173	17.5125	21.3012
9888.42	551.155	551.154	549.169	549.173	17.1577	21.4359
9888.53	551.155	551.154	549.168	549.173	16.8029	21.5667
9888.63	551.156	551.154	549.169	549.173	17.303	21.7168
9888.73	551.156	551.154	549.169	549.173	17.7845	21.8667
9888.83	551.156	551.154	549.169	549.173	18.0401	22.0167
9888.94	551.157	551.154	549.17	549.173	19.1208	22.173
9889.05	551.157	551.154	549.171	549.173	20.4157	22.3272
9889.15	551.157	551.154	549.172	549.173	21.7107	22.4848
9889.26	551.157	551.154	549.173	549.173	23.0057	22.6349
9889.36	551.157	551.154	549.173	549.173	24.3006	22.7856
9889.46	551.157	551.154	549.174	549.173	25.1775	22.9244
9889.57	551.157	551.154	549.175	549.173	26.4944	23.0676
9889.67	551.156	551.154	549.175	549.173	26.7307	23.1894
9889.77	551.156	551.154	549.175	549.173	26.967	23.3079
9889.88	551.155	551.154	549.175	549.173	26.9647	23.4237
9889.98	551.154	551.154	549.175	549.173	26.9624	23.5451
9890.08	551.154	551.154	549.175	549.173	26.96	23.6751
9890.19	551.153	551.154	549.175	549.173	26.4985	23.8092
9890.29	551.153	551.154	549.175	549.173	26.037	23.9472
9890.39	551.152	551.154	549.175	549.173	25.5755	24.0879
9890.5	551.152	551.154	549.174	549.173	25.092	24.2353
9890.63	551.152	551.154	549.174	549.173	24.847	24.403
9890.73	551.152	551.154	549.174	549.173	24.6791	24.5926
9890.83	551.152	551.154	549.174	549.174	24.5112	24.8028
9890.94	551.152	551.154	549.173	549.174	24.385	25.032
9891.05	551.153	551.153	549.173	549.174	24.1817	25.2741
9891.18	551.153	551.153	549.173	549.174	24.294	25.5206
9891.29	551.153	551.153	549.173	549.174	24.6513	25.7701
9891.39	551.154	551.153	549.173	549.174	24.8724	25.9985
9891.49	551.154	551.153	549.173	549.174	25.0935	26.2114
9891.59	551.154	551.153	549.173	549.175	25.3146	26.4154
9891.69	551.154	551.153	549.173	549.175	25.5357	26.5946
9891.79	551.155	551.153	549.173	549.175	25.9327	26.7466
9891.89	551.155	551.153	549.174	549.175	26.0141	26.8639
9892.02	551.154	551.153	549.174	549.175	26.2408	26.9557
9892.13	551.154	551.153	549.174	549.175	26.4168	27.0179
9892.23	551.153	551.153	549.174	549.175	26.6434	27.0684
9892.33	551.153	551.153	549.174	549.175	26.8701	27.0956
9892.44	551.152	551.153	549.175	549.176	27.0968	27.1206
9892.54	551.151	551.153	549.175	549.176	27.656	27.1501
9892.64	551.151	551.153	549.175	549.176	28.2152	27.1903
9892.75	551.15	551.153	549.176	549.176	28.7744	27.2411
9892.85	551.15	551.153	549.176	549.176	29.0247	27.2965
9892.95	551.149	551.153	549.176	549.176	29.221	27.3685
9893.06	551.15	551.153	549.176	549.176	29.4713	27.4591
9893.16	551.15	551.153	549.176	549.176	29.7216	27.5567
9893.26	551.15	551.153	549.177	549.176	29.8556	27.6592
9893.37	551.15	551.153	549.177	549.176	29.9896	27.7663
9893.47	551.151	551.153	549.177	549.176	30.1237	27.8715
9893.58	551.151	551.153	549.177	549.176	30.0613	27.9711
9893.68	551.152	551.153	549.177	549.176	29.6174	28.0501
9893.78	551.152	551.153	549.177	549.176	29.1735	28.1175
9893.88	551.153	551.153	549.178	549.176	28.7296	28.1881
9893.98	551.154	551.153	549.178	549.176	28.4186	28.2644
9894.09	551.154	551.153	549.178	549.176	28.2265	28.344
9894.19	551.154	551.153	549.178	549.176	28.0344	28.4328
9894.29	551.155	551.153	549.178	549.177	27.7717	28.5294
9894.39	551.155	551.153	549.178	549.177	27.6146	28.6372
9894.49	551.155	551.153	549.178	549.177	27.4574	28.7506
9894.6	551.154	551.153	549.178	549.177	27.3003	28.8731
9894.7	551.154	551.153	549.179	549.177	27.5248	29.009
9894.8	551.154	551.153	549.179	549.177	27.6535	29.1503
9894.91	551.154	551.153	549.179	549.177	27.7823	29.2767
9895.01	551.154	551.153	549.179	549.178	27.911	29.3996
9895.11	551.154	551.153	549.179	549.178	28.4529	29.5272
9895.22	551.154	551.153	549.178	549.178	28.9949	29.6474
9895.32	551.154	551.153	549.178	549.178	29.5368	29.7602
9895.42	551.155	551.153	549.178	549.178	29.9731	29.8674
9895.52	551.155	551.153	549.178	549.178	30.4094	29.9773
9895.63	551.155	551.153	549.178	549.178	30.2988	30.0879
9895.73	551.155	551.153	549.177	549.178	30.1881	30.2067
9895.83	551.155	551.153	549.176	549.178	30.1732	30.3355
9895.93	551.154	551.153	549.176	549.178	29.9121	30.4701
9896.04	551.154	551.153	549.175	549.178	29.6511	30.6039
9896.14	551.154	551.153	549.175	549.178	28.858	30.7206
9896.24	551.153	551.153	549.174	549.178	28.0649	30.8347
9896.35	551.153	551.153	549.175	549.178	28.3367	30.9745
9896.45	551.153	551.153	549.175	549.179	28.8547	31.1093
9896.55	551.153	551.153	549.176	549.179	29.1266	31.2294
9896.66	551.153	551.153	549.177	549.179	29.8142	31.3453
9896.76	551.153	551.153	549.178	549.179	30.5017	31.4487
9896.86	551.153	551.153	549.179	549.179	31.1893	31.5394
9896.97	551.153	551.153	549.18	549.179	31.8769	31.6264
9897.07	551.153	551.153	549.181	549.179	32.4145	31.7046
9897.17	551.153	551.153	549.181	549.179	32.952	31.7874
9897.27	551.153	551.153	549.182	549.179	33.4896	31.8748
9897.37	551.153	551.153	549.182	549.179	32.9622	31.9384
9897.47	551.153	551.153	549.181	549.179	33.0121	32.0229
9897.58	551.153	551.153	549.181	549.179	33.062	32.117
9897.68	551.152	551.153	549.18	549.179	33.2432	32.2142
9897.78	551.152	551.153	549.18	549.179	33.4244	32.3037
9897.88	551.152	551.153	549.18	549.179	33.8078	32.3855
9897.99	551.152	551.153	549.18	549.179	34.1913	32.448
9898.09	551.152	551.153	549.18	549.179	34.9709	32.5012
9898.2	551.152	551.153	549.18	549.179	35.6404	32.5304
9898.3	551.152	551.153	549.18	549.179	36.3099	32.5486
9898.41	551.152	551.153	549.18	549.179	36.9794	32.5704
9898.51	551.152	551.153	549.181	549.179	37.0717	32.5828
9898.63	551.153	551.152	549.181	549.179	36.8723	32.5961
9898.74	551.153	551.152	549.18	549.179	36.6729	32.6321
9898.84	551.153	551.152	549.18	549.18	36.4735	32.7012
9898.94	551.154	551.152	549.18	549.18	35.5298	32.7929
9899.04	551.154	551.152	549.18	549.18	34.5862	32.901
9899.15	551.154	551.152	549.179	549.18	33.6425	33.0206
9899.25	551.154	551.152	549.179	549.18	32.8089	33.1591
9899.35	551.154	551.152	549.179	549.18	31.9754	33.3063
9899.45	551.154	551.152	549.179	549.181	31.5204	33.4503
9899.55	551.154	551.152	549.179	549.181	31.0655	33.5836
9899.66	551.154	551.152	549.179	549.181	31.142	33.7166
9899.77	551.154	551.152	549.18	549.181	31.2186	33.8351
9899.87	551.153	551.152	549.18	549.181	31.2952	33.939
9899.97	551.153	551.152	549.181	549.181	31.9137	34.0342
9900.07	551.153	551.152	549.181	549.181	32.5323	34.1309
9900.17	551.152	551.152	549.181	549.181	32.6854	34.2151
9900.28	551.151	551.152	549.181	549.181	32.8385	34.2953
9900.38	551.151	551.152	549.181	549.181	32.7804	34.3649
9900.48	551.15	551.152	549.18	549.181	32.3436	34.4251
9900.58	551.15	551.152	549.18	549.181	31.9068	34.4794
9900.69	551.149	551.152	549.179	549.181	31.2301	34.523
9900.79	551.149	551.152	549.179	549.182	30.5534	34.5547
9900.89	551.149	551.152	549.179	549.182	30.6328	34.5881
9901	551.15	551.152	549.179	549.182	30.7121	34.6131
9901.1	551.15	551.152	549.18	549.182	30.7915	34.6296
9901.2	551.151	551.151	549.18	549.182	31.6861	34.6586
9901.31	551.151	551.151	549.181	549.182	32.5806	34.69
9901.41	551.152	551.151	549.182	549.182	33.6864	34.7278
9901.52	551.152	551.151	549.183	549.182	34.7922	34.7682
9901.62	551.153	551.151	549.183	549.182	35.898	34.822
9901.72	551.153	551.151	549.184	549.182	37.0265	34.8895
9901.83	551.154	551.151	549.185	549.182	38.1551	34.9685
9901.93	551.153	551.151	549.185	549.182	38.2986	35.0409
9902.03	551.153	551.151	549.185	549.182	38.4422	35.1261
9902.13	551.153	551.151	549.185	549.183	38.5857	35.2166
9902.24	551.152	551.15	549.185	549.183	38.3796	35.3056
9902.34	551.152	551.15	549.185	549.183	38.1734	35.386
9902.45	551.151	551.15	549.185	549.183	37.7254	35.4587
9902.55	551.151	551.15	549.185	549.183	37.2774	35.5283
9902.65	551.15	551.15	549.184	549.183	37.1508	35.5943
9902.76	551.15	551.15	549.184	549.183	37.0015	35.65
9902.86	551.15	551.15	549.184	549.183	36.8521	35.7049
9902.96	551.15	551.15	549.184	549.183	36.9316	35.7636
9903.06	551.149	551.15	549.184	549.183	37.0112	35.8307
9903.16	551.149	551.15	549.183	549.183	37.0907	35.921
9903.26	551.149	551.15	549.183	549.183	37.2668	36.0365
9903.37	551.148	551.15	549.183	549.183	37.264	36.18
9903.47	551.148	551.15	549.183	549.183	37.503	36.354
9903.57	551.148	551.15	549.183	549.183	37.742	36.5389
9903.67	551.148	551.149	549.183	549.183	37.6597	36.7284
9903.78	551.147	551.149	549.183	549.184	37.5773	36.9178
9903.88	551.147	551.149	549.183	549.184	37.495	37.0786
9903.98	551.147	551.149	549.184	549.184	37.43	37.2112
9904.09	551.147	551.149	549.184	549.184	37.1656	37.3021
9904.19	551.148	551.149	549.184	549.184	36.9013	37.3479
9904.29	551.148	551.149	549.184	549.184	36.5404	37.3467
9904.39	551.148	551.149	549.184	549.184	36.3583	37.3034
9904.49	551.149	551.149	549.184	549.183	36.1763	37.2145
9904.6	551.149	551.149	549.184	549.183	35.9943	37.1072
9904.7	551.149	551.149	549.184	549.183	35.8123	36.9881
9904.81	551.15	551.149	549.184	549.183	35.445	36.8644
9904.91	551.15	551.149	549.184	549.183	35.3774	36.7651
9905.02	551.15	551.149	549.183	549.183	35.2925	36.6838
9905.12	551.15	551.149	549.183	549.183	35.4069	36.6296
9905.22	551.15	551.149	549.183	549.183	35.5214	36.5986
9905.32	551.15	551.149	549.183	549.183	35.6358	36.585
9905.42	551.149	551.149	549.183	549.183	35.7503	36.5936
9905.52	551.148	551.149	549.183	549.183	36.1217	36.6295
9905.63	551.148	551.149	549.183	549.183	36.8708	36.6825
9905.73	551.147	551.149	549.183	549.183	37.6198	36.7389
9905.84	551.146	551.149	549.183	549.183	38.5541	36.8023
9905.94	551.145	551.149	549.183	549.183	39.1886	36.8613
9906.05	551.145	551.149	549.184	549.183	39.8232	36.9251
9906.15	551.145	551.149	549.184	549.183	40.4578	36.9977
9906.25	551.145	551.149	549.184	549.183	40.5324	37.0679
9906.36	551.145	551.149	549.183	549.183	39.9704	37.14
9906.46	551.145	551.149	549.183	549.183	39.4083	37.2221
9906.57	551.146	551.149	549.182	549.183	38.5892	37.3093
9906.67	551.147	551.149	549.182	549.183	37.3926	37.3987
9906.77	551.148	551.149	549.181	549.183	36.196	37.5018
9906.88	551.149	551.149	549.181	549.183	34.9993	37.6173
9906.98	551.15	551.149	549.18	549.183	33.8027	37.7411
9907.09	551.151	551.149	549.18	549.183	33.0109	37.8777
9907.19	551.151	551.149	549.18	549.183	32.5482	38.0172
9907.29	551.152	551.149	549.18	549.183	32.6455	38.164
9907.39	551.152	551.149	549.181	549.183	33.3796	38.3198
9907.49	551.153	551.149	549.181	549.183	34.1136	38.4756
9907.6	551.153	551.149	549.181	549.183	34.8476	38.6381
9907.7	551.153	551.149	549.182	549.183	35.5817	38.8078
9907.8	551.153	551.149	549.182	549.183	36.3426	38.9813
9907.9	551.152	551.149	549.183	549.183	37.3263	39.1638
9908	551.152	551.149	549.183	549.183	38.31	39.3568
9908.1	551.151	551.149	549.183	549.184	38.8889	39.5523
9908.21	551.15	551.149	549.183	549.184	39.1386	39.7469
9908.31	551.15	551.149	549.183	549.184	39.3883	39.9395
9908.41	551.15	551.149	549.183	549.184	39.638	40.1367
9908.51	551.149	551.149	549.183	549.184	39.8877	40.3348
9908.61	551.149	551.149	549.184	549.184	40.5672	40.5358
9908.72	551.149	551.149	549.184	549.184	41.2467	40.7309
9908.82	551.149	551.149	549.184	549.185	41.8993	40.9195
9908.92	551.149	551.149	549.184	549.185	42.3291	41.1088
9909.02	551.149	551.149	549.185	549.185	42.7588	41.3157
9909.13	551.149	551.149	549.185	549.185	43.1886	41.5149
9909.23	551.149	551.149	549.185	549.185	43.6183	41.7114
9909.34	551.149	551.149	549.185	549.185	43.9872	41.9114
9909.44	551.148	551.149	549.185	549.185	44.0522	42.1036
9909.54	551.148	551.149	549.186	549.185	44.1172	42.2941
9909.64	551.148	551.149	549.185	549.185	43.7524	42.4743
9909.74	551.147	551.149	549.185	549.185	43.3877	42.6447
9909.85	551.147	551.149	549.185	549.185	43.0229	42.791
9909.95	551.147	551.148	549.185	549.185	42.6581	42.9147
9910.05	551.147	551.148	549.186	549.186	42.9272	43.0156
9910.15	551.147	551.148	549.186	549.186	43.2124	43.1071
9910.25	551.147	551.148	549.187	549.186	43.4977	43.1887
9910.36	551.147	551.148	549.188	549.186	43.8438	43.2616
9910.46	551.147	551.148	549.188	549.186	44.4938	43.3302
9910.56	551.148	551.148	549.189	549.186	45.1439	43.384
9910.67	551.148	551.148	549.19	549.186	45.7939	43.4359
9910.77	551.148	551.148	549.19	549.186	46.4439	43.4938
9910.87	551.149	551.148	549.19	549.186	47.427	43.5788
9910.97	551.149	551.148	549.191	549.186	48.4101	43.6717
9911.07	551.149	551.148	549.19	549.186	48.7594	43.76
9911.18	551.149	551.148	549.19	549.187	49.0925	43.8561
9911.28	551.149	551.148	549.19	549.187	49.4256	43.9516
9911.38	551.149	551.148	549.189	549.187	49.7586	44.0431
9911.48	551.148	551.148	549.189	549.187	50.0917	44.124
9911.59	551.147	551.148	549.188	549.187	49.136	44.1736
9911.69	551.147	551.147	549.187	549.187	48.1802	44.2041
9911.79	551.146	551.147	549.186	549.187	47.2245	44.2157
9911.9	551.146	551.147	549.185	549.187	45.9356	44.2018
9912	551.145	551.147	549.185	549.187	44.6468	44.1701
9912.1	551.145	551.147	549.184	549.187	43.358	44.134
9912.21	551.145	551.147	549.184	549.187	42.0691	44.1141
9912.31	551.145	551.147	549.183	549.187	40.3735	44.1106
9912.41	551.145	551.147	549.183	549.187	39.3167	44.1477
9912.51	551.146	551.147	549.183	549.187	38.2599	44.2199
9912.61	551.146	551.147	549.184	549.187	38.492	44.3524
9912.72	551.147	551.147	549.185	549.188	38.724	44.5075
9912.82	551.148	551.147	549.185	549.188	38.9561	44.6849
9912.93	551.148	551.147	549.186	549.188	39.1882	44.8708
9913.03	551.149	551.147	549.186	549.188	39.4202	45.0638
9913.13	551.149	551.146	549.187	549.188	40.307	45.2635
9913.23	551.149	551.146	549.188	549.188	41.1938	45.4365
9913.34	551.148	551.146	549.189	549.188	42.4874	45.5909
9913.44	551.148	551.146	549.189	549.188	43.1421	45.7061
9913.54	551.148	551.146	549.189	549.188	43.7969	45.7882
9913.64	551.148	551.146	549.189	549.188	44.4516	45.8346
9913.74	551.148	551.146	549.189	549.188	45.1063	45.8635
9913.85	551.148	551.146	549.189	549.188	45.5787	45.8716
9913.95	551.147	551.145	549.189	549.189	45.6951	45.8693
9914.05	551.147	551.145	549.189	549.189	45.8115	45.8636
9914.15	551.147	551.145	549.188	549.189	45.2732	45.8417
9914.26	551.147	551.145	549.188	549.189	44.7349	45.8417
9914.36	551.146	551.145	549.187	549.189	44.1965	45.8763
9914.46	551.146	551.145	549.187	549.189	43.6582	45.9284
9914.57	551.145	551.145	549.187	549.189	43.5034	46.0119
9914.67	551.145	551.145	549.187	549.189	44.3876	46.1423
9914.77	551.145	551.145	549.188	549.189	45.2718	46.2934
9914.87	551.144	551.145	549.189	549.189	46.3383	46.469
9914.98	551.144	551.145	549.19	549.19	47.7608	46.6803
9915.08	551.143	551.145	549.191	549.19	49.1833	46.8967
9915.18	551.143	551.145	549.192	549.19	50.6058	47.1399
9915.28	551.142	551.145	549.193	549.19	52.0283	47.3847
9915.39	551.142	551.145	549.193	549.19	52.743	47.6046
9915.49	551.142	551.145	549.194	549.19	53.4578	47.8305
9915.59	551.142	551.144	549.195	549.19	53.789	48.055
9915.7	551.141	551.144	549.194	549.19	53.0812	48.2652
9915.8	551.141	551.144	549.194	549.19	52.3733	48.4686
9915.9	551.141	551.144	549.193	549.191	51.6655	48.6661
9916.01	551.142	551.144	549.192	549.191	50.9577	48.837
9916.11	551.143	551.143	549.192	549.191	50.1259	49.0028
9916.21	551.143	551.143	549.192	549.191	49.5786	49.1496
9916.32	551.144	551.143	549.192	549.191	49.0313	49.2718
9916.42	551.145	551.143	549.192	549.191	49.1919	49.3833
9916.52	551.146	551.143	549.192	549.191	49.3524	49.4737
9916.63	551.146	551.143	549.192	549.191	49.5129	49.5549
9916.73	551.146	551.142	549.193	549.191	49.6735	49.6244
9916.84	551.146	551.142	549.193	549.191	50.4841	49.7079
9916.94	551.146	551.142	549.192	549.191	50.4179	49.7745
9917.04	551.145	551.142	549.192	549.191	50.3518	49.854
9917.15	551.145	551.142	549.191	549.191	50.4097	49.9489
9917.25	551.144	551.142	549.19	549.191	50.183	50.0436
9917.35	551.143	551.142	549.189	549.191	49.9563	50.1284
9917.46	551.142	551.142	549.189	549.191	49.7296	50.2033
9917.56	551.141	551.142	549.188	549.191	48.9266	50.2536
9917.67	551.141	551.142	549.188	549.191	49.2418	50.3008
9917.77	551.141	551.142	549.188	549.191	49.557	50.3253
9917.87	551.14	551.142	549.188	549.191	49.2221	50.3145
9917.98	551.14	551.142	549.19	549.191	49.764	50.2983
9918.08	551.139	551.142	549.191	549.191	50.3059	50.2791
9918.18	551.139	551.142	549.192	549.191	50.8477	50.257
9918.29	551.138	551.142	549.193	549.191	51.3896	50.242
9918.39	551.138	551.142	549.194	549.191	51.9713	50.2504
9918.49	551.138	551.142	549.194	549.191	51.9131	50.2687
9918.6	551.138	551.142	549.195	549.191	52.4312	50.3206
9918.7	551.138	551.142	549.194	549.191	51.831	50.373
9918.8	551.139	551.142	549.194	549.191	51.2309	50.45
9918.9	551.139	551.142	549.193	549.191	50.6308	50.5314
9919.01	551.139	551.142	549.192	549.19	50.0307	50.6112
9919.11	551.139	551.142	549.192	549.19	49.6751	50.6744
9919.21	551.14	551.142	549.191	549.19	49.1959	50.7138
9919.31	551.14	551.142	549.19	549.19	48.7168	50.7293
9919.42	551.14	551.141	549.189	549.19	48.1978	50.72
9919.52	551.141	551.141	549.189	549.19	48.3187	50.6866
9919.62	551.142	551.141	549.189	549.19	48.4397	50.6436
9919.73	551.143	551.141	549.189	549.19	48.5606	50.5913
9919.83	551.144	551.141	549.189	549.19	48.939	50.536
9919.94	551.144	551.141	549.189	549.19	49.3174	50.4933
9920.04	551.145	551.141	549.189	549.19	49.7071	50.4692
9920.14	551.146	551.141	549.189	549.19	49.8523	50.4589
9920.24	551.147	551.141	549.189	549.19	50.121	50.4808
9920.35	551.146	551.141	549.189	549.19	50.3898	50.5193
9920.45	551.146	551.141	549.189	549.19	50.6586	50.5742
9920.55	551.145	551.141	549.189	549.19	51.2222	50.6726
9920.66	551.144	551.141	549.189	549.19	51.7858	50.7814
9920.76	551.143	551.141	549.189	549.19	52.4844	50.9031
9920.86	551.142	551.141	549.189	549.19	52.9256	51.0262
9920.97	551.141	551.141	549.189	549.19	53.3668	51.1557
9921.07	551.14	551.141	549.189	549.19	53.7967	51.2909
9921.18	551.139	551.141	549.189	549.19	54.2266	51.4446
9921.28	551.138	551.141	549.19	549.19	54.6565	51.6054
9921.39	551.138	551.141	549.19	549.19	54.3305	51.7648
9921.49	551.139	551.141	549.189	549.189	53.6981	51.9316
9921.59	551.139	551.141	549.189	549.189	52.7709	52.0975
9921.69	551.139	551.141	549.189	549.189	51.8436	52.2685
9921.79	551.14	551.141	549.189	549.189	50.7814	52.4306
9921.89	551.14	551.141	549.189	549.189	49.7191	52.5891
9922	551.14	551.141	549.188	549.189	48.6568	52.7437
9922.1	551.14	551.141	549.188	549.189	48.1079	52.9091
9922.2	551.139	551.141	549.188	549.189	47.559	53.0627
9922.31	551.139	551.141	549.188	549.19	47.2138	53.2083
9922.41	551.139	551.141	549.187	549.19	47.6244	53.364
9922.52	551.139	551.141	549.188	549.19	48.3415	53.5159
9922.62	551.139	551.141	549.188	549.19	49.0585	53.6431
9922.72	551.139	551.141	549.188	549.19	49.7755	53.7454
9922.83	551.139	551.141	549.188	549.19	50.9333	53.845
9922.93	551.139	551.141	549.188	549.19	52.091	53.9308
9923.03	551.139	551.14	549.189	549.19	53.6755	54.0113
9923.14	551.139	551.14	549.19	549.19	54.7465	54.0639
9923.24	551.139	551.14	549.19	549.19	55.8176	54.0931
9923.34	551.139	551.14	549.191	549.19	56.685	54.1179
9923.44	551.139	551.14	549.191	549.19	57.5524	54.1396
9923.55	551.14	551.14	549.192	549.19	58.4363	54.1636
9923.65	551.14	551.14	549.192	549.19	59.3201	54.1855
9923.76	551.14	551.14	549.192	549.19	60.204	54.2055
9923.86	551.14	551.14	549.193	549.19	60.2856	54.2055
9923.96	551.141	551.14	549.193	549.19	60.3673	54.2013
9924.07	551.141	551.14	549.192	549.19	60.0223	54.1931
9924.18	551.141	551.14	549.192	549.19	59.6772	54.1953
9924.28	551.142	551.139	549.191	549.19	59.0073	54.2073
9924.39	551.142	551.139	549.191	549.19	58.3373	54.2306
9924.49	551.142	551.139	549.191	549.19	57.6674	54.2679
9924.6	551.142	551.139	549.191	549.19	57.1827	54.3228
9924.7	551.142	551.139	549.19	549.19	56.698	54.4106
9924.8	551.142	551.139	549.19	549.19	56.2133	54.525
9924.91	551.142	551.139	549.19	549.19	56.0901	54.673
9925.01	551.142	551.139	549.191	549.19	55.9669	54.8437
9925.11	551.142	551.139	549.191	549.19	55.087	55.0157
9925.22	551.142	551.139	549.191	549.19	54.2071	55.1981
9925.32	551.142	551.139	549.191	549.19	53.7742	55.3994
9925.42	551.142	551.139	549.192	549.19	53.3413	55.5929
9925.53	551.141	551.139	549.192	549.191	52.9084	55.7693
9925.63	551.141	551.139	549.192	549.191	52.2739	55.9248
9925.73	551.14	551.139	549.192	549.191	51.6393	56.0549
9925.83	551.139	551.139	549.192	549.191	52.1814	56.189
9925.93	551.138	551.139	549.193	549.191	52.7235	56.2921
9926.04	551.137	551.139	549.193	549.191	53.2656	56.368
9926.14	551.137	551.139	549.192	549.191	53.6	56.4104
9926.24	551.136	551.139	549.191	549.191	53.9344	56.4231
9926.35	551.135	551.139	549.19	549.191	54.1467	56.3978
9926.45	551.135	551.139	549.189	549.191	54.359	56.3371
9926.55	551.135	551.139	549.188	549.191	54.2569	56.2508
9926.66	551.135	551.139	549.187	549.191	54.1549	56.1582
9926.76	551.135	551.139	549.186	549.191	54.0528	56.0676
9926.86	551.136	551.138	549.186	549.191	53.7032	55.9743
9926.97	551.136	551.138	549.186	549.19	53.3536	55.9015
9927.07	551.137	551.138	549.186	549.19	53.004	55.8492
9927.17	551.137	551.138	549.187	549.191	53.6188	55.8363
9927.27	551.137	551.138	549.188	549.191	54.4256	55.8441
9927.38	551.138	551.138	549.189	549.191	55.2325	55.8614
9927.48	551.138	551.138	549.19	549.191	56.0393	55.888
9927.58	551.138	551.138	549.191	549.191	57.2799	55.9255
9927.69	551.139	551.138	549.192	549.191	58.5205	55.9522
9927.79	551.139	551.138	549.193	549.191	59.7612	55.9814
9927.89	551.138	551.138	549.193	549.191	60.0726	55.9947
9927.99	551.138	551.138	549.193	549.191	60.3639	56.0012
9928.1	551.137	551.138	549.193	549.191	60.6553	56.0013
9928.2	551.137	551.138	549.193	549.191	60.9466	56.0031
9928.31	551.136	551.138	549.194	549.191	61.0459	56.0069
9928.41	551.136	551.137	549.193	549.19	60.5308	56.0174
9928.51	551.136	551.137	549.193	549.19	60.0157	56.0403
9928.61	551.136	551.137	549.192	549.19	59.3813	56.073
9928.71	551.137	551.137	549.191	549.19	58.7468	56.118
9928.82	551.137	551.137	549.191	549.19	57.8199	56.1753
9928.92	551.138	551.137	549.19	549.19	56.8929	56.2451
9929.03	551.139	551.137	549.189	549.19	55.9861	56.33
9929.13	551.14	551.137	549.19	549.19	55.7467	56.4428
9929.23	551.14	551.137	549.19	549.19	55.5073	56.5643
9929.33	551.141	551.137	549.19	549.19	55.2679	56.6946
9929.43	551.141	551.138	549.19	549.19	55.6429	56.8457
9929.54	551.141	551.138	549.191	549.191	56.0198	56.9939
9929.64	551.141	551.138	549.192	549.191	56.3966	57.1496
9929.74	551.14	551.138	549.192	549.191	56.7735	57.3129
9929.85	551.14	551.138	549.192	549.191	56.7696	57.4573
9929.95	551.139	551.138	549.192	549.191	56.7656	57.5855
9930.05	551.138	551.138	549.192	549.191	56.7616	57.6976
9930.16	551.137	551.138	549.192	549.191	56.0902	57.7805
9930.26	551.137	551.138	549.191	549.191	55.3318	57.8411
9930.37	551.136	551.138	549.19	549.191	54.5735	57.8812
9930.47	551.136	551.138	549.19	549.191	53.8152	57.9022
9930.58	551.135	551.138	549.189	549.191	53.0549	57.9223
9930.68	551.135	551.138	549.189	549.191	52.7102	57.9397
9930.79	551.135	551.138	549.188	549.191	52.3655	57.9565
9930.89	551.134	551.138	549.189	549.191	52.6941	57.9858
9930.99	551.135	551.138	549.189	549.191	53.8612	58.0413
9931.1	551.135	551.138	549.19	549.191	55.0283	58.1185
9931.2	551.135	551.138	549.19	549.191	56.1954	58.2233
9931.31	551.135	551.138	549.19	549.191	57.4494	58.3598
9931.41	551.136	551.138	549.191	549.191	58.4171	58.5206
9931.51	551.136	551.138	549.191	549.191	59.3847	58.7004
9931.62	551.137	551.138	549.191	549.192	60.3524	58.8992
9931.72	551.138	551.138	549.191	549.192	60.6952	59.1044
9931.82	551.139	551.138	549.19	549.192	61.038	59.305
9931.93	551.139	551.138	549.19	549.192	61.3808	59.5009
9932.03	551.14	551.138	549.19	549.192	60.885	59.6716
9932.14	551.14	551.138	549.19	549.192	60.9192	59.8318
9932.24	551.141	551.138	549.19	549.192	60.9533	59.9711
9932.34	551.141	551.138	549.19	549.193	60.9874	60.0893
9932.45	551.141	551.138	549.191	549.193	60.9706	60.1856
9932.55	551.141	551.138	549.191	549.193	60.9537	60.2835
9932.66	551.14	551.138	549.192	549.193	60.9369	60.383
9932.76	551.14	551.138	549.193	549.193	61.1295	60.4883
9932.86	551.14	551.138	549.193	549.193	61.322	60.6086
9932.96	551.139	551.138	549.194	549.193	61.5907	60.7576
9933.07	551.139	551.138	549.194	549.193	61.8594	60.9382
9933.17	551.138	551.138	549.194	549.193	61.5982	61.1398
9933.28	551.138	551.138	549.194	549.193	61.8555	61.3775
9933.38	551.138	551.138	549.195	549.194	62.1128	61.6328
9933.49	551.138	551.138	549.195	549.194	62.7074	61.9151
9933.59	551.138	551.138	549.195	549.194	63.302	62.2047
9933.69	551.138	551.138	549.195	549.194	64.1945	62.4863
9933.8	551.138	551.138	549.195	549.194	65.087	62.754
9933.9	551.138	551.138	549.196	549.194	65.9795	63.0078
9934	551.139	551.138	549.196	549.194	66.0224	63.2185
9934.1	551.139	551.138	549.196	549.195	66.0653	63.4083
9934.21	551.139	551.138	549.197	549.195	66.1082	63.5774
9934.31	551.14	551.138	549.197	549.195	65.6326	63.7101
9934.41	551.14	551.138	549.197	549.195	65.1571	63.829
9934.52	551.14	551.138	549.197	549.195	64.4692	63.9145
9934.62	551.14	551.138	549.197	549.195	63.7813	63.971
9934.72	551.139	551.138	549.197	549.195	63.0872	64.0192
9934.83	551.139	551.138	549.197	549.195	62.393	64.049
9934.93	551.139	551.138	549.197	549.196	61.6989	64.0603
9935.03	551.138	551.138	549.197	549.196	61.7782	64.0642
9935.14	551.138	551.138	549.196	549.196	61.8576	64.0465
9935.24	551.137	551.138	549.196	549.196	61.9433	64.0147
9935.34	551.137	551.138	549.196	549.196	62.029	63.9739
9935.45	551.136	551.138	549.196	549.196	62.6647	63.9309
9935.55	551.136	551.138	549.196	549.196	63.5126	63.8915
9935.66	551.136	551.138	549.196	549.196	64.3606	63.85
9935.76	551.136	551.138	549.196	549.196	64.9169	63.8177
9935.86	551.135	551.138	549.196	549.196	65.4732	63.8106
9935.97	551.136	551.137	549.196	549.196	66.1712	63.8235
9936.07	551.136	551.137	549.196	549.196	66.8691	63.8577
9936.18	551.136	551.137	549.196	549.196	67.3318	63.902
9936.28	551.136	551.137	549.196	549.196	67.788	63.9535
9936.38	551.137	551.137	549.197	549.196	68.2442	64.0065
9936.48	551.137	551.137	549.197	549.196	68.1506	64.0502
9936.58	551.137	551.137	549.197	549.196	68.0569	64.0851
9936.69	551.137	551.137	549.197	549.196	67.9633	64.1219
9936.79	551.138	551.137	549.197	549.196	67.5978	64.1383
9936.89	551.138	551.137	549.197	549.196	67.2323	64.1396
9937	551.138	551.137	549.196	549.196	66.0895	64.1187
9937.1	551.137	551.137	549.196	549.196	64.9467	64.0909
9937.2	551.137	551.137	549.196	549.196	64.0392	64.0648
9937.3	551.137	551.137	549.196	549.196	63.1316	64.0395
9937.4	551.137	551.137	549.195	549.196	62.2241	64.015
9937.51	551.137	551.137	549.195	549.196	61.1067	63.9953
9937.61	551.137	551.137	549.194	549.196	59.9893	63.9947
9937.71	551.137	551.137	549.194	549.196	59.2451	64.0115
9937.81	551.137	551.137	549.194	549.196	58.7727	64.0435
9937.92	551.137	551.138	549.193	549.196	58.3003	64.0854
9938.02	551.138	551.138	549.193	549.196	58.4636	64.1496
9938.13	551.138	551.138	549.193	549.196	58.6269	64.2293
9938.23	551.138	551.138	549.194	549.196	59.6547	64.3404
9938.33	551.138	551.138	549.194	549.197	60.6825	64.4625
9938.43	551.137	551.138	549.195	549.197	61.8157	64.6034
9938.53	551.137	551.138	549.196	549.197	63.1587	64.7572
9938.64	551.137	551.138	549.197	549.197	64.5018	64.9169
9938.75	551.137	551.138	549.198	549.197	65.4717	65.0753
9938.85	551.136	551.138	549.198	549.197	66.4415	65.2331
9938.95	551.137	551.138	549.199	549.197	67.4114	65.3837
9939.05	551.137	551.138	549.2	549.198	67.8537	65.5167
9939.16	551.137	551.138	549.2	549.198	67.9925	65.6309
9939.26	551.138	551.138	549.199	549.198	67.2667	65.7121
9939.36	551.138	551.138	549.199	549.198	66.541	65.7771
9939.47	551.139	551.138	549.198	549.198	65.7098	65.8294
9939.57	551.139	551.138	549.198	549.198	64.8787	65.8607
9939.67	551.14	551.138	549.197	549.198	64.0475	65.89
9939.77	551.14	551.138	549.197	549.198	63.3973	65.9207
9939.87	551.141	551.138	549.197	549.198	62.7471	65.9558
9939.98	551.141	551.138	549.196	549.198	62.504	66.0101
9940.08	551.141	551.138	549.197	549.198	62.7885	66.086
9940.18	551.141	551.138	549.197	549.198	63.3765	66.1832
9940.29	551.141	551.138	549.197	549.198	63.9646	66.2957
9940.39	551.141	551.138	549.197	549.198	64.5526	66.4276
9940.49	551.14	551.138	549.197	549.198	65.1407	66.5699
9940.59	551.14	551.138	549.198	549.199	66.5616	66.7492
9940.7	551.14	551.138	549.199	549.199	68.1518	66.9365
9940.8	551.139	551.138	549.2	549.199	69.5611	67.1249
9940.9	551.139	551.138	549.201	549.199	70.9704	67.301
9941	551.138	551.138	549.202	549.199	71.9725	67.4568
9941.11	551.138	551.138	549.203	549.199	72.9747	67.5962
9941.21	551.138	551.138	549.203	549.199	73.9768	67.7206
9941.31	551.137	551.138	549.204	549.199	74.41	67.8187
9941.41	551.137	551.138	549.204	549.199	74.497	67.891
9941.52	551.137	551.138	549.204	549.199	74.5839	67.9476
9941.62	551.137	551.138	549.204	549.199	73.838	67.9723
9941.72	551.138	551.138	549.203	549.199	72.9228	67.9883
9941.82	551.138	551.138	549.203	549.199	72.0076	68.0098
9941.93	551.138	551.138	549.202	549.199	71.0924	68.0435
9942.03	551.138	551.138	549.201	549.199	69.6631	68.0795
9942.14	551.137	551.138	549.2	549.199	68.4127	68.1353
9942.24	551.137	551.138	549.199	549.199	67.1623	68.2021
9942.34	551.137	551.138	549.198	549.2	66.4809	68.291
9942.45	551.137	551.138	549.198	549.2	66.1457	68.3941
9942.55	551.137	551.137	549.197	549.2	65.8105	68.5047
9942.65	551.137	551.137	549.197	549.2	65.4753	68.6111
9942.75	551.137	551.137	549.196	549.2	65.1401	68.7031
9942.85	551.137	551.137	549.196	549.2	65.3798	68.7812
9942.96	551.136	551.137	549.196	549.2	65.445	68.8408
9943.06	551.136	551.137	549.197	549.2	66.0242	68.8954
9943.17	551.136	551.137	549.197	549.2	66.4246	68.9314
9943.27	551.136	551.137	549.198	549.2	66.8249	68.936
9943.38	551.136	551.136	549.199	549.2	67.2253	68.9191
9943.48	551.136	551.136	549.199	549.2	67.6257	68.8844
9943.58	551.136	551.136	549.2	549.2	67.9256	68.8298
9943.69	551.136	551.136	549.2	549.2	68.4988	68.7742
9943.79	551.137	551.136	549.201	549.2	69.072	68.7123
9943.89	551.137	551.136	549.2	549.2	69.0703	68.6328
9943.99	551.137	551.136	549.2	549.2	69.2432	68.5616
9944.1	551.137	551.136	549.2	549.2	69.416	68.502
9944.2	551.137	551.136	549.2	549.2	69.5888	68.4428
9944.3	551.136	551.136	549.2	549.2	70.0014	68.4053
9944.41	551.136	551.135	549.2	549.2	69.9029	68.3645
9944.51	551.136	551.135	549.201	549.2	69.8043	68.3306
9944.61	551.136	551.135	549.201	549.2	69.8062	68.3054
9944.73	551.135	551.135	549.201	549.2	69.5348	68.2919
9944.83	551.135	551.135	549.201	549.2	69.2634	68.2917
9944.93	551.135	551.135	549.202	549.2	68.992	68.3193
9945.04	551.134	551.135	549.202	549.2	68.7206	68.3636
9945.14	551.135	551.135	549.202	549.201	68.2674	68.4141
9945.24	551.135	551.134	549.202	549.201	67.8142	68.4856
9945.34	551.135	551.134	549.202	549.201	67.1213	68.5733
9945.44	551.135	551.134	549.202	549.201	66.9394	68.692
9945.55	551.135	551.134	549.202	549.201	66.7576	68.8204
9945.65	551.135	551.134	549.201	549.201	66.5758	68.9641
9945.75	551.135	551.134	549.201	549.201	66.394	69.1013
9945.85	551.134	551.134	549.201	549.201	66.8915	69.2486
9945.95	551.134	551.134	549.202	549.201	67.389	69.3786
9946.06	551.134	551.134	549.202	549.202	67.8865	69.4911
9946.16	551.134	551.134	549.202	549.202	68.5658	69.5897
9946.26	551.133	551.134	549.202	549.202	69.2451	69.6729
9946.37	551.133	551.134	549.203	549.202	69.9245	69.7318
9946.47	551.133	551.134	549.203	549.202	70.6038	69.7688
9946.57	551.132	551.133	549.203	549.202	71.2831	69.7952
9946.67	551.132	551.133	549.203	549.202	71.3959	69.7941
9946.78	551.132	551.133	549.203	549.202	71.5087	69.7886
9946.88	551.132	551.133	549.202	549.202	70.9422	69.7653
9946.98	551.132	551.133	549.202	549.202	70.3757	69.7328
9947.08	551.132	551.133	549.201	549.202	69.8092	69.7075
9947.19	551.131	551.133	549.201	549.202	69.2427	69.6923
9947.29	551.131	551.133	549.2	549.202	68.6761	69.685
9947.39	551.131	551.133	549.2	549.202	68.8428	69.7089
9947.49	551.131	551.133	549.2	549.202	69.0094	69.7473
9947.6	551.13	551.133	549.201	549.202	69.176	69.8002
9947.7	551.13	551.133	549.201	549.202	69.9092	69.8786
9947.8	551.13	551.133	549.202	549.202	70.6423	69.9751
9947.9	551.131	551.132	549.203	549.202	71.3755	70.0877
9948	551.131	551.132	549.203	549.202	72.1086	70.2186
9948.1	551.132	551.132	549.204	549.202	72.9558	70.3535
9948.21	551.132	551.132	549.204	549.202	73.1999	70.4757
9948.31	551.133	551.132	549.204	549.202	73.4439	70.5969
9948.42	551.134	551.132	549.203	549.202	72.9549	70.7028
9948.52	551.134	551.132	549.203	549.202	72.4658	70.7944
9948.62	551.134	551.132	549.202	549.201	71.9768	70.8769
9948.72	551.134	551.132	549.201	549.201	71.4877	70.955
9948.82	551.134	551.132	549.201	549.201	70.8235	71.0217
9948.93	551.134	551.132	549.2	549.201	70.2794	71.0847
9949.03	551.133	551.132	549.2	549.201	69.7352	71.1442
9949.13	551.132	551.132	549.199	549.201	69.0771	71.1981
9949.24	551.132	551.132	549.2	549.201	69.022	71.2603
9949.34	551.131	551.132	549.2	549.201	68.9669	71.3319
9949.44	551.131	551.132	549.2	549.201	68.9118	71.4128
9949.54	551.131	551.132	549.2	549.201	69.1804	71.5222
9949.64	551.131	551.132	549.2	549.201	69.5915	71.6513
9949.75	551.131	551.132	549.2	549.201	70.0025	71.7927
9949.85	551.132	551.132	549.201	549.201	70.5888	71.9497
9949.95	551.132	551.133	549.201	549.201	71.0549	72.1166
9950.06	551.132	551.133	549.201	549.201	71.521	72.2853
9950.16	551.133	551.133	549.201	549.201	71.9871	72.4557
9950.26	551.133	551.133	549.201	549.202	72.4533	72.6329
9950.36	551.133	551.133	549.201	549.202	72.826	72.8024
9950.47	551.133	551.133	549.201	549.202	73.0619	72.9632
9950.57	551.133	551.133	549.201	549.202	72.9742	73.1123
9950.67	551.133	551.133	549.201	549.202	72.744	73.2532
9950.77	551.133	551.133	549.201	549.202	72.5137	73.3865
9950.88	551.133	551.133	549.201	549.202	72.2835	73.5113
9950.98	551.133	551.133	549.201	549.202	72.0533	73.6271
9951.08	551.132	551.133	549.201	549.202	72.0853	73.7495
9951.18	551.132	551.133	549.201	549.202	72.3592	73.8781
9951.29	551.132	551.133	549.201	549.202	72.633	74.0031
9951.39	551.132	551.133	549.201	549.202	73.0002	74.1263
9951.49	551.131	551.133	549.201	549.202	73.5042	74.252
9951.59	551.132	551.132	549.202	549.202	74.0083	74.3875
9951.69	551.132	551.132	549.202	549.202	74.5123	74.5327
9951.8	551.133	551.132	549.202	549.202	75.1014	74.6857
9951.9	551.134	551.132	549.202	549.202	75.6904	74.8456
9952	551.134	551.132	549.202	549.202	76.2516	75.0124
9952.1	551.135	551.133	549.203	549.202	76.5506	75.1815
9952.21	551.136	551.133	549.203	549.203	76.6078	75.3469
9952.31	551.136	551.133	549.203	549.203	76.6649	75.5047
9952.41	551.136	551.133	549.203	549.203	76.7221	75.655
9952.52	551.136	551.133	549.203	549.203	76.9779	75.7987
9952.62	551.135	551.133	549.203	549.203	77.2337	75.9222
9952.73	551.135	551.133	549.203	549.203	77.7489	76.0304
9952.83	551.134	551.133	549.203	549.203	78.1791	76.1226
9952.93	551.134	551.133	549.203	549.203	78.6093	76.2005
9953.03	551.133	551.133	549.204	549.203	79.0674	76.2656
9953.13	551.132	551.133	549.204	549.203	79.5254	76.32
9953.24	551.131	551.133	549.204	549.203	79.9835	76.3701
9953.34	551.13	551.133	549.204	549.203	79.7939	76.4069
9953.44	551.13	551.133	549.205	549.203	79.5788	76.4423
9953.55	551.13	551.133	549.205	549.203	79.1651	76.4724
9953.65	551.13	551.133	549.205	549.203	78.7514	76.5011
9953.75	551.13	551.133	549.205	549.203	78.0783	76.5229
9953.85	551.13	551.133	549.205	549.203	77.4051	76.5382
9953.95	551.13	551.133	549.205	549.203	76.732	76.5469
9954.06	551.131	551.133	549.205	549.203	76.6846	76.563
9954.16	551.131	551.133	549.205	549.203	76.6373	76.5714
9954.27	551.131	551.133	549.205	549.203	76.2886	76.5662
9954.37	551.132	551.133	549.204	549.203	76.5875	76.5713
9954.47	551.132	551.133	549.204	549.203	76.912	76.5728
9954.57	551.133	551.133	549.204	549.203	77.2365	76.5563
9954.67	551.133	551.133	549.203	549.203	77.5609	76.5223
9954.78	551.134	551.133	549.203	549.203	77.5837	76.4663
9954.88	551.134	551.133	549.203	549.203	77.6065	76.3988
9954.98	551.134	551.133	549.202	549.202	77.6639	76.3206
9955.08	551.134	551.133	549.202	549.202	77.0955	76.2161
9955.19	551.134	551.133	549.202	549.202	76.5271	76.0936
9955.29	551.134	551.133	549.202	549.202	76.2601	75.9714
9955.39	551.133	551.133	549.202	549.202	75.993	75.8386
9955.49	551.133	551.133	549.202	549.202	75.6867	75.6961
9955.6	551.133	551.132	549.202	549.202	75.3803	75.559
9955.7	551.133	551.132	549.202	549.202	75.074	75.4268
9955.8	551.133	551.132	549.202	549.202	74.8054	75.2994
9955.91	551.132	551.132	549.202	549.202	74.5367	75.1759
9956.01	551.133	551.132	549.201	549.202	74.2335	75.0743
9956.11	551.133	551.132	549.201	549.202	73.9302	74.9956
9956.21	551.133	551.132	549.201	549.202	73.8705	74.9485
9956.32	551.133	551.132	549.201	549.202	73.8109	74.9238
9956.42	551.134	551.132	549.2	549.202	73.7512	74.9265
9956.52	551.134	551.132	549.2	549.202	73.8657	74.96
9956.62	551.134	551.132	549.2	549.202	73.9803	75.0203
9956.73	551.134	551.132	549.2	549.202	74.0948	75.0862
9956.83	551.135	551.132	549.2	549.202	74.4734	75.1627
9956.93	551.135	551.132	549.2	549.202	74.8519	75.2507
9957.04	551.135	551.132	549.2	549.202	74.5234	75.3084
9957.14	551.134	551.132	549.2	549.202	74.1949	75.3491
9957.24	551.134	551.132	549.201	549.202	73.6697	75.3691
9957.34	551.134	551.132	549.201	549.202	73.1445	75.3643
9957.45	551.134	551.132	549.201	549.202	72.6193	75.3406
9957.55	551.133	551.132	549.201	549.202	71.9592	75.2942
9957.65	551.132	551.132	549.201	549.202	71.299	75.227
9957.76	551.132	551.132	549.201	549.202	71.2713	75.1728
9957.86	551.131	551.132	549.201	549.202	71.2436	75.1065
9957.96	551.13	551.132	549.201	549.202	71.2159	75.0223
9958.07	551.13	551.132	549.201	549.202	71.9244	74.944
9958.17	551.129	551.132	549.201	549.202	72.6328	74.8578
9958.28	551.129	551.132	549.201	549.201	73.2944	74.7673
9958.38	551.128	551.132	549.201	549.201	73.956	74.6733
9958.48	551.128	551.132	549.201	549.201	74.9123	74.5809
9958.58	551.128	551.132	549.201	549.201	75.8685	74.5112
9958.68	551.128	551.132	549.202	549.201	76.8247	74.4648
9958.79	551.128	551.132	549.202	549.201	77.5497	74.4372
9958.89	551.129	551.132	549.202	549.201	78.2747	74.4408
9958.99	551.129	551.132	549.203	549.201	78.9997	74.4682
9959.09	551.13	551.132	549.203	549.201	79.6955	74.519
9959.2	551.13	551.132	549.204	549.201	79.929	74.5811
9959.3	551.131	551.132	549.204	549.201	80.1625	74.6593
9959.41	551.132	551.132	549.204	549.201	80.396	74.7416
9959.51	551.132	551.132	549.204	549.202	79.8576	74.8076
9959.62	551.133	551.132	549.204	549.202	79.3192	74.8469
9959.72	551.133	551.132	549.204	549.202	78.7808	74.8776
9959.82	551.133	551.132	549.204	549.202	77.8411	74.8919
9959.93	551.134	551.132	549.203	549.202	76.9015	74.9015
9960.03	551.133	551.132	549.203	549.202	75.8993	74.9125
9960.13	551.133	551.132	549.202	549.202	74.8971	74.9343
9960.24	551.133	551.132	549.202	549.202	74.3572	74.9788
9960.34	551.133	551.132	549.201	549.202	73.1754	75.0242
9960.44	551.132	551.132	549.2	549.202	71.9936	75.0827
9960.55	551.132	551.132	549.199	549.202	71.2892	75.1747
9960.65	551.131	551.132	549.198	549.202	70.5847	75.2908
9960.75	551.131	551.132	549.198	549.202	70.1021	75.4165
9960.86	551.131	551.132	549.197	549.202	69.6196	75.5335
9960.96	551.131	551.132	549.196	549.202	69.1371	75.6427
9961.06	551.13	551.132	549.197	549.202	70.0241	75.771
9961.16	551.131	551.132	549.198	549.202	70.9111	75.8774
9961.26	551.131	551.132	549.198	549.202	71.7981	75.9596
9961.37	551.131	551.132	549.2	549.202	73.327	76.0302
9961.47	551.132	551.132	549.201	549.202	74.485	76.0738
9961.58	551.133	551.132	549.202	549.202	75.6431	76.087
9961.68	551.133	551.132	549.204	549.202	76.8011	76.0758
9961.78	551.134	551.132	549.205	549.202	77.7372	76.0366
9961.89	551.134	551.132	549.206	549.202	78.0581	75.9846
9961.99	551.135	551.132	549.206	549.202	78.379	75.9214
9962.09	551.135	551.132	549.206	549.202	77.393	75.8211
9962.19	551.134	551.132	549.205	549.202	76.6284	75.7291
9962.3	551.134	551.132	549.204	549.202	75.8638	75.6431
9962.4	551.134	551.131	549.204	549.202	75.0992	75.5647
9962.5	551.133	551.131	549.203	549.202	74.7055	75.5091
9962.61	551.133	551.131	549.203	549.202	74.7354	75.4773
9962.71	551.132	551.131	549.203	549.202	74.7653	75.4607
9962.82	551.132	551.131	549.203	549.202	74.7952	75.4595
9962.92	551.132	551.131	549.203	549.202	75.4404	75.4766
9963.02	551.132	551.131	549.203	549.202	76.6401	75.5341
9963.13	551.132	551.131	549.204	549.202	77.8398	75.6261
9963.23	551.131	551.131	549.204	549.202	78.8181	75.7388
9963.33	551.131	551.131	549.204	549.202	79.0825	75.8626
9963.44	551.131	551.131	549.204	549.202	79.3469	76.0097
9963.54	551.131	551.131	549.203	549.202	79.6113	76.1801
9963.65	551.13	551.132	549.203	549.202	79.452	76.3655
9963.75	551.13	551.132	549.202	549.202	79.1739	76.5402
9963.86	551.13	551.132	549.201	549.202	78.8958	76.7064
9963.96	551.129	551.132	549.201	549.203	78.6178	76.8597
9964.06	551.129	551.132	549.2	549.203	77.7851	76.9767
9964.17	551.129	551.132	549.199	549.203	77.272	77.0655
9964.27	551.128	551.132	549.199	549.203	76.7589	77.1196
9964.37	551.128	551.132	549.199	549.203	76.9597	77.1533
9964.47	551.128	551.132	549.2	549.203	76.6151	77.1421
9964.58	551.128	551.132	549.2	549.203	76.2705	77.1086
9964.68	551.128	551.132	549.2	549.203	75.9259	77.048
9964.78	551.128	551.132	549.201	549.203	75.7001	76.9883
[truncated: 3,451 more rows]

## Sheet: Buffer Blank #2
TIME	CH1	CH1_NR	CH2	CH2_NR	CORRECTED	CORRECTED_NR	INJECTIONS
[truncated: 4,600 more rows]

[truncated: 7 more sheets: 15 uM, 2 uM, Buffer Blank #3, 18 uM, Buffer Blank #4, 22 uM, Buffer Blank #5]
